# Supplementary material for: Neural dynamics of phoneme sequences reveal position-invariant code for content and order
Source: Nat Commun. 2022 Nov 3;13:6606. doi: 10.1038/s41467-022-34326-1 (PMC9633780; doi:10.1038/s41467-022-34326-1)
Supplement: Supplementary file 4 — Source Data [file 41467_2022_34326_MOESM4_ESM.zip]

Archive with 394 entries (370 files):
- source_files-sept/
- __MACOSX/._source_files-sept
- source_files-sept/sup_fig18-fig45/
- __MACOSX/source_files-sept/._sup_fig18-fig45
- source_files-sept/sup_fig2/
- __MACOSX/source_files-sept/._sup_fig2
- source_files-sept/sup_fig5/
- __MACOSX/source_files-sept/._sup_fig5
- source_files-sept/.DS_Store
- __MACOSX/source_files-sept/._.DS_Store
- source_files-sept/sup_fig4/
- __MACOSX/source_files-sept/._sup_fig4
- source_files-sept/sup_fig3/
- __MACOSX/source_files-sept/._sup_fig3
- source_files-sept/fig1/
- __MACOSX/source_files-sept/._fig1
- source_files-sept/sup_fig11/
- __MACOSX/source_files-sept/._sup_fig11
- source_files-sept/sup_fig16/
- __MACOSX/source_files-sept/._sup_fig16
- source_files-sept/sup_fig17/
- __MACOSX/source_files-sept/._sup_fig17
- source_files-sept/sup_fig10/
- __MACOSX/source_files-sept/._sup_fig10
- source_files-sept/sup_fig6/
- __MACOSX/source_files-sept/._sup_fig6
- source_files-sept/sup_fig1/
- __MACOSX/source_files-sept/._sup_fig1
- source_files-sept/sup_fig8/
- __MACOSX/source_files-sept/._sup_fig8
- source_files-sept/sup_fig9/
- __MACOSX/source_files-sept/._sup_fig9
- source_files-sept/sup_fig7/
- __MACOSX/source_files-sept/._sup_fig7
- source_files-sept/fig5/
- __MACOSX/source_files-sept/._fig5
- source_files-sept/fig2/
- __MACOSX/source_files-sept/._fig2
- source_files-sept/fig3/
- __MACOSX/source_files-sept/._fig3
- source_files-sept/fig4/
- __MACOSX/source_files-sept/._fig4
- source_files-sept/sup_fig15/
- __MACOSX/source_files-sept/._sup_fig15
- source_files-sept/sup_fig12/
- __MACOSX/source_files-sept/._sup_fig12
- source_files-sept/sup_fig13/
- __MACOSX/source_files-sept/._sup_fig13
- source_files-sept/sup_fig14/
- __MACOSX/source_files-sept/._sup_fig14
- source_files-sept/sup_fig18-fig45/supp_fig41-primary_stress_coefs-.csv
- __MACOSX/source_files-sept/sup_fig18-fig45/._supp_fig41-primary_stress_coefs-.csv
- source_files-sept/sup_fig18-fig45/supp_fig24-Labial_coefs-.csv
- __MACOSX/source_files-sept/sup_fig18-fig45/._supp_fig24-Labial_coefs-.csv
- source_files-sept/sup_fig18-fig45/supp_fig29-High Vowel_coefs-.csv
- __MACOSX/source_files-sept/sup_fig18-fig45/._supp_fig29-High Vowel_coefs-.csv
- source_files-sept/sup_fig18-fig45/supp_fig25-Dental_coefs-.csv
- __MACOSX/source_files-sept/sup_fig18-fig45/._supp_fig25-Dental_coefs-.csv
- source_files-sept/sup_fig18-fig45/supp_fig21-Nasal_coefs-.csv
- __MACOSX/source_files-sept/sup_fig18-fig45/._supp_fig21-Nasal_coefs-.csv
- source_files-sept/sup_fig18-fig45/supp_fig40-syllable_location_word_coefs-.csv
- __MACOSX/source_files-sept/sup_fig18-fig45/._supp_fig40-syllable_location_word_coefs-.csv
- source_files-sept/sup_fig18-fig45/supp_fig39-phoneme_location_sentence_coefs-.csv
- __MACOSX/source_files-sept/sup_fig18-fig45/._supp_fig39-phoneme_location_sentence_coefs-.csv
- source_files-sept/sup_fig18-fig45/supp_fig26-Glottal_coefs-.csv
- __MACOSX/source_files-sept/sup_fig18-fig45/._supp_fig26-Glottal_coefs-.csv
- source_files-sept/sup_fig18-fig45/supp_fig23-Velar_coefs-.csv
- __MACOSX/source_files-sept/sup_fig18-fig45/._supp_fig23-Velar_coefs-.csv
- source_files-sept/sup_fig18-fig45/supp_fig37-phoneme_location_syllable_coefs-.csv
- __MACOSX/source_files-sept/sup_fig18-fig45/._supp_fig37-phoneme_location_syllable_coefs-.csv
- source_files-sept/sup_fig18-fig45/supp_fig27-Low Vowel_coefs-.csv
- __MACOSX/source_files-sept/sup_fig18-fig45/._supp_fig27-Low Vowel_coefs-.csv
- source_files-sept/sup_fig18-fig45/supp_fig44-entropy_coefs-.csv
- __MACOSX/source_files-sept/sup_fig18-fig45/._supp_fig44-entropy_coefs-.csv
- source_files-sept/sup_fig18-fig45/supp_fig22-Vowel_coefs-.csv
- __MACOSX/source_files-sept/sup_fig18-fig45/._supp_fig22-Vowel_coefs-.csv
- source_files-sept/sup_fig18-fig45/supp_fig43-surprisal_coefs-.csv
- __MACOSX/source_files-sept/sup_fig18-fig45/._supp_fig43-surprisal_coefs-.csv
- source_files-sept/sup_fig18-fig45/supp_fig30-Central Vowel_coefs-.csv
- __MACOSX/source_files-sept/sup_fig18-fig45/._supp_fig30-Central Vowel_coefs-.csv
- source_files-sept/sup_fig18-fig45/supp_fig34-base_onset_coefs-.csv
- __MACOSX/source_files-sept/sup_fig18-fig45/._supp_fig34-base_onset_coefs-.csv
- source_files-sept/sup_fig18-fig45/supp_fig36-prefix_coefs-.csv
- __MACOSX/source_files-sept/sup_fig18-fig45/._supp_fig36-prefix_coefs-.csv
- source_files-sept/sup_fig18-fig45/supp_fig45-sequence_freq_coefs-.csv
- __MACOSX/source_files-sept/sup_fig18-fig45/._supp_fig45-sequence_freq_coefs-.csv
- source_files-sept/sup_fig18-fig45/supp_fig35-suffix_coefs-.csv
- __MACOSX/source_files-sept/sup_fig18-fig45/._supp_fig35-suffix_coefs-.csv
- source_files-sept/sup_fig18-fig45/supp_fig18-Fricative_coefs-.csv
- __MACOSX/source_files-sept/sup_fig18-fig45/._supp_fig18-Fricative_coefs-.csv
- source_files-sept/sup_fig18-fig45/supp_fig38-phoneme_location_word_coefs-.csv
- __MACOSX/source_files-sept/sup_fig18-fig45/._supp_fig38-phoneme_location_word_coefs-.csv
- source_files-sept/sup_fig18-fig45/supp_fig19-Plosive_coefs-.csv
- __MACOSX/source_files-sept/sup_fig18-fig45/._supp_fig19-Plosive_coefs-.csv
- source_files-sept/sup_fig18-fig45/supp_fig42-secondary_stress_coefs-.csv
- __MACOSX/source_files-sept/sup_fig18-fig45/._supp_fig42-secondary_stress_coefs-.csv
- source_files-sept/sup_fig18-fig45/supp_fig31-word_onset_coefs-.csv
- __MACOSX/source_files-sept/sup_fig18-fig45/._supp_fig31-word_onset_coefs-.csv
- source_files-sept/sup_fig18-fig45/supp_fig33-syllable_onset_coefs-.csv
- __MACOSX/source_files-sept/sup_fig18-fig45/._supp_fig33-syllable_onset_coefs-.csv
- source_files-sept/sup_fig18-fig45/supp_fig20-Approximant_coefs-.csv
- __MACOSX/source_files-sept/sup_fig18-fig45/._supp_fig20-Approximant_coefs-.csv
- source_files-sept/sup_fig18-fig45/supp_fig28-Medium Vowel_coefs-.csv
- __MACOSX/source_files-sept/sup_fig18-fig45/._supp_fig28-Medium Vowel_coefs-.csv
- source_files-sept/sup_fig18-fig45/supp_fig32-word_offset_coefs-.csv
- __MACOSX/source_files-sept/sup_fig18-fig45/._supp_fig32-word_offset_coefs-.csv
- source_files-sept/sup_fig2/supp_fig2_snr4.csv
- __MACOSX/source_files-sept/sup_fig2/._supp_fig2_snr4.csv
- source_files-sept/sup_fig2/supp_fig2_snr2.csv
- __MACOSX/source_files-sept/sup_fig2/._supp_fig2_snr2.csv
- source_files-sept/sup_fig2/supp_fig2_snr3.csv
- __MACOSX/source_files-sept/sup_fig2/._supp_fig2_snr3.csv
- source_files-sept/sup_fig2/supp_fig2_snr1.csv
- __MACOSX/source_files-sept/sup_fig2/._supp_fig2_snr1.csv
- source_files-sept/sup_fig2/supp_fig2_snr0.csv
- __MACOSX/source_files-sept/sup_fig2/._supp_fig2_snr0.csv
- source_files-sept/sup_fig5/supp_fig5.csv
- __MACOSX/source_files-sept/sup_fig5/._supp_fig5.csv
- source_files-sept/sup_fig4/supp_fig4.csv
- __MACOSX/source_files-sept/sup_fig4/._supp_fig4.csv
- source_files-sept/sup_fig3/supp_fig3.csv
- __MACOSX/source_files-sept/sup_fig3/._supp_fig3.csv
- source_files-sept/fig1/1c-acoustic_decoding.csv
- __MACOSX/source_files-sept/fig1/._1c-acoustic_decoding.csv
- source_files-sept/fig1/1b-neural_decoding.csv
- __MACOSX/source_files-sept/fig1/._1b-neural_decoding.csv
- source_files-sept/sup_fig11/supp_fig11-manner.csv
- __MACOSX/source_files-sept/sup_fig11/._supp_fig11-manner.csv
- source_files-sept/sup_fig16/supp_fig16-Sequence Frequency_coefs.csv
- __MACOSX/source_files-sept/sup_fig16/._supp_fig16-Sequence Frequency_coefs.csv
- source_files-sept/sup_fig16/supp_fig16-Vowel_coefs.csv
- __MACOSX/source_files-sept/sup_fig16/._supp_fig16-Vowel_coefs.csv
- source_files-sept/sup_fig16/supp_fig16-Surprisal_coefs.csv
- __MACOSX/source_files-sept/sup_fig16/._supp_fig16-Surprisal_coefs.csv
- source_files-sept/sup_fig16/supp_fig16-Phon. Loc Word_coefs.csv
- __MACOSX/source_files-sept/sup_fig16/._supp_fig16-Phon. Loc Word_coefs.csv
- source_files-sept/sup_fig16/supp_fig16-_coefs.csv
- __MACOSX/source_files-sept/sup_fig16/._supp_fig16-_coefs.csv
- source_files-sept/sup_fig16/supp_fig16-Phon. Loc Syllable_coefs.csv
- __MACOSX/source_files-sept/sup_fig16/._supp_fig16-Phon. Loc Syllable_coefs.csv
- source_files-sept/sup_fig16/supp_fig16-Suffix Onset_coefs.csv
- __MACOSX/source_files-sept/sup_fig16/._supp_fig16-Suffix Onset_coefs.csv
- source_files-sept/sup_fig16/supp_fig16-Low Vowel_coefs.csv
- __MACOSX/source_files-sept/sup_fig16/._supp_fig16-Low Vowel_coefs.csv
- source_files-sept/sup_fig16/supp_fig16-Secondary Stress_coefs.csv
- __MACOSX/source_files-sept/sup_fig16/._supp_fig16-Secondary Stress_coefs.csv
- source_files-sept/sup_fig16/supp_fig16-Glottal_coefs.csv
- __MACOSX/source_files-sept/sup_fig16/._supp_fig16-Glottal_coefs.csv
- source_files-sept/sup_fig16/supp_fig16-Velar_coefs.csv
- __MACOSX/source_files-sept/sup_fig16/._supp_fig16-Velar_coefs.csv
- source_files-sept/sup_fig16/supp_fig16-Dental_coefs.csv
- __MACOSX/source_files-sept/sup_fig16/._supp_fig16-Dental_coefs.csv
- source_files-sept/sup_fig16/supp_fig16-High Vowel_coefs.csv
- __MACOSX/source_files-sept/sup_fig16/._supp_fig16-High Vowel_coefs.csv
- source_files-sept/sup_fig16/supp_fig16-Entropy_coefs.csv
- __MACOSX/source_files-sept/sup_fig16/._supp_fig16-Entropy_coefs.csv
- source_files-sept/sup_fig16/supp_fig16-Voicing_coefs.csv
- __MACOSX/source_files-sept/sup_fig16/._supp_fig16-Voicing_coefs.csv
- source_files-sept/sup_fig16/supp_fig16-Word Offset_coefs.csv
- __MACOSX/source_files-sept/sup_fig16/._supp_fig16-Word Offset_coefs.csv
- source_files-sept/sup_fig16/supp_fig16-Plosive_coefs.csv
- __MACOSX/source_files-sept/sup_fig16/._supp_fig16-Plosive_coefs.csv
- source_files-sept/sup_fig16/supp_fig16-Syllable Onset_coefs.csv
- __MACOSX/source_files-sept/sup_fig16/._supp_fig16-Syllable Onset_coefs.csv
- source_files-sept/sup_fig16/supp_fig16-Root Onset_coefs.csv
- __MACOSX/source_files-sept/sup_fig16/._supp_fig16-Root Onset_coefs.csv
- source_files-sept/sup_fig16/supp_fig16-Word length_coefs.csv
- __MACOSX/source_files-sept/sup_fig16/._supp_fig16-Word length_coefs.csv
- source_files-sept/sup_fig16/supp_fig16-Middle Vowel_coefs.csv
- __MACOSX/source_files-sept/sup_fig16/._supp_fig16-Middle Vowel_coefs.csv
- source_files-sept/sup_fig16/supp_fig16-Word Onset_coefs.csv
- __MACOSX/source_files-sept/sup_fig16/._supp_fig16-Word Onset_coefs.csv
- source_files-sept/sup_fig16/supp_fig16-Primary Stress_coefs.csv
- __MACOSX/source_files-sept/sup_fig16/._supp_fig16-Primary Stress_coefs.csv
- source_files-sept/sup_fig16/supp_fig16-Syll. Loc Word_coefs.csv
- __MACOSX/source_files-sept/sup_fig16/._supp_fig16-Syll. Loc Word_coefs.csv
- source_files-sept/sup_fig16/supp_fig16-Phon. Loc Sentence_coefs.csv
- __MACOSX/source_files-sept/sup_fig16/._supp_fig16-Phon. Loc Sentence_coefs.csv
- source_files-sept/sup_fig16/supp_fig16-Coronal_coefs.csv
- __MACOSX/source_files-sept/sup_fig16/._supp_fig16-Coronal_coefs.csv
- source_files-sept/sup_fig16/supp_fig16-Prefix Onset_coefs.csv
- __MACOSX/source_files-sept/sup_fig16/._supp_fig16-Prefix Onset_coefs.csv
- source_files-sept/sup_fig16/supp_fig16-Approximant_coefs.csv
- __MACOSX/source_files-sept/sup_fig16/._supp_fig16-Approximant_coefs.csv
- source_files-sept/sup_fig16/supp_fig16-Nasal_coefs.csv
- __MACOSX/source_files-sept/sup_fig16/._supp_fig16-Nasal_coefs.csv
- source_files-sept/sup_fig16/supp_fig16-Phon. offset distance_coefs.csv
- __MACOSX/source_files-sept/sup_fig16/._supp_fig16-Phon. offset distance_coefs.csv
- source_files-sept/sup_fig16/supp_fig16-Fricative_coefs.csv
- __MACOSX/source_files-sept/sup_fig16/._supp_fig16-Fricative_coefs.csv
- source_files-sept/sup_fig16/supp_fig16-Labial_coefs.csv
- __MACOSX/source_files-sept/sup_fig16/._supp_fig16-Labial_coefs.csv
- source_files-sept/sup_fig17/supp_fig17-phonation_uv-_coefs-.csv
- __MACOSX/source_files-sept/sup_fig17/._supp_fig17-phonation_uv-_coefs-.csv
- source_files-sept/sup_fig10/supp_fig10-phonation.csv
- __MACOSX/source_files-sept/sup_fig10/._supp_fig10-phonation.csv
- source_files-sept/sup_fig6/supp_fig6_pos7.csv
- __MACOSX/source_files-sept/sup_fig6/._supp_fig6_pos7.csv
- source_files-sept/sup_fig6/supp_fig6_pos6.csv
- __MACOSX/source_files-sept/sup_fig6/._supp_fig6_pos6.csv
- source_files-sept/sup_fig6/supp_fig6_pos4.csv
- __MACOSX/source_files-sept/sup_fig6/._supp_fig6_pos4.csv
- source_files-sept/sup_fig6/supp_fig6_pos5.csv
- __MACOSX/source_files-sept/sup_fig6/._supp_fig6_pos5.csv
- source_files-sept/sup_fig6/supp_fig6_pos1.csv
- __MACOSX/source_files-sept/sup_fig6/._supp_fig6_pos1.csv
- source_files-sept/sup_fig6/supp_fig6_pos0.csv
- __MACOSX/source_files-sept/sup_fig6/._supp_fig6_pos0.csv
- source_files-sept/sup_fig6/supp_fig6_pos2.csv
- __MACOSX/source_files-sept/sup_fig6/._supp_fig6_pos2.csv
- source_files-sept/sup_fig6/supp_fig6_pos3.csv
- __MACOSX/source_files-sept/sup_fig6/._supp_fig6_pos3.csv
- source_files-sept/sup_fig1/supp_fig1_fricative.csv
- __MACOSX/source_files-sept/sup_fig1/._supp_fig1_fricative.csv
- source_files-sept/sup_fig1/supp_fig1_voicing.csv
- __MACOSX/source_files-sept/sup_fig1/._supp_fig1_voicing.csv
- source_files-sept/sup_fig1/supp_fig1_plosive.csv
- __MACOSX/source_files-sept/sup_fig1/._supp_fig1_plosive.csv
- source_files-sept/sup_fig1/supp_fig1_nasal.csv
- __MACOSX/source_files-sept/sup_fig1/._supp_fig1_nasal.csv
- source_files-sept/sup_fig8/supp_fig8.csv
- __MACOSX/source_files-sept/sup_fig8/._supp_fig8.csv
- source_files-sept/sup_fig9/supp_fig9_pos0-forward_place.csv
- __MACOSX/source_files-sept/sup_fig9/._supp_fig9_pos0-forward_place.csv
- source_files-sept/sup_fig9/supp_fig9_pos1-forward_place.csv
- __MACOSX/source_files-sept/sup_fig9/._supp_fig9_pos1-forward_place.csv
- source_files-sept/sup_fig9/supp_fig9_pos2-forward_manner.csv
- __MACOSX/source_files-sept/sup_fig9/._supp_fig9_pos2-forward_manner.csv
- source_files-sept/sup_fig9/supp_fig9_pos2-forward_phonation.csv
- __MACOSX/source_files-sept/sup_fig9/._supp_fig9_pos2-forward_phonation.csv
- source_files-sept/sup_fig9/supp_fig9_pos1-backward_place.csv
- __MACOSX/source_files-sept/sup_fig9/._supp_fig9_pos1-backward_place.csv
- source_files-sept/sup_fig9/supp_fig9_pos2-forward_place.csv
- __MACOSX/source_files-sept/sup_fig9/._supp_fig9_pos2-forward_place.csv
- source_files-sept/sup_fig9/supp_fig9_pos0-forward_phonation.csv
- __MACOSX/source_files-sept/sup_fig9/._supp_fig9_pos0-forward_phonation.csv
- source_files-sept/sup_fig9/supp_fig9_pos2-backward_place.csv
- __MACOSX/source_files-sept/sup_fig9/._supp_fig9_pos2-backward_place.csv
- source_files-sept/sup_fig9/supp_fig9_pos1-forward_manner.csv
- __MACOSX/source_files-sept/sup_fig9/._supp_fig9_pos1-forward_manner.csv
- source_files-sept/sup_fig9/supp_fig9_pos1-backward_phonation.csv
- __MACOSX/source_files-sept/sup_fig9/._supp_fig9_pos1-backward_phonation.csv
- source_files-sept/sup_fig9/supp_fig9_pos0-forward_manner.csv
- __MACOSX/source_files-sept/sup_fig9/._supp_fig9_pos0-forward_manner.csv
- source_files-sept/sup_fig9/supp_fig9_pos0-backward_place.csv
- __MACOSX/source_files-sept/sup_fig9/._supp_fig9_pos0-backward_place.csv
- source_files-sept/sup_fig9/supp_fig9_pos2-backward_phonation.csv
- __MACOSX/source_files-sept/sup_fig9/._supp_fig9_pos2-backward_phonation.csv
- source_files-sept/sup_fig9/supp_fig9_pos0-backward_manner.csv
- __MACOSX/source_files-sept/sup_fig9/._supp_fig9_pos0-backward_manner.csv
- source_files-sept/sup_fig9/supp_fig9_pos1-backward_manner.csv
- __MACOSX/source_files-sept/sup_fig9/._supp_fig9_pos1-backward_manner.csv
- source_files-sept/sup_fig9/supp_fig9_pos2-backward_manner.csv
- __MACOSX/source_files-sept/sup_fig9/._supp_fig9_pos2-backward_manner.csv
- source_files-sept/sup_fig9/supp_fig9_pos1-forward_phonation.csv
- __MACOSX/source_files-sept/sup_fig9/._supp_fig9_pos1-forward_phonation.csv
- source_files-sept/sup_fig9/supp_fig9_pos0-backward_phonation.csv
- __MACOSX/source_files-sept/sup_fig9/._supp_fig9_pos0-backward_phonation.csv
- source_files-sept/sup_fig7/supp_fig7_pos7.csv
- __MACOSX/source_files-sept/sup_fig7/._supp_fig7_pos7.csv
- source_files-sept/sup_fig7/supp_fig7_pos6.csv
- __MACOSX/source_files-sept/sup_fig7/._supp_fig7_pos6.csv
- source_files-sept/sup_fig7/supp_fig7_pos4.csv
- __MACOSX/source_files-sept/sup_fig7/._supp_fig7_pos4.csv
- source_files-sept/sup_fig7/supp_fig7_pos5.csv
- __MACOSX/source_files-sept/sup_fig7/._supp_fig7_pos5.csv
- source_files-sept/sup_fig7/supp_fig7_pos1.csv
- __MACOSX/source_files-sept/sup_fig7/._supp_fig7_pos1.csv
- source_files-sept/sup_fig7/supp_fig7_pos0.csv
- __MACOSX/source_files-sept/sup_fig7/._supp_fig7_pos0.csv
- source_files-sept/sup_fig7/supp_fig7_pos2.csv
- __MACOSX/source_files-sept/sup_fig7/._supp_fig7_pos2.csv
- source_files-sept/sup_fig7/supp_fig7_pos3.csv
- __MACOSX/source_files-sept/sup_fig7/._supp_fig7_pos3.csv
- source_files-sept/sup_fig7/supp_fig7_pos8.csv
- __MACOSX/source_files-sept/sup_fig7/._supp_fig7_pos8.csv
- source_files-sept/sup_fig7/supp_fig7_pos9.csv
- __MACOSX/source_files-sept/sup_fig7/._supp_fig7_pos9.csv
- source_files-sept/fig5/5a-duration_modulator.csv
- __MACOSX/source_files-sept/fig5/._5a-duration_modulator.csv
- source_files-sept/fig5/5c-entropy_modulator.csv
- __MACOSX/source_files-sept/fig5/._5c-entropy_modulator.csv
- source_files-sept/fig5/5b-surprisal_modulator.csv
- __MACOSX/source_files-sept/fig5/._5b-surprisal_modulator.csv
- source_files-sept/fig2/2c-position_generalisation.csv
- __MACOSX/source_files-sept/fig2/._2c-position_generalisation.csv
- source_files-sept/fig2/2a-avg_neural_decoding.csv
- __MACOSX/source_files-sept/fig2/._2a-avg_neural_decoding.csv
- source_files-sept/fig2/2a-avg_acoustic_decoding.csv
- __MACOSX/source_files-sept/fig2/._2a-avg_acoustic_decoding.csv
- source_files-sept/fig3/p-5_timegen.csv
- __MACOSX/source_files-sept/fig3/._p-5_timegen.csv
- source_files-sept/fig3/p3_timegen.csv
- __MACOSX/source_files-sept/fig3/._p3_timegen.csv
- source_files-sept/fig3/p-3_timegen.csv
- __MACOSX/source_files-sept/fig3/._p-3_timegen.csv
- source_files-sept/fig3/p5_timegen.csv
- __MACOSX/source_files-sept/fig3/._p5_timegen.csv
- source_files-sept/fig3/p-1_timegen.csv
- __MACOSX/source_files-sept/fig3/._p-1_timegen.csv
[truncated: 94 more entries]
