# Supplementary material for: Neural dynamics of phoneme sequences reveal position-invariant code for content and order
Source: Nat Commun. 2022 Nov 3;13:6606. doi: 10.1038/s41467-022-34326-1 (PMC9633780; doi:10.1038/s41467-022-34326-1)
Supplement: Supplementary file 4 — Source Data [file 41467_2022_34326_MOESM4_ESM.zip › source_files-sept/sup_fig18-fig45/supp_fig41-primary_stress_coefs-.csv]

	t0	t1	t2	t3	t4	t5	t6	t7	t8	t9	t10	t11	t12	t13	t14	t15	t16	t17	t18	t19	t20	t21	t22	t23	t24	t25	t26	t27	t28	t29	t30	t31	t32	t33	t34	t35	t36	t37	t38	t39	t40	t41	t42	t43	t44	t45	t46	t47	t48
0	2.565837199664017e-16	3.495868536353303e-16	4.0793770728154075e-16	3.6008493613402026e-16	2.648072106549541e-16	2.5567715774319685e-17	-2.24084919438662e-16	-5.236154758620031e-16	-5.920344962458529e-16	-4.541459315210399e-16	-3.1078084766879833e-16	-5.212927363650782e-16	-9.763053498631868e-16	-1.359172983277623e-15	-1.5598798998601163e-15	-1.381026243792842e-15	-1.171823628669498e-15	-1.0197757362686151e-15	-9.188675831938828e-16	-8.052554860916503e-16	-6.697821450406751e-16	-6.281844727616732e-16	-6.381185117065186e-16	-7.78068309283716e-16	-8.981445545491772e-16	-9.50554791422822e-16	-7.728693219082986e-16	-5.661378876774298e-16	-5.020565258011932e-16	-8.020548974303909e-16	-1.2735839534283244e-15	-1.45892890261578e-15	-1.303533282788814e-15	-9.77746308298407e-16	-7.670913560205001e-16	-6.303453803586011e-16	-3.507582176195941e-16	-7.43120392380777e-17	-1.3025376417202712e-17	-1.0600372824778254e-16	-1.5752808094406484e-16	2.0091299931497208e-17	2.2486174774088903e-16	6.332738093664257e-17	-4.2114535025142175e-16	-8.112828855565839e-16	-8.615958167181197e-16	-6.708636465880164e-16	-4.2319702877732634e-16
1	4.502439693638223e-16	2.412397254735761e-16	1.1598098229817483e-16	1.2273855029888667e-16	9.206666965651638e-17	-6.903328202985307e-17	-2.6602487784725666e-16	-2.8234114382406153e-16	-1.1336406615603416e-16	9.874217806712187e-17	5.74549874921348e-17	-5.147609899164818e-17	-1.9730779712893403e-16	-3.0805201670235846e-16	-3.383562946216448e-16	-3.1345860315542244e-16	-2.459401044576301e-16	-1.3891173630536882e-16	-7.169082188819137e-17	-7.825027745161965e-18	1.193192324326041e-16	2.955554607069158e-16	3.6858570956663445e-16	3.1859241946483624e-16	2.0281356557212624e-16	1.7435892503542413e-16	3.134570975409173e-16	4.928044695782675e-16	6.620079361072415e-16	7.080303334011427e-16	6.33107567687238e-16	4.344881983291002e-16	3.540685174782228e-16	4.804919811021005e-16	8.705687119833931e-16	1.3082767148080905e-15	1.6179965224279096e-15	1.7702196205435193e-15	1.861835897076038e-15	1.8476476869759494e-15	1.7831044085862947e-15	1.6416910229138268e-15	1.4543837951308254e-15	1.2824135115963297e-15	9.83916479171125e-16	6.302046365382199e-16	3.06968367326066e-16	2.347171917678382e-16	3.7337829216951577e-16
2	1.536380497337659e-15	1.3984749711986149e-15	1.0964839807933202e-15	7.892165181478909e-16	5.449323404713733e-16	2.217154191008109e-16	-2.9766966135723314e-16	-6.648121560290479e-16	-6.961047591987946e-16	-3.378893374514318e-16	3.276897891773795e-17	-6.252684121808937e-17	-5.309210793704562e-16	-9.370085416960877e-16	-9.10554348226695e-16	-5.1797788691230915e-16	-2.3141640916555524e-16	-2.9154726834727347e-16	-6.359958218069106e-16	-9.798211020664878e-16	-1.146090366842412e-15	-1.0903319867287435e-15	-9.11629490651881e-16	-6.058516185840544e-16	-2.7400512064184837e-16	-3.9452056084368513e-17	1.9757374922018952e-17	-1.054683440719273e-16	-2.9844097255649e-16	-4.604995708794841e-16	-4.3495926095439376e-16	-2.3820214908923757e-16	-2.0489635648582176e-17	7.745853744520709e-17	9.17704160177156e-17	2.303877993855115e-16	5.144658108943704e-16	5.588079251038278e-16	1.4232727780801006e-16	-5.596362683434881e-16	-9.25988036544961e-16	-7.628454221256828e-16	-4.857382846876392e-16	-5.740117504104938e-16	-9.596050908704367e-16	-1.1269298329869019e-15	-8.030517000440705e-16	-4.3943205127776997e-16	-3.697145231674889e-16
3	1.3646083429995178e-15	1.3327590014840477e-15	1.1363565812001361e-15	9.244447138544935e-16	8.588466524579511e-16	8.450721532727891e-16	7.394295342350948e-16	6.175048123909588e-16	6.274202441220286e-16	8.331457004666783e-16	9.876302320020193e-16	8.365861707262317e-16	4.898732247451746e-16	2.253684896626663e-16	2.9944746440029934e-16	4.820030607789375e-16	5.476832499371224e-16	4.4196351479450745e-16	3.3532256610641723e-16	3.379010444180497e-16	3.6219994316853123e-16	2.958965157298475e-16	1.5599699781986744e-16	1.7785604162646335e-16	3.957917746379424e-16	7.429128256243871e-16	1.0122823875048822e-15	1.036427590963619e-15	9.163624929868634e-16	8.072976850438132e-16	8.005735512167924e-16	8.109311713114062e-16	8.368668324465289e-16	8.740613690221847e-16	1.1498459175564092e-15	1.5868354493137604e-15	1.997284630209025e-15	2.1150098516372903e-15	1.9844934734507953e-15	1.7564703606941539e-15	1.7353257244450816e-15	1.837330225961225e-15	1.800189271052311e-15	1.5558306806894508e-15	1.1282029192437182e-15	8.606060946407662e-16	7.77392564105515e-16	8.466641433943763e-16	8.683702940674294e-16
4	1.1991353819012887e-15	9.911349364865578e-16	8.320868918737245e-16	7.510411126521096e-16	6.484254878018638e-16	3.2935021599119177e-16	9.561760915403185e-18	-1.9508384014781035e-16	-6.670173217096829e-17	1.6335460549587995e-16	1.4590597629783297e-16	-1.8190411383714382e-17	-1.8998020450569455e-16	-2.5677048854192614e-16	-1.267601246961666e-16	7.945848404873753e-18	6.525529275635804e-17	-9.268557365619764e-18	-1.0840415749762554e-16	-1.5978458926744573e-16	-1.6383733358472977e-16	-2.0206282673158317e-16	-2.2878855527635477e-16	-2.1333341827506312e-16	-1.955588315109544e-16	-9.98505324758028e-17	-5.886564115111099e-17	-1.0453853039800672e-16	-1.2524728742481299e-16	-2.9130118828576766e-17	1.5844527717993636e-16	2.7599545868075875e-16	3.3840238450302256e-16	3.8784870899319075e-16	5.305435510282385e-16	6.745473362170651e-16	6.878970783186132e-16	4.3861090978043864e-16	1.281928494599621e-16	-1.2617149325377818e-16	-1.2310471730000705e-16	-7.973785115627827e-17	-1.286799429444094e-16	-3.65303410261382e-16	-6.450631149809439e-16	-6.768617743403342e-16	-5.492499465976773e-16	-2.6000224057057917e-16	-5.528885832795864e-18
5	1.5292150125409807e-15	1.341612400103945e-15	1.0897060599908317e-15	6.926950430358013e-16	2.614234642185357e-16	-5.58217259401214e-17	-2.600099988802603e-16	-1.2727711742434459e-16	1.1282426848352096e-17	1.0897223460294851e-16	1.8545616163595733e-17	-2.2159822787647585e-16	-4.738423916956817e-16	-4.626444108622406e-16	-1.3066734519090286e-16	2.9365428827566974e-16	4.2512558481416826e-16	1.2900405202528124e-16	-3.4301005785763223e-16	-5.859471828495045e-16	-5.155117691965604e-16	-3.2967626201437264e-16	-4.237704413853511e-16	-5.730771940083613e-16	-7.616189545332804e-16	-7.381935219422314e-16	-6.60766486601051e-16	-6.561565182102536e-16	-7.614742323984798e-16	-8.796131937032427e-16	-8.499535259926493e-16	-6.400443483276936e-16	-3.623293543443447e-16	-2.403263430603346e-16	-2.9326918918790515e-16	-4.3059601754115947e-16	-4.973421110821368e-16	-5.658933646642058e-16	-6.695859177356025e-16	-9.70789384119083e-16	-1.1620240957874163e-15	-1.2510433858112469e-15	-1.2632732122126522e-15	-1.2267389910448296e-15	-1.2321018604674923e-15	-1.1703972174865493e-15	-1.0566111147808612e-15	-8.829955199564363e-16	-6.919350442002875e-16
6	6.851457453720164e-16	5.770788399934831e-16	2.9528606124225435e-16	1.9144991704315786e-16	3.476464767964944e-16	4.971046770081521e-16	4.805658548604102e-16	3.087608455791572e-17	-2.229053274894328e-16	-1.4284071442234705e-16	5.363947080490292e-17	9.131110069257944e-17	-1.282289606917075e-16	-4.0407548117843264e-16	-3.5473766612665316e-16	-8.113289205527104e-17	1.7536527531014522e-16	2.7824713017253834e-16	1.915145436015597e-16	7.349994478236661e-17	1.3957714639229342e-18	-9.909929454743056e-17	-1.2008182772147772e-16	-1.8783900809630274e-16	-1.6347920736206059e-16	-9.600882968889644e-17	-3.1088759088508644e-17	-8.031854748857265e-17	-1.806583922707711e-16	-2.9582138579489193e-16	-2.745491924483798e-16	-2.261388631293414e-16	-4.7645780779817444e-17	6.547836745271837e-17	1.9847952397625966e-16	2.5056904309663036e-16	2.680026837709524e-16	1.6543241951426816e-16	6.159950686194083e-17	4.2412116730579705e-17	2.9249720102407337e-16	7.180253665369404e-16	1.1064184356914995e-15	1.190332651220267e-15	9.90674445125259e-16	8.518406078488095e-16	7.150006676509077e-16	7.013124526357476e-16	5.949121927369201e-16
7	-2.650371933538115e-16	-1.783656087172679e-16	9.630177454681815e-17	2.1170863673947993e-16	-6.327856393669244e-17	-6.943462658922724e-16	-9.36908904788577e-16	-1.0894354573622148e-15	-7.217784877397331e-16	-5.23393535014641e-16	-5.300612035886872e-16	-7.809940125494822e-16	-1.0572612683415774e-15	-1.3980188832035296e-15	-1.6048332872226894e-15	-1.5594583216520755e-15	-1.2583933455566093e-15	-8.723978899509182e-16	-5.583603034049338e-16	-3.901640778828367e-16	-2.720188489810985e-16	-2.9811925058340207e-16	-2.1332571174197374e-16	-4.23231890800575e-16	-5.452498056788139e-16	-6.652228274085881e-16	-6.070282812700475e-16	-4.0094352675453134e-16	-1.3084347377143857e-16	4.191998718263636e-17	9.550470052789696e-18	-1.733005494684488e-16	-3.210215954109772e-16	-2.2597922752047313e-16	5.89229870913565e-17	3.208109753023763e-16	4.673298785315235e-16	4.909158906556891e-16	5.304156726103401e-16	7.141407304157798e-16	8.93655228223831e-16	1.0776904622691774e-15	1.1332428207466173e-15	8.95362380606856e-16	4.2147722037905576e-16	3.679898877715888e-17	-2.668478674232252e-16	-2.5881843439018115e-16	-3.0744682542822214e-17
8	-5.32485455691096e-16	-4.582692155650065e-16	-4.168202991930041e-16	-4.701534499156392e-16	-5.313633787405617e-16	-4.9636546093370735e-16	-3.0271214672234043e-16	-3.6326186293353894e-16	-5.509661016376093e-16	-8.112743317318413e-16	-8.75107427109452e-16	-8.742821540949778e-16	-9.030976729570144e-16	-1.0805878323104752e-15	-1.2069669847872207e-15	-1.057798530843796e-15	-6.822099618059785e-16	-4.358983616716335e-16	-4.3155547269220254e-16	-5.160244587470921e-16	-4.545302257318886e-16	-4.0185877173803645e-16	-4.555631826264629e-16	-7.08466100360655e-16	-9.739487703646557e-16	-1.0453573074408599e-15	-9.914743347655875e-16	-1.0102070955027166e-15	-1.128346498278123e-15	-1.1446212191866361e-15	-9.492631839419454e-16	-6.451005921203241e-16	-4.96510590793713e-16	-4.861985751612395e-16	-5.662254270614512e-16	-6.570113192813892e-16	-8.472727811159572e-16	-1.1786867078859352e-15	-1.454267621645678e-15	-1.4095282996778885e-15	-1.1789405413783724e-15	-9.068783137717749e-16	-7.725145973090424e-16	-8.28634143860665e-16	-7.765730655596112e-16	-6.637411307291177e-16	-7.433195645496678e-16	-9.972284975172211e-16	-1.1444587227847497e-15
9	1.2157791922234725e-15	1.1924312894222666e-15	8.874851837781303e-16	4.811399368701364e-16	3.106993834372906e-16	1.8453751290285065e-16	1.3743418030688181e-16	-1.6653851380004996e-16	2.5798655270884065e-17	4.95215479784081e-16	9.42336230590582e-16	7.955024798053415e-16	2.6276120800404956e-16	-2.1260921591990772e-16	-2.136555874514834e-16	4.746724382593635e-17	1.7140865590516317e-16	-1.4671826868712018e-17	-2.7717499432751123e-16	-3.9025452411524112e-16	-3.140617159522236e-16	-2.9768712102812093e-16	-1.4731216342467914e-16	-1.3715276974909854e-17	3.3339677790261005e-16	6.65737981083428e-16	7.300458858463847e-16	4.2136979028342054e-16	2.5427458801520465e-17	-1.1485652679214028e-16	1.073512673245123e-16	4.816086826771922e-16	7.073630452955069e-16	7.560846379684069e-16	9.372241898135262e-16	1.3913621422988945e-15	1.9980440997996992e-15	2.2417966918899542e-15	1.993823930276846e-15	1.5364357450275795e-15	1.358027520857797e-15	1.6024688930242322e-15	1.7770461919473077e-15	1.4104213355015397e-15	6.678467935645775e-16	2.7772380237044883e-16	2.8539496897810754e-16	5.45065107885871e-16	5.652714494924428e-16
10	6.080724847707981e-16	4.645487957373399e-16	4.3351688562039725e-16	2.3606923128083455e-16	-1.1143436144512008e-16	-6.744533278479191e-16	-8.36395481917543e-16	-1.022016224565895e-15	-5.943148663179931e-16	-1.21653748659472e-16	2.056496517752569e-16	1.1840721792585657e-16	-2.278407030519739e-16	-7.099855750102214e-16	-9.471569336033876e-16	-8.356472682183245e-16	-5.484839460542333e-16	-2.9821201260873866e-16	-1.367904385598017e-16	7.541707709129447e-18	2.4826378811264794e-16	3.026944281596999e-16	4.074723113442033e-16	1.9234196468820948e-16	1.950951039240534e-16	3.9746231488118012e-16	6.502783089229041e-16	6.624283652938773e-16	4.918994615517104e-16	4.294460107159485e-16	6.26237318144408e-16	9.56503694124846e-16	1.1683248060407733e-15	1.3171866177172608e-15	1.6749538646795184e-15	2.2644633892025365e-15	2.7963858167808125e-15	2.8194588141352338e-15	2.473886308240697e-15	2.2968873682748703e-15	2.472087462504344e-15	2.8152360271469444e-15	2.7140111549215773e-15	2.028423312701952e-15	1.1576020866702938e-15	8.780953978562861e-16	8.051682610626386e-16	7.340666534300161e-16	4.972983265338468e-16
11	1.1849296329356214e-15	9.472093731528291e-16	6.069923539258701e-16	3.4120495584427483e-16	1.0771355706179292e-16	-3.1973294426894646e-16	-6.564396691488877e-16	-9.605908201992463e-16	-7.030305378503345e-16	-3.7861673147791604e-16	-3.7077867334396597e-16	-6.893677333572431e-16	-1.033667226078261e-15	-1.087100254269611e-15	-6.525461948436691e-16	-1.8753044535194552e-16	4.141914115292426e-17	-2.4204399898174405e-17	-9.278439967950849e-17	-4.107564510029561e-17	-5.638172580478235e-17	-3.7221786026369693e-16	-6.167473423860534e-16	-6.898907637835236e-16	-3.3844046703878256e-16	-1.357204846847668e-16	-2.775616523768272e-16	-5.576516535450904e-16	-4.860528618647448e-16	-1.2736155026500567e-17	4.959109099345002e-16	6.436484393678033e-16	7.216998959942215e-16	9.35086707483371e-16	1.3217043900671212e-15	1.4851357054187091e-15	1.212422117080159e-15	6.393269443862318e-16	2.1214338308400464e-16	-4.427339760303663e-17	-1.0976312736795738e-16	-1.5245688697047299e-16	-1.2361903005639522e-16	-1.3262918051471014e-16	-2.241019009320823e-16	-2.6608969364219334e-16	-3.3107273683364946e-16	-1.5258613157647658e-16	1.1079546493770841e-16
12	1.4110043803039655e-15	1.3720894793348018e-15	1.026601990747573e-15	6.343393192830144e-16	4.666718884313872e-16	4.282849363465662e-16	4.499862906698477e-16	2.303523870914893e-16	1.354872482343463e-16	1.4757888342374976e-16	2.0459799892894738e-16	1.66108226578102e-16	1.0805550176039174e-16	1.0976688150561246e-16	3.4322550407195753e-16	5.67889706131729e-16	6.604001559178274e-16	5.032221692887712e-16	3.25248806307547e-16	3.0219981626704003e-16	3.92693657552723e-16	4.1158841764053437e-16	4.4271864000037803e-16	3.9930799853635427e-16	5.027597417968828e-16	6.022864632768191e-16	6.399380296101748e-16	5.700743940318527e-16	5.238774281322261e-16	5.166329088427281e-16	5.426861165357734e-16	5.311968565353342e-16	5.583047843578857e-16	6.24781042701982e-16	7.536502205573334e-16	7.933437174383171e-16	7.01828364893284e-16	3.9781489099219814e-16	7.661006103534496e-17	-1.1690091095073309e-16	-1.2918046903988986e-17	2.358439659334144e-16	4.39970461117925e-16	3.893978134401896e-16	1.601201744789553e-16	4.465634232589524e-17	-1.2098700459346086e-17	7.760897430313998e-17	1.0532052734425604e-16
13	-1.9096422273409768e-16	-4.294164832013644e-16	-4.577952589121992e-16	-2.3707871983794276e-16	-2.106950742637963e-16	-5.646322861398175e-16	-9.99579477593554e-16	-1.0397207696355125e-15	-7.113545374787615e-16	-4.303295671315853e-16	-6.353926730183289e-16	-9.628238862854751e-16	-1.0124481003519241e-15	-7.631194636127447e-16	-4.624892583877348e-16	-4.967817005153236e-16	-7.062957128511082e-16	-8.718365649513341e-16	-8.686076509458374e-16	-9.027629280994455e-16	-1.045101517152172e-15	-1.1174261876919979e-15	-9.272916956106117e-16	-6.146144378540704e-16	-4.032979130083612e-16	-6.458567749111138e-16	-8.806777290824822e-16	-7.700732541367117e-16	-2.6871316035830087e-16	4.6231570137667675e-17	-1.5305014581244547e-16	-6.651482340990898e-16	-8.61296888172083e-16	-5.799428658696224e-16	-1.552862885170279e-16	-1.3978942676940867e-17	-1.4852431672578554e-16	-2.2988434007980335e-16	-1.414505310214922e-16	4.2769787043644833e-17	-3.684860560692423e-17	-1.9054561189675993e-16	-3.168602239745791e-16	-3.0920220609046947e-16	-4.355234524303503e-16	-7.481870424864388e-16	-1.01853472092288e-15	-9.55381367611502e-16	-5.455130738159095e-16
14	2.811987473970783e-16	-3.096504138163504e-16	-7.966705057448349e-16	-9.01290185065128e-16	-8.504213466544052e-16	-1.1340818050493114e-15	-1.6308585490451431e-15	-1.884333740566265e-15	-1.545202952574916e-15	-1.1076777030419138e-15	-9.795296074839173e-16	-1.2191388916826726e-15	-1.46916285271434e-15	-1.5398758998207967e-15	-1.4218385733551717e-15	-1.4008354800124892e-15	-1.4451505483849332e-15	-1.5545838777691688e-15	-1.6332466569960002e-15	-1.7955477545358257e-15	-2.0601074196205484e-15	-2.2524772260320075e-15	-2.2118135593921634e-15	-2.1134372678375954e-15	-2.0576581519757904e-15	-2.2719783938227377e-15	-2.4744385734632977e-15	-2.3658911655293036e-15	-2.0347936782892394e-15	-1.7651559249007597e-15	-1.7576680028530377e-15	-1.837275533816506e-15	-1.7337859970366318e-15	-1.44500717089181e-15	-1.31064404301349e-15	-1.5197908041118162e-15	-1.982914006864801e-15	-2.397802535535199e-15	-2.55101722866631e-15	-2.5112682495508165e-15	-2.48992329592387e-15	-2.660597821813583e-15	-2.908746794726938e-15	-3.0562200493579475e-15	-3.042104709399381e-15	-2.9237839483068383e-15	-2.7700226991998547e-15	-2.6415485189472185e-15	-2.358376035529009e-15
15	1.2221925268482078e-15	8.939465265105043e-16	6.353911821346095e-16	4.589031206479471e-16	3.7099655143355417e-16	-1.746841265841168e-19	-2.530676810446519e-16	-5.320880592796746e-16	-1.5588696387240132e-16	1.6938780288382812e-16	2.3356372142277164e-16	-1.9996052365599813e-16	-5.601976127302452e-16	-6.828291634503181e-16	-5.31233567168838e-16	-4.182301804740196e-16	-4.379749693006846e-16	-5.540755001095501e-16	-6.232696923571617e-16	-7.151025244255227e-16	-7.789384895796487e-16	-8.621266130174462e-16	-6.519033676156765e-16	-6.662403455303448e-16	-6.839602096230669e-16	-7.51841548904519e-16	-6.115969196023928e-16	-2.545049331373979e-16	1.0053389794354151e-16	3.059096454299639e-16	3.529077216501511e-16	4.43975034069198e-16	5.375032838618129e-16	6.370352514616875e-16	6.849429235547804e-16	7.464816665658669e-16	8.4802993488239485e-16	8.002203379454948e-16	6.053783224511298e-16	4.0430101249154484e-16	2.775260441264175e-16	1.91638595684826e-16	4.9788403716056993e-17	-2.4269873167749005e-16	-4.1938185150113336e-16	-3.868017832294829e-16	-4.518051197265716e-16	-6.332975526289255e-16	-6.14032531557697e-16
16	3.0189046584682678e-16	4.671235043945894e-16	6.599893774342474e-16	7.347051599420403e-16	6.930441410029136e-16	6.43920375111459e-16	8.364666116964214e-16	9.32037314242956e-16	9.23312142354559e-16	8.265605969847032e-16	7.891880286921725e-16	9.7403071486656e-16	1.098047233389258e-15	1.0667104399068445e-15	8.36751409608145e-16	7.095979814895099e-16	8.228004643294353e-16	1.0129677896258488e-15	1.1549202310209144e-15	1.2060648086429496e-15	1.2601361475369348e-15	1.2625741588088149e-15	1.297177886575361e-15	1.3107599462076838e-15	1.4822392267151638e-15	1.6916111105390049e-15	1.7747090573401677e-15	1.7091542529102104e-15	1.6087047562782501e-15	1.6491056038327033e-15	1.7905147547276654e-15	1.9152037687742984e-15	1.9001355229624462e-15	1.8553295970906074e-15	1.7384520584779638e-15	1.624787973720319e-15	1.4410162115859354e-15	1.2696986212883297e-15	1.1711699449874345e-15	1.1595059938631208e-15	1.1628490209041414e-15	1.108196961922209e-15	1.0631263063021848e-15	1.0040169215264741e-15	1.0485944792062581e-15	1.1640434680067365e-15	1.227792195047844e-15	1.198338337656369e-15	1.2129833055022887e-15
17	1.1575499553850225e-15	1.0973383250362845e-15	1.1111288142528694e-15	1.1615416165792451e-15	1.1769275720449324e-15	1.0723265033930606e-15	9.393246557331577e-16	7.056229296970543e-16	6.075785162267923e-16	6.391033319157695e-16	6.992954737986299e-16	5.443494003216349e-16	2.0811901008308944e-16	-1.066614154671733e-16	-2.0031840936944056e-16	-4.6003122695852106e-17	1.6727936328201378e-16	2.7884823160416296e-16	2.9282362515675557e-16	3.6719992403092534e-16	5.302553678843567e-16	5.906842257860804e-16	4.463778187575012e-16	2.0163714035298957e-16	-1.3698170174472143e-18	5.516393184552648e-17	1.9147499840516126e-16	2.332154209223573e-16	1.8078526846338634e-16	9.016377717433856e-17	8.49287551875625e-17	1.0854017042092827e-16	9.167366690816205e-17	2.290811940478323e-17	1.1012645684756599e-16	3.7715376340927893e-16	6.794396413917614e-16	6.784674603081549e-16	4.365165979484012e-16	2.511243709578483e-16	5.289050343732975e-16	1.1563621282304587e-15	1.5645451631165327e-15	1.4832986612163862e-15	1.1395943389356411e-15	1.0586676977798612e-15	1.1232883577369573e-15	1.1815439409387707e-15	9.821999731604717e-16
18	1.2914296546749793e-15	1.2243492906230625e-15	1.0394746709666911e-15	7.793269658247602e-16	6.057409381742702e-16	4.198028867794293e-16	2.6727417472302777e-16	-3.611581939614346e-17	6.840917929825173e-18	3.321140507143168e-16	6.6255019428350895e-16	4.786053625929743e-16	-1.0404242264273848e-16	-5.987497143782814e-16	-5.798353092047829e-16	-2.3240710597288637e-16	1.553979102791812e-17	-9.536402535852332e-17	-2.434487591940009e-16	-5.502354705239862e-17	4.1540856377077297e-16	7.176894614177313e-16	7.063646237744866e-16	4.865851410562221e-16	4.541896347186676e-16	6.553987532450596e-16	7.781829458535334e-16	5.226195678342466e-16	6.837567865554562e-17	-1.6118812634458445e-16	1.5668961276767876e-16	7.915234631586232e-16	1.2344586912706346e-15	1.2257574214909468e-15	1.10962586077055e-15	1.2792958661926706e-15	1.7339147439648367e-15	1.903521197248265e-15	1.517912377311487e-15	8.294644154395435e-16	5.936887836878486e-16	9.302146456448277e-16	1.3356390094143316e-15	1.1887679707413521e-15	5.725916948813511e-16	1.5329018203853924e-16	8.467587476624393e-17	2.3294578031721595e-16	1.6622527663870833e-16
19	1.0370537226765844e-15	1.286269319642971e-15	1.2139568174162315e-15	9.715765008593213e-16	7.735511210274607e-16	8.201929295925992e-16	8.727123423029977e-16	8.438883252932228e-16	5.25965149660757e-16	3.0399405667820627e-16	2.6794720926678747e-16	2.9313766518527566e-16	2.1459691717964195e-16	1.7841400687290926e-17	1.2656707894936552e-17	2.285980053330181e-16	5.698155361552756e-16	7.140229729634832e-16	6.137888921700778e-16	5.281123290607605e-16	6.005188992288018e-16	7.045065574306193e-16	5.444897316100281e-16	3.4834814693713953e-16	2.0438078772248709e-16	3.4688863441059045e-16	4.957969743767208e-16	4.3815639354873024e-16	2.513225515535887e-16	1.744669210143962e-16	4.07552844646582e-16	7.013994254081329e-16	8.109396532478875e-16	7.121645715762816e-16	6.810328945219543e-16	7.871186966772149e-16	8.945893715483272e-16	6.691364463158958e-16	2.316407417595738e-16	-5.827633611938658e-17	1.0751209537085654e-16	6.442094671398386e-16	1.0795576627234077e-15	1.1992414149910832e-15	1.0794450400202658e-15	9.657041434242523e-16	8.409326119542586e-16	6.598227673289013e-16	3.8131459770666325e-16
20	1.331158931546387e-15	1.3239209771276774e-15	1.2401580554847586e-15	1.0051388074211358e-15	7.072583739461281e-16	4.094066929623999e-16	2.5761168720258894e-16	2.091955017707819e-17	8.350624460923256e-18	1.7895659357180547e-16	5.196555103664724e-16	6.088082823583864e-16	3.274378464752836e-16	-1.504399325622646e-16	-3.7693899735820866e-16	-1.7615327324302574e-16	1.387278190662974e-16	2.1034109562941748e-16	6.35004371476841e-17	5.735798860474367e-17	3.541017200708976e-16	5.746147403832182e-16	4.745501801792059e-16	1.9403964107471986e-17	-1.68320445640885e-16	1.2301648883231366e-16	6.039422165728079e-16	7.217406606792787e-16	4.596588947227114e-16	1.4367314479929988e-16	1.621664374152839e-16	4.252601498211845e-16	6.49784574180158e-16	7.218200705356756e-16	8.850560989790167e-16	1.207301371889038e-15	1.5758737552386945e-15	1.6125087243168607e-15	1.4292981262161667e-15	1.2956082433872947e-15	1.4862895214268202e-15	1.83912113321551e-15	1.9093888425040467e-15	1.589755549317402e-15	1.1488498777707027e-15	9.827989883750064e-16	8.773915299283161e-16	6.992894917459859e-16	4.596581512059592e-16
21	1.592253653276946e-15	1.3986523984732494e-15	1.1236449571277201e-15	9.480929106227087e-16	8.960205922013294e-16	6.727990606685776e-16	4.1185716230432223e-16	2.2560042737324346e-17	1.1531230496282623e-16	3.5948813846988263e-16	4.66858672725812e-16	2.403467188364661e-16	-5.816648819011497e-17	-2.3296046226007156e-16	-9.587659096956412e-17	1.82225376384153e-16	5.200110438489284e-16	6.342401960945472e-16	5.443304387772562e-16	3.5189268071848184e-16	2.1323433812488364e-16	1.1766669533698831e-16	1.944821883238018e-16	1.3621523166905802e-16	1.618507222540508e-16	2.745924232818795e-16	4.3105497051879927e-16	4.916888398842084e-16	4.0105462468726135e-16	2.790030964168851e-16	3.3901374637430705e-16	5.840458586859051e-16	8.844461515404903e-16	1.0322474227220504e-15	1.0588787011865785e-15	1.1065043051220673e-15	1.1717169856780407e-15	1.0912013914867537e-15	7.205512418554261e-16	2.1982270717991705e-16	4.1946049772442513e-17	3.406700562607427e-16	7.608667812554541e-16	7.407934525068335e-16	2.3548400726378576e-16	-2.6259954146191427e-16	-5.777745199491721e-16	-5.837244209060387e-16	-5.210676540624242e-16
22	9.590483304004208e-16	1.0958873112512275e-15	1.0407874581370868e-15	8.407137839360091e-16	6.308741069408107e-16	4.37300460242245e-16	2.55075155875691e-16	1.6162134488083372e-16	2.0226165595398845e-16	3.9199049144477e-16	5.495191727370668e-16	5.418353239770408e-16	3.992754796377452e-16	2.581910602183482e-16	2.704542295130231e-16	3.781676123212219e-16	4.2888886330166275e-16	2.8916682576984487e-16	2.892955817501968e-17	-1.0791123330713164e-16	2.5842292147766754e-17	2.698237966742181e-16	3.702834367161505e-16	3.233895315296013e-16	3.196204276739094e-16	5.747796562118624e-16	9.744406588199637e-16	1.1954159749207145e-15	1.1689697112128026e-15	1.0371170668630596e-15	9.818455160907643e-16	9.835103692412969e-16	9.97767623149105e-16	1.0042225402831142e-15	1.2348009401012179e-15	1.6538304632842258e-15	2.0044743078552726e-15	2.0289835995531618e-15	1.834720343073706e-15	1.68888102319403e-15	1.838129437566366e-15	2.0229788740309134e-15	1.8864497318325832e-15	1.4251735073822385e-15	9.282373913381788e-16	7.928104849072535e-16	8.73656725593862e-16	9.586071388746447e-16	8.589253722005715e-16
23	5.364438278518403e-16	3.8521108730078245e-16	3.3544783983030843e-16	4.726951076949078e-16	4.867120678984562e-16	3.995377968890784e-16	6.061914327574467e-17	1.2678713156874813e-16	9.589459222607195e-17	1.2059488034730386e-16	-1.5254615388568488e-16	-4.514424069075051e-16	-7.319427860485626e-16	-8.234190554341273e-16	-8.702955336655899e-16	-9.010214816447422e-16	-9.02128253505636e-16	-6.45462202588891e-16	-3.8796697885766637e-16	-3.6065076502322763e-16	-7.000456379952786e-16	-1.051333524518269e-15	-1.4410076813897646e-15	-1.3194043615073656e-15	-1.3213884043662544e-15	-1.4623335597999535e-15	-1.602182390613113e-15	-1.4793836947752353e-15	-1.1152072150126332e-15	-9.165226378562207e-16	-1.0882887872945731e-15	-1.534429111044423e-15	-1.7465409807813618e-15	-1.6526857165073217e-15	-1.3445258428542616e-15	-1.2014138434513785e-15	-1.2605936011851323e-15	-1.275886783103998e-15	-1.0400612935659068e-15	-6.709258364276207e-16	-2.358357687104699e-16	9.701471417447761e-17	2.951533838863111e-16	6.944089361979024e-16	9.00119473168087e-16	8.714395164110497e-16	7.486645290953981e-16	7.962695818530603e-16	9.09619440308588e-16
24	2.264899439132557e-16	1.9308349149209186e-16	8.147309523050922e-17	-1.1342719724966614e-19	6.583699168610022e-17	2.117181770440259e-16	3.7932641552758933e-16	2.090042179967088e-16	-2.801815718053644e-17	-3.5926132325716477e-16	-3.885042580632965e-16	-3.1048080696156123e-16	-1.8705139903150888e-16	-2.074026916685853e-16	-2.9843493273941406e-16	-3.063021966678912e-16	-1.7845011246460403e-16	-7.506407214509156e-17	-2.3140068007027613e-17	1.3085741112153254e-16	5.291652704045542e-16	9.32806256545766e-16	1.0619988827645562e-15	8.005178957642624e-16	5.390375852239181e-16	5.850391659793647e-16	7.714425435283097e-16	8.186436490445331e-16	5.795529506900974e-16	4.547983665294447e-16	6.507165399994889e-16	1.038206383772386e-15	1.1506424278027256e-15	9.250764677604995e-16	6.567125766433722e-16	6.560607104075691e-16	7.779146029111141e-16	7.734623192658037e-16	5.022669038242593e-16	2.477716784372297e-16	2.390617982619037e-16	4.2531333012858176e-16	5.766196394426311e-16	4.670685569604584e-16	2.970899379513019e-16	2.6399448479691674e-16	2.279983120559267e-16	-1.8589237710179563e-18	-3.85495274571879e-16
25	7.88506798522161e-16	9.74929741517351e-16	7.495502836000547e-16	3.9666701198571494e-16	4.2772641318855094e-16	7.36800670614033e-16	1.2467228760701513e-15	1.1261971991337869e-15	9.327010786569581e-16	6.566301193293203e-16	5.737041929445523e-16	4.862162009304553e-16	4.248640805200595e-16	2.5077689586787427e-16	7.610479891487706e-17	-3.2736647657328585e-17	6.03103995573511e-17	2.5638462183858223e-16	4.91222863340057e-16	6.911678042852344e-16	8.380965453426508e-16	8.217546180447898e-16	8.55149104091983e-16	7.299108286921394e-16	6.775580748447134e-16	7.204204296628344e-16	8.181041244382922e-16	9.28439837078373e-16	9.40043925390046e-16	8.607127109126972e-16	8.189715946668031e-16	9.142098217490085e-16	1.0168984238738369e-15	1.056529396082783e-15	9.735540882234072e-16	8.94316952574546e-16	9.602761645982442e-16	1.0485383590009536e-15	9.78789873693451e-16	8.161607460628079e-16	6.50578042676859e-16	7.746006002491626e-16	1.1594087790951817e-15	1.3471077200321626e-15	1.243902595852661e-15	1.0841439155836598e-15	9.015640659423017e-16	8.826769621228278e-16	8.262971131805544e-16
26	6.790062820671584e-16	8.796068808285011e-16	9.123987960698995e-16	8.05895428039136e-16	7.282173772645525e-16	7.822735111702642e-16	1.0304810940965613e-15	1.0418648955279667e-15	8.484942494594104e-16	3.1297400049559004e-16	-9.303035179002723e-17	-1.7416350534394228e-16	4.838962629901522e-17	1.3987585222047912e-16	1.0976506699236158e-16	-3.3180791341215416e-17	7.48954486878944e-17	2.6594679383588964e-16	3.7597459656424904e-16	2.991572339455893e-16	1.6744040888229845e-16	1.7150049052423085e-16	2.8824402590563445e-16	3.12207301809222e-16	2.273059403176413e-16	1.2365914466142707e-16	1.592713147294338e-16	3.610796030265447e-16	5.1702338178779335e-16	6.424341604829683e-16	8.208806829023112e-16	9.543220552064985e-16	9.602420823728193e-16	6.962055937777581e-16	4.891455214018124e-16	5.218645022070853e-16	7.7806736494900815e-16	9.61467846731165e-16	9.010443139664393e-16	7.205297396877596e-16	7.845976352170866e-16	1.020445889853595e-15	1.309811616130963e-15	1.469819054584607e-15	1.4578490732284128e-15	1.4849813779813904e-15	1.3677050872529435e-15	1.0763276891728011e-15	6.871385113028988e-16
27	6.760373908449456e-16	6.297933003055117e-16	5.552343497122866e-16	6.873910175120175e-16	9.194586919512092e-16	9.515749692459976e-16	8.647060613017774e-16	4.2740542706797615e-16	2.4635018771911604e-16	-3.324470060007196e-17	-2.2915358458198846e-16	-5.368329385125644e-16	-6.964862932445359e-16	-7.567943727460453e-16	-5.597836278348858e-16	-2.6524488271414187e-16	4.183856287522734e-17	1.292900394042665e-16	-2.1243183034247535e-17	-2.9968828267440976e-16	-4.802156760418907e-16	-4.782654276866134e-16	-1.76835968799761e-16	-1.4170005172410879e-16	-1.8821409082872876e-16	-4.610957901175111e-16	-5.264116456459029e-16	-2.1458643160295286e-16	2.4168201816402e-16	4.636222016728174e-16	2.366240946521555e-16	-2.3623716318754596e-16	-4.418706665858261e-16	-3.4913996175517824e-16	-1.0258812834412741e-16	-1.0250132059285981e-16	-2.1806492157692833e-16	-1.7590738175842404e-16	1.5451456070701648e-16	4.452170555603999e-16	6.948339529840544e-16	7.896014713592289e-16	1.1142084837176089e-15	1.455668030463305e-15	1.5733188865829414e-15	1.4262547359098445e-15	1.0831724131590743e-15	9.239988239990772e-16	9.656584196796236e-16
28	5.668527930633982e-16	3.8635510820908865e-16	1.450762441150482e-16	1.7184506240760242e-16	3.7107852457132576e-16	4.705447128499398e-16	3.8859987648106344e-16	5.5382904528404203e-17	-7.674426260506453e-17	-1.5237123761738728e-16	-2.1013269378233995e-17	-1.387939556106727e-16	-3.9794113737344655e-16	-7.829782254445346e-16	-9.429370184364799e-16	-7.069440319769238e-16	-3.2981900659641395e-16	-1.25198411785595e-16	-1.8969109551630483e-16	-3.973509291614603e-16	-6.247939175127312e-16	-7.714493081704717e-16	-6.739597769945077e-16	-5.949060744226285e-16	-4.333394765538948e-16	-6.116175723266055e-16	-9.435893740770315e-16	-1.19911721041093e-15	-1.1714481904108266e-15	-9.260979462126551e-16	-7.922514434818357e-16	-8.375916335477618e-16	-1.1427436684271636e-15	-1.483514016626907e-15	-1.5066510267500766e-15	-1.2442663086583985e-15	-7.409746267902265e-16	-4.11221904859601e-16	-2.905997585213006e-16	-1.8064069435169782e-16	1.8384500903406482e-16	6.800915830446483e-16	9.40029031071524e-16	8.320244854156204e-16	6.713949574815335e-16	7.029641547331635e-16	7.91116827569747e-16	8.242832212975276e-16	7.687053041553254e-16
29	4.101906352065274e-16	4.716653330098347e-16	4.35169700411906e-16	3.0887422510782078e-16	2.807479921444824e-16	3.2308437521624814e-16	6.950251774317927e-16	5.157768261725855e-16	3.676127159143837e-16	-5.438182305519828e-17	-1.9004964082167677e-16	-1.9240861846116892e-16	1.0410473492425156e-17	6.500489693540537e-17	9.711680109500781e-17	2.325235066733721e-16	4.788477679092166e-16	7.070653107670408e-16	6.72373401913056e-16	3.9088974669466435e-16	1.6440679242175087e-16	7.888442332795663e-17	3.9489696029547064e-16	3.2541455269949327e-16	2.7584557472076473e-16	1.8121086016835463e-16	4.527073076073039e-16	9.107215739260237e-16	1.1710781596712318e-15	9.90721027606725e-16	5.75604943890064e-16	3.865522004576387e-16	5.478338726382235e-16	9.172285479613181e-16	1.2128502580238545e-15	1.2481419970984844e-15	1.2178184525364026e-15	1.038632891719444e-15	8.999454130269263e-16	9.702657340300425e-16	1.2515619118141279e-15	1.5899498873195386e-15	1.8177213933983067e-15	1.6857945329988325e-15	1.441736739352526e-15	1.3884137103858764e-15	1.2510591465405266e-15	1.1092710397795248e-15	8.789957090637361e-16
30	8.556280913928243e-16	8.609014526841416e-16	7.605227830624029e-16	7.545991943707407e-16	7.200451303793529e-16	6.757381981454607e-16	4.90581580726406e-16	5.19049872488573e-16	4.973021635949286e-16	5.610192988643785e-16	4.218980906108151e-16	1.8100641013044857e-16	-3.3104654190652954e-17	-1.9484759093950933e-17	2.5405044170298417e-16	5.349480628704833e-16	6.973151064433517e-16	6.550301247360798e-16	5.308215610791481e-16	4.614184815852213e-16	3.8826973297860324e-16	3.4082602795256046e-16	1.7842567532686894e-16	2.4548492477363404e-16	3.2116204414460864e-16	3.8228853530858485e-16	3.6548570975956726e-16	3.312944547379933e-16	3.771723980609683e-16	3.81536267986517e-16	3.126080874323872e-16	1.7059070357214818e-16	1.7416112811631116e-16	3.1928588944664327e-16	5.089298912917518e-16	5.387029694430441e-16	4.0207476337367615e-16	1.6585312476207085e-16	1.7712030002320743e-17	-4.337313438293795e-17	4.8161662131424167e-17	2.614716413707954e-16	5.091138328849896e-16	7.638636580355316e-16	8.775114398217533e-16	8.161126700370958e-16	6.122079337010005e-16	4.442418900776156e-16	2.431513935351953e-16
31	1.3180690102546746e-15	1.2803537794668475e-15	1.2178367001895872e-15	1.2453431592767765e-15	1.2803310683105004e-15	1.227123663259466e-15	1.0955820472449423e-15	7.202976404090999e-16	4.761380575262112e-16	2.0691712123664524e-16	1.2337356603974916e-16	1.3505692374724824e-16	2.2542964486022505e-16	2.148407534419183e-16	2.0279845683169207e-16	2.2506986658323896e-16	3.8687929207346583e-16	5.988012869727434e-16	5.715369730900069e-16	2.305734200054147e-16	-1.9895307541019147e-16	-3.1353609897978367e-16	2.274827177281465e-17	3.250463577766089e-16	4.653776243701497e-16	2.0191644817028405e-16	1.0421092953421607e-17	8.500553943881101e-17	3.551031467758656e-16	5.806885292668282e-16	6.646652040048105e-16	6.371807176955472e-16	6.857064141004388e-16	6.79143359097788e-16	6.806870419934626e-16	6.463046291476628e-16	6.995151676448423e-16	7.547355816291575e-16	7.715500938346897e-16	7.289923453345918e-16	9.178724487410003e-16	1.2349730951001675e-15	1.5308430434313839e-15	1.6311160765351688e-15	1.5145845466432616e-15	1.4978924809572481e-15	1.5468204632021764e-15	1.5959142268352961e-15	1.4479411682185014e-15
32	7.396015640998518e-16	1.8457494836316313e-16	-2.5998322811916193e-16	-4.789881507892772e-16	-5.314451380571426e-16	-6.849350778316302e-16	-8.909739291037578e-16	-1.0234451660549121e-15	-7.165651893951514e-16	-1.631365196465182e-16	1.1322038705866932e-16	1.3921272482774552e-16	-6.704475801295119e-17	-1.84465960100117e-16	-6.253543735854833e-17	-1.8714993300312935e-16	-6.302987140873121e-16	-1.3050806115774088e-15	-1.6914121649883864e-15	-1.7079171684184063e-15	-1.7422055042586514e-15	-1.990962401762773e-15	-2.3233193454352372e-15	-2.473644639087594e-15	-2.5248269266402598e-15	-2.6928432096138873e-15	-2.9429729327891653e-15	-2.9344569998355384e-15	-2.520572577396922e-15	-1.9809959748098056e-15	-1.7797088742702044e-15	-1.9805449636053956e-15	-2.109365822793058e-15	-1.9854200218474852e-15	-1.888166360910295e-15	-2.131826745805688e-15	-2.638007192566193e-15	-2.95757627406314e-15	-2.833495485651553e-15	-2.670226735051452e-15	-2.754750404163222e-15	-3.219368453897681e-15	-3.602736646215556e-15	-3.5177953652590384e-15	-3.1560623887531795e-15	-2.702652843231028e-15	-2.46366276769231e-15	-2.305151811623714e-15	-2.2321521357237785e-15
33	1.4039490846934988e-15	1.3844762479006382e-15	1.2803764184634295e-15	9.39291557924726e-16	5.693738813927106e-16	3.303952565075042e-16	4.5196539424678e-16	5.144927819348162e-16	6.3042681096633425e-16	5.021479015462687e-16	3.700250481264743e-16	3.196513765276789e-16	3.627248161352845e-16	3.21118668480817e-16	3.068821845814066e-16	3.8322158893867e-16	6.43657764260647e-16	8.052323146621022e-16	6.930936330583653e-16	4.058468972545476e-16	2.326286898210026e-16	2.9662302757960866e-16	6.144825176129418e-16	7.306713794048031e-16	7.59566573128583e-16	7.110854149753641e-16	6.196807365909381e-16	4.3882685306080846e-16	2.397924716505874e-16	1.5723075558273074e-16	2.283698251042138e-16	3.313076049010658e-16	3.9446403721081105e-16	4.290586535080286e-16	6.122307563478144e-16	8.411454666653057e-16	8.897941643146905e-16	5.631269539774695e-16	1.323593028857907e-16	-1.9256704913457832e-16	-1.3014964629782718e-16	-4.846549850385997e-17	-1.0178184902659223e-16	-3.751750147243031e-16	-5.525116298479919e-16	-3.6792591620646295e-16	-9.32039060920652e-17	1.3212478911861135e-16	1.299483362338508e-16
34	-2.5420405462803195e-16	-1.9061916037765982e-16	-3.4194955874363877e-16	-6.761534088006986e-16	-8.746333563880438e-16	-6.648279515296163e-16	-6.236356532829584e-16	-6.075247979390908e-16	-1.0529475312739054e-15	-1.104156022689554e-15	-9.399762675716783e-16	-6.625473303866467e-16	-9.018002162170469e-16	-1.318828503786345e-15	-1.484516667934592e-15	-1.1012065888786417e-15	-6.213958215610906e-16	-5.580228707164986e-16	-8.587426662559312e-16	-9.796986765964097e-16	-7.640027947774442e-16	-4.557984010889169e-16	-6.363810997404155e-16	-9.273111635379726e-16	-1.0989808988457975e-15	-9.328321357497508e-16	-8.037768863745375e-16	-9.156805240742639e-16	-1.119623836108026e-15	-1.1608550269250545e-15	-1.0064585365977826e-15	-8.702345253806495e-16	-9.701426221187847e-16	-1.0988874712122537e-15	-1.171687139375338e-15	-1.105171051018629e-15	-1.2203662418007543e-15	-1.4472621436988372e-15	-1.5541914626722595e-15	-1.4660522178540102e-15	-1.274549188616999e-15	-1.2671775263405978e-15	-1.4438331496476946e-15	-1.5605297783742277e-15	-1.3510977295130612e-15	-1.1917907445239799e-15	-1.1035233717218692e-15	-1.3008465029078514e-15	-1.248780534920475e-15
35	3.307692526551061e-16	4.0757545140694323e-16	2.8362909877618717e-16	2.748857383617293e-16	3.483213693018896e-16	5.671167754504706e-16	6.133679515497484e-16	5.428418063149e-16	2.5149975346573662e-16	1.1311983079432235e-16	5.839015157873044e-17	1.094322311120386e-16	4.238421769819232e-17	-1.0436570341553401e-16	-9.919982987630312e-17	-1.749053259677915e-18	1.0276856580124423e-16	6.1937580807820744e-18	-2.3229707274291417e-16	-3.576619401278811e-16	-2.777828768835264e-16	4.202341094363496e-17	2.60791349301167e-16	4.186811610747389e-16	2.9093658662799456e-16	-1.0173196174164233e-16	-4.045842642763127e-16	-3.2075966341604636e-16	1.4403842839491116e-16	5.012707743179168e-16	4.451631553205489e-16	6.771343552175054e-17	7.615356451510146e-17	5.404867601990497e-16	1.054179405056086e-15	9.975261404816063e-16	3.790110993881538e-16	-2.12899615179386e-16	-3.0406749923791765e-16	-3.5841465127471166e-17	1.7556337489249613e-16	2.3729163624472465e-16	3.082137897035078e-16	6.4915867572142545e-16	9.216935144066612e-16	8.113501224704891e-16	3.0906285300107086e-16	-2.0225782731124568e-16	-4.919911764399515e-16
36	-8.379213498165825e-16	-7.171677257957164e-16	-5.825960719902165e-16	-4.22814997155922e-16	-3.017357630909473e-16	-2.4648600803046514e-16	-2.8558132326189444e-16	-3.882354935783807e-16	-5.5066446909478e-16	-6.714377014194355e-16	-6.813952886818312e-16	-4.4301046141549527e-16	-2.1067734129164553e-16	-7.698195723857106e-18	7.771957185789168e-17	1.2643156638246686e-16	1.9140981668655052e-16	3.336684731978241e-16	4.673223222761215e-16	5.40487602075566e-16	5.341420320816217e-16	4.837196235591053e-16	3.822977655521128e-16	3.632437534076435e-16	3.4077947566822853e-16	3.3488086380752307e-16	3.34351731863157e-16	4.075507272199841e-16	5.873273447715567e-16	7.911068051737557e-16	8.922764976580465e-16	8.597568192441839e-16	8.116764908600858e-16	8.241025795464016e-16	8.731792362927801e-16	9.09834373401708e-16	7.544743792537839e-16	5.403649653008524e-16	3.2734672807290726e-16	1.8476672775096324e-16	1.7990221854107307e-16	1.6963275439245824e-16	1.3137276368329732e-16	1.4310869613254153e-16	1.4999124433281827e-16	1.189159348614403e-16	9.11942185165972e-17	6.492358433166416e-17	1.5493908529340372e-16
37	9.113213943943677e-16	1.0235393806592256e-15	1.0589898261487784e-15	9.88895287782542e-16	9.946731152049631e-16	1.1856423845856554e-15	1.4255899691297799e-15	1.5453216360557792e-15	1.466562803190108e-15	1.3923186568869371e-15	1.4263373096563344e-15	1.3182066949343963e-15	9.502932124325945e-16	4.3681711482852047e-16	9.549732799714944e-17	3.963893971970543e-18	9.228917450866788e-17	-5.653674255935122e-17	-2.510221444678852e-16	-1.610614177473434e-16	2.8202986407736544e-16	7.96617334295618e-16	1.0201006890743788e-15	9.45084122147663e-16	7.527971787227251e-16	6.368897270738926e-16	4.602905571882909e-16	2.6612439783709705e-16	1.1935285724027813e-16	2.596446392641491e-16	5.353336379506956e-16	7.434846120305538e-16	6.549470959541922e-16	4.563049684637243e-16	2.155754436873554e-16	-9.188912207516239e-18	-4.157799595178018e-16	-8.359381489962128e-16	-1.1746113430278114e-15	-1.3718506260591263e-15	-1.5803433690496744e-15	-1.9405401102196407e-15	-2.2187984294185503e-15	-2.2525051784059126e-15	-1.8083761535588236e-15	-1.3197905322822474e-15	-1.1523906855411391e-15	-1.3523999059951217e-15	-1.5906351975455984e-15
38	5.0054563970137354e-17	-3.68955047533864e-17	-2.5144794617706104e-17	2.777150853091068e-16	5.083559360596687e-16	5.724947529011619e-16	3.161869137140098e-16	3.280600460194815e-16	2.4846369105139167e-16	2.4144548816646527e-16	-4.454153327926176e-18	-2.088398719570655e-16	-3.104954726091215e-16	-2.8441758258785764e-16	-2.663682453629106e-16	-3.2955395287203684e-16	-4.2312010490601224e-16	-5.624164557700088e-16	-6.880882189646989e-16	-7.110318609916533e-16	-6.342248186777409e-16	-4.319732505953887e-16	-4.176400596361845e-16	-3.4958282558764003e-16	-3.704313526297138e-16	-4.3705601813252595e-16	-5.18277149969856e-16	-5.761191944727487e-16	-5.802275613314721e-16	-6.333860606914816e-16	-6.746592930785674e-16	-6.628030359562114e-16	-4.790105212915613e-16	-2.0099428109373167e-16	-1.4186043185171958e-16	-4.276496105233565e-16	-9.174515787329473e-16	-1.2419849933359502e-15	-1.2261681968565896e-15	-9.713598553941888e-16	-9.163112124959714e-16	-9.901129668777287e-16	-1.0092010178062458e-15	-6.772724909069375e-16	-2.858576590333451e-16	-2.437713165254122e-16	-5.612313194753365e-16	-9.561469622709194e-16	-1.1183638327434176e-15
39	-1.4208444095947668e-16	6.219207123640029e-17	2.379029590273762e-16	2.875819235185444e-16	2.5962297744823226e-16	3.79490158352002e-16	6.819748908533561e-16	8.390900688981792e-16	5.910741159304917e-16	1.513004565405177e-16	-9.607317663016009e-17	-2.104277861339411e-18	1.0063304837626942e-16	-4.2242386262897406e-17	-2.2862147230066287e-16	-6.619010505976139e-17	3.888520182430431e-16	6.239097888722538e-16	4.882690478029153e-16	4.0163264656704975e-16	7.822733410112496e-16	1.4267254029121304e-15	1.7691303975194223e-15	1.6651080072360003e-15	1.383204900017659e-15	1.3706724286191927e-15	1.535044266286011e-15	1.6901898491176092e-15	1.646417233882143e-15	1.614890894379191e-15	1.7434526148797475e-15	1.9531245542191563e-15	1.9801238051232812e-15	1.8157482118354473e-15	1.5656181436027983e-15	1.4536621813055852e-15	1.3614705621319259e-15	1.2545112428575377e-15	1.0664812579880364e-15	9.952757924603734e-16	1.0721454680162607e-15	1.2270614659659144e-15	1.2599375272570651e-15	1.0902233833440904e-15	9.910138585855282e-16	9.683411952985916e-16	7.999926881209225e-16	2.973366073715303e-16	-2.112284714824212e-16
40	9.509784634334128e-16	1.084117705167626e-15	1.2063191470761028e-15	1.249561909111323e-15	1.194253085050003e-15	1.1432070741596975e-15	1.3764532651534379e-15	1.5408722195254914e-15	1.5595019633946005e-15	1.1812836508581541e-15	7.679605549984658e-16	6.06630723531895e-16	7.911064436553419e-16	9.132241244212517e-16	8.836862222607216e-16	7.397346227871929e-16	7.228589514109043e-16	8.859120126550993e-16	1.1129828511609396e-15	1.291191025337266e-15	1.4072659316538568e-15	1.4281109484430738e-15	1.3991702038581502e-15	1.2637343841304733e-15	1.2463156757863187e-15	1.3503246886513038e-15	1.5735831721283458e-15	1.7353531535319087e-15	1.6635984177505824e-15	1.4478112760078664e-15	1.3589170959688448e-15	1.425274867454286e-15	1.5982364291143028e-15	1.6324795542477142e-15	1.6135005250405463e-15	1.510591125028311e-15	1.411080698786093e-15	1.2580307910976056e-15	1.0999039125574777e-15	1.0483613017768355e-15	1.0685564115690718e-15	1.048248494562899e-15	1.0685774540370696e-15	1.1951761221596487e-15	1.4281850949497789e-15	1.7579549251232404e-15	1.8285251129539077e-15	1.7028949673009795e-15	1.4556681374235785e-15
41	8.7051661790077e-16	7.861941771324515e-16	6.590107729735948e-16	7.040706760594381e-16	8.644976102136904e-16	9.956145267717212e-16	1.0294959863411888e-15	8.615362694465e-16	7.296429889883247e-16	5.550276165573013e-16	3.98238231634947e-16	2.7398366782315864e-16	2.4533248978766466e-16	2.4854612144444985e-16	3.1626603821840373e-16	2.873626729537876e-16	2.720103739362972e-16	2.697281244118257e-16	2.965211469952516e-16	2.7862974616680293e-16	1.7647867862101e-16	1.0831365714637938e-16	1.8972020896812494e-16	3.056948529339522e-16	3.413595569627544e-16	2.0997456719361146e-16	1.3796368981606237e-16	2.245761294417786e-16	3.8382160594980056e-16	4.431628409272018e-16	3.4436308970971997e-16	1.497836341061109e-16	5.963919719203583e-17	5.48589069344032e-17	1.9677451086578504e-16	3.701660822428411e-16	4.714384385888801e-16	4.3723529563004224e-16	3.6474755225885884e-16	3.060611521018828e-16	5.051290304207748e-16	6.940963101871861e-16	7.868206893863952e-16	7.70020426251232e-16	7.605218325640743e-16	8.496281656250333e-16	8.422121945974623e-16	7.319011332543165e-16	5.313282766792899e-16
42	7.165791652669838e-16	9.80819971572509e-16	9.692279292398944e-16	7.206898123762389e-16	5.59221158388048e-16	7.530364383984543e-16	1.151350463468986e-15	1.188602736741388e-15	8.375190109235966e-16	5.129415833444283e-16	5.623639147656365e-16	7.954525349123242e-16	8.557378921247471e-16	6.047567171819639e-16	3.7917770097330344e-16	5.380360782174516e-16	8.818553332759147e-16	9.908745213800775e-16	7.054899681584262e-16	4.2386169721126575e-16	5.067270632895045e-16	8.261366900588414e-16	1.0564539794202934e-15	9.65077785607932e-16	8.17274447703741e-16	8.790303517024163e-16	1.0425254899821978e-15	1.003795585830833e-15	7.816063054982804e-16	5.902634521942175e-16	7.085810953827628e-16	1.0419259016937744e-15	1.235372345388941e-15	1.2311750853569745e-15	1.19730599079597e-15	1.2576581200743568e-15	1.3695173032929793e-15	1.2249374141786846e-15	8.973077854172971e-16	7.597473794533826e-16	9.063423140450383e-16	1.3034537060648372e-15	1.6010917424192126e-15	1.6458140011280367e-15	1.6596296027500403e-15	1.7357342927767398e-15	1.6536864129546546e-15	1.374421018788882e-15	9.515668746496093e-16
43	4.76702629022987e-16	4.939782877789422e-16	6.540506251158772e-16	9.296091782862595e-16	1.0304768472416923e-15	9.336670407008976e-16	7.398710338550632e-16	4.72696297712743e-16	2.400716680658605e-16	6.001298361559772e-17	-8.066818899795931e-17	-2.8466765396622404e-16	-5.519854162384616e-16	-7.286032230746203e-16	-5.407308221481619e-16	-6.956624406427859e-17	2.965441337496605e-16	4.049877228268349e-16	2.4737157678989017e-16	1.281303684161184e-16	1.2776224065905584e-16	1.2915928092649847e-16	-1.985764951718737e-17	-2.224137825235806e-16	-3.3628917000676866e-16	-3.181339713302946e-16	-2.073654925382915e-16	-1.4591670097447715e-16	-1.2621257407700936e-16	-9.735196279667858e-17	-2.1447384125363914e-17	-2.1152417351826908e-17	-2.4461988077173897e-17	-1.898376848062501e-17	1.7762884499644512e-16	3.85699917607144e-16	5.254228467497032e-16	4.639846700326495e-16	4.3722476511547406e-16	5.69721086102481e-16	1.0765245647385742e-15	1.6526880961410313e-15	2.0973782138062875e-15	2.2518851711446223e-15	2.131852831807462e-15	1.893236699768845e-15	1.5741014835497627e-15	1.3062098512792498e-15	9.806605207836942e-16
44	1.2642097921875422e-15	1.3783190562076392e-15	1.4338056976221962e-15	1.464880768806277e-15	1.5179127712972853e-15	1.5724476281097644e-15	1.6838555944676618e-15	1.3455279610594096e-15	9.759802355293177e-16	8.236146183445072e-16	1.0089034709307841e-15	1.2345841866357868e-15	1.2025809707823573e-15	8.807764957979842e-16	6.881199376560888e-16	7.929442341335193e-16	9.154885718954015e-16	7.35004412384415e-16	3.207425042840719e-16	1.9512694014284872e-16	6.102326367182032e-16	1.1678813626592498e-15	1.4706411373792488e-15	1.167166568388441e-15	7.703644151305635e-16	6.827839215674036e-16	9.675008136010042e-16	1.2244641450630722e-15	1.2004572846582496e-15	8.438474731796338e-16	5.552620329036169e-16	5.247260580077403e-16	7.265635893196761e-16	8.668615667199762e-16	9.372851633771175e-16	9.657580227240425e-16	1.1141598938587853e-15	1.160247037634278e-15	1.0699962724876341e-15	9.912115093208567e-16	1.1169471890999e-15	1.4725022511725855e-15	1.781766344577735e-15	1.7338194396086709e-15	1.579368112702858e-15	1.6279126262451647e-15	1.6508481675633654e-15	1.543072556735454e-15	1.2330219753597083e-15
45	9.90372522414574e-16	1.1072433449429918e-15	1.1408836269816346e-15	1.1947890931678845e-15	1.3228833591776848e-15	1.3868677382041485e-15	1.3872888311360525e-15	1.042858996709026e-15	7.754642045141348e-16	6.759192398801071e-16	6.738488950632764e-16	6.390325469408296e-16	5.424663793606272e-16	3.9956432583145115e-16	3.692503216644144e-16	4.510254947487734e-16	5.315489585129375e-16	6.086285199917224e-16	6.480592100854629e-16	7.153988531854211e-16	7.62962162813649e-16	7.045554667233355e-16	6.536870523549667e-16	6.065840244764694e-16	6.091754744565042e-16	6.424985382765838e-16	7.344572843226475e-16	8.866908940699142e-16	1.1285678460968834e-15	1.2844611554983415e-15	1.2487764695971437e-15	1.1100609260999943e-15	1.133121712557189e-15	1.3064480645403066e-15	1.5101357258704846e-15	1.4459926584321937e-15	1.226070582245904e-15	9.906106623884888e-16	9.949682820137171e-16	1.2464053305110806e-15	1.6655337745070333e-15	2.107662863711135e-15	2.3942277325068645e-15	2.40809680957564e-15	2.237367404504792e-15	2.156011061228745e-15	2.0409434650307543e-15	1.9547651887134157e-15	1.6908303443204336e-15
46	4.512765809047283e-16	7.617795676583575e-16	9.83935788680754e-16	1.0257433512266475e-15	9.123134599315557e-16	8.43929634776675e-16	9.5546051167043e-16	8.304096482781537e-16	5.516550803427857e-16	2.1738178142134995e-16	2.1270491059475102e-17	1.3447907625374863e-16	3.316270279318917e-16	3.1883817722074413e-16	1.86585093740027e-16	7.60126420897563e-17	9.571163393252375e-17	1.4250183849386849e-16	1.1882930849438304e-16	1.4582060617287712e-16	3.5256609328333064e-16	6.979820490992892e-16	1.0331195101907054e-15	1.1474691172224309e-15	1.0537751792281093e-15	8.706115613358474e-16	7.784908648390288e-16	8.317248782978915e-16	1.0154856117853096e-15	1.112960748766878e-15	1.0814555864402547e-15	9.456251897489963e-16	9.380894826889321e-16	1.0576914519300269e-15	1.2189659407901007e-15	1.2651249893979536e-15	1.2625778815924791e-15	1.2353607357729753e-15	1.248838417537703e-15	1.3184916570195708e-15	1.4475751723763589e-15	1.641040516565535e-15	1.8143448174057167e-15	1.799586304537707e-15	1.5754451621929018e-15	1.4694393733440733e-15	1.445249240098302e-15	1.4654987856716824e-15	1.2601774651819931e-15
47	4.080664883571476e-16	5.606078874183769e-16	5.991229930927045e-16	5.3614590846671e-16	4.959212171156396e-16	6.840496998698021e-16	9.836605571515199e-16	1.1340267562792894e-15	8.171966134050009e-16	3.717664886495777e-16	8.824974330920756e-17	1.1633733257969472e-16	2.4670146202053446e-16	2.1057816844228873e-16	4.1262669744499944e-17	2.158248389865332e-17	1.8409633125199598e-16	2.6590906523582024e-16	1.1982909631706684e-16	-1.2627220772201481e-17	1.3578333964743388e-16	4.862794030633728e-16	6.587148708758026e-16	5.6157467206700965e-16	2.9280418035080076e-16	2.397490689478749e-16	3.8383594349877534e-16	5.103363151918737e-16	4.806061146438326e-16	3.2458546754626935e-16	3.068279087159415e-16	5.440194412921003e-16	8.458305825892626e-16	1.060936977598895e-15	1.1035532738626398e-15	1.1062539409358133e-15	1.1746380205176717e-15	1.1351208439740334e-15	9.06713924367464e-16	6.758405670079738e-16	5.298590321155309e-16	6.665369631813987e-16	8.612970839457821e-16	9.281225453847658e-16	9.612167395790359e-16	1.0346446781420505e-15	1.0152497505685846e-15	7.682729879042526e-16	3.0957135233441126e-16
48	3.342569857908919e-16	2.7288074672192294e-16	2.7686994082037976e-16	2.9563935335623453e-16	3.326621857208871e-16	5.042243177748516e-16	1.0538793916214833e-15	1.357685538406159e-15	1.2786366955767997e-15	8.171336766168221e-16	3.772332429262119e-16	3.4050371393013253e-16	4.674961226128283e-16	4.59790078938957e-16	3.47826209766893e-16	4.3078967689971053e-16	7.536142185095108e-16	9.084362405937978e-16	8.049963719995224e-16	7.51805986408144e-16	1.0200315834048148e-15	1.375620036933546e-15	1.621360644920409e-15	1.6376123597252052e-15	1.867429350460844e-15	2.2407246064712033e-15	2.4683780262473556e-15	2.4064205417202154e-15	2.299282923635397e-15	2.4134568175996424e-15	2.6625027946697154e-15	2.691654992827459e-15	2.4450800877983222e-15	2.1845258295233643e-15	2.127121998184116e-15	2.156174274704717e-15	1.9261788735756634e-15	1.4784249007010879e-15	1.1464865107500888e-15	1.257383918561365e-15	1.556032608072969e-15	1.8134675419725813e-15	1.805750408421239e-15	1.569906189694711e-15	1.3946588203857481e-15	1.3736442947220456e-15	1.3074125349376916e-15	1.1710966817801856e-15	9.982392504375217e-16
49	4.037905379916154e-16	-7.937659143379147e-17	-4.2934945547293263e-16	-4.90520814064916e-16	-5.332264520432497e-16	-8.335303817535978e-16	-1.077852654014477e-15	-1.1182949946820429e-15	-6.699888449892934e-16	-3.050470266896143e-16	-2.7130355643448857e-16	-5.134034232858983e-16	-7.071152804879259e-16	-8.444723476552488e-16	-9.849832509415147e-16	-1.4173193686095132e-15	-1.9058226539772894e-15	-2.1992378484893702e-15	-2.1376192552823124e-15	-2.0073207187641673e-15	-2.0881190792354797e-15	-2.28205430328441e-15	-2.3207759518146232e-15	-2.1967750123419583e-15	-2.1706490096300732e-15	-2.5020753311377645e-15	-3.0556371539316187e-15	-3.3121279765139255e-15	-3.1493015249759305e-15	-2.659369509146534e-15	-2.306675249004414e-15	-2.300522163476387e-15	-2.5188049515964735e-15	-2.7459463591224615e-15	-3.0415773384414113e-15	-3.4222730867595804e-15	-3.807931612646821e-15	-3.961232229251733e-15	-3.8830481337245265e-15	-3.896434960026534e-15	-4.280874738358782e-15	-4.959327657740034e-15	-5.254471157085787e-15	-4.884803410245699e-15	-4.203757115404925e-15	-3.777238184142475e-15	-3.77057600028388e-15	-3.740405931444587e-15	-3.4122253734990003e-15
50	1.1358671598537896e-16	3.263940671351621e-16	3.453308767847066e-16	3.033124398611636e-16	4.604435112380093e-16	8.253554216379048e-16	1.1105564634104254e-15	1.0106564818913459e-15	7.107225974770895e-16	4.16611703664562e-16	3.4660470524472116e-16	2.685788702272903e-16	1.198248186547535e-16	-3.5685534355952045e-17	-5.429925191295109e-17	9.573391517482383e-17	2.6052970801726326e-16	2.3988268274783695e-16	1.290199103470128e-16	1.8158747863203124e-16	5.186489467790657e-16	9.253982341389133e-16	1.1663790760955276e-15	1.1313273079680936e-15	1.0304194174743859e-15	1.047416152316947e-15	1.1165926456449405e-15	1.2105718636300144e-15	1.2546023834415342e-15	1.3794525863591163e-15	1.6118503973884879e-15	1.8339592338044747e-15	1.8128694307038437e-15	1.6296959807355546e-15	1.4529949028089393e-15	1.4645459364707026e-15	1.465863909476081e-15	1.289132517177455e-15	8.892596053819663e-16	5.844457921441482e-16	5.254974834698614e-16	7.165648873458353e-16	8.9580827141316e-16	8.215882085096238e-16	7.181416053448464e-16	6.797659952934892e-16	6.448403382085658e-16	4.1995646455910936e-16	5.026974928025091e-17
51	4.615756848069832e-16	4.374738892269543e-16	4.278858420554902e-16	5.5269908404843e-16	7.100485858250459e-16	9.382518646846833e-16	9.570242287751762e-16	1.1119098719708315e-15	8.398811071856892e-16	6.132933144814814e-16	3.959062316436833e-16	3.6518319936025093e-16	1.9514686242870647e-16	-1.6611048555180274e-16	-7.477865510166365e-16	-1.1898155158780344e-15	-1.1285202032266462e-15	-9.05274698645977e-16	-7.793831897021126e-16	-8.010643621019124e-16	-8.000330516124573e-16	-5.104752579027836e-16	-3.219474439072512e-16	-6.64015875516925e-17	-5.891517545168944e-17	-7.023544756847033e-17	-1.4241679240561241e-16	-2.106044775157154e-16	-3.5233975493512607e-16	-4.823306825872181e-16	-5.523647733650108e-16	-5.687267765791178e-16	-6.765338444855985e-16	-8.56414249348038e-16	-1.1171478278144039e-15	-1.290579114436258e-15	-1.6039360385040063e-15	-1.8753674380498195e-15	-2.1354104209265294e-15	-2.3747288777559972e-15	-2.7220328811166283e-15	-3.176229612564432e-15	-3.497542368013207e-15	-3.3579363896178523e-15	-2.718837247220074e-15	-2.2082948023912083e-15	-2.0192733078096085e-15	-2.145158672920923e-15	-2.175879413686298e-15
52	3.909056483744294e-16	-6.226031936751772e-17	-5.082675339102558e-16	-7.141139343499497e-16	-7.058550638833009e-16	-6.279436989321905e-16	-9.020536194460497e-16	-8.201825155920249e-16	-7.611154447314317e-16	-2.696265464141346e-16	-2.6259661110377992e-17	2.128544034937779e-16	4.0692098448224e-17	-2.439763407606967e-16	-6.108830742989746e-16	-1.1754096585845157e-15	-1.7407869223225593e-15	-2.3210649660349332e-15	-2.7251608459910567e-15	-2.9344700151317225e-15	-3.1109415246167806e-15	-3.1505508206478415e-15	-3.4207593944991357e-15	-3.3634840614530507e-15	-3.5416141562893778e-15	-3.714453025967674e-15	-3.881649698137678e-15	-3.882467857986471e-15	-3.6827120878482e-15	-3.4095252155140826e-15	-3.185271763169494e-15	-3.1042123181103807e-15	-3.1271982814620096e-15	-3.357978115668682e-15	-3.89845647323362e-15	-4.381583806969019e-15	-4.522339373163727e-15	-4.114155723081682e-15	-3.5334407860173438e-15	-3.4744706794817256e-15	-3.825428778987138e-15	-4.373920944170616e-15	-4.64237561943458e-15	-4.344160384801584e-15	-3.850645661114422e-15	-3.4054881052350865e-15	-2.9827011073661314e-15	-2.7958582767551804e-15	-2.8259505961400117e-15
53	-1.875006604818903e-17	-3.1377779281938675e-18	6.220577043571122e-17	1.9525339306702757e-16	2.1153715627054445e-16	1.156316310231319e-16	1.5101616965948473e-16	1.0952718970467276e-16	9.890882097291509e-17	-7.015779694528945e-18	-1.479665517953023e-16	-3.254428657405514e-17	2.0952725969718909e-16	3.772821311725606e-16	3.308996288579511e-16	1.431209000390845e-16	7.027919718950728e-17	1.7944321558889707e-16	4.019423024562821e-16	5.030969409244414e-16	4.3830418901264643e-16	3.38321984781721e-16	5.396840665165105e-16	9.605240856913941e-16	1.4753479675281856e-15	1.5847887836388054e-15	1.3553416983787926e-15	1.175996381584061e-15	1.2832519098450813e-15	1.5342039345559431e-15	1.5692940953971344e-15	1.3531230844363763e-15	1.2762810706518112e-15	1.5067311803188382e-15	1.7019756771883825e-15	1.5696252445811508e-15	1.2088371377668542e-15	1.0392547349466103e-15	1.2189530885410105e-15	1.3544331962054266e-15	1.1451320513416764e-15	8.116958522228433e-16	7.926934195931767e-16	1.0078524866270498e-15	1.1372525004591609e-15	9.527724104756132e-16	7.119214583855155e-16	7.621352892973764e-16	1.034782412922019e-15
54	-5.069896124698759e-16	-4.005979773679092e-16	-3.414229383657725e-16	-2.506817835545732e-16	-1.509991713500636e-16	-1.1092132040248124e-16	-1.314945005495676e-16	-2.2107568071573256e-16	-2.3186766608458e-16	-1.263359023609813e-16	1.664667536957311e-17	1.7333905741542402e-16	2.0784306389538756e-16	2.1303009094448464e-16	1.6943102931386107e-16	1.4993653588442865e-16	1.8722674086104324e-16	3.1523114926102665e-16	4.815134830855038e-16	6.125310432584481e-16	7.160589507474268e-16	8.025360228462064e-16	9.21540689649743e-16	1.0620282448524492e-15	1.1873614746138987e-15	1.2696105977514088e-15	1.3017404125905015e-15	1.316685533236438e-15	1.2932169226387292e-15	1.2829998141431617e-15	1.2907166999299064e-15	1.3254731369291008e-15	1.3841460884221397e-15	1.4056774922857354e-15	1.3785529717893175e-15	1.3583245069789788e-15	1.2634360862820542e-15	1.2196428363171462e-15	1.1492896632178112e-15	1.003740412994211e-15	8.074582613744468e-16	5.668839828305928e-16	3.697789868655406e-16	2.8656113886352276e-16	3.132511706135271e-16	3.5935125814632486e-16	3.458583976984858e-16	2.3583137074441054e-16	1.1295322763933655e-16
55	1.3195581565391508e-18	-4.208918363172018e-17	2.136918774988671e-16	6.887299966352846e-16	9.50152068200799e-16	8.965432008932552e-16	5.586493966878767e-16	5.161243815969897e-16	6.316490394122969e-16	8.101441969143858e-16	8.22659103765468e-16	5.993961343994171e-16	3.500081532484868e-16	2.488822613664632e-16	2.2611645793431256e-16	2.443670881251282e-16	3.1300854732002937e-16	2.793681385815673e-16	2.0011251455237927e-16	8.660285411740134e-17	-8.141841179134328e-17	-6.106018698253809e-17	9.499695426373341e-17	5.332747128181342e-16	7.406318240055879e-16	6.126420732754965e-16	2.536330619611104e-16	1.1304021061851982e-16	2.9068956812348216e-16	5.505940443823917e-16	5.749021452362341e-16	4.2104641663601475e-16	4.773682710558173e-16	8.045968962275964e-16	1.060280292240124e-15	8.743340556554987e-16	2.378885018161118e-16	-2.78900763214499e-16	-4.0018126441420273e-16	-2.9585829705802786e-16	-3.438911177854779e-16	-6.956609750599307e-16	-9.558987350388067e-16	-9.644028462155934e-16	-6.338974629055562e-16	-3.3196912200825804e-16	-1.585998851988922e-16	-2.842682573025794e-16	-6.340063442506317e-16
56	1.1540628355785647e-15	1.0913395725377217e-15	1.092553691644381e-15	9.463719393354151e-16	7.670070605626257e-16	7.320330972463354e-16	1.079294038097852e-15	1.1906851754452003e-15	1.1397274217857858e-15	7.720178137064181e-16	5.92302330816371e-16	5.510316561950951e-16	6.598692613270234e-16	6.47368370221873e-16	5.999408440264039e-16	7.901290749740754e-16	1.0574849508127733e-15	1.3432791439255653e-15	1.3593548963676434e-15	1.1769072003362002e-15	1.0596045820767375e-15	1.0180889727820126e-15	1.1925213442281586e-15	1.1927004145644188e-15	1.1828960972087412e-15	1.2638699732889924e-15	1.5313846365238905e-15	1.8286063091624544e-15	2.0182395240390234e-15	1.988367158231541e-15	1.8613615176449434e-15	1.816065156210175e-15	1.8608404389085194e-15	1.901038780340048e-15	1.9398417964239248e-15	1.9998857747875217e-15	2.388018263469828e-15	2.8323589204529564e-15	3.0458380546997636e-15	2.9945751934408984e-15	2.82597305847973e-15	3.018905714874693e-15	3.4120810510755663e-15	3.5356565506735166e-15	3.276037481016569e-15	3.033270331615199e-15	3.0809346541211112e-15	3.394849387972559e-15	3.576768530262324e-15
57	6.882346420984252e-16	1.0107836983230953e-15	9.597648957669067e-16	5.8101360295409505e-16	4.115364823072624e-16	6.381226570986702e-16	9.564432185211258e-16	7.997217167507817e-16	6.412681915355238e-16	6.120930897710867e-16	1.008306622173433e-15	1.028384251236033e-15	7.578085039819831e-16	5.370682069133052e-16	7.453127110557648e-16	1.2594022135523165e-15	1.4407412488665027e-15	1.1739753752495686e-15	7.623438449828574e-16	5.874329414342687e-16	6.28996344521927e-16	5.770436017017024e-16	5.00880270181354e-16	3.0426049929992834e-16	3.151368161369977e-16	4.0865440288550424e-16	3.818294187296557e-16	1.8553280349603606e-16	7.487102570654459e-17	2.423484337603301e-16	5.107221963722942e-16	4.689957758620358e-16	5.2041977081754735e-17	-3.938109181463499e-16	-3.708214351930034e-16	8.333308061729781e-17	6.367115806766962e-16	8.012636200597668e-16	6.157539077637826e-16	4.725569776222812e-16	5.872216322332497e-16	7.822740320940664e-16	9.334212347474837e-16	5.838513890817525e-16	1.4525630764494944e-16	-7.834600613234126e-17	-7.160721211078163e-17	1.8735680506275206e-17	-1.305376775962835e-16
58	2.3043288384180966e-16	1.9660084873295577e-16	-2.0784725231918513e-17	-2.3571378060064776e-16	-3.43393199107468e-16	-3.5644516748746045e-16	-3.6898863349948436e-16	-5.316415525284833e-16	-5.206600770258063e-16	-6.823683018003798e-16	-7.569253611212357e-16	-1.0509090356340633e-15	-1.1142316267620808e-15	-1.006414402072221e-15	-7.192795733321314e-16	-5.348411812691857e-16	-6.641447129734564e-16	-8.245950514951956e-16	-8.240265090416137e-16	-7.017920077596337e-16	-6.491112880460505e-16	-7.273899460998365e-16	-6.949519467083578e-16	-6.423091792298513e-16	-5.295367561096102e-16	-7.134715441954885e-16	-1.0104623606715177e-15	-1.1591325578338334e-15	-9.995087156549423e-16	-7.000657527943457e-16	-6.078577374798603e-16	-7.5292143500451845e-16	-9.146375763743429e-16	-9.606272220633587e-16	-8.93826198218068e-16	-9.635126997849025e-16	-9.737453891815037e-16	-9.109314694574443e-16	-7.844548781513247e-16	-6.915121807411188e-16	-6.413271433666821e-16	-4.890228975441429e-16	-1.4686954251721834e-16	5.648596338166743e-17	-8.340438241743346e-17	-3.92607442722923e-16	-5.59440005175692e-16	-2.8597220269724687e-16	4.493955369800025e-17
59	1.6788075693885668e-16	2.204645315108814e-16	1.364880960795528e-16	-3.145908954450005e-17	-1.2981563043748094e-16	-7.628123715124021e-17	-6.043089335811329e-17	-1.0377094586010134e-16	-3.3984412419522783e-16	-7.35288329422738e-16	-8.794494502146884e-16	-9.744598947055274e-16	-8.989770506161347e-16	-8.832047865160574e-16	-7.92562223817857e-16	-6.245308089868532e-16	-5.458048697009403e-16	-5.684646871175777e-16	-6.920706530863763e-16	-7.799682698697588e-16	-8.0908786961013635e-16	-7.592661932318029e-16	-7.392117415073843e-16	-6.985658547404333e-16	-6.690495209428296e-16	-7.593370530491057e-16	-9.737560027667013e-16	-1.093803380570591e-15	-1.061713793035932e-15	-8.806549049409493e-16	-8.230868659112993e-16	-9.733069281990684e-16	-1.2109333329642286e-15	-1.3599551688698219e-15	-1.3424327390452382e-15	-1.3777191512778827e-15	-1.400958528935128e-15	-1.341314092067252e-15	-1.1913343972141649e-15	-1.003583823036958e-15	-8.916912652858058e-16	-8.233410229848462e-16	-6.74235828143013e-16	-4.792570505028624e-16	-4.2959580214157216e-16	-5.623472062749866e-16	-7.003895545328341e-16	-5.699305531080859e-16	-4.092098848732055e-16
60	-2.797226481751377e-16	-2.4521982890320783e-16	-3.5461817552160347e-16	-4.29560381659583e-16	-4.553954054151993e-16	-3.4101666026768494e-16	-4.611434036463197e-16	-5.710601186813984e-16	-7.438409197597692e-16	-9.006680911273192e-16	-8.841851770211686e-16	-9.990283580842589e-16	-1.0597191206707534e-15	-9.971393468986523e-16	-7.603148002211693e-16	-5.826613760298767e-16	-6.759348631982995e-16	-8.591055172472835e-16	-9.676899689421322e-16	-9.495546748011224e-16	-9.547655736196634e-16	-9.588429342636404e-16	-1.0274575670445083e-15	-9.269655491599396e-16	-8.826575002137802e-16	-1.0035168710772485e-15	-1.1480421233077898e-15	-1.1600841344611255e-15	-1.0250419481430124e-15	-9.020909171098066e-16	-9.722252583328161e-16	-1.2105385570156656e-15	-1.3777453292461099e-15	-1.4449400974713704e-15	-1.4289255760293498e-15	-1.47381050192118e-15	-1.5168252083243193e-15	-1.4880751540971517e-15	-1.4326612461041091e-15	-1.4247545275002322e-15	-1.3349216986822626e-15	-1.1418463999393134e-15	-8.823955050259612e-16	-7.193192322294165e-16	-8.351176748548362e-16	-1.1027853986834065e-15	-1.106236625282632e-15	-8.112214739963053e-16	-4.952152409079225e-16
61	6.523912308867468e-16	6.652462698188561e-16	4.776933724170997e-16	2.7034771767342793e-16	5.684670011469e-17	1.4821393018332033e-17	-7.948941253283378e-17	-4.8137428409280195e-17	-7.785705439463822e-17	-1.9870987280976894e-16	-2.4907181906038358e-16	-3.9578471100128673e-16	-5.163125893559934e-16	-6.49973414134351e-16	-6.589132801614347e-16	-5.172892449332387e-16	-3.8370690098610127e-16	-1.4927897334701679e-16	2.511234351955011e-17	6.161023276502115e-17	-1.253053602260768e-16	-3.7241312714165707e-16	-6.093359217525951e-16	-5.863101895545255e-16	-4.758553601271106e-16	-5.801014023920634e-16	-8.269672734842688e-16	-1.0603888063184669e-15	-1.0436985017587234e-15	-8.721028381018034e-16	-8.011230213497313e-16	-1.0166123179818127e-15	-1.3988731391732904e-15	-1.7435219590690355e-15	-1.7343735478453946e-15	-1.5580731049570506e-15	-1.2449180143431959e-15	-1.0560011137343748e-15	-9.655711046840088e-16	-8.651100805937754e-16	-5.79375279051875e-16	-1.5743958518845061e-16	1.8875987092439387e-16	4.543082531725665e-16	5.000592345405923e-16	5.5114200605407195e-16	7.79858686137032e-16	1.165493848440754e-15	1.3964790292098059e-15
62	1.0851105420038821e-15	6.329771525287604e-16	2.0978382441448235e-16	2.2412522886088084e-16	4.602619548882045e-16	6.178669504152951e-16	4.880072985764188e-16	3.0235739930846695e-16	2.5522268849675e-16	1.3637818750995608e-16	1.663449380949864e-19	-2.997120815332296e-16	-4.669544639723381e-16	-5.571056942630194e-16	-5.757581665180626e-16	-5.785842711410272e-16	-5.168881424687148e-16	-1.829925386770656e-16	1.7458961065764554e-16	2.6248438135779373e-16	-4.783517947687983e-17	-4.562044713433633e-16	-6.918170750749566e-16	-6.664104158215244e-16	-6.042454014503422e-16	-6.862978805374519e-16	-7.352574683511446e-16	-6.246870831970756e-16	-4.478216397571429e-16	-3.9802676687004193e-16	-5.803350330227852e-16	-9.122678004921992e-16	-1.1560572918542734e-15	-1.27310984131581e-15	-1.217873264591783e-15	-1.140081983680034e-15	-9.433231780629835e-16	-6.972669202449375e-16	-4.547369082624427e-16	-3.23521188073333e-16	-1.5928465808220377e-16	3.1859131927841106e-17	2.6108076199935145e-16	4.612576981790943e-16	4.482937124626388e-16	3.287726451607002e-16	2.763148530403257e-16	4.827631382357798e-16	7.991941340786378e-16
63	5.637147738895641e-16	6.181696082091735e-16	5.777630562412151e-16	3.8623659823420725e-16	2.5371016908106254e-16	2.623037733586339e-16	5.794322315175929e-16	6.79692007225536e-16	8.089296011171056e-16	7.515353177718978e-16	7.6348358293963e-16	8.114845142328677e-16	9.260579372663801e-16	9.537581950570026e-16	9.757683684780688e-16	9.739284155337894e-16	1.0492183363577876e-15	1.2304347398034004e-15	1.4506327344110151e-15	1.6101327622043433e-15	1.6677832734081119e-15	1.5541403444397965e-15	1.4990643453642137e-15	1.3582600103519092e-15	1.3440105931362355e-15	1.426802619369572e-15	1.5144040908653595e-15	1.4431064150401565e-15	1.2044732474742179e-15	1.0118132130841276e-15	1.0195697247084956e-15	1.1178089914469158e-15	1.2640920522812106e-15	1.2826466318637855e-15	1.3652912661821545e-15	1.4739455685986174e-15	1.4965666324712009e-15	1.3431183908171251e-15	1.0901876030914395e-15	9.303460103023013e-16	1.0802624962285085e-15	1.3017103623783333e-15	1.359159454191454e-15	1.152661341016466e-15	9.336015174514887e-16	8.846941293969726e-16	7.438864795640913e-16	5.663087444938522e-16	3.9091549590243614e-16
64	9.119857295032044e-16	7.421554277556065e-16	5.24639388388544e-16	4.070785946597346e-16	3.5814458682732633e-16	3.446358561537482e-16	2.1978160762232297e-16	2.8543730064247613e-16	3.408230642527172e-16	4.339965651155805e-16	4.890726753874733e-16	6.272304317863242e-16	6.398160825177313e-16	4.767068383005719e-16	1.5039887533924709e-16	-2.335141942251008e-16	-4.633533983814451e-16	-6.492611877557255e-16	-8.590953213555491e-16	-1.068497962037395e-15	-1.2190794852764979e-15	-1.2602034418525566e-15	-1.5509787812412445e-15	-1.815930107197579e-15	-2.1121109265209642e-15	-2.1525892946063425e-15	-2.1156737735158525e-15	-2.1320898564239416e-15	-2.2228732926131463e-15	-2.053981749238619e-15	-1.6806754309076988e-15	-1.4115085247020443e-15	-1.5335863440408414e-15	-1.8913683815635705e-15	-2.1836968075816453e-15	-2.2101581421095256e-15	-2.2889261462641135e-15	-2.401807466639541e-15	-2.4316265743071197e-15	-2.4222247439297726e-15	-2.402148893575629e-15	-2.7631677629636876e-15	-3.260532752140902e-15	-3.2813489301022456e-15	-2.7278652629880134e-15	-1.9657071690408444e-15	-1.4928994715494516e-15	-1.491416559511098e-15	-1.7610521812078037e-15
65	1.500069298903608e-16	-3.1979210163552897e-17	-5.584383542389791e-17	2.8418015392691946e-17	1.118680894401756e-16	1.7607747180258026e-16	2.407766600090992e-16	4.212541855891778e-16	5.100486276132786e-16	6.055295046083644e-16	7.008468233585506e-16	9.348931347013745e-16	1.0315151218220176e-15	9.07139871090076e-16	5.35409303303054e-16	7.727067027542848e-17	-1.1743511699820497e-16	-1.2401308602007547e-16	-9.383788671150634e-17	-1.6901628886719324e-16	-3.7807382608161724e-16	-6.65139097467501e-16	-1.0502185799181573e-15	-1.2205124302491928e-15	-1.2635674295401026e-15	-1.1031256484607472e-15	-1.0417945212218742e-15	-1.1792466777139614e-15	-1.3629175434823652e-15	-1.2348342534748148e-15	-7.857982382776487e-16	-4.2452542367352147e-16	-4.274188822567685e-16	-7.373414029410654e-16	-1.0190723528067383e-15	-1.0299098301151812e-15	-9.450074664615745e-16	-7.943980293572335e-16	-6.171355716562814e-16	-6.090350714586301e-16	-6.273452215447242e-16	-8.764380327068834e-16	-1.1230910055018162e-15	-1.1492483260484255e-15	-9.520845791487089e-16	-7.017327212660373e-16	-6.019442437686141e-16	-6.244297159553399e-16	-7.501541916956266e-16
66	1.3663514526670754e-15	1.2217418704933097e-15	1.0459609926722968e-15	1.0681635706667172e-15	1.0776177569346496e-15	9.844415451508771e-16	7.980955031875822e-16	9.818948078390727e-16	1.1576050764397964e-15	1.3608951829986754e-15	1.2452105645488836e-15	1.1129642568839632e-15	9.87630533788614e-16	8.248810158183436e-16	5.307173964063491e-16	1.2674386937702802e-16	-1.819913351277867e-16	-3.881004551674015e-16	-4.270584552713914e-16	-3.8866550813474606e-16	-3.5044660791011895e-16	-2.569595061469843e-16	-3.34500845786547e-16	-2.627298970547898e-16	-2.4819148361580985e-16	-3.8742420482915366e-16	-6.406704594142449e-16	-8.285904827730191e-16	-8.226601052602189e-16	-6.41858399372309e-16	-5.819958323185171e-16	-7.541449434558733e-16	-1.0333818757124474e-15	-1.2301119691191986e-15	-1.3658966620402775e-15	-1.5141228069270359e-15	-1.7309935612086068e-15	-1.9033616365786242e-15	-1.930640379590297e-15	-2.0296362813752905e-15	-2.3281273077577243e-15	-2.7964410001351184e-15	-3.0313477928493323e-15	-2.836352910556691e-15	-2.3923519777368235e-15	-2.1110699770514456e-15	-1.9506947668796884e-15	-1.7785654596627853e-15	-1.543831922961548e-15
67	2.385957614731773e-16	-1.628057064280182e-16	-4.4117269699345085e-16	-6.478388185899215e-16	-8.723426873657162e-16	-1.0531489475622403e-15	-1.1069562552532364e-15	-8.857430544014081e-16	-7.561847433547112e-16	-9.442435010859795e-16	-1.198250384346135e-15	-1.3715389342714633e-15	-1.4189793949311344e-15	-1.5243121627695718e-15	-1.5747390669200788e-15	-1.47441204079175e-15	-1.1568485769795535e-15	-1.107947356195342e-15	-1.3819287212491961e-15	-1.7379870902765013e-15	-1.881447810810506e-15	-1.7671397572913228e-15	-1.7796553213686897e-15	-1.917361834734498e-15	-2.0654397757413864e-15	-2.094038553871513e-15	-2.0998416305792175e-15	-2.1603307635628386e-15	-2.301828769569296e-15	-2.3423037935645543e-15	-2.269637005670628e-15	-2.126581475329019e-15	-1.98122694423035e-15	-1.8410245082456803e-15	-1.858184663741794e-15	-2.094094690621721e-15	-2.5439948559723185e-15	-2.9037202758787474e-15	-3.011411213093199e-15	-3.060159740940599e-15	-3.1725985966079464e-15	-3.4794772644416336e-15	-3.702670465134502e-15	-3.611435765979534e-15	-3.2639250015799857e-15	-2.9882214963794274e-15	-2.8644096347475495e-15	-2.9048827549796327e-15	-2.845604762874157e-15
68	9.2019979902072e-16	5.702748438672776e-16	2.7570148925228943e-16	-5.5411313783625203e-17	-3.2399333712187166e-16	-5.025980928285777e-16	-5.465991568356864e-16	-6.043712305953078e-16	-5.532512122012332e-16	-6.053016340802321e-16	-4.887281115672424e-16	-3.701102825536662e-16	-2.9527562689153846e-16	-3.572739181663478e-16	-4.202191820106755e-16	-4.65724105379629e-16	-5.074212261161258e-16	-7.648245333401179e-16	-1.1156434934648626e-15	-1.334393740374387e-15	-1.2698676397426607e-15	-1.0856898438253312e-15	-9.794852678558273e-16	-1.146280618861253e-15	-1.2615730029631461e-15	-1.2428334784116927e-15	-1.1852009319699212e-15	-1.2120143549383503e-15	-1.3092392821962504e-15	-1.2221724463871794e-15	-9.299181913775875e-16	-5.759821973449912e-16	-3.7381727994421824e-16	-3.1036790809801384e-16	-3.0603754460512427e-16	-3.6100904598212167e-16	-6.191956357694044e-16	-1.0523876503353897e-15	-1.4554338835132303e-15	-1.7415913879757497e-15	-1.8046423850289575e-15	-1.9182040219796235e-15	-2.0779308387474704e-15	-2.2745773257727682e-15	-2.303133549107112e-15	-2.130600220326087e-15	-1.9132503369358947e-15	-1.836117146598448e-15	-1.785075089038767e-15
69	3.260587417878073e-16	4.4268628776271487e-16	4.717661814646805e-16	2.8422238354706556e-16	6.199162081443574e-17	8.908371790250729e-17	5.531264119587808e-16	8.830720084669225e-16	8.847274536048763e-16	5.3978959017153e-16	2.9382202222326694e-16	4.0633519858275916e-16	6.741709524967038e-16	8.516575215293208e-16	8.536482782441491e-16	9.033709580482837e-16	9.980984123758119e-16	9.288553263253927e-16	7.5682123900716285e-16	8.122615035460906e-16	1.274211508256434e-15	1.7463438454113227e-15	1.8621727775667632e-15	1.6392354783305362e-15	1.6326655438984756e-15	2.0729343420115467e-15	2.496110471010464e-15	2.444277075438006e-15	2.0088006257757407e-15	1.7998375146904306e-15	2.0435979947441443e-15	2.422667585587737e-15	2.340277146909683e-15	1.9723150516035726e-15	1.712743802910257e-15	1.8434744962017637e-15	2.001676481884061e-15	1.8786148695060684e-15	1.5668844343804112e-15	1.449324687503401e-15	1.5893310906236718e-15	1.7381730186844853e-15	1.5783389194979324e-15	1.2046263460742452e-15	1.0153369935783758e-15	1.1928389625574847e-15	1.3712259230474663e-15	1.2791858838687945e-15	9.033539759951512e-16
70	1.5576133813295989e-15	1.1894438918499742e-15	8.902731502739523e-16	6.442860965746283e-16	2.493362543286133e-16	-1.8810364133464453e-16	-3.89604960241667e-16	-5.786454354850392e-17	3.956778150313701e-16	5.444085681484441e-16	3.80983266050191e-16	1.551580898699455e-16	-6.967205295706627e-17	-4.807416589113642e-16	-9.667035160025425e-16	-1.3869588702453888e-15	-1.4430776785255245e-15	-1.5172199628672067e-15	-1.767751824205235e-15	-2.0528468317881954e-15	-2.1108442835500944e-15	-1.8347580073693463e-15	-1.7276641985308915e-15	-1.8723584128225725e-15	-2.206170221467991e-15	-2.4362698909476587e-15	-2.5726982960955634e-15	-2.653774299065758e-15	-2.737250926547955e-15	-2.5163101887341185e-15	-2.0788244213821026e-15	-1.709449543416436e-15	-1.6965394193401792e-15	-1.939655017595404e-15	-2.2774324598886996e-15	-2.5864942632224037e-15	-3.051053008829271e-15	-3.584706609654022e-15	-4.01085409464853e-15	-4.359517030865994e-15	-4.675094423550066e-15	-5.19033550402791e-15	-5.662168760059787e-15	-5.645691431702156e-15	-4.959286429704498e-15	-4.015230096362271e-15	-3.2614330165947057e-15	-2.9519270470347937e-15	-2.9527473921957054e-15
71	-7.228638635647859e-16	-5.270064319081621e-16	-3.847060183871988e-16	-3.497908796599332e-16	-3.1257450877191583e-16	-2.3060909983737354e-16	-3.2052374519385226e-17	4.003952864143895e-18	2.960789553447383e-18	-2.9928935067305225e-17	-5.09758019904138e-17	6.828405310151978e-17	1.1438225935932973e-16	1.3561797189056308e-16	9.605922221936053e-17	1.533282522937845e-16	2.949317510397918e-16	4.4147481960456136e-16	5.231488859319968e-16	5.478966249766601e-16	6.326660026236397e-16	7.194089057571415e-16	8.38299283280086e-16	9.504332107942062e-16	1.121437663751468e-15	1.3699924376007602e-15	1.5266846244145009e-15	1.501497598428794e-15	1.3475439518516911e-15	1.273576884945773e-15	1.3426415882059757e-15	1.46413377505315e-15	1.4501811040574672e-15	1.3356536056903342e-15	1.1906854230627736e-15	1.2200662907828082e-15	1.2431776774012414e-15	1.2584194673404339e-15	1.1573190327277392e-15	1.0336390849459296e-15	9.67864294689462e-16	8.623961904712648e-16	7.785387005316249e-16	6.42512692186259e-16	5.092368087284579e-16	4.270705795362483e-16	3.380188560687356e-16	1.75438140154222e-16	5.545281934242798e-17
72	9.750024453112167e-16	1.2555164009494397e-15	1.2940166378317455e-15	1.0657108448596742e-15	8.644879132894742e-16	8.982381001601265e-16	1.0613398357684594e-15	9.902977380662753e-16	7.635572952088791e-16	5.592522747323875e-16	5.534555587605261e-16	5.835554875612627e-16	5.311357601544274e-16	3.7077130006302296e-16	2.9994082375264983e-16	4.4188857931678125e-16	6.68744089780092e-16	8.391932204898369e-16	8.304119886372934e-16	7.419137493774112e-16	6.949719400509137e-16	6.564212118324398e-16	5.842820349173466e-16	4.2806502536293275e-16	2.302728800876546e-16	1.9248821819655237e-16	2.9561798691158054e-16	3.7882074405775074e-16	3.824394282326217e-16	3.4059067182423587e-16	3.5726495216941996e-16	4.0113963601052117e-16	3.524257504128097e-16	2.329596703088719e-16	2.6268060778327793e-16	4.491743822012741e-16	7.23620989056887e-16	7.764160398831545e-16	7.06230700142286e-16	7.581638156171977e-16	1.0973714760451157e-15	1.5071787127849194e-15	1.673934230886124e-15	1.5786410528146046e-15	1.4497503702051984e-15	1.6000766063632496e-15	1.801538598652903e-15	1.9485317111323402e-15	1.8841687769921813e-15
73	9.082721904474751e-16	7.574944015625541e-16	4.547550794279014e-16	2.791241546716559e-16	2.7245072152192153e-16	3.0814174281368546e-16	1.755764994419987e-16	-4.7099734059469704e-17	-1.1974138442290017e-16	-7.620611517141172e-17	8.702524875200854e-17	-8.310739298228662e-17	-3.4064435395778523e-16	-5.078889642625055e-16	-2.747479450309649e-16	5.975428698938233e-17	1.3159451692968227e-16	-2.6166685924487607e-17	-5.77159887229768e-17	1.6939368680351976e-16	2.824104309252664e-16	-1.85108945880297e-18	-4.387271889363661e-16	-5.007818780054568e-16	-1.136579775814194e-16	9.638875749773694e-17	-1.4331199736126682e-16	-5.040104402852284e-16	-5.208962005124297e-16	-1.8659665669668768e-16	3.0659761382280083e-18	-1.7895099053679438e-16	-4.839091893625673e-16	-6.776765011415101e-16	-7.342368529079817e-16	-8.93091936694522e-16	-9.769672696099435e-16	-8.461034589156392e-16	-5.690449298366985e-16	-3.959683961094734e-16	-3.2858617508331745e-16	-2.0390037671127392e-16	8.773271190314702e-17	3.5985813115733323e-16	3.2502550332892094e-16	1.134514221466791e-16	2.670795506089669e-17	3.0860338084877416e-16	5.692855434583183e-16
74	-2.646656685782931e-16	-4.4133598852566553e-16	-5.238201751554522e-16	-3.4504047253303207e-16	-2.0266762269223575e-16	-2.2832990831841994e-16	-4.856234459007281e-16	-7.318594514352888e-16	-6.292524844394031e-16	-6.306058848889389e-16	-7.524392633299919e-16	-1.1745022339382307e-15	-1.2937588973070818e-15	-1.0245984383773086e-15	-5.193341549149268e-16	-2.934319794275717e-16	-5.52746668108113e-16	-6.721128071869918e-16	-4.617685512858899e-16	-2.0559891154088016e-16	-3.440915690938451e-16	-7.726077043453357e-16	-9.906233232732345e-16	-7.620895715283773e-16	-3.714905961988051e-16	-4.148640277004868e-16	-6.74973829866875e-16	-7.845267263610451e-16	-5.937387042337376e-16	-4.121489927108118e-16	-5.374165841927235e-16	-8.449218099186586e-16	-9.517332908642446e-16	-7.997413009364547e-16	-5.578260369924313e-16	-5.51480522309916e-16	-6.093870728511474e-16	-6.585573870425583e-16	-6.648766111700556e-16	-6.428973592303402e-16	-5.638017254416584e-16	-2.9817182804596056e-16	7.859375001544238e-18	2.8542857585531006e-16	2.2176922711790185e-16	6.976545086271848e-17	1.1502218824432203e-16	4.729827963447339e-16	8.446199746129887e-16
75	-2.0700132862748435e-16	-3.2925034051315946e-16	-6.172390465208457e-16	-8.036111917075306e-16	-8.112911503586499e-16	-5.649620637431862e-16	-3.6312235432993217e-16	-2.528818078096427e-16	-2.4437603420455616e-16	-3.168455914616141e-16	-3.9455545190179216e-16	-5.947604648038477e-16	-6.599690147395271e-16	-5.10492180670486e-16	-2.0761107641444426e-16	1.5778566976575188e-16	1.9247831308932804e-16	2.193581938073772e-16	2.48995747684071e-16	3.1748788527179566e-16	3.2407487766926866e-16	2.4516490062853417e-16	2.0163616483836184e-16	2.9222872215889314e-16	4.100809065757632e-16	3.9123657843479485e-16	3.8999855069433165e-16	4.645702255449516e-16	7.131904632875167e-16	8.346447588605831e-16	7.557324372103779e-16	6.006481158509486e-16	4.783422075350123e-16	5.378257908378534e-16	7.411915702844483e-16	9.729561619171582e-16	1.3781492084703607e-15	1.6312487332889365e-15	1.5692341321627104e-15	1.4296501887948184e-15	1.350009411130929e-15	1.8723734023529104e-15	2.4506169615253514e-15	2.8725647478026428e-15	2.7818588183937688e-15	2.576744265870469e-15	2.7088149560557785e-15	3.097365100915774e-15	3.4567680192151445e-15
76	8.303583896966075e-17	3.1359593658758183e-17	3.132375732616432e-16	5.281337118110862e-16	6.133890856251658e-16	1.1933513178512872e-16	-3.9305587732291973e-16	-6.136353148148182e-16	-4.910584947037218e-16	-7.51161628952096e-16	-6.380513541455748e-16	-9.164170721618228e-16	-9.165357534045281e-16	-9.85405151343642e-16	-1.0147959513186948e-15	-9.69628450801726e-16	-7.273936200045006e-16	-1.994916362477619e-16	2.39560476994281e-16	2.2958478985328745e-16	-3.084859853068078e-16	-9.034080661278997e-16	-1.1455500157980908e-15	-9.10557873841914e-16	-6.682281376620487e-16	-6.521162437259576e-16	-8.669901046081406e-16	-6.273561791453665e-16	-2.1839048761911025e-16	7.346026430807855e-17	-8.778012344455514e-18	-3.2898794170675073e-16	-4.473828162766117e-16	-3.5624578918841757e-16	-6.562376736810049e-17	-1.7322312849027776e-16	-1.0256598344401247e-16	9.664261345395359e-17	4.852256953396423e-16	8.497333232863404e-16	1.130522986607364e-15	1.5221122327072507e-15	1.8912124356268977e-15	2.0921251395533146e-15	1.9014409937798667e-15	1.6337420150170684e-15	1.585957350956484e-15	1.813968873750617e-15	1.9404137250847126e-15
77	-8.552051854350503e-17	-1.7411299956812997e-16	-2.652378584001568e-16	-2.8360481279595175e-16	-3.652396737547944e-16	-4.76596321175733e-16	-6.52250707047141e-16	-7.134752690969809e-16	-6.799001206072031e-16	-7.780650631830166e-16	-8.02693764059261e-16	-9.80084742645039e-16	-1.0244469453909465e-15	-1.0054549017202503e-15	-8.171559046338408e-16	-6.195476484759927e-16	-6.056282618486205e-16	-6.794453509947454e-16	-7.501125485033325e-16	-7.634342209570389e-16	-8.016052387077347e-16	-8.843912523973215e-16	-9.987595778230075e-16	-1.0251881607063894e-15	-9.40116777196027e-16	-1.0276502537287698e-15	-1.2611083722947382e-15	-1.4511583200683154e-15	-1.4731059378681747e-15	-1.3122175498058508e-15	-1.2169365936194483e-15	-1.3174050310253355e-15	-1.480699653319029e-15	-1.5871566732078364e-15	-1.5682876628335068e-15	-1.6024014807203966e-15	-1.6507569846459304e-15	-1.6320577649591886e-15	-1.527885913275735e-15	-1.352496961491602e-15	-1.1921324279898537e-15	-1.059542092628413e-15	-8.717135032492961e-16	-6.792938896014808e-16	-5.908150692728577e-16	-6.557851428324794e-16	-6.816234629126512e-16	-5.08902049652954e-16	-2.8731484538791327e-16
78	-1.71633314653478e-17	1.9836901977756682e-16	1.6466161711138338e-16	-1.7277899678540922e-16	-2.931108432345413e-16	-2.0467579502694996e-17	4.956715647666562e-16	4.437150612397019e-16	4.241112427340846e-16	3.5141284504095293e-16	4.597529424587868e-16	3.365436276878747e-16	2.367899185870009e-16	3.2287154295483893e-16	7.961495611138698e-16	1.4172176837275946e-15	1.6318472253907837e-15	1.5854669711699983e-15	1.5198831412964917e-15	1.6478737755873476e-15	1.996086726888401e-15	2.1724987980536442e-15	2.5001276484523984e-15	2.4394022692878157e-15	2.4738448259738144e-15	2.62190498612628e-15	3.0455447500000593e-15	3.4917988747921784e-15	3.775473039198085e-15	3.772599502746744e-15	3.575129635901742e-15	3.326577631114398e-15	3.1479995591947438e-15	3.237186714020967e-15	3.7103627587740306e-15	4.304504378182403e-15	4.800657545951398e-15	4.81585507667382e-15	4.5156907692463165e-15	4.386618320869178e-15	4.558680229516799e-15	4.971753679770365e-15	5.165467637861129e-15	4.9717892104595695e-15	4.696997224045772e-15	4.7200668057948476e-15	4.955168383804068e-15	4.903272037098992e-15	4.6155534881610784e-15
79	-1.0347506269198204e-16	1.4155489286311828e-16	4.906450743535004e-16	5.174612565191269e-16	3.20130190010736e-16	3.330079633214523e-16	5.908015799927697e-16	9.304191265130435e-16	1.0507120220489866e-15	8.420222097400042e-16	7.263767551623703e-16	5.709815091972388e-16	4.4106081204621813e-16	2.8573594323392037e-16	2.385023457926814e-16	3.985801670938826e-16	6.328132631382601e-16	7.500133174130091e-16	6.208432687104481e-16	3.893170727566776e-16	3.7108362053556807e-16	5.467837265551017e-16	7.590657201649008e-16	5.624345141125704e-16	3.032445322668945e-16	3.193978609922896e-16	7.730671166310807e-16	1.126216652318844e-15	1.078985198074971e-15	7.777805207708569e-16	6.034679727231254e-16	7.728731641610021e-16	9.446091577283485e-16	1.0059472496532743e-15	1.1024809926977652e-15	1.326695215248748e-15	1.5818250033464555e-15	1.566666495746968e-15	1.2153294135506496e-15	7.962470106409895e-16	5.399748648502807e-16	4.455980036721113e-16	3.821685990050239e-16	2.6998616140151777e-16	2.709977999164744e-16	4.100017442854507e-16	7.56341133002627e-16	9.962550752966796e-16	1.0907875740927835e-15
80	-4.650357888448147e-16	-6.967221491202095e-16	-7.462447796001448e-16	-4.444051763123536e-16	-2.7612574006777463e-16	-4.359346878299674e-16	-8.976260129669892e-16	-9.93585257978545e-16	-8.874955759345312e-16	-7.578418328232795e-16	-9.228999125199697e-16	-1.1860290177155734e-15	-1.3673464183070223e-15	-1.3783887253226525e-15	-1.305740307094462e-15	-1.2961278499433904e-15	-1.306711549204828e-15	-1.2054436750684156e-15	-1.1013187087919806e-15	-1.1154529193938078e-15	-1.3062413922985822e-15	-1.4238250186478368e-15	-1.5379004395710844e-15	-1.420070522358592e-15	-1.3875087223965787e-15	-1.5053321527023181e-15	-1.5927879032369822e-15	-1.4804489076759925e-15	-1.2362403589395878e-15	-1.0970482433553805e-15	-1.1940811963285736e-15	-1.4621545264773287e-15	-1.4914485822610665e-15	-1.2799684735945495e-15	-9.566520520916916e-16	-8.459725540148981e-16	-9.90745506573284e-16	-1.1522619503913235e-15	-1.1213968379301964e-15	-9.360491518336666e-16	-6.722597241077083e-16	-4.737792923114796e-16	-3.9880649253672893e-16	-2.498976338812199e-16	-2.0453172581902964e-16	-2.755560283898103e-16	-3.487204903633555e-16	-4.0750428346344113e-16	-4.1649941059340614e-16
81	-5.531439774954305e-17	-1.591521495211517e-17	-5.261613951869468e-17	8.664743843703251e-17	3.3336073660823354e-16	5.88561713094741e-16	6.287547410150656e-16	5.816360612382492e-16	4.3085190668287445e-16	4.456204982406471e-16	3.750122532913432e-16	2.631105310572328e-16	8.870963549434159e-17	4.083659809312879e-18	5.011612222098365e-17	1.2018861790926186e-16	1.2025409685679736e-16	2.7059203856006556e-17	-1.6262338946838994e-17	1.186995001824996e-16	3.2425090288221275e-16	4.546613770020259e-16	3.8910298510265995e-16	3.597951005105199e-16	3.495598979516332e-16	4.3086533579034474e-16	4.853882740642767e-16	4.650497633877177e-16	4.942758084076236e-16	5.766685821808906e-16	7.391760611663331e-16	8.146304238261954e-16	8.496584690731444e-16	8.710595902680197e-16	9.18480155978231e-16	9.602007071782408e-16	9.21876218000016e-16	8.105758752529916e-16	6.153308674464119e-16	4.781276237935415e-16	4.044817354736469e-16	4.84850356713381e-16	6.700400157905079e-16	8.971858332618722e-16	1.0429398928534556e-15	9.769799935242161e-16	6.637336146980207e-16	3.2068912864294793e-16	6.618162825798478e-17
82	5.178438055740039e-16	6.424468243175483e-16	7.264816207148962e-16	7.72973257087621e-16	8.110157641972345e-16	9.336945629717242e-16	1.0063860370994067e-15	9.896137958026717e-16	7.012260057416898e-16	4.999776713315658e-16	5.575244429446334e-16	8.034013505550226e-16	8.474125444245391e-16	5.521739816382008e-16	6.140875441745429e-17	-2.123036599857047e-16	-7.872469007298951e-17	1.6250182565854275e-16	3.3510159194252696e-16	4.790945893111695e-16	7.244676567387588e-16	1.0776181417037178e-15	1.3508212435012997e-15	1.641050640916393e-15	1.8723522301866608e-15	1.9850421176032304e-15	1.8189941609232047e-15	1.5665453025376327e-15	1.4235860810714272e-15	1.5849938439190149e-15	1.8536070596910406e-15	2.008171541975049e-15	1.9392639418742254e-15	1.8127350853636022e-15	1.620913577292051e-15	1.4176019824438793e-15	1.0751373545616016e-15	9.015891627926002e-16	9.167785739964947e-16	1.0528579268421802e-15	9.954285346048215e-16	7.582300298975428e-16	5.242243660432209e-16	4.905432768133454e-16	7.129552839640935e-16	8.371764159733444e-16	7.236813872740208e-16	3.793381204409357e-16	1.355982434758725e-16
83	-4.797741412317759e-16	-5.448299742394574e-16	-5.605722321624391e-16	-3.588307181498754e-16	-1.7951151303514683e-16	-1.7609084282003723e-16	-2.755390822250517e-16	-2.84425744488088e-16	-1.997169083761547e-16	-2.3269065542153e-17	-2.5245038862352988e-17	2.0782114261346462e-17	5.5464411849716176e-17	1.7716321886817673e-16	2.1940384060622518e-16	1.2478465751323662e-16	-2.035928730361813e-17	-6.261055334292898e-17	9.265413682812108e-17	3.654556727856384e-16	5.867758037330285e-16	6.879023257990145e-16	7.10764864323666e-16	8.812050319631205e-16	1.120872503591676e-15	1.201217068447085e-15	1.0903288542603221e-15	9.886967940946254e-16	1.062710555232316e-15	1.2313922621046285e-15	1.3160250623474277e-15	1.2267527880043325e-15	1.131504298535624e-15	1.130131822732106e-15	1.1197233032348073e-15	1.0711018745221464e-15	9.194160314347114e-16	8.631769152671638e-16	8.692880029984654e-16	8.596931343518225e-16	6.808638894369387e-16	4.165653027161389e-16	2.332233473354899e-16	2.820088928905835e-16	4.687927669529881e-16	5.379560834016143e-16	4.535971343100152e-16	3.5175153179270373e-16	4.532625157278781e-16
84	6.224016730620994e-16	8.86218458120622e-16	9.17317830841608e-16	8.326930825822328e-16	8.426371331650965e-16	9.312385553083527e-16	1.0972850495500428e-15	9.945171486001335e-16	9.467955351174404e-16	1.039638045549154e-15	1.2700456958166087e-15	1.4776043166616907e-15	1.4496155812459023e-15	1.2855391985054446e-15	1.0516443083692015e-15	9.29664883178999e-16	9.407830752486065e-16	9.882645810166967e-16	1.0756789258241543e-15	1.242598524383474e-15	1.5333514022570386e-15	1.7630738201924292e-15	1.9956881785926972e-15	2.1428144527572454e-15	2.4627164446541758e-15	2.817661690117891e-15	2.9468292387263876e-15	2.76735185416219e-15	2.4114675780163715e-15	2.1901548208616083e-15	2.1607947924517415e-15	2.2432953631710402e-15	2.287833957462777e-15	2.258235868561472e-15	2.1520004690806913e-15	2.072480067171291e-15	1.968292081293999e-15	1.9510716584995685e-15	1.884588922668388e-15	1.6474803153184831e-15	1.3126665788821639e-15	1.035556838804658e-15	1.0164305080035697e-15	1.0314956873181168e-15	1.0838793899976802e-15	1.1062173003489411e-15	1.0767075815788407e-15	1.0357329780501382e-15	9.329407403189337e-16
85	6.302640451139196e-17	7.268073380381983e-17	2.1602607428964296e-16	4.4220156894575517e-16	6.085710942607861e-16	5.928228886767622e-16	6.173540961831498e-16	6.499847663641057e-16	7.317162028572261e-16	7.332124054501046e-16	5.561617524833321e-16	5.57911799753944e-16	6.431047674680209e-16	7.843136436091183e-16	7.263187113206811e-16	6.152744358038769e-16	6.617059651935392e-16	8.719063872113532e-16	1.1007730528853144e-15	1.2269073059078359e-15	1.2514370987218976e-15	1.2670642764526757e-15	1.3448085923195218e-15	1.5119403425231448e-15	1.727973922278374e-15	1.958422656013216e-15	2.0650008141978323e-15	2.037353884484594e-15	1.948590819926574e-15	1.925422255372908e-15	1.9865839859576145e-15	2.0542662359800946e-15	1.9486851187655737e-15	1.7566622028075895e-15	1.5574789835390397e-15	1.5605174124091033e-15	1.6509815434827515e-15	1.7071894479454218e-15	1.6614847657218303e-15	1.5316561019982326e-15	1.4130002626116688e-15	1.3664525185555587e-15	1.354425531987902e-15	1.372205356945029e-15	1.3121143299745418e-15	1.2308246197391106e-15	1.0878754374182743e-15	9.712584150755867e-16	9.055547819781196e-16
86	-8.903461375769596e-16	-5.653938155872847e-16	-3.5288783827020735e-16	-3.999860246127213e-16	-5.26192988439839e-16	-4.486523589438073e-16	-2.7658381467141814e-16	-1.8231224369136063e-16	-3.614629559055332e-16	-4.51920261366844e-16	-4.837785526743465e-16	-1.694072285914054e-16	-3.0571521875224665e-17	-3.2357150813646834e-17	-1.8872481489379527e-16	-1.8376228374885315e-16	-3.2513071777534065e-17	1.9773128311346345e-16	3.774752051700072e-16	4.788113476727137e-16	5.235101827590236e-16	4.959059425212338e-16	3.549354042456339e-16	3.090924985657892e-16	3.61289407077253e-16	5.815362511359748e-16	7.497849411653422e-16	7.518589558741138e-16	6.494750197773683e-16	5.873909812695113e-16	5.884037210378577e-16	6.061386771213038e-16	5.418844464265582e-16	4.522645438050749e-16	3.4377748963396385e-16	4.0033792137447475e-16	3.6585608778309103e-16	3.0471393323324035e-16	1.5924425767979404e-16	2.2668760070819395e-17	1.1975625651639737e-17	-1.313249251583815e-18	-3.1252675321900777e-17	-1.047039093250542e-16	-1.8431438032921313e-16	-2.2491457361286724e-16	-1.9916456271830674e-16	-2.922605849205839e-16	-3.9049662308325467e-16
87	-5.625557297950226e-16	-4.746190461122323e-16	-3.331014971287523e-16	-1.284032383103687e-16	2.709524360528396e-18	2.96860420085099e-18	-1.9416027389048573e-16	-2.5324467794839194e-16	-3.5907613122062357e-16	-3.850576547020601e-16	-4.1621376641336834e-16	-3.435887068402645e-16	-2.454458747367495e-16	-4.9164352710236e-17	1.3943780038594335e-16	2.2252987564259393e-16	1.7481437678790855e-16	1.0236221584270856e-16	1.177127787088739e-16	2.325887872555437e-16	3.163389089816365e-16	3.480969511971224e-16	2.7443019359592636e-16	3.4216406258295285e-16	4.184737094804601e-16	4.639773081235339e-16	4.055159985602505e-16	4.053303980504723e-16	4.557635007342298e-16	5.179566465327114e-16	4.856896774346894e-16	3.6456233669966006e-16	3.3140144811054507e-16	4.3135760847889287e-16	5.309684352060829e-16	5.315029564067121e-16	3.6615969559008376e-16	2.6843500594141457e-16	2.331824102390098e-16	2.1603230419547396e-16	1.2619488942699756e-16	-1.8295614652885758e-17	-1.242616606739046e-16	-5.229743977358632e-17	9.75717225666929e-17	1.5489630749405116e-16	1.6696524557303832e-16	1.2425462558385506e-16	1.6590045575311028e-16
88	8.839263771159782e-16	8.394796806690387e-16	7.353636398098404e-16	7.261660487257481e-16	7.688429259058386e-16	8.560729746116212e-16	7.740226224867536e-16	6.801683687512616e-16	4.955999422557381e-16	2.6506832884119345e-16	1.155204762693668e-16	-2.026497638515846e-17	-4.663297814003987e-17	-5.593084342471979e-17	1.7563161257697544e-17	4.498287718343839e-17	4.914545741937085e-17	3.8485640532014414e-19	-7.450739642198412e-17	-1.371095029310505e-16	-2.2310618920719557e-16	-2.5204749967006596e-16	-2.8318253971140745e-16	-2.2876247899689714e-16	-1.5670398086372236e-16	-2.1545692788841195e-16	-3.4234565379239686e-16	-4.473866220758244e-16	-4.189387422528994e-16	-3.008091097512395e-16	-2.718366137653814e-16	-5.109450475326284e-16	-8.596763486073439e-16	-1.1314970765385244e-15	-1.0625363736339408e-15	-8.683866995280495e-16	-7.428695553321706e-16	-7.495650575138104e-16	-6.644207956987748e-16	-3.889388758427737e-16	5.252529150319988e-17	2.6473730215319494e-16	2.126015201039685e-16	1.6162211044468949e-16	2.9398873321685235e-16	5.498738730976178e-16	6.869445836213466e-16	6.685021365975591e-16	5.533144744028264e-16
89	9.265601914778757e-16	6.67702244660497e-16	4.995813143197436e-16	6.214722742627205e-16	7.806152915472162e-16	8.330096616092676e-16	6.78457649027852e-16	5.342961492242983e-16	3.397503311598656e-16	5.579773766622489e-17	-1.5374027224785001e-16	-2.084850380171093e-16	-5.56047626689639e-17	9.58854263163424e-18	-1.7051118117240804e-17	-1.3714243935480654e-16	-1.536422126764056e-16	-8.629221074877255e-17	-4.252349428254508e-18	4.696872649303062e-18	-1.33829971028091e-16	-3.1338352004552934e-16	-4.955487525167287e-16	-5.227468474752066e-16	-4.652374552730656e-16	-5.627319678635336e-16	-7.918032216700538e-16	-9.533100746492074e-16	-8.931006602871826e-16	-6.37887749033016e-16	-5.341145062359686e-16	-8.021341987286378e-16	-1.1961997869498703e-15	-1.4082030174829229e-15	-1.22407969693025e-15	-9.462446094726667e-16	-8.200225165148167e-16	-8.537188590015644e-16	-8.045187724795091e-16	-6.173293023018061e-16	-2.111230790730119e-16	1.3456676642457768e-16	4.1512091468934585e-16	6.453211031644245e-16	7.578917517237133e-16	6.866217816494696e-16	4.4151766824067787e-16	1.81031128515154e-16	1.646519716109108e-17
90	1.046077759999905e-15	1.034682028928527e-15	8.682786205822295e-16	7.487282640974366e-16	7.118813558540886e-16	7.449227232540577e-16	7.062403585667955e-16	4.738348888688448e-16	2.20356813562528e-16	4.191836537150121e-17	7.363229624450534e-17	1.6006691045392271e-16	1.7479393850871063e-16	5.023028160568751e-17	6.675800143476327e-17	2.174465205923758e-16	4.179498621285276e-16	5.586106618487216e-16	5.033611774238652e-16	3.4451940732851967e-16	2.059898597634157e-16	1.7575648173932811e-16	2.291478434505992e-16	2.5586001922384594e-16	2.258140970407311e-16	1.808518854620926e-16	2.291064497879161e-16	3.110389160955486e-16	3.5701992089356754e-16	3.0859102951708496e-16	2.1640129129097133e-16	6.13284919038271e-17	-2.378579125732097e-17	-9.15300104623451e-17	-2.314779345968009e-17	2.214478036250144e-17	6.842967552019988e-17	8.446331083789478e-17	2.2522478390802414e-16	4.480393525033969e-16	8.369147725598473e-16	1.0788294611827478e-15	1.148807588992127e-15	1.117599404728891e-15	1.120379091660438e-15	1.2742220186478956e-15	1.4186781643346147e-15	1.5144175678133327e-15	1.4477537115815155e-15
91	1.2732625728165565e-15	1.1917270288267941e-15	1.0486978413269377e-15	9.548295811497514e-16	9.084397152771685e-16	8.573482686246502e-16	8.907380381350325e-16	8.293154156042023e-16	9.018990737178574e-16	8.454291444355229e-16	7.432455801141537e-16	5.647792745901135e-16	5.037745778297136e-16	5.036847219476443e-16	5.715087179932276e-16	5.900714968037345e-16	5.644812772822531e-16	5.918402893082921e-16	6.837471002819754e-16	7.790521366240148e-16	7.603397458189754e-16	5.958525970563032e-16	5.223396964347461e-16	4.545580807214516e-16	5.314354943622433e-16	4.661346935737561e-16	3.4546712241379693e-16	2.1367132850267294e-16	2.520414054256896e-16	3.3707719112726213e-16	3.375741847646316e-16	1.8586490985133535e-16	9.958851498129293e-18	-1.1155562517284264e-16	-7.764557860078914e-17	-5.721578101238993e-17	4.191085261335853e-17	9.830197722595463e-17	2.1560235316168885e-16	3.6083765317136174e-16	5.073950749924024e-16	6.415111116330867e-16	7.766080209259101e-16	8.183845565196242e-16	7.971163977901121e-16	7.893153398839811e-16	7.669077027590967e-16	8.740207022139348e-16	9.939433718741212e-16
92	1.3942917614634046e-18	1.942136269390047e-16	3.922430946031703e-16	4.963657630440269e-16	5.73938502056981e-16	7.816600488008838e-16	1.0445433367590383e-15	1.103517177914403e-15	7.295784616379168e-16	1.9369434713755636e-16	-1.4569418895887436e-16	-5.846552226745949e-17	1.987590220843126e-16	3.291925597376328e-16	3.3718023530581065e-16	3.2365351972414165e-16	4.501951435364502e-16	4.904228957706858e-16	4.173486756518522e-16	4.0150595120601457e-16	5.041293827862557e-16	6.657364692182274e-16	5.385032515736221e-16	3.350030327896662e-16	4.3883899568360604e-17	8.336785950357086e-18	1.607073913379709e-16	3.584505311183754e-16	5.043464935175615e-16	6.115663667049194e-16	7.69093109359139e-16	9.013298382114622e-16	9.323521068107885e-16	8.673673273483865e-16	8.192226801542851e-16	8.596423295851404e-16	9.300626966626246e-16	8.669475717364588e-16	6.0494883447443445e-16	2.8807561682508945e-16	6.043691731352562e-17	1.5755887257195165e-16	4.3551924242967533e-16	8.858299462192707e-16	1.1487055337614747e-15	1.3422142832744604e-15	1.3819650896469723e-15	1.277885631194393e-15	9.683841312124636e-16
93	-3.50867972122793e-16	-4.045142549322171e-16	-4.1350290691224004e-16	-2.7071216506065815e-16	-1.8107670111295795e-16	-1.8783854881625532e-16	-3.1618945368641615e-16	-3.628424627777589e-16	-3.931619301033472e-16	-5.073250096435754e-16	-6.502893064476769e-16	-7.216022046290597e-16	-6.929700402221616e-16	-6.565592879703679e-16	-6.422480223195808e-16	-6.717713237731917e-16	-5.98238489438692e-16	-4.455479505893772e-16	-3.358080266114634e-16	-3.495872144727857e-16	-4.782221061647311e-16	-5.487800562273773e-16	-6.054340248033847e-16	-5.954215337998537e-16	-6.863867323092775e-16	-8.499934189077521e-16	-9.355025770955489e-16	-8.630163178476507e-16	-7.108963039006379e-16	-5.693137747228802e-16	-5.620943879595045e-16	-6.959218310196515e-16	-7.935556147071481e-16	-8.713735263110204e-16	-8.395698862535978e-16	-7.551470790865276e-16	-6.645905342548972e-16	-5.402162878403747e-16	-4.3011966482861537e-16	-4.763184712539115e-16	-4.634263042179569e-16	-4.521048979570411e-16	-3.4987390212601943e-16	-1.9822526726872793e-16	-1.7419663562431085e-16	-2.655334060745387e-16	-3.4437189394562253e-16	-3.6148593746192506e-16	-3.567627495408735e-16
94	6.472619085359891e-16	8.735859843300358e-16	1.013388060545455e-15	9.850991588193163e-16	7.745625056128308e-16	5.725050464923909e-16	5.893360991184451e-16	6.244415670546868e-16	5.880818155007319e-16	4.078200229660353e-16	2.914353265108691e-16	1.673063860125022e-16	1.3672159288601362e-16	1.1742560227376613e-16	2.232596676191035e-16	4.821817094563917e-16	7.850059286285766e-16	8.140455956011194e-16	5.668025045390012e-16	3.2448414950439566e-16	3.2274269206483913e-16	4.762661571943914e-16	6.587344476761623e-16	6.97256132331199e-16	6.534235608814899e-16	6.452200342050102e-16	6.336213857575292e-16	5.8925133628882775e-16	4.907392816818501e-16	3.935370052293503e-16	4.338235601536907e-16	6.68170362767657e-16	9.954847853534577e-16	1.2703602749473792e-15	1.3530738914962114e-15	1.2347486177909369e-15	1.0002907143539754e-15	6.839166056949427e-16	4.036187705675721e-16	3.600432250936249e-16	5.274495231097854e-16	8.968303220111251e-16	1.1932110535993567e-15	1.2177560658385248e-15	1.1867957361068228e-15	1.149525062704245e-15	9.04752149590483e-16	3.880798507757255e-16	-1.908628859027334e-16
95	9.80087017061031e-16	1.116865228839415e-15	9.525077782582322e-16	7.31467803716541e-16	7.403363176069272e-16	1.0529891966771468e-15	1.3012773896789299e-15	1.0552647272116118e-15	4.985013289169461e-16	1.78746281071247e-16	2.5275420563191934e-16	4.997189760819122e-16	4.842565671484536e-16	2.1794150699258408e-16	1.1133295998543858e-16	3.027698022717297e-16	5.291716701050551e-16	4.708812026391555e-16	1.0516409652450278e-16	-1.8603886942013644e-16	-1.8014883718532643e-16	3.3189373156776456e-17	1.991131728225382e-16	2.9267401682455427e-16	3.705106730734646e-16	5.039244963595613e-16	6.905049084166642e-16	7.694888486394482e-16	7.48556180987596e-16	6.416774785072939e-16	5.723929400325608e-16	5.177756058602014e-16	5.439437990943079e-16	5.500860914959821e-16	6.163129415644633e-16	6.775183793059079e-16	7.391843440251696e-16	7.297571713258076e-16	7.06895644877833e-16	7.183361053589768e-16	9.569094337027818e-16	1.2905266660465156e-15	1.550452898496691e-15	1.6196638641350644e-15	1.4913829657447187e-15	1.4319363211862046e-15	1.404543817059308e-15	1.4342706931724093e-15	1.3113362059465341e-15
96	-2.7745362956988004e-16	7.839980065938591e-18	2.1486455167589444e-16	1.9790249019211612e-16	1.0101194119515187e-16	9.522080279950497e-17	2.6163184115866547e-16	3.241312716844138e-16	2.938771253442998e-16	2.1002008642175217e-16	2.355847158616384e-16	4.069001769804983e-16	4.788707240794796e-16	4.771951790554455e-16	3.87022018460328e-16	4.3602810179074853e-16	6.0357251601046525e-16	7.484801045251668e-16	8.096647450455026e-16	8.486250563541428e-16	9.890317016693562e-16	1.1341967359074608e-15	1.2597798214211005e-15	1.3449957460945385e-15	1.5079925357168397e-15	1.7749506796542047e-15	1.915269132694575e-15	1.8383057519338736e-15	1.636444684182563e-15	1.565207287160463e-15	1.6572980542668608e-15	1.793797520837028e-15	1.7799972323180613e-15	1.6757698291484282e-15	1.562194471724404e-15	1.591231346897674e-15	1.5677498500234867e-15	1.5210963038883403e-15	1.4139280197856243e-15	1.3295700068526298e-15	1.3044458155777993e-15	1.2290477490893594e-15	1.114486919620698e-15	9.30608454844594e-16	8.455157278109502e-16	8.856951231502953e-16	9.3828455825027e-16	7.91988174250276e-16	5.713911625180588e-16
97	-3.671157351085181e-16	-4.445131580799393e-16	-5.415213079748474e-16	-5.151632550543782e-16	-4.608265112367442e-16	-5.119253119516018e-16	-6.413543541909247e-16	-7.143636007124569e-16	-6.24157035857511e-16	-4.040960958790141e-16	-3.3611588807783586e-16	-3.9459794178304043e-16	-5.223061772011961e-16	-5.916411103694498e-16	-5.955479135899963e-16	-7.106740016793011e-16	-8.979911705772837e-16	-1.1374289024738769e-15	-1.2888828658686572e-15	-1.336402775205672e-15	-1.3208236289129114e-15	-1.4079889876622817e-15	-1.5916124136581496e-15	-1.7743356645743906e-15	-1.8402359923220208e-15	-1.8266474510359817e-15	-1.8624381947186625e-15	-2.0441269128003033e-15	-2.262965684389046e-15	-2.3867564983663195e-15	-2.3189695399510934e-15	-2.2087044166688827e-15	-2.2160278645485588e-15	-2.2128489351462393e-15	-2.281429095832289e-15	-2.336354722700862e-15	-2.371903775177812e-15	-2.403365626986485e-15	-2.3269838891901707e-15	-2.1253153825718684e-15	-2.0269998695327116e-15	-2.201121278781782e-15	-2.4651825527900084e-15	-2.6000259902738153e-15	-2.391174202265366e-15	-1.9683813503344664e-15	-1.5881672642620605e-15	-1.5421276488839266e-15	-1.590693151511747e-15
98	-7.57151056177338e-17	-2.3697170537273414e-16	-2.6236279266103676e-16	-6.174258073548263e-17	9.900740592724895e-17	2.517080745233548e-16	1.1340566845015692e-16	2.1499009478174065e-16	2.738270674004017e-17	-1.6394838940358386e-16	-4.2395251101110813e-16	-6.017895668488674e-16	-7.271229264551329e-16	-7.073885008344868e-16	-5.494286215844214e-16	-3.5720402796865845e-16	-2.463889172271656e-16	-4.4070830624542853e-16	-7.585305830358206e-16	-8.908921336584876e-16	-7.83773901136032e-16	-4.582743620810655e-16	-3.9864131141664826e-16	-3.4052870468275537e-16	-4.2107758466913805e-16	-5.349315054876435e-16	-6.872054518660655e-16	-7.61333890827008e-16	-7.993199801801604e-16	-8.266429283118232e-16	-8.178243573475905e-16	-6.739740620000306e-16	-4.404381802533864e-16	-2.9192302676357923e-16	-5.530891550490164e-16	-1.128035260041481e-15	-1.8307769093656662e-15	-2.2918979406925438e-15	-2.4533484746898816e-15	-2.5035055424092486e-15	-2.520076794365793e-15	-2.5078519846055103e-15	-2.380971015649702e-15	-2.0955474371576813e-15	-1.6431527912502652e-15	-1.3826260133169342e-15	-1.2320075984239331e-15	-1.3751186472243444e-15	-1.6202289702232258e-15
99	1.7150083138370977e-15	8.845542771815997e-16	1.4626957627553958e-16	-1.4062359088467494e-16	-2.5253244826526784e-16	-4.781735929241596e-16	-8.808505376398371e-16	-7.071651380358433e-16	-3.028940596809318e-16	7.701022021879437e-17	-2.3819290119837166e-17	-2.4592383935375525e-16	-4.151086557902526e-16	-5.195983125052585e-16	-6.858398128615455e-16	-1.161950060000175e-15	-1.6697779498923566e-15	-2.2007019612622063e-15	-2.6076093638907463e-15	-2.8340920296477092e-15	-2.945751364412979e-15	-2.8315592748573108e-15	-3.052322934877964e-15	-3.2476646934971347e-15	-3.693427359355143e-15	-4.0658376372234315e-15	-4.369113734829031e-15	-4.4841057920204126e-15	-4.3550455677404535e-15	-3.899264177107676e-15	-3.3579515146997428e-15	-3.146299850529293e-15	-3.329373659181922e-15	-3.642274746214296e-15	-3.9943967695456644e-15	-4.3676027795819405e-15	-4.871798805464325e-15	-5.341650933607465e-15	-5.4355897326447845e-15	-5.3906762317774505e-15	-5.4003996553638645e-15	-5.791429979075967e-15	-6.2205039995215914e-15	-6.026676598152427e-15	-5.3436468446350806e-15	-4.607489480258788e-15	-4.116996951595411e-15	-3.823859511835494e-15	-3.6181176521791716e-15
100	1.2010648518788473e-15	5.746622547999673e-16	1.3567939765943984e-16	2.2683753947416135e-16	4.0413448594704167e-16	4.664008212910677e-16	2.3104414006637954e-16	4.17483619400193e-16	5.839463903181266e-16	8.62187611376197e-16	7.931830874965764e-16	6.418435984271803e-16	3.0411444924515967e-16	-1.1842913197269253e-16	-5.776147621307127e-16	-1.0853189553825382e-15	-1.349369713418592e-15	-1.524668844399415e-15	-1.6033095179837552e-15	-1.6192969621496936e-15	-1.677096880948549e-15	-1.602880891265779e-15	-1.71943475560157e-15	-1.6675387669021374e-15	-1.8132209992098273e-15	-2.233502217072005e-15	-2.823317455188031e-15	-3.1479001142196502e-15	-3.0472268750857257e-15	-2.6967357693907995e-15	-2.513343714354301e-15	-2.6591622026009024e-15	-2.887583238939831e-15	-2.97574404737061e-15	-3.1252097474001363e-15	-3.390539467122032e-15	-3.851120142760991e-15	-4.1354560490371766e-15	-4.275124268735113e-15	-4.523131343785595e-15	-5.0910904818883535e-15	-5.776842147718082e-15	-6.084691199025016e-15	-5.665257137442825e-15	-4.809485429017901e-15	-4.183869615080303e-15	-3.82084449344699e-15	-3.57938648250347e-15	-3.300236433346277e-15
101	3.178104858713991e-16	2.9402176638291386e-16	3.0517149310492824e-16	3.9420979884736056e-16	4.289380195227497e-16	4.71797233712916e-16	4.892975120874547e-16	6.156155354695013e-16	5.540169048367666e-16	4.332403730181573e-16	2.283358687334227e-16	1.822468593574914e-16	2.269059990079889e-16	4.08448280011931e-16	4.694487007394467e-16	4.695112941034226e-16	4.379168378831455e-16	4.1398173823935634e-16	5.265380779765893e-16	7.89089289937293e-16	1.03003032876553e-15	1.1247661676415134e-15	9.219454636745332e-16	9.538529589495625e-16	1.1109272266755552e-15	1.309847327726856e-15	1.3140256543752263e-15	1.1720286660149343e-15	1.1017728319808972e-15	1.2019921106660848e-15	1.3191179130145428e-15	1.2809283795130206e-15	1.0398950542376532e-15	8.761730947307866e-16	8.685158059648391e-16	9.909939403296222e-16	9.506446344702538e-16	7.194282098945102e-16	5.465265178960231e-16	5.98644743919556e-16	8.328348907458991e-16	9.398380677727375e-16	8.138158398637617e-16	6.107418869196159e-16	5.287232273927384e-16	5.804791157432706e-16	6.820024971131133e-16	6.58119838787142e-16	5.669820050560626e-16
102	3.111960758675832e-16	2.21833049096108e-16	1.790683385138727e-16	2.961279410851067e-16	4.931808735506327e-16	7.029353336332977e-16	9.426995942694793e-16	9.655936664316207e-16	8.221537688777779e-16	6.564418175899025e-16	5.611215445716004e-16	6.756552689858145e-16	7.503522680488893e-16	5.976777262629177e-16	2.829199971681725e-16	1.127432936122028e-16	2.888662540275091e-16	5.521468735252914e-16	6.822046775928207e-16	7.319412909656904e-16	9.314187732936849e-16	1.2956397511437816e-15	1.7043830200756381e-15	1.8944980388820708e-15	2.043447801581686e-15	2.154908465259546e-15	2.204232403911744e-15	2.118706391876977e-15	1.9790451202648377e-15	1.941297065153887e-15	2.0941380988838376e-15	2.293003340857689e-15	2.3635094631638376e-15	2.3332670039650097e-15	2.251729959215119e-15	2.216217654733347e-15	2.1279133151409865e-15	1.9257440669857247e-15	1.7194701385005418e-15	1.6807691578986687e-15	1.724180696671961e-15	1.7495391602137848e-15	1.6853690363560797e-15	1.5689248201088778e-15	1.634444951370407e-15	1.7279412931017646e-15	1.4872397783468502e-15	9.618235128063173e-16	4.653657048781142e-16
103	-1.4252213577908442e-15	-1.1735399883172671e-15	-1.0390789678187551e-15	-8.8670251822492455e-16	-7.326823926806526e-16	-7.040226075476576e-16	-8.277478383015491e-16	-1.1059347696826292e-15	-1.276423171879563e-15	-1.197136054741328e-15	-1.0995891390164608e-15	-9.699745196848708e-16	-9.455777531471995e-16	-8.003964465267214e-16	-5.782627182620475e-16	-4.0539272744776934e-16	-3.886807062805266e-16	-4.4055339203805036e-16	-3.545810583124805e-16	-1.4642817451609032e-16	-1.577580358901434e-17	-1.34348237225595e-16	-3.631954241166864e-16	-3.9273522005741894e-16	-2.58108128660888e-16	-1.2069866692300964e-16	-1.3344915655460455e-16	-1.503692858123673e-16	-2.1160383108645142e-17	2.1959338412658434e-16	4.035470823905727e-16	4.670694607228593e-16	4.878058955869709e-16	5.126576297828444e-16	4.527578619093713e-16	3.1360148132412713e-16	6.627182433140451e-17	-8.740324737943867e-17	-1.636556014037523e-16	-1.761044657999603e-16	-2.5796841826105185e-16	-3.794214885314953e-16	-5.231333601269875e-16	-4.9303460408767e-16	-3.207950020245462e-16	-1.222679554719991e-16	-6.057225503575257e-17	-1.2056878459528534e-16	-1.0606912292798497e-16
104	5.74891154471151e-16	6.234450570603278e-16	7.001955445850622e-16	7.186699291371733e-16	6.455392989286113e-16	6.437092185629231e-16	6.22452049025717e-16	6.523840485268588e-16	5.508614680088223e-16	4.254896176840397e-16	4.146059714778565e-16	3.4028999120415106e-16	2.4730464045816617e-16	2.022983994544044e-16	1.7868082241982028e-16	3.0587091308084397e-16	4.0963323257474085e-16	5.646875882646767e-16	5.625781587602768e-16	3.773751181529862e-16	1.0483004023407626e-16	-5.638471651476525e-17	-3.383691695258267e-17	2.309174524865579e-16	3.242861677743305e-16	2.7220738620302665e-16	1.8752773770503848e-16	2.0327166199651527e-16	3.323338588342358e-16	3.960960953001409e-16	3.5185510805051556e-16	2.469897702015986e-16	1.6270798242695977e-16	6.73897580818849e-17	7.050423065159496e-17	1.1074958991687143e-16	3.27638174235195e-16	5.561492828577939e-16	7.206633808540733e-16	8.756824753327406e-16	1.1573584387550414e-15	1.6158776893312508e-15	1.95353368141124e-15	2.087942995522383e-15	2.0159471535369104e-15	2.068693587661995e-15	2.3062915467890134e-15	2.5790837533449187e-15	2.5797452027598806e-15
105	-7.980158119966321e-17	-1.7104747120716305e-16	-3.0731094071150347e-16	-3.64542733719926e-16	-4.2671094749960134e-16	-5.141423293310469e-16	-7.528479089915447e-16	-7.639676300925904e-16	-7.366470824648031e-16	-8.212692534887672e-16	-9.492076860876403e-16	-1.2957807844093059e-15	-1.4268357868185227e-15	-1.3720888441713316e-15	-1.21109326859437e-15	-1.1601326653172247e-15	-1.3223766146441255e-15	-1.4608654195081342e-15	-1.434652517638218e-15	-1.3180058369286849e-15	-1.338690004216321e-15	-1.43780387010616e-15	-1.5446795908575452e-15	-1.4444460665014484e-15	-1.2704233303532707e-15	-1.3978992902014863e-15	-1.7499936377170127e-15	-1.9808841411789155e-15	-1.9113655210892376e-15	-1.6734591145871938e-15	-1.5734680217780718e-15	-1.7264292226075486e-15	-1.908133860549229e-15	-1.976217446180699e-15	-1.9136907337243453e-15	-1.9453408212587077e-15	-2.0002370523597205e-15	-1.9546689983322984e-15	-1.8063732957960226e-15	-1.651104262767386e-15	-1.6320743258235837e-15	-1.6340311695655586e-15	-1.512656548688698e-15	-1.316323634931936e-15	-1.213257696624354e-15	-1.3341514189415466e-15	-1.3573633271300789e-15	-1.1491281288619342e-15	-8.617040063797502e-16
106	-3.161194851616824e-16	-1.877634963845296e-16	-5.0953358697970217e-17	-2.3977117362296288e-17	-4.718448268598022e-17	-1.2206072340760375e-16	4.3732393271537105e-17	-9.51204153662745e-17	-9.029958977011389e-17	-3.0387248656169363e-16	-3.8651177537535355e-16	-4.2156882486616726e-16	-3.3647774835910912e-16	-3.5767576271695134e-16	-4.361050094201458e-16	-4.814823050613809e-16	-4.2663359624810815e-16	-3.907309754544574e-16	-4.2687294198127996e-16	-4.591561613709931e-16	-3.097343815200952e-16	-1.5606326364615025e-16	4.4053898490712024e-17	-1.7002566865291123e-16	-2.73865634452356e-16	-1.9795546971960964e-16	3.9061573269845586e-17	1.8764445053620566e-16	8.894126012368511e-17	-4.360909156287128e-17	-1.3838413599389689e-17	2.1677444141539996e-16	3.6969070284389303e-16	4.2360779579011997e-16	4.325443169618645e-16	5.389659302934092e-16	6.419062319989515e-16	6.049581850756398e-16	3.6769243250360235e-16	1.7549851293314374e-16	1.2182901106058457e-16	2.3849390572623826e-16	4.663684492647528e-16	4.861800542117423e-16	4.551988842419184e-16	4.372477145959054e-16	2.958457283628638e-16	3.88596276488047e-17	-2.349519182810113e-16
107	9.667640264754967e-16	1.1876534338437402e-15	1.2890526405989117e-15	1.2619404087453434e-15	1.2664804470083773e-15	1.2751113594499171e-15	1.4634320705906957e-15	1.0110461228712833e-15	6.40487999447377e-16	2.1739439183741434e-16	1.5684691211916422e-16	2.320405170464556e-16	3.4914962957144977e-16	2.957354032089212e-16	3.8167485078690375e-16	5.976954151801813e-16	7.842242883894215e-16	7.48268561891604e-16	5.388918504939419e-16	4.246086346409089e-16	5.540895481178226e-16	6.734711055691035e-16	8.679506103372875e-16	7.194682153213781e-16	8.027442630752904e-16	9.136869971774778e-16	1.130349229879617e-15	1.2971809388408053e-15	1.4372145357004806e-15	1.5286047178933175e-15	1.6293366477925871e-15	1.7246603781593237e-15	1.8562265764779077e-15	1.879113177420109e-15	1.876196909538204e-15	1.8193748836426253e-15	1.9311444019003052e-15	2.0232314096908427e-15	1.9853297373599775e-15	1.8180047805904773e-15	1.8076520292658e-15	2.1524032269382595e-15	2.6918856873365145e-15	2.863328555478486e-15	2.5881811197817017e-15	2.3638677480665835e-15	2.134856068022018e-15	2.006978441363671e-15	1.616271857101552e-15
108	-2.2650171233591547e-16	-1.9527501715731397e-16	-3.673480558169364e-16	-4.820312613758e-16	-3.477103774711874e-16	-4.6456369376248706e-17	2.9932410792800166e-16	1.7877570296075472e-16	6.862813610183833e-17	-1.0229381355608029e-16	-5.847031182742503e-17	-6.773744619160788e-17	-1.6745973664472271e-16	-3.862284273608473e-16	-4.412935979227398e-16	-2.4971653994502554e-16	2.5996682287511678e-17	1.0521534874151266e-16	-1.5663607544014894e-17	-6.968791471093216e-17	2.404407440301604e-16	7.557373007042676e-16	1.2595903346740913e-15	1.2485907677170015e-15	1.0530361363938907e-15	9.457237932295463e-16	1.0912906218702647e-15	1.3220431916707955e-15	1.2853616399829095e-15	1.0905290006666845e-15	1.0435651121787739e-15	1.3231971454108804e-15	1.6367273534656452e-15	1.6429245427431718e-15	1.291554273803725e-15	1.0488839850402572e-15	1.142188439240463e-15	1.40079045605994e-15	1.3333333505213344e-15	9.69701303554615e-16	6.457846644229605e-16	6.343272966011351e-16	8.791709562537206e-16	8.228502510395106e-16	5.867777875892534e-16	3.808650536338229e-16	2.4548428954724035e-16	4.5574861496782944e-17	-2.781072190102111e-16
109	3.510272177756364e-16	7.615277354205829e-16	9.288449485825637e-16	7.495691083172795e-16	5.623577768522213e-16	5.869074447225225e-16	9.9451159122233e-16	9.96742954953849e-16	8.633480877036442e-16	4.57917967179474e-16	1.5173497177013694e-16	1.0405095183396763e-16	2.5299315587620286e-16	2.211497892506166e-16	1.3332388337935504e-16	1.0573352219351566e-16	3.7293391860887787e-16	5.952672934848147e-16	5.714485136933071e-16	3.244366476028181e-16	1.7569765983742866e-16	2.753222587365974e-16	5.065352464775123e-16	3.6320547409678095e-16	8.663420952641757e-17	9.242145726231394e-18	3.359083692398814e-16	6.890370618449958e-16	6.38204190446696e-16	3.4575989573667415e-16	3.255907334676014e-16	7.195409920158253e-16	1.1359596543504538e-15	1.1245115131718783e-15	8.540978180757688e-16	6.700909037060978e-16	7.206791328657421e-16	7.183354906927122e-16	6.308702499669771e-16	6.230832199003755e-16	7.81413805599429e-16	9.352447972037753e-16	9.46298524985077e-16	9.549404513967861e-16	1.0981076529863762e-15	1.4653191812781188e-15	1.4814830614570722e-15	1.1665004751414418e-15	7.4714439224480305e-16
110	-4.3929296139607046e-16	-5.432932055438458e-16	-4.86834823167144e-16	-2.731613368370739e-16	-1.1330173981577013e-16	1.186968879004046e-17	3.1159172251566215e-17	1.8448107684621525e-16	9.435863455912931e-17	-1.6491155773103105e-16	-4.625928166731756e-16	-4.983231702049838e-16	-3.1674975996651775e-16	-1.4069656407016112e-16	-1.9505874588840557e-16	-3.925887585824696e-16	-4.157081887553158e-16	-2.0287953879289356e-16	1.0927797614152952e-16	3.428946951133899e-16	4.2740342698176283e-16	4.762501416132201e-16	3.057831185638815e-16	2.914199116230006e-16	2.0869158226505817e-16	2.334836820039287e-16	2.7704914076383256e-16	3.054374376876078e-16	2.5242373453434964e-16	2.5132404231276586e-16	3.7166167042538595e-16	4.956675392006741e-16	4.32294013748204e-16	1.5102671267198034e-16	-1.1194622149626277e-16	-1.386946950046849e-16	-1.1123513984735512e-16	-7.933975556739616e-17	-1.539275980536279e-16	-2.1217836241487577e-16	-1.4828618492969488e-16	-9.372260664638836e-17	-1.2344152304196853e-16	-1.076728082165886e-16	-1.0133580160856226e-16	-1.345970912796184e-16	-1.8160464162229367e-16	-2.0160268625094771e-16	-1.084081525145772e-16
111	5.3148954782601105e-18	-2.6314847578972155e-17	1.3978049724244637e-16	3.7158848648627027e-16	4.070381440934543e-16	2.565679271828558e-16	1.477920098910308e-16	1.7678621739780152e-16	2.8208119710529874e-16	3.052440951978159e-16	2.1785765310132893e-16	1.956102718727909e-16	2.3056304799607e-16	2.798076210500753e-16	2.4704332987181726e-16	2.663975595727093e-16	4.611556845508355e-16	6.158972878863746e-16	6.348798013423466e-16	6.126771398043628e-16	7.522915565887863e-16	1.0443357353187238e-15	1.1889182832845903e-15	1.2724057455604745e-15	1.3582688980985856e-15	1.6695711330193444e-15	2.011810955626083e-15	2.123295853322147e-15	1.907933408176538e-15	1.6888364856357033e-15	1.685813520723533e-15	1.8460030715749445e-15	1.8295241049574964e-15	1.6415704191690633e-15	1.4801274398998205e-15	1.5515119372351785e-15	1.5577887860770407e-15	1.4214243181629965e-15	1.177075163760544e-15	1.1168710949521788e-15	1.3115423163627487e-15	1.4660831812915639e-15	1.391403021099115e-15	1.142543150409406e-15	9.975763752731314e-16	1.0986093578443358e-15	1.2489372574992753e-15	1.2393668704175271e-15	1.0461898626126935e-15
112	-8.995443878342268e-16	-1.001197061368169e-15	-9.017963974145135e-16	-5.950769542120591e-16	-5.126971677953706e-16	-7.331005780013889e-16	-1.2233098628835436e-15	-1.1610419352828237e-15	-1.0222796160722937e-15	-7.913647231117746e-16	-7.708596568508531e-16	-7.181218665871467e-16	-6.140656657089124e-16	-4.1543715365508896e-16	-3.649893663235774e-16	-5.189754505047464e-16	-6.952419236462986e-16	-7.78261327526601e-16	-7.658182175808116e-16	-7.418444519680383e-16	-7.993748266544026e-16	-8.4337604228752725e-16	-1.0934186619730993e-15	-1.084042985770192e-15	-1.0662605734914325e-15	-1.0130044563734093e-15	-1.0803867870194247e-15	-1.1461225678529095e-15	-1.128672254822305e-15	-9.619599678526693e-16	-7.892965275359372e-16	-8.177017086328157e-16	-9.400592447844198e-16	-9.828739976005167e-16	-8.783593533307648e-16	-7.612075394083998e-16	-8.988644430561388e-16	-1.07236860682114e-15	-1.1065561724894092e-15	-1.0464485613716466e-15	-1.0834398899338177e-15	-1.398117619842556e-15	-1.8154578894729546e-15	-1.8522853378384087e-15	-1.553098394034524e-15	-1.2692367850762048e-15	-1.1008805903191954e-15	-1.1168463418513326e-15	-1.1683126463925314e-15
113	5.48479856678536e-16	3.451984093411234e-16	1.881404038027996e-16	2.1981589823514356e-16	3.1886907506118737e-16	2.85825037227638e-16	3.562231697882572e-16	2.642270060508009e-16	3.9016217404330634e-16	2.1399942503144235e-16	-4.1627547669670517e-17	-3.439821904259263e-16	-2.768400638614928e-16	-1.3768938459201483e-16	9.270305370872554e-19	1.6912095070272915e-16	4.344428112326944e-16	9.244680880357793e-16	1.2158876223246178e-15	1.0010522364273962e-15	4.3224281811231017e-16	-6.714998344502907e-17	3.287465716128384e-17	2.674686979830958e-16	4.502341253679253e-16	2.9692104625253087e-16	1.7382557724526376e-16	2.6707257240950715e-16	5.192670519991381e-16	6.315048645676194e-16	4.708011477918339e-16	2.247381461734195e-16	6.022431246583816e-17	3.772019912725686e-17	9.153628154279474e-17	1.0259102147103691e-16	3.1019269867150067e-16	5.423396678899648e-16	7.293813801739959e-16	8.857682628440822e-16	1.0010113873820953e-15	1.279078667517703e-15	1.5505840473653956e-15	1.625526172891035e-15	1.4159914664152448e-15	1.3049042381925522e-15	1.3598174531672794e-15	1.648372020767757e-15	1.888435967525383e-15
114	1.2509311987999402e-16	1.5829059296207855e-16	2.244675434680725e-16	2.805825966705898e-16	3.6431607155347744e-16	4.304960907984303e-16	6.319815673078682e-16	5.941460053085442e-16	5.269266870172771e-16	4.492725461382106e-16	5.326207243478514e-16	8.288454453869376e-16	1.1087768329361452e-15	1.1518912394085121e-15	1.0854826634520034e-15	1.0527565200870256e-15	1.2434788163036396e-15	1.4885559168858582e-15	1.5808880613571542e-15	1.4870276072081405e-15	1.3901889602479157e-15	1.3003404110186593e-15	1.2981368665824972e-15	1.1910587298141145e-15	1.1064376240602161e-15	1.1459846880100383e-15	1.232657341499035e-15	1.17528896894185e-15	9.694184856386718e-16	8.543068151429218e-16	9.637581595243629e-16	1.1434956617483251e-15	1.2432347604631848e-15	1.2210845285723009e-15	1.320389243627772e-15	1.536881454109678e-15	1.6659819162838859e-15	1.573890129017584e-15	1.4216646416543763e-15	1.3142657541978098e-15	1.37574533499683e-15	1.3174542129712722e-15	1.1589314328355534e-15	1.0027500232150598e-15	1.0707817954854714e-15	1.3259805943051766e-15	1.3240445591006872e-15	1.1738366292026661e-15	9.033502758969472e-16
115	-7.370160370494495e-16	-5.85369062367501e-16	-5.093484844648101e-16	-4.582495571708163e-16	-3.955065394181345e-16	-2.843992426696178e-16	-2.541875836433271e-16	-2.8846918196448003e-16	-5.010345623970739e-16	-6.684780153082507e-16	-6.738747135614167e-16	-4.468117801864911e-16	-2.3237058370432703e-16	-1.0919925026224394e-16	-1.366812078339682e-16	-2.3332104020145666e-16	-2.442220846272709e-16	-1.444080771380411e-16	3.489854797770188e-17	1.7750553394458885e-16	2.198046535267017e-16	1.3940745621013129e-16	-3.8478714810796114e-17	6.168422895056863e-18	1.083932946138977e-16	2.6279475957426233e-16	2.961309666367384e-16	2.810373058801509e-16	2.885316097292361e-16	4.1292962443758207e-16	5.550332498105498e-16	6.074963591540564e-16	5.948390493330622e-16	5.803806806558014e-16	6.370225767528832e-16	7.306544207755556e-16	6.686815486526528e-16	5.585533446726171e-16	4.459084006306602e-16	2.8217184875263575e-16	1.3663423128800004e-16	-8.087484426323075e-17	-2.7422264491612364e-16	-2.1723787803369235e-16	1.5011261762277601e-18	1.938491652059884e-16	2.137332535668423e-16	5.191088078031034e-17	-9.426027179190183e-17
116	4.518012235449903e-16	5.057420634286253e-16	6.653438764333794e-16	8.275520291805637e-16	9.97563658297333e-16	1.0598207267342119e-15	1.2718095312847812e-15	1.219764778375868e-15	1.1946657945608302e-15	1.1032841809321235e-15	1.052298645356881e-15	1.1855083469146586e-15	1.4336329024236385e-15	1.6600419767558954e-15	1.5991529007018241e-15	1.4730907161625109e-15	1.4975164821249293e-15	1.6650717251950306e-15	1.7845403488753004e-15	1.7043033224317066e-15	1.5918471723933755e-15	1.506104030180837e-15	1.618733658300965e-15	1.5756486694958569e-15	1.4656582037588029e-15	1.4539158338370931e-15	1.6207545560295606e-15	1.704834379953679e-15	1.560190757541648e-15	1.3825414394625048e-15	1.3820393237779523e-15	1.6438244847658763e-15	1.808194269370993e-15	1.7432566792329458e-15	1.6050047972806181e-15	1.6916826871931028e-15	1.890624686493255e-15	1.9960592784233164e-15	1.8742036944512116e-15	1.573688812080599e-15	1.4139758195200786e-15	1.3051806997225782e-15	1.2928725870964844e-15	1.2186404696834707e-15	1.2516382677695846e-15	1.3700890948476764e-15	1.3274607555591355e-15	1.2752883155192326e-15	1.1433890242436185e-15
117	7.558957597997789e-16	5.733253360733037e-16	3.24933166866298e-16	1.8326343358147273e-16	1.429231186571761e-16	1.3301413906321583e-16	9.516623003234708e-17	1.730991938507881e-16	3.1274145232575583e-16	4.523946699418422e-16	5.752580754835537e-16	6.355986223792403e-16	4.924020974658694e-16	1.3571112121084108e-16	-3.1725534577597467e-16	-7.738893707992943e-16	-1.01803732057237e-15	-1.1885561955219205e-15	-1.244696095494193e-15	-1.1707606989947928e-15	-1.0574162100286572e-15	-1.027962977817432e-15	-1.2421015194210541e-15	-1.4160066484887493e-15	-1.4125849996641354e-15	-1.2976525072425967e-15	-1.3888691043518101e-15	-1.6547944366501093e-15	-1.888549561195551e-15	-1.7376465181166713e-15	-1.4848630918048586e-15	-1.54452470677774e-15	-1.9141773192275793e-15	-2.2009266288481754e-15	-2.16982639052294e-15	-2.0058484005282713e-15	-2.176306450219311e-15	-2.515627322586412e-15	-2.714076436803246e-15	-2.7655613186385788e-15	-2.8136639959126735e-15	-3.2066635308462017e-15	-3.611584342226623e-15	-3.5669324706477196e-15	-3.0040940993025124e-15	-2.352716248603765e-15	-2.033447423253183e-15	-2.1087644909675406e-15	-2.3581698740054056e-15
118	6.010072898038895e-16	3.9719287329382124e-16	1.2322002501326884e-16	-1.2954086102136427e-16	-2.708161584444938e-16	-2.4758624136631787e-16	-1.9643907930269526e-16	4.8126711555030836e-17	2.277255883669001e-16	3.791485759692058e-16	5.002216219192911e-16	6.296245827673016e-16	5.375500203213485e-16	2.510858200059485e-16	-9.735767180397191e-17	-4.4223204902771756e-16	-6.389914549431869e-16	-8.388196601611282e-16	-1.104271857651209e-15	-1.3813360469915074e-15	-1.5933497764224266e-15	-1.6477216059709473e-15	-1.837144775491644e-15	-1.9372335675041974e-15	-2.16383790064701e-15	-2.2694756290131957e-15	-2.3104143176903636e-15	-2.2811644607286785e-15	-2.2413234389781625e-15	-2.0045739427324937e-15	-1.5998103581573789e-15	-1.285812368384274e-15	-1.2092409797636306e-15	-1.4747416887005322e-15	-1.8769232290043565e-15	-2.216713450929779e-15	-2.459401691556844e-15	-2.482664145122446e-15	-2.2453721001224052e-15	-2.069262813123619e-15	-1.9402344786708506e-15	-2.1547123186384086e-15	-2.4605639769185345e-15	-2.407838883267199e-15	-2.09648483821218e-15	-1.6909226779171339e-15	-1.4901331626455528e-15	-1.5206020982384938e-15	-1.763556408130292e-15
119	-2.875718464856022e-16	-3.3858732766722873e-16	-3.082627439982027e-16	-7.044514482005361e-17	-4.5214074926085414e-17	-3.2153023039445084e-16	-7.957099663123829e-16	-6.908412207131036e-16	-4.49290567960111e-16	-1.7618187138182e-16	-3.2493188967995937e-16	-4.929994170498221e-16	-5.218928495123205e-16	-3.3987841496193865e-16	-3.1890349563427787e-16	-6.101084169359745e-16	-9.429969481759176e-16	-1.0505574000612747e-15	-9.03119430221142e-16	-7.253410119632293e-16	-7.405554616008405e-16	-8.105550903651856e-16	-9.92647494065331e-16	-8.759026787315898e-16	-7.193175099423381e-16	-7.027526170487639e-16	-8.914704728460965e-16	-1.062129862840289e-15	-1.049102117860937e-15	-8.983159666011878e-16	-8.401136536570057e-16	-1.0223108281963596e-15	-1.2305284278422272e-15	-1.2490767343164747e-15	-1.1783759279828893e-15	-1.2142336141713528e-15	-1.509751924882621e-15	-1.712281514623832e-15	-1.6661037081679087e-15	-1.5430028611283678e-15	-1.7211658902840941e-15	-2.2104012018590738e-15	-2.6393315492811962e-15	-2.546412170058655e-15	-2.077200452291983e-15	-1.7358608628944046e-15	-1.5624204315760395e-15	-1.495826545720069e-15	-1.394415678997346e-15
120	-1.2073312853269588e-16	-1.7714281648647517e-16	-3.338507365851296e-16	-4.3537365087200087e-16	-4.604953960294004e-16	-3.757654291187791e-16	-3.4377618675452766e-16	-3.3591139607226014e-16	-4.757387718752881e-16	-8.494517684606507e-16	-1.1466403165502008e-15	-1.3843799345910435e-15	-1.3543110482404185e-15	-1.273137554688051e-15	-1.16617806555956e-15	-1.1188150437777918e-15	-1.1331749758894725e-15	-1.0701245221067518e-15	-9.714826804561315e-16	-9.686391954581845e-16	-1.1441654592756332e-15	-1.3705479203198213e-15	-1.5011266165721406e-15	-1.4703826924345657e-15	-1.3391382170316868e-15	-1.4570469376351363e-15	-1.7312313155536396e-15	-1.9530065804218055e-15	-1.9625430311069777e-15	-1.7968410656675787e-15	-1.677594106536025e-15	-1.6995717082588424e-15	-1.791470823557e-15	-1.9170198399272064e-15	-1.967801142405108e-15	-2.0652711331328853e-15	-2.1224100767651785e-15	-2.068435365271488e-15	-1.934338915194897e-15	-1.7524005655058037e-15	-1.5889857444982906e-15	-1.4861557472241782e-15	-1.3670749855692036e-15	-1.2690023686902855e-15	-1.1946322964407527e-15	-1.1883145315724135e-15	-1.1472546449613876e-15	-1.0101310065983743e-15	-8.9583044409388e-16
121	3.4763725927159297e-16	5.894999227823173e-16	6.073784294734187e-16	3.8390861705446483e-16	1.8068719792887663e-16	2.4230587039478553e-16	4.125864537332232e-16	2.984968225542433e-16	1.245658025207898e-16	-1.8962024119549449e-16	-2.520845889687322e-16	-3.782986395464318e-16	-2.989658572999392e-16	-6.041599998771959e-17	3.3248542709657657e-16	6.744722342501508e-16	6.053697729673531e-16	4.041298160398488e-16	2.887622920670904e-16	4.1795539441761775e-16	6.773764097157376e-16	7.956779539181592e-16	8.636127590632098e-16	8.404977267228244e-16	9.263469364648363e-16	1.054911474804334e-15	1.2065090316839139e-15	1.2213856500605752e-15	1.2092903508165782e-15	1.2329366004143939e-15	1.2880262199889864e-15	1.333087433422237e-15	1.2015790636853119e-15	1.0214107370805244e-15	9.587980984277173e-16	1.0356309436262177e-15	1.26508408830491e-15	1.2874444458867718e-15	1.0706179367182738e-15	9.165478262240012e-16	1.0376681901296407e-15	1.5516570897903056e-15	2.0009335322311626e-15	2.0845320193657815e-15	1.814753327630602e-15	1.6699957374521127e-15	1.8062372856353995e-15	2.135204924665298e-15	2.262513036026098e-15
122	1.2411532983243747e-16	1.495870312342097e-16	2.2393629330683432e-17	-8.559365501942815e-17	-2.3304429796539165e-16	-2.6272219194862834e-16	-4.783896386405373e-16	-5.521533734179398e-16	-6.540126138660868e-16	-8.075047390445849e-16	-8.229729464514951e-16	-9.897913291303564e-16	-1.079674854111608e-15	-1.0677814597866501e-15	-8.547368004559676e-16	-6.055039646784161e-16	-6.265933473069868e-16	-7.661460269071411e-16	-9.273285185808535e-16	-9.395900010265153e-16	-8.628174701542128e-16	-7.380281425030357e-16	-8.261367547584985e-16	-8.260233518565671e-16	-8.445906020237754e-16	-8.83832952640608e-16	-9.135035131966974e-16	-9.675578732274178e-16	-9.696526866536453e-16	-8.695610497701853e-16	-7.584259156637063e-16	-7.825320339562568e-16	-9.41072068530231e-16	-1.1768832540451483e-15	-1.2592135469895837e-15	-1.2834198689955064e-15	-1.2620252757026147e-15	-1.3118876143764423e-15	-1.3927007237197699e-15	-1.4035595029669794e-15	-1.2023955185581727e-15	-8.70710592262873e-16	-5.858075859003919e-16	-3.3846357809858487e-16	-3.421165015582218e-16	-4.5264818091534075e-16	-3.8966138900502064e-16	-4.784096029179673e-17	2.637141105342638e-16
123	-6.270666589282249e-17	-1.816685211723717e-16	-3.0225465501275576e-16	-3.31259252415434e-16	-4.008161324501255e-16	-4.7804405898368065e-16	-4.253463422085689e-16	-4.3024506785754395e-16	-1.7291283658495524e-16	-2.13915184574518e-16	-2.869434425282249e-16	-5.966007900644479e-16	-7.261410221815518e-16	-7.048900923828454e-16	-4.307657281679871e-16	-9.69882929710934e-17	-1.7436928540158282e-17	6.402191459811788e-17	9.247958216168554e-17	1.154165540332618e-17	-2.2552069433206594e-16	-5.038483684331429e-16	-4.102675443433532e-16	-5.708419484544755e-17	3.9309249611927144e-16	3.7015554971676e-16	5.990736650748074e-17	-1.886661242870329e-16	-1.016268425337359e-16	1.4217627757549964e-16	1.6422909598091124e-16	-9.056596855437926e-17	-2.8227083806799706e-16	-2.0038157356057031e-16	7.748421937503673e-17	1.388399192592129e-16	1.0138564167800802e-16	6.107260972125653e-17	1.700028856431318e-16	3.968099531517657e-16	6.001231498020951e-16	8.663825792061054e-16	1.160198664539575e-15	1.4197557514643942e-15	1.3342680775800292e-15	1.1283595837786322e-15	1.0879457775883578e-15	1.4568508078104651e-15	1.9086233561789858e-15
124	-2.578084962607633e-16	-5.225228311821564e-16	-5.128222921116617e-16	-1.4013032585850794e-16	4.388910833625075e-17	-2.7744730488378486e-16	-7.858613206844066e-16	-1.0843738745045673e-15	-9.478920898094101e-16	-9.578741586324199e-16	-1.2650874808578037e-15	-1.6517993661752547e-15	-1.6775329752465665e-15	-1.3622891392624189e-15	-9.4598422229029e-16	-7.589780894145116e-16	-7.414180946058204e-16	-6.072186708913564e-16	-3.999480201579059e-16	-3.196166809709078e-16	-4.909235589500022e-16	-7.605248833085693e-16	-8.571267631203193e-16	-8.217419005233453e-16	-8.469316378645807e-16	-1.1431222703394647e-15	-1.3548218778665157e-15	-1.232891463095313e-15	-8.426389069832676e-16	-5.810244196773155e-16	-7.18082471370613e-16	-1.0648171687633845e-15	-1.1002588713632955e-15	-8.501751188282236e-16	-5.905218097369747e-16	-6.968218859892756e-16	-9.74677932538114e-16	-1.0208430852086001e-15	-7.431202240185094e-16	-4.315627492108751e-16	-2.597460841071041e-16	-2.0284091578575057e-16	-7.689930695029006e-17	1.448205856314411e-16	2.240688201202545e-16	1.4763597297059397e-16	7.589283278775163e-17	2.1359511949288839e-16	4.514367549965476e-16
125	2.0462706809930295e-16	5.615056222680778e-16	7.386432564579168e-16	4.372068763453749e-16	1.5553707513891759e-16	2.1736187629727205e-16	6.497831877845713e-16	5.732403460012005e-16	3.1546192159192905e-16	3.6454840813741076e-17	3.891644003721221e-16	7.830145163571803e-16	9.07131949534811e-16	6.809768690031997e-16	4.0472068020198963e-16	4.575202475077786e-16	7.002767622357392e-16	8.162136772762281e-16	7.541243968319527e-16	6.898810321393128e-16	7.318192971074165e-16	6.018620065948274e-16	3.4974838578092157e-16	-2.1607853517823819e-16	-5.002197907643617e-16	-2.8028215796869677e-16	1.1943748841341204e-16	2.453219524721433e-16	-4.163378275073873e-17	-3.7136876071308764e-16	-3.812353374212813e-16	-1.6651626457859992e-16	-2.044257594510695e-16	-5.325203761539818e-16	-7.842470463995968e-16	-5.522017291088386e-16	4.955789297236088e-17	4.2039916530384855e-16	2.2738443670027244e-16	-1.454409183805084e-16	-2.6583524989778913e-16	-1.1746162794817776e-16	8.499390796713763e-17	-2.2984545227741566e-16	-5.878506218145709e-16	-6.083291779265911e-16	-3.8311419517603053e-16	-2.055482194608517e-16	-2.923602966988398e-16
126	4.956256656398926e-16	3.8802714012636303e-16	2.441531214216543e-16	1.9031495007283836e-16	2.4650094952195186e-16	3.548033835950957e-16	3.977660539521057e-16	3.5936522594462113e-16	2.497903715425729e-16	1.0950294453358423e-16	6.3563913598444e-18	-1.0161301415965379e-16	-3.495026391239625e-17	9.144056251764774e-17	2.1556590306248e-16	2.5120881779710815e-16	1.0855399397335602e-16	-1.79429977936229e-17	-1.0302304343800108e-16	-1.702504984299479e-16	-2.922551519475253e-16	-3.8813756247933123e-16	-3.443708893536895e-16	-2.718608958215491e-16	-2.506846703382089e-16	-4.383815357026392e-16	-5.974054881381791e-16	-5.410772618087944e-16	-2.6812991083916286e-16	-1.5057061797812237e-16	-3.5603429276381013e-16	-7.283545702581941e-16	-9.325156867399503e-16	-8.274766360608564e-16	-6.199212835214186e-16	-5.603351140087993e-16	-5.228088154476445e-16	-5.195688601643687e-16	-5.25104809003332e-16	-4.642222288930093e-16	-4.672750416243748e-16	-3.4098467791838083e-16	-1.15721412910094e-16	1.0415351454041054e-17	-4.845004544538256e-17	-2.4087831942385567e-16	-3.630628775872449e-16	-2.5195418648249606e-16	-5.511075233548666e-17
127	1.1413420988936147e-16	1.1547431691090017e-16	-1.217980594167922e-16	-3.8292946828020783e-16	-4.184360628232769e-16	-1.5050819278326162e-16	4.804577302931553e-17	-1.5777624077621444e-16	-4.271354433659612e-16	-6.553770578156235e-16	-5.757026168126798e-16	-5.110663503189573e-16	-3.58824326105538e-16	-1.598870250125087e-16	1.6704186710796355e-16	4.575715985031676e-16	3.4803941460026607e-16	1.975086353777331e-16	1.9766033142876624e-16	4.3851845130736617e-16	7.252044276855931e-16	8.244960297466073e-16	8.74469411576565e-16	9.106030898465014e-16	9.926847924164337e-16	9.598944915483224e-16	9.229841614381332e-16	9.378132281956045e-16	1.1503815480789386e-15	1.393498097880111e-15	1.4601109255950567e-15	1.276755030425471e-15	9.887664590103136e-16	8.082732814625919e-16	8.860812202083815e-16	1.0329388836982406e-15	1.263743892523301e-15	1.3283170727683657e-15	1.253033873534606e-15	1.2136593476724693e-15	1.3211932301047807e-15	1.748676065330394e-15	2.1798329071748643e-15	2.4596929708949305e-15	2.3740521136433174e-15	2.2669190696054283e-15	2.345453864641834e-15	2.600641548112803e-15	2.7439727270302726e-15
128	1.7905381978428842e-16	3.080176952888334e-16	2.9684111693051757e-16	2.2074027952492732e-17	-1.0347534844188392e-16	1.2392268280624924e-17	4.549940380219823e-16	4.703801623613384e-16	3.4087810793937484e-16	1.2468602993861036e-16	1.811453437604741e-16	2.695960288364295e-16	3.107571245415975e-16	2.5248680726355977e-16	2.086791903861496e-16	3.4859367774915766e-16	5.858480995612524e-16	7.289121770930527e-16	7.578861072202801e-16	7.723047424268446e-16	8.178622462405611e-16	6.656590367862653e-16	4.105418091023429e-16	-1.0589806678804541e-16	-3.6152191558238894e-16	-2.233850122259363e-16	5.524208997623272e-17	1.1953411971184143e-16	-9.882473181263175e-17	-3.6056924734090297e-16	-3.268495895658258e-16	-6.689095667906963e-17	1.7472348679312722e-17	-1.6490337301099428e-16	-4.3209368249655023e-16	-5.086541634274178e-16	-3.5856971560422005e-16	-3.1719998951796537e-16	-4.950117778823317e-16	-5.818436849451615e-16	-5.169620842671045e-16	-2.455905146087864e-16	-3.6509722603284765e-17	-1.6307118571842498e-16	-2.8189485223061795e-16	-2.482987787592226e-16	-2.399837951539898e-16	-2.764518462602662e-16	-3.3025581164046547e-16
129	4.409976772801581e-16	4.3663517931077835e-16	3.530828465945951e-16	2.9183010851121223e-16	3.017395148826991e-16	3.5423913567006784e-16	3.125531197982842e-16	2.736905207717169e-16	1.9650122340690217e-16	8.750102193883836e-17	1.0315234130342513e-16	-4.6052714256271e-17	-1.20415649670486e-16	-1.5710889645822403e-16	-9.390636407583933e-17	-2.6513810021223775e-18	-5.632488763918801e-17	-1.1689293844582413e-16	-1.4559484045941386e-16	-1.3059928651718728e-16	-1.6978884515939004e-16	-2.4918655839962047e-16	-3.1340560203181347e-16	-2.816043007169801e-16	-1.717418607018725e-16	-2.201329084854503e-16	-4.0874043806606123e-16	-4.631084496787679e-16	-3.3949466935917665e-16	-1.3256688840518613e-16	-4.383771977684252e-17	-1.229319847237378e-16	-2.0530290105493595e-16	-2.0596798762913514e-16	-1.585215599403774e-16	-2.277597347510094e-16	-3.4733503901180094e-16	-3.6369509946575516e-16	-3.4097835919053047e-16	-2.387130847537538e-16	-1.6394408538272295e-16	-5.609076607954017e-17	2.0992471056017001e-16	4.1204338086031087e-16	5.032172772418159e-16	3.687539954073258e-16	1.7671044815971605e-16	1.6344764937599993e-16	1.6741420189594039e-16
130	3.423563164828615e-16	2.5926042535996706e-16	1.2015161452613307e-16	-7.360504348257226e-17	-7.315081600767554e-17	2.248212825787223e-16	5.994589559800369e-16	8.58326922418953e-16	7.807969343079893e-16	4.779988340164767e-16	3.1440031643311117e-16	2.3195739040346567e-16	3.900437038415843e-16	5.256692345234842e-16	5.578552978908636e-16	6.200626238266387e-16	7.26665347706572e-16	8.296465109703501e-16	7.726436807579781e-16	5.431882900995864e-16	3.8815456917846977e-16	3.6615321736775433e-16	6.128264515684285e-16	6.533194853521473e-16	8.236015509079815e-16	1.1025842173800274e-15	1.6032592075748192e-15	2.0053537281524103e-15	2.1992863238316072e-15	2.0524206616772802e-15	1.688813239729626e-15	1.4420710582479715e-15	1.3346776467589084e-15	1.6204296030498426e-15	2.166220200462918e-15	2.7429767621454323e-15	3.174970160807546e-15	3.2147804896421262e-15	2.9228323576112296e-15	2.694456830580073e-15	2.468461600037055e-15	2.476140609560244e-15	2.4258039397954825e-15	2.0927376351724164e-15	1.6935331988337014e-15	1.3513371081328222e-15	1.3220505334574602e-15	1.3411442565605416e-15	1.3770070059576052e-15
131	-7.554854882138133e-16	-7.228880352737721e-16	-6.120878623880439e-16	-6.44099932745962e-16	-8.226720854555447e-16	-8.315126632199649e-16	-7.443761053153799e-16	-3.3211260996118426e-16	-6.327060260806622e-17	-3.1224429880419474e-17	-2.1755781400816617e-16	-5.926249178261246e-16	-7.806753689815783e-16	-6.120970974940132e-16	-1.9041551426803607e-16	3.545169113927001e-16	5.721197986431123e-16	5.876640646269837e-16	4.040929533671928e-16	2.4510777442464687e-16	3.5424942768602375e-16	6.8861615020148665e-16	1.0116468512722606e-15	1.0765292620671158e-15	9.91299970133116e-16	9.71744053611594e-16	1.2599829028648179e-15	1.6479012385384247e-15	1.950860555587572e-15	1.9786340249464845e-15	1.838849660938218e-15	1.6738818651848354e-15	1.5928330549527829e-15	1.704700114608068e-15	2.0638025540047116e-15	2.4459457697819208e-15	2.764984257621799e-15	2.860206171375304e-15	2.7705882634746048e-15	2.71522979951394e-15	2.720838578404432e-15	2.9061087981151794e-15	3.0267143276057715e-15	3.0716266228654004e-15	3.016188193883014e-15	2.8275736363622082e-15	2.86748546416748e-15	2.859710072450806e-15	2.980173855945537e-15
132	-2.620844261149538e-17	-1.1635235235406488e-16	-1.1310922418392526e-16	4.5327564987634164e-17	1.62305475584906e-16	1.1343027379042436e-16	-1.168021813859573e-16	-3.380413294761445e-16	-3.543549909223946e-16	-2.0836079756455e-16	-6.854687788028517e-17	-1.5352944179943894e-16	-4.698454930138176e-16	-7.547069537803678e-16	-7.392156963425816e-16	-4.610850434514171e-16	-2.381756839179998e-16	-7.151901968942096e-17	-2.2221003291157774e-17	1.641171495631743e-17	4.265453085021865e-17	2.485467676989571e-17	2.5734382487330104e-18	6.750391525669706e-17	2.317354969067145e-16	3.22016415332369e-16	3.869204430721231e-16	4.578593444889826e-16	6.486522871540698e-16	8.129713886912606e-16	7.767870232637173e-16	5.238319404917639e-16	4.416439239900468e-16	6.802502147458482e-16	1.2059475347579395e-15	1.587011864568687e-15	1.6834140399322035e-15	1.624191306388586e-15	1.6477898735373986e-15	1.7645350598395624e-15	1.8886259444799447e-15	1.8942549931830568e-15	1.7679102519948463e-15	1.5854972547543887e-15	1.261707570896249e-15	8.88800511112821e-16	6.513257113914533e-16	7.103336996589642e-16	9.56648611442303e-16
133	1.149443669507254e-15	1.197294193903744e-15	1.258644620155851e-15	1.289647466092591e-15	1.3011625149677513e-15	1.3034689328367934e-15	1.4031384969461357e-15	1.5881449090310014e-15	1.6861940798390567e-15	1.7012774655571073e-15	1.6593659943116316e-15	1.6590551949871653e-15	1.6213715293191814e-15	1.4923830111100431e-15	1.1318383070488725e-15	8.4336512811067e-16	8.94545893748438e-16	1.1128350813824638e-15	1.2308066393297778e-15	1.2209502118237382e-15	1.3595569138318383e-15	1.7544411906877948e-15	2.1893101720228165e-15	2.403011885570135e-15	2.37022289546998e-15	2.4243700247930968e-15	2.5143221337856546e-15	2.493410441015383e-15	2.202121413149035e-15	1.9406095731080645e-15	1.9623026727103776e-15	2.256104644030532e-15	2.4302903664326233e-15	2.327342695775023e-15	2.0359300833546428e-15	1.8419926367396648e-15	1.6627702555045292e-15	1.506944733234884e-15	1.3061942942201525e-15	1.1113092947311491e-15	9.585696478875681e-16	7.451295258933711e-16	5.220853516200632e-16	3.358177034916205e-16	4.506873405976239e-16	7.14592488388275e-16	8.868072536884337e-16	7.943335848385304e-16	5.168225463872485e-16
134	5.710476126437301e-16	6.692355952968711e-16	8.646349374235815e-16	1.0932225592284189e-15	1.3868131001580548e-15	1.6974393381090755e-15	1.8734536966712226e-15	1.6993243001274071e-15	1.3318648086486762e-15	1.069373647085619e-15	9.812385460432824e-16	1.002035316491879e-15	9.408435296949497e-16	7.96675043939546e-16	7.13997306697976e-16	7.765870745645993e-16	8.303791334728111e-16	6.800321168545435e-16	5.099451952691072e-16	6.72893325556416e-16	1.2269255099880862e-15	1.7737174584636135e-15	1.9922496141179924e-15	1.8255959007758335e-15	1.713999054618261e-15	1.8501817416475243e-15	2.0241820045256644e-15	2.0444521029323533e-15	1.884404194555231e-15	1.7829715649829306e-15	1.8718900236754285e-15	2.1083577786293485e-15	2.2193436426262552e-15	2.2168749156133196e-15	2.082195456095789e-15	1.9986577380966487e-15	1.915190979811558e-15	1.7938221755809665e-15	1.527566196183376e-15	1.2428592333068566e-15	9.144741163457455e-16	7.4485440538158125e-16	7.951328601036834e-16	8.774047322491817e-16	1.0699459110315201e-15	1.1657873647031576e-15	9.84058968809504e-16	5.531360377150305e-16	5.817507802780828e-17
135	-1.0419636704541076e-15	-1.419144325543889e-15	-1.5116793796163076e-15	-1.1989988166566203e-15	-9.55704852346583e-16	-1.0489128554352443e-15	-1.344124040991484e-15	-1.3141686305834824e-15	-1.1401372350460398e-15	-9.827926926133292e-16	-1.084887525705863e-15	-1.1425258766648397e-15	-9.86056975984393e-16	-6.774775437278438e-16	-5.442055658735658e-16	-7.400994216946109e-16	-9.7680346470961e-16	-1.0473162809548527e-15	-9.212212617203039e-16	-8.495956495810626e-16	-9.798367861482957e-16	-1.1902257570018655e-15	-1.3735653489770969e-15	-1.3181210360133642e-15	-1.2849192569446848e-15	-1.4612465730660543e-15	-1.7879347694439436e-15	-1.991404137197323e-15	-1.951335084491825e-15	-1.7666697502989799e-15	-1.6316975060755765e-15	-1.6845057117861399e-15	-1.7613419720512835e-15	-1.6706208997166009e-15	-1.5835158101697145e-15	-1.5675501762029267e-15	-1.7451863063049928e-15	-1.835679069656159e-15	-1.71850012171437e-15	-1.4340931458149322e-15	-1.3391416598154925e-15	-1.5973651987105672e-15	-1.8720236481937524e-15	-1.8762843890339043e-15	-1.6418046185647091e-15	-1.5605595771050084e-15	-1.6866178582488207e-15	-1.861890221132819e-15	-1.773883943030433e-15
136	3.7193167697428906e-17	2.1160116827512964e-16	4.274766958199395e-16	2.6700122169477336e-16	1.256295337362267e-16	2.1491662076311667e-16	6.559952014278578e-16	9.122185832898347e-16	9.561606907855234e-16	6.272212346446192e-16	6.414518509615397e-16	5.77979585766128e-16	5.370233955363959e-16	3.5587282501922413e-16	1.682449015082073e-16	1.5013610557046242e-16	3.640011992856585e-16	4.824060209982104e-16	4.2629373772001275e-16	2.505018462857398e-16	1.3685900175858215e-16	3.409564952079518e-17	-2.066521668216812e-17	-3.0837586823491154e-16	-5.269386508033427e-16	-4.168526351046563e-16	-1.5279733611759534e-16	-5.260218145573128e-17	-2.773253454289678e-16	-5.106398930714372e-16	-4.53605377969905e-16	-1.58287874906001e-16	-1.6182520166660253e-16	-5.129251279360322e-16	-7.074899915441403e-16	-5.626834107941035e-16	-1.6711958516907367e-16	-1.0301904931426355e-16	-3.918080394430396e-16	-7.190284436674495e-16	-7.106254877994366e-16	-4.662927291104997e-16	-3.6458239967989653e-16	-5.758117853704e-16	-6.481259201376511e-16	-3.5703460645749075e-16	9.698263640737226e-17	2.719411224696626e-16	1.5698099584921052e-16
137	-2.851206824931915e-16	-3.974532267572131e-17	8.520306600637316e-17	-6.78864556259246e-17	-2.266630503771387e-16	-7.169362398454086e-17	2.495307421464046e-16	3.2406076851263786e-16	2.406239479085679e-16	9.503536030990849e-17	3.2028311108594275e-17	-9.175860479467113e-17	-1.4844179290293753e-16	-5.887628868658088e-17	2.1792441478314556e-16	4.622138514645621e-16	3.9558364327504287e-16	1.6039291836116762e-16	7.597752410154654e-18	6.873803947071857e-17	2.5315269677361435e-16	3.212023877339109e-16	4.3681589598551004e-16	4.2985989719465784e-16	4.693525036564188e-16	4.860000669661658e-16	5.730262645601853e-16	6.3892207134169715e-16	7.631057136880109e-16	8.294788548825634e-16	7.976777231393643e-16	6.841465397895305e-16	5.3105526222053435e-16	5.276219034834072e-16	6.970630160654528e-16	9.16407751624598e-16	1.107511828141532e-15	1.0466793879378286e-15	8.730101742115876e-16	8.845981107754e-16	1.019663886520837e-15	1.2738272893971402e-15	1.3608419974829098e-15	1.2834687645994383e-15	1.1814913258914426e-15	1.2647390126410543e-15	1.4726401388194696e-15	1.5552741552116592e-15	1.5439183983188855e-15
138	2.70785111395701e-16	4.833681231857567e-16	6.160859027055093e-16	3.9964999516752856e-16	2.2081499560321782e-16	3.0267207379131177e-16	6.803576073441201e-16	7.364065342769709e-16	6.353069994322796e-16	4.34263236472778e-16	5.648945239499806e-16	6.702666101015402e-16	6.585336852305698e-16	5.181844843076068e-16	4.4285909462025126e-16	5.988354864219293e-16	8.629373935646046e-16	9.804366133083657e-16	9.641007112381043e-16	9.716045771655108e-16	1.1176404752798345e-15	1.1697956412165107e-15	1.0847182005503113e-15	6.990478121507106e-16	3.611520368341069e-16	4.2343799520898863e-16	6.648227921561625e-16	6.623154559115156e-16	2.5540053405293587e-16	-1.644519364999367e-16	-1.9240160302192883e-16	1.5968932548625087e-16	2.680206682402964e-16	-3.567134407286392e-17	-3.961348416614023e-16	-2.8760513198487436e-16	2.3725488310547635e-16	5.460814890537907e-16	2.579565652938162e-16	-2.4706215586242995e-16	-4.3978884772765264e-16	-2.535007799666983e-16	-4.8212767264697755e-17	-2.6545552305590515e-16	-5.277897098841464e-16	-4.0096151299299777e-16	6.828780533171323e-18	2.8663291728023593e-16	2.1899020879786085e-16
139	7.236944387237747e-17	2.6053413365382446e-16	3.9593590412605313e-16	3.2011225388617325e-16	2.2716333524868334e-16	4.0931924402347624e-16	5.405776168465327e-16	5.596377323828741e-16	3.971005556957488e-16	3.166915712902729e-16	6.76867000572494e-16	9.024408638927246e-16	8.522120075209177e-16	7.086910637552227e-16	6.389321360907361e-16	8.336481749712546e-16	9.200784849777808e-16	7.336972142646247e-16	3.7927129893941404e-16	1.4710095796034438e-16	1.0341441218961629e-16	1.0628665148627163e-16	-3.851951732575027e-17	-2.0727882015407763e-16	-3.313121814153968e-16	-2.607656075023293e-16	-1.8160700923335438e-16	-2.8010911425163354e-16	-4.512242942080426e-16	-5.05728455050573e-16	-4.330371869911019e-16	-4.1331023298911867e-16	-6.130664844909032e-16	-9.364955827695685e-16	-1.045843649893726e-15	-8.754850144311096e-16	-5.7870951373386945e-16	-4.536006826435513e-16	-5.577552894064413e-16	-6.838285032994337e-16	-5.821957036794345e-16	-3.7265434958341597e-16	-2.2844811226874783e-16	-3.235295615539537e-16	-4.481978742495647e-16	-4.042893849024606e-16	-6.695177830375642e-17	2.5332752578771885e-16	3.309481545666207e-16
140	1.9915426287047421e-16	3.0795144490476456e-16	1.959831856306187e-16	-7.151606497107073e-18	-1.3830557400716824e-17	2.2929851691086104e-16	4.3617997221740796e-16	3.2878480220816684e-16	1.784704171702413e-16	1.6264621740834458e-17	1.1963252950433108e-16	1.127869129575143e-16	5.452433696268944e-17	2.789415092180227e-17	1.5650711478394173e-16	2.889110422903358e-16	2.5287952165993824e-16	1.558428222543269e-16	1.032330133301138e-16	7.956276529289724e-17	-1.440258019335065e-17	-1.2756557987642425e-16	-5.4684063769668364e-17	1.0356069960623875e-16	2.532744781872254e-16	1.6382781128554619e-16	-2.1752498423475855e-17	-7.5917455886417e-17	5.077898249184838e-17	2.331707075904676e-16	2.2745880910293506e-16	-1.0622124002831284e-17	-2.653036121671007e-16	-4.1458897681987493e-16	-3.434253539810408e-16	-1.7875006195518548e-16	-2.5964807065935515e-17	2.3491938681994732e-17	-4.442843588636134e-17	-1.5918670080256022e-16	-9.728748969269022e-17	2.1366605297780235e-17	1.158873920682673e-16	-6.786264714331727e-17	-3.9113843545799984e-16	-6.058494592682046e-16	-5.531059870977103e-16	-3.8378482802098575e-16	-3.3594742662090907e-16
141	-1.8051768397345293e-16	6.263843216135036e-17	1.461111893960462e-16	-7.419369025051771e-17	-5.944166556998075e-17	4.329329307639101e-16	1.038479285622827e-15	1.280544530252e-15	1.015059447655954e-15	5.950711888418149e-16	4.938123522203486e-16	4.2133145304173595e-16	2.552216141189827e-16	-3.8110723398351795e-17	-2.0059771483249519e-16	-2.8876730198301806e-17	3.155540714401185e-16	4.1721057489022387e-16	2.7605712548860626e-16	1.1682663809950114e-16	2.0372508673400396e-16	4.09232787777151e-16	5.405513168424097e-16	3.287792003939653e-16	1.0932008521770562e-16	1.9395982208126014e-16	4.768025844344294e-16	5.023666951919351e-16	1.4549507064686052e-16	-3.461244989164376e-16	-6.01263443256275e-16	-4.678953422946317e-16	-3.5807822661931955e-16	-2.9525881313899977e-16	-1.512623535869709e-16	1.3497613240115766e-16	3.7936251697120174e-16	2.2568035232439304e-16	-2.3765262293485316e-16	-5.585539943859864e-16	-7.084138488954354e-16	-6.97805005952056e-16	-7.936613165604876e-16	-9.035854062668956e-16	-7.101537462087141e-16	-2.970576596423021e-16	8.467756254881022e-17	1.551137118149483e-16	1.161884371050534e-16
142	2.5667137162893184e-16	6.760190149233584e-16	8.052584944469273e-16	3.291371501849308e-16	7.931555642258716e-18	3.740150562234358e-16	1.1139029664915905e-15	1.4747917283079312e-15	1.3926124040781367e-15	1.1319069131869378e-15	1.1055718021740275e-15	9.452555108374947e-16	6.919704349743905e-16	4.2412292359351203e-16	4.673803997176253e-16	9.505044459898488e-16	1.5042862494813714e-15	1.8065387000735485e-15	1.738274667554283e-15	1.4400106002564459e-15	1.2401102274664591e-15	1.1248794306516641e-15	1.3508931634104794e-15	1.3777261587810998e-15	1.441480107212932e-15	1.642368240768086e-15	2.0403799790605458e-15	2.358031037715279e-15	2.5181562623413863e-15	2.471271137767908e-15	2.2633491946923223e-15	2.125430728959471e-15	1.8879563479367003e-15	1.8648479464149395e-15	2.1558574007016937e-15	2.6475899918924285e-15	3.1008661227605672e-15	3.1032985074696182e-15	2.6666827563584193e-15	2.250487121538806e-15	2.033713847024437e-15	2.165333620289695e-15	2.3385639370269362e-15	2.2488091905123728e-15	2.144997954464496e-15	2.196953134721313e-15	2.4854435689485918e-15	2.5342350797525324e-15	2.4184156089085486e-15
143	6.9206714353718e-16	7.615047448773908e-16	5.888610017367547e-16	2.845326562931538e-16	2.217363177558339e-16	4.0753391299545013e-16	7.126288618052475e-16	5.581684978180895e-16	3.5323924286210543e-16	9.153311274135096e-17	8.412626072276234e-17	2.735592720167068e-17	2.4653683407327044e-17	8.198734597254658e-18	1.300029636257235e-16	3.4017026085639915e-16	3.9280807634189654e-16	3.5058831663474245e-16	2.4862458187801197e-16	1.3436373940809165e-16	4.3006620902494106e-18	-1.737957333757712e-16	-7.200295486837959e-17	-1.5624484796621525e-17	1.709115185974493e-16	1.7156526231886808e-16	8.960205244961415e-17	6.578360104711301e-17	1.8875326475899376e-16	3.1086146625688086e-16	2.560965127716829e-16	4.8851825725524914e-17	-1.1498020242118078e-16	-1.4069636233067055e-16	-4.3291946883601706e-17	2.7117992937306175e-17	2.0408070640799849e-16	3.329262827706883e-16	3.6641283579240087e-16	2.992355474454917e-16	2.540411409041057e-16	3.8144655123850195e-16	7.440271080429316e-16	8.656599851100633e-16	6.805570270069558e-16	4.0519387625952335e-16	2.4837580846504433e-16	3.461671781456105e-16	4.736294703803879e-16
144	-7.098365766592651e-16	-9.873204628070092e-16	-1.0908705615172791e-15	-8.278885206662078e-16	-4.597363382920403e-16	-3.147907475564551e-16	-4.554212606015679e-16	-5.288012033083128e-16	-5.384484298152766e-16	-4.501213058420815e-16	-3.6821681455225436e-16	-2.233169550873745e-16	1.5831202335387472e-18	2.4367648722061583e-16	3.904653452367892e-16	3.9878124401783944e-16	4.629328811587135e-16	5.610851262152709e-16	5.717341281456359e-16	4.049260397062476e-16	1.8689575448882724e-16	3.5764293090391573e-17	-9.795719903421842e-17	-1.8507702450798263e-16	-2.982648311442549e-16	-3.3481302908912682e-16	-3.5041305625637853e-16	-4.538226615160233e-16	-6.544347194487602e-16	-7.102366999562259e-16	-4.843471315228464e-16	-1.6128250861255393e-16	6.7255231163571e-17	1.2093776044966766e-16	1.5351885357264249e-16	2.3263061843782204e-16	2.3513821218456473e-16	1.8338207717656797e-16	1.490846824307611e-16	6.345044432032393e-17	3.5899525275127315e-17	-9.12098666719171e-17	-1.991062419628416e-16	-2.228853820163293e-16	-1.552890878545948e-16	-1.6638564536955875e-16	-2.2059396807706825e-16	-2.025150297963872e-16	-7.090547423543489e-17
145	-4.974275561309873e-16	-9.27092871134845e-16	-1.0636916088950266e-15	-7.50903915129193e-16	-5.380892727844853e-16	-6.48475858143022e-16	-1.0994431404451686e-15	-1.056720214486857e-15	-8.417607279945719e-16	-5.881859996303555e-16	-7.846336828288498e-16	-1.141204866694383e-15	-1.4016754095513669e-15	-1.4086205755824747e-15	-1.3176027098850573e-15	-1.4931817852052009e-15	-1.8117872117952063e-15	-2.1114494632579262e-15	-2.133373073819475e-15	-1.965589458280256e-15	-1.929967494838475e-15	-1.9627958566664267e-15	-2.1463079584163337e-15	-2.01785486392452e-15	-1.8435769722889797e-15	-1.9394089892392362e-15	-2.3228715278411125e-15	-2.6387127050704947e-15	-2.6354290337192627e-15	-2.4341190169688737e-15	-2.368786822084462e-15	-2.569842083166623e-15	-2.6938520146575277e-15	-2.562648120894999e-15	-2.4060355497271247e-15	-2.5385695037503897e-15	-3.006175403768724e-15	-3.380582418515578e-15	-3.4321375758825246e-15	-3.3792344908162804e-15	-3.5325053015900347e-15	-3.86947057774148e-15	-4.038265783328788e-15	-3.712035949163775e-15	-3.172702060812454e-15	-2.877143684544516e-15	-2.726400788085146e-15	-2.6400722382373253e-15	-2.4497370095593853e-15
146	-3.3081551351217065e-16	-1.2547558591892607e-16	1.8971411814139054e-16	2.0838935479215794e-16	1.0129747326204078e-16	3.2150585135765577e-17	3.8190365044609575e-16	4.76165112716139e-16	5.582627051218606e-16	3.205690148867239e-16	2.6043476591628956e-16	2.2294267625019134e-16	3.3864010679614364e-16	4.2806498667281494e-16	4.964959812709115e-16	6.213110961203392e-16	8.202582749421149e-16	9.4353655719939e-16	9.662341826315017e-16	9.513219961034822e-16	1.0227852813405437e-15	9.942474690757388e-16	9.932779246311125e-16	6.624269325942722e-16	4.712639294959488e-16	6.138295543474062e-16	9.205800532981758e-16	9.913177757163753e-16	6.687608143042503e-16	2.8563465714213933e-16	1.7752977380298943e-16	3.825524818181751e-16	4.257434012501914e-16	2.871013298336983e-16	1.1980539791815328e-16	2.1066862861809677e-16	4.9843334009252e-16	5.584454919703081e-16	2.2306771840861335e-16	-2.1028828817739656e-16	-3.9257610904022717e-16	-2.2282086024045475e-16	1.536342543992083e-16	1.3311048993407144e-16	9.897431532553314e-17	1.4083256489722554e-16	2.398818607960114e-16	2.321441726680668e-16	1.2957087734023547e-16
147	-2.968160629070912e-16	-1.5305145287492947e-16	-1.2441449615110095e-17	1.969436352105743e-17	3.649590079375258e-17	-2.127991229883911e-17	2.739421645708556e-16	2.1484125666227545e-16	2.516525412596077e-16	2.2061424207609667e-16	3.143673883076579e-16	6.404837081867084e-16	1.0482295482480484e-15	1.2392214256491412e-15	1.0759066343996863e-15	7.280634338784639e-16	6.684240282930627e-16	8.527854215117707e-16	1.0425528822412284e-15	9.509333694240827e-16	7.024241973609485e-16	3.5104696123548053e-16	3.5091945259957075e-16	3.2566781864056662e-16	4.109879150952701e-16	4.631814519184979e-16	4.164621102061998e-16	2.5953467646611455e-16	1.1480032718038413e-16	1.2956677794607914e-16	3.6731315536573945e-16	6.656456852968177e-16	8.087243663375297e-16	8.146002983481529e-16	7.536911174395819e-16	7.804574415174571e-16	8.457167687103879e-16	8.375923738573736e-16	7.683066322127814e-16	6.144830377872995e-16	4.2247432552835276e-16	1.0700472894042772e-16	-1.416156799877393e-16	-3.6959261306262194e-16	-2.472411291374764e-16	1.9354603535831744e-16	3.9297890000073594e-16	3.943606543926532e-16	1.4501673130811626e-16
148	-3.342296838969063e-16	-4.364201294586075e-16	-5.986656500732735e-16	-7.870544848022162e-16	-7.257038943525049e-16	-5.56958876815104e-16	-1.3600008864775147e-16	-1.4028752278216042e-16	-9.482358839355212e-18	5.341756102302473e-18	2.0661664246201897e-16	3.3103582063172357e-16	4.732950134829257e-16	4.698887387090361e-16	4.468931556551133e-16	4.2616300390894207e-16	5.556277572766179e-16	6.75583356847777e-16	7.923607867513525e-16	7.8893847016208e-16	7.14444439831531e-16	4.792425874087073e-16	4.4118030472619254e-16	2.6652838805325025e-16	2.731530875666106e-16	3.242893843289468e-16	3.9934346428484593e-16	4.022653199415688e-16	2.3457589469568695e-16	8.88864358234537e-18	-1.310736749749761e-16	-6.461506395522689e-17	2.3121988847443424e-17	4.494295123645034e-17	-7.342280464440836e-17	-1.6800292952436108e-16	-1.3809941520483828e-16	1.9040634364311668e-17	1.6029274890090587e-16	2.6560076051278106e-16	1.7771936238968362e-16	3.3516802778272006e-17	-6.083411954360571e-17	-1.796316965252612e-16	-1.836091618034163e-16	-1.6912642486656398e-16	-3.3385858142918845e-16	-4.7782133610467545e-16	-4.0837457476747505e-16
149	-1.4284798821735975e-16	9.20909114453292e-18	1.7531867589179377e-16	2.8154357852964194e-16	3.2509218310414456e-16	3.159616373215068e-16	3.2914810105420825e-16	2.1696189481529612e-16	6.169845162350677e-17	-1.2125251022481523e-17	8.575416345987829e-17	3.695616656385664e-16	5.930178476868849e-16	6.755317670022332e-16	6.749375444235119e-16	6.703475077683143e-16	7.559023998285878e-16	8.236823967050877e-16	8.529514505739811e-16	8.782223772691663e-16	9.805981288733774e-16	1.0236725280156666e-15	9.327863266874198e-16	7.873093563396261e-16	6.991379606195685e-16	8.465504168370889e-16	1.0297925736524607e-15	1.0757698964372132e-15	9.470574534556012e-16	9.066185968302658e-16	1.0746425088445856e-15	1.326822110433423e-15	1.4729091525770564e-15	1.4252789729534538e-15	1.30110312539323e-15	1.2282563159289786e-15	1.1448653940063568e-15	1.1242571664297863e-15	1.1394466149181926e-15	1.0576175086400863e-15	9.010992448747274e-16	5.98495169336683e-16	3.162746392585449e-16	2.585851039165058e-16	4.2414565997766433e-16	6.515023346401204e-16	6.947133211548217e-16	5.785562776116225e-16	4.377732363913153e-16
150	-3.965097138391983e-16	-7.017354149847284e-16	-8.576253815482651e-16	-7.915922490443117e-16	-5.877336840009303e-16	-5.334340320035156e-16	-3.671704480809722e-16	-4.098058867038634e-16	-1.86820625385945e-16	-1.1812126163200543e-16	-3.064300274200118e-17	1.7420591283664263e-17	1.430250386128288e-16	2.129400533842171e-16	2.8621959586411027e-16	3.803222777864739e-16	5.929383450728763e-16	7.617262489207612e-16	7.924388143201967e-16	6.651281818185454e-16	5.843007635733732e-16	4.596150742357295e-16	4.2197107683318094e-16	9.500219066889427e-17	-8.39451382286973e-17	-8.071167810751905e-17	6.503159550376107e-17	1.0838535176658208e-16	-5.197723773567902e-17	-1.8620288277352842e-16	-1.8050833757023066e-16	-1.1174135976732897e-16	-9.05710943165556e-17	-1.0167901108559738e-16	-1.0127336568823273e-17	1.385624680888328e-16	2.075787623438263e-16	1.9213709145721646e-16	2.1068707974682398e-16	2.4142946858554543e-16	2.4174530308395053e-16	7.728176508804714e-17	-5.472477907243725e-17	-1.899648813134243e-16	-1.9908606097835507e-16	-2.162929767109059e-16	-3.616765536090043e-16	-4.805102138253281e-16	-4.309483961584585e-16
151	1.15230810563653e-15	4.0597664761541514e-16	-2.4041916148491935e-16	-5.89612131477113e-16	-9.571008486919733e-16	-1.412861594625568e-15	-1.9213347259816636e-15	-1.585770738904838e-15	-1.1860876219334517e-15	-9.577304187399874e-16	-1.3129770639697753e-15	-1.5672955331447031e-15	-1.5543858867285983e-15	-1.4245221980976364e-15	-1.481727165745697e-15	-1.9447800344191002e-15	-2.3769836235198e-15	-2.742370644538977e-15	-3.0697078784961577e-15	-3.4582186534891798e-15	-3.887337255834731e-15	-3.981671355912992e-15	-4.2037627827964975e-15	-4.2256152424238164e-15	-4.521780664536922e-15	-4.880781740992004e-15	-5.085286187357432e-15	-4.920224621891101e-15	-4.492117942026671e-15	-4.064091443964386e-15	-3.8340167494407115e-15	-3.893968391995452e-15	-4.0050089856343224e-15	-4.115115731293464e-15	-4.421698924080783e-15	-4.960362046707139e-15	-5.606769627021487e-15	-5.981652415117674e-15	-5.904302396466822e-15	-5.7450818787895374e-15	-5.797902065771444e-15	-6.141379069949605e-15	-6.4490918182429714e-15	-6.132021836982789e-15	-5.4838410070241415e-15	-5.00498209105247e-15	-4.707863755489464e-15	-4.512802785617341e-15	-4.162057003735866e-15
152	1.8034870073293042e-16	3.4985675291916496e-16	3.905711730974252e-16	1.661190936489672e-16	1.1455285361714952e-16	3.9392744456667243e-16	8.019427183746745e-16	9.07439120094132e-16	7.694922951950105e-16	4.4269800512394537e-16	3.143957835346328e-16	2.249356485150627e-16	1.4622595075173832e-16	1.0549070420814893e-16	1.6125983124050028e-16	4.0489565053208626e-16	7.445105781541864e-16	9.375188288473844e-16	9.239723448316238e-16	7.704963183405782e-16	6.687965081055262e-16	6.116466781206703e-16	6.053668979261461e-16	4.571362464166566e-16	2.7889473960314564e-16	3.2473722044030088e-16	4.1323774479112067e-16	2.700547695685301e-16	-1.0605703750027645e-16	-3.6896771393783895e-16	-3.648653036602004e-16	-1.6472613558518685e-16	-2.264153627664498e-16	-5.120120996917315e-16	-6.192564499785977e-16	-3.4955646409156716e-16	2.2635364744144976e-17	8.076092356794897e-17	-2.671162168879603e-16	-6.825029271909491e-16	-8.279577847905948e-16	-7.754418579753315e-16	-7.519522018731735e-16	-8.871094358297268e-16	-9.420349673701471e-16	-7.612457183133621e-16	-4.0794345514386905e-16	-1.806509525375277e-16	-9.122452776109927e-17
153	-7.568793375654369e-16	-4.842711985490973e-16	-3.342756598700267e-16	-4.791009895473075e-16	-5.3475072883403e-16	-3.9827655518864466e-16	1.7274863235455507e-16	1.0253873136561577e-16	3.929433146269759e-17	-1.6546036465344457e-16	-1.6678861433273774e-16	-1.649979751769415e-16	-1.92623734146197e-16	-2.5781046275982545e-16	-2.103821826928822e-16	3.0189554150247026e-18	4.1608855117893856e-16	7.88121383329276e-16	1.0327609516763756e-15	1.145173416646997e-15	1.204216267460718e-15	1.0745695506181075e-15	1.0572021391595258e-15	7.441910553399746e-16	5.30880893551431e-16	5.215367791495558e-16	6.075474626767698e-16	4.218069766759929e-16	-5.125055633232303e-17	-5.369542616815155e-16	-6.344894613602999e-16	-4.2547483563876967e-16	-2.0820916664021085e-16	-3.2870419227516846e-16	-5.488938132374083e-16	-6.299197917918751e-16	-4.733229914254656e-16	-3.0852657325382333e-16	-3.54723050717421e-16	-6.307135889050728e-16	-8.726403681016492e-16	-9.771493400458e-16	-8.436905678003925e-16	-7.420312240920545e-16	-6.083438975806273e-16	-3.7720421057610367e-16	-3.7669188192119675e-16	-3.119793959654207e-16	-3.3207724852410644e-16
154	-2.0538659997059601e-16	-3.903649823743626e-16	-3.350076516392251e-16	-3.1315912944720134e-16	-3.1284994146335045e-16	-2.478414087845424e-16	1.289026174750253e-16	5.438024190731724e-16	9.696270780283667e-16	9.21352590640263e-16	7.312201578186541e-16	4.748219335121986e-16	5.878821861671611e-16	7.720978613822292e-16	7.985414519253443e-16	8.714326406019944e-16	1.0620216066737234e-15	1.3444748270030536e-15	1.4920496416573375e-15	1.3656570835144612e-15	1.295559388334142e-15	1.3214549016807395e-15	1.732158572540116e-15	1.6211486835835927e-15	1.4879188354645238e-15	1.50145826680023e-15	2.0085164234511576e-15	2.565485889498611e-15	2.8765739324091325e-15	2.738797003628207e-15	2.351470294965458e-15	2.160204760171996e-15	2.093498945609541e-15	2.3096223344244335e-15	2.7721293119715836e-15	3.28495447139029e-15	3.775430983672305e-15	3.910612824737943e-15	3.687425190976617e-15	3.447510733025285e-15	3.061110638994161e-15	2.8176965455256238e-15	2.6086097427232568e-15	2.370588811111024e-15	2.289206769176301e-15	2.2495789208792813e-15	2.23854618365399e-15	1.9882377102744808e-15	1.917557853932011e-15
155	-7.367045236750813e-16	-9.019606962252545e-16	-9.850239606347235e-16	-8.434225814814616e-16	-5.727194669632782e-16	-4.58901607072278e-16	-4.2429013797505427e-16	-6.966296295667775e-16	-5.933606091930384e-16	-4.427573157426049e-16	-3.7163327002113234e-16	-4.3953025364554187e-16	-5.174807778839816e-16	-4.3570294274937094e-16	-2.382839545098555e-16	-2.0016640136893356e-16	-3.387771790109637e-16	-3.9850381611479335e-16	-2.415863001155414e-16	-3.271529252137423e-17	-4.849728977267731e-17	-3.646115778263485e-16	-5.612096666465334e-16	-7.408536929608144e-16	-6.508057287582144e-16	-5.993559457036994e-16	-6.034616238988751e-16	-6.633225134338632e-16	-6.905291898838954e-16	-6.634161470811276e-16	-6.465176507871509e-16	-7.468821861014687e-16	-8.32404556739496e-16	-9.563433832868024e-16	-9.99208862159151e-16	-1.014119122177562e-15	-9.874536702723803e-16	-9.003882484068675e-16	-7.945274068117283e-16	-8.092810284456347e-16	-8.691118149034477e-16	-9.918485845327587e-16	-9.559330046996856e-16	-9.781786522713344e-16	-1.0515528385088685e-15	-1.2146059747701933e-15	-1.413682634564841e-15	-1.3721030949235432e-15	-1.1024987303632443e-15
156	-4.0062986046233687e-16	-4.9660621035374504e-17	1.0652874837472764e-16	-1.2933431607627622e-16	-2.7421808617827405e-16	-1.0543132315244187e-16	5.066738418707235e-16	5.925966910023724e-16	5.02092348522881e-16	2.1001974688870136e-16	3.099721628163552e-16	5.281779102676784e-16	7.110717556234616e-16	6.140440299776001e-16	4.683090261288046e-16	5.370035798706604e-16	8.0855342921456055e-16	9.522556254663353e-16	9.167635101378328e-16	8.955404561929447e-16	1.1246093262973075e-15	1.2856363000102416e-15	1.3118966922624463e-15	8.172104042667765e-16	4.1456848906288967e-16	4.476541132687555e-16	7.396479546134571e-16	8.211621900549239e-16	4.934277090365555e-16	1.407684165682963e-16	1.565599050466621e-16	4.759678982967876e-16	5.982092011724185e-16	3.6835828038217564e-16	6.447039754875953e-17	6.560771869789331e-17	3.4326409286839103e-16	5.177120403929552e-16	3.73671451852886e-16	1.876692254711529e-16	1.2788395856207395e-16	2.5746533575049685e-16	3.2771455663135136e-16	5.328098711969483e-17	-1.9356317343504672e-16	-1.5373643087012542e-16	-3.2859237951821255e-17	2.7782530087984466e-17	-2.0412165683461862e-17
157	3.2123300580033005e-16	3.943843759372759e-16	3.7852667943670363e-16	2.7990935394993247e-16	2.561967259880477e-16	3.09786000091586e-16	4.1056622146505026e-16	2.504323308165354e-16	7.302204326172136e-17	-1.8991662970916232e-16	-2.4356213422554125e-16	-3.4259610409451187e-16	-3.4028300130443326e-16	-4.1185716163620704e-16	-4.539060511549495e-16	-4.823872049901545e-16	-5.963899135732502e-16	-6.556783266559585e-16	-6.776235167152007e-16	-7.110102311361582e-16	-7.54442688045748e-16	-7.9823930691193e-16	-5.701016955545372e-16	-3.7702310241472137e-16	-1.7904630731618912e-16	-3.197729746296107e-16	-6.059937227387161e-16	-7.328739587293136e-16	-6.279934598413081e-16	-5.023299651262589e-16	-5.925795991250969e-16	-8.16872027748668e-16	-8.96184707005038e-16	-7.870414522867115e-16	-6.366948622468495e-16	-6.398268484913736e-16	-6.556505090761154e-16	-5.931356374215339e-16	-5.355511458469313e-16	-5.032510776516782e-16	-5.1705637930274865e-16	-3.9833258902370696e-16	-4.6686852347356216e-17	1.7146574928105335e-16	7.147298629465894e-17	-1.8822293867539382e-16	-3.7493869483464033e-16	-2.330027413256247e-16	-7.714166117978584e-17
158	3.3108337559657954e-16	6.63332576157977e-16	6.981375190358355e-16	3.5460007923180796e-16	8.647262387069407e-17	2.2620579791309145e-16	5.719367362921054e-16	4.616244631268879e-16	2.4083915350193903e-16	-8.580525987069841e-17	1.6100814946720695e-17	1.280852815731821e-16	2.836467616537763e-16	4.337493110230226e-16	5.737836125948942e-16	6.651539467325779e-16	4.745494402203003e-16	2.1388032145726053e-16	6.179779063515757e-17	7.87785991664112e-17	1.558524325479902e-16	1.201595548325101e-16	1.9433233083664395e-16	1.2457025754748378e-16	8.107624621612842e-17	-1.422781205049641e-17	-3.096814701477993e-17	1.7401277429220116e-17	1.8082673400364335e-16	3.249894723428957e-16	2.8025305588061096e-16	6.190959931148016e-17	-2.229325090669605e-16	-3.964212473396232e-16	-3.366934380961869e-16	-1.419968051760677e-16	1.255697704883741e-16	2.822253022441613e-16	2.8629475163279455e-16	2.611353031306988e-16	3.745645911963818e-16	5.568499984478289e-16	7.689719251085671e-16	6.624598779734955e-16	4.574716106086983e-16	3.555047253373569e-16	3.8990110930772755e-16	4.939537142058754e-16	5.181244004747275e-16
159	-3.597868179129835e-16	-1.4860240370412155e-16	-8.69029406594912e-17	-2.5475671404482757e-16	-3.463133356898927e-16	-1.9654740908376134e-16	-2.954055108708299e-17	-3.7503508009440597e-16	-6.155285003169614e-16	-4.721783959967667e-16	-1.3150078491305002e-16	-3.271477054224158e-17	-4.649947168773055e-16	-7.208291167143578e-16	-5.88510713629676e-16	-1.6691641980634972e-16	-2.61543485953187e-18	-1.9737359149062004e-16	-4.313325095696475e-16	-4.840948959105873e-16	-5.418185296209996e-16	-9.104163015871737e-16	-1.309740860313321e-15	-1.7816003726326224e-15	-1.9820437636532546e-15	-2.0416862739622138e-15	-2.1202988552150904e-15	-2.3634147856444037e-15	-2.4757683026398855e-15	-2.5475197271542995e-15	-2.5535355324379175e-15	-2.7243036784537287e-15	-3.1354386349164937e-15	-3.675624955751453e-15	-3.922282816998287e-15	-3.662292456243084e-15	-3.0754970221465845e-15	-2.673492084371243e-15	-2.793955361480056e-15	-3.1298090937267766e-15	-3.2275652053061086e-15	-2.9928236637164934e-15	-2.609216663905818e-15	-2.667762349379283e-15	-2.7341478175218152e-15	-2.56857878322313e-15	-2.166461279541569e-15	-1.7672493845003416e-15	-1.5051766751266336e-15
160	1.6270696739195023e-16	-4.1354850670312193e-17	-3.7316445185188674e-16	-8.555870937789475e-16	-1.1766081001736405e-15	-1.0637491813749454e-15	-5.13841878346519e-16	1.0615890981390345e-16	3.8017516334524487e-16	2.873488043944919e-16	7.0835387936172e-17	1.659924331188977e-16	4.7050849471150785e-16	6.680122482966667e-16	5.190013897689736e-16	2.3625733007535333e-16	1.4982623831830065e-16	3.222235411159149e-16	4.774816870571417e-16	4.653002692588427e-16	4.470144452478281e-16	5.539899826887528e-16	6.861771630417031e-16	6.022926946511993e-16	3.592455732229626e-16	3.4979344861889273e-16	5.999573315599227e-16	7.205420957946846e-16	3.363325795246023e-16	-2.7491410781558727e-16	-5.761272526086744e-16	-3.2389396082660405e-16	8.895007771253922e-18	-5.2412975554711715e-17	-4.808976157495048e-16	-7.330283455219972e-16	-6.136731955847254e-16	-2.698431693823579e-16	-3.140559193325785e-17	-2.56294913609106e-17	3.842147469055498e-17	5.772913786011042e-17	-6.12899088978693e-17	-4.315898375082741e-16	-7.51417794506113e-16	-7.634956396125138e-16	-4.946595845607205e-16	-2.756830348540892e-16	-2.5374396492558954e-16
161	-3.8563752019843233e-16	-7.416069733304664e-16	-8.933336960604286e-16	-9.995656067851498e-16	-1.0578291557648855e-15	-1.1313690609601355e-15	-1.3444931040755817e-15	-1.3501986896467972e-15	-1.2633595705243935e-15	-9.277781007122105e-16	-8.012839330554349e-16	-8.237917513730782e-16	-1.0098528598638163e-15	-9.648143769713683e-16	-7.044152739510948e-16	-6.110038111862706e-16	-8.996751849020001e-16	-1.4991175992387248e-15	-1.9485991656860856e-15	-2.139818302724361e-15	-2.2821615780789428e-15	-2.4169347390159827e-15	-2.6240082176147333e-15	-2.5954397546970844e-15	-2.6380417260386307e-15	-2.709191425749699e-15	-2.652972131414918e-15	-2.240272969754679e-15	-1.687359837706648e-15	-1.3822908372022055e-15	-1.5439010654882364e-15	-1.8746900767501188e-15	-2.100947616547383e-15	-2.1690970131548167e-15	-2.460687054267655e-15	-2.8600872357315237e-15	-3.194976404561237e-15	-3.1268167159767e-15	-2.7880639261999177e-15	-2.6154999015324984e-15	-2.6676711648194806e-15	-2.900027698407531e-15	-3.022064824032977e-15	-2.8669784578801235e-15	-2.6605718535301248e-15	-2.5912434341626885e-15	-2.5240524290153663e-15	-2.4338792552548606e-15	-2.2141954265377376e-15
162	-1.2083450706032302e-15	-1.2070533605427627e-15	-1.0944344122088678e-15	-1.0386384722247642e-15	-1.0786673877213992e-15	-1.122296423451704e-15	-1.007552236611413e-15	-6.88133938776556e-16	-3.7484331532957464e-16	-1.8558982858415982e-16	-4.7571231096975685e-17	1.2838709344327452e-16	2.584105447779896e-16	2.1823711258113755e-16	-2.797110577652981e-17	-3.1094207440671093e-16	-4.396654302090303e-16	-4.3352224906697785e-16	-4.76207521625572e-16	-6.342662590577385e-16	-7.68135276199913e-16	-7.943605723729719e-16	-7.966536187999361e-16	-8.404913040032726e-16	-9.158949502781455e-16	-9.776302477277917e-16	-1.0330473981644713e-15	-1.1422891574742074e-15	-1.3048922391472141e-15	-1.29730937589462e-15	-1.0680910055227949e-15	-7.744210774914093e-16	-6.449612531207939e-16	-7.337808147258674e-16	-9.13173990666632e-16	-1.0110041541330629e-15	-1.0539141897362874e-15	-9.86023786206288e-16	-8.099628590445517e-16	-6.491989241915689e-16	-4.546269854549632e-16	-4.634840031405267e-16	-6.383086781487001e-16	-9.019537011836206e-16	-1.1466529861580384e-15	-1.2952895639171554e-15	-1.3046357869732381e-15	-1.2722069273757264e-15	-1.272911920767369e-15
163	1.1409257284287263e-16	-6.955547629169248e-18	-1.801290550563423e-16	-5.933737543381025e-16	-9.427726947920952e-16	-1.0288379411309756e-15	-6.007555757443513e-16	-9.725340092681311e-17	3.223531090246002e-16	4.915385214447443e-16	4.296361517811171e-16	5.339267282429332e-16	6.928761784229438e-16	7.291621487830628e-16	5.522413838497455e-16	2.1015421166625363e-16	3.969397299704215e-17	-5.443507636393669e-17	-1.6723598961696084e-16	-3.909573096157546e-16	-5.930308970948693e-16	-7.162080427361863e-16	-7.596317978264602e-16	-8.327472049802438e-16	-1.0547683251250726e-15	-9.89997887446251e-16	-6.540480093770782e-16	-2.4725108093422734e-16	-1.3311235067864411e-17	1.3261539763539024e-16	2.1792416013305422e-16	3.3539198066340796e-16	2.4339271897536346e-16	-2.5423321400264088e-17	-4.401381480874716e-16	-7.49459050892153e-16	-9.952681425348044e-16	-1.0250510292869602e-15	-8.402014566287574e-16	-6.962366643195845e-16	-5.452289480648928e-16	-6.932019840639093e-16	-8.650196531103784e-16	-9.178056414714347e-16	-7.881356413908321e-16	-5.247422977846448e-16	-4.175643851472174e-16	-4.044334900281879e-16	-4.365633905263667e-16
164	2.784559865046732e-16	-2.517603645408113e-16	-7.451031668374125e-16	-1.1167963964414812e-15	-1.275593983040769e-15	-1.2367390187202905e-15	-1.0680336368851707e-15	-4.768362198631759e-16	4.964614710127424e-17	4.406051426280675e-16	3.702270206334523e-16	2.0963661938413701e-16	4.093617897583047e-17	-6.75380204405391e-17	-2.534338727181858e-16	-5.341704227376765e-16	-6.161895298336304e-16	-6.293892401428839e-16	-7.420072954691156e-16	-1.0811051076055914e-15	-1.4533872829311719e-15	-1.5350141263009406e-15	-1.568703819878752e-15	-1.571723392023978e-15	-1.9263510299289438e-15	-2.104965019650497e-15	-1.8744160762910124e-15	-1.339977652901701e-15	-9.234873143701652e-16	-7.580183967786999e-16	-7.631590121080357e-16	-7.226338613054305e-16	-8.45867769489058e-16	-1.1205011446787993e-15	-1.5730692019278288e-15	-1.8148401365109646e-15	-1.917784110754649e-15	-1.8638013504851354e-15	-1.6987907587170402e-15	-1.5169776056985301e-15	-1.2061548268891116e-15	-1.0826336092360761e-15	-1.2705206703647135e-15	-1.5238517391100854e-15	-1.628998704431339e-15	-1.4713391304286614e-15	-1.0696512470612649e-15	-6.077682370662966e-16	-2.388937313926608e-16
165	-5.303286521022492e-16	-9.930671637592264e-16	-1.360723727238008e-15	-1.6598165657543012e-15	-1.6793182923088041e-15	-1.6709571106226783e-15	-1.3754400801922437e-15	-1.4363961898775874e-15	-9.204217681756568e-16	-3.0898656969976584e-16	8.697021805399363e-17	1.8909921474496504e-16	4.292313184685964e-17	-8.585005368783715e-17	-1.5753053285069452e-16	-4.887593428707496e-16	-1.0288692951209217e-15	-1.4598129758549128e-15	-1.5303059245938382e-15	-1.5720912632465392e-15	-1.926615052803076e-15	-2.5655719053483867e-15	-2.653488374382289e-15	-2.552050505298991e-15	-2.249199708520238e-15	-2.3185707254875267e-15	-2.4511018180901042e-15	-2.1824394210289114e-15	-1.4864942143463326e-15	-8.393994011570763e-16	-7.446284340247091e-16	-1.0233264055997383e-15	-1.2191174306155445e-15	-1.1897845403100667e-15	-1.2902680336134311e-15	-1.5977271613665725e-15	-1.9444172779397306e-15	-1.95603241340209e-15	-1.6463120701703468e-15	-1.4334663034456076e-15	-1.4167240597670562e-15	-1.6219777120789634e-15	-1.734315609778532e-15	-1.9215504547862192e-15	-2.1773630076408237e-15	-2.2704482368800835e-15	-2.2374097854716156e-15	-2.0313265455066673e-15	-1.8824437149131464e-15
166	4.0599200913319875e-16	6.971193227911563e-16	7.944492091247918e-16	7.157269984919876e-16	7.388151458408731e-16	8.474733843234471e-16	1.1081391737348614e-15	9.454502277298387e-16	8.032636279879435e-16	8.111157998986069e-16	1.095647448744663e-15	1.416866688236679e-15	1.4691090372190838e-15	1.241388225335426e-15	9.503440806773513e-16	7.814668026681838e-16	7.215130982723979e-16	6.511799266160928e-16	6.132940914893476e-16	6.955411226041003e-16	9.665850689790739e-16	1.1169382314244586e-15	1.2259497769722767e-15	1.1697358795388932e-15	1.3810934610723401e-15	1.7891556668330923e-15	2.1040203173421854e-15	2.099380528701764e-15	1.8465631617044373e-15	1.671588831389594e-15	1.6554836333684696e-15	1.7192396685586164e-15	1.6820415010439426e-15	1.6350330834143145e-15	1.6559129745850704e-15	1.7815385744867356e-15	1.8132221293791396e-15	1.7156169669347918e-15	1.5249407104187498e-15	1.3149177663865677e-15	1.1421660361865175e-15	8.90782970249986e-16	6.877137160203025e-16	5.282565968026065e-16	6.809506450472546e-16	1.0785506686535588e-15	1.2492972763593114e-15	1.047602905959821e-15	5.740977241187541e-16
167	-6.972561994438382e-16	-4.71230922688305e-16	-2.9042210880352077e-16	-1.7291453712874335e-16	-3.597006483983886e-17	-3.5235712543670004e-17	2.935716870753778e-16	1.4428729608752255e-16	2.782734770374149e-16	2.6816461875128344e-16	3.3095416314588497e-16	5.198554246325677e-16	7.950931123551024e-16	9.529043793242617e-16	9.27860322192607e-16	8.218866396333707e-16	8.402121336118971e-16	1.0427998268633478e-15	1.3554564809333124e-15	1.5633167748580481e-15	1.7025614996193779e-15	1.6557813822406036e-15	1.908403439690283e-15	2.03303067047565e-15	2.4272407523045706e-15	2.7231245353003635e-15	2.869161868861414e-15	2.8642856434456693e-15	2.7754268730710966e-15	2.749271217796643e-15	2.7990796010615395e-15	2.9600851273844694e-15	3.156580909399152e-15	3.3004346961130482e-15	3.25362440649325e-15	3.117359520118117e-15	2.9493776730190928e-15	2.8646585207478896e-15	2.740835569636512e-15	2.5444722419569688e-15	2.2528465443627713e-15	2.0099130213553804e-15	1.9588713152552028e-15	1.8115415368390536e-15	1.707456466659482e-15	1.6499325817465429e-15	1.4934168914060823e-15	1.3259770166252578e-15	1.2222188693957426e-15
168	-5.919070472114058e-17	-1.1572194369953135e-16	-1.6344820418649116e-16	-2.765957201970364e-16	-2.7238773155957637e-16	-1.1429380578814128e-16	1.442761778825698e-16	2.555367757570782e-16	2.052002344998569e-16	2.6551763109475933e-17	-1.435558050712029e-16	-3.0291359494509283e-16	-3.8267187681880754e-16	-3.958889005515645e-16	-2.9213178560123833e-16	-9.712056178745733e-17	1.0692069123652499e-16	1.0584768506634657e-16	2.590938122121119e-17	5.5813220877837e-19	1.1263792883727523e-16	2.0494710140605102e-16	2.2687963166012663e-16	2.163647402810144e-17	-1.8853639029141886e-16	-3.0812564922145344e-16	-3.4895075941619145e-16	-4.310174094329744e-16	-5.332528895077459e-16	-6.480310554743422e-16	-6.814410373919281e-16	-5.712253960307961e-16	-5.132746328138807e-16	-4.816461124295156e-16	-5.226366732658177e-16	-5.221235873365677e-16	-4.0616319498890205e-16	-3.414236291658933e-16	-4.583729040743263e-16	-6.285536672456106e-16	-8.806184928930096e-16	-9.233382395123152e-16	-8.032567318158422e-16	-6.733515687105441e-16	-5.545290692093016e-16	-4.482698057645831e-16	-3.3104196884954497e-16	-1.5771377923482648e-16	4.8177993387684714e-17
169	7.04318336719111e-16	6.526257188107049e-16	3.8424665705226394e-16	-1.294978076896759e-16	-4.7593255824165385e-16	-3.9026499583070085e-16	-7.250242452107791e-18	3.9187030864690267e-16	5.206645645810234e-16	3.9439771305394624e-16	2.679850143518765e-16	1.9324945620531128e-16	1.4649177625076482e-16	2.2135263524735653e-17	-1.0940212179874019e-16	-5.0843380460231066e-17	2.56327657309053e-16	6.028214068510027e-16	7.55005985114396e-16	6.957948669209056e-16	7.137950617442328e-16	9.13955230856352e-16	1.069887758265958e-15	8.718641501140843e-16	3.5668386380414613e-16	6.503354614639838e-17	1.210510043816679e-16	2.2974379399360554e-16	1.4241543958435417e-17	-3.160915533677349e-16	-3.7191323910522404e-16	-2.4650936686376524e-17	2.5417606332726343e-16	2.3294428808147367e-16	8.351193347707913e-17	1.6264857064802557e-16	3.6049349572587936e-16	3.7114942880926197e-16	1.1679068631128495e-16	-1.0750254829145928e-16	-9.012587040834284e-17	-3.188863473922037e-17	-1.49339664844641e-16	-3.99920863245928e-16	-4.647059935953088e-16	-2.6845956461412253e-16	7.597412726748304e-18	1.0734909819154674e-16	1.2651335397977501e-16
170	4.64735753461208e-16	3.9188319506932163e-16	2.598629157356423e-16	-7.493273015759924e-17	-3.4019066139938377e-16	-3.4970370943230573e-16	3.652332682706302e-17	4.0334303598831365e-16	6.795633058366943e-16	6.477687464421217e-16	4.844473893524881e-16	4.172838852800463e-16	4.612439735986165e-16	3.76757109204642e-16	1.0244834956476306e-16	-1.441376692043136e-16	-1.5790210202534508e-17	3.199247040443287e-16	5.648012494521049e-16	5.023798167953063e-16	3.814072063576743e-16	4.1581074715230454e-16	6.568188784524772e-16	6.057176046995297e-16	2.8742929830912536e-16	6.362619107686646e-17	1.9190557548784083e-16	4.45452018830362e-16	4.396758247783965e-16	1.959852690863122e-16	1.8932726548846814e-17	1.484116100448111e-16	3.057353182077221e-16	3.102680656216048e-16	1.9409063105566293e-16	2.774401992144758e-16	4.636121849118826e-16	5.299894916217382e-16	3.5188337428962054e-16	1.4538652352607803e-16	1.3832111505524299e-16	2.2844217147123133e-16	1.802550324498412e-16	-1.622637132032872e-16	-5.019833340644181e-16	-5.223746817815231e-16	-2.613850189059262e-16	1.74543696182421e-17	1.7653790352515442e-16
171	-1.2160583446076826e-16	-7.215406491622209e-17	1.271486281512941e-17	-1.252560248245438e-16	-2.869382558209937e-16	-2.206813327294618e-16	7.157904084590719e-17	3.7807094216367855e-16	3.5694644715304124e-16	-5.1680375886227144e-17	-3.959452062292557e-16	-5.669627885345884e-16	-4.866016850096998e-16	-3.813336402423416e-16	-3.5988077943791693e-16	-2.5262674216656745e-16	4.323190213489512e-17	3.226884004831048e-16	4.2131857154512787e-16	3.3256602914336394e-16	3.1033949599341157e-16	4.1652110121117154e-16	4.455012380288534e-16	1.4268436985208526e-16	-4.0987579437512275e-16	-7.025622086646875e-16	-6.389463688868764e-16	-4.878635276023181e-16	-5.820755750118461e-16	-8.244109434726953e-16	-8.581471597626779e-16	-5.403788974992385e-16	-3.3570583103055896e-16	-4.12547733789228e-16	-5.831849115969043e-16	-4.564826890263695e-16	-1.1528871626678985e-16	-3.433449269098708e-17	-4.591093203988305e-16	-9.82516161985788e-16	-1.2079629959722561e-15	-1.0376868844493152e-15	-8.699519089819254e-16	-8.763891045999963e-16	-8.858501948099354e-16	-6.925239232235587e-16	-3.6745182058868874e-16	-1.9180183956143435e-16	-1.3691519922632823e-16
172	9.258879129449516e-16	9.967806562545737e-16	8.226805822533628e-16	3.87718713324125e-16	5.84251827136818e-17	1.8800785878296902e-16	4.147103358550591e-16	6.905749516365401e-16	4.425817833013176e-16	1.7214618576401627e-16	1.8516445928236258e-16	3.9882976668558346e-16	6.120799105291129e-16	5.92079585480226e-16	3.424676224405663e-16	1.5225994101411895e-16	1.4546509502073663e-16	2.4177158101819474e-16	3.1142138020704886e-16	3.1834613727516034e-16	3.5130429359623383e-16	4.34541220432312e-16	4.4371449641065916e-16	4.3754572817584387e-16	3.920479999637061e-16	5.112360187807964e-16	7.859131388615016e-16	1.021562013182547e-15	1.1174001046733455e-15	9.97683556663539e-16	7.742411966930859e-16	6.752568471396548e-16	6.357054318150077e-16	7.860121703847152e-16	1.1014792692288609e-15	1.5606727767187678e-15	1.9940425355494044e-15	2.155026502166877e-15	1.972129960345876e-15	1.7461451583029394e-15	1.628016435862785e-15	1.777265977803092e-15	1.8095250485125197e-15	1.6004661410302179e-15	1.2626462022822643e-15	9.727673916259213e-16	9.33534508604784e-16	9.202554793754337e-16	8.603405147812136e-16
173	4.068466760191605e-16	4.3757849644050774e-17	-1.234131666363575e-16	-9.399447261222668e-19	-4.5430323342310746e-17	-4.176910069959052e-16	-1.0219106223285355e-15	-9.388705982620875e-16	-6.799908704889547e-16	-5.164010324302079e-16	-8.316974893344122e-16	-1.1581447883460078e-15	-9.7549418225701e-16	-2.986213826780246e-16	2.0216065707131553e-16	3.8568781151537647e-16	2.7382221071674637e-16	4.210431543079182e-16	5.99522917601467e-16	4.839200212388389e-16	9.344726024482581e-17	-1.8306815317361316e-16	-9.405523709285272e-17	2.591300386788943e-16	4.981425767112187e-16	5.539373012461832e-16	8.214228921508981e-16	1.3096956907977744e-15	1.93325594919335e-15	2.1678943825718295e-15	2.0237873632338637e-15	1.8819713358206045e-15	1.9375350270698713e-15	2.17530907289537e-15	2.5802111275092927e-15	3.0181060335607505e-15	3.540931124448238e-15	3.8487179877510076e-15	3.7825654122224644e-15	3.572503253233141e-15	3.34995398039582e-15	3.641725733511846e-15	3.779562788083762e-15	3.5977214979622265e-15	3.0620663697486827e-15	2.4805412807574615e-15	2.479242089923628e-15	2.726996665468451e-15	3.0201698445547515e-15
174	5.928601580197763e-16	5.300774273430932e-16	4.2749321024678363e-16	3.0026452124756133e-16	9.857905105238327e-17	-1.5517035917876878e-16	-2.973388972561044e-16	-2.4280153506401423e-16	5.788754250625042e-17	3.077790336734036e-16	2.1459314781660422e-16	-9.754763396071385e-17	-2.355811560545871e-16	-8.375042148580076e-17	2.3616784337168296e-16	3.7433727846670982e-16	2.874803852925873e-16	1.5605809423658387e-16	1.0902963080521579e-16	9.68788124637733e-17	9.119049449522068e-17	6.209023327583132e-17	2.087427045872238e-16	3.9082112728700184e-16	6.612101153555886e-16	8.358480670959154e-16	1.0216571569910313e-15	1.1437396284508249e-15	1.3168939469259582e-15	1.436998742820954e-15	1.4218699968113828e-15	1.2363242118040343e-15	1.1219320151043486e-15	1.2695650472814766e-15	1.81549960767778e-15	2.4718853276272544e-15	2.934568529239943e-15	3.0722268917678353e-15	3.030753863296822e-15	3.001536482170447e-15	3.0077442585404222e-15	2.904693219183153e-15	2.546688456792342e-15	1.919906864788751e-15	1.232863662041646e-15	7.393752982649116e-16	5.117259798331058e-16	5.654242052146132e-16	7.283268400054583e-16
175	-1.6417664890269953e-16	-1.1481247875675877e-16	-1.363609487257696e-16	-2.9044538879506906e-16	-3.4631447609885635e-16	-2.256782141352302e-16	8.763343001412695e-17	3.0116017501601606e-16	3.5281971944911933e-16	2.411735114191917e-16	1.0629359680943473e-16	-3.816456711313641e-18	-3.836275320390717e-17	-1.667436083787168e-17	-3.903650725472577e-17	3.218335787957462e-17	1.7563705533884718e-16	2.2098772926088142e-16	2.250935660062966e-16	2.376736085874352e-16	3.8278996405938204e-16	4.976913299481664e-16	5.551880932203251e-16	4.128252944023465e-16	2.9935933347594264e-16	3.1309675440639197e-16	3.952459506466732e-16	3.5913898909473866e-16	2.1738034593641172e-16	3.0695485816015455e-17	-9.567508266008544e-18	6.751241861726938e-17	1.3118871095651404e-16	1.641159080136882e-16	2.0505233151833518e-16	3.214184797602049e-16	4.835887132432651e-16	5.792692596918023e-16	4.978717420854767e-16	4.3277927465979085e-16	3.442189128438767e-16	3.351183989464847e-16	3.3744005438649366e-16	2.64483378983535e-16	2.0524281820646406e-16	2.3381345003904395e-16	3.426489281622665e-16	4.16726573180422e-16	5.31905041895869e-16
176	1.8998780135677465e-16	-2.2661266525979947e-17	-1.9359222707153212e-16	-5.0155542956716015e-16	-7.624070503019377e-16	-8.237574465985593e-16	-5.324517914851429e-16	-1.7072947837580855e-16	1.0151472076810557e-16	1.6214333147914864e-16	7.4774694913639e-17	9.458731100870878e-17	1.4897106347581994e-16	1.3034828872555914e-16	-2.9876046407014235e-17	-1.6010376888330432e-16	-2.63378420813329e-17	2.1683084975980458e-16	2.8580785946293575e-16	9.201169840630885e-17	-8.179412521386617e-17	-1.7130508243387294e-17	1.9847306962331915e-16	1.2099727189276216e-16	-2.9176368033619276e-16	-5.633084681788346e-16	-4.0068966270074274e-16	-3.79277253719109e-17	8.529590971608175e-17	-6.066043613593835e-17	-1.7136835183062905e-16	7.136423939410739e-17	4.385964795857132e-16	5.8152881883767195e-16	3.4540071720758186e-16	3.618664177020795e-17	-2.036417451354501e-16	-2.5304833560973884e-16	-1.7865838037095508e-16	-1.441962907580637e-16	-4.8003945666951286e-17	-7.361813235943411e-17	-1.4397684420733432e-16	-3.003769434258281e-16	-3.0433375959372526e-16	-1.4942779204876397e-16	5.438400487245401e-17	1.4605617370243977e-16	1.222273587053431e-16
177	-7.086910850173155e-16	-9.619923736058188e-16	-1.0726739482002166e-15	-1.1909604271953958e-15	-1.3689467920066869e-15	-1.5555140918352186e-15	-1.465422190693137e-15	-1.0928960275051783e-15	-5.720899786540071e-16	-1.9882361760680704e-16	-1.073588521856431e-16	-1.1406364960454756e-16	-1.0367757577955656e-16	-7.858525549566096e-17	-1.8267722290723877e-16	-4.0815601044274807e-16	-6.31585352522014e-16	-7.630646636550936e-16	-7.70672844131619e-16	-7.609729038635383e-16	-7.670379604644089e-16	-8.23855507676331e-16	-8.543328779226916e-16	-9.923028069903478e-16	-1.0964618978625129e-15	-1.1521460984753815e-15	-1.1055190072699163e-15	-1.0150849252946074e-15	-9.713445719084213e-16	-9.71682300255969e-16	-1.0202456479898605e-15	-1.0679056762658382e-15	-1.207585330439859e-15	-1.3518157739685495e-15	-1.5589312863161074e-15	-1.694251254426414e-15	-1.7814837492973163e-15	-1.7595858784161598e-15	-1.6005299300746103e-15	-1.3627035490583517e-15	-1.1804751548963067e-15	-1.159263477250266e-15	-1.191264503072211e-15	-1.247095392789742e-15	-1.1961107856437883e-15	-1.1066539299410883e-15	-1.0204950353815985e-15	-9.787405247377616e-16	-8.896664760006233e-16
178	-1.903764803024899e-16	-3.99370257309904e-16	-4.802663237968397e-16	-4.520703708814088e-16	-4.696839428190787e-16	-5.338381350017975e-16	-5.645149554429378e-16	-2.2431083815981977e-16	1.2082200865282093e-16	5.017327253076052e-16	5.616258840018813e-16	5.885531476553875e-16	6.023495441456396e-16	6.358576230903948e-16	4.982648239263929e-16	1.2423477342033925e-16	-2.2565212424172036e-16	-3.8861073684381094e-16	-3.6164557718432506e-16	-3.5553148983966576e-16	-5.583091666305139e-16	-8.119087707384168e-16	-1.0576294860546132e-15	-9.834407830964699e-16	-9.719845509292068e-16	-1.0358589087497849e-15	-1.141069820325349e-15	-1.1681021949695216e-15	-1.0484013562923267e-15	-9.482302562875985e-16	-9.040289781383512e-16	-8.92548073994447e-16	-8.849254047226034e-16	-8.441281151956163e-16	-9.242556242443527e-16	-1.0747800606362898e-15	-1.1893322681426954e-15	-1.1262096035680982e-15	-8.39999502974235e-16	-4.899649925073496e-16	-3.472564176519211e-16	-4.642551759036109e-16	-7.24366556679228e-16	-8.073715110120287e-16	-6.888286965544494e-16	-5.640028022618322e-16	-5.353530147256191e-16	-5.093192632348342e-16	-4.1480031597055046e-16
179	-9.801533495422624e-16	-1.1148434759138884e-15	-1.1574421748862712e-15	-1.2888225276150982e-15	-1.3765021019967497e-15	-1.2153719738956658e-15	-7.330164223815755e-16	-1.9719832543965596e-16	-1.0950243795242176e-19	-1.1714165840568104e-16	-1.9356148108009969e-16	-2.5703910021509937e-17	3.0152004256774196e-16	4.1952017577983227e-16	1.823248121871386e-16	-1.0539150431280608e-16	-8.79362374979399e-17	1.2189936619450372e-16	3.2039354890594796e-16	3.5442771667897757e-16	3.4747611240870304e-16	3.605999486256219e-16	3.0802102389791175e-16	1.1648244404014373e-16	-2.033042549112314e-16	-3.038785191668897e-16	-2.0161745593327444e-16	-1.1805580912083412e-16	-3.7100125150436656e-16	-8.751814565945572e-16	-1.2293799139472143e-15	-1.1784916890908731e-15	-9.717329866217998e-16	-8.893880927824138e-16	-1.021889587666361e-15	-1.081468879700788e-15	-9.381397530354355e-16	-6.762350824244368e-16	-5.588647698851741e-16	-5.400510932796215e-16	-5.786655061110811e-16	-5.22322596569783e-16	-5.451474393125387e-16	-7.127709697349263e-16	-9.030190078643737e-16	-9.937788282199205e-16	-9.576708255713752e-16	-9.311654699982802e-16	-8.964743156853128e-16
180	-8.31946337353919e-16	-9.912528311154517e-16	-1.128105198531764e-15	-1.0947864075734915e-15	-9.278555444570082e-16	-7.999694326832774e-16	-6.592067973647239e-16	-6.117676229665973e-16	-4.327858329081887e-16	-4.0923424896814447e-16	-4.855461880284374e-16	-6.452141646868591e-16	-6.4360681186756765e-16	-5.130036025375354e-16	-3.281974917598926e-16	-3.237294177729499e-16	-3.9471061167247386e-16	-3.883852655249749e-16	-2.6431531642189e-16	-2.0822250049170122e-16	-3.0735824910815e-16	-5.38271122446699e-16	-6.380334754116722e-16	-6.589026317258215e-16	-5.964618648359766e-16	-5.759797594808595e-16	-5.896645017439502e-16	-6.447515444455029e-16	-7.628805865538206e-16	-8.501609986620479e-16	-8.67982685863063e-16	-8.511078937257204e-16	-8.139982790150163e-16	-8.37565807362808e-16	-8.41993122757187e-16	-7.764775620088931e-16	-6.779355829843659e-16	-5.802796947290937e-16	-5.303409657973867e-16	-5.11639789835285e-16	-4.79922023172417e-16	-5.283992226574478e-16	-6.468173269191135e-16	-8.184400211821025e-16	-9.172317948990834e-16	-8.747376971259529e-16	-8.611472960318621e-16	-9.7381240794254e-16	-1.1856275367681457e-15
181	-4.456250149269001e-16	-4.98564582899013e-16	-4.687470431623415e-16	-4.693544708805651e-16	-4.7125127783985615e-16	-4.2589743341520797e-16	-8.102919035107344e-17	1.8184301840457212e-16	2.8956095875129027e-16	2.1537587965814361e-16	1.4221591500223718e-16	3.235455036081664e-16	6.50836640250176e-16	7.70423760939122e-16	6.517787631531188e-16	4.4284837678084263e-16	4.498423376141145e-16	6.113351798715865e-16	7.562201139965521e-16	7.602589744581462e-16	6.958032156254736e-16	5.594069153964994e-16	4.717885216448493e-16	2.6439313655749243e-16	1.146958945627705e-16	1.6927258345040173e-17	-4.749029687684228e-17	-1.9819028514075536e-16	-4.431350881575383e-16	-7.131690564108048e-16	-7.733055142035887e-16	-6.341726389919777e-16	-4.0816930002916267e-16	-2.559699611983353e-16	-2.2967087165266807e-16	-2.8438216624789434e-16	-2.7213795735493045e-16	-2.288131396020952e-16	-1.7117801535447634e-16	-9.945532647634489e-17	-1.2472561570438848e-16	-1.4098185512621258e-16	-1.4876158666921236e-16	-2.029029055823987e-16	-2.4657950497029243e-16	-2.23288020278001e-16	-2.271267179820015e-16	-9.04667926304145e-17	8.339245734468012e-17
182	-5.531256695221999e-16	-6.942314696449948e-16	-8.760445096465723e-16	-9.850881907830099e-16	-1.0127423931540554e-15	-9.223944007666063e-16	-6.704106565696064e-16	-4.316462586240937e-16	-3.9737311579122327e-16	-3.5908283030324813e-16	-4.002163085187844e-16	-1.9530807927169895e-16	2.376591856923471e-17	1.0088924868439481e-16	-4.548436890082631e-17	-2.0260802833828993e-16	-1.5978072054594746e-16	8.174044919488854e-18	1.3831065007848614e-16	1.6392706197186023e-16	1.4576265124426566e-16	4.2078535704782344e-17	-1.6594800203806428e-16	-3.8734153603976085e-16	-5.431738527029183e-16	-5.111128198428699e-16	-4.119306315739949e-16	-5.175243947840487e-16	-7.759414893385306e-16	-1.027679722773272e-15	-9.861493322521318e-16	-7.804872074092089e-16	-6.526417254931585e-16	-7.288793904837826e-16	-8.995048246056992e-16	-9.482430067635728e-16	-8.956971142104239e-16	-7.93447759313438e-16	-6.891802070727332e-16	-6.699996291060299e-16	-6.703177202333324e-16	-7.88506682409912e-16	-9.84455588105596e-16	-1.153071010220601e-15	-1.1374167999167764e-15	-1.0125690327539517e-15	-9.454143765222616e-16	-9.162954073151103e-16	-8.810899302893998e-16
183	5.032873641225359e-16	-8.128709211596645e-17	-5.498813374565945e-16	-8.289095260243281e-16	-8.833126909051909e-16	-1.0541489573125479e-15	-1.0133001919542334e-15	-8.564946780259578e-16	-1.1726259943901954e-16	5.292303462207282e-16	6.334994229821846e-16	2.645124702967512e-16	-1.0888431442052273e-16	-2.1378851030125305e-16	-1.600776726387798e-16	-2.709324725443698e-16	-5.142212789547759e-16	-7.255981693747424e-16	-7.961130769496943e-16	-9.610089015337152e-16	-1.3034167956880638e-15	-1.712719085920652e-15	-1.7122691194368066e-15	-1.6019577110559666e-15	-1.4347229060185003e-15	-1.4011181993336367e-15	-1.2315180649212353e-15	-7.681206285553698e-16	-1.6702390426046924e-16	2.067559006234787e-16	9.466299819336419e-17	-2.357255903641695e-16	-5.134251394969369e-16	-5.519709731397332e-16	-6.719852799988673e-16	-9.335717447355125e-16	-1.2306705726665933e-15	-1.2842888158929606e-15	-9.821043343600294e-16	-6.492826695464267e-16	-6.140306642972716e-16	-1.0418966613107234e-15	-1.5650483077961553e-15	-1.895827832810888e-15	-1.9217359193725305e-15	-1.7204314984072448e-15	-1.5468699794319362e-15	-1.3542244108492432e-15	-1.0591487387318326e-15
184	7.249967423987931e-16	7.696747629756159e-16	1.0209167339746964e-15	7.832602776759697e-16	1.0237431218908303e-16	-5.454853571037278e-16	-7.58574272451344e-16	-4.1141940556601406e-16	-1.685065022574222e-16	-1.7277987657510153e-16	-4.735321707596921e-16	-7.723799517853684e-16	-9.787633062034228e-16	-1.017227103996009e-15	-8.085865080296368e-16	-5.260630908948018e-16	-1.4437556207838703e-16	-1.2938423480563867e-16	-3.594145448449512e-16	-5.950339441990121e-16	-6.011738104072288e-16	-5.204475122033711e-16	-7.578318912368076e-16	-1.29908369356469e-15	-2.0504504647724605e-15	-2.4675490842409823e-15	-2.19129676727486e-15	-1.494996670638836e-15	-6.603097633271982e-16	-8.289736748102823e-17	7.55590241648526e-17	-8.84254213658096e-17	-5.151033581480171e-16	-8.510102846366076e-16	-9.16903926349181e-16	-7.077412802816503e-16	-4.934814394323653e-16	-4.235817089393675e-16	-3.2487113290880136e-16	-7.940027449523883e-17	1.7030486726214748e-16	1.2386217288802464e-16	-4.277032365768843e-16	-9.723347876950503e-16	-1.2912545033970863e-15	-1.2410752037576075e-15	-9.716902609741848e-16	-5.470407949102e-16	-7.428263089947263e-17
185	4.0125339315394157e-16	2.783936424546989e-16	1.2953886239972477e-16	1.2198655873563077e-16	1.0005615160577811e-16	-8.674217156247946e-17	-3.0856851903300614e-16	-3.640659522069369e-16	-1.7297435322620253e-16	-4.170133421567246e-17	-4.2332602633337337e-16	-1.0581069551488367e-15	-1.4358639934808076e-15	-1.3682288155257282e-15	-9.535427314966942e-16	-8.028689263038093e-16	-9.1011059741773e-16	-1.0477643929799409e-15	-8.854820348376729e-16	-6.315157643310841e-16	-6.057377306320461e-16	-8.266852884059823e-16	-9.472373267751138e-16	-7.987925096526234e-16	-5.438281979216455e-16	-5.162715806577837e-16	-5.22010903766755e-16	-3.436919490219446e-16	1.0058542254542527e-16	4.1989934033257173e-16	3.391080705951054e-16	-2.4975651351394192e-17	-2.0674406254377477e-16	1.795507435567129e-17	4.2114914767434887e-16	6.778094867982014e-16	7.306495801023428e-16	7.375718992120918e-16	7.961322221340097e-16	8.406491210684279e-16	6.027670489356344e-16	2.4336330895370604e-16	-1.1160556057270808e-16	-2.5580165850557917e-16	-4.4105885233377475e-16	-6.938555424550796e-16	-8.819436426180252e-16	-6.031691782238275e-16	-1.0498626938455851e-17
186	1.3772997982281633e-15	1.3653762006008217e-15	9.736090996351075e-16	2.9049521305407333e-16	-3.2792689713600257e-16	-5.479786370431361e-16	-5.753906861065403e-16	-6.483005215264867e-17	2.2073316583339983e-16	4.125908174382977e-16	1.6995599552204272e-16	-2.2466151711056665e-16	-6.375600243881279e-16	-8.5560863430576105e-16	-9.316266363614488e-16	-9.416596521613214e-16	-9.438773927837195e-16	-1.0280383494533343e-15	-1.1939278664369256e-15	-1.4372471814462778e-15	-1.690095859876932e-15	-1.7404622368071357e-15	-1.880237719373934e-15	-1.8375671915603406e-15	-2.0287501721882347e-15	-2.1154111154333347e-15	-1.9034015740559515e-15	-1.4502151338152887e-15	-9.495222736728787e-16	-6.597300878103997e-16	-6.009263455595497e-16	-5.76065218663626e-16	-6.47069806967141e-16	-7.687164114219077e-16	-9.987808382059416e-16	-1.1593232451687382e-15	-1.2415934652103658e-15	-1.26236770630723e-15	-1.1972710403893256e-15	-1.0737902746887652e-15	-9.07143700700736e-16	-9.281666567641956e-16	-1.3015347106061927e-15	-1.6313746401802424e-15	-1.849895738626037e-15	-1.800133625276076e-15	-1.462711873776917e-15	-1.002314186653795e-15	-5.46502771570096e-16
187	3.881257046557241e-16	7.251627375520172e-16	7.855171583653915e-16	3.906766315026977e-16	-3.27268527003754e-18	-5.5136731152034973e-17	1.9744437958469553e-16	2.524337566831511e-16	1.0620191579139092e-16	-1.2879827944285208e-16	-7.221907989123989e-17	1.7394827242436092e-17	6.132178874439719e-17	-1.2122394937496391e-16	-2.929072178850563e-16	-2.8245917763933207e-16	-4.08511731543283e-17	1.2026238169147614e-16	1.7847957065826145e-16	1.600332201036008e-16	2.0871395236850534e-16	2.0305045913495575e-16	2.3717639293934706e-16	1.0678486325791801e-16	1.5044579353145496e-16	4.466735624417032e-16	9.557815990656444e-16	1.3459754524038273e-15	1.3991646986102838e-15	1.1210351080317978e-15	7.604768915284712e-16	6.63140340570679e-16	7.661672525935827e-16	1.0360475939280467e-15	1.3308271445462796e-15	1.641518811262744e-15	1.915364254848845e-15	2.0290276349138597e-15	1.922445561114734e-15	1.803426059766478e-15	1.6405552600443725e-15	1.5279336716209243e-15	1.2463358334161014e-15	7.790062146040492e-16	4.496769268446511e-16	4.489701388401152e-16	5.866485770462074e-16	6.165162711267992e-16	5.224274826696937e-16
188	4.229072203789866e-16	2.555454860401605e-16	1.044224386130523e-16	9.733102153542387e-18	7.125443854611058e-17	3.3520361039106684e-16	5.23975847869836e-16	6.874380733539189e-16	7.43162442484325e-16	7.320102591831928e-16	7.826722139308294e-16	5.979041760957374e-16	4.931103227785498e-16	6.448638059933059e-16	1.0665031696849085e-15	1.5618402382559231e-15	1.667255528930308e-15	1.5412433825830674e-15	1.4019786684696156e-15	1.4142628252630071e-15	1.5682082415213013e-15	1.580076265974583e-15	1.5871786164458459e-15	1.5072689008434654e-15	1.7266972777054357e-15	2.141485066292265e-15	2.6855686867066097e-15	3.0511156475054007e-15	3.262501831899888e-15	3.2876745541780495e-15	3.1936337758811323e-15	3.077359680406039e-15	3.008487353749614e-15	3.1816376735987347e-15	3.64862255416862e-15	4.150338326691895e-15	4.630052356952666e-15	4.8638203337628974e-15	4.78222403982238e-15	4.559653237033246e-15	4.269303379293673e-15	4.245817449970381e-15	4.315654553497708e-15	4.171873643407565e-15	3.819438958014835e-15	3.299397355033311e-15	3.0293810898338727e-15	2.808633224489649e-15	2.7299405303897508e-15
189	5.617286364590857e-16	4.1896384249582047e-16	2.5796725002543394e-16	3.071968586576233e-17	-3.392454232154273e-16	-4.769408265697825e-16	-4.619742637335326e-16	4.250067766388192e-17	9.642519757405223e-17	-1.8795623206047793e-16	-5.684335981854929e-16	-5.452212725114581e-16	-1.5004810405535653e-16	1.6393593443142172e-16	1.2443185787956658e-16	-1.3735094436036346e-16	-3.348761187900915e-16	-3.573579286905334e-16	-2.879196379042654e-16	-1.9149560255422853e-16	-5.29875596133716e-18	2.236675970116923e-16	2.0513451448593935e-16	4.101710119649504e-17	-9.97099757492112e-17	2.837012688926141e-17	4.620619037076006e-16	8.155147496373911e-16	9.111619749289761e-16	6.605643093145778e-16	2.9957784431179e-16	3.921855002260012e-17	4.807941287875607e-17	2.906959172526816e-16	6.603386313154441e-16	8.687464656018645e-16	8.468366323947941e-16	7.380674285743628e-16	7.182450707456272e-16	8.565227685030284e-16	8.025379055969031e-16	4.10722310396081e-16	-2.327813211026925e-16	-7.06281388742424e-16	-8.217110328168439e-16	-8.352490668558423e-16	-7.498995507739454e-16	-7.161119506777863e-16	-5.205875694890786e-16
190	-1.173549704562319e-16	-8.651438078277396e-17	-1.6602420128650813e-16	-3.5410795140859745e-16	-3.890754750061887e-16	-2.0964692312347432e-16	2.0180679888886003e-16	2.0222283319399616e-16	3.3998618524661175e-16	2.577432327697822e-16	3.086195523963997e-16	1.06204666430002e-16	9.539593968279692e-17	2.6626342649469167e-16	6.059857468103966e-16	9.853277420493587e-16	1.0379478313195845e-15	1.1421264213318358e-15	1.2805586566040426e-15	1.3704589789363774e-15	1.4480235809231664e-15	1.4428815171761734e-15	1.8710332810210165e-15	2.005231646427843e-15	2.1209858287115193e-15	2.012662476795674e-15	2.204907228563382e-15	2.712644880575181e-15	3.3140976042454135e-15	3.48688884013974e-15	3.1390873827271718e-15	2.675077783056882e-15	2.458903787226084e-15	2.6606621002437586e-15	3.128069753993135e-15	3.4618733925364274e-15	3.8132081715891814e-15	3.922665285225251e-15	3.844074454911223e-15	3.858949555337704e-15	3.944087099584495e-15	4.404168304970751e-15	4.862766321871165e-15	4.917050388933801e-15	4.587496558437638e-15	4.276903706785874e-15	4.26843283392084e-15	4.4076237300970415e-15	4.484669237335218e-15
191	-3.059568849583241e-16	-3.138298859903799e-16	-2.9456407802920226e-16	-3.095179580128237e-16	-4.598658013213558e-16	-8.609527206202255e-16	-1.1162575123882006e-15	-1.2504677220701974e-15	-9.386184785542163e-16	-6.963858541073871e-16	-7.471045467290452e-16	-1.0424786267693006e-15	-1.1552707281994045e-15	-9.708352091648007e-16	-7.315678793217447e-16	-6.294463951696187e-16	-7.239834453129037e-16	-7.523108814015426e-16	-5.60321094610831e-16	-3.5730219269002565e-16	-3.005072766718453e-16	-4.187367022362714e-16	-2.6779835724150407e-16	-1.949320669777018e-16	-1.4540209878216578e-17	-3.5115189630954205e-17	8.653751951561071e-17	4.3575400472129263e-16	8.227189105570342e-16	7.833760537139601e-16	3.260481655919939e-16	-7.187228948203523e-17	5.408807019927356e-17	5.725449333911216e-16	1.0206041747272248e-15	1.1721752535765491e-15	1.318186395218308e-15	1.5990913448666283e-15	1.8453920644621564e-15	1.8861004952819242e-15	1.5702825672189506e-15	1.3345620360145467e-15	1.2242938734433928e-15	9.47454687290409e-16	4.0464557415662815e-16	-2.0205706218087309e-16	-5.089172516341566e-16	-4.2074631820964074e-16	-6.896063196776701e-17
192	-1.123256550451355e-16	-1.1553269810361756e-16	-2.3800059275638595e-17	6.525562867411947e-17	-1.0093122380011014e-17	-1.525096817496274e-17	1.8449105771303836e-17	5.472152222108322e-16	7.771324560524707e-16	9.536912743387615e-16	8.110147526439391e-16	6.728527530797403e-16	5.849262724352211e-16	5.882105174107635e-16	5.346414316734132e-16	4.2103020008044037e-16	3.8649188416807123e-16	5.264273870626358e-16	7.630366700350817e-16	9.729596636472852e-16	1.0238379251442527e-15	1.02414842133196e-15	7.272907518322727e-16	6.128608232662382e-16	2.458791992808316e-16	4.024048212545587e-17	-4.601340763809349e-17	-1.4589515741529298e-16	-4.12093410711724e-16	-8.301874327514154e-16	-1.084648314369622e-15	-1.0967479096096696e-15	-1.0118366779859218e-15	-1.079851117394212e-15	-1.2219633179738907e-15	-1.2482993662692377e-15	-1.0839335339150263e-15	-9.241499025371331e-16	-8.567050510998849e-16	-8.162318776565494e-16	-7.330657947444148e-16	-5.960253648946051e-16	-5.909935702298798e-16	-4.490942255717335e-16	-2.868894623015123e-16	-2.1883482162602252e-16	-2.8580153299479604e-16	-2.7405782621968443e-16	-5.781883752544931e-17
193	-9.420593833674525e-17	-2.083938895046526e-17	1.0634561543275426e-16	5.116310415549649e-17	-5.389407736200466e-18	6.565016319368147e-17	4.504891250961095e-16	6.158247236233379e-16	7.022501217893453e-16	5.344346286003891e-16	5.443762993769276e-16	6.211916689378777e-16	7.021155071481115e-16	6.98197050208091e-16	6.353939563393559e-16	7.42556291890726e-16	9.119238793439718e-16	9.8526630349799e-16	9.550229517974917e-16	9.81670418616954e-16	1.1630255952873423e-15	1.2286856878463317e-15	1.1239540011856474e-15	7.229499320597123e-16	4.764414930951729e-16	5.582538131543145e-16	7.448255152817326e-16	7.025538015291885e-16	3.6924771565442796e-16	1.119545262944047e-16	1.1690198306482293e-16	2.734493935668014e-16	2.936706960849924e-16	1.1641505271792096e-16	-2.3987166766560072e-17	-8.013645352233665e-18	4.8940221571489326e-17	1.477394854431493e-17	-8.771966086041989e-17	-1.5363229312271161e-16	-5.0829357726817235e-17	3.187874603442197e-17	4.2519592630567966e-17	-1.0419418736952388e-16	-1.7831503831595977e-16	-1.3499003239428457e-16	-1.5008821251249318e-16	-2.6280349837538634e-16	-3.592089330756347e-16
194	9.54189030269374e-16	9.505083135491651e-16	6.578887021020504e-16	2.0177843205676443e-16	-8.417460252322342e-17	-2.3924045995658537e-16	-7.37063252198921e-17	-1.1413938963522349e-17	1.9327222269033289e-16	-7.642087853212343e-17	-7.004869765135552e-16	-1.3751090699257614e-15	-1.4967913191442314e-15	-1.2285458178884696e-15	-9.439874823069062e-16	-8.988894744303196e-16	-6.876613088562407e-16	-2.4838063743956664e-16	3.268997864902922e-16	5.556393882630375e-16	5.044919260936195e-16	4.004208947855446e-16	6.226320577092257e-16	4.982747912904754e-16	3.2441639570006426e-17	-4.0216573494050003e-16	-5.5347769276764196e-17	9.387336143093447e-16	1.8070756221146992e-15	1.80425409739352e-15	1.0848052952049642e-15	5.157796248887021e-16	5.288120963516092e-16	1.0915015759473803e-15	1.629964379550952e-15	1.889888265726106e-15	1.9440280704218084e-15	1.97898656599528e-15	1.987401832304811e-15	1.8483887154493248e-15	1.3665140478656195e-15	7.151817231778088e-16	6.094345284210123e-17	-3.617699822550818e-16	-4.99132271005099e-16	-3.2614624703282003e-16	-1.4864564423639239e-16	1.1215540835930551e-16	3.4034876371619176e-16
195	1.1379320065405733e-15	1.2398339414824104e-15	1.1612514112881543e-15	7.874106640103573e-16	3.986083787183824e-16	1.7644846566876503e-16	3.350943472119185e-16	4.456195530305764e-16	6.519791279351141e-16	6.320450854194222e-16	4.4104213966265786e-16	1.5631752093212093e-16	-7.036781506038477e-17	-2.2531895238912937e-16	-1.7110887025015636e-16	-4.4837096413848934e-17	1.1965152494370097e-16	2.4607829086702046e-16	3.5566344826442467e-16	4.304768267655484e-16	5.304846847752861e-16	5.835136176002801e-16	6.779553829124318e-16	5.219017743535956e-16	2.601777914828415e-16	1.102390469902835e-16	3.322650823359484e-16	7.719431502413849e-16	1.1499130003103066e-15	1.2763923890086126e-15	1.2117481076176174e-15	1.1763505550002418e-15	1.2594641419611254e-15	1.3564107578556033e-15	1.3891480937026818e-15	1.3879961322058746e-15	1.4225834473377423e-15	1.4407903471395279e-15	1.4096983076495636e-15	1.240615725452521e-15	1.0834605756354106e-15	8.779883526110823e-16	6.243689146692946e-16	3.1266547626276775e-16	5.1797614727355567e-17	5.999895129876808e-17	1.5486752329564547e-16	3.4169548459571967e-16	5.091152833800973e-16
196	1.1279967847002346e-15	8.342932178047296e-16	4.721124675340723e-16	9.276592494680545e-17	-1.2986588485662476e-16	-3.2680162328368086e-16	-2.3833425009616983e-16	-1.59742027429342e-16	2.131776628766836e-16	4.564308227197656e-16	3.218753319629818e-16	-9.722857642606373e-17	-4.92469374063373e-16	-6.603047246429938e-16	-6.245154200435201e-16	-5.574037799963118e-16	-5.101634778716342e-16	-5.9038531228227e-16	-5.743220783258151e-16	-4.726101953393795e-16	-3.4642439956030837e-16	-3.8541767822552857e-16	-4.564920961275214e-16	-7.678953097740583e-16	-1.022213439481509e-15	-1.0967755757356016e-15	-7.361370229183589e-16	-1.3567306180208372e-16	4.590000563530386e-16	7.21439293145702e-16	5.962255031836282e-16	4.137108306178561e-16	4.343135581455581e-16	6.435607782838173e-16	6.836207558410644e-16	4.458515277478253e-16	3.6996876019504284e-17	-1.8924709931218816e-16	-8.48758673591031e-17	1.25879899161767e-16	1.6694121510893342e-16	-1.58651686016257e-16	-6.516426263605354e-16	-1.1264818204540354e-15	-1.4411911695719347e-15	-1.4822138980313303e-15	-1.3736558234443632e-15	-9.442891622984474e-16	-3.6257602282523147e-16
197	9.750758195618182e-16	7.077857431014292e-16	4.3815391456716185e-16	1.4233251112794774e-16	-9.79350928196328e-17	-2.764320712311536e-16	-4.680662308046874e-16	-5.664028424280816e-16	-5.273792723792639e-16	-2.241523474906328e-16	3.111040937731399e-17	2.4863111319583025e-16	2.919299931311877e-16	3.16843812779754e-16	4.462768533717698e-16	4.430957440146853e-16	2.300535506238629e-16	-1.4531833029907908e-16	-4.560209768749163e-16	-6.209946108220876e-16	-8.010529543541539e-16	-9.905474211271654e-16	-1.1586314389218117e-15	-1.092418626700542e-15	-1.0502883050534923e-15	-1.1137055012412142e-15	-1.2373602720404513e-15	-1.2400844572954241e-15	-9.960826256861364e-16	-6.840890128061686e-16	-5.30991552462739e-16	-6.02322849517209e-16	-7.160980831593064e-16	-8.031178536269373e-16	-8.715121207153337e-16	-9.776600711974545e-16	-1.1046251178474623e-15	-1.2290792867047708e-15	-1.2454495304951327e-15	-1.3140883730438955e-15	-1.2924631509010655e-15	-1.3722215831067703e-15	-1.481353733609438e-15	-1.4995865902667687e-15	-1.459665748703723e-15	-1.2568650650290914e-15	-1.0300659531834343e-15	-7.85284941196895e-16	-6.482915519382296e-16
198	4.660844118793144e-16	-2.943110667633076e-18	-2.293502244831751e-16	-3.3205575000189153e-16	-4.3724411118143347e-16	-7.777918376273756e-16	-1.053945376107419e-15	-1.005501368986058e-15	-4.637714417262448e-16	9.869224440084966e-17	2.206376257575956e-16	-1.659146069089885e-16	-7.573550588552892e-16	-1.1103581384230086e-15	-1.0617331600833e-15	-8.224985814972744e-16	-7.21073854385843e-16	-9.601702215897852e-16	-1.4492894898308554e-15	-1.9977430917471445e-15	-2.3378648878685262e-15	-2.381955666439016e-15	-2.2260826108233964e-15	-2.1782472477224335e-15	-2.4484337142513082e-15	-2.7743803335309433e-15	-2.76907737585178e-15	-2.2449997532461276e-15	-1.454112477903327e-15	-8.117482971161724e-16	-6.121482789704734e-16	-5.218096703793482e-16	-3.4239262831749636e-16	-4.7752564008703205e-17	-6.684695545478027e-17	-4.810113628436504e-16	-1.0973322576070762e-15	-1.5255857679405571e-15	-1.630435792590295e-15	-1.730815336169025e-15	-1.8514513598699637e-15	-2.0952855537535404e-15	-2.1709930162314506e-15	-2.1725162591445536e-15	-2.310980103645117e-15	-2.488636893123894e-15	-2.4717050505861996e-15	-1.9993179756264718e-15	-1.2714924734687005e-15
199	1.0126001873955222e-15	4.2023082834185754e-16	-1.177384032243965e-16	-5.303148543768868e-16	-8.151021557417547e-16	-1.285579597561573e-15	-1.5181645522738436e-15	-1.7176932473349706e-15	-1.2569173220392583e-15	-6.97378992486612e-16	-4.467760212560077e-16	-4.2572365423540517e-16	-4.59195502490516e-16	-4.184767084897178e-16	-2.780643886831429e-16	-3.2153279689119804e-16	-5.644791245225415e-16	-9.009482183353168e-16	-1.1267951822965275e-15	-1.3207668766225241e-15	-1.5526020996285172e-15	-1.8472374032610966e-15	-1.8627174258833267e-15	-1.9336123007670673e-15	-1.9755894957513454e-15	-2.0859036625484605e-15	-1.9408515080407796e-15	-1.4486799343975145e-15	-8.342945350549372e-16	-5.346135374456948e-16	-7.329207186615079e-16	-1.0095214605196677e-15	-9.542963480176641e-16	-6.236601860138641e-16	-5.12345760527486e-16	-8.127834117596927e-16	-1.199318317331434e-15	-1.3794924564042215e-15	-1.239514947378491e-15	-1.245563606699286e-15	-1.4347270526821216e-15	-1.806494912709736e-15	-1.9014975056528123e-15	-1.8654162735926313e-15	-1.8886524251368587e-15	-1.9943446178691793e-15	-2.214780980253789e-15	-2.181409437722416e-15	-1.7924451812665172e-15
200	8.449779804708731e-16	8.491215869451673e-16	5.988324196243085e-16	-3.56319073793865e-18	-4.755823052112131e-16	-5.802380432219295e-16	-4.933833664854695e-17	3.103443320704858e-16	5.553526850134383e-16	2.9591032009118034e-16	-2.4040573635219725e-16	-6.232137322770582e-16	-7.074474319820342e-16	-7.079779191155409e-16	-6.658215207103443e-16	-5.632933652551273e-16	-2.232706963061198e-16	1.9493196756652798e-16	4.3389642530475305e-16	3.5502332771699916e-16	2.6507167586348022e-16	3.3700095956225184e-16	6.527329645144812e-16	4.332010373971651e-16	-1.7380663003063795e-16	-7.380096991343016e-16	-6.302498162949986e-16	-5.3449879887251274e-17	4.569107243266399e-16	5.256563310639037e-16	4.09559684995401e-16	5.136078053946982e-16	8.152652241155839e-16	9.776071633399484e-16	8.531784290935634e-16	6.710524053841589e-16	7.180506521276406e-16	9.01996740743779e-16	1.0876361216029616e-15	1.1238085824120439e-15	1.0314579082520976e-15	8.284000202414373e-16	5.513952033547201e-16	1.1849892759598827e-16	-3.1607414738338163e-16	-4.483964096401819e-16	-3.6226739629313343e-16	1.056232024566343e-16	6.829242870142311e-16
201	7.948535072509478e-16	6.253330829520085e-16	2.301854381416705e-16	-2.0601889290353627e-16	-3.809151472442004e-16	-1.8964525121588717e-16	7.213564765628034e-17	4.697550409319691e-16	3.919964943766152e-16	5.17263910875426e-19	-6.6239573613505e-16	-1.0838111643837075e-15	-1.1228467858097437e-15	-9.358051386708226e-16	-7.89605625515511e-16	-7.787960192850955e-16	-6.722696072438361e-16	-5.012282394846882e-16	-2.858260566303349e-16	-1.2471797213416307e-16	4.420041252889802e-17	2.6923594410748706e-16	1.9293881014641397e-16	-2.5197034531014e-16	-1.0534178836297354e-15	-1.5117803285950062e-15	-1.3168872819397266e-15	-8.0150247823556315e-16	-4.223910914575411e-16	-4.456643376583691e-16	-5.712898561298301e-16	-4.881318672794119e-16	-2.454478381027843e-16	5.9363748803891695e-18	1.5797391593470597e-16	1.6929329867171767e-16	5.214629612494249e-17	-1.589555728623651e-16	-3.079791918282145e-16	-3.194073198123821e-16	-4.3634721257851507e-16	-6.185546354150925e-16	-9.047252551077987e-16	-9.332209246465988e-16	-7.928335970037774e-16	-5.73002074453917e-16	-2.499512754636825e-16	2.5604751697204527e-16	7.963315106395312e-16
202	1.5526264302045069e-16	1.866032045677493e-16	3.086222287596193e-16	2.2948342609473976e-16	1.2384268354568696e-16	2.349939331664849e-16	4.841969248412165e-16	6.775909874989582e-16	5.140261312438042e-16	9.816855335318127e-17	-2.2937059703023196e-16	-3.373268753558627e-16	-2.4361567844436002e-16	-1.7809582019000157e-16	-1.790796552830969e-16	-1.0044227088008533e-16	1.6998525039187705e-16	3.5445861227931296e-16	3.7231916704932954e-16	2.6818301402627817e-16	3.152202212813466e-16	5.406803029338777e-16	7.414973434176751e-16	5.576558970790547e-16	1.3728076569360057e-16	-1.7100061233301178e-16	-1.428893906336787e-16	3.190573236674992e-17	1.4575202320140082e-16	9.332771168297546e-17	3.6163470258727545e-17	1.4300026272331337e-16	1.7346617933085567e-16	1.7602740212408298e-16	1.9657462498428016e-16	3.6984700773813993e-16	5.523020210943101e-16	5.118288044616619e-16	1.9010111114039712e-16	-1.3889704898952178e-16	-4.330789266523515e-16	-5.519085514943004e-16	-6.349525528915289e-16	-6.415989627237513e-16	-4.936325214996406e-16	-3.0506705162508653e-16	-1.5675421192661994e-16	-1.0942911307249761e-16	1.220674269704674e-17
203	-6.009662583387505e-16	-1.0769125783325777e-15	-1.1647899483306782e-15	-9.121736132332517e-16	-7.662183546323851e-16	-9.555699876970774e-16	-1.120306542782851e-15	-8.806268767615408e-16	-4.174801224788454e-16	-7.120767689164248e-17	-1.384076766149411e-16	-1.602387045894878e-16	-3.2987495203057495e-17	7.620246406473426e-17	-7.103428827821499e-17	-5.361852885531296e-16	-9.173036297141837e-16	-1.1445024139379577e-15	-1.2724451275663013e-15	-1.4787672043207453e-15	-1.7703102549382808e-15	-1.9654976459370225e-15	-2.004575655402607e-15	-1.888764727750431e-15	-1.8750390753140455e-15	-2.0795760886132394e-15	-2.3786867764677288e-15	-2.4543086497285633e-15	-2.1822624279908837e-15	-1.7780800929931413e-15	-1.5422457598338546e-15	-1.6248740854580933e-15	-1.786994400520754e-15	-1.7571065362559296e-15	-1.7389154000929875e-15	-1.8761373786454397e-15	-2.1639704088532805e-15	-2.240771467027132e-15	-1.9628522034316683e-15	-1.5604444404489882e-15	-1.466928226737604e-15	-1.6950216225026904e-15	-1.93344556001961e-15	-1.882868486021555e-15	-1.671239877887471e-15	-1.5897967929722525e-15	-1.6550217975879115e-15	-1.6625371324594481e-15	-1.4824965583197483e-15
204	1.990837767339193e-16	8.396104578329606e-17	-2.0864321639306344e-16	-7.229482978784475e-16	-1.071647983760532e-15	-9.437180254823187e-16	-2.82092709817946e-16	2.7462942376422887e-16	5.449063249312456e-16	3.946107692959402e-16	1.9424646786066195e-16	1.6762690087496694e-16	2.2436087021051217e-16	1.55735461113184e-16	-5.415109071674493e-17	-1.4183134100771494e-16	2.4019384343683236e-17	2.8143042102167076e-16	3.6692173735431626e-16	3.0207598468273213e-16	4.1250102638505783e-16	7.59632575932087e-16	1.1529858245151832e-15	1.0797438784400275e-15	7.2687912435093e-16	5.304117255245492e-16	6.265051077236712e-16	6.265722326533988e-16	1.7188085495581485e-16	-4.182919924634377e-16	-6.021081892282511e-16	-2.410757610295168e-16	1.4653300920240893e-16	1.137328573079786e-16	-1.487378846315408e-16	-1.442712549391855e-16	1.4992495025770557e-16	3.9937438243974515e-16	3.5435904490741897e-16	1.3562213745301986e-16	7.218491399782415e-17	1.0771556006081997e-16	4.0432670080879226e-17	-2.796534194526313e-16	-5.763548598517923e-16	-5.960557498222221e-16	-4.4334017676496193e-16	-3.0179929648729086e-16	-2.4615391082893337e-16
205	-6.427581219258694e-17	1.4121803368042544e-16	3.837860080972689e-16	2.4260670466264237e-16	-3.3909076815701226e-17	-1.1014225216588597e-16	3.4452725705082265e-16	7.435024648798489e-16	9.612718621657314e-16	7.019037738684654e-16	4.1315163366419823e-16	1.886935845334734e-16	1.6584350534592639e-16	1.248462161576289e-16	5.79353646517732e-17	1.455051305903313e-16	5.002812070849364e-16	8.279607738145165e-16	9.61350699877019e-16	8.95376777686784e-16	9.014064728249019e-16	9.87815976292932e-16	1.1123270351387145e-15	8.041213780835283e-16	3.9921224316866914e-16	2.807892587333299e-16	4.778328030986424e-16	5.636781306679625e-16	1.773475580636081e-16	-4.472738731351817e-16	-7.739106499246655e-16	-5.631231365990382e-16	-2.948774016813009e-16	-2.4608761382442893e-16	-3.30982032879739e-16	-2.0790481761703792e-16	1.2931634879537695e-16	2.2198378119386512e-16	-1.096255995434805e-16	-5.22300195577046e-16	-7.362772935776984e-16	-5.770665840828739e-16	-3.4489115214759356e-16	-3.1893854665137694e-16	-3.55032176023884e-16	-2.828342439531112e-16	-1.814482428516462e-16	-4.318779400708425e-17	1.5977525748380076e-16
206	-4.325281009851731e-17	-3.229123029627583e-18	5.709503215420644e-19	-1.0184128542264073e-16	-1.5209724679346506e-16	1.3264393860155476e-17	3.0016714265456135e-16	5.541271587612148e-16	5.584830662532943e-16	4.482334598106701e-16	4.396842061843921e-16	5.418704748815454e-16	5.709588344595753e-16	4.583637008408521e-16	2.8917611763321687e-16	3.039040871563246e-16	5.392730333957078e-16	7.870684116433e-16	8.627727740239971e-16	8.549988138398221e-16	9.774164134156775e-16	1.1825131144324102e-15	1.1475657879366911e-15	8.722251850208691e-16	4.378762818457424e-16	3.800872241738187e-16	5.444268926436032e-16	5.352411598363102e-16	1.0545790764394824e-16	-3.3950744217256483e-16	-4.1400906262338403e-16	-1.5113181925915483e-16	2.440508687536287e-17	-1.1652131155265556e-16	-2.6345298203202077e-16	-1.366657136093218e-16	1.0895440240690084e-16	2.030383199069356e-16	1.0912561758825275e-16	-2.4236306980319473e-17	8.592252853592817e-17	1.3503907015752735e-16	-6.359848823336693e-17	-4.2962062226666836e-16	-6.631463726621742e-16	-6.184639067884822e-16	-4.2280951317927146e-16	-3.120583158581548e-16	-2.760522545982052e-16
207	-4.166333112405286e-16	-2.5817765028652924e-16	-1.3487349171449414e-16	-1.0977691892297772e-16	-1.514957204883218e-16	-3.429560231729866e-17	6.701360128691632e-17	2.573715444374186e-16	1.813929969742905e-16	1.2456192320126924e-16	1.1792556050855643e-16	1.8745231218254146e-16	1.2047582255071136e-16	6.780265094879416e-17	1.3897212945737873e-16	3.643140269152318e-16	5.636860432496068e-16	6.250145061132604e-16	5.695951640621738e-16	6.187914135183016e-16	7.39434980329084e-16	7.753609372600137e-16	3.5256910696129965e-16	-8.293240276997148e-17	-4.561473752691779e-16	-4.2650308089133504e-16	-2.4180962452283485e-16	-1.9743843972369168e-16	-3.7412908238468534e-16	-5.802068821488437e-16	-6.259702245397477e-16	-6.334605231093117e-16	-6.352241674484238e-16	-7.420893387350432e-16	-7.973517262191275e-16	-8.028659097485656e-16	-8.478590911327849e-16	-9.098463964030424e-16	-9.26563038844562e-16	-9.741506060255416e-16	-8.962323833869774e-16	-8.621475996225452e-16	-9.189081286039776e-16	-9.379941588555195e-16	-9.65424145953875e-16	-9.894365183142892e-16	-9.234730779251527e-16	-7.494564395902812e-16	-5.635363164344482e-16
[truncated: 152 more columns]
