# Supplementary material for: Neural dynamics of phoneme sequences reveal position-invariant code for content and order
Source: Nat Commun. 2022 Nov 3;13:6606. doi: 10.1038/s41467-022-34326-1 (PMC9633780; doi:10.1038/s41467-022-34326-1)
Supplement: Supplementary file 4 — Source Data [file 41467_2022_34326_MOESM4_ESM.zip › source_files-sept/sup_fig18-fig45/supp_fig24-Labial_coefs-.csv]

	t0	t1	t2	t3	t4	t5	t6	t7	t8	t9	t10	t11	t12	t13	t14	t15	t16	t17	t18	t19	t20	t21	t22	t23	t24	t25	t26	t27	t28	t29	t30	t31	t32	t33	t34	t35	t36	t37	t38	t39	t40	t41	t42	t43	t44	t45	t46	t47	t48
0	4.71390235561139e-16	4.113886155748444e-16	4.230841613354295e-16	4.698464388354174e-16	5.336088565394141e-16	5.648474090426847e-16	5.492397452899957e-16	5.489381596432193e-16	5.777861714197539e-16	6.283961000493986e-16	6.53363876684457e-16	6.318017458558447e-16	5.676322454267684e-16	5.051361265466665e-16	4.55662467609468e-16	4.479389897699371e-16	4.95349487500888e-16	5.411248823564851e-16	5.683572270486125e-16	5.759906623776521e-16	5.296749074959151e-16	4.074770793159614e-16	3.284519074667123e-16	3.4074740424557893e-16	4.921737287392218e-16	6.365704995451938e-16	6.930626946121593e-16	6.648181760532792e-16	6.963210931195141e-16	7.770819832398769e-16	7.987919799383227e-16	5.736236764345132e-16	2.952213854189619e-16	1.701253903732845e-16	2.8045141844996863e-16	4.510224148056831e-16	4.9538806243131e-16	3.3431311834649517e-16	1.563053962618272e-16	1.1167547899880732e-16	2.485817346451498e-16	4.3242410303574097e-16	5.271052665008994e-16	4.717821687179268e-16	3.954912117387522e-16	4.600728679434235e-16	5.957358101228831e-16	6.56620358280829e-16	5.21202448563297e-16
1	5.022347532526187e-16	5.232079121203664e-16	5.887149870646162e-16	6.644194913649412e-16	6.546025980337176e-16	5.95710121950097e-16	5.532224346621398e-16	5.690613150519903e-16	6.32911426244934e-16	6.294722735026146e-16	5.977422617543716e-16	6.029822647690354e-16	6.437502567488766e-16	6.581697080438606e-16	5.885995189326939e-16	4.641933520398134e-16	3.9572935942958147e-16	4.641192490655469e-16	6.062696069417729e-16	7.030834988215939e-16	6.611473767992253e-16	5.535071057469912e-16	5.111993220216183e-16	5.98417985922472e-16	7.37312565913407e-16	8.094180605383416e-16	8.110267939721379e-16	8.130636504171634e-16	8.982377188442127e-16	9.706896582252573e-16	9.18778783488642e-16	7.224343235761778e-16	5.1465219321287525e-16	3.9250846985420743e-16	3.9497446306250745e-16	4.1155471666386847e-16	3.5163494558960135e-16	2.1835542208678549e-16	9.454808443040058e-17	8.062140943379508e-17	1.8123233180922112e-16	3.377637110022723e-16	4.581503683453085e-16	5.34689002840236e-16	5.470497284836196e-16	5.743276242968e-16	5.705685220025491e-16	4.876945124250354e-16	3.6671776034309615e-16
2	-4.928659351139682e-16	-1.1269654958909413e-16	1.0035587619768917e-16	2.599865235585146e-17	-2.1585007191733171e-16	-4.434970783024862e-16	-5.427839215984923e-16	-5.38378882991685e-16	-5.131675384017101e-16	-4.164752769759671e-16	-4.135592091215355e-16	-4.2167402768620092e-16	-3.9071610839360707e-16	-2.273256523365505e-16	3.4128690553895265e-17	2.6633479324878554e-16	3.9320624855605107e-16	3.6912167044496835e-16	2.7842972968732164e-16	1.6180038533621712e-16	6.407156132897223e-17	4.0005973741416275e-17	8.699917114769836e-17	1.7790960350329875e-16	1.5191492340947585e-16	5.553168028544929e-17	-3.488243024900306e-17	-2.5678762213254336e-17	4.580621290755366e-17	6.726739484305538e-17	1.7030435319663394e-17	-1.698195013580839e-17	1.008728942411651e-16	3.663809131083543e-16	6.413175526870591e-16	7.332015319445247e-16	5.314607127336248e-16	9.333840091051758e-17	-3.137348205344785e-16	-3.8499775143075447e-16	-7.898913528464293e-17	3.4179511518312123e-16	5.51952353099988e-16	5.338785846553361e-16	5.238385984807114e-16	6.554843504601892e-16	7.727724425149096e-16	6.898599035203433e-16	4.865494082737222e-16
3	6.305974610394116e-16	8.355415445113543e-16	1.058029638984781e-15	1.1359547530121756e-15	9.553340710331306e-16	6.4742619552765875e-16	4.816287020453307e-16	5.6554607340308945e-16	7.575207756379661e-16	7.799844311237563e-16	6.661708363555178e-16	6.388981765976607e-16	7.538819565268213e-16	8.687626626583473e-16	8.245271684393021e-16	6.911554734532368e-16	6.659436044736311e-16	7.969404275138625e-16	9.281182584449048e-16	8.915992363821414e-16	7.134428059535139e-16	5.713868862659575e-16	5.889111534797473e-16	7.13902520946749e-16	8.103985109072653e-16	8.167417251004557e-16	7.949564053474203e-16	8.325973745524212e-16	9.560510791555487e-16	1.0509396701465135e-15	1.0351196597220113e-15	9.308411757324033e-16	8.785384813737427e-16	9.32969602336221e-16	1.0493621200218826e-15	1.054024629310099e-15	8.746985103878988e-16	5.653344020631862e-16	2.8091045833960446e-16	1.760097863624106e-16	2.692750268573657e-16	4.680443739684591e-16	6.4334147787563155e-16	7.582070533869946e-16	8.287098987231078e-16	9.009995776170343e-16	8.923697977770793e-16	7.767595408450344e-16	6.50380107415539e-16
4	5.917371967081298e-16	7.454031112782643e-16	7.323454108566475e-16	5.451552951188151e-16	3.738607044561921e-16	4.0025191454096415e-16	6.150570508730781e-16	8.08424019265778e-16	9.203738219497036e-16	7.637943685673759e-16	6.961229983797399e-16	7.429020688446143e-16	8.770927877728352e-16	1.003444958079267e-15	1.0957500433890653e-15	1.1827872022563985e-15	1.290858762516788e-15	1.3427242115926047e-15	1.2676717170394644e-15	1.0467920833085308e-15	8.08394292597489e-16	6.835887862881248e-16	7.474243145281137e-16	8.215383954134503e-16	8.29814714707748e-16	7.501125017844001e-16	7.004967223895328e-16	7.677849853204228e-16	8.928262233006647e-16	9.444635392165784e-16	8.898365774554839e-16	7.872858878281956e-16	7.852234273914413e-16	9.074696665721976e-16	1.0652481066996028e-15	1.1492727978536398e-15	1.1056867190522566e-15	9.38059532528489e-16	7.173627724290075e-16	5.535687196447611e-16	5.717679935134496e-16	8.156667018694275e-16	1.1893410119582485e-15	1.472594396978082e-15	1.5951651873895383e-15	1.6135553624930694e-15	1.5476450417530707e-15	1.4297451491430329e-15	1.2878743643580388e-15
5	6.370511957685984e-17	1.3470819050503457e-16	2.232026107064674e-16	2.8798865073308954e-16	3.334214107691883e-16	3.559593442128815e-16	3.8687589999007173e-16	4.0662676839083863e-16	4.2886884837284547e-16	4.3027467259105795e-16	3.8688770969874603e-16	3.419247653163215e-16	3.286237390691524e-16	3.9869013265274433e-16	5.451659286995443e-16	6.990314641560139e-16	8.18989073279223e-16	8.415806368301734e-16	8.187037016936444e-16	7.404475770323274e-16	6.05020302768722e-16	4.684617278350023e-16	3.903106202931562e-16	5.056452031851518e-16	7.294532578120388e-16	9.59386758129878e-16	1.0319023390327313e-15	9.7535800841996e-16	8.686397089721483e-16	7.8596407390856835e-16	6.925894301604914e-16	5.231134536139117e-16	3.8173299005532745e-16	4.288925127463299e-16	6.865284408828167e-16	9.419506702746375e-16	9.243287665720483e-16	5.984257074785381e-16	2.3962928775897957e-16	1.6600941596575142e-16	3.99891300249087e-16	7.354486967708069e-16	9.728485610340977e-16	1.1360391548721996e-15	1.333904791696896e-15	1.4958611431788253e-15	1.4151538145181198e-15	1.074300985539245e-15	6.886235895414958e-16
6	3.569692146264138e-16	4.473059950101393e-16	5.3998705302691635e-16	6.901879660377723e-16	8.035647710071879e-16	8.1511843115915015e-16	7.275893354155803e-16	7.071584026766978e-16	8.182799991174363e-16	9.31330982851175e-16	9.984133338009462e-16	9.739731753246868e-16	9.191513042884442e-16	8.702318119168576e-16	7.802189260149e-16	6.129920457119712e-16	4.3723764155769664e-16	3.703559803786211e-16	4.631114474497685e-16	5.855166167630057e-16	6.033868714619506e-16	5.341699201751321e-16	5.857261438892553e-16	7.194159660759617e-16	9.122718232959486e-16	9.266692085027153e-16	8.061339755203642e-16	6.521969358002005e-16	5.721017217568458e-16	5.480231614895237e-16	5.329935610897661e-16	5.149925654883037e-16	5.53440998183433e-16	6.714691867539548e-16	8.453022079323753e-16	9.836330185169098e-16	1.0229052408444787e-15	9.212138781514182e-16	7.451589256829893e-16	6.070259224729204e-16	5.763709732605732e-16	6.166806241735978e-16	6.396519385018694e-16	5.682514139383782e-16	5.030372073022205e-16	6.13625487083725e-16	8.246646443570189e-16	9.746655302831018e-16	9.554187695464356e-16
7	-9.806162526923018e-17	-4.845118172934528e-17	1.2792205343719424e-18	5.956746587540664e-17	1.1497395064204876e-16	1.9877498419086225e-16	3.3016174656290587e-16	5.609077347566454e-16	6.772946516904894e-16	6.884831180560791e-16	6.423647130123991e-16	6.204115612657267e-16	6.024811044015016e-16	5.068469759164415e-16	3.5919218758263597e-16	2.850405057855873e-16	3.8780842958712235e-16	5.303412008521858e-16	5.339336182273752e-16	3.904033909708239e-16	2.344847666499552e-16	1.5833236870227386e-16	2.596400932588146e-16	3.5275538332425727e-16	5.069219560743053e-16	6.131003196857587e-16	6.177308897568647e-16	5.102218871997144e-16	3.695551208427798e-16	3.1739804716597386e-16	2.929291825644708e-16	1.6808258798281156e-16	-2.0356619338663435e-17	-8.581109246214607e-17	9.162101151287834e-17	3.613396545247111e-16	4.745172707169682e-16	3.204536406260452e-16	8.730552445136463e-17	-3.604914619726237e-17	-1.2473086162359556e-17	2.8432507371748996e-17	5.060954890232956e-17	5.828436643243431e-17	1.2773328120287383e-16	2.7394655677435547e-16	3.3908814029843406e-16	3.010159261555659e-16	1.8807800210022394e-16
8	-6.976958270265643e-17	-3.6413441338520356e-17	-1.4789275653271135e-16	-1.7264111800189278e-16	-1.6941534529213798e-17	1.0556072491284481e-16	-1.2961267480101804e-17	-2.6461981860460557e-16	-3.0025185038562303e-16	-6.256983065081103e-17	2.339653285818632e-16	2.262966885652368e-16	-3.0350871226786326e-17	-1.8944250773824499e-16	-6.806597464952214e-17	8.906990476575811e-17	1.910279556463834e-17	-2.2306807106554213e-16	-3.404766810466964e-16	-2.266984509828451e-16	-1.04440214348181e-16	-1.7103152712226025e-16	-2.9458541469010956e-16	-2.8215811158322084e-16	-4.4830506455946333e-17	2.1024217939064076e-16	3.036985640064435e-16	2.1367227127275535e-16	8.785654998996285e-17	8.993051944145355e-17	1.566862322612747e-16	1.331570977629896e-16	-4.011743571235768e-17	-2.4461244316076735e-16	-2.763926675430609e-16	-8.090116315623468e-17	1.569881661720085e-16	1.83268359281295e-16	-2.7768939502543363e-17	-2.600476930759714e-16	-2.289649527789406e-16	1.2329861556519928e-17	1.778830968802234e-16	1.2874426218552116e-16	1.0839178401646712e-16	2.7919570774051246e-16	4.737019066552943e-16	4.2953481111965584e-16	1.5730595570772858e-16
9	4.025893067157896e-17	4.1916857984173027e-16	7.44212211101068e-16	8.408195844156824e-16	6.717985239713717e-16	3.796924776126093e-16	1.920397967660315e-16	2.5643400438373853e-16	4.376011776595117e-16	4.859803002109757e-16	3.2946523090762177e-16	1.1970695605509316e-16	7.253711841325567e-17	2.5898257283127233e-16	5.20796077367197e-16	6.422258500359447e-16	5.967133174130928e-16	5.31685229569525e-16	5.592817883681778e-16	5.971484002791167e-16	5.2241746563842945e-16	3.3688732698450363e-16	3.167519285810751e-16	4.3709878883612775e-16	6.344981152347286e-16	6.371769869710973e-16	4.315033296592341e-16	2.6665907676867323e-16	3.537629289754357e-16	5.745756608193626e-16	6.388303235676786e-16	4.0789807060674895e-16	1.5904176160574244e-16	1.8846703772880723e-16	4.820377655677046e-16	6.596570889962567e-16	4.728422199523035e-16	2.9034927842929453e-17	-2.531362738847454e-16	-1.6374965261624345e-16	1.572127492406745e-16	3.9755866207421794e-16	4.792750358742344e-16	4.37582986185004e-16	4.365979749875284e-16	4.907188945942563e-16	4.406170211993504e-16	3.3152321773955637e-16	2.44096831284981e-16
10	-2.1525886701428873e-17	3.163958324148305e-16	5.828415387354513e-16	6.814223718286086e-16	6.318540580170343e-16	5.188586056591624e-16	3.8974861335269768e-16	3.652230451046535e-16	3.3281760407377996e-16	3.0468105173608895e-16	3.217907933461481e-16	4.238776707168308e-16	5.935673965168482e-16	7.519697669585714e-16	7.965571438722888e-16	7.064649161541172e-16	6.123040639593135e-16	6.50672868356737e-16	8.030132117107041e-16	8.696600183115449e-16	6.83551768638103e-16	2.9864752839771497e-16	1.8195594296239414e-16	3.398157981810784e-16	7.586195251019386e-16	1.0164592854229076e-15	1.001319232067148e-15	9.152883150055534e-16	9.629529595307649e-16	1.0573482198795435e-15	9.58244416659138e-16	5.735877595379868e-16	2.0060340687242775e-16	1.0823482309684675e-16	2.9456631136298746e-16	4.666440763299929e-16	4.1108722326538933e-16	1.2332913368866726e-16	-1.5438161238541478e-16	-2.4640196920703047e-16	-9.432435186026487e-17	1.5976170518606906e-16	3.973484579393294e-16	4.694886415308299e-16	4.967523971075037e-16	5.879060329566613e-16	5.841840060314098e-16	4.629855942070412e-16	2.6121089160306204e-16
11	5.93023675423731e-16	9.083068435203976e-16	1.1728482507189685e-15	1.2563777938500158e-15	1.1796022559703126e-15	1.12426446001207e-15	1.1944137923034915e-15	1.372148490444534e-15	1.454673998355535e-15	1.3814008293524669e-15	1.179557356986384e-15	1.0401896478767792e-15	1.0676016845168116e-15	1.236139053915033e-15	1.3912981582766463e-15	1.4433910411823873e-15	1.4659791161229589e-15	1.5174546138544998e-15	1.5405071511979316e-15	1.4144721224533593e-15	1.1487699259042355e-15	9.472173731209776e-16	1.039205425199501e-15	1.2334153599339476e-15	1.3392099455444094e-15	1.2330797022994966e-15	1.0969176388284764e-15	1.1362261470328956e-15	1.273946605348514e-15	1.3020121197759148e-15	1.1282239567977e-15	9.204921962617924e-16	9.504116897942634e-16	1.2531370439136853e-15	1.613213655728617e-15	1.7771098812985284e-15	1.6550418156604101e-15	1.317976643128385e-15	9.181450433576366e-16	6.268856987124563e-16	5.832925019801664e-16	8.336304942568813e-16	1.2367273063217057e-15	1.5197652694580582e-15	1.5823200119063862e-15	1.5557552724429109e-15	1.541084448838766e-15	1.5090590037810721e-15	1.3511568725679998e-15
12	6.902672158772645e-16	7.061152297825827e-16	8.452768025443991e-16	1.0630125835249857e-15	1.2420520131494252e-15	1.3020006686995627e-15	1.283271845912388e-15	1.3132276370216453e-15	1.395939386928092e-15	1.464621946894209e-15	1.393933324882908e-15	1.2441697327373135e-15	1.178243862503381e-15	1.2855601491528976e-15	1.4406434047805348e-15	1.5138637297352043e-15	1.5294841066473126e-15	1.563047841563667e-15	1.595531033562219e-15	1.478810608636434e-15	1.2221928116452522e-15	1.0148807292153064e-15	1.0722926220720503e-15	1.2378132988879208e-15	1.3588085466305711e-15	1.3569214909820753e-15	1.3466587599701806e-15	1.4143780216439077e-15	1.4542887899737665e-15	1.360971274795969e-15	1.1730565835122545e-15	1.0095816995637378e-15	9.997083904633506e-16	1.1284036297991875e-15	1.2999533405574574e-15	1.4238109505271417e-15	1.4513011565094606e-15	1.3406101436027063e-15	1.1493836418596008e-15	9.903647353421837e-16	1.0003360029602973e-15	1.1930084821576142e-15	1.4466616931051295e-15	1.5461096292113697e-15	1.489055359214394e-15	1.4223579950289917e-15	1.4084673874338748e-15	1.4153432728618371e-15	1.3318882351771698e-15
13	-1.0747323044729074e-16	5.718291013792849e-17	2.944918247419395e-16	3.8556690332881576e-16	2.222775024421682e-16	-1.679857413735162e-17	-9.680540194222178e-17	-2.1581792041878355e-17	-1.4193413301507508e-17	-7.628471410835772e-17	-1.8398637464826753e-16	-1.50613231700824e-16	-1.5501982139962336e-17	2.7173535041601175e-17	-1.372497412777228e-16	-3.0126073429856436e-16	-2.392019577394252e-16	4.345222885612405e-17	2.601819136123067e-16	2.3738764315291895e-16	6.4657733798532e-17	-3.944759348170584e-17	-1.697664333546321e-17	3.2809340478021765e-17	-7.420035549415522e-18	-4.679407805606838e-17	4.109246266746151e-17	2.1399815482666092e-16	3.501212378542706e-16	3.5994381626857116e-16	3.3389173603785397e-16	3.856311955980061e-16	4.698274277777085e-16	4.4378474117904055e-16	2.696521781397903e-16	9.760833869207573e-17	4.9612624187871805e-17	6.707349098036109e-17	-3.676676459680715e-18	-2.1970028461264262e-16	-3.6344151780706274e-16	-2.657206129512511e-16	5.3376971328105896e-17	3.3119668683918166e-16	3.478311011702497e-16	1.9911603430868058e-16	1.132784128410536e-16	1.875594074099295e-16	3.256083240926103e-16
14	-4.527887905899043e-16	-4.138928902751367e-16	-3.0089023744889256e-16	-3.492472304194752e-16	-5.798787013875125e-16	-7.732122219115563e-16	-6.794785138773295e-16	-3.732269306852336e-16	-2.288841722809423e-16	-2.326276280494631e-16	-4.027046886620227e-16	-4.500371958891676e-16	-3.069912938639058e-16	-8.97340616332888e-17	3.4236893518336895e-17	4.4685128770427517e-17	6.629614036477561e-17	1.1682166751121145e-16	1.6634005840300313e-16	8.948471438186049e-17	-1.164603070062247e-16	-3.148251247146733e-16	-3.827393687090413e-16	-3.239855514734384e-16	-2.956151810129253e-16	-3.1524703686945676e-16	-2.964636468191213e-16	-1.3666406969159657e-16	7.646704441296663e-18	-2.2542429335479374e-17	-2.6120998731645535e-16	-4.705381098211373e-16	-4.2461912777506864e-16	-1.5378954340105388e-16	6.406359982212899e-17	8.882672993584045e-17	-2.1540909809781145e-17	-1.2707603561411496e-16	-2.0963771298605865e-16	-3.0729746720199773e-16	-3.385043822553186e-16	-1.5776616144382118e-16	2.31666907116229e-16	5.951754694370354e-16	7.710599666836742e-16	7.105705712438079e-16	5.380370881289112e-16	3.273875785165661e-16	9.185107686490338e-17
15	-9.01417997583114e-16	-6.404640922235438e-16	-4.0355803009681325e-16	-3.6017716763094355e-16	-4.960679454734284e-16	-6.71888325355135e-16	-7.511031878300687e-16	-7.069428985472184e-16	-7.321566407200835e-16	-7.401928364586415e-16	-7.572623680653491e-16	-7.026916942223407e-16	-6.445086398026853e-16	-6.232562772219348e-16	-6.223935352203245e-16	-5.772511132361351e-16	-4.196732556834641e-16	-2.466897762806265e-16	-1.3569520530726869e-16	-1.7435356396120404e-16	-2.9781101358266773e-16	-4.3220060051269593e-16	-4.017798014419056e-16	-3.713560675066699e-16	-3.1034598788828906e-16	-2.5280560348018764e-16	-2.1148886862792135e-16	-2.0746487684406712e-16	-3.0935703227262367e-16	-4.443180357731353e-16	-5.033931601787915e-16	-4.1614401005684124e-16	-2.1972803290759835e-16	-3.210068670615261e-17	5.918873371995782e-17	4.6536685964947706e-17	-4.412168337978309e-17	-2.426615929784371e-16	-5.032616978608932e-16	-6.951528039297232e-16	-6.935734208300894e-16	-5.161780430170663e-16	-2.654691052524625e-16	-1.0210507294525591e-16	3.9390473819299543e-17	1.600655345359245e-16	1.2561724245061246e-16	-2.555654538363608e-17	-1.9560870089885353e-16
16	8.538604965466865e-17	-5.854947445789729e-17	-2.2886817925548096e-16	-3.6929959583542557e-16	-4.234142541950532e-16	-4.2358598600228365e-16	-4.539650620660466e-16	-5.164120994699767e-16	-6.370540999085009e-16	-6.648061996341555e-16	-6.435726836049878e-16	-5.43187064752158e-16	-4.219764798140707e-16	-2.8327703869092308e-16	-1.7227736549615785e-16	-8.558783396337554e-17	-2.3967717937433857e-17	3.745414024088402e-17	4.6034697441060545e-17	4.598455001124971e-17	1.158232098815975e-16	2.8267253681308394e-16	4.838023646745497e-16	5.787402696413369e-16	5.64381748637279e-16	5.538741755961522e-16	6.219512529711037e-16	6.954405019589113e-16	6.7110732581404e-16	6.167739566362465e-16	7.199695004234023e-16	8.949557636219137e-16	1.0441070299619523e-15	1.0082047558581495e-15	8.03633849565335e-16	6.381892355218382e-16	6.024209594131064e-16	6.390956229625988e-16	6.664840806763324e-16	7.168728341195081e-16	8.676394296190097e-16	1.0800519834250624e-15	1.1972089961054102e-15	1.1851575188040667e-15	1.1590048519940087e-15	1.2366499151878906e-15	1.3785080890240624e-15	1.4330091890597838e-15	1.3899609043673811e-15
17	4.113095734361523e-16	4.872790093237999e-16	5.796895691008452e-16	7.232909197175706e-16	8.586220754961863e-16	9.036756765783769e-16	8.255445098841783e-16	7.481103355045084e-16	7.827967739663925e-16	8.840158194847525e-16	9.63073008846e-16	9.191650238797136e-16	7.915847632895963e-16	7.115850705093495e-16	7.259518613312161e-16	7.223270595473986e-16	5.988812757128821e-16	4.0176129829551944e-16	3.1735974227096143e-16	3.7748481342430013e-16	4.396650854305368e-16	3.9430698524758113e-16	3.6990912907657736e-16	5.075850475341291e-16	7.762552206263715e-16	8.754036115769578e-16	6.514646893897041e-16	2.767640632241372e-16	7.752854312299215e-17	1.5734292884829157e-16	3.184066604644363e-16	3.353100135712853e-16	2.884538687388417e-16	3.9020390340334326e-16	7.079040250719171e-16	9.894022114435725e-16	9.87553850481249e-16	7.0958924823833e-16	4.448412267596484e-16	3.914839174392791e-16	4.654393072913193e-16	4.421025587793603e-16	2.9451120261390077e-16	1.8475315799527404e-16	2.633308681973014e-16	5.086112251056444e-16	6.493596065982332e-16	6.175212024959855e-16	5.198826904367994e-16
18	-1.5290693588633e-16	2.6107196569398887e-17	1.901383530322333e-16	3.355028975098765e-16	4.515590932342105e-16	4.956570153546317e-16	4.762062867564739e-16	4.681633848701303e-16	5.02328269399864e-16	5.381231157053166e-16	4.733354580566174e-16	3.425522049183219e-16	2.659371638653939e-16	3.892027543812009e-16	6.610478057339926e-16	8.900594831846583e-16	9.553988227455358e-16	9.060812593988522e-16	8.421458588071488e-16	7.460513039933486e-16	5.682412597418288e-16	3.6397522840041355e-16	3.6022239306646813e-16	5.434504736709733e-16	7.113538277212427e-16	6.32883385323229e-16	3.449412549700805e-16	1.7955755434401618e-16	3.110291390556994e-16	5.51693392452793e-16	5.918865382951089e-16	3.7141718036118233e-16	2.209316595900894e-16	3.995027757074991e-16	7.757724313825845e-16	9.566249444315879e-16	7.591840140042217e-16	3.681285322424197e-16	1.367895163215029e-16	1.8075354266283446e-16	3.3091957912733094e-16	4.118494297881625e-16	4.591881100040342e-16	5.671902077139657e-16	7.765385693473455e-16	9.708507566096264e-16	9.443416502876528e-16	7.561353186392509e-16	5.689042413888934e-16
19	2.7181798098798963e-16	3.5552569148447497e-16	4.063682317798182e-16	5.165294204331124e-16	7.083097844333785e-16	8.498320615686416e-16	8.679172889716591e-16	8.171053714638338e-16	8.887545419231467e-16	1.0151215226164344e-15	1.0535987101194215e-15	8.805940007249648e-16	6.647872580251167e-16	6.372768691826098e-16	8.04595668467601e-16	9.197011335023672e-16	8.128279136851704e-16	5.804224737654428e-16	4.772723522796846e-16	5.34060919071101e-16	6.162414378591623e-16	6.499296918451329e-16	6.98938482363804e-16	8.570689244828708e-16	1.0182259123003321e-15	1.0362857878758864e-15	8.752693800091032e-16	7.054021175316682e-16	6.306933933353069e-16	6.111347400009105e-16	5.521918348594547e-16	4.4296641722592693e-16	4.3405022529879066e-16	6.270308463280456e-16	9.450604517121734e-16	1.1625874750477157e-15	1.1255635202109044e-15	8.59360153063955e-16	5.978321454762145e-16	5.015439531399011e-16	5.737724772047778e-16	6.393357328486513e-16	6.130563246315439e-16	5.55907397242643e-16	5.769011981626521e-16	7.030726535251966e-16	8.084860437219696e-16	8.247565265438365e-16	7.996313608862989e-16
20	1.6366459443194498e-16	4.355916237021359e-16	6.519446630874497e-16	7.732597148724274e-16	8.477730665370978e-16	9.158859041173776e-16	9.542715364961942e-16	9.678843322117775e-16	9.117731740736395e-16	8.743482604027956e-16	8.050597799058578e-16	7.773737154438882e-16	7.954751339286137e-16	8.570319257736367e-16	8.781725454222441e-16	8.104599874749187e-16	7.321855239865086e-16	7.243910478161898e-16	7.829697041981086e-16	7.559674712358409e-16	5.861018219351211e-16	4.186127827941521e-16	5.121062925586413e-16	8.039576014230626e-16	1.0712475475239656e-15	1.1170458340287776e-15	9.725595606331542e-16	8.537466765996002e-16	8.604702510656062e-16	8.87102582500686e-16	8.197692858306091e-16	6.515313728679384e-16	5.521576047361861e-16	5.96971989902849e-16	7.564699742989167e-16	8.738448839434781e-16	8.539401306306693e-16	6.565510801411727e-16	4.1611790198764833e-16	2.810020164262435e-16	3.2844786437537435e-16	4.733716857985374e-16	6.108638253310106e-16	6.68327233973526e-16	7.183535770200727e-16	8.31817497618431e-16	8.73085478623428e-16	8.137581786599509e-16	6.810129135140032e-16
21	2.811637483718304e-16	4.764523136386553e-16	7.855603996509211e-16	1.075267264339978e-15	1.2075823567903947e-15	1.204951624482182e-15	1.1517098250051708e-15	1.1429901213222208e-15	1.1294622982388735e-15	1.1557151100450024e-15	1.1620363457422748e-15	1.124956730610942e-15	1.0442983338460228e-15	9.837714503675837e-16	9.430787291553897e-16	9.228918571236293e-16	9.59453527076097e-16	1.0964257075373247e-15	1.318746279426033e-15	1.4006395023760545e-15	1.218059454811108e-15	9.069538452913443e-16	8.869397092158647e-16	1.169323631634801e-15	1.5180280538067746e-15	1.5650258310746292e-15	1.3041424480914282e-15	1.115766451890635e-15	1.1654113103594743e-15	1.269517399540811e-15	1.1338729353395664e-15	8.078298241566489e-16	6.884407977091681e-16	9.825289940328463e-16	1.4032739415904569e-15	1.5465305314379014e-15	1.2882646346356038e-15	9.016061029869407e-16	6.720261770916699e-16	6.743629407921183e-16	8.094880440436765e-16	9.62622950006095e-16	1.1192413555774243e-15	1.2129896144053147e-15	1.2395705519484198e-15	1.2377783779595695e-15	1.1584412210044774e-15	1.0638396148639854e-15	9.725214309107971e-16
22	1.046563685968691e-16	2.362581743219786e-16	3.864909190026859e-16	5.05909725623319e-16	4.993293888713625e-16	3.58791627239217e-16	1.8447138696103508e-16	1.0392382974129601e-16	1.304189796566189e-16	1.5231691121025213e-16	1.4152199062568137e-16	1.6920391860581568e-16	2.1736634990502007e-16	2.209939319027602e-16	1.4783861352841595e-16	9.556992309335698e-17	1.7337218814115407e-16	3.472331235703445e-16	4.522156836180223e-16	3.8509527761476304e-16	2.052578713190798e-16	5.851490136128092e-17	3.6597771711784216e-17	1.106273763555187e-16	2.0458305266298426e-16	2.8166545470171126e-16	3.332685706141311e-16	3.927468524399738e-16	5.206134933204748e-16	6.430583673923141e-16	6.4778403320067e-16	4.595815171123046e-16	1.9118024304448497e-16	8.757742631985507e-18	2.890736814316636e-17	1.265964361269834e-16	1.280553972701255e-16	-2.513576262321232e-17	-2.2997282250094737e-16	-3.338080581336392e-16	-3.0860393370800164e-16	-2.1098740447993662e-16	-8.849850744662687e-17	6.858527762501682e-17	2.2140085367947147e-16	3.283875044326436e-16	2.8605735188457967e-16	1.476265683587648e-16	5.48955124050422e-17
23	1.2843775881078547e-17	-3.242299712769302e-18	6.595164281038282e-17	1.496118509202964e-16	2.0132167443684737e-16	2.500489036172487e-16	3.291745909387553e-16	3.6950078602931793e-16	3.790277979040057e-16	3.3635788354444666e-16	3.5482282610437845e-16	4.1332348784257743e-16	3.762189091545074e-16	2.0884400875439341e-16	3.0808486515080865e-17	-4.810077152316352e-17	-2.784628674538955e-17	-2.1716366718293486e-17	-6.706061802659801e-17	-1.0408614378562769e-16	-1.332481081653687e-16	-1.0715605761120003e-16	-1.937113741427381e-16	-2.170416055395749e-16	-2.1542531110735034e-16	-1.55857282422491e-16	-1.389905491792977e-16	-2.3592664518891467e-16	-3.670264590101651e-16	-4.457285911573349e-16	-4.1109050707706627e-16	-3.0808671883472267e-16	-1.9764743566767125e-16	-1.0562785514405393e-16	4.3933647849948536e-17	2.0791159891315896e-16	2.6707157510968103e-16	1.4923502973909778e-16	-6.826454159769552e-17	-2.164650262150823e-16	-2.5352110872836827e-16	-2.426869818912865e-16	-3.0025814859599213e-16	-3.302286505389543e-16	-3.217603729967949e-16	-2.705418117265267e-16	-2.018372546029136e-16	-1.9465159576974565e-16	-1.7144455173702505e-16
24	-1.1823146172576346e-15	-1.302315420217212e-15	-1.4667526454710678e-15	-1.5530456888142618e-15	-1.4826310585357972e-15	-1.3647850555564322e-15	-1.3483620938812293e-15	-1.4151700697566185e-15	-1.505410807418908e-15	-1.428517234149412e-15	-1.282990219213858e-15	-1.1659656117366886e-15	-1.1512101069401588e-15	-1.1700469121810494e-15	-1.1154964296719788e-15	-9.8729512881544e-16	-8.685252112110149e-16	-8.313552597953172e-16	-8.463426354985005e-16	-8.605146685433905e-16	-8.642294624913769e-16	-8.878715282213447e-16	-8.94326387803748e-16	-8.294134889174582e-16	-6.415596684577363e-16	-4.10276158625891e-16	-2.652998712946263e-16	-2.43464144946244e-16	-3.286748023903556e-16	-3.867626302285573e-16	-4.2400984175151525e-16	-4.735190041626267e-16	-5.369366122028003e-16	-5.464058192871595e-16	-4.852858232647444e-16	-3.8727044748790015e-16	-3.4034480331766217e-16	-3.50862899735191e-16	-3.8814725457882983e-16	-3.8334221559547824e-16	-3.4918354047231074e-16	-3.2087003383508715e-16	-3.3441937086407996e-16	-3.435137808773052e-16	-2.6834581207538785e-16	-1.731598529737071e-16	-1.3712352505773062e-16	-2.0061739572014e-16	-2.9631369473746665e-16
25	-5.665432123728147e-16	-5.722010847179688e-16	-5.827128464768587e-16	-6.256853673170563e-16	-6.310249290228264e-16	-5.96901152716873e-16	-5.351882288592481e-16	-4.3931313544011636e-16	-3.4666691737089545e-16	-2.1852374296838687e-16	-1.3828078463598103e-16	-1.832732159056845e-16	-3.35811998416488e-16	-4.389541637320366e-16	-3.4048852200444843e-16	-6.808299578767081e-17	1.665849836794833e-16	1.947953652451093e-16	6.185131418145664e-17	-5.591377471491145e-17	-5.852829580478453e-17	-4.070334816832666e-17	-7.012882786180775e-18	-2.3704950075889443e-17	6.178564107484085e-17	1.5862576135151139e-16	1.8870544924781703e-16	1.2294231011297288e-16	4.622760682100869e-17	9.635609937688278e-17	2.3844636028449605e-16	2.883230317749154e-16	1.6791694618149801e-16	2.0586984070593765e-17	3.2043504793515835e-18	1.5826155589569407e-16	3.3545803045632546e-16	3.454418917179965e-16	2.2957474785674966e-16	1.302118863339202e-16	1.6653664134232584e-16	2.5619102482653283e-16	3.0156347713053185e-16	2.6881284516239175e-16	3.022517000061209e-16	4.338478445703922e-16	5.147485336099624e-16	4.94415395766344e-16	4.4061410828742717e-16
26	-1.5347883318464712e-16	-3.3055734298881453e-16	-4.207582263053784e-16	-3.833353517784571e-16	-2.3320388976529866e-16	-4.232020824441225e-17	9.958641311203924e-17	2.4493584132257594e-16	3.9873527162937204e-16	6.366438600251571e-16	7.791262678021746e-16	7.310066322651488e-16	4.983254980811538e-16	2.650275736364586e-16	2.122154294041644e-16	2.7891006941235993e-16	2.8878206899045344e-16	1.6974304625701866e-16	4.38564922665393e-17	2.5097267155356654e-17	9.40254281691275e-17	1.427928894351027e-16	1.0217031351557101e-16	1.0659932367475693e-17	-1.3891672962459035e-17	3.907449353790785e-17	9.108394256257352e-17	4.653146567069539e-17	-1.0042377209606122e-16	-2.14153249716939e-16	-1.7174623277234976e-16	4.855256418782312e-18	1.7116442543101538e-16	2.1451186325878972e-16	2.3611166583201214e-16	3.758040163827316e-16	6.03601308266496e-16	6.8164776991256e-16	4.3715665852593367e-16	2.7032177344655657e-17	-2.429920500922235e-16	-1.9248502744021663e-16	2.4054427601416856e-17	1.7686513293435216e-16	2.030743446564196e-16	1.4905203150476668e-16	9.907263324052601e-17	7.880469016054712e-17	1.4981595777392357e-16
27	-4.3536993320087967e-16	-3.9923852686942697e-16	-3.034652721972293e-16	-2.294623528376495e-16	-1.6205856580640512e-16	6.726111053710228e-19	1.4776207880225418e-16	2.273107327983939e-16	1.0912849301722106e-16	2.063753378413109e-16	4.1389615482416673e-16	6.343955049536275e-16	6.144795463196204e-16	4.2523066346270607e-16	3.052276807653811e-16	3.3618553294577836e-16	3.390768113032208e-16	1.3607214799191036e-16	-1.161286606100776e-16	-1.7485976672995383e-16	-3.7302115097707854e-17	2.6871136881500314e-17	-9.394481990756505e-17	-3.8203584256736266e-16	-5.242200993055727e-16	-5.250668731347791e-16	-5.6511399845359695e-16	-7.739677484447757e-16	-9.976301300939557e-16	-1.0178849674774216e-15	-8.129722631926795e-16	-5.318685989919221e-16	-3.314343736751817e-16	-2.1093562793403983e-16	-3.0513478071601936e-17	1.9060643949284653e-16	3.1999282111150495e-16	2.3651205522641456e-16	-3.4219286035828884e-17	-2.9454401318861953e-16	-4.462187164830364e-16	-4.93360671796146e-16	-5.28967330708606e-16	-6.520900754642418e-16	-7.254141393786796e-16	-7.211278521313824e-16	-6.459741899226971e-16	-5.723680745319556e-16	-5.067848778132688e-16
28	-6.828956581644516e-16	-8.234238198004947e-16	-9.7221242924966e-16	-9.941004612877624e-16	-8.321401199447922e-16	-5.637707133620214e-16	-3.425476006364322e-16	-1.8102929946830855e-16	-1.1882195384890543e-16	6.19444880483138e-17	1.7501879553381382e-16	1.6819563850905695e-16	3.5539221506727724e-17	-1.2348669475920957e-16	-1.7189194540555173e-16	-1.2241576120785313e-16	-5.117034162447423e-17	-1.2731030846439349e-16	-3.7392753823126538e-16	-6.722818459448435e-16	-7.945106685153629e-16	-7.001427873811363e-16	-5.511595648471634e-16	-6.107021523991058e-16	-7.9655604032237875e-16	-9.63627781165008e-16	-1.071003069784892e-15	-1.2587729240809033e-15	-1.4501192408808164e-15	-1.4507221140121655e-15	-1.1435434404528998e-15	-7.568663457488359e-16	-5.728466535402804e-16	-6.047791567074447e-16	-5.36994117540998e-16	-3.044154557285931e-16	-9.07132771989245e-17	-1.6334237691861866e-16	-4.394822195818975e-16	-6.875773778949024e-16	-8.140687356997438e-16	-9.330270814014274e-16	-1.0393677724605565e-15	-1.1196778933657047e-15	-1.0460243020383927e-15	-9.831471087784685e-16	-9.832851811229866e-16	-9.92610232338179e-16	-9.115929867290807e-16
29	2.4501619957387275e-16	2.390025251790641e-16	2.643810044876694e-16	3.981507745205988e-16	5.802889565307424e-16	7.160593939342329e-16	7.679127124185351e-16	8.80040300636461e-16	8.73839046770785e-16	9.450017874248474e-16	8.921217795060968e-16	8.24003918043123e-16	8.042722741140088e-16	8.528719938169489e-16	8.537206432211376e-16	7.1315779211211e-16	5.214909630992369e-16	4.321139777085692e-16	5.349343324628022e-16	6.536909580962702e-16	6.465064905675001e-16	5.01391023252616e-16	5.19524704685706e-16	5.87565531133882e-16	6.549261719996217e-16	5.317733481993155e-16	2.412519901553527e-16	-5.410541013452315e-17	-1.9015148543558214e-16	-1.7969718474647547e-16	-7.905236093356856e-17	3.980973663375528e-17	1.9700702408172828e-16	4.0382041845400844e-16	6.48586864005217e-16	8.5584525776562905e-16	9.82257467369881e-16	9.043862343333894e-16	6.760139849543812e-16	3.9881526884087496e-16	2.200022018368114e-16	1.2869697296984943e-16	9.337786059852524e-17	-1.033219115785825e-17	-7.259304867038779e-17	3.2700259852806964e-17	2.5780015860394614e-16	5.188419797395616e-16	6.555207886520232e-16
30	1.1491631724395622e-15	1.164464018915426e-15	1.2299254619376969e-15	1.3218799894876182e-15	1.3982615475577096e-15	1.4514229894446667e-15	1.5296143713256003e-15	1.607765410277799e-15	1.7194399783604017e-15	1.739756170333337e-15	1.7058827201062597e-15	1.6354466220433527e-15	1.5959550316660499e-15	1.611999444755623e-15	1.6525016912157995e-15	1.6731679202108392e-15	1.6554892185312062e-15	1.618678429701067e-15	1.5801706390824377e-15	1.5201189718265766e-15	1.4322911211799594e-15	1.4065821410052512e-15	1.4646062223075501e-15	1.6391183254682432e-15	1.7617992353784173e-15	1.7645908260238768e-15	1.6909831477175788e-15	1.6640568566188706e-15	1.6869868546778067e-15	1.6474814531184749e-15	1.4965708696255236e-15	1.3155232991067116e-15	1.298270294537524e-15	1.480579659692028e-15	1.704166522235128e-15	1.795962721663576e-15	1.7244492436717456e-15	1.5712792055913577e-15	1.4421372319916063e-15	1.3507349605045764e-15	1.321205063237504e-15	1.3536758804191538e-15	1.4162883920954858e-15	1.4732766624800073e-15	1.485123586002794e-15	1.5088494162528178e-15	1.6018107737011298e-15	1.7086063737761076e-15	1.7595026725823238e-15
31	8.817530524522331e-17	2.810981165953423e-17	-3.211023114737545e-17	4.486433297789552e-17	2.413730481213405e-16	4.519632809282215e-16	4.814872857545547e-16	3.9493720793655624e-16	2.1964260297373243e-16	4.0253727338058583e-16	6.733474608552422e-16	8.94695122508637e-16	8.322535610947478e-16	5.848246679647968e-16	3.736338391771725e-16	2.772183199571538e-16	2.1200410763119348e-16	8.922014059658795e-17	1.0190687313140168e-17	6.794951448686284e-17	2.306924635700077e-16	3.464226578442709e-16	3.0022219062325235e-16	1.0620337375201843e-16	-6.84419644586013e-17	-1.2249405944750206e-16	-1.150214533686003e-16	-1.864821351964473e-16	-3.1456062890028083e-16	-3.7861110641015987e-16	-2.9707577993144356e-16	-1.4680475434768288e-16	-4.6763814539910914e-17	8.062852676781018e-18	1.898291421791518e-16	4.723069623861107e-16	6.367352031305539e-16	4.821206517786155e-16	9.2101962752704e-17	-2.245031690439036e-16	-3.0929001102733774e-16	-2.0198553459997728e-16	-7.405439299220583e-17	-1.459214114259182e-17	-2.496470501474409e-17	-9.949888998878148e-17	-1.8236794826119636e-16	-1.7583190872731832e-16	-1.6754675668468085e-17
32	9.925445246573426e-16	9.407428290438046e-16	7.991605978294746e-16	5.450343531486954e-16	2.517157471040684e-16	6.418164237550981e-17	1.319407798039447e-16	4.154404770299302e-16	7.43240159237213e-16	8.20819581699715e-16	6.757338771243006e-16	4.617454301276524e-16	4.556265887666726e-16	7.160605511109817e-16	1.0307589467194716e-15	1.117662659037907e-15	9.612045994111267e-16	7.302502100310173e-16	6.421682469488196e-16	5.934397962684293e-16	4.65481737867228e-16	3.053525700422966e-16	2.9361342119849436e-16	4.736843908387298e-16	6.763577393396038e-16	7.411309301043031e-16	7.657842927964226e-16	9.286404439654367e-16	1.1878751697107154e-15	1.2934971400344467e-15	1.1087094047961253e-15	7.954480069357524e-16	6.649348673955877e-16	8.098108760505591e-16	9.926355263710187e-16	1.0141553415329231e-15	8.439667866800281e-16	6.606888897121626e-16	5.914097270544509e-16	6.240571144209819e-16	6.981538650241256e-16	8.288662239293092e-16	1.041324265752647e-15	1.2845249245586585e-15	1.513462320957575e-15	1.6054982642516823e-15	1.476239695906842e-15	1.1469001534278806e-15	8.002912376556132e-16
33	2.762976291946845e-16	2.2955148878390996e-16	2.1273845101068732e-16	2.6296582929737197e-16	3.735020109565084e-16	4.90983276800829e-16	5.569959228854541e-16	6.169384329160086e-16	6.83182748941261e-16	8.178726167027152e-16	8.55018001881448e-16	7.28307876006642e-16	5.194557952323945e-16	4.830337477452405e-16	7.079720200953822e-16	1.0022369862884249e-15	1.128075727662923e-15	1.0225064359586316e-15	9.162965338590862e-16	8.99606568040407e-16	8.937233675748545e-16	7.5767047126546035e-16	6.232134166507125e-16	5.654056479693176e-16	7.090774576946073e-16	8.858171867895506e-16	9.394389896866957e-16	9.254762282224438e-16	9.484163355978704e-16	1.0176851619311314e-15	9.506710970918494e-16	6.838529778251248e-16	4.538934470664399e-16	5.330200942969098e-16	8.665798356532589e-16	1.0871026757512576e-15	9.39167854026281e-16	5.593784607812042e-16	2.899794989308253e-16	3.0957906901766846e-16	4.869126202824429e-16	6.939083646389628e-16	9.309614291186656e-16	1.1637893689762248e-15	1.3826764378081189e-15	1.4596532053359257e-15	1.3249616107351454e-15	1.0900738026405288e-15	8.798510043101846e-16
34	-1.5789545433254007e-16	-1.0812545745318396e-16	-2.187276723972848e-16	-3.2755266131183854e-16	-2.683908465764747e-16	-1.0695563057815185e-16	2.418503441512346e-17	2.517594121710393e-17	-9.233540575420254e-18	-1.8245083904996498e-17	-6.562067558810617e-17	-2.1050991700787115e-16	-3.4290014287032817e-16	-3.3421294707300165e-16	-1.5661633605828172e-16	5.733464269913047e-18	2.3983810421604706e-17	-1.0050040376286897e-16	-1.543835724750735e-16	-6.429189354853069e-17	7.92258661551041e-17	1.5699563666379276e-16	8.994917128881186e-17	9.264170026641385e-17	1.6971438912048446e-16	2.851146295563771e-16	2.862604137578154e-16	2.0776540837974943e-16	1.3432047338737617e-16	1.3832142973497645e-16	9.260592153173834e-17	-9.548052539399444e-17	-2.9840601576305443e-16	-2.9097973183198193e-16	-5.500183413548323e-17	2.0726724891267292e-16	1.7893555171272906e-16	-1.3633961566967005e-16	-4.8159842668660795e-16	-5.816510533287744e-16	-3.955087336155428e-16	-9.34253933990191e-17	1.1407400112303142e-16	2.442258472357645e-16	4.039155888859639e-16	5.256066440340984e-16	5.55084223844694e-16	4.024908464512539e-16	1.8532014860727585e-16
35	6.092319426844422e-16	4.301255902085007e-16	4.1817500451922047e-16	5.700932014278234e-16	6.705783658097496e-16	6.573634659765291e-16	6.252240984957584e-16	6.591885686805889e-16	7.561854843958952e-16	8.182619973020675e-16	8.147401233767538e-16	8.303114815368408e-16	9.190293391108433e-16	1.0242717323487338e-15	1.0486844593841023e-15	9.850076580050063e-16	9.066564246196786e-16	8.730964758248952e-16	8.2390419014448e-16	7.060425745465358e-16	5.710412643577782e-16	6.018803241571611e-16	7.600577042538186e-16	9.461882410330386e-16	9.623616730695467e-16	8.895204733642265e-16	9.216005553963728e-16	1.06706309593093e-15	1.1323078315855988e-15	1.0183569011007233e-15	8.604818710851844e-16	8.451823972208601e-16	9.37351643983116e-16	9.533208349133915e-16	8.463443080642584e-16	7.956286708718749e-16	9.022010168041491e-16	1.0059902035887874e-15	8.757256782187054e-16	5.501652436716336e-16	3.601294584854537e-16	4.924372059712516e-16	7.277868080247503e-16	7.916838298906289e-16	6.255819517790015e-16	5.042368098726523e-16	6.471714024947737e-16	8.784830086534252e-16	9.992082261755201e-16
36	-2.0214117660117637e-16	-1.6594107662282226e-16	-1.0780650216688092e-16	-1.2841744277715047e-16	-2.274336277716006e-16	-2.9303289867111324e-16	-2.647543614728046e-16	-1.508487703027882e-16	-8.063211505555398e-17	-8.929418822711022e-17	-1.4977387349471582e-16	-1.4796165158861683e-16	-1.0997451971437005e-16	-1.095571052658774e-16	-1.9932928259699842e-16	-3.027025405796392e-16	-3.4189179811313227e-16	-2.446978612613276e-16	-1.178393683716828e-16	2.0206570545568496e-17	1.404693744792738e-16	2.5594254830966322e-16	3.050443456349497e-16	3.173515240085589e-16	2.5276527417355754e-16	1.6564047786955461e-16	1.0203745251841406e-16	7.488873887361443e-17	2.9593965478251045e-17	2.6611572886038707e-17	7.384738559295267e-17	1.6362212975445595e-16	2.48031119927783e-16	2.798725457800858e-16	2.422240202563541e-16	1.7932543734619703e-16	1.1821691337171801e-16	1.52709659159442e-16	2.5966709573265473e-16	3.9682302769200017e-16	4.4080260373952827e-16	4.071825549388094e-16	3.0657685729964463e-16	2.9138255476772454e-16	3.0949023504333833e-16	3.5406600620846887e-16	4.028326766005237e-16	4.160283456320167e-16	3.7291855478968827e-16
37	3.058604115843703e-16	1.1044445842836466e-16	-3.747189004612892e-16	-8.120779175589304e-16	-8.689835718995948e-16	-6.270408792483389e-16	-3.7319270762724125e-16	-2.1281029112255755e-16	-6.419866479593244e-17	5.79251317942981e-17	2.9175484320969875e-17	-2.110182168129509e-16	-3.947373134034261e-16	-2.2626445586483417e-16	1.8224128145573154e-16	4.55009899949073e-16	3.4700475898499614e-16	3.2694551917848933e-18	-2.5348887130669234e-16	-3.493656364588544e-16	-3.8732636453151877e-16	-4.1622515276158425e-16	-3.1371723789675513e-16	-3.1450407288817787e-17	2.940262351213585e-16	4.5159598665055755e-16	3.824647329200858e-16	2.251532666978557e-16	9.068663440320852e-17	9.717715977576868e-17	1.9414520877277428e-16	3.09909433457591e-16	3.482520997789331e-16	2.310338504807952e-16	-2.0703528480741363e-17	-2.181117465114005e-16	-2.5059191804357535e-16	-1.0450579669502722e-16	4.8908000801284564e-17	1.4858210277238963e-16	2.448867533544089e-16	3.97456076447701e-16	5.381136086228199e-16	5.251256243194324e-16	4.0900077794913657e-16	2.364714983407212e-16	1.141981529223967e-16	4.958905144369885e-17	1.1616904128912072e-16
38	2.2420933511616063e-16	8.441367726610219e-17	-1.9170440537867555e-17	-5.505358095552025e-17	-4.1299253947447816e-17	-2.366674506078781e-17	5.035259421805259e-17	1.857898526790485e-16	3.694719301300338e-16	4.3068127021563794e-16	3.2958020441732326e-16	1.297922743916435e-16	3.531331884350603e-17	9.80305614992137e-17	2.151953044312955e-16	2.8203897775886316e-16	2.7052206651582974e-16	2.2543733692429484e-16	1.320923561395939e-16	1.3967269296025595e-17	-4.485229086492857e-17	8.24575538542302e-17	2.9528633465620025e-16	5.177335575425235e-16	5.81323135009471e-16	5.7235136790113525e-16	6.281816555171926e-16	7.482713071058862e-16	7.843277821024608e-16	6.923718129454948e-16	5.524489903902082e-16	5.123607106015179e-16	5.576780262143902e-16	5.834275991679694e-16	5.096398478019376e-16	4.593215444696632e-16	4.829282390000208e-16	4.777693890888686e-16	3.3692728027289187e-16	8.393052474866456e-17	-6.963101433672835e-18	1.7061896071816288e-16	4.302113814485509e-16	5.009673047001849e-16	3.3089416817001943e-16	1.307702654952165e-16	1.9171129665552388e-16	4.4057203627153443e-16	6.728435884983779e-16
39	-1.7289571964711399e-16	-5.365005082557265e-16	-9.030187384844367e-16	-1.052519832776085e-15	-9.294755483157497e-16	-7.351467361767254e-16	-6.704477680217478e-16	-7.251468422165143e-16	-7.373567476285341e-16	-6.242827656693552e-16	-4.3097806743204186e-16	-3.5889373117597055e-16	-4.2817310089580737e-16	-4.934454490872795e-16	-3.777002232870751e-16	-1.2303472879073223e-16	6.826768059857494e-17	6.023542824753896e-17	-9.727996960828211e-17	-2.379914144556367e-16	-2.470577907618533e-16	-1.2981902710617947e-16	2.1772187686539742e-17	1.4708493285635676e-16	2.7254501812042226e-16	4.197905557577203e-16	5.55757658038961e-16	5.994021964219197e-16	4.675695350621538e-16	2.8150789943397396e-16	1.6288587293761898e-16	1.4773542243909885e-16	1.4549073682513976e-16	6.602101753783821e-17	-7.544428411339699e-17	-1.2812926200005187e-16	-6.451383032198292e-17	4.6309340212968183e-17	8.235858392094646e-17	6.398246021657122e-17	1.0059388406901631e-16	2.5179342818783506e-16	4.373254299859163e-16	5.581527006672339e-16	5.936008883868899e-16	5.384125426970025e-16	4.721264571784747e-16	4.388547026079773e-16	5.074436925951245e-16
40	-3.914648564259628e-16	-5.440157463506214e-16	-6.026358586550933e-16	-5.269337418295431e-16	-3.2747996271349974e-16	-1.2137286031827803e-16	-9.427312086122918e-19	3.4171707746820085e-17	4.2161800609306284e-18	8.206756338224404e-17	1.4737469419377275e-16	1.3290685199121753e-16	-2.9333336021119596e-18	-1.3260726271446433e-16	-1.2399867351173345e-16	2.4812906776073465e-17	1.9755973492251157e-16	2.8371522943849075e-16	2.893041666389718e-16	2.5189817958064183e-16	2.0049779522654363e-16	1.3708344724365264e-16	9.437872945775915e-17	9.932811542290611e-17	1.3161068881648326e-16	1.6152429732392588e-16	1.4861260712783977e-16	1.1879214568860616e-16	1.0846388852038439e-16	1.427055801439181e-16	2.0156888740417748e-16	2.2994706495359714e-16	1.8280704257587133e-16	7.567997277453827e-17	2.6774073462197027e-17	1.5677333892995739e-16	4.2443369405393835e-16	5.800151580713348e-16	4.738237270880353e-16	2.1081769800851546e-16	4.9057138374564967e-17	1.1089797762533044e-16	2.770586201725101e-16	3.5570227738410102e-16	3.3290404550693376e-16	3.2080085874273213e-16	3.776620932696858e-16	4.446413996687613e-16	4.840279444641557e-16
41	-1.311473300917027e-16	-1.4346849181301034e-16	-9.404979119902395e-17	-3.4142078007883005e-17	-3.8099287678339096e-17	-4.1018625224399016e-17	-1.8244934632910133e-17	6.316361124733805e-17	1.4583617706384057e-16	2.619193824218184e-16	3.767725636648084e-16	4.688406103470912e-16	4.3841075044965123e-16	3.201269629346693e-16	2.3640867148121037e-16	2.6272486472959576e-16	3.270792391573763e-16	2.9692007885471526e-16	1.8799845471744871e-16	1.0136148311221345e-16	1.1273233168083183e-16	1.835001259035472e-16	2.059105067351509e-16	1.1909589072555546e-16	4.232921986916407e-18	-7.427179652397255e-17	-9.364257951827036e-17	-1.1918758474160214e-16	-1.46166555405212e-16	-1.3998824868150923e-16	-8.029627294725914e-17	7.533070402890711e-18	6.388379839684595e-17	5.506506979983414e-17	6.856558238557812e-17	1.4652097278316166e-16	2.6539892139775146e-16	3.291617961672714e-16	2.377508659140375e-16	4.114006240662212e-17	-1.7074319016965717e-16	-2.624018955585895e-16	-2.3433650898238813e-16	-1.7302712433031017e-16	-1.5124705492966603e-16	-1.891407460733226e-16	-2.0717086725474668e-16	-1.7914358248035784e-16	-8.8018019904813e-17
42	5.659193871678782e-16	5.236543013645785e-16	4.395760291796356e-16	5.0723764150104e-16	6.8571263643731e-16	7.226430715460462e-16	5.548549097932191e-16	4.0337317350564926e-16	4.992264593141358e-16	7.360475152168985e-16	8.661845622007587e-16	7.400885158655268e-16	5.513896672564337e-16	5.095428742789027e-16	6.067888908443736e-16	6.402272488593818e-16	5.353376655962389e-16	3.9549909206588657e-16	3.7237117291527483e-16	4.2085533426692093e-16	4.296622605885764e-16	3.4665709819325957e-16	3.0787805879943204e-16	3.5930163178058444e-16	5.485516239009894e-16	7.404869781789548e-16	8.280461209275105e-16	7.992919456240639e-16	7.357048033791912e-16	7.155560158245981e-16	7.715985728388567e-16	8.062869742517952e-16	7.733300735870427e-16	7.032984412439198e-16	6.961613060945526e-16	7.953371237000898e-16	9.23388863082462e-16	8.913157222867684e-16	7.022662627093714e-16	4.841304767604842e-16	4.231947425423389e-16	4.874381863523543e-16	5.69815724360637e-16	5.761517709735864e-16	6.214398073854055e-16	7.805893773671339e-16	9.296120403360137e-16	9.471039876711235e-16	8.6054160819618975e-16
43	4.495158354645166e-16	5.587218243021972e-16	5.668267377617694e-16	5.512139304729827e-16	5.734007905686632e-16	6.526128890590742e-16	7.493001600893505e-16	8.72415552496078e-16	1.0708005137499518e-15	1.2456264357098002e-15	1.3414755724423249e-15	1.2827445496059758e-15	1.0789721831497909e-15	7.980648679944515e-16	5.148583306818388e-16	2.8760013042731457e-16	2.0105366019960901e-16	2.470572146267775e-16	3.972160175973139e-16	4.980409863975625e-16	4.58564688468606e-16	3.7146199244217626e-16	3.773378584865762e-16	4.890157527129519e-16	6.411274725222623e-16	6.467676481627145e-16	4.570966694936953e-16	1.3142850566787279e-16	-1.3138648976372954e-16	-2.1764106144088871e-16	-1.2747227722904096e-16	1.1666227991290878e-17	1.3127674969243403e-16	2.462945848819344e-16	4.720189341074771e-16	7.662782071122703e-16	9.829994441447303e-16	9.386890570065857e-16	6.617563627031556e-16	3.7951193516143967e-16	2.710194708934086e-16	3.2532316624871647e-16	3.407906142786077e-16	1.935065616152023e-16	-1.7855261126488617e-17	-5.78641032914259e-17	1.0563681199092546e-16	2.808793689790229e-16	3.095932073908909e-16
44	4.0813558414506664e-16	4.555771648217319e-16	4.584685248720122e-16	4.756209496030305e-16	5.09203564054025e-16	5.451700936582037e-16	5.524612952828661e-16	5.989747828840217e-16	6.897411922727052e-16	8.067293990876343e-16	8.823677329345526e-16	8.472831763840522e-16	7.278733338389417e-16	6.426839008659753e-16	6.377121375021474e-16	6.770430338805595e-16	6.8615802107785305e-16	6.2166835870035e-16	5.627792682419287e-16	5.282353634065213e-16	4.975420688562829e-16	4.341945393905726e-16	4.53835209163395e-16	5.266534696786929e-16	7.115199382449858e-16	8.096996162206895e-16	7.726057960923982e-16	6.36325675003632e-16	5.545469476373422e-16	5.712493396505283e-16	6.214522944529815e-16	5.840143027846819e-16	5.18804601423793e-16	5.818509097541785e-16	7.95076295655545e-16	1.006528186908651e-15	1.0659280644721192e-15	9.189544672323644e-16	7.517025705825935e-16	6.852824727713477e-16	7.179316670720009e-16	7.235230898950529e-16	6.864067687291009e-16	6.216351978365465e-16	6.117177085365067e-16	6.775837747849712e-16	6.948991128078446e-16	6.709626541805511e-16	6.695712563803592e-16
45	1.1185045170790698e-15	1.2120241004472208e-15	1.2109273646687711e-15	1.2446905748990252e-15	1.307741069895713e-15	1.3174371927135364e-15	1.2479865711110207e-15	1.2246791056747648e-15	1.3639888173911048e-15	1.5328510525910376e-15	1.6702989908376004e-15	1.647801541204741e-15	1.5248493887411287e-15	1.4196023940748498e-15	1.3721002784702994e-15	1.3165567528827062e-15	1.2205359197740583e-15	1.1294503805400346e-15	1.1455081615692602e-15	1.2216593794328364e-15	1.2711800769848183e-15	1.2511654212759186e-15	1.3029073677186279e-15	1.3894319726033227e-15	1.4947892802401826e-15	1.4547146301842054e-15	1.2899754773602357e-15	1.1043292638558538e-15	1.0185190299813014e-15	1.0065337717180343e-15	1.0453874094486997e-15	1.0926106147255582e-15	1.1927700996523693e-15	1.3534838567233175e-15	1.5645590648324094e-15	1.7547767545375686e-15	1.8474753241206972e-15	1.7286197856481377e-15	1.4595984923872822e-15	1.202604590331858e-15	1.1204782808593602e-15	1.1689059145919732e-15	1.2132322916825145e-15	1.1969507301818389e-15	1.2525876084195832e-15	1.4510108048516586e-15	1.5907715861758255e-15	1.5412497191641058e-15	1.4071745351594066e-15
46	4.457260284570971e-16	1.6228013550221508e-16	4.825563183011806e-17	2.4043154594444263e-16	5.397714827637556e-16	6.674347186394974e-16	5.596705478853939e-16	4.482736097497512e-16	5.237722217923522e-16	7.666389021415773e-16	9.556504772099889e-16	8.809885569958756e-16	6.275306750746022e-16	4.537724654564405e-16	5.1380456467251e-16	6.989668832298123e-16	8.08278808901198e-16	7.741157330986824e-16	7.117676568378926e-16	7.089379098874321e-16	7.303195693480126e-16	6.661184192046067e-16	5.66586787273936e-16	5.318203134345907e-16	6.812372407234509e-16	8.612230367243828e-16	8.465091430074e-16	5.878463273731162e-16	3.4457568519130287e-16	3.497203280275602e-16	5.97198776766949e-16	8.033948052978854e-16	8.153195377927878e-16	7.467869531088529e-16	7.874820201014398e-16	9.560298654726479e-16	1.0798802258410816e-15	1.0066811922491558e-15	8.145722549146497e-16	6.355191466608526e-16	5.39221935177296e-16	5.117406047474757e-16	5.388831741709403e-16	6.206189472876028e-16	7.226596931913785e-16	7.861022020316956e-16	7.638854539400076e-16	7.381690612720554e-16	8.088548396377399e-16
47	3.890981756639981e-16	3.4628804873372645e-16	3.1136587294210134e-16	3.4167089892037036e-16	4.156948862343162e-16	4.0753737086127463e-16	3.04798236561724e-16	1.9275856911457252e-16	2.5329945528474723e-16	4.037053494047416e-16	5.58412472153021e-16	5.012486067734687e-16	3.198337214845022e-16	2.212598450232353e-16	3.5229432042665085e-16	5.803863484666534e-16	6.727103663137885e-16	5.887390809233511e-16	4.949972850520414e-16	5.17219767818214e-16	5.883511433959288e-16	5.667446197263385e-16	4.740248347294039e-16	4.476410891486738e-16	5.70189759437754e-16	7.206156735456259e-16	7.422179016524634e-16	6.518955493729477e-16	5.803601534533749e-16	5.979858580441692e-16	6.610482762222731e-16	6.390382084304604e-16	5.548230523976762e-16	5.229212054040918e-16	5.834589860152035e-16	6.715254961104646e-16	6.668747249790781e-16	5.157934120886329e-16	3.7834195203957926e-16	3.6380328798103e-16	4.971882897511066e-16	6.134302651157398e-16	6.334929289985196e-16	5.934130956404324e-16	6.448901036307587e-16	8.100099093845197e-16	9.630012106911067e-16	1.0027205625383329e-15	9.612310816521858e-16
48	7.334100668765178e-16	3.428010510060149e-16	-7.729821206758467e-17	-2.3129010740193526e-16	-9.850202799622534e-17	-3.4007411329270717e-17	-2.534303687116715e-16	-4.943931717263562e-16	-4.406669304260472e-16	-4.555532781368617e-17	2.6887447549442883e-16	2.7007430787132815e-16	1.5254067896431858e-16	2.5168362539745013e-16	5.678335644325868e-16	8.655746435825196e-16	9.325306282032619e-16	8.327712163252332e-16	6.671185156945606e-16	5.346109880507909e-16	5.115185278671069e-16	6.458086653336702e-16	9.235236451838358e-16	1.1199793917851627e-15	1.1573691163690094e-15	1.049407106738399e-15	1.0306155773706412e-15	1.1259520803638231e-15	1.179703966271677e-15	1.143982728616616e-15	1.0937890679266264e-15	1.1038257625050016e-15	1.1180759016402504e-15	1.0423457615089387e-15	8.345888826036637e-16	7.007360613716691e-16	7.518791697315026e-16	9.10496241114637e-16	1.026548312475191e-15	1.0393803553799502e-15	1.0790968620210369e-15	1.2115255123596991e-15	1.3816997618966533e-15	1.44896744964974e-15	1.4075097247110968e-15	1.3381892019504368e-15	1.3006153677644752e-15	1.3310869524695382e-15	1.4542392930690423e-15
49	7.417691250858576e-17	-3.0038245656560746e-17	-2.2585585371187903e-16	-4.891481041460374e-16	-7.18902763301045e-16	-7.526672534048061e-16	-5.290340210655114e-16	-2.1697685994276812e-16	-6.277701062564956e-17	-2.0150714329274936e-16	-3.665060545207367e-16	-3.464844519325715e-16	-8.734494402840574e-17	1.4602283383748195e-16	9.086789154562894e-17	-2.46255838433711e-16	-5.914771547974309e-16	-7.800477615816899e-16	-8.346444980977883e-16	-9.637370049846445e-16	-1.186731878757189e-15	-1.3151735391411782e-15	-1.2074654636555616e-15	-9.893116233132608e-16	-8.993383173598437e-16	-9.739237178664288e-16	-1.0129403262029385e-15	-8.50955362678479e-16	-6.323310507753319e-16	-5.259900803991101e-16	-5.750071748336149e-16	-5.969628068536383e-16	-4.9614649051233e-16	-4.0207538918720344e-16	-5.267591686405008e-16	-8.101712033090214e-16	-9.965890605653242e-16	-8.92270028119833e-16	-6.214509886141357e-16	-4.264984306029589e-16	-3.682595870393229e-16	-2.79319285704914e-16	-7.918677356439586e-17	7.410818276978257e-17	1.755556162472282e-17	-2.461266190773254e-16	-4.975976920249502e-16	-6.382908440926259e-16	-6.864220872267922e-16
50	-2.8492657331851103e-16	-6.189329669179874e-16	-1.0007601916615366e-15	-1.1035975586353184e-15	-9.0811768442798e-16	-7.236946196525116e-16	-7.353028276364144e-16	-8.039870831224169e-16	-7.725696730368498e-16	-5.902880661640216e-16	-4.953417041974186e-16	-5.8849079931635e-16	-7.117551626252113e-16	-6.727436570382534e-16	-4.6928814840178e-16	-2.997686703989304e-16	-2.7975557475414533e-16	-3.614544694872998e-16	-3.8928359983636853e-16	-3.58391170725086e-16	-3.3407037822563903e-16	-3.3358436397197327e-16	-2.731223247517323e-16	-1.385776947243962e-16	5.060459885943048e-17	1.8493821755934446e-16	2.1596528057493642e-16	1.9261412370755527e-16	1.3091979240373997e-16	1.1044908071160985e-16	9.600769338784674e-17	3.3711272608484135e-17	-1.1236970945361301e-16	-2.6857437749382164e-16	-3.3822574070149486e-16	-2.668912125889498e-16	-1.6703811775694725e-16	-1.5552237350769378e-16	-2.64319013086865e-16	-3.8558008981399767e-16	-4.2711090152823187e-16	-3.9207392952447254e-16	-3.214506690562138e-16	-2.3498053844830333e-16	-6.50761421186012e-17	8.375721000894618e-17	1.191762580757306e-16	3.8034864309925907e-17	-1.7610407899824097e-17
51	4.814292429953008e-16	-8.895539043832811e-18	-5.297650617922847e-16	-7.751933571497058e-16	-6.709126896423821e-16	-4.738189966506704e-16	-4.096263270751057e-16	-4.780131085339631e-16	-5.312823026216651e-16	-5.275590118762151e-16	-5.468650773029293e-16	-5.520277268612471e-16	-3.893581858766745e-16	-4.1415260232987634e-17	2.2751555782880936e-16	1.9964198175375165e-16	-1.1953236479166547e-16	-4.2990448232994143e-16	-5.613193806279231e-16	-5.420485239071195e-16	-5.261479831794308e-16	-4.841081210272873e-16	-4.017274499007358e-16	-9.589035877645857e-17	1.6177699494148384e-16	2.069768323822713e-16	-1.0581495257458623e-17	-2.7572779215655826e-16	-3.770888145387588e-16	-2.184594711996819e-16	7.7207361211064e-17	3.4726854155687935e-16	4.777175081881251e-16	3.959766748359632e-16	1.0151130247270721e-16	-2.0860881293921854e-16	-3.879743513707295e-16	-3.089917151558012e-16	-1.4494757108650336e-16	-5.618445018992403e-17	-1.2700649178256689e-17	1.5548191245274251e-16	4.243477900210967e-16	6.642597012277697e-16	6.439741647694796e-16	3.9031882208763806e-16	1.8606967771957388e-16	1.1982557889379598e-16	1.8313047196739727e-16
52	7.207248247484313e-16	5.093721328324698e-16	1.7718311120942653e-16	-2.5772936892845213e-16	-5.694582902423687e-16	-5.648608078292265e-16	-1.9140636693981991e-16	1.9929884912298689e-16	4.3948445489228817e-16	2.613107041674357e-16	-8.253154340382777e-18	-8.661582404569868e-17	1.8571832180336151e-16	6.132749071350813e-16	8.435706615143873e-16	6.665482488684314e-16	2.484576842072792e-16	-8.140828952467324e-17	-1.3925837537884645e-16	-1.0689354647786014e-16	-1.8989982619701914e-16	-2.978477144724236e-16	-3.2752308673735593e-16	-6.408516066638417e-17	9.068170619971724e-17	4.5153622409126014e-17	-9.625525997649716e-17	-5.006655177679014e-17	2.3901748996154105e-16	4.700643736499314e-16	4.041514383743325e-16	1.1987209062438302e-16	-4.974106988869438e-17	5.249002424791108e-17	2.4586509984211317e-16	3.475471923007045e-16	2.6089557483289137e-16	1.7633313441261614e-16	2.188581818956864e-16	3.562653849736252e-16	4.4252238673318643e-16	4.773450258713707e-16	4.6372359480692e-16	5.994751865108217e-16	7.952386662301744e-16	9.344980323468557e-16	9.350733222055668e-16	7.209786692892272e-16	4.2376333542999915e-16
53	7.555720430365675e-16	6.649829543237414e-16	5.242801427396123e-16	3.585640114355775e-16	1.9288368761794808e-16	1.1077251657563203e-16	1.36165114220628e-16	2.7333632930698633e-16	3.387253358496501e-16	3.0266716680044916e-16	1.9516883098667287e-16	2.1856035523577852e-16	4.51224420245808e-16	7.506179882710202e-16	8.834796865692697e-16	8.261458499683434e-16	7.224034785630886e-16	7.255795902856788e-16	7.589947402542876e-16	7.500560515412738e-16	7.432814355779778e-16	8.384851990758348e-16	1.0259200236490216e-15	1.121274192931331e-15	1.05750321445334e-15	9.38386301205928e-16	9.72110566047249e-16	1.1255629006014892e-15	1.2054669326660972e-15	1.1299826255755042e-15	1.045175593024862e-15	1.1028861255386153e-15	1.2350085744158276e-15	1.2340585112450074e-15	1.0176018152014268e-15	7.894335622618322e-16	7.357373155331743e-16	8.222984456680636e-16	8.961673576159385e-16	8.807974414663994e-16	8.94440344234134e-16	1.0375455888863448e-15	1.2114513712147779e-15	1.2752704518753531e-15	1.1891830773389236e-15	1.1107684717207547e-15	1.1694728214929013e-15	1.2961320597585258e-15	1.4052485252911364e-15
54	-3.318129290879029e-16	-3.3636178127424173e-16	-4.0760043783767026e-16	-5.565534031055646e-16	-7.282759892454164e-16	-8.169626181968669e-16	-8.298737618578286e-16	-8.041236081431738e-16	-8.34969416813362e-16	-8.569587287326418e-16	-8.317419690190535e-16	-7.092323724392032e-16	-5.890427806442501e-16	-5.277957828933577e-16	-5.350019200364498e-16	-5.461769261023479e-16	-5.466762936965377e-16	-5.098184502730293e-16	-4.937473796211964e-16	-4.310980510875495e-16	-2.997695670129799e-16	-1.2162368501185095e-16	2.4718310339928662e-18	3.7351446448467405e-17	-1.8817888289118445e-17	-8.579366495174456e-17	-1.3265333015870187e-16	-1.7991775527596904e-16	-2.6156753048236564e-16	-2.717163040916862e-16	-1.6913105671138463e-16	6.8988995516774565e-18	1.2780525958393648e-16	1.0232349302934229e-16	-4.310164446495977e-17	-1.9905794852304114e-16	-3.1082664894135757e-16	-2.9707575424556983e-16	-1.9193682657483211e-16	-2.0027296648558505e-17	1.0427994872652577e-16	1.3353857885028277e-16	6.880485157872553e-17	6.788272555303007e-17	1.4416022973830249e-16	2.427993037249847e-16	2.8230363557339716e-16	2.327020632374916e-16	1.8089523048756572e-16
55	4.347529692368542e-17	-3.358495187061652e-16	-6.540780881573721e-16	-7.7117724758711e-16	-7.164360523521353e-16	-5.926259887757045e-16	-4.611612378585648e-16	-3.6117826853334556e-16	-2.549364389998813e-16	-2.869818849636714e-16	-3.513736131528827e-16	-4.0192977839413365e-16	-3.4932704403105057e-16	-2.1098389920708003e-16	-4.302336159839206e-17	1.0669466048572777e-16	1.6761276702885378e-16	2.3399067691275218e-17	-2.4151958904823617e-16	-4.649578356777145e-16	-4.816386266776867e-16	-2.5321534412506047e-16	-1.2308800833624093e-17	1.0827651714278648e-16	8.446382444909774e-17	4.497004501993882e-17	7.996242606286435e-17	1.306923379797881e-16	5.295642608915138e-17	-8.122126221772715e-17	-1.283409819197949e-16	-7.43309925328025e-18	1.5935898656145838e-16	1.9669117558496615e-16	2.2567821236888885e-17	-1.425140322440156e-16	-1.6373234142572803e-16	-6.690235513332407e-17	-6.495362095942992e-17	-1.8685739328525004e-16	-2.3878169547040313e-16	-5.1072935782856816e-17	2.1410661326476674e-16	2.350585039524211e-16	-1.0974608047090895e-17	-3.0939762549854574e-16	-3.115021105725416e-16	-8.098195900104811e-17	1.435765517382521e-16
56	2.782392317051161e-16	2.0097932672378691e-16	1.8399341711705088e-16	3.717880793979358e-16	6.788556862410642e-16	8.444623195869126e-16	7.2934196849022e-16	5.26275303619763e-16	4.829475961102145e-16	6.245861753498256e-16	7.787415424540624e-16	7.377051064980835e-16	5.794162263739835e-16	4.799723754136603e-16	5.372539798266635e-16	6.260685530460601e-16	6.358315405780878e-16	5.278961517800907e-16	4.1319299174495314e-16	3.6734458161838146e-16	4.0862652104683665e-16	4.632859966763301e-16	5.806178879741632e-16	6.076143005100757e-16	6.02513578956559e-16	5.010769976926487e-16	3.5350849299628006e-16	2.1988638857549038e-16	1.7981658730475967e-16	1.5100223814509246e-16	5.129741811922767e-17	-1.084575486523428e-16	-1.713130525375759e-16	-2.347015013837029e-17	2.779142196935436e-16	4.59410373517844e-16	4.563543762531026e-16	3.658367142926582e-16	4.3076643733017456e-16	6.152476232407195e-16	6.792892333808754e-16	4.3372604171711853e-16	8.637813020501044e-17	-1.1465561434407162e-16	-1.1108767192972907e-16	-4.615520284063954e-17	-1.263784550823035e-16	-2.188400507443366e-16	-1.6731892961785171e-16
57	2.372125858023581e-16	1.6332553705672025e-16	-1.3830522116351392e-16	-2.7171428811154824e-16	-1.039409341835134e-16	8.695903080720728e-17	-6.737969454694807e-18	-2.5235329236488494e-16	-3.168417988350578e-16	-8.644254886608026e-17	1.1654854873385032e-16	5.1456583321425423e-17	-1.7422831971270823e-16	-3.008574981349009e-16	-2.4746621601253694e-16	-2.0651527100028898e-16	-2.738719431672129e-16	-3.666851771182599e-16	-3.25998124465442e-16	-1.9409676551756928e-16	-1.1707980609114492e-16	-2.169976060402989e-16	-3.4463849177108423e-16	-4.771444772704266e-16	-4.633278132303242e-16	-4.236076739562529e-16	-4.445313336938065e-16	-5.041503741977788e-16	-4.775937032871897e-16	-3.5007698733714895e-16	-2.7245787323604433e-16	-3.746525504294451e-16	-5.520648107428766e-16	-5.333263314200339e-16	-2.6423424001346707e-16	-2.6803619789304004e-17	-3.91740597809882e-17	-2.689805914904697e-16	-4.626769888192113e-16	-5.031978074013536e-16	-5.325141479626255e-16	-6.39401030104313e-16	-7.120086030480043e-16	-7.409774354499057e-16	-6.716764883259563e-16	-6.798920590857794e-16	-7.772083908385276e-16	-7.612288762683669e-16	-5.984718031223504e-16
58	-4.861463150281587e-16	-3.838370882762444e-16	-1.807411358353579e-16	6.752298160573505e-17	1.6483522824927787e-16	7.532895461917036e-17	-7.845390232727519e-17	-8.363825123600808e-17	3.901048855793962e-17	2.6299243848220185e-16	3.1940511972977056e-16	2.510851013399473e-16	1.9157592766308488e-16	1.6591813480958937e-16	1.2575962510503832e-16	2.296118639804713e-17	-4.3349858593153595e-17	-8.303917619412498e-17	-1.3640300728775373e-16	-3.3572755092851224e-16	-6.143774885628885e-16	-8.093754673503999e-16	-8.026938562585722e-16	-7.521169273378888e-16	-7.625660497704893e-16	-9.02178404280685e-16	-1.048977381177247e-15	-1.138882657871031e-15	-1.1510676777842227e-15	-1.1511525968376457e-15	-1.1612979921077538e-15	-1.1160226543888508e-15	-1.0272524833949227e-15	-9.473070956113348e-16	-8.735115819706799e-16	-8.438931772627661e-16	-7.712247636730748e-16	-6.694869092454282e-16	-5.885589416530799e-16	-6.258981101940826e-16	-8.27960514012477e-16	-1.112367438896229e-15	-1.2932514099915716e-15	-1.3343951372653879e-15	-1.2444912199113084e-15	-1.1645227065846304e-15	-1.1413802152054606e-15	-1.1342988644443837e-15	-1.1456307939192944e-15
59	1.7262385355870833e-16	2.336574627444691e-16	4.077573156914799e-16	5.66140149842469e-16	5.700476411696162e-16	4.4080035233280297e-16	3.4315995180679075e-16	3.3356026592238216e-16	3.806645306187042e-16	4.480810228433721e-16	5.000014264793418e-16	5.60950285990487e-16	5.917025846447685e-16	4.898222689288878e-16	3.241233216160778e-16	2.1166249720371978e-16	2.5279324530613224e-16	2.7919171161599556e-16	2.128851949686929e-16	3.090514499565183e-17	-1.2150515192450458e-16	-1.540414958595976e-16	-1.6024502243608284e-16	-2.3034504161772464e-16	-3.44033347841096e-16	-4.3088872127783803e-16	-4.871389024311828e-16	-5.678357039228124e-16	-6.784259611722443e-16	-7.476538875678572e-16	-7.2819696291675525e-16	-6.157261760522887e-16	-5.211427131551782e-16	-5.003829260784184e-16	-4.8001715172330035e-16	-4.3518844410596225e-16	-3.405486102183603e-16	-2.51055091752236e-16	-2.351192508204179e-16	-3.170073660173556e-16	-4.97924243946482e-16	-7.315641625294785e-16	-9.267757410499778e-16	-1.027061048535069e-15	-9.883072092429432e-16	-8.900258255901916e-16	-7.608787590777554e-16	-6.631259870276676e-16	-6.569772413960858e-16
60	-8.747970888911346e-16	-8.33304994730327e-16	-7.302456192255846e-16	-5.791116772192516e-16	-5.206583377441825e-16	-5.588191810542604e-16	-6.233725846571273e-16	-6.064479625589118e-16	-5.015738997299276e-16	-3.8482323894275374e-16	-4.252801836077266e-16	-5.526279275078745e-16	-6.579426787377884e-16	-7.157702756402749e-16	-7.606020006963896e-16	-8.311817254415011e-16	-8.628593849017986e-16	-8.596604878259203e-16	-8.3993420847585e-16	-9.013119570888192e-16	-1.047751528535871e-15	-1.1521252983010992e-15	-1.2074689130956755e-15	-1.2049091435938062e-15	-1.2781323944168183e-15	-1.4424811226672244e-15	-1.5957958856757552e-15	-1.6674885369957805e-15	-1.6335940935399495e-15	-1.5809236231805105e-15	-1.5967434199633116e-15	-1.5939086571167098e-15	-1.528374856652447e-15	-1.410994347991387e-15	-1.2918919240964827e-15	-1.2544268949105163e-15	-1.2396526905444064e-15	-1.1519788876791429e-15	-1.027834126951689e-15	-9.75520664836307e-16	-1.115309279696026e-15	-1.3577507155286773e-15	-1.545012409144546e-15	-1.5848566626775547e-15	-1.5438392147427996e-15	-1.5693112755242575e-15	-1.578896217772607e-15	-1.5457361059577113e-15	-1.4925999260507417e-15
61	-5.447585461869633e-16	-5.317836984873372e-16	-4.008750573418642e-16	-1.8357286708393173e-16	-1.4250038765519618e-17	9.599541363393549e-17	1.6552037305438986e-16	2.3063223431120443e-16	2.4920504471024253e-16	3.518504962946593e-16	4.0110794411308773e-16	4.04834123258547e-16	3.1972581014064644e-16	1.4578224691143533e-16	3.2452547139311286e-18	-5.499458281460929e-17	-4.3791732348931295e-17	-1.1124709999393315e-16	-2.7357434993912985e-16	-4.505920390279242e-16	-5.480799029593618e-16	-5.402668432695921e-16	-5.892208559636485e-16	-6.854805481739121e-16	-8.294372686005035e-16	-9.268902258878554e-16	-9.833922635577287e-16	-1.0751178829912846e-15	-1.1050229677684987e-15	-1.0609679820067177e-15	-9.50371136154685e-16	-8.158079980294401e-16	-7.168800471315197e-16	-6.64122709641437e-16	-5.518070800709455e-16	-4.152123008370619e-16	-2.7709532082836446e-16	-2.231275078073794e-16	-2.5809572159761405e-16	-3.596024875983471e-16	-5.09331272145985e-16	-6.924045168136748e-16	-8.68844103095236e-16	-1.0255469884524366e-15	-1.1385013689989332e-15	-1.2373724275265465e-15	-1.2274629296375104e-15	-1.1412677755209617e-15	-1.0337132156070174e-15
62	-6.463643301377724e-16	-7.217425335790796e-16	-6.773394408265869e-16	-5.2511870734969e-16	-3.6642398146708823e-16	-2.0597597222141785e-16	-7.206213156811244e-17	4.56373924762776e-17	9.799209975945864e-17	1.666519143445822e-16	1.5825143267591248e-16	7.584821471239144e-17	-9.845333596933722e-17	-3.0010646974066913e-16	-3.8098069472131107e-16	-3.3240408171750746e-16	-2.3808172638996424e-16	-2.868820130146755e-16	-4.700820098738423e-16	-6.813977173209812e-16	-7.998187214649634e-16	-8.026684828980954e-16	-7.94541401596029e-16	-8.239624516770501e-16	-8.976169802457358e-16	-9.794864895493927e-16	-1.0724811835858874e-15	-1.2086990150380029e-15	-1.294651378629545e-15	-1.2763844525509778e-15	-1.1548344544118835e-15	-9.615664899750649e-16	-7.798046021452389e-16	-6.551740285173007e-16	-5.427369765913565e-16	-4.835847491022083e-16	-4.665771365582361e-16	-4.715506925609935e-16	-4.661578305731728e-16	-4.553649605165268e-16	-5.386607095766795e-16	-7.288739664922278e-16	-9.275706514149594e-16	-1.0535459062620815e-15	-1.087158758125194e-15	-1.137800008898399e-15	-1.1600171243023085e-15	-1.1012820179151979e-15	-9.510641701406982e-16
63	-8.824782019742964e-17	-7.491529582235246e-17	-7.773058059160033e-17	-4.914787267930653e-17	-5.0692615077093775e-17	-9.815240564951844e-17	-1.724683599315773e-16	-1.6838070650045457e-16	-8.202854729582877e-17	-5.752033237253882e-18	1.752558747484664e-17	7.49646072102e-18	-5.012768456289106e-18	4.2419825067241223e-17	9.562727482545342e-17	5.917991150449988e-17	-9.464072482879363e-17	-2.991170088812555e-16	-4.3340484764695484e-16	-5.010134363829202e-16	-5.494737177288784e-16	-6.248522684698805e-16	-6.01582555482883e-16	-5.465368537833255e-16	-4.635787394928777e-16	-4.921801658761899e-16	-5.698302460380723e-16	-5.53273192898335e-16	-4.036901262913461e-16	-2.651601667130593e-16	-2.7986677822264963e-16	-4.0147289488482953e-16	-4.403119497756658e-16	-3.261726826301655e-16	-2.0050247919941088e-16	-2.612512710629924e-16	-4.691709696283794e-16	-6.044929118627979e-16	-5.777026054207588e-16	-4.0842925640051703e-16	-2.8288683004353637e-16	-2.61537706347243e-16	-2.9474005168902947e-16	-3.454066335996014e-16	-3.6019976439193897e-16	-3.7075627675577907e-16	-4.469611351323062e-16	-6.013452826446547e-16	-7.476796347876974e-16
64	-5.92078520605027e-16	-7.138816185360823e-16	-9.62224530697388e-16	-1.2446481786392342e-15	-1.4165659713044783e-15	-1.3883166067240238e-15	-1.205926751916105e-15	-1.0361110347548765e-15	-9.699293790215676e-16	-1.0442440457406588e-15	-1.157332513155684e-15	-1.1866217903485846e-15	-1.088784921916291e-15	-9.444290959273338e-16	-9.001736947855059e-16	-1.068213096607733e-15	-1.3911281439817333e-15	-1.6706412338849475e-15	-1.708715306801396e-15	-1.554097221923578e-15	-1.4046881391432607e-15	-1.3230614169770919e-15	-1.311881708295445e-15	-1.1742478881712113e-15	-1.0502886739463e-15	-1.0489870074869797e-15	-1.2016316749962254e-15	-1.33650704934296e-15	-1.3184405241042568e-15	-1.1661095555826803e-15	-1.0547273747081654e-15	-1.0362802309827618e-15	-1.0470321598034083e-15	-1.0288606103004789e-15	-1.0058443276132944e-15	-1.0234875514990176e-15	-1.0986394153719451e-15	-1.0775147502410396e-15	-9.450610285411458e-16	-7.4940819571262185e-16	-6.565744355446793e-16	-6.545070165807583e-16	-6.943095299370407e-16	-6.550044686040352e-16	-5.90200676638012e-16	-6.196777892579997e-16	-7.449035147597618e-16	-9.347686281678868e-16	-1.064858863824257e-15
65	-2.441724762539037e-16	-2.5935045891737344e-16	-3.9559168183035696e-16	-5.655946998665539e-16	-6.950381904823216e-16	-7.435787333893318e-16	-7.406855515577803e-16	-7.3560497505717965e-16	-7.031425782463265e-16	-7.633446616411376e-16	-8.399697101870359e-16	-8.714427737930712e-16	-8.007170077376769e-16	-6.471877708146988e-16	-5.70625229969293e-16	-6.971832377470851e-16	-9.816082053623058e-16	-1.1957255177261682e-15	-1.173325534394705e-15	-1.0007730585134618e-15	-8.983299163882733e-16	-8.9389913943413e-16	-8.847487942245158e-16	-7.251151895827761e-16	-5.95208950709969e-16	-6.591353107117656e-16	-8.937550405508186e-16	-1.067918483961679e-15	-1.050985908542715e-15	-9.643312695394928e-16	-1.0131611749532772e-15	-1.174169022477048e-15	-1.2462114589918373e-15	-1.131670394544995e-15	-9.413438102121035e-16	-8.484547720172499e-16	-8.823399934292104e-16	-8.287062209864603e-16	-6.290754744846793e-16	-3.587664123341804e-16	-2.2543185002816964e-16	-2.2525574202708076e-16	-2.4325538898641197e-16	-1.407824216063881e-16	-1.0513947900265262e-17	2.5772340632048323e-17	-9.196520072204362e-17	-3.50493563434581e-16	-6.060878548287411e-16
66	-4.3692238898010315e-17	-1.8540412730824309e-16	-3.591750237218997e-16	-5.425241570237451e-16	-6.365642962118067e-16	-6.061258609866446e-16	-4.617788434949795e-16	-3.37249019668812e-16	-3.610860685114503e-16	-4.647753383678684e-16	-6.023155327374262e-16	-6.523674276030716e-16	-5.616896778823885e-16	-3.7772667030428015e-16	-2.8563712350354276e-16	-3.583319061666637e-16	-5.551111812709021e-16	-6.843640061174789e-16	-7.11347980451274e-16	-6.589421118654046e-16	-6.150523073115253e-16	-5.549931151100502e-16	-5.278430521574382e-16	-4.046393315333653e-16	-3.489080240664243e-16	-3.3420083295119953e-16	-3.4215721219786566e-16	-3.3261174894693673e-16	-3.182267939339762e-16	-2.7382236429622706e-16	-1.7265250211950896e-16	-3.2060210933967946e-17	7.028902553671929e-17	2.757089868823967e-17	-1.442972457716494e-16	-2.9560640668190306e-16	-3.298725543360439e-16	-2.709491064989749e-16	-1.7677046737051228e-16	-1.0076946933881985e-16	-5.079638847171936e-18	1.39227779011795e-16	2.444053110187027e-16	2.7367350226305525e-16	2.2303597064475866e-16	1.1944433197901083e-16	3.774196423302807e-17	-8.932866741431773e-17	-2.2409451005274796e-16
67	-1.0754162128507582e-15	-1.192769471804611e-15	-1.2788048750279319e-15	-1.3191095585998338e-15	-1.247730973959241e-15	-1.0860048925620013e-15	-9.111240940393159e-16	-7.748598032623538e-16	-7.20496007920384e-16	-6.110739228724681e-16	-6.576858111585195e-16	-8.459328918050314e-16	-1.051890186714023e-15	-1.053067939336798e-15	-8.262187374441632e-16	-5.918874110109531e-16	-5.449379391681491e-16	-7.079566655215332e-16	-8.854021639940972e-16	-1.0095783682418888e-15	-1.1150733500293326e-15	-1.1643401449151263e-15	-1.1106183609667691e-15	-8.876705162130076e-16	-6.86570975209775e-16	-5.976257020932054e-16	-6.21435024689155e-16	-6.249211181342548e-16	-6.321276208613406e-16	-6.618022721198474e-16	-7.874292813262741e-16	-9.381105077463126e-16	-1.031502213880159e-15	-1.0408090705122802e-15	-1.009953783792522e-15	-9.5324667784322e-16	-9.21006608005767e-16	-9.154830028850612e-16	-9.633688221112317e-16	-9.688409670810202e-16	-8.518556696268831e-16	-6.006420933256895e-16	-3.6743049465805926e-16	-2.529929983018295e-16	-2.0415233936951219e-16	-2.0592041351862374e-16	-2.390039396722819e-16	-3.7466493673188925e-16	-5.925849407463391e-16
68	-7.654552068302758e-16	-6.75042997802382e-16	-6.951048912782375e-16	-7.85987132989684e-16	-8.431355568347934e-16	-8.371014366729683e-16	-7.995464299822992e-16	-7.16526822335036e-16	-6.63705913909721e-16	-5.220238951099482e-16	-5.396240523879941e-16	-6.710195913767315e-16	-8.064136757381738e-16	-7.583394475056933e-16	-5.402299188873025e-16	-3.5567617708050585e-16	-3.3956419348215064e-16	-4.661708400131336e-16	-5.504074672720101e-16	-5.690871838929535e-16	-6.258016824681341e-16	-7.638580016736898e-16	-8.396138181571257e-16	-7.579872727302569e-16	-5.470296989964752e-16	-3.726985303180956e-16	-3.4839081132881083e-16	-3.890422210830663e-16	-4.3066389011073134e-16	-4.4159776372846506e-16	-5.475690299993748e-16	-7.442698026763785e-16	-8.873761501547134e-16	-8.304007104343851e-16	-6.228879931858964e-16	-4.578486379190165e-16	-5.057291580607102e-16	-7.046328502047204e-16	-8.908902278193604e-16	-8.939567899320324e-16	-7.337131380456288e-16	-4.710167387930856e-16	-1.7423519967412587e-16	7.42001521375491e-17	2.8629105609563843e-16	3.1306432090255274e-16	9.225949260592001e-17	-2.7480202410218353e-16	-5.78267729283147e-16
69	-2.3367246988915593e-16	-4.093032810848009e-16	-6.752618460261299e-16	-7.559062329471583e-16	-5.425199618236417e-16	-3.3584645854450885e-16	-4.105532002492445e-16	-6.604327383051308e-16	-8.018294351853596e-16	-6.607932417026108e-16	-4.775268089866537e-16	-4.2903530711720606e-16	-4.56078854355112e-16	-3.408523543137417e-16	-6.320413967090941e-17	1.669362350447409e-16	1.85590009162903e-16	9.215963952200457e-17	5.796882987209377e-17	1.4496960948653003e-16	2.6591022399400013e-16	3.0111850628739163e-16	2.785203944991815e-16	2.6368072806063713e-16	3.160104017759196e-16	4.3626427198458893e-16	5.599152798323026e-16	6.468615936718705e-16	6.662768563015192e-16	7.08180471268768e-16	7.829314649773478e-16	7.929566069849042e-16	6.685978618115059e-16	4.674973296879489e-16	3.220517825227745e-16	3.6529959716516115e-16	5.025252744818627e-16	5.529654918134965e-16	4.658094034639195e-16	3.9273109233153735e-16	5.181181132161818e-16	8.323531683921924e-16	1.133059801636677e-15	1.2281390423593095e-15	1.1506193339426018e-15	1.031469444029236e-15	9.958179907255766e-16	1.0603057029516752e-15	1.1574700555137532e-15
70	-2.4199754136221624e-16	-3.796429602417606e-16	-7.601310803555746e-16	-1.1834716719813604e-15	-1.3270268279924965e-15	-1.1293643110431525e-15	-8.154888535650292e-16	-6.101866456471866e-16	-5.084641514648349e-16	-3.5601815279907246e-16	-2.6436224032386015e-16	-3.3843289868732646e-16	-4.557240214944838e-16	-3.548222037316004e-16	-6.880921662961332e-17	2.3089365146601633e-17	-3.4501775780805595e-16	-9.457142968796395e-16	-1.2775598322286928e-15	-1.2316919220175734e-15	-1.128653627717941e-15	-1.1868178295337716e-15	-1.2773226776002987e-15	-1.0364136248751773e-15	-5.508162895686015e-16	-1.7578323711778583e-16	-1.8015992638743884e-16	-4.235668125002718e-16	-6.421855193642281e-16	-6.716771066086421e-16	-6.352383687605563e-16	-6.232630230589865e-16	-6.506973560413163e-16	-6.904335705651101e-16	-7.840092513917938e-16	-8.909619473423156e-16	-9.615472445318053e-16	-8.610903550516506e-16	-6.471251633835245e-16	-4.549139496507089e-16	-3.870714342704428e-16	-3.3045878036871903e-16	-1.812052835329591e-16	1.1809831565506423e-17	1.0653873738804482e-16	-6.807187185072107e-17	-3.7444597438310174e-16	-6.7666584772959675e-16	-8.431493205772356e-16
71	-5.61381613610261e-16	-5.398567444764933e-16	-5.561798870533211e-16	-6.433259130205366e-16	-7.579166202395534e-16	-8.327949893815725e-16	-8.582626919105458e-16	-8.423587265826852e-16	-8.569211736814527e-16	-9.020511302915223e-16	-9.287353146864235e-16	-8.566910873640295e-16	-7.156250942802315e-16	-5.783633939290381e-16	-5.346794413817702e-16	-5.378618695766685e-16	-5.340963892674019e-16	-4.450964872853155e-16	-3.706494198198488e-16	-3.0442484300395826e-16	-2.348288685337725e-16	-1.4971661945928189e-16	-8.306839842532355e-17	-6.814959285231035e-17	-9.208078375472152e-17	-8.801621960546465e-17	-6.825462531058236e-17	-8.571912628801623e-17	-1.6800780486813482e-16	-1.7405763741871986e-16	-6.575586030972167e-17	4.868513600791259e-17	5.789661065871224e-17	-2.7396160341193413e-17	-1.1589437727367104e-16	-1.0470343668663205e-16	-6.821828096397316e-17	-2.2882285380494997e-17	1.7240250021092503e-17	1.1540375143773324e-16	2.1759155929374582e-16	2.7019247876751045e-16	2.0815956163222004e-16	1.6916883499255802e-16	2.1336340933526506e-16	3.3291423153629917e-16	4.097586496946998e-16	3.831218994282048e-16	2.9941872746664136e-16
72	3.6044165881964073e-16	3.9349929272452743e-16	4.218891570368454e-16	5.036871753138498e-16	6.204033005242492e-16	7.05482799315067e-16	7.117860995461382e-16	6.84605054078728e-16	7.287922530208994e-16	7.945790154979883e-16	8.874169106323194e-16	8.719849137700164e-16	7.463804944280349e-16	5.92172074201794e-16	5.328710719508848e-16	5.550373890850526e-16	5.713680719983911e-16	5.006513202809644e-16	4.157247829006581e-16	3.778067493388655e-16	3.961356649501403e-16	3.9690102203698343e-16	3.798412673671283e-16	3.366019129355872e-16	3.2453216054072044e-16	2.915801601012139e-16	1.7371778718882264e-16	4.0997670242240066e-18	-4.104523978967889e-17	4.760841684011195e-17	1.743432001899914e-16	1.9341429146744434e-16	1.4354621871449677e-16	1.7150730562834883e-16	3.794804470024e-16	6.179341456899017e-16	7.046928356197373e-16	5.797949220521788e-16	4.3181634549849274e-16	3.9860563401102543e-16	4.2799233572186773e-16	3.5938249858297525e-16	2.1003008085356394e-16	8.546086328897748e-17	9.312268931347718e-17	1.6191503117600905e-16	1.4319163247737024e-16	7.73597617860544e-17	9.197555766077138e-17
73	-6.316802500644737e-17	-1.3490069796869323e-16	-3.9648761230255455e-17	1.7255024336113727e-16	2.8288114876940466e-16	2.595633653815208e-16	1.9663375040510432e-16	2.0271927096753448e-16	2.3194956718352693e-16	3.4758545533710386e-16	4.736932800422484e-16	6.260308446754747e-16	6.9142240258323465e-16	5.62626823029162e-16	3.163869173115854e-16	1.3608108084715347e-16	1.2677408578815092e-16	1.4299873254234626e-16	7.105399125231149e-17	-1.165768154449479e-16	-2.739020088914216e-16	-3.162110307683474e-16	-3.323100327487654e-16	-4.1615294926986696e-16	-5.430085589128212e-16	-6.201778300119507e-16	-6.648804318278425e-16	-7.644169656914391e-16	-8.414362090357011e-16	-8.213602305830196e-16	-7.052972210881714e-16	-5.761331644678448e-16	-5.045125049651134e-16	-4.3060849243742793e-16	-2.7466415072271817e-16	-1.4599824519846015e-16	-1.3629197144413697e-16	-2.1939717972068688e-16	-2.518013384248675e-16	-2.0985840026221945e-16	-2.360413323942433e-16	-4.2919267961184917e-16	-6.443689350271768e-16	-7.099971410011012e-16	-6.170384223350174e-16	-5.841206124759797e-16	-6.638728451760329e-16	-7.568416734006116e-16	-7.485893461592057e-16
74	-8.569836924106743e-16	-8.919916140302663e-16	-7.592805203298712e-16	-4.675795485097051e-16	-2.6296092601480045e-16	-2.1348054764189374e-16	-2.600510482656979e-16	-2.1770990352563732e-16	-1.3897813264864154e-16	9.861164867809251e-18	-3.5065726503674835e-17	-1.6834334084637846e-16	-2.6197877126747893e-16	-3.054681200923885e-16	-3.251879934259489e-16	-3.611133960490338e-16	-3.4123754832479396e-16	-3.1202643116328275e-16	-3.4505108859773955e-16	-5.027823411933927e-16	-7.097698030832287e-16	-8.393581287604164e-16	-9.28912501704634e-16	-1.0643533939940976e-15	-1.282633833823103e-15	-1.465005352062945e-15	-1.4924712975285346e-15	-1.4440461266654792e-15	-1.3824359367014809e-15	-1.3643890278076144e-15	-1.3533189773784674e-15	-1.2483453172692624e-15	-1.114765376444082e-15	-1.0586975365733835e-15	-1.045612896184516e-15	-1.0450195329639053e-15	-9.593160063041956e-16	-8.067127449129368e-16	-6.476304784734164e-16	-5.443126815920941e-16	-5.37064537697873e-16	-6.216484858250103e-16	-7.492423374291789e-16	-9.044406081871586e-16	-1.0617123617224534e-15	-1.2108403895558186e-15	-1.2359972663759626e-15	-1.1377592518451738e-15	-1.0020762431471622e-15
75	-7.040449642056607e-16	-5.212726605522866e-16	-2.9332308630687277e-16	-1.1763976824050015e-16	-6.461460463493337e-17	-3.193097520489589e-17	8.794892195619525e-17	2.9565310269587985e-16	4.499846140593069e-16	4.247370613301628e-16	1.6371080384393115e-16	-1.576010905652876e-16	-2.8851382181864524e-16	-2.528353538291152e-16	-1.6797490621007686e-16	-1.6582047985396214e-16	-1.4220740715236413e-16	-7.012099125954147e-17	-3.808987085162721e-17	-1.8656900896475848e-16	-4.619376783271484e-16	-6.52943778831442e-16	-6.6501555573296145e-16	-6.213893511241571e-16	-7.205928719052867e-16	-9.296966606086181e-16	-1.0520493271781443e-15	-1.0488820228267222e-15	-9.635771484655041e-16	-1.0002524837923857e-15	-1.1401191954594233e-15	-1.1747676144876346e-15	-1.0048759484936177e-15	-7.315873982167798e-16	-5.011642733595617e-16	-4.3741262672019084e-16	-4.2274381080969886e-16	-3.841016232084894e-16	-2.594901245930975e-16	-1.7479573469698672e-16	-2.1547472929645166e-16	-4.296484774151627e-16	-6.615801698711074e-16	-8.061275878200448e-16	-8.961637467845661e-16	-9.901759682179368e-16	-1.047164189348483e-15	-9.515232290237244e-16	-6.99058223396124e-16
76	-2.0819714061253006e-16	-1.2624841240640828e-16	1.1827554277011286e-17	1.9932152548413172e-17	6.932365661524336e-17	1.5615612528957912e-16	4.1336766508333366e-16	6.974286364931713e-16	8.266864931142474e-16	7.914645842530773e-16	7.044206675402729e-16	6.661700118276142e-16	5.624881275410669e-16	3.7217338025525835e-16	1.703120273948676e-16	9.390583797746921e-17	1.8068093379845543e-16	2.529798894937919e-16	1.7856961033823714e-16	9.769082143461737e-18	-1.1413646491913736e-16	-5.678917856909491e-17	8.796633018208652e-17	1.9779416883279733e-16	1.7510518853849086e-16	7.287573200293277e-17	-6.492096297373827e-17	-4.920828532348587e-17	-8.338204104253898e-17	-1.8093123726357418e-16	-3.724332941752602e-16	-5.776440961491426e-16	-6.417980045434584e-16	-5.068811912781305e-16	-1.664012323719823e-16	1.3709322197380837e-16	3.2408155001585453e-16	2.7126060926638527e-16	1.1838213408829235e-16	-8.150187497750381e-17	-2.593566404454072e-16	-4.150861486466837e-16	-5.151018156177217e-16	-5.433294227552038e-16	-5.657971674599477e-16	-5.770341902873953e-16	-6.012364476976686e-16	-6.442788421686347e-16	-7.006051010300239e-16
77	-7.264649358904169e-16	-7.327876881746373e-16	-6.331800087836705e-16	-4.760001997264127e-16	-4.3756387535146815e-16	-5.158894290428339e-16	-5.828811581411951e-16	-5.231350075647906e-16	-4.551648160950172e-16	-3.5209923095314004e-16	-3.4705372171769587e-16	-3.1052807283275636e-16	-2.27254753986953e-16	-2.222447989223007e-16	-3.343303510431396e-16	-4.807459677202054e-16	-5.11932519331344e-16	-5.024261706268324e-16	-5.439865582516364e-16	-6.914976913792298e-16	-8.407619226529206e-16	-8.794749078583925e-16	-8.774315726993231e-16	-9.027735359308673e-16	-9.813435415317664e-16	-1.0673784582680895e-15	-1.1367858521592908e-15	-1.2253905851025806e-15	-1.2923295411371717e-15	-1.299883515286533e-15	-1.275038526596985e-15	-1.2119940664279073e-15	-1.1831391341764835e-15	-1.1910871705522954e-15	-1.1662278997037257e-15	-1.1191886950696256e-15	-1.0468781702994511e-15	-9.723844470284996e-16	-9.441708245040977e-16	-9.89071381037669e-16	-1.1076647166152297e-15	-1.2234247509905245e-15	-1.2576609024846044e-15	-1.2642206646039945e-15	-1.312238344881327e-15	-1.4569875136094872e-15	-1.5232413384453313e-15	-1.4457939391461605e-15	-1.296948323993885e-15
78	2.0213421636048759e-16	2.4966684297356247e-16	4.893379627002288e-16	8.417667212062028e-16	1.0605967185403108e-15	1.0339034245983975e-15	8.086197295090418e-16	6.664637208714304e-16	6.85784085428836e-16	6.799424861826621e-16	5.316068120104586e-16	1.9499871264667204e-16	-7.484871013732586e-17	-1.0915814866541591e-16	9.853347020943906e-17	3.331095108035057e-16	4.911754183550073e-16	5.870997882432864e-16	6.600044323853817e-16	6.91464028065346e-16	6.403904379224836e-16	4.281585587100934e-16	2.6948263832727376e-16	3.379101104359225e-17	-1.0603029427983046e-16	-1.7319523105956178e-16	-1.1976035096991524e-16	-4.499261926252341e-17	-4.447945448852469e-17	-2.06490699418309e-16	-4.896366713628594e-16	-6.375319445907839e-16	-5.320809831723764e-16	-2.4473897772329437e-16	7.093448472848e-17	1.8706271386293987e-16	1.4408424322390274e-16	6.157009915477813e-17	9.357641600447046e-17	2.4638131760350144e-16	3.4805043413902846e-16	2.298547361724491e-16	-4.525709364481839e-19	-2.319223461047721e-16	-2.87874001576699e-16	-1.9495586327739915e-16	-6.681645315533704e-17	1.678780873124354e-16	4.744708699448368e-16
79	7.259943189572e-18	1.0455692359113115e-16	2.007006780173773e-16	3.237785071421591e-16	3.4976607847806636e-16	1.7685342013945834e-16	-2.2092425311127079e-16	-6.265075923739749e-16	-8.130262427395125e-16	-7.821802286615673e-16	-7.163619624336604e-16	-7.210648199696977e-16	-7.892292498977922e-16	-8.293198144976911e-16	-8.175688760995709e-16	-8.050749983903721e-16	-7.594844451370637e-16	-5.609598468996873e-16	-2.185020277291382e-16	8.543582107260346e-17	1.0039385778245103e-16	-2.0796297266519565e-16	-5.349812117492738e-16	-6.795699851293813e-16	-5.972309928716431e-16	-5.029758575938403e-16	-4.70630810846304e-16	-4.537617381836909e-16	-3.625329154461585e-16	-2.812506996490606e-16	-3.3590132774994447e-16	-4.5578437893857245e-16	-4.941639186126426e-16	-4.468037764867722e-16	-4.084732747827907e-16	-5.179536362362419e-16	-6.777103974126038e-16	-7.521948018199387e-16	-7.401146462212134e-16	-7.102302418946187e-16	-7.184669722400744e-16	-7.416185255034574e-16	-7.504467771107908e-16	-7.960083300362512e-16	-8.196842550293188e-16	-7.596947746091673e-16	-5.576504150391691e-16	-2.853245766394147e-16	-1.3030168337097004e-16
80	-6.717086950161444e-17	-3.7151015921100777e-17	5.0242804267119644e-18	4.1428925844756925e-17	6.398095588734001e-17	1.348637319093654e-16	2.696621777323444e-16	4.069561222985751e-16	4.987392918057903e-16	5.089911573818329e-16	4.4406158442021497e-16	3.724647461185609e-16	3.2858798197127175e-16	2.8170151061211104e-16	1.8686889509881996e-16	3.437269773166496e-17	-9.003011814878291e-17	-1.0477587275330633e-16	-2.5302188114911375e-17	6.16615400674988e-17	5.034711887682955e-17	4.054118003702336e-17	5.007016202968055e-17	1.852841928125743e-16	2.736960713964791e-16	2.434554393922633e-16	1.3447540258082307e-16	3.8326022757298755e-17	-1.1729888294898736e-17	-5.470420367132418e-17	-1.33984508303329e-16	-1.759230911313335e-16	-9.539525754406235e-17	6.879319018120016e-17	2.2225085676000805e-16	2.684503244895084e-16	2.2307403151272663e-16	1.588031640372572e-16	6.400739579382922e-17	-9.314925617919186e-17	-2.658431625835807e-16	-3.181693915205301e-16	-2.5532482641323035e-16	-1.5826755941813824e-16	-1.895084471558647e-16	-2.899284742713728e-16	-2.463917819446968e-16	-8.075337238789355e-17	4.889957337503742e-17
81	4.53391450907661e-16	3.617068433310308e-16	2.8349022192880767e-16	3.3198597210609038e-16	4.587348852814833e-16	5.010047949477661e-16	4.0311901066991287e-16	2.7672727547329254e-16	3.722059517408634e-16	5.232846682406999e-16	6.53782125377863e-16	5.715313063545704e-16	4.113836062857486e-16	3.6384509508245803e-16	4.802628402572642e-16	6.249595455403393e-16	6.785857066526272e-16	6.814751225064311e-16	6.8282242537763e-16	6.807367572523814e-16	6.54210690696458e-16	6.568140271895508e-16	7.418576185490269e-16	8.983049571750208e-16	1.0459734538346973e-15	1.1037131618116924e-15	1.107100293176843e-15	1.0997633130549533e-15	1.0997272751574891e-15	1.0856808599492565e-15	1.077240664519724e-15	1.06762099449206e-15	1.0504980022072892e-15	1.0170527742805138e-15	9.795540595724131e-16	9.86387730503574e-16	1.0100989072422647e-15	9.881545182417823e-16	8.841387132438177e-16	7.544556809356788e-16	7.188433770598396e-16	7.98012500491416e-16	9.218653983269155e-16	1.0191671687606526e-15	1.0975968512019317e-15	1.1846835313523647e-15	1.256314918464567e-15	1.2493246898400225e-15	1.216406688925242e-15
82	4.863787810799816e-17	-3.076467896999695e-16	-6.814194476450912e-16	-8.662011829046387e-16	-7.732338291566941e-16	-5.81201213752698e-16	-4.857899584934198e-16	-4.879384749231018e-16	-5.198531121073053e-16	-5.102024536997528e-16	-5.403801580955448e-16	-5.582682260605109e-16	-4.2979929896552654e-16	-1.3504239881147227e-16	1.2398480475454678e-16	1.2789623250592275e-16	-1.3015772278960133e-16	-3.967924068827846e-16	-4.990404762025569e-16	-4.458818949756039e-16	-3.577322930404717e-16	-2.605181546166826e-16	-1.428310436931384e-16	2.6755186924651167e-17	1.2341445346539846e-16	1.2333368860788242e-16	1.1024401195489816e-16	1.895094798864737e-16	2.7781324279127933e-16	3.1182254444213965e-16	2.672507545843909e-16	2.428715477658038e-16	2.742765229628481e-16	2.7251730146925534e-16	1.3244163396875277e-16	-4.5488413958573254e-17	-1.494460074222922e-16	-9.874564927037844e-17	-1.157486775363682e-17	5.521548631729145e-17	1.4957971634004934e-16	3.1037737873471696e-16	4.3989030584038405e-16	4.868238149553262e-16	4.537397969348128e-16	3.885308908669218e-16	3.731912039548414e-16	4.0153834768722205e-16	5.120162049769839e-16
83	-5.2586761692365763e-17	-1.2497663189729015e-16	-1.2985203611334889e-16	-2.0969852981555971e-16	-3.7214264417235833e-16	-4.737474984135826e-16	-4.3847608993838823e-16	-3.490766450925389e-16	-3.6154784425041177e-16	-4.602916383656648e-16	-5.161613201866311e-16	-4.028917185215224e-16	-1.8824145305176922e-16	-2.662192209945514e-17	-6.3428485551271386e-18	-3.0280514048266295e-17	3.4263670548758328e-18	1.2909351899604123e-16	1.8757414736631776e-16	1.5969729239337436e-16	1.4285694829306097e-16	2.670737691047417e-16	4.415588107394221e-16	5.462499247144566e-16	4.564074402553482e-16	3.1859313773381e-16	3.3917044546592286e-16	5.012292867962188e-16	5.799069369279306e-16	4.98843885523141e-16	4.0365570036592824e-16	4.918776870959142e-16	7.270110645696943e-16	8.568196723334642e-16	6.883238317345971e-16	3.8649226370768943e-16	1.910888729658528e-16	2.308296704283424e-16	3.687686698144463e-16	4.448211143508528e-16	4.802544215084702e-16	5.796831984171595e-16	7.181012941718332e-16	8.514594526626287e-16	8.488046036208454e-16	7.865408320889686e-16	8.163708767660065e-16	9.190570923013182e-16	1.0091397973648952e-15
84	3.7143552359468664e-16	2.0992454956682954e-16	-6.555530383154056e-17	-3.2389728403862507e-16	-4.3796387585828497e-16	-3.916447089379032e-16	-3.2348531013665567e-16	-2.977820355023654e-16	-4.101161730373954e-16	-4.955715557721547e-16	-5.335933021853061e-16	-4.295635394291152e-16	-2.284983771610446e-16	2.4553507935881796e-17	1.9018523043897418e-16	2.0525656072116467e-16	6.920317909577185e-17	-6.8082513757603e-17	-1.3587052174339461e-16	-6.184971902026505e-17	1.1682598579760937e-16	3.182025785604297e-16	4.96936670833525e-16	5.852042692884369e-16	5.990609144285247e-16	5.615982312866109e-16	5.061848358757092e-16	4.713866277048744e-16	4.638199703224993e-16	5.486419950646778e-16	6.899078955922483e-16	7.886606033173092e-16	7.788834815108725e-16	6.714710054253606e-16	5.224747468807121e-16	3.837654352223625e-16	2.3690897748954027e-16	1.5880387577054383e-16	2.032055726238612e-16	4.115304589504598e-16	6.472576491842505e-16	7.630924325682385e-16	7.068696939206366e-16	6.330725111888155e-16	6.587582265512089e-16	7.663693542411726e-16	8.323149771796244e-16	8.03923403247339e-16	7.858315075734841e-16
85	1.4090997290328232e-16	8.872119625316456e-18	-1.1769982147851693e-16	-1.9308539195388665e-16	-1.6170337885330442e-16	-1.0152116276485184e-16	-8.756915295243651e-17	-1.2490159459053608e-16	-1.700737866525943e-16	-1.3413803556062997e-16	-5.873144712899624e-17	3.378833304016211e-17	1.0415610773570024e-16	1.8927528911655788e-16	2.979559144297456e-16	4.0190085516750054e-16	4.644455304613474e-16	5.330019791922481e-16	5.764332539635778e-16	6.204392911538971e-16	6.810516272794773e-16	7.642844545127562e-16	8.359829507199339e-16	8.695828586598541e-16	8.216149005246276e-16	7.684621682675619e-16	7.588715647887879e-16	8.052165679277032e-16	8.351594663342639e-16	8.75287716114076e-16	9.59107153835748e-16	1.0409518626084896e-15	1.0837568428149735e-15	1.066565104911563e-15	9.825140421029353e-16	9.36808184650163e-16	9.34399737676671e-16	9.433260191867418e-16	9.517602024307996e-16	9.853282608762766e-16	1.0706700340218782e-15	1.1752648691508086e-15	1.1927432334013183e-15	1.1480392356684856e-15	1.1302023830790433e-15	1.1982917829869761e-15	1.3161553433532688e-15	1.3755735887771594e-15	1.3758714632436234e-15
86	-4.154576860727247e-16	-4.4204700097502114e-16	-4.999051124954241e-16	-5.638751106739175e-16	-6.209360313745168e-16	-6.553990118589623e-16	-6.975311767935593e-16	-7.142468382218032e-16	-6.940253849279733e-16	-6.45162394869291e-16	-5.842377052202203e-16	-5.47158931084015e-16	-5.406840025115937e-16	-5.303801154213613e-16	-5.02507438590158e-16	-4.55811946431984e-16	-4.566102761686048e-16	-4.672854416662159e-16	-4.940336753687694e-16	-4.245836908142128e-16	-2.685103066412606e-16	-1.005720699825511e-16	-3.7109025166617454e-17	-3.66847059374265e-17	-7.198351969347012e-17	-9.110229362960141e-17	-1.2786737650319689e-16	-2.077485862639552e-16	-2.9252105217148857e-16	-2.6831001235332893e-16	-1.59359268004389e-16	-8.160759778632128e-17	-1.0452099259360886e-16	-1.7548058912750664e-16	-2.117631135544221e-16	-1.6286770653233826e-16	-1.5549434333325782e-16	-1.6156041272254072e-16	-1.3982843386772663e-16	-1.185462687541633e-17	1.1052395105465922e-16	1.299207941080623e-16	-1.8955450073905306e-17	-1.2820847611659519e-16	-1.098796065188809e-16	1.1779592353485542e-17	9.28085012703751e-17	6.083548186018212e-17	-3.596482567862928e-17
87	-9.252978931653673e-17	-5.185803522260653e-17	-7.393133950073261e-18	-6.092874459926006e-17	-1.9778763332907088e-16	-2.9621843226060497e-16	-2.7510763197826863e-16	-1.9177816925134286e-16	-1.41964641412516e-16	-1.8010328270347704e-16	-2.2046301154446983e-16	-1.844179575554306e-16	-1.2143244492215672e-16	-1.1296054953857047e-16	-1.7014858805386533e-16	-1.7754396855786794e-16	-1.1002503047292317e-16	3.6787012836843076e-18	2.2416192833919395e-17	7.494900305422885e-18	4.1434698979732665e-17	1.9104390758788734e-16	3.0804241208951513e-16	3.629931594349004e-16	3.1674817100710465e-16	2.425240673053538e-16	1.767674629801404e-16	1.2911316519766543e-16	8.280886507568125e-17	1.1883750857637589e-16	2.1555846838602646e-16	2.957109103241222e-16	2.80219959961745e-16	1.663030473920104e-16	2.4724538217777556e-17	-7.743536154972526e-17	-1.391935666815512e-16	-9.261823987669332e-17	3.999692531417437e-17	2.1317262900541444e-16	3.274926866930111e-16	3.556824834955633e-16	3.1724319402883563e-16	3.4086995945545663e-16	3.877257290244634e-16	4.1441436696969976e-16	4.4085622488859955e-16	4.367462891670586e-16	4.153407328659608e-16
88	4.83033727880262e-17	-2.951608321054786e-17	-4.551746028625378e-17	7.807894641610597e-17	2.857260382666433e-16	4.899812900102241e-16	5.705931909887687e-16	5.288033659389251e-16	4.187810877594908e-16	4.532037056811796e-16	5.247423855054141e-16	5.664770412145304e-16	4.818614439117946e-16	3.2780188163328156e-16	2.4544241681742184e-16	2.8529775058600757e-16	3.640536488061601e-16	3.4534766527609565e-16	2.344770971891166e-16	1.1772355463182313e-16	5.151678908498307e-17	2.9521137722991196e-17	-4.622149940376333e-17	-1.327169904163312e-16	-2.0325841419989883e-16	-2.5350310842944263e-16	-3.4628051561128963e-16	-5.139258065002725e-16	-6.104277906189906e-16	-5.865357178312581e-16	-4.826320484048628e-16	-3.865090392975824e-16	-3.306371790502941e-16	-2.915153294879887e-16	-1.976838319120466e-16	-1.1361000424057767e-16	-6.737163347957037e-17	-4.054610260228375e-17	-2.0519801242861386e-17	-3.7952471958175476e-17	-1.6496416405964054e-16	-3.6984023151773275e-16	-5.593976440134207e-16	-6.829071078143453e-16	-7.430813748013994e-16	-7.88852388596756e-16	-7.35080128098938e-16	-6.01907064764605e-16	-4.504132722082824e-16
89	-2.2288521595880386e-16	-3.39032429365473e-16	-3.4411345259402616e-16	-2.7600790540642785e-16	-1.3756922888019294e-16	9.440318161527885e-17	2.9919639816839674e-16	3.608827346873986e-16	2.866753107266651e-16	3.638950287947545e-16	5.825233959235997e-16	7.950472619112409e-16	7.739823399423768e-16	5.735662419563154e-16	4.432236624083858e-16	4.501492171508686e-16	4.2655757761208847e-16	2.1849205542301175e-16	-5.23586682978582e-17	-1.769705062291948e-16	-1.2654386815980085e-16	-4.1122737948921066e-17	-8.621026334441792e-17	-1.8182520209037987e-16	-2.5065398233380807e-16	-3.0002998351216506e-16	-4.07685164817784e-16	-5.785041643469531e-16	-6.609443754110557e-16	-5.835238906892985e-16	-4.3083382143986535e-16	-3.038127072862565e-16	-2.263264362648527e-16	-1.622695148347073e-16	-6.922264963180339e-17	-1.3043397782622508e-17	-1.861473768031407e-17	-5.2635904985545955e-17	-1.0263883212157412e-16	-1.8813509717639294e-16	-3.65861600638138e-16	-5.714762948194053e-16	-7.052571640465558e-16	-7.29705293848167e-16	-6.614900306716502e-16	-6.418380360106937e-16	-6.169039118873743e-16	-5.671826807754019e-16	-4.4130928508022774e-16
90	-4.3549426981228045e-17	-1.8424128524509757e-17	6.830901069205436e-17	1.934789735016573e-16	2.9072909546413446e-16	3.5519917308324745e-16	3.419762726984175e-16	2.913752484276093e-16	2.8723401397920674e-16	3.606440210314094e-16	4.816781533951621e-16	5.269228828882887e-16	4.1570388542639186e-16	2.429662541957997e-16	1.6924031008923189e-16	1.992465313740362e-16	2.3088840759924766e-16	1.613801255954232e-16	8.587997779721384e-17	7.648074892349539e-17	1.0608669350484501e-16	9.474264384857287e-17	5.014223788602746e-17	1.0654971518297007e-18	-1.7934932861970925e-18	-8.591716894136419e-17	-2.984454321789428e-16	-5.4844599348204515e-16	-5.894380806474312e-16	-3.971907550299131e-16	-1.376098533971183e-16	-5.827201624099503e-18	-1.3335699786604122e-17	-2.906151789571105e-17	1.081044817987569e-16	3.0760309076117883e-16	4.1931632973139735e-16	3.58359619677079e-16	2.098289763479724e-16	1.2835759612332888e-16	1.0133918738723608e-16	4.599657322630777e-17	-8.097065060280325e-17	-2.331127536918032e-16	-2.9799964496176566e-16	-2.6713794796803824e-16	-2.2231208828207604e-16	-2.1551025616945506e-16	-1.8298987914335138e-16
91	-1.2179819619666372e-16	-1.300821855041389e-16	-7.150752766189473e-17	5.8062127068859e-17	1.8338644697536505e-16	2.6548659322149176e-16	3.0100384866769065e-16	3.451509584179424e-16	3.4810473053340833e-16	3.9477623824589576e-16	4.11808777921486e-16	4.1194256157201226e-16	3.598399337338416e-16	2.7491898222419354e-16	1.7579921207647e-16	1.2985644339835875e-16	1.3138384652080347e-16	1.141915294825121e-16	5.397916638040238e-17	-4.258616786110052e-17	-1.1274478860470909e-16	-1.5566749616724386e-16	-1.7261036703820713e-16	-2.4581225046009586e-16	-3.1683369742441296e-16	-3.796993424485214e-16	-4.227248221324784e-16	-4.652637337519761e-16	-4.195687139580148e-16	-2.925175728422275e-16	-1.5892049286028834e-16	-8.869952468870605e-17	-9.548197001642921e-17	-1.1599077260203652e-16	-7.598219015415119e-17	-2.988268959006405e-17	-7.493710955299261e-18	-6.565789821962931e-17	-9.7657886209432e-17	-9.770803622731302e-17	-9.633698633258998e-17	-1.6892277986980436e-16	-2.561411198098495e-16	-3.33707073893075e-16	-3.6387983553991404e-16	-3.5065986227536583e-16	-3.1038956655973695e-16	-2.517100785819018e-16	-1.726562014506271e-16
92	2.973166655714143e-17	-3.1301228817934124e-17	-1.5158291762901096e-16	-2.3348208398421307e-16	-1.2348662298426322e-16	1.0906087842689058e-16	2.7623639857583503e-16	2.983881800727004e-16	3.1664292093275295e-16	4.277899191191397e-16	5.72170655723262e-16	5.158213404882987e-16	2.3507119075760616e-16	-4.2507732235558566e-17	-3.5216394785650565e-17	2.0240285785307471e-16	4.009444986397744e-16	3.866917339709447e-16	2.8546614629578784e-16	2.9477208572685385e-16	4.486894322851852e-16	5.911335075006824e-16	5.524978958437578e-16	4.546975870910758e-16	4.250188744850347e-16	5.133838925334244e-16	5.780914984458457e-16	5.33653962459615e-16	4.697904999791036e-16	5.12995555100459e-16	6.572060487026954e-16	6.978579824591993e-16	5.606015993802213e-16	4.048143249626244e-16	4.691988604796456e-16	7.887898107961866e-16	1.0847545388326335e-15	1.0473311022134104e-15	7.259336501778642e-16	4.094055901404657e-16	3.490777149804747e-16	5.009236672957081e-16	6.382162981787949e-16	7.032931306183571e-16	7.670984338206022e-16	8.661866860863724e-16	9.378362766078846e-16	9.311958953067432e-16	9.315383758772548e-16
93	-7.987122064763312e-16	-7.815259496935473e-16	-8.31721713411997e-16	-8.93783789073397e-16	-8.761273834778492e-16	-7.25397542690846e-16	-5.785595433003634e-16	-5.200800452460564e-16	-5.38297906029539e-16	-5.030354424843239e-16	-4.4177944448365144e-16	-4.172264906226031e-16	-5.154593841499102e-16	-6.482146014219411e-16	-6.8831599734307135e-16	-6.697353783461667e-16	-7.074882147829903e-16	-8.479698307464527e-16	-9.576863293156258e-16	-9.26694996848862e-16	-8.090372563690422e-16	-7.055379267498168e-16	-7.162478692118369e-16	-7.561956654995361e-16	-7.755689544120259e-16	-7.713393202199018e-16	-7.84602134887588e-16	-8.773112706293222e-16	-1.0016786210861151e-15	-1.0934700376911232e-15	-1.0700487707144324e-15	-9.493632468917708e-16	-8.082815088349093e-16	-7.32759352621594e-16	-6.933537785928452e-16	-6.481234241767112e-16	-6.001412479064362e-16	-5.90228260674823e-16	-6.908036447099486e-16	-8.243126377885903e-16	-9.241525955935186e-16	-9.096176180038666e-16	-8.587374536720042e-16	-8.376000285740801e-16	-8.590519381197945e-16	-9.251972658119538e-16	-9.300944977776874e-16	-8.983201863337085e-16	-8.328162442998159e-16
94	-3.4695219624466537e-16	-2.8256400493350506e-16	-3.1662384432139444e-16	-3.0647229820399595e-16	-1.4091005735236939e-16	6.606562439854292e-17	1.8218886013219045e-16	2.1000697130498492e-16	2.8893623001288703e-16	3.845338252149204e-16	4.346043158676234e-16	3.399552482460468e-16	2.0815151134077685e-16	1.6728266991670052e-16	2.3160064831964728e-16	2.7434714041213617e-16	2.043275406724669e-16	3.197158334141009e-17	-1.0066457411981137e-16	-1.5035740500480674e-16	-1.085682726094133e-16	-9.581541943152413e-18	1.8583192252286642e-16	3.805137712825176e-16	5.844108843195112e-16	6.945726122492473e-16	6.620218111979815e-16	5.149647389244302e-16	2.8928123737020133e-16	1.119425307516124e-16	3.916165460154141e-17	5.800103288915777e-17	1.5162490193223012e-16	3.1746511830314427e-16	5.02662830485703e-16	6.569572015029445e-16	7.123141829674281e-16	6.223764893502562e-16	4.255027139027238e-16	1.540395659830288e-16	-8.225312884499747e-17	-2.1131226652538766e-16	-1.3496725295414037e-16	5.761039232871969e-17	2.7879213181909116e-16	3.8353465435517695e-16	3.4541205779806947e-16	2.8297268582633106e-16	2.939139828912367e-16
95	4.252614106769998e-16	4.0352052995900605e-16	3.6279711425177783e-16	3.678400164919018e-16	4.0947334608621607e-16	4.742459087723719e-16	4.959373984321677e-16	5.130345879027739e-16	6.057488672865849e-16	7.72574706822425e-16	9.358416114329701e-16	9.510920622274293e-16	8.036710433436108e-16	6.439127927607833e-16	5.877749324083364e-16	6.090408765989728e-16	5.817257957492957e-16	4.648150593825926e-16	3.579474028746105e-16	3.4119749757901365e-16	4.036162236981888e-16	4.651246334927933e-16	4.789297280682715e-16	4.699818179175383e-16	4.603099889142506e-16	4.002729115105132e-16	2.371141585713005e-16	1.6213166745687544e-17	-5.03329696797136e-17	7.053939084950383e-17	2.753743711108165e-16	3.8937686633594837e-16	4.1086288704888176e-16	4.490061224312725e-16	5.921018094205973e-16	7.572171079369456e-16	8.143786766153766e-16	7.287002634023372e-16	5.791103880759028e-16	4.3829351832027165e-16	3.188068051244548e-16	2.371404077530165e-16	2.2561034492058243e-16	2.979740496805921e-16	3.57664845134709e-16	3.5437230497989687e-16	2.9965014156379336e-16	2.898723287968914e-16	3.9118923253644744e-16
96	-4.012813075838434e-16	-4.110848344275184e-16	-5.094802679609346e-16	-6.715156049880263e-16	-7.797831592284449e-16	-7.869701290991962e-16	-7.833614882633964e-16	-8.175351195288886e-16	-9.017249095094576e-16	-9.072293666377593e-16	-8.322782632464497e-16	-7.068801307424747e-16	-6.180979578936461e-16	-5.501165107487902e-16	-4.98056238728765e-16	-4.547901622911732e-16	-4.666294468217593e-16	-4.518408111829574e-16	-4.120194921466485e-16	-2.835133190212148e-16	-1.3745374855269969e-16	-5.427747142013643e-17	-4.6635306825235713e-17	-5.323469571315261e-17	-3.4620619505318584e-17	1.5352370440534535e-17	1.4378304701659723e-17	-6.112229466462936e-17	-1.7212282322891562e-16	-1.5283147235173193e-16	1.692287946178285e-17	2.202102689713004e-16	3.081162029493223e-16	2.492768736779615e-16	1.1060542947643785e-16	1.2054649720610795e-17	-6.24286766787342e-17	-9.460521309014834e-17	-8.846726623492394e-17	1.2820862038164631e-17	1.5063447271318251e-16	2.4208351403666987e-16	2.0185838793383086e-16	1.462174136859288e-16	1.7590821644820518e-16	2.9014620395384593e-16	3.7301429580238453e-16	3.505080110581471e-16	2.8981385400957726e-16
97	-3.2228953332884924e-16	-2.5267189916916743e-16	-2.428902948032219e-16	-4.1276333908583694e-16	-6.692234715346544e-16	-8.187283459781359e-16	-7.177006592780744e-16	-4.944051801272039e-16	-3.7166702682242126e-16	-4.564632734128759e-16	-5.96309640802868e-16	-6.336155237226595e-16	-5.330686585344763e-16	-4.479395317561478e-16	-5.31566117482961e-16	-7.322042758280815e-16	-9.008837860551234e-16	-9.483190711762563e-16	-9.013597908756886e-16	-8.588447320019304e-16	-8.415897365962027e-16	-8.108644324673484e-16	-7.306064934704698e-16	-6.05189018343309e-16	-5.638228655640601e-16	-5.885481552605565e-16	-6.564492256859742e-16	-6.7873515844821e-16	-6.400977194510597e-16	-5.827842007668204e-16	-5.248585279967508e-16	-4.608920346591595e-16	-3.8559675351482236e-16	-3.40624275545601e-16	-3.6789288704014105e-16	-4.2213097352799787e-16	-4.05901741517359e-16	-2.9344096388694824e-16	-1.1243824209047337e-16	-1.881756331893557e-17	-3.124583464897499e-17	-9.335032105905961e-17	-1.0713928019937408e-16	-4.5688161248859314e-17	-1.3595781604624969e-17	-5.4768436582344386e-17	-1.6956937289356626e-16	-3.103911160945463e-16	-4.189611309401087e-16
98	-5.982620152326223e-17	-2.1319368436599697e-16	-6.376816433131828e-16	-9.880257518622586e-16	-9.869997776695936e-16	-7.548568289736811e-16	-5.458351338956344e-16	-4.535865516434855e-16	-3.241059622271758e-16	-5.693580785662476e-17	5.642319756932256e-17	-1.6854217957834418e-16	-5.670231742690597e-16	-7.589068427484588e-16	-5.914578663448912e-16	-2.7895268768416213e-16	-1.12028616101502e-16	-1.9589384707375507e-16	-3.433007059478105e-16	-4.54453345859991e-16	-5.547593203389207e-16	-5.942470196115227e-16	-6.0413615419561825e-16	-4.570808766950667e-16	-2.9810758906566986e-16	-1.6182761503058327e-16	-9.600183665902261e-17	-6.234995939800141e-17	-1.0477749383742838e-16	-1.6733761368382533e-16	-2.2980536549506083e-16	-2.4978315515433177e-16	-2.756946990934974e-16	-3.3469556872458074e-16	-3.9932305724203015e-16	-3.3128422442777796e-16	-1.9677063936219868e-16	-1.4706095831148333e-16	-3.15554764590446e-16	-5.457418587507916e-16	-5.42835562617954e-16	-2.2800482863478487e-16	9.338836158341476e-17	1.0559966206069294e-16	-1.4026574085922864e-16	-3.9076055148439978e-16	-3.278401957741041e-16	-1.1390665369186122e-16	1.5746499313571163e-17
99	5.540373343432433e-16	4.3288262804909493e-16	2.0469496948326351e-16	-9.57194503359941e-17	-3.1022581103161892e-16	-2.8280322584014874e-16	1.2088657712689717e-17	3.2230402868605187e-16	4.99772847129886e-16	4.455777009957981e-16	2.8818547136566913e-16	1.8158491844948887e-16	2.6080867935036686e-16	4.918399827118724e-16	6.670102294190226e-16	5.706616092896502e-16	2.2618081286863126e-16	-1.484827047004542e-16	-3.102582583355372e-16	-3.5712906867984676e-16	-4.728318686318517e-16	-6.140598930291324e-16	-6.670866885443187e-16	-3.9221330235425136e-16	-1.0712994868306296e-16	-8.839214439075744e-18	-4.5541856742731034e-17	6.756382624492708e-17	3.964208245810367e-16	6.55043813916104e-16	5.649818181523005e-16	2.56160608119852e-16	6.413014876105895e-17	1.114305094943151e-16	1.6719896329704578e-16	9.489746886345776e-17	-3.666127485513054e-17	-1.5314446579328724e-17	1.5541208918365502e-16	3.130245934995193e-16	3.836234372929186e-16	5.253030328603485e-16	7.584912992824934e-16	9.869028359469514e-16	1.0537671225155044e-15	9.587456536351468e-16	8.380272997759345e-16	6.523977462278554e-16	3.86122463378435e-16
100	3.147779317711829e-16	1.6943007266722067e-16	-3.788569135203731e-17	-3.118788623166534e-16	-4.921624924312095e-16	-4.215166894947815e-16	-1.4663247892240136e-16	4.0714955830638395e-17	-6.375723403954772e-18	-2.334891694400826e-16	-3.993483969003519e-16	-3.9617184407769474e-16	-2.0879239147608882e-16	4.0306150720976434e-17	1.776856464043704e-16	9.880699111952631e-17	-2.197461864145489e-16	-6.021271291734782e-16	-8.489106785859252e-16	-8.994483496403841e-16	-8.780161151243152e-16	-8.47482084670078e-16	-8.505955778230241e-16	-5.975779256016222e-16	-2.2596741459242306e-16	7.929222213853737e-17	1.2696984128741846e-16	-1.2039101576521133e-17	-1.2124898463658762e-16	-3.139859371041692e-17	2.0104595838421197e-16	4.1812541861415844e-16	4.584135032155021e-16	2.5961407530624157e-16	-1.2888071346048813e-16	-4.436669976062801e-16	-5.462229693033877e-16	-3.654428057811615e-16	-8.12166128990259e-17	1.307064142850143e-16	2.933296298721237e-16	5.35083758865191e-16	8.262656877712288e-16	1.0130551563383154e-15	8.954431830675695e-16	5.302840623181372e-16	2.0405264705500815e-16	1.4843305358927362e-17	3.4366762221717148e-18
101	1.4373224783356314e-16	-6.054522135569541e-17	-2.6329293251121883e-16	-3.8092585570114866e-16	-3.710017598734074e-16	-3.2956155292144794e-16	-3.1857011156934534e-16	-3.479298607320622e-16	-3.7744626100324503e-16	-3.622685003021576e-16	-3.375129062392485e-16	-2.820154316891628e-16	-1.8403707467617126e-16	-4.998779316463666e-17	1.0423726791441503e-16	2.52513433737477e-16	3.5111845356835113e-16	3.7409651642745686e-16	2.790952342847509e-16	1.5230563070626424e-16	1.0885755629527828e-16	2.4741654025788254e-16	4.2337609489808933e-16	5.832856302102346e-16	5.93453006063537e-16	5.9109423299297e-16	6.486340466330361e-16	7.482871626098487e-16	7.816649001086897e-16	7.671302613248511e-16	7.670045067289939e-16	7.997382221145404e-16	7.942787674828936e-16	7.015428086538784e-16	5.764959082768613e-16	5.981831187429304e-16	7.489038946467113e-16	8.520625712591072e-16	8.040556823616823e-16	6.852791222523909e-16	6.963207823334865e-16	8.98918783400751e-16	1.0896365122886002e-15	1.1352504663500498e-15	1.0534613967283699e-15	9.621286990549055e-16	1.0111087351227834e-15	1.1177117131381428e-15	1.1966406794627275e-15
102	9.934949516180829e-16	7.471881264012803e-16	5.048244200403734e-16	3.938748294842374e-16	4.0192793379936355e-16	4.2174276419585967e-16	4.381769902710914e-16	5.180487631708897e-16	6.336230085454038e-16	6.7430210050032285e-16	5.681416656317967e-16	3.967573365644773e-16	4.0157344459470965e-16	6.490416776573441e-16	9.318380864662074e-16	1.0654255226307463e-15	1.049620699588423e-15	1.0046299246669565e-15	9.363308570311094e-16	7.677000078057916e-16	5.973445549883106e-16	6.116067941543555e-16	8.801080383544788e-16	1.1402292112227119e-15	1.2038323705454987e-15	1.1012661918164985e-15	1.0903637555382762e-15	1.2449743047996228e-15	1.4015380096804155e-15	1.442219838865356e-15	1.4338376259355067e-15	1.4288291096757832e-15	1.3816259817207715e-15	1.2246838515929513e-15	9.942185846429042e-16	8.951568066120936e-16	9.465516159249075e-16	9.671766977015505e-16	8.481062110967258e-16	6.751195073616348e-16	7.131621663865868e-16	1.0209961446171014e-15	1.4261732858402803e-15	1.6598910312035511e-15	1.6379425418602108e-15	1.4542829139777794e-15	1.2920864081220434e-15	1.2737148411817391e-15	1.4237191886340033e-15
103	-2.117130429250663e-16	-1.2573128646498973e-16	6.001807382179755e-17	6.255168952556343e-17	-1.8431652889597922e-16	-4.179156154391808e-16	-3.8840301904047856e-16	-1.5982963354881842e-16	-5.3667699242858224e-17	-2.3401149852181075e-16	-4.2312025747273382e-16	-3.729327643408786e-16	-1.5751070726986631e-16	-9.141252849122842e-17	-3.02394982221727e-16	-5.150952846160576e-16	-4.658074448280389e-16	-1.735271129502429e-16	-2.4386006789467998e-17	-8.055440687445966e-17	-1.1427846562798287e-16	8.74138133577961e-17	3.616036999344e-16	4.608745358674377e-16	2.920479479289903e-16	1.032550217783374e-16	9.212648359259041e-17	1.7889597559049384e-16	1.5047273000815523e-16	5.625575407982886e-17	8.50384252371512e-17	2.9628910072952096e-16	5.085132671839427e-16	5.059469849705361e-16	2.820625974832955e-16	5.487513452567605e-17	-2.5061097164817226e-17	9.510879412816207e-17	3.0562295739377306e-16	4.797340720321735e-16	5.507926275704904e-16	5.567930372935882e-16	5.360203257278608e-16	5.758934016093764e-16	5.606135776003135e-16	5.070822627697185e-16	4.837800247737073e-16	5.09288860596046e-16	5.474231355899738e-16
104	-2.0655538648939247e-17	-5.344621334707218e-17	-9.863053908218854e-17	7.081828000787031e-18	2.4666806677162414e-16	4.4502884049449575e-16	4.481106223636174e-16	3.4804482002857397e-16	3.856727701405578e-16	5.606358889352646e-16	7.052382481774356e-16	6.197202056082591e-16	3.588508452536134e-16	1.3731371900489573e-16	1.2516344151926783e-16	2.310178180205327e-16	3.065666342210757e-16	2.6829359905212038e-16	2.0677483730007106e-16	1.7669433321701306e-16	1.4272878356579114e-16	1.0037361573851779e-16	7.831634551782908e-17	1.2731944447070719e-16	1.5182282296185926e-16	4.8469793478985445e-17	-1.7153302710526255e-16	-3.794090538155422e-16	-3.991105479724624e-16	-3.3376031720502407e-16	-3.263920507757787e-16	-3.956507577611153e-16	-4.0035311345027217e-16	-2.454421771616307e-16	5.515047349836002e-17	2.813424353581375e-16	3.2928866010229127e-16	2.1946375071897398e-16	1.0586286969061815e-16	8.229531831914353e-17	9.507211149458264e-17	5.2312549337368785e-18	-2.0571623015478344e-16	-4.1186123484516334e-16	-5.033865153135435e-16	-4.655430647506841e-16	-3.977386540162196e-16	-3.939749372573532e-16	-4.3255380317111504e-16
105	-2.9722916033883543e-16	-2.40997637024604e-16	-9.929220109194597e-17	4.439248525133705e-17	6.290678934985351e-17	-2.9425755347095086e-17	-7.498230965142297e-17	1.1868096721119795e-17	1.243196683762781e-16	2.358339631944148e-16	1.708257315643956e-16	8.142305439340033e-17	7.57901286089576e-17	7.573195685766974e-17	-7.37658003719749e-18	-1.4764853133609582e-16	-1.8779159420270112e-16	-1.6309088555351564e-16	-1.8130328023745192e-16	-3.534232285171488e-16	-5.507186742873573e-16	-5.79322941796995e-16	-4.925098448941248e-16	-4.474168959224652e-16	-6.04261503331666e-16	-8.368045450454018e-16	-9.487795035010036e-16	-8.999288663539766e-16	-8.513217115537611e-16	-9.370729036177675e-16	-1.0925643073551229e-15	-1.089689303995987e-15	-9.37498857737991e-16	-8.058883643990799e-16	-8.197917252041849e-16	-9.14099663664069e-16	-8.922816572310222e-16	-7.356806253003786e-16	-6.241326717383634e-16	-7.256846250583104e-16	-9.60040228435887e-16	-1.1255297527360935e-15	-1.1103374710346724e-15	-1.046803018545646e-15	-1.0808654515960946e-15	-1.231242976915281e-15	-1.2787176374812352e-15	-1.1347266353922489e-15	-9.670906361801998e-16
106	-1.0369779904629283e-15	-1.1150769571429378e-15	-1.158383485158141e-15	-1.1633500873587531e-15	-1.1445751735668147e-15	-1.1217197820356753e-15	-1.1049424627621262e-15	-1.0164366801062012e-15	-9.425383522373139e-16	-7.890327230333198e-16	-7.166286130551253e-16	-7.620271606089589e-16	-8.978555513452723e-16	-1.0043395703803855e-15	-9.900399848707639e-16	-9.123610617021162e-16	-8.863797405511016e-16	-9.559315116436302e-16	-1.0199856641245123e-15	-1.0013629665344017e-15	-9.299329179996162e-16	-9.304401294682732e-16	-9.168382456353115e-16	-9.391382818868074e-16	-8.585416029089384e-16	-7.820809559188627e-16	-8.080228926354232e-16	-9.17242974244822e-16	-1.0345100574809249e-15	-1.037021245290682e-15	-9.829604005900455e-16	-9.58472977518866e-16	-9.883531006463648e-16	-9.803325170024992e-16	-8.807447963474155e-16	-7.278391389803763e-16	-6.447981378277676e-16	-6.971688264556209e-16	-8.446260497929917e-16	-9.594617568671846e-16	-9.631514601017597e-16	-8.956489332129743e-16	-8.316725021675521e-16	-8.792907981106455e-16	-9.147186686062601e-16	-8.89574955080539e-16	-8.374734663186187e-16	-8.136056706881717e-16	-8.404041093030476e-16
107	3.112682383449087e-16	2.1373613867442484e-16	1.2185198116208136e-16	7.39533298184058e-17	8.71789620982364e-17	1.9310366714928664e-16	3.2761368564475405e-16	4.943075003524864e-16	5.591971053091304e-16	7.264108806204526e-16	8.769240138826995e-16	9.57822220770239e-16	8.654183990636882e-16	6.665803525855983e-16	4.926122522768649e-16	4.114676219728802e-16	3.630239382419269e-16	2.9489377431182566e-16	2.5321815417972107e-16	2.8644789798005167e-16	3.5340431951001167e-16	2.7906896668877504e-16	1.6748392118259612e-16	1.2922633736363876e-17	9.727983258342624e-17	2.6166152660056103e-16	2.512168431435852e-16	-1.4152106788129915e-17	-2.6488086297478547e-16	-2.5250095355370753e-16	-2.2764606865681077e-17	1.0759201165399106e-16	5.1102002695159e-17	1.649854492887896e-17	2.280604932502372e-16	5.451835703026211e-16	6.840180712676225e-16	5.074825273361716e-16	2.5633239269326706e-16	1.562582453814746e-16	1.789784979727773e-16	1.64301094930606e-16	1.2840055788087154e-16	1.2217923540254074e-16	2.382923513254625e-16	3.65158256543841e-16	3.153181414532808e-16	2.3698861885392403e-16	3.221167846983154e-16
108	-7.101155515892036e-16	-7.685850655286972e-16	-8.272995060554879e-16	-8.757863865771729e-16	-8.949253589367107e-16	-8.561794785968827e-16	-8.223186636264405e-16	-8.193052183705849e-16	-8.945325437008765e-16	-8.927381660680247e-16	-8.180526272371885e-16	-7.581632489692393e-16	-8.080985767404354e-16	-9.056689318281441e-16	-8.832634100058666e-16	-6.991744080792004e-16	-4.891184059391717e-16	-4.1992977752308675e-16	-4.817284278756567e-16	-5.568799013597429e-16	-5.778685691501987e-16	-6.034611380147474e-16	-6.523304136052912e-16	-7.601922494103363e-16	-7.242406502590475e-16	-5.233591944731144e-16	-2.8362334234334564e-16	-1.878291993172011e-16	-3.231762812990759e-16	-4.8683121865696435e-16	-5.458777599669126e-16	-4.987950754896663e-16	-4.88321606925762e-16	-5.5081633993547e-16	-6.049894082280326e-16	-5.634544467097204e-16	-5.294592342652909e-16	-6.0974542888997275e-16	-7.760579737453607e-16	-8.177577446894254e-16	-6.625917850261436e-16	-4.641766578752795e-16	-4.3127326992122115e-16	-5.718684481700995e-16	-6.132528872330235e-16	-4.700596795080651e-16	-2.652788955563901e-16	-1.9232664366851658e-16	-2.5937186180397015e-16
109	-3.56891549942311e-16	-5.308053213662201e-16	-6.492570935536923e-16	-5.902842712306979e-16	-3.1638677858101942e-16	2.2603691009379753e-17	2.3458791070220154e-16	3.1305143083072557e-16	2.9373612107711657e-16	3.510177259586558e-16	4.022378569905092e-16	3.7776274224762446e-16	2.660152614512984e-16	1.744696120992579e-16	2.0098429644849087e-16	3.0408423456619733e-16	3.772146114772671e-16	3.7250855303121926e-16	3.5155675449566824e-16	3.4283704560256766e-16	3.4198954280158847e-16	2.808135541141717e-16	2.1961912268342132e-16	1.285319376944992e-16	7.939070201219843e-17	5.095318807113807e-17	4.927651671226896e-17	8.291619851435245e-17	1.32839355524198e-16	1.11794535839634e-16	2.3426734512928543e-18	-1.0728541107356829e-16	-7.152159824146468e-17	1.121033399410594e-16	3.262829865073845e-16	5.26547394965623e-16	7.643587780810052e-16	9.566119486730847e-16	9.442771898574865e-16	6.267940033012161e-16	2.1873284177171243e-16	6.272057592531791e-17	2.36474779160105e-16	4.3574445382141246e-16	4.497773741298765e-16	3.527314896582479e-16	3.4911167331883186e-16	5.129974948418957e-16	6.825316390328582e-16
110	-1.2355081969937765e-15	-1.3102295430302858e-15	-1.474644936038296e-15	-1.6438525858616903e-15	-1.6675282355432714e-15	-1.5431768320141685e-15	-1.3965291995930274e-15	-1.3129748251843048e-15	-1.2177712001751033e-15	-1.0815245788105986e-15	-1.0214521021918888e-15	-1.1026062803018238e-15	-1.2665606244104516e-15	-1.3242466467321074e-15	-1.1826317131530466e-15	-9.743875875739915e-16	-8.615320830222494e-16	-8.508539215961493e-16	-8.569823329829716e-16	-8.159036975891988e-16	-7.860659603628884e-16	-7.733000559640306e-16	-8.36211756508515e-16	-8.203318549960971e-16	-8.089363941827358e-16	-7.653359396395219e-16	-7.278179327625429e-16	-6.63396043529358e-16	-5.716246086280108e-16	-4.462355183126927e-16	-3.7305357529076236e-16	-3.950552472644896e-16	-5.067391878844607e-16	-6.128409267474499e-16	-6.007571825138886e-16	-4.1913121726868724e-16	-2.1749337656028884e-16	-1.334022505472319e-16	-2.5672756773697305e-16	-4.368474376180597e-16	-4.996534822100041e-16	-3.663224421979006e-16	-2.1574187879337836e-16	-1.4244177772963463e-16	-1.7088245191806042e-16	-2.1570166816739068e-16	-1.380127830045939e-16	-3.7671766462076743e-17	-7.96239118923521e-18
111	-8.376554441034029e-16	-1.0240614106750502e-15	-1.2546896080812437e-15	-1.403861901192479e-15	-1.3479671899642064e-15	-1.1440605407202635e-15	-9.720536039441215e-16	-9.49737553884361e-16	-1.0646859910296462e-15	-1.1626394830086514e-15	-1.2157325304576887e-15	-1.2139512709609715e-15	-1.1769571541499428e-15	-1.0810505314955282e-15	-9.23655910938179e-16	-7.943416103022804e-16	-7.622815631209803e-16	-7.586017450736502e-16	-7.016108288135804e-16	-5.614484212511886e-16	-4.146743058143638e-16	-3.3933400002718445e-16	-3.86704154690304e-16	-4.64746173175814e-16	-5.387254397604208e-16	-5.211245373542975e-16	-4.0739387412384877e-16	-2.7192851438870215e-16	-2.4212025504871407e-16	-2.9946995372928646e-16	-3.7900263373416363e-16	-4.1808681749076933e-16	-4.548914245225493e-16	-5.262346911199396e-16	-5.846237334932108e-16	-4.605934871347189e-16	-2.0500700385014974e-16	-8.20239423905518e-18	-4.9133977301580635e-17	-2.05493015872437e-16	-2.200604474479312e-16	2.6147857892319588e-17	2.9696848482123485e-16	3.7802792802463207e-16	2.566205099517307e-16	9.294267469649573e-17	6.729654586303126e-17	1.4356843784745208e-16	2.1958737598235383e-16
112	-8.912279102500538e-16	-8.351827606669763e-16	-8.157468630850478e-16	-9.419427718969014e-16	-1.1718603964681628e-15	-1.3061071968842134e-15	-1.2196568710721761e-15	-1.0699889942457198e-15	-1.0304754338464782e-15	-1.1692862983119465e-15	-1.3436340525478734e-15	-1.3562287866600897e-15	-1.2151774143191985e-15	-1.0802390165677232e-15	-1.1139488677365012e-15	-1.2856324172476263e-15	-1.4441482178952615e-15	-1.4201033933226351e-15	-1.2767036856365007e-15	-1.1259816988777265e-15	-1.0738639081150606e-15	-1.0092345941143415e-15	-9.674578369525283e-16	-8.157351950605368e-16	-7.961236221082791e-16	-8.822835900077943e-16	-9.78589573326048e-16	-9.684517389834451e-16	-9.213950640670537e-16	-9.023309439200666e-16	-9.048809293956076e-16	-8.173857992934396e-16	-6.869088590106666e-16	-7.080147839576711e-16	-9.581410977641734e-16	-1.2236493841703512e-15	-1.2533902436108568e-15	-9.700351867947599e-16	-6.560599357898801e-16	-5.270182824623744e-16	-5.491829352193077e-16	-5.286303756709201e-16	-4.575364669127638e-16	-3.7217016794501784e-16	-4.228675128684562e-16	-5.423259846362385e-16	-5.64848942870253e-16	-5.890265141355721e-16	-7.094897770752933e-16
113	-2.101278335991869e-16	-1.860917006486861e-16	-1.1493939667491417e-16	7.75346728121911e-17	3.039558765430159e-16	4.397335457494517e-16	4.448913694721913e-16	4.590234072703555e-16	4.851637480336809e-16	5.9393520486492e-16	6.580117704067502e-16	6.613901259720167e-16	6.615241670962263e-16	6.475788605334774e-16	5.949664121079561e-16	4.664115603233045e-16	3.5815925794776206e-16	3.017038794406957e-16	2.9824358420777035e-16	2.521193866337663e-16	1.537095514321459e-16	2.762440681357925e-17	-4.6081995283288696e-18	-8.670419259340957e-17	-1.9947460117867263e-16	-3.517118071705251e-16	-4.27084638259146e-16	-4.128044823454871e-16	-3.391106034249031e-16	-3.340676352053578e-16	-4.012937448862286e-16	-4.479850670219913e-16	-3.91052207397542e-16	-2.364369321849726e-16	-1.9117096018515777e-17	1.5795997734465713e-16	2.5485798462214005e-16	1.6633453201455002e-16	-1.8089437147788848e-17	-1.750435950797924e-16	-2.0311936597113042e-16	-2.0010916410253342e-16	-2.391324271432881e-16	-3.952156754345944e-16	-5.189419275129705e-16	-5.548716435270386e-16	-5.678039683732717e-16	-5.791458417371927e-16	-5.468848514905697e-16
114	5.049402868269443e-16	4.68596624874206e-16	3.464037729286195e-16	2.7482422694412874e-16	2.802629359875121e-16	3.2548344105183364e-16	3.418739740449564e-16	3.480254444230327e-16	4.0492965502778404e-16	4.364538124800755e-16	4.814103029334356e-16	4.803331345561021e-16	4.328348156022689e-16	4.1657489139044405e-16	4.1667598066904574e-16	3.7354843214491035e-16	2.281924093231862e-16	7.685754480089028e-17	2.5056967367028923e-17	7.477461343354564e-17	1.3177818127864847e-16	1.2673186960176334e-16	1.8403118882350062e-16	2.991720327895572e-16	4.4294455402914684e-16	4.2938349942968822e-16	2.9037413535171725e-16	1.9399068225956232e-16	2.2521640847527046e-16	2.815015795372368e-16	2.2612855532426276e-16	1.150166889328173e-16	1.2757688120023438e-16	2.8021975710921644e-16	4.102002559421184e-16	3.310877940896981e-16	1.1271329794841069e-16	-7.11087840173961e-18	8.010994773326725e-17	3.1026136485443814e-16	5.000294372655406e-16	5.887302471932114e-16	6.165277685538866e-16	5.990837642962335e-16	5.289631567786518e-16	4.473377737200089e-16	3.4353375919413125e-16	2.293338105417262e-16	1.2469392346847277e-16
115	-7.280781819695066e-16	-6.5288051311214e-16	-6.360574805656621e-16	-6.96331144021356e-16	-8.103025396944705e-16	-8.924776646099573e-16	-9.124183413666611e-16	-8.884256024447692e-16	-8.627381849289644e-16	-8.782006244563052e-16	-8.660307680270526e-16	-8.1059783099918e-16	-7.944045933023673e-16	-8.395268979493163e-16	-9.063472526297632e-16	-9.22548049786805e-16	-9.195813690766553e-16	-8.981214040843526e-16	-8.720715966753809e-16	-7.41658050463421e-16	-5.401864728682706e-16	-3.878216445324745e-16	-4.1977723216797337e-16	-5.028571423248539e-16	-5.437982423528007e-16	-5.086145980838211e-16	-5.162253691909943e-16	-6.0906603982955455e-16	-7.238191512966036e-16	-7.159235768253402e-16	-6.253564083407875e-16	-5.460948699272725e-16	-5.357464015996171e-16	-5.760803313920658e-16	-6.39700573873675e-16	-7.461271943478506e-16	-8.973242234425375e-16	-9.27315841156871e-16	-7.661941459852861e-16	-4.61003420234623e-16	-2.449201213508402e-16	-2.1947321709636404e-16	-3.2736451162931355e-16	-3.4788155859525755e-16	-2.9224975124000292e-16	-2.498194563317149e-16	-2.852361598566523e-16	-3.979320026239536e-16	-4.878144663670573e-16
116	-1.603175574768431e-16	-1.7831363896111182e-16	-3.4377250625109884e-16	-4.938478808402087e-16	-5.467601452248201e-16	-5.269208577692054e-16	-5.524139646021471e-16	-5.961496903426198e-16	-5.85773553373179e-16	-5.269572505147592e-16	-4.3777496096555905e-16	-3.8529029069635014e-16	-3.9575234191034136e-16	-3.8221093035759e-16	-3.723101713647649e-16	-4.546027052264807e-16	-6.526165501472195e-16	-7.796671861842259e-16	-7.222895933302792e-16	-5.60670170416128e-16	-4.910954335365937e-16	-6.01787219582405e-16	-6.719328929806201e-16	-6.000147066070071e-16	-4.06915440452161e-16	-3.6192872012801825e-16	-4.506504718318218e-16	-5.574175038179247e-16	-5.521442712742454e-16	-5.025873117169755e-16	-5.228180344926135e-16	-5.817298396277895e-16	-5.402961556985313e-16	-4.2811472509661856e-16	-4.0453263260505804e-16	-5.867867955839685e-16	-8.40989861894431e-16	-8.860650334107803e-16	-6.615231294966892e-16	-2.999300509924063e-16	-4.6953805848335936e-17	2.4828420147366676e-17	-1.0503335049491272e-17	-6.130256009155904e-17	-8.270284076274135e-17	-9.39199245013504e-17	-1.7829545262996302e-16	-3.658626997477292e-16	-5.621395320197347e-16
117	-5.117501255663635e-16	-6.128414618062238e-16	-9.096866855800609e-16	-1.2974661048778375e-15	-1.5491333239544623e-15	-1.4954367735557462e-15	-1.1993442289414998e-15	-9.025923670034313e-16	-8.445947545576327e-16	-9.469830592918848e-16	-1.0866032609605819e-15	-1.0752024154756925e-15	-9.44632789355936e-16	-8.373735409192505e-16	-8.977047982269309e-16	-1.1311568713939801e-15	-1.4259072434232316e-15	-1.6248459430085042e-15	-1.6894847244737958e-15	-1.690661926666301e-15	-1.698854828854788e-15	-1.652268381691298e-15	-1.5248563467490022e-15	-1.311704663162471e-15	-1.227524152952304e-15	-1.3157585038988046e-15	-1.4746518641172582e-15	-1.5085688972221456e-15	-1.399099953736599e-15	-1.196452835805311e-15	-1.0304915696181393e-15	-9.292495751743603e-16	-9.217124043011478e-16	-1.0310386282689733e-15	-1.189622523978423e-15	-1.2752195623778578e-15	-1.2534205613953057e-15	-1.1019628403518952e-15	-9.325651167796802e-16	-7.681072132495665e-16	-6.568586503287776e-16	-6.095832802117026e-16	-6.741592215242694e-16	-7.849709236543747e-16	-8.399364105527604e-16	-8.250777493303096e-16	-8.224518565926291e-16	-9.899060604610346e-16	-1.2367643299938134e-15
118	-3.026695435678053e-16	-3.658122210133205e-16	-5.14825905726343e-16	-7.274504980772751e-16	-9.150154516822887e-16	-9.780942072773587e-16	-8.96582612349315e-16	-7.900455458869609e-16	-7.544448756981635e-16	-8.542371510564354e-16	-9.916334663963174e-16	-9.994441092549106e-16	-8.347266425491558e-16	-5.956781968015339e-16	-4.864047781413811e-16	-6.440564172976571e-16	-1.0006550022510447e-15	-1.3375514315013764e-15	-1.4348940815461506e-15	-1.331998291619168e-15	-1.1946421738973855e-15	-1.0805949623829583e-15	-1.045796153805177e-15	-9.518264026223294e-16	-9.44315396755456e-16	-1.0266486664349933e-15	-1.1457146877771455e-15	-1.1574165793909789e-15	-1.0487191346392722e-15	-9.12317765199923e-16	-8.921402747321406e-16	-9.666772653877301e-16	-1.0387612627276372e-15	-1.0501253119919574e-15	-1.0053713411497407e-15	-9.43563874546959e-16	-9.110464103755827e-16	-8.583529247211207e-16	-7.964906277621447e-16	-6.789108441789647e-16	-5.55618894408252e-16	-4.2438801602723277e-16	-3.6639368106709594e-16	-3.2404439620217716e-16	-2.9073643777908116e-16	-2.6093555360477304e-16	-2.835692206805155e-16	-4.682491600053025e-16	-7.220523218649147e-16
119	-1.2469579788406975e-16	-1.3287869428525866e-16	-2.0109259842296507e-16	-4.457593076392878e-16	-7.573351879698517e-16	-8.958338728003183e-16	-7.706506465918281e-16	-5.957679957879015e-16	-6.00389408593759e-16	-7.44386273354284e-16	-8.863043990928688e-16	-8.548986271434336e-16	-6.916468362402041e-16	-5.458865039705248e-16	-5.616430334123736e-16	-7.004788777863617e-16	-8.548455383508036e-16	-8.755191729331308e-16	-8.192171660484625e-16	-7.245961485666818e-16	-6.448163095601906e-16	-5.047162526606596e-16	-3.975762762658118e-16	-2.604043308597391e-16	-3.093754179219929e-16	-4.572383348298287e-16	-5.311119738458373e-16	-4.4228006265186805e-16	-3.1825054541197866e-16	-2.6824453678177963e-16	-2.565626656798834e-16	-1.4577267705510374e-16	3.7709852790481865e-17	9.5313169782192e-17	-9.065316355138662e-17	-3.408646791629251e-16	-4.399645491521935e-16	-3.0053750457887726e-16	-1.0579279018108529e-16	-2.195604160125485e-17	-2.0338325405110592e-17	6.737629209624911e-18	3.139104085190517e-17	7.668225961345749e-17	3.662206736188005e-17	-1.9356682528928726e-17	7.302315521779024e-18	-2.5892091130279064e-18	-8.30041055118513e-17
120	-6.706958980466223e-16	-5.995381202003189e-16	-4.0277616437906126e-16	-2.1185407997491083e-16	-1.647394890492992e-16	-2.115220088372408e-16	-2.411318724708634e-16	-1.7963076089641096e-16	-1.4978223805900225e-16	-3.591583668412404e-17	1.3126486623326674e-17	6.083185755960551e-17	5.857876292285429e-17	-5.1595670535801784e-17	-2.1306740879418124e-16	-3.1483672636418047e-16	-2.972083209643907e-16	-3.069051660542666e-16	-4.0530110295228847e-16	-5.824908346010441e-16	-7.186862356453484e-16	-7.46351596505678e-16	-7.480253125952277e-16	-7.761646734811503e-16	-8.471465320798385e-16	-9.227925912982086e-16	-9.965216045673827e-16	-1.0933450260905911e-15	-1.152903251480654e-15	-1.1483033850036165e-15	-1.1053049983423923e-15	-1.0243497630607754e-15	-9.646800116124397e-16	-9.484771729205202e-16	-9.329735713651325e-16	-9.267549847405427e-16	-8.853490135555215e-16	-7.942817067389355e-16	-7.264232837777141e-16	-7.632719030439764e-16	-9.464870338642368e-16	-1.1887881710620926e-15	-1.3408484771271575e-15	-1.3688734804873759e-15	-1.3224288900370495e-15	-1.3151498445422265e-15	-1.2986233208409474e-15	-1.2584950941798426e-15	-1.1979822872174458e-15
121	2.031298228111567e-17	1.7923116118766243e-16	3.2126373887276045e-16	5.212373588852316e-16	7.049328474683861e-16	7.788383097727247e-16	6.726889797957128e-16	5.618795853347517e-16	6.237741703528465e-16	8.709587766105622e-16	9.807756961614262e-16	7.620305112728352e-16	3.929264392442554e-16	1.671293254584453e-16	2.4474006962459366e-16	4.2888880301441104e-16	5.357416392278848e-16	5.110895108002324e-16	4.872791696303827e-16	4.512297083713858e-16	3.4087943223232725e-16	8.86109744313919e-17	-1.5387932511192006e-16	-3.4262394271167013e-16	-4.1103571659844474e-16	-4.754453467307177e-16	-5.718630226373572e-16	-6.916276471642483e-16	-6.972340259373607e-16	-6.249769993689228e-16	-5.746866501813786e-16	-5.585492865008821e-16	-5.445763970943422e-16	-4.629116290040095e-16	-2.7399680891173423e-16	-1.1919516529790787e-16	-4.6698741279796125e-17	-6.70190375493867e-17	-5.123265476849302e-17	2.725368856402957e-17	5.372790592252963e-17	-1.0928020236066453e-16	-3.3688769033755147e-16	-4.932052501184574e-16	-4.472089892995329e-16	-3.332251418613593e-16	-2.910971445493754e-16	-2.832591705269767e-16	-2.5734903908325287e-16
122	-9.174502054369655e-16	-8.606510160737246e-16	-6.718734813687878e-16	-4.0479431302017604e-16	-2.7771677445941526e-16	-3.103312593782086e-16	-4.0181327571573716e-16	-4.0219878715955734e-16	-3.1742408500198556e-16	-1.7928101573920935e-16	-1.870262299062554e-16	-2.7184407373126677e-16	-3.406199390018785e-16	-3.82982110830259e-16	-4.0993097942407583e-16	-4.630590998947789e-16	-4.874413025096007e-16	-5.165187337768227e-16	-5.632670389529708e-16	-6.946371802356796e-16	-8.866904787457292e-16	-1.0034660292907709e-15	-1.0801300627941324e-15	-1.0740303594204874e-15	-1.1474067070849748e-15	-1.2985575378391956e-15	-1.4403592717796315e-15	-1.5146148216374444e-15	-1.4527868501315799e-15	-1.3545667649016206e-15	-1.3223097338022457e-15	-1.29660762751568e-15	-1.25717586875684e-15	-1.210913505672765e-15	-1.1423602933390591e-15	-1.1090188157363348e-15	-1.0572823990538004e-15	-9.55332194400807e-16	-8.478635254364247e-16	-8.093052405201158e-16	-9.158478404359321e-16	-1.106972840891169e-15	-1.2663789527859278e-15	-1.3216224007260683e-15	-1.324369952981727e-15	-1.394336631672676e-15	-1.4399746737558231e-15	-1.4419208050158668e-15	-1.3876598352241483e-15
123	-8.020290461321506e-16	-7.288432340665291e-16	-5.829585191234842e-16	-4.231182945942959e-16	-3.793289380657074e-16	-3.6946318500546884e-16	-3.060606641771943e-16	-1.1783625035791614e-16	-2.4900373638897873e-18	9.089411996969472e-17	4.102008553501429e-17	-1.707364331618557e-17	-1.4840684639979855e-17	-1.6092988664332295e-17	-7.072841011295378e-17	-1.866431289477833e-16	-2.409009261082102e-16	-2.3613510946210323e-16	-2.3902687530869935e-16	-3.400457540622734e-16	-4.941990690717871e-16	-5.667033191485098e-16	-5.10253218731419e-16	-5.002626484481454e-16	-6.382548796907884e-16	-8.736841313560054e-16	-9.953529925935807e-16	-9.852557894088504e-16	-9.555774107318704e-16	-1.0547058478456257e-15	-1.2260405233975354e-15	-1.2078123975395789e-15	-9.526331841568697e-16	-6.645026797131256e-16	-5.100235149005254e-16	-5.429936104804921e-16	-5.694427857207244e-16	-5.072933626615641e-16	-4.127564484906933e-16	-4.042903796486669e-16	-5.378952385800596e-16	-7.674035624500544e-16	-9.894795426483397e-16	-1.1705776278166975e-15	-1.2824212202576548e-15	-1.327496756358512e-15	-1.296452949723705e-15	-1.205150180570209e-15	-1.0733638386572231e-15
124	-6.150764261351545e-16	-5.221936181934686e-16	-2.5298403797445604e-16	-4.001339175575589e-17	-5.656046802005418e-17	-1.6687740940882688e-16	-1.7300872700823255e-16	1.4934178695884828e-18	1.6990459413746113e-16	2.391706102689286e-16	1.7293643393253675e-16	1.0058747483910668e-16	4.828483458666589e-17	-5.863092406672834e-17	-2.3473869610786475e-16	-4.0490591665302317e-16	-4.581851383957458e-16	-4.2365130892644886e-16	-3.8871262592270337e-16	-3.877163735863301e-16	-4.1297248761807185e-16	-3.8862338326078256e-16	-3.1801219841355522e-16	-2.7076198058513696e-16	-2.889501174857266e-16	-4.0635111242747024e-16	-5.576862988346204e-16	-7.096436132944342e-16	-8.156165698705799e-16	-8.422972058020906e-16	-8.189840742475252e-16	-7.469331568892713e-16	-6.565974208091055e-16	-5.665816221477021e-16	-4.0389051620085224e-16	-2.024215160330772e-16	-4.2472596035389495e-17	-7.501759286797805e-18	-1.2279808542830157e-16	-3.1364880033083623e-16	-5.185378525401794e-16	-6.481698394487246e-16	-6.855379172808883e-16	-6.713827509656862e-16	-6.363977302903744e-16	-5.885456142328131e-16	-5.108324546806697e-16	-4.761632070318161e-16	-5.095704891681968e-16
125	4.3121699386892005e-17	1.1998776235989856e-17	-2.555206079555127e-16	-4.496323603051209e-16	-3.5571919143433085e-16	-1.4868990197756917e-16	-1.691980385751785e-16	-4.0437541922337794e-16	-5.687926696202401e-16	-4.604155279990751e-16	-2.5172961150279193e-16	-2.1818271683935382e-16	-3.80431791778479e-16	-5.15150303891725e-16	-4.671326617414786e-16	-3.6214467230001425e-16	-3.5561081477715377e-16	-4.4304343847506316e-16	-4.809689805151957e-16	-4.3386544331400804e-16	-3.68733288123121e-16	-4.131429878125517e-16	-4.4382825557474263e-16	-5.097705166856817e-16	-4.980592952031933e-16	-4.837198810916346e-16	-5.146680984797905e-16	-5.425206760883424e-16	-4.719792532048151e-16	-3.171097597029718e-16	-2.055868305775825e-16	-2.654192440790704e-16	-4.295218109220079e-16	-4.493758130664252e-16	-2.392755178043295e-16	-8.981172430084805e-18	-1.429939052259214e-17	-2.6149047691934784e-16	-4.848808166672856e-16	-4.716420088282487e-16	-3.522960076547163e-16	-3.672731677584172e-16	-5.440877775333658e-16	-7.654837829685796e-16	-7.979526500108889e-16	-7.322624292030581e-16	-7.416158409158067e-16	-8.087918760181065e-16	-8.543581763189605e-16
126	4.1116464173997533e-16	4.992844607574047e-16	6.174520227310571e-16	6.808449206252165e-16	6.495407519299479e-16	5.557147253269951e-16	5.149681728042075e-16	5.553840368692805e-16	6.303780513959544e-16	6.723034170651893e-16	6.190224088569605e-16	5.136962016232201e-16	4.56306954991563e-16	4.3543728618659804e-16	3.947793787884583e-16	3.2757268422161076e-16	3.266436041647942e-16	3.951563068421101e-16	4.643003493391159e-16	4.0582437250716987e-16	2.4754669766569816e-16	9.607137040190184e-17	6.994211114153319e-17	1.4625826791592324e-16	2.842588198340626e-16	3.710904915767792e-16	3.518496677001783e-16	2.1098187648749773e-16	5.6116061130492e-17	-2.3173739404525256e-17	4.3226109242219074e-17	1.805684209813446e-16	2.724035265887423e-16	2.871894493684171e-16	2.7182030993621437e-16	2.8058181456705596e-16	3.576314506941503e-16	4.2245078636412465e-16	4.609561443627774e-16	3.9710812942406365e-16	2.387140352219119e-16	2.274107316628446e-17	-1.16591624805251e-16	-1.4411856907156473e-16	-8.0798326969803e-17	-9.627950120828595e-18	4.529698015467381e-17	1.46179143851165e-16	2.3718208372254755e-16
127	-1.8233498927507769e-16	-1.0879913550465322e-16	-2.1280486975394118e-17	1.6740200982894567e-16	3.947861060686675e-16	5.545953299800577e-16	5.164050958284458e-16	3.855957427631815e-16	3.6065586190312475e-16	4.796028647213717e-16	5.453817307384616e-16	3.993203925465398e-16	1.7217114689341555e-16	5.440666855643525e-17	1.3121750187097787e-16	2.346252870871737e-16	2.697322990327801e-16	2.2122824896721607e-16	1.882824569403488e-16	1.3347298944327271e-16	1.0869950279953762e-17	-1.702642422712698e-16	-3.2307026623814124e-16	-4.788905192795372e-16	-6.256951482943469e-16	-7.690342513388854e-16	-8.300777805664013e-16	-8.455615202668126e-16	-8.069094194605956e-16	-8.172530598111613e-16	-8.728954099466198e-16	-8.360138431585095e-16	-6.795652411485988e-16	-4.705650795401167e-16	-2.5447248814040543e-16	-1.3925375642935971e-16	-8.782408999180373e-17	-9.113874658692547e-17	-7.554609193143011e-17	-2.2210478711917938e-17	-6.035861663207577e-18	-1.3203558193507082e-16	-3.6066943568807086e-16	-5.895708045878798e-16	-7.055709654655114e-16	-6.97386685802968e-16	-6.249809235955789e-16	-5.189302155097317e-16	-4.0943951829793043e-16
128	9.890802559458006e-17	6.574923117261637e-17	-4.531637417993342e-17	-1.0100599906517253e-16	-6.711541806935678e-17	-5.770200548699091e-17	-1.4460601145677898e-16	-2.5036739625494955e-16	-2.583273233288241e-16	-1.9922206313839393e-16	-1.1513655561948065e-16	-9.011402624864266e-17	-8.566361580594317e-17	-6.705366818671214e-17	-4.362280374028724e-17	-7.29021792291367e-17	-1.357918407487325e-16	-1.8867118296052484e-16	-2.0573821319752328e-16	-2.5197637704401445e-16	-3.158319873571126e-16	-3.8871129399087545e-16	-3.235015347601514e-16	-2.7645838404278805e-16	-2.565780871143146e-16	-3.1722129842526375e-16	-3.6284985933261593e-16	-2.8110975453603914e-16	-9.351814533791366e-17	3.103111553547044e-17	1.5828757134094963e-17	-8.451065815688759e-17	-1.1618375712509051e-16	1.9050125146759857e-17	2.063765632809875e-16	2.888310345310794e-16	2.2017526829336976e-16	5.677060932032407e-17	-4.7161877684614535e-17	-5.838570965511204e-17	-1.836757577529363e-17	-3.251930798021132e-17	-6.55551549594221e-17	-1.5082722863364741e-16	-2.0783351874364996e-16	-2.7220987521981507e-16	-3.783182934689587e-16	-4.162417696927469e-16	-3.564754301844517e-16
129	6.499042858719091e-16	6.746617488149175e-16	7.973812188093239e-16	9.316508585621376e-16	9.370579160982313e-16	7.812422963760942e-16	6.407257636892911e-16	6.395118150033236e-16	7.175229903336317e-16	8.504275925206225e-16	8.589293294189191e-16	8.217861084875296e-16	8.212959543736206e-16	8.082709986746509e-16	7.221833849485094e-16	5.98949341567553e-16	5.593254466188415e-16	5.810106460272747e-16	5.948691925177321e-16	4.9860087472178325e-16	3.5264055103565387e-16	2.723835396779069e-16	2.7815724079810125e-16	3.226285353586431e-16	3.35453733533516e-16	2.901240267677261e-16	1.8585153333603577e-16	7.855658328251236e-17	2.0164965334047008e-18	-1.7772969815903154e-18	4.3448745327484074e-17	1.177871961170998e-16	1.4207847252369877e-16	1.059750627586884e-16	7.202484862877455e-17	7.698574147887952e-17	1.2667725172736616e-16	1.9522254120782178e-16	2.118116089655781e-16	1.505820390682323e-16	3.069659572544187e-17	-1.0036722844976532e-16	-1.9001249937680215e-16	-2.233844562205139e-16	-2.362970868194812e-16	-2.4072885637567864e-16	-2.2376750760686264e-16	-1.6390534125108238e-16	-1.607777392795766e-16
130	1.5627283642050763e-16	3.319214439069297e-16	7.105834728995791e-16	1.035655785704153e-15	1.0349071410233295e-15	6.552869452534035e-16	1.633854223183492e-16	-1.0498042023234018e-16	-1.1327012513315791e-16	-2.791868211565296e-17	-1.4641284934106816e-16	-3.7615659615611106e-16	-4.736613768649381e-16	-3.472232535854535e-16	-1.256668773479314e-16	-1.1790247800845747e-18	6.619973768950906e-17	2.608919967170613e-16	5.595502995211088e-16	7.729474189372089e-16	7.260500226050798e-16	4.2734699721366e-16	2.2497601202685576e-16	1.7857108972715644e-16	2.990121430559922e-16	4.480383234255483e-16	5.881021065742261e-16	6.847214533971713e-16	7.059091447010185e-16	5.35276027853651e-16	2.060287784389497e-16	-1.3546790020690544e-16	-3.06959864486766e-16	-3.2611963730081714e-16	-2.7157725324279835e-16	-2.5179835491303185e-16	-2.321096136622104e-16	-2.494412764002952e-16	-2.8770250478247364e-16	-3.6996557791963686e-16	-3.76781920506174e-16	-3.094107145491515e-16	-1.5664616010244327e-16	-8.63203959585331e-17	-4.9695050623115235e-17	7.013497981530384e-18	1.1045836712197933e-16	2.899359645965271e-16	4.0874791562136726e-16
131	-7.507956005210388e-16	-6.382834540618011e-16	-3.080631405121664e-16	-4.984741189196262e-19	4.501945358372921e-17	-1.1963834504712479e-16	-3.011163771768792e-16	-3.4633765609049657e-16	-2.9642409338515676e-16	-3.074321328839876e-16	-5.12785338529534e-16	-7.778025849675106e-16	-8.896337826372461e-16	-8.180465880146724e-16	-6.633124697074372e-16	-5.784395199196468e-16	-4.979487649697557e-16	-3.478188768963643e-16	-1.5880745478343367e-16	-7.932289711363154e-17	-2.2213743318842034e-16	-4.818830643486801e-16	-6.888576531051041e-16	-7.49793819428902e-16	-7.442049815729158e-16	-7.057362667215762e-16	-5.96246252680194e-16	-4.913510925721981e-16	-5.025114452945108e-16	-7.702769710367925e-16	-1.2069127852151054e-15	-1.4651200091024694e-15	-1.3619823771292725e-15	-1.032988111517169e-15	-6.960388960613532e-16	-5.836192937869708e-16	-6.296224619551708e-16	-6.846113832076637e-16	-6.551728762628013e-16	-5.711122925029034e-16	-5.654196623220019e-16	-7.34599350754131e-16	-1.0093994442807424e-15	-1.1863804856945856e-15	-1.1848354977609025e-15	-1.0520039239916198e-15	-8.674807131232875e-16	-6.959776013360269e-16	-5.541292096905194e-16
132	2.2360554240181656e-16	2.1115406842363012e-16	2.7549719407424693e-16	3.5311692164194305e-16	3.9074839092048835e-16	4.660136340309306e-16	5.701678138231316e-16	6.486269771458871e-16	6.404439558482575e-16	5.931004362812076e-16	5.649650237741049e-16	6.050809656697065e-16	6.187307880593678e-16	5.33743234845269e-16	4.0637566626943827e-16	3.5615967741896664e-16	4.4396611673335115e-16	5.717304679471698e-16	5.767619312562225e-16	4.418583542930341e-16	2.5486596840187063e-16	1.6989180560084743e-16	2.0923819762821803e-16	2.8421284638898424e-16	3.0733222942602914e-16	2.59608042882324e-16	2.1797076557097457e-16	1.8474537144045128e-16	1.6345916803160158e-16	9.875177770384434e-17	-1.8307216375085804e-17	-1.2449317935519015e-16	-1.5600643332729001e-16	-1.1808694151171458e-16	-3.9822209518837565e-19	8.948513789774795e-17	8.653679752881681e-17	-1.2974837077213094e-17	-1.368444426976053e-16	-1.6959557187802513e-16	-1.1861263507148627e-16	-6.26004348348369e-17	-1.1030940818665897e-16	-2.223333549976947e-16	-3.25889915876597e-16	-3.045974158645415e-16	-2.0664519902641197e-16	-1.6004693397853016e-16	-1.8781675144620963e-16
133	6.84284321451359e-17	-8.98695949997074e-17	-3.2928935537341297e-16	-4.715954768752026e-16	-4.2092887316494395e-16	-3.17620320640778e-16	-3.325768302173398e-16	-4.441372849227031e-16	-5.678679417670977e-16	-6.211151071857337e-16	-6.259534956142475e-16	-5.740860860108778e-16	-4.362549462327593e-16	-1.9172614479468146e-16	5.59583656183485e-17	1.7468813714143343e-16	8.37521998047012e-17	-9.551867528685638e-17	-2.456777542906494e-16	-2.6993514784316883e-16	-1.86768430285833e-16	-7.550254409011521e-17	1.9002163824683162e-17	1.0815480306695461e-16	1.996680429881353e-16	2.389572544464836e-16	2.1522892743751565e-16	1.439197984719785e-16	7.371248353525587e-17	1.0876122204262432e-16	2.377167037447761e-16	3.632377961700431e-16	3.971431202089988e-16	3.1946760918404786e-16	1.8678235198991169e-16	8.237962952336418e-17	1.1754676789449769e-17	9.570940073327976e-18	4.172270834397025e-17	1.2368579035368654e-16	2.3385789417665813e-16	3.5648075243182776e-16	4.3586123389487536e-16	4.770219167999296e-16	4.926984264243499e-16	4.715831840395513e-16	4.2000509147436594e-16	3.655021385540398e-16	3.9270322131212695e-16
134	2.9328729532589187e-16	7.219641616649127e-17	-2.845543549238628e-16	-4.891775400504886e-16	-3.5749168128915364e-16	-9.280752042366072e-17	3.8538204286493926e-17	-5.335293966522783e-20	-6.334817833678427e-17	-1.1144576835991583e-17	5.269606899829832e-17	-3.441082022356279e-17	-1.8537931606658936e-16	-2.2370895956048194e-16	-8.921754393325893e-17	9.317501556168004e-17	1.7256384461285309e-16	9.89742676078511e-17	-4.8003218639128154e-17	-2.174968082983548e-16	-3.272020240664097e-16	-3.1341510239001116e-16	-1.025339914249074e-16	1.945195729154529e-16	5.04535229902767e-16	7.213956290083738e-16	8.364428415365627e-16	8.89338263268565e-16	8.462795892670499e-16	7.226825827795115e-16	5.648766391879527e-16	4.3105122563053943e-16	3.527089417660606e-16	2.9986561327497965e-16	2.0600762897726841e-16	1.520104058634712e-16	1.840361066996227e-16	2.8610013062942505e-16	3.5638387382975825e-16	3.5107002280554885e-16	3.80832862834339e-16	5.300915222559688e-16	7.530758734508831e-16	8.459953682872466e-16	7.860075966058776e-16	6.403811186510344e-16	5.542955409657019e-16	5.974010157262985e-16	7.488358172259085e-16
135	-6.84060634393505e-16	-6.284818628736764e-16	-5.644969051411781e-16	-6.362158029838799e-16	-8.638622944071454e-16	-1.0686540144516381e-15	-1.0718393320182517e-15	-9.22224462466752e-16	-8.049499879612623e-16	-8.053303140991293e-16	-8.761038840086394e-16	-8.591463286652562e-16	-7.219474303091799e-16	-6.103995319453016e-16	-6.892146871916911e-16	-9.022446539260814e-16	-1.0655918409331362e-15	-1.0409930326822407e-15	-9.177937040866176e-16	-8.411134911549493e-16	-8.581205800165387e-16	-8.215648272887851e-16	-7.122427815175348e-16	-5.37308530336088e-16	-5.527948406995612e-16	-7.107030925586685e-16	-8.276390473839504e-16	-7.622790306673296e-16	-6.482664056897519e-16	-6.545014149620081e-16	-7.972811712241186e-16	-8.63124697022232e-16	-7.477075092050324e-16	-5.805948632346954e-16	-5.964239867275508e-16	-7.446107478795406e-16	-8.269062053787027e-16	-6.782930879474225e-16	-4.402858159093279e-16	-3.223300691688978e-16	-3.196918269465339e-16	-2.8204387619951604e-16	-1.7804302924328412e-16	-7.061306096526575e-17	-1.0372824323051873e-16	-2.2031129242715887e-16	-2.656697101578694e-16	-2.9142357156419764e-16	-3.7582303571163606e-16
136	3.8310546472845954e-16	3.8948153196638854e-16	4.285157581059812e-16	4.628429020363547e-16	4.698797894944262e-16	3.3715403192169547e-16	8.560644083777803e-17	-1.4213478898207697e-16	-2.0229289114139404e-16	-1.664051182623796e-16	-1.2453228423135322e-16	-1.5303770403775759e-16	-2.2545000316892106e-16	-2.364338384143781e-16	-1.5403324652614075e-16	-8.147135694561827e-17	-7.736283854678104e-17	-1.150587714211794e-16	-8.01644196211598e-17	1.88135337597454e-17	1.2511558322993502e-16	1.0337361247720935e-16	5.053496040201878e-17	-5.7767808597831e-17	-7.500551608114743e-17	-3.246612117848598e-17	3.144240748998284e-17	9.605285055033663e-17	1.4619281875489326e-16	1.6738975395981653e-16	1.6654719482079235e-16	1.4374004650689178e-16	1.3192207523373897e-16	1.456471655358341e-16	2.298132491894611e-16	2.690927087530504e-16	2.5359152391431284e-16	1.3025835102350023e-16	-2.62375345408775e-19	-3.775780194097401e-17	5.64859590499104e-18	-6.070863269773232e-18	-7.39574654306269e-17	-2.028731028238882e-16	-2.2217885103663694e-16	-1.4155931854146307e-16	-7.471430777561657e-17	-9.94847083301789e-18	5.3698056140343436e-17
137	1.9090514158943109e-16	2.961294992596841e-16	4.441701951202281e-16	6.268595761508577e-16	7.881878574682142e-16	8.508298946297785e-16	7.225791676559843e-16	4.972211750933187e-16	3.994836381592387e-16	4.574484834460093e-16	5.914933023304704e-16	5.434658908893531e-16	3.497033472853329e-16	1.8571980076740478e-16	1.8607721494576723e-16	3.00532902606793e-16	3.9480017427630615e-16	4.0998660642749873e-16	4.1777288310076196e-16	4.591398546482334e-16	5.10942605701476e-16	4.173586031642614e-16	2.332519520268204e-16	-1.4217318057123282e-17	-1.0486214619815075e-16	-4.782958612465398e-17	6.76067740411355e-17	6.606209930727837e-17	-9.537675166768144e-18	-9.664344154468306e-17	-1.2048956495580623e-16	-7.941226277351942e-17	-2.133991191239526e-17	4.1342432877672955e-17	1.3012006891834227e-16	2.0221850922209175e-16	2.417451531631083e-16	2.0345861391018495e-16	1.8707659917245486e-16	2.0388415676469884e-16	2.1864308862554026e-16	1.3109753161741803e-16	-5.210053820786494e-18	-1.1611305044360005e-16	-9.86682053277633e-17	3.1469173666857984e-17	1.785535067668786e-16	3.335941907172458e-16	4.232798330999658e-16
138	3.3500462879148e-17	6.000911979799646e-17	-9.26487335022026e-17	-2.1359943286801314e-16	-1.9358275842095148e-16	-1.7456847004864723e-16	-3.182564453450559e-16	-5.254981025854771e-16	-5.724101628071145e-16	-4.654240636622806e-16	-3.235028193914616e-16	-3.4334658944807314e-16	-4.847216130328815e-16	-5.509566094756773e-16	-4.4387906912337136e-16	-3.010058383469299e-16	-2.912542970276992e-16	-4.015439089456392e-16	-4.808112511669867e-16	-4.3445135715876144e-16	-3.1500648318455733e-16	-3.0647252187513615e-16	-3.4799069243517933e-16	-4.469591384380955e-16	-4.519126134579637e-16	-4.0598103973271046e-16	-3.915839176991946e-16	-4.187676459685739e-16	-4.080464374861565e-16	-3.397337654897465e-16	-2.782771712561704e-16	-2.9107000737782917e-16	-3.340836073609508e-16	-2.590754486973495e-16	-7.759522778491237e-17	4.455473195325545e-17	-3.636887710339148e-17	-2.549840390465856e-16	-3.904260779688927e-16	-3.1641718167225687e-16	-1.8272990826337476e-16	-1.937298942626176e-16	-3.544214736693391e-16	-5.467845228586162e-16	-5.979098832047971e-16	-5.970928169909915e-16	-6.676324829730681e-16	-7.230732725513641e-16	-6.731116998145478e-16
139	-1.5316638640106222e-16	-1.9070799899614761e-16	-3.852414686827627e-16	-4.46872400830802e-16	-3.056990253612914e-16	-1.7092495117387253e-16	-2.7927878364006355e-16	-5.218419160625394e-16	-5.990651223020559e-16	-3.992478853730076e-16	-2.1747043197609527e-16	-2.746110748594245e-16	-5.303764776391538e-16	-7.388968902482261e-16	-7.513607324729052e-16	-6.79719269888065e-16	-6.549442801936399e-16	-6.329242476027899e-16	-5.638765899997164e-16	-4.4104290289354425e-16	-3.813638399384037e-16	-4.534979236117411e-16	-5.926487717407705e-16	-6.593377867455315e-16	-6.303536092486542e-16	-5.738101165719988e-16	-5.893167881795584e-16	-6.428787855293416e-16	-5.960906892501377e-16	-4.700961570596736e-16	-4.3730628712596163e-16	-5.849345940075567e-16	-7.759646335817456e-16	-7.731827674649457e-16	-5.486237270314353e-16	-4.19529645460739e-16	-5.924677446978568e-16	-9.120125062327635e-16	-1.0295241334676839e-15	-8.237643860854293e-16	-6.217513487181497e-16	-7.319572828236836e-16	-1.1065995370830442e-15	-1.4094861157239898e-15	-1.4040683681597499e-15	-1.2566752617742795e-15	-1.1608885636933066e-15	-1.1641088116023174e-15	-1.197822931049483e-15
140	-4.298810342089611e-16	-4.638058955194529e-16	-5.056531528355586e-16	-4.667275446595587e-16	-3.9880377448787525e-16	-3.765153084276414e-16	-4.466227074976336e-16	-4.900631774691743e-16	-4.657757534774365e-16	-3.457978992776365e-16	-3.496000688962262e-16	-4.52280314650352e-16	-5.68163586513625e-16	-6.015020837999119e-16	-5.870522614133643e-16	-6.169695490376259e-16	-6.653889391120278e-16	-6.846381839765772e-16	-6.373064555849808e-16	-6.31436615428996e-16	-7.349731994203893e-16	-8.705328907907528e-16	-8.929713876488539e-16	-8.19550098294177e-16	-7.140063239466148e-16	-7.063647977991326e-16	-7.941860070103419e-16	-9.077977384007935e-16	-9.744128050602253e-16	-9.76081994485749e-16	-9.783280415442534e-16	-9.866186793953802e-16	-9.885971753105245e-16	-9.460879275993142e-16	-8.373767546192295e-16	-7.486911797831362e-16	-7.133424203669952e-16	-7.0537060198863e-16	-7.19079008413373e-16	-7.395645766567361e-16	-8.48836917840248e-16	-9.996304296402048e-16	-1.1147581440345549e-15	-1.156496314468388e-15	-1.1182893355456803e-15	-1.0918090753310684e-15	-1.0767541239548359e-15	-1.0452425711332538e-15	-1.0072819874116144e-15
141	-1.56248393146582e-16	-1.527411713050833e-16	3.657806536670902e-18	2.1382792252222719e-16	2.5824391692149025e-16	-7.999147567194992e-18	-4.1721388995413693e-16	-6.945989910779831e-16	-7.270406914426031e-16	-7.360932747498339e-16	-8.312301009938704e-16	-9.55864570825017e-16	-9.439142450005112e-16	-7.858824589749429e-16	-6.301672685262498e-16	-5.920833126000587e-16	-5.872794279400962e-16	-4.3559227691890896e-16	-1.4850155336992937e-16	9.807798038462514e-17	1.464784861888717e-16	-2.4594669002297833e-17	-1.7088906883520735e-16	-1.9527523350259417e-16	-6.460461115427548e-17	5.425710545217517e-17	5.0930974312793344e-17	-4.2356699938152734e-17	-1.0299289694521966e-16	-1.1689439812305226e-16	-1.2423641484954332e-16	-1.7502855254607682e-16	-2.33927721300052e-16	-2.496485056080804e-16	-2.194034621294135e-16	-1.9815815709012807e-16	-1.9779093866555997e-16	-2.318400095533062e-16	-2.465994386512418e-16	-2.4831572462256343e-16	-2.3458143022863e-16	-2.8687114239431044e-16	-3.694102197227083e-16	-4.809782984202871e-16	-4.889532316084032e-16	-3.957876956893822e-16	-2.496358257511076e-16	-5.1591413831139134e-17	1.1308210668808522e-16
142	4.3492258729576273e-16	4.0682678204151166e-16	5.766930197559606e-16	8.244425834956235e-16	9.493166533211147e-16	8.272159103647364e-16	4.969290070990351e-16	1.9919889323805589e-16	1.4153780494528192e-16	1.7606597839734252e-16	1.801421115483844e-16	-3.573676670441149e-17	-3.47874136735562e-16	-5.616475524996951e-16	-4.905446724838682e-16	-2.0297492915634082e-16	1.2835235437138095e-16	3.4111395076103277e-16	4.1393030607792823e-16	4.335427009416322e-16	4.827704561277879e-16	4.125187812599836e-16	2.804715780458341e-16	-4.370977926609324e-17	-2.4405999106323823e-16	-1.9241323724620815e-16	6.759214555039762e-17	2.568271762565862e-16	2.1468578305791908e-16	-3.9888661145735496e-17	-3.0282299617903946e-16	-3.9267003785833575e-16	-2.893773715885472e-16	-1.1025681934035828e-16	6.383397599355736e-17	9.759478141094083e-17	1.9384020434786648e-17	-1.0615438439297533e-16	-1.199673541655844e-16	1.9040506285526457e-17	1.8078154520384412e-16	1.378940265015616e-16	-7.719336604837175e-17	-3.2927759163048747e-16	-3.567726936033401e-16	-1.5822285545660345e-16	7.210722324107783e-17	3.639345317142413e-16	6.131207525153744e-16
143	3.672314384080604e-16	4.459882321785601e-16	6.101938254863443e-16	7.871976677009006e-16	8.336174907984471e-16	6.975767634555623e-16	5.217361647662217e-16	5.080677697058969e-16	6.042218474637659e-16	7.30956532253326e-16	6.956279704922648e-16	5.728568944046919e-16	5.110115900392188e-16	5.211581555621488e-16	5.13515873491236e-16	4.4097823969563024e-16	4.006613716477764e-16	3.917905708855638e-16	4.015242634747426e-16	3.0637266074883844e-16	1.4840137007609193e-16	1.5024036571148022e-17	6.208287718578471e-17	1.3122559916722488e-16	2.134732613550807e-16	1.9261529447906382e-16	8.891452741734828e-17	-5.919618722107761e-17	-1.721611475115902e-16	-2.222607620578508e-16	-1.9106695010207835e-16	-1.2037839081611444e-16	-5.674776459592658e-17	-5.325293991451849e-18	8.361806796207947e-17	1.7741880921361077e-16	2.6270740126410026e-16	2.4689939446140254e-16	1.4931181421085868e-16	-4.913701862009321e-18	-1.8107536419625846e-16	-3.563592961012422e-16	-4.481530604787359e-16	-5.237325053378422e-16	-4.850888725270804e-16	-3.714862452567665e-16	-2.8381900163971536e-16	-2.1460845795028132e-16	-2.2077620875797588e-16
144	-3.8120998495760724e-16	-3.0186947297887324e-16	-2.880188071381926e-16	-4.0425917799911756e-16	-5.842274986492438e-16	-6.536359067741898e-16	-5.645736509631563e-16	-4.513656551115318e-16	-4.175355991825003e-16	-4.88942565558346e-16	-5.415787388230199e-16	-5.151094058489658e-16	-4.852561003296406e-16	-4.774880189582006e-16	-5.200850829326867e-16	-6.153028172660681e-16	-7.773597653887393e-16	-9.15116190685125e-16	-9.4163027975771e-16	-8.282558047035477e-16	-6.976959559015953e-16	-6.266940418584853e-16	-5.982658813740056e-16	-4.854970991124908e-16	-3.5906012954520087e-16	-3.3597820946407267e-16	-4.1473904315532577e-16	-4.718137362878057e-16	-4.627879801431864e-16	-4.525392768939543e-16	-5.629794531185221e-16	-7.134879486136182e-16	-7.56986959315047e-16	-6.872619178514557e-16	-6.351983120956718e-16	-7.189831270410606e-16	-8.589499112766052e-16	-8.359398924742371e-16	-6.280299830807499e-16	-3.3363593729342457e-16	-1.344709035404694e-16	-4.577401556510132e-17	-1.0720050003395264e-17	3.6982836192624556e-17	2.6437373144444524e-17	-8.646174216545301e-17	-2.46729201435334e-16	-4.321981358615119e-16	-5.81133044399933e-16
145	-3.0510463889412244e-16	-3.1574757987469077e-16	-3.860284165783288e-16	-5.70664003774572e-16	-7.511351272242413e-16	-7.563245288139458e-16	-5.691478024859113e-16	-3.4304249060585064e-16	-2.253163745683698e-16	-2.373807364497085e-16	-3.3706634540446554e-16	-4.3548154176120124e-16	-4.491318645918757e-16	-3.571376126878588e-16	-2.3913825002328224e-16	-1.5385353633803612e-16	-1.4469409866131124e-16	-2.31597443429457e-16	-3.992071237361223e-16	-6.131516066684968e-16	-8.052412978037767e-16	-7.904545692414134e-16	-6.280764248545501e-16	-3.6270643266696673e-16	-2.789876838495313e-16	-3.5521852520563444e-16	-4.218094862431898e-16	-3.513029665327365e-16	-2.6215728103567073e-16	-2.897373320263382e-16	-4.0571574626463326e-16	-4.487786975502621e-16	-3.3691516257143095e-16	-2.2472672418712026e-16	-2.9554375828869715e-16	-4.537145918664574e-16	-5.046224148324834e-16	-3.7591181799149855e-16	-2.440021880655693e-16	-2.4699462120122527e-16	-2.6382965821861605e-16	-9.779183367547522e-17	1.5748739650035349e-16	2.6652230917500337e-16	6.147193301013136e-17	-2.7393289132061855e-16	-3.879210154637367e-16	-2.978346867663454e-16	-1.6693675752985737e-16
146	3.2519096592225985e-17	-1.0937905637117442e-16	-3.1839862634420844e-16	-3.653427759059017e-16	-2.3837616411769097e-16	-1.4484800919407159e-16	-2.1107143203636005e-16	-3.127688385496441e-16	-3.389479333046932e-16	-3.179309306071659e-16	-3.4341201555727627e-16	-4.3443077624542727e-16	-4.748530309260151e-16	-3.9034060500146983e-16	-2.783524849224322e-16	-3.0826927303949607e-16	-4.625307880949582e-16	-5.942149997114775e-16	-5.666689630259604e-16	-4.688637328631567e-16	-4.193747111623141e-16	-5.176668453989985e-16	-5.356258730927678e-16	-5.2831558647780595e-16	-4.2822764852735573e-16	-3.8145079708309536e-16	-4.197520079655646e-16	-4.52886700140515e-16	-3.941728517300239e-16	-2.6074104470762644e-16	-1.8138418707007138e-16	-2.4646126777942926e-16	-3.812630684412427e-16	-3.955914232938624e-16	-2.4206347079285294e-16	-6.773807483781841e-17	-5.0526956070261936e-17	-2.271044599793593e-16	-4.0769980726649578e-16	-4.135082638775751e-16	-2.8329791148780214e-16	-2.254014672813676e-16	-3.1056649179330564e-16	-4.860861902015325e-16	-5.466649245101056e-16	-5.263319874716333e-16	-5.736403720136771e-16	-6.316408837277051e-16	-5.821635354673132e-16
147	8.49583653948492e-16	8.258947460938903e-16	6.105788394095168e-16	3.6632136495739895e-16	2.521517099635407e-16	3.126869527368217e-16	4.0825910769908154e-16	4.505037360248991e-16	4.167244827507889e-16	3.297634178395031e-16	2.910453826862752e-16	3.121843690763941e-16	3.895843353946436e-16	4.968722361325913e-16	4.634328057813846e-16	2.2533593990798423e-16	-1.361878588480413e-16	-3.2027091342444367e-16	-2.1803780320003306e-16	3.025312681544193e-17	2.1567411651213718e-16	2.560810154577876e-16	3.941293567969093e-16	5.8104097986242265e-16	7.1963774350460865e-16	5.960224823995129e-16	3.146083540168695e-16	1.8257595162353768e-16	3.1763574930249515e-16	5.11503652347555e-16	5.3801365727433e-16	4.1067197908720497e-16	3.560736255560487e-16	4.23014007116866e-16	4.527564152280669e-16	3.2482325102244496e-16	1.7796329895944684e-16	2.6622545584110284e-16	6.415653534062797e-16	1.062860487125178e-15	1.2967623257642719e-15	1.3153193645368773e-15	1.3070488084196535e-15	1.3369747331702319e-15	1.3514251939567078e-15	1.3089073798764653e-15	1.0870143128943067e-15	7.549539491073489e-16	4.638664553012871e-16
148	-4.311069316983607e-16	-4.675302174385323e-16	-4.706429388104218e-16	-4.715084187856401e-16	-4.884710233301108e-16	-4.841683593694322e-16	-4.241597577888624e-16	-3.1440207031577374e-16	-2.880100408320451e-16	-3.117157376846983e-16	-3.774926662960034e-16	-3.724525580483348e-16	-2.7890033713742833e-16	-1.8278743866544747e-16	-2.1348284133669123e-16	-3.988981687985222e-16	-6.152639879967528e-16	-7.205314319580938e-16	-6.974957554126104e-16	-6.772158945963328e-16	-7.058488793983629e-16	-7.425118348566273e-16	-5.815415765071953e-16	-4.143143277780226e-16	-3.5790763234261023e-16	-5.151647069138028e-16	-6.962795141048774e-16	-6.599591691008392e-16	-4.43654856732932e-16	-2.6012729781046557e-16	-2.6381542539670987e-16	-3.3288378702840076e-16	-2.8338505187382456e-16	-9.059983953285644e-17	2.1170830896014266e-17	-8.076679282486367e-17	-2.864144579342578e-16	-3.8925474941687125e-16	-3.225331352912323e-16	-1.8049134796919776e-16	-4.6103039677315277e-17	1.4638353010667397e-17	1.3256722382564889e-17	-1.305634801678209e-16	-3.0837638177867866e-16	-3.7706480324275147e-16	-3.420275570589345e-16	-2.8581839231429723e-16	-3.644813883393191e-16
149	-4.932965401648034e-16	-5.205073708749934e-16	-6.268378466301757e-16	-7.268562893508464e-16	-7.752377985865331e-16	-7.779251670336119e-16	-7.991003847099427e-16	-8.082336182946308e-16	-7.776142991395444e-16	-7.674544830363968e-16	-7.874051288609419e-16	-8.394952025923486e-16	-8.657257585171387e-16	-7.895793120853921e-16	-6.972279749445233e-16	-7.181271102885665e-16	-8.893689920620858e-16	-1.01603744366849e-15	-9.774697418137282e-16	-7.975127859679373e-16	-6.498649972998386e-16	-6.181958447298115e-16	-6.165448523783398e-16	-5.514941979756763e-16	-4.837111953755218e-16	-5.148916552520814e-16	-6.310588221980786e-16	-7.058035231379677e-16	-7.034010842409486e-16	-6.521132274649325e-16	-6.363851503097528e-16	-6.25199721128574e-16	-5.720465908329947e-16	-5.375088878661962e-16	-6.147181804591195e-16	-8.230640799244631e-16	-1.0250434670239394e-15	-1.0004708349361061e-15	-7.610349439108573e-16	-4.480513653644457e-16	-2.677962395156857e-16	-2.333756908197125e-16	-2.6121155856101626e-16	-2.2564889443571116e-16	-1.8909986720272867e-16	-2.010793574204338e-16	-3.0683788909240735e-16	-4.836743182823495e-16	-6.260664364155218e-16
150	-3.4448262811311926e-16	-4.015364150038735e-16	-5.382350751204306e-16	-6.394411046077197e-16	-6.622577559368497e-16	-6.089195296781229e-16	-5.522418616605723e-16	-4.88927943639951e-16	-4.855903980959542e-16	-4.550598626592747e-16	-4.481791327359884e-16	-4.1651550561354483e-16	-3.7883080575555948e-16	-3.326410011526057e-16	-3.566152770402439e-16	-5.017339309332585e-16	-7.167512449905307e-16	-8.669486306423851e-16	-8.729484246059032e-16	-8.036968574377752e-16	-7.692722995608729e-16	-7.911133455447791e-16	-6.885697066310126e-16	-5.389625815144063e-16	-4.1674534804903404e-16	-4.871819117274921e-16	-6.585919601710539e-16	-7.343998274977704e-16	-6.828569738296936e-16	-6.164150419614823e-16	-6.702531942801502e-16	-7.475860489434752e-16	-7.005779009907702e-16	-5.376016496137656e-16	-4.344500419487154e-16	-5.149278383482996e-16	-6.896270800473077e-16	-7.84750155123694e-16	-7.686259218992972e-16	-6.668497562343349e-16	-5.491293130341167e-16	-4.455738448228864e-16	-3.911905586558571e-16	-4.618865479934438e-16	-5.80321148338757e-16	-6.616383545893087e-16	-7.181679103359391e-16	-8.238751399167003e-16	-9.902937903814776e-16
151	7.395662962441102e-18	6.046018927006411e-18	-1.598410827036801e-17	-1.437068449188068e-16	-3.3157803890267556e-16	-4.66903501038434e-16	-3.930025047165454e-16	-1.1425723737595225e-16	1.9726344900447624e-16	2.9654762381116437e-16	1.1092874304432306e-16	-1.466251270433999e-16	-1.3990085493802722e-16	2.038973281178949e-16	5.87858698692245e-16	6.43789269987266e-16	4.010948166239336e-16	1.2879933248287488e-16	6.039257676129904e-17	7.090639985927972e-17	-3.880356501104458e-17	-1.5228330176212663e-16	-1.7065645889715736e-16	9.132711553906578e-17	2.622807495104841e-16	2.91959163304998e-16	2.7212911991309993e-16	3.314217717125904e-16	4.0313947866999843e-16	3.591387045305996e-16	2.4330511276348e-16	2.479731144760562e-16	4.136798972871213e-16	5.506254728942933e-16	5.00952840734453e-16	4.349341303453334e-16	4.913935037852881e-16	6.012189265919422e-16	5.19865995813577e-16	2.5242415999100675e-16	1.5118997826486918e-16	4.838820279225021e-16	1.0005311425940538e-15	1.383445917160334e-15	1.4312587619874236e-15	1.3629765124048337e-15	1.3000254483919348e-15	1.0666030000660768e-15	6.387454380614132e-16
152	-7.466952948647598e-17	-1.622268663083485e-16	-2.567761717780858e-16	-2.259345826399869e-16	-1.6002138309517394e-16	-2.561863684026275e-16	-5.457752992748256e-16	-7.937450043394379e-16	-8.109062327068358e-16	-7.759076620391071e-16	-8.037539077014093e-16	-9.260819610592044e-16	-9.787816854195166e-16	-8.659913954038097e-16	-6.908046091088363e-16	-6.29552420018739e-16	-6.72704358225869e-16	-6.709574669674517e-16	-5.724502066667751e-16	-4.712322994614771e-16	-4.69184441960604e-16	-5.496300986893812e-16	-5.572867160344434e-16	-5.676909374606461e-16	-6.12612629804448e-16	-7.116661578024877e-16	-7.420546039927942e-16	-6.204941729421351e-16	-4.278701482212017e-16	-3.3901633584797795e-16	-4.2552104045519953e-16	-5.65844034580462e-16	-6.231250168129869e-16	-5.708179802487634e-16	-4.706431594563309e-16	-4.3360730143893643e-16	-5.015318713986929e-16	-6.299479135550355e-16	-7.391697083245974e-16	-6.988812086019017e-16	-5.520793406712451e-16	-4.619384382472138e-16	-5.811530520150201e-16	-8.715623095215282e-16	-1.0525266900095803e-15	-1.000734061404149e-15	-8.113563082036589e-16	-6.301073053478064e-16	-5.545937291452116e-16
153	-9.782439307228059e-17	-5.219944516246137e-17	-1.2407818753608656e-16	-2.322063984722277e-16	-3.5883140085245537e-16	-4.20884573912493e-16	-4.664718229054233e-16	-4.901306887735483e-16	-5.077364160683819e-16	-6.422948053371947e-16	-7.214331317147769e-16	-7.482449275630265e-16	-7.639158418819167e-16	-7.543437265591434e-16	-7.034404639863889e-16	-6.142572516201839e-16	-5.369925035432144e-16	-5.353092766322043e-16	-5.918874740497272e-16	-7.131373002582674e-16	-8.173210236759267e-16	-9.332252057007478e-16	-8.769344976925835e-16	-8.783912002232698e-16	-8.3321894272373e-16	-8.482414425571008e-16	-7.884773928420712e-16	-6.430650598099888e-16	-4.889133652067143e-16	-4.560843744089668e-16	-5.211123506081201e-16	-5.295862086857419e-16	-3.7855561337767524e-16	-1.162643215881457e-16	2.175357444167759e-17	-6.775115105266513e-17	-3.010830288412155e-16	-5.01618042405177e-16	-5.924404867562923e-16	-5.517594998732874e-16	-4.628712905303034e-16	-3.908965390895903e-16	-3.528797976785786e-16	-4.149386011158696e-16	-5.425852477811262e-16	-7.016663532808685e-16	-9.245380343341651e-16	-1.0751752496636679e-15	-1.0512223971758994e-15
154	5.128746756055156e-16	4.933899514918369e-16	7.542546085577852e-16	1.1257588954481463e-15	1.296737368342619e-15	1.1164281881189819e-15	7.015194818725429e-16	3.6680102887495165e-16	2.083400184497985e-16	1.401635643696767e-16	-1.5770914070570827e-17	-2.755204402531094e-16	-4.542088238142778e-16	-4.2108745207433284e-16	-1.6751988153862649e-16	1.3276584466201989e-16	3.8480191651189853e-16	5.626223188805667e-16	6.953418612821917e-16	7.820931953072354e-16	7.613598258164274e-16	4.809409913475275e-16	2.276653847362366e-16	8.386136842751109e-18	7.318997007557922e-17	3.33715861525942e-16	6.207470009061564e-16	7.229773057377497e-16	6.720351488906151e-16	5.234571604660542e-16	3.326910005096839e-16	1.317868633462788e-16	-4.311562876088958e-18	-4.818303506529134e-17	-2.6216664545524562e-17	-9.557199467587381e-17	-2.070370916552038e-16	-2.7324586682214874e-16	-1.5763523362686796e-16	3.966456292198212e-17	1.8076947715203577e-16	1.3624437572251477e-16	5.821211714917106e-17	-6.414214617621465e-17	-9.358104495895589e-17	-2.5993783209598822e-17	1.3209632395047035e-16	4.878537734954184e-16	8.250532025569489e-16
155	9.379758999025206e-17	9.168073044834425e-17	4.087451301746059e-17	-1.3472171247183077e-17	-6.808501934671713e-17	-5.743659967949625e-17	-4.297945381591849e-17	-1.839777927393563e-17	-5.252362125350504e-17	-8.777391907551318e-17	-1.2498728712693652e-16	-1.3997264478979788e-16	-1.3198201106361276e-16	-9.477759950384525e-17	-8.132851504296979e-17	-1.2137041945511616e-16	-1.669956806987814e-16	-1.752064671080339e-16	-1.465752297953908e-16	-1.593401925719584e-16	-2.274285913185556e-16	-2.7838225629412354e-16	-1.9625754680739463e-16	-1.7065212996237965e-16	-2.1392919572209056e-16	-3.595673614738681e-16	-3.9865692320095282e-16	-2.69977185663319e-16	-8.236277711499311e-17	-1.3108907651846657e-17	-9.233031494460993e-17	-1.6471159525230082e-16	-1.2775667438203754e-16	-1.9157802650028505e-17	6.191951079458051e-17	5.124665572467868e-17	-1.0985757386235969e-17	-5.961453698541274e-17	-1.1814093788762745e-16	-1.6877832338386787e-16	-2.253754682234138e-16	-2.247203888994779e-16	-1.6692467076101987e-16	-1.9691698755321742e-16	-2.6803710683717993e-16	-3.783402029683569e-16	-4.471500428225849e-16	-4.489481793591875e-16	-3.988604628314989e-16
156	4.710942270357707e-17	4.198033834973837e-18	-1.5177653993200325e-16	-2.273750562223801e-16	-1.8538021567330038e-16	-1.5068387028311898e-16	-2.172168207990785e-16	-2.7848744920196265e-16	-2.6697801712012084e-16	-2.2252475346486943e-16	-2.02254190882721e-16	-2.4819753353474705e-16	-2.913542469641551e-16	-2.81667094577599e-16	-2.562530322519541e-16	-2.8110663716564546e-16	-3.443794720554448e-16	-4.0903953000264823e-16	-4.2149924801550905e-16	-4.550444728833678e-16	-5.192928834009e-16	-6.182992856763663e-16	-5.480588405968164e-16	-4.750443925864544e-16	-3.9773568811766805e-16	-4.251662256670322e-16	-4.875821839833239e-16	-4.532492912741001e-16	-3.1382382334354286e-16	-1.9203232055553327e-16	-2.0924162315376503e-16	-3.1203528054639573e-16	-3.4886123410905274e-16	-2.0379925049429022e-16	-1.6659688690782702e-18	6.406227953197068e-17	-7.774275791929029e-17	-3.0324338908812797e-16	-4.141683710120527e-16	-3.31783473512682e-16	-1.6768752317047497e-16	-9.636894658952351e-17	-1.053880011100549e-16	-1.7351304041373465e-16	-1.7166105306182572e-16	-1.7263647435217673e-16	-3.2395995823666247e-16	-5.575981398077371e-16	-7.345925806450719e-16
157	4.536832796769375e-16	4.7676773609277575e-16	5.91576310196152e-16	7.221943549005883e-16	7.383754492171002e-16	5.928585063349197e-16	4.013637063659717e-16	3.4198459479958357e-16	3.9829982143056554e-16	5.475786014330213e-16	6.08942438245102e-16	6.148436354979118e-16	6.400778123978131e-16	6.563149674344595e-16	5.992024396867753e-16	4.86156482625637e-16	4.247920099934235e-16	4.1757953733372193e-16	4.091473931993752e-16	2.969053943809382e-16	1.2747442678891824e-16	1.5677731235894204e-17	6.840596314425873e-17	1.6882098629622825e-16	2.4372604900145256e-16	2.4275593936703104e-16	1.6717801191742745e-16	5.383786200012943e-17	-8.06265119816899e-17	-1.9849886711454994e-16	-2.611788237380512e-16	-2.2919587420504935e-16	-1.4751963745498283e-16	-7.581325811033625e-17	-3.1535394790662065e-17	-2.365310988164851e-17	1.1310210739349194e-18	4.705243265815011e-17	7.367100086427459e-17	1.923966244376709e-17	-1.4176560867331755e-16	-3.4462998179308916e-16	-4.550080527494294e-16	-4.898320415575032e-16	-4.756375905626742e-16	-4.825425061443551e-16	-5.440645628540921e-16	-5.566585956251171e-16	-5.702882575913552e-16
158	-1.9000317683156128e-16	-1.5761227288986359e-16	-2.0511750518703983e-16	-1.3231927075586335e-16	4.385680876539926e-17	1.576488040798502e-16	2.142586396150513e-17	-1.8275135791540583e-16	-1.9239449000206463e-16	2.3765248091959767e-17	1.5293016439713691e-16	-2.080452342819739e-17	-3.6961396466287263e-16	-5.908668490290927e-16	-5.304003845469684e-16	-3.5940379943642045e-16	-2.6554789436369284e-16	-3.208291425688039e-16	-4.094900117521669e-16	-4.659877114031452e-16	-4.770161823262715e-16	-5.15895465249944e-16	-5.4195449864828885e-16	-6.851544682417628e-16	-7.971748216220142e-16	-9.13207309731637e-16	-1.0055946243799037e-15	-1.1139367226303262e-15	-1.171088884331197e-15	-1.1383534729397943e-15	-1.0670322120334192e-15	-1.0218588371856433e-15	-1.0313892412797753e-15	-9.957512401664065e-16	-8.090927884813259e-16	-6.198752447626735e-16	-5.871361510415901e-16	-7.285934229942137e-16	-8.59947544370528e-16	-8.160839177035358e-16	-7.485801887458441e-16	-8.480787863631365e-16	-1.0892060145947617e-15	-1.3489948210316934e-15	-1.3593042624777141e-15	-1.2107828822877006e-15	-1.0935428435254575e-15	-1.069082380387465e-15	-1.1075853250704265e-15
159	1.811791924910936e-16	1.6029371766620987e-16	4.7788927117436166e-18	-1.61398062686778e-16	-3.125271330608387e-16	-4.095323110113322e-16	-5.642238432991735e-16	-6.825557044034702e-16	-6.819170243212315e-16	-5.905381748739608e-16	-5.095950174048764e-16	-5.792041685285081e-16	-6.970175389793127e-16	-7.159143411013602e-16	-5.979186608061592e-16	-5.15145415783169e-16	-5.394349128402717e-16	-5.581940818820555e-16	-4.969759623584749e-16	-4.046069538088936e-16	-3.8588651143546162e-16	-4.688884835658594e-16	-4.808988596937139e-16	-5.08770766159297e-16	-5.324845855223026e-16	-6.374835292455067e-16	-7.231664088495876e-16	-7.006823237606154e-16	-5.136481031813745e-16	-3.926132099501334e-16	-4.506202231500653e-16	-5.92274458158226e-16	-5.700288496626559e-16	-2.6609013566156447e-16	9.475842614663923e-17	1.4672918061895407e-16	-1.970606679120122e-16	-6.039133520965943e-16	-7.165386374391254e-16	-5.109429631697322e-16	-3.641237787421406e-16	-5.085576879297818e-16	-7.860020836208028e-16	-9.949440058696105e-16	-9.738414406074947e-16	-9.459154501304094e-16	-1.0414144431940545e-15	-1.0958209563182088e-15	-9.447541204189897e-16
160	-6.613477501581909e-16	-7.153678663099147e-16	-8.031474635679922e-16	-7.571809347259484e-16	-5.910510795707109e-16	-4.654549856882728e-16	-4.900632974696957e-16	-5.943392321340149e-16	-6.608740839706341e-16	-7.03809663269944e-16	-7.593982367666732e-16	-8.805618604365635e-16	-1.0221855537595211e-15	-1.0997946452061883e-15	-1.0959049470296555e-15	-1.0932731362070828e-15	-1.134029581612801e-15	-1.16485703421684e-15	-1.0972827972975142e-15	-9.746534934815703e-16	-9.364750802409713e-16	-1.053081446595448e-15	-1.1845957894233497e-15	-1.1607620428180782e-15	-9.340206866320958e-16	-6.685650584340912e-16	-5.337962977717292e-16	-5.111196510681349e-16	-4.64887265076919e-16	-3.3424666627723095e-16	-2.4533266310194253e-16	-3.162948724115012e-16	-4.959627702069843e-16	-6.171198436676136e-16	-6.007574002881882e-16	-5.7315748049070135e-16	-7.20748308892777e-16	-9.701629507697557e-16	-1.1273655289820387e-15	-1.0196016731760415e-15	-8.059938077229023e-16	-7.018215489133011e-16	-8.062159802646801e-16	-9.753787052129478e-16	-1.0016287327138546e-15	-9.039601490352412e-16	-8.000977777874337e-16	-7.666737607572908e-16	-7.484099063349868e-16
161	-5.716685158281773e-16	-5.881893103912052e-16	-6.165699045135494e-16	-8.279764933222803e-16	-1.2208632525364677e-15	-1.5765044231792777e-15	-1.6014646855594205e-15	-1.3449474915780373e-15	-1.0720012512982675e-15	-9.854302609055106e-16	-1.063173732497312e-15	-1.0615017803255217e-15	-8.958957944313784e-16	-6.783956190862274e-16	-5.748510124002292e-16	-6.159412891489876e-16	-6.250269387544169e-16	-5.550087178634649e-16	-4.1024400056445567e-16	-4.032903582388102e-16	-6.031887207480061e-16	-8.369164584030534e-16	-9.484896147316297e-16	-7.949625742650892e-16	-6.272971344580936e-16	-5.458620406776906e-16	-5.449566348565531e-16	-4.812219534293895e-16	-3.3990188035907525e-16	-2.0284314658686962e-16	-1.8066310854525218e-16	-2.687765351996318e-16	-3.3746298612624165e-16	-2.886713043935548e-16	-1.9495264733739645e-16	-1.0425171710455329e-16	-1.2104489761375652e-16	-2.0634242638912587e-16	-3.50306564002687e-16	-4.847872729010802e-16	-5.537445790029028e-16	-4.51694766003731e-16	-2.0545209862990819e-16	8.46959378232074e-17	2.8479910033178225e-16	2.964989222192221e-16	1.9988336270962698e-16	6.088288792444705e-17	-7.829224684657464e-17
162	-8.108912621454379e-16	-8.165290594260838e-16	-8.3442074094279885e-16	-8.950707470023842e-16	-1.0090353005551963e-15	-1.0951073002272009e-15	-1.0716620301803849e-15	-9.559724383139283e-16	-9.130701632948038e-16	-9.205754614373721e-16	-1.0292380746357605e-15	-1.0555364265065161e-15	-9.60745564096526e-16	-8.01921149982593e-16	-7.471428019518058e-16	-8.917995277723098e-16	-1.1382089854433982e-15	-1.295022047650532e-15	-1.2294881910480407e-15	-1.0653798333339672e-15	-9.859618074375333e-16	-9.981867627121483e-16	-9.798913787074396e-16	-8.467184682570237e-16	-7.87838086676069e-16	-8.996493690985557e-16	-1.07718692760238e-15	-1.0983047471628845e-15	-9.703066922877359e-16	-8.807770548136511e-16	-1.0125917000677823e-15	-1.2545045327584485e-15	-1.3919432742655848e-15	-1.3460005722314464e-15	-1.2238633541177546e-15	-1.160059826160166e-15	-1.18879754113392e-15	-1.2009877161315275e-15	-1.1737136331416356e-15	-1.0877064417636434e-15	-1.0357959850853346e-15	-1.0357554223586755e-15	-1.065531536842693e-15	-1.0025571710779818e-15	-8.27608911658732e-16	-6.424145942171793e-16	-5.72044267287838e-16	-6.673741890941952e-16	-8.263586255753795e-16
163	-2.681158851589384e-16	-1.7660914825627504e-16	-1.9340808577989656e-16	-3.816185995817908e-16	-6.282065325336113e-16	-7.569995988058365e-16	-7.216645872425508e-16	-6.069907245958036e-16	-4.437917584404386e-16	-5.419522866375944e-16	-6.637440975491096e-16	-7.99882844809861e-16	-8.127078538860298e-16	-6.173089561978974e-16	-2.9675533936060276e-16	-8.58941927989549e-17	-8.884693313383542e-17	-2.1199308961440928e-16	-1.7634437535412737e-16	-2.1502780499985022e-18	9.731031020973099e-17	-2.812342679817277e-17	-2.215058020257714e-16	-3.292331982668511e-16	-2.5117680896122185e-16	-1.0409944014403071e-16	5.3835253702447614e-17	1.8879647281817852e-16	2.5372826587365147e-16	1.861263306568349e-16	-1.0028494211433683e-17	-2.074176368409448e-16	-2.4058200809317093e-16	-1.2527734762135106e-16	2.922867349300319e-17	1.3994892473728857e-16	1.4683704652090132e-16	9.733958113897402e-17	-3.6014218131151855e-17	-1.6070065641251748e-16	-2.3587192233396073e-16	-1.6738791087657694e-16	5.63660482466654e-18	2.1015973022807492e-16	4.01479971712104e-16	5.196300869138021e-16	4.746469801091353e-16	3.010575458780183e-16	1.3075963151235068e-16
164	-6.13471954015703e-16	-4.774375611471427e-16	-3.4135229458068857e-16	-3.7284573386249577e-16	-5.669556598246375e-16	-7.820382100895354e-16	-8.648208341259919e-16	-8.92768927285905e-16	-9.057247979040585e-16	-1.0334439493185226e-15	-1.1316600637805878e-15	-1.1629108203079295e-15	-1.1572205969690248e-15	-1.095568930707789e-15	-9.276164748704776e-16	-7.039975455548459e-16	-5.271556467244684e-16	-4.751182944976261e-16	-4.158542779043538e-16	-3.0184219738029424e-16	-2.1906347364603271e-16	-2.4114116267972376e-16	-3.699577758586156e-16	-3.472389929814331e-16	-1.762481323106785e-16	4.803218842348289e-17	1.4368293427916517e-16	1.1044985156578161e-16	5.234945391345237e-17	1.235470462789712e-17	-7.139805073403505e-17	-2.1859439106869227e-16	-2.884313027402028e-16	-2.0984594314510694e-16	-9.493562116607324e-17	-9.383113944635487e-17	-2.697698895608782e-16	-4.1547821748967694e-16	-4.3874502788582663e-16	-3.6850035993975426e-16	-3.5561382981191936e-16	-3.5021537517580243e-16	-2.486840739756353e-16	2.551223390601096e-17	3.2822071768115964e-16	4.186208611505512e-16	2.798010676455291e-16	6.593179376778164e-17	-1.6032299231720763e-17
165	4.078171681155228e-17	-2.1167909090060712e-17	-1.6252082218116757e-16	-4.2021242133396195e-16	-7.449113126155493e-16	-9.440094876410876e-16	-8.902885092073985e-16	-5.932152707945622e-16	-4.253598139908804e-16	-4.004321378423131e-16	-5.716631733299755e-16	-6.645886708755272e-16	-4.8709838534560525e-16	-8.415369330497334e-17	2.0948762691773685e-16	1.0614337455463411e-16	-2.4771371790422225e-16	-5.296108592586999e-16	-4.578838131668416e-16	-2.865951847206734e-16	-3.0431520428452407e-16	-5.56307068841603e-16	-6.471772394834305e-16	-5.795493689957173e-16	-4.69022897558745e-16	-4.991492663454093e-16	-5.187312903311292e-16	-3.2936414118479417e-16	-4.4413923353238296e-17	4.341707935935811e-17	-1.7173679598995808e-16	-4.11157504954993e-16	-3.823996864614777e-16	-1.6722619623048526e-16	-1.2266824129702752e-16	-2.962788106120886e-16	-4.708926405359691e-16	-4.0828798835801466e-16	-2.62112312804346e-16	-2.729530211931374e-16	-4.541824891142533e-16	-4.897545629329865e-16	-2.0152230462867693e-16	2.262051242550347e-16	5.132577846470153e-16	5.94233392533614e-16	5.055589782354134e-16	3.865361935225061e-16	2.327691072706746e-16
166	-4.292770276554825e-16	-4.4041383447258006e-16	-5.5833280597699e-16	-7.143422372005063e-16	-8.507131413452566e-16	-9.128091815624282e-16	-9.257426206252544e-16	-8.94047694075659e-16	-9.319666218412525e-16	-9.65623978086201e-16	-9.997415972466467e-16	-9.781946856511772e-16	-9.288107163507417e-16	-8.282265363773134e-16	-7.692854283216071e-16	-7.930359189837691e-16	-9.283679571657929e-16	-9.903828956985849e-16	-9.000333108255103e-16	-6.764513081663528e-16	-4.785434652527122e-16	-4.819507114619502e-16	-5.790984710186451e-16	-6.3957488849416e-16	-5.464196209602033e-16	-4.375799146896206e-16	-4.768076455050411e-16	-6.413889273432446e-16	-7.325642591251988e-16	-6.054042623207026e-16	-3.6226835667291047e-16	-2.311384071382457e-16	-2.9075943960641917e-16	-4.497133940436301e-16	-5.918989184678158e-16	-7.066978898711056e-16	-8.319064301231059e-16	-8.677573120272222e-16	-7.013031138038061e-16	-3.3761839131566995e-16	-1.0441367368132263e-17	5.758837720245707e-17	-9.051663628875705e-17	-2.0047622124063829e-16	-1.282096864813388e-16	3.281078679402293e-17	2.1161830555333735e-17	-1.9972912588982736e-16	-4.202148550862526e-16
167	3.6639676652595596e-16	3.94074022666205e-16	3.387986734692363e-16	1.475110714619586e-16	-8.362387776277584e-17	-1.8467785198694665e-16	-1.374875974626654e-16	-2.552853994201565e-18	-1.7773030854912682e-17	-8.904460217686231e-17	-1.4883457935101876e-16	-5.288935276091062e-17	1.3379386248869624e-16	3.0623717519766615e-16	3.40312927783922e-16	3.019240387681759e-16	2.84840771948406e-16	3.8823329695773997e-16	5.062592366000548e-16	5.845529224033285e-16	6.49072123309036e-16	7.009251376386643e-16	8.47184905029707e-16	8.807928365388988e-16	8.682544279470241e-16	7.798685305623479e-16	7.091545623584046e-16	6.817946623926831e-16	6.427397382694552e-16	6.648429476240278e-16	7.76222573968906e-16	9.466048044571905e-16	1.0793624148110373e-15	1.0785271945095872e-15	8.980406346249085e-16	6.619346030979003e-16	5.013223051350088e-16	5.168019607734482e-16	6.722868401004934e-16	8.780004249518557e-16	1.0452861460776924e-15	1.1430141012737345e-15	1.1895011616079552e-15	1.1973808239111893e-15	1.1958741579796514e-15	1.257494784063437e-15	1.2886211044302874e-15	1.2855185170669788e-15	1.2523957987526947e-15
168	7.14302335336803e-17	2.4620847262509577e-17	5.573267706209614e-17	1.2567975738714883e-16	1.4531119166312648e-16	3.5580036371839687e-17	-1.1759113354017764e-16	-2.327094503139288e-16	-2.683263319437471e-16	-3.105369830260935e-16	-3.0939883217302526e-16	-2.623287346454078e-16	-1.516589340812743e-16	-5.997982253259577e-17	-4.717360306985733e-17	-7.30272220625736e-17	-4.360187759240391e-17	8.527555006276534e-17	2.110244182398432e-16	2.551388330716353e-16	2.3316642055010614e-16	1.4634742693570237e-16	4.831897358653501e-17	-9.358640126201534e-17	-1.5871482950017e-16	-9.141737387849649e-17	6.09513749215129e-17	1.5856916845778983e-16	1.4618960086904708e-16	5.410398738419402e-17	2.6226900306355556e-17	9.22183554334297e-17	1.8721007950299172e-16	2.330292401569411e-16	1.988837232047037e-16	1.467355454608324e-16	1.2759712840191832e-16	1.0032213765406975e-16	7.264494654906819e-17	2.4452379398225777e-17	4.165080477411647e-17	8.9555416275926e-17	1.4706448274277564e-16	1.0060218189959031e-16	-3.865408349846083e-18	-9.128400063246914e-17	-9.301463010595092e-17	3.203843676706722e-17	1.9472356090208846e-16
169	-7.244655231705394e-16	-7.391413698009476e-16	-7.768663624952368e-16	-7.678655470393877e-16	-7.228296707839148e-16	-7.445160315257847e-16	-8.79630148198763e-16	-1.0681317975377347e-15	-1.171634803203369e-15	-1.2035607202654387e-15	-1.1637039747684285e-15	-1.176705778679066e-15	-1.2863068944665353e-15	-1.4091461826853929e-15	-1.3919028789281542e-15	-1.2192147528947873e-15	-1.0282395864864496e-15	-9.854358196118756e-16	-1.0653666792284674e-15	-1.101028865076388e-15	-1.004586786450639e-15	-8.791926498880815e-16	-8.586376286774272e-16	-9.407837637604713e-16	-9.468773207166247e-16	-8.062482223292024e-16	-6.393955277088646e-16	-5.947554130041597e-16	-6.552979350199523e-16	-7.030254424692917e-16	-6.964302270546616e-16	-6.812497908903165e-16	-6.931329306164637e-16	-6.807305182061052e-16	-5.989061635648391e-16	-5.38367759918819e-16	-6.412944054616912e-16	-8.720725440389193e-16	-1.050732436691627e-15	-9.873751742555517e-16	-7.574681195674809e-16	-5.770797418692804e-16	-5.901027837891954e-16	-7.472391831877749e-16	-8.404045782392148e-16	-8.581383246939159e-16	-8.641767327173114e-16	-8.753503191930036e-16	-8.198852259270555e-16
170	-8.104572960880429e-16	-7.535749548559525e-16	-6.688138954295234e-16	-5.282820324449407e-16	-4.2576001788443833e-16	-4.812926978323906e-16	-6.948938445790603e-16	-8.991522613000911e-16	-9.607329543270683e-16	-9.150988989162872e-16	-9.155287748693632e-16	-1.0715040533366428e-15	-1.2566975792680074e-15	-1.2620985220333697e-15	-1.0727656226836426e-15	-9.154539983030882e-16	-9.5551696603704e-16	-1.0854246712714824e-15	-1.0355997502993056e-15	-7.723364346019356e-16	-5.11307340327036e-16	-4.938063307777804e-16	-6.000728540758501e-16	-6.668268125318801e-16	-5.233670396460149e-16	-2.8875328025365434e-16	-1.4436059287243401e-16	-1.5601319518380911e-16	-2.492970544834629e-16	-3.394265911497115e-16	-3.8406216918954036e-16	-3.5441161551993416e-16	-2.463988187476611e-16	-1.078702277824498e-16	-6.499619598252308e-17	-1.5454940124765267e-16	-3.402170325649769e-16	-4.763526592987959e-16	-5.203701246696834e-16	-4.983680669376356e-16	-5.030674977641812e-16	-5.390941638718674e-16	-5.479187897062642e-16	-5.379797983564159e-16	-4.731190028378323e-16	-4.500436113211788e-16	-5.127237237601886e-16	-5.619059509239189e-16	-4.911713673957748e-16
171	-7.850416195717639e-16	-7.915617255636527e-16	-7.81828965934862e-16	-7.591398483353037e-16	-7.243543086159709e-16	-7.544004113496417e-16	-8.638526019453986e-16	-1.012647718098836e-15	-1.1310572212279427e-15	-1.1790757168215702e-15	-1.177973155238065e-15	-1.163808832177909e-15	-1.1447067950925322e-15	-1.0978837426963628e-15	-1.0047388591518764e-15	-9.273889867997296e-16	-9.08487384189612e-16	-9.17927049432186e-16	-8.82865393533222e-16	-7.754793168721749e-16	-6.563437952354404e-16	-6.48523838944727e-16	-7.550651728730138e-16	-8.869851492745237e-16	-9.173991939556643e-16	-7.914640518171933e-16	-6.451119483196528e-16	-5.971442508021594e-16	-6.684715453893137e-16	-7.611033174821545e-16	-7.631447283402736e-16	-6.59697125474312e-16	-5.429699172015253e-16	-4.822686343593265e-16	-4.887029122544313e-16	-5.249992855256829e-16	-5.940743951726489e-16	-6.921256290985081e-16	-7.536685762126379e-16	-7.026798580942314e-16	-5.697718245359943e-16	-5.261485937200941e-16	-6.369657304381003e-16	-7.982472728049556e-16	-8.046537111943355e-16	-7.142847879810902e-16	-7.142017652192039e-16	-8.178039412986934e-16	-8.551092179409189e-16
172	-8.345864839754713e-17	-2.4443987457420588e-17	1.3734602723297125e-16	3.2010092967305275e-16	3.3578570074430635e-16	6.786838057298878e-17	-2.9788314317562293e-16	-5.234642929881972e-16	-5.020967007797568e-16	-4.022601692428534e-16	-4.0630144592230674e-16	-4.971404592370389e-16	-5.787857050058869e-16	-5.832054442116668e-16	-4.928453856292286e-16	-3.411276335092367e-16	-1.7124642270640947e-16	-2.248177777946907e-17	7.314391678192728e-17	1.4572255252133283e-16	1.8027624981937755e-16	1.078893388290294e-16	-6.143115029677544e-17	-1.5970508200192701e-16	-7.277365425094376e-17	1.4576299414650948e-16	2.5835399530361463e-16	1.5491459155612218e-16	2.7105782757064756e-17	1.2787361233406025e-17	7.458094965014232e-17	1.1218590314338023e-17	-2.0571772855784355e-16	-4.307641423372959e-16	-5.076188025524504e-16	-5.218885397394788e-16	-6.308679459152212e-16	-8.409156591782398e-16	-9.526749161788618e-16	-8.559032577711514e-16	-6.135131529827382e-16	-4.2675616021919763e-16	-3.1705815441682724e-16	-2.245114624533791e-16	-1.1727603540995724e-16	-7.161469463927931e-17	-8.26558397005056e-17	-4.352082323454709e-17	9.440390492468279e-17
173	-2.0474491206849844e-16	-8.862406211785318e-17	2.398708465323322e-16	5.382275044969555e-16	6.483989941843848e-16	5.935990906521255e-16	4.747196004323987e-16	2.9130627263445155e-16	8.161444731153684e-17	-1.1354327708713448e-16	-1.8428917203266212e-16	-1.7921125830428114e-16	-2.3619148233177667e-16	-4.382883652800985e-16	-5.835369017445574e-16	-4.955647378966241e-16	-1.5951174720721643e-16	1.6010915043176027e-16	2.4643202884661527e-16	1.793517070777363e-16	6.573046146426777e-17	-1.4409391935737952e-17	-7.764845332712426e-17	-9.32793104228144e-17	3.7289738605512775e-17	3.0631126689458866e-16	5.591457242714321e-16	5.689461189613263e-16	3.8401875490057464e-16	1.0322155554791667e-16	-2.0292852432315083e-16	-5.88391351193335e-16	-1.0070977891993586e-15	-1.3045601897764991e-15	-1.2100297699547189e-15	-8.516968059677337e-16	-5.198682472208337e-16	-5.047888808898169e-16	-6.935775124184103e-16	-8.304645177825467e-16	-7.436785303350795e-16	-6.244901936545214e-16	-6.537181591709823e-16	-8.263561653510722e-16	-1.0023622981515531e-15	-1.0234134134193375e-15	-8.722205269539454e-16	-6.437835511394099e-16	-4.310984545847721e-16
174	2.5903882059855327e-16	4.486126426000601e-16	6.756849809578441e-16	8.098193859245161e-16	7.435383698594138e-16	5.566266934187229e-16	3.395185738701002e-16	1.9417537948853853e-16	1.5624502792956122e-16	2.101841106883528e-16	3.0323476656302363e-16	3.7138492409437785e-16	2.9250462465818625e-16	1.2344228168618286e-16	8.156685325369215e-18	3.2718738367527474e-17	1.39821477672281e-16	2.2889443287965834e-16	2.6330535725595363e-16	2.853455099535749e-16	2.7653545023282247e-16	1.9683368038173525e-16	1.3587628146339198e-16	1.427044684802413e-16	3.131859527842025e-16	5.166381189816055e-16	6.670240080873973e-16	7.296764280247952e-16	8.021099167254212e-16	8.099866509341206e-16	6.632566589848977e-16	3.675467830004113e-16	9.127402854008173e-17	-7.118908354870489e-17	-1.126834870488142e-16	-1.7910659264774328e-16	-3.195237115670167e-16	-4.87260923892494e-16	-6.163906285210296e-16	-6.482505663607905e-16	-5.352240744699527e-16	-2.6277560027878956e-16	1.0027627357094749e-16	3.65284587351638e-16	4.2372880589771804e-16	3.7425810506000597e-16	3.259604723586092e-16	3.253180312421137e-16	3.3256114582887683e-16
175	3.2732358399366246e-17	7.887696563053646e-17	1.2418426392476836e-16	1.262383316935243e-16	1.2086167056993904e-16	6.999503790336678e-17	-6.157807135178784e-17	-2.5662813388981197e-16	-3.92147317588944e-16	-4.744210469357431e-16	-4.71377077322594e-16	-4.571304662171957e-16	-4.103817412522619e-16	-3.146229376646495e-16	-2.2373978376504245e-16	-2.0355779211484902e-16	-2.363130822975996e-16	-2.3897449488367077e-16	-1.5525098722513944e-16	-3.5491069739745293e-17	3.8230001795504404e-17	-3.147981632724491e-17	-1.2474414290620013e-16	-2.0183468133469505e-16	-1.5851630882541363e-16	-5.874728368814099e-17	1.7528209955280046e-17	1.7728857970666186e-17	-1.7393918557042975e-17	-1.8433546208974408e-17	1.3700689027880853e-17	4.373016224755858e-17	-8.996293090439055e-18	-1.2606597833796518e-16	-2.330685179973951e-16	-2.4967022975127677e-16	-2.1378723212415067e-16	-2.256230892101425e-16	-2.9776520576829134e-16	-3.7148647303641333e-16	-3.507801394692623e-16	-2.888811058566495e-16	-2.5738754290966176e-16	-3.0810433806663196e-16	-3.2996198596715247e-16	-2.762848125060094e-16	-1.7924962824360528e-16	-7.831216773018378e-17	-2.2904920735672946e-17
176	-7.725758735560412e-16	-5.797429741344245e-16	-5.331763165274473e-16	-5.615074538644214e-16	-6.057309744469467e-16	-6.642607852162279e-16	-7.569525842956153e-16	-8.318178304976811e-16	-8.580163544890398e-16	-8.976427946884992e-16	-9.525364669464614e-16	-1.0553865883606033e-15	-1.1724589602539563e-15	-1.224593277110507e-15	-1.1846458157816653e-15	-1.0897029273156146e-15	-9.626485979754021e-16	-8.321406101362691e-16	-6.669947697462667e-16	-5.359093933266751e-16	-5.029448203535197e-16	-5.896748976103809e-16	-6.816854471634644e-16	-7.253415099302026e-16	-6.245762031790697e-16	-4.423531158171486e-16	-2.749631374454446e-16	-2.365069862717204e-16	-3.479142768034043e-16	-4.693927242529848e-16	-4.835020634080618e-16	-4.0181130026065165e-16	-3.439431420295056e-16	-3.854443928111901e-16	-4.3868257103546404e-16	-4.022906351196818e-16	-3.496757808722244e-16	-3.7677089149603294e-16	-5.340944344640389e-16	-6.437752590301925e-16	-6.333657112971748e-16	-5.110912876722312e-16	-4.206258605674469e-16	-4.3419081546691934e-16	-4.392671157750383e-16	-4.1131555755948145e-16	-3.929239107575174e-16	-4.2731669377840433e-16	-4.482169868990385e-16
177	-8.120459837648427e-16	-6.909006854175179e-16	-6.702032176732789e-16	-7.284322348129546e-16	-7.749147009749748e-16	-7.790909473798748e-16	-7.64640580265509e-16	-7.511187008039574e-16	-7.844689057832913e-16	-8.014590839745429e-16	-8.687932207318967e-16	-9.379262674814163e-16	-9.472031721508185e-16	-8.96524497317948e-16	-8.813838051536279e-16	-9.527983581217775e-16	-9.981473277494044e-16	-9.32201751071755e-16	-7.768916191541955e-16	-7.296230928342343e-16	-8.431072086587065e-16	-9.802192725235648e-16	-9.558706010684129e-16	-8.372829909300058e-16	-7.659531709569993e-16	-7.423069153870404e-16	-6.461293755384634e-16	-4.578499794516341e-16	-3.7963528263734374e-16	-5.199562841694489e-16	-7.348696961984413e-16	-8.116307379592014e-16	-7.014291954467638e-16	-5.943584602260415e-16	-6.417539481507154e-16	-7.17596663530174e-16	-6.842528342542693e-16	-5.827525578118746e-16	-5.881234768137516e-16	-7.183951197549631e-16	-8.032531610761502e-16	-7.081570590143496e-16	-5.117594893684271e-16	-4.224664488431914e-16	-4.3061904425370826e-16	-4.59016302735189e-16	-4.4033816134574637e-16	-4.3248361198646656e-16	-5.037930984500513e-16
178	3.605018534416408e-16	3.708954016216303e-16	3.7544865655701846e-16	3.165326580020617e-16	1.8559724819019677e-16	4.9096245991656636e-17	5.343541308128532e-17	1.6087378583753823e-16	3.3918685900345906e-16	3.1248465236721854e-16	2.0914293688212043e-16	1.27579997929285e-16	1.9890238936396677e-16	3.4862223331225105e-16	4.0826240338341827e-16	3.0530724058117343e-16	1.5534328954749472e-16	1.0123812539512382e-16	1.912236522739432e-16	2.775141268737185e-16	2.687067419026881e-16	2.1795228914440706e-16	1.9557867214914283e-16	3.0595595203418926e-16	3.897046511815755e-16	3.9297057889899373e-16	3.619761847553445e-16	4.0112481307935534e-16	5.127674799817791e-16	5.397715851906686e-16	4.1926240221315094e-16	2.277946758896573e-16	1.6601058907365134e-16	2.9091843682660973e-16	4.460199469812488e-16	4.964647236410768e-16	4.348583127039071e-16	3.6489026389769207e-16	3.75667122431335e-16	4.094062844739335e-16	4.535939765394447e-16	5.305764548596563e-16	6.797150770077442e-16	8.788853111433189e-16	9.853228208382403e-16	9.802273744934511e-16	9.222259161784582e-16	8.523741654458212e-16	7.818036781862882e-16
179	-4.074410370343338e-16	-4.487965448074723e-16	-5.441514249746361e-16	-5.914318540014855e-16	-5.200280151643206e-16	-4.0935071958321057e-16	-3.357876327513502e-16	-3.5726368208076514e-16	-3.9146114123714516e-16	-4.706086018367031e-16	-4.949054268948078e-16	-5.058834034093398e-16	-4.982692619913333e-16	-4.967071834922687e-16	-5.088590975520335e-16	-5.512398557496617e-16	-6.091712126764302e-16	-6.611776679704049e-16	-6.763467957294228e-16	-6.677088916918253e-16	-6.52219877695895e-16	-6.695165621718146e-16	-6.907343434731724e-16	-6.835295655996515e-16	-6.157632228279071e-16	-4.909828838534507e-16	-3.3441874598229625e-16	-1.525453271696711e-16	-2.97440185296003e-18	7.003866619518741e-17	4.396216509463975e-17	-1.9609972694208333e-17	-4.8151780687891446e-17	-2.0893733938748025e-18	1.3554333483374003e-17	-8.144031253382527e-17	-2.9365640488075537e-16	-5.040321106169256e-16	-5.988207899358443e-16	-5.405405324914845e-16	-3.787275543932025e-16	-2.4292679460987783e-16	-2.0913361420865287e-16	-2.979569289065822e-16	-4.215817457611134e-16	-5.141320951632318e-16	-5.425648251578666e-16	-5.186984674971732e-16	-4.967357271240924e-16
180	-3.8594919516748886e-16	-4.260752680203577e-16	-5.066684551054941e-16	-5.974766603130811e-16	-6.673519825517656e-16	-6.456182014464755e-16	-5.596712256234302e-16	-4.67099097292184e-16	-4.440080228698484e-16	-4.299663837502251e-16	-3.7504121361130066e-16	-2.740142693288468e-16	-2.4165695678031847e-16	-3.1597376866225613e-16	-4.601145018828413e-16	-5.931938480181065e-16	-6.764257365773047e-16	-7.214318904805845e-16	-7.073879263774519e-16	-6.291000554650784e-16	-5.220300529422648e-16	-4.464854004439084e-16	-3.7931188066926816e-16	-3.463307971251742e-16	-3.523818347582686e-16	-4.519347892379682e-16	-5.755127812763963e-16	-6.177056109166728e-16	-5.843473042554628e-16	-5.632524825517364e-16	-6.747169483416754e-16	-8.210497925074797e-16	-8.462037262349505e-16	-7.138278360793992e-16	-5.622772856624235e-16	-5.255422702030681e-16	-5.80838700858062e-16	-5.972705363167605e-16	-5.721825348389226e-16	-5.28338173722327e-16	-5.14063688765907e-16	-4.937012385055469e-16	-4.598028436155725e-16	-4.4352855116354143e-16	-4.511645591068001e-16	-4.559495497536651e-16	-4.630148394729245e-16	-5.32764246747395e-16	-6.684080806740621e-16
181	5.869243801090435e-16	5.493896193876068e-16	5.810113842807078e-16	6.895942480749912e-16	7.772383402226602e-16	7.627122483221229e-16	7.345662567406138e-16	7.96724139031051e-16	9.570231601805712e-16	9.730975334601682e-16	8.522247676733157e-16	6.973069520550933e-16	6.9281547274158e-16	8.250311986934178e-16	8.687296974918755e-16	7.242393356656125e-16	5.298373990423367e-16	5.107554080638586e-16	6.69148036483033e-16	7.85152902085369e-16	7.388863751592264e-16	5.868754748888765e-16	5.825660886724462e-16	7.037097955155767e-16	8.49450125922984e-16	8.937559069724085e-16	9.15001836265565e-16	1.026286241189078e-15	1.170194785398341e-15	1.1815100500421699e-15	1.0381777575285708e-15	8.740759459116792e-16	8.295976932044428e-16	8.992538558434781e-16	9.210870434990029e-16	8.472162422097246e-16	7.599616435996554e-16	7.186674221928486e-16	7.601892280368292e-16	8.280836500483773e-16	9.409409625547695e-16	1.0481178269266594e-15	1.1406521023549834e-15	1.1629814872569817e-15	1.1146063176566027e-15	1.0866291313172695e-15	1.0471545123868884e-15	9.73021651145649e-16	8.556778778197125e-16
182	-1.0472614048876677e-15	-1.0100781390800146e-15	-1.0125950805066063e-15	-1.0175062049171573e-15	-1.0332590721266216e-15	-1.0438582872491463e-15	-1.0239614589660103e-15	-9.872680508393351e-16	-9.174835455714136e-16	-9.823934287710716e-16	-1.0728140650964888e-15	-1.1686428338008217e-15	-1.2018139865402288e-15	-1.1502184421734436e-15	-1.128412253261713e-15	-1.1944863751368412e-15	-1.3132183688671563e-15	-1.408017970283162e-15	-1.386872986511677e-15	-1.3155570094010786e-15	-1.2519730382728525e-15	-1.2241518879547553e-15	-1.1657227290470847e-15	-1.0379031561728395e-15	-9.129565440663973e-16	-8.67739644986023e-16	-8.566894350842916e-16	-8.189931444995215e-16	-7.457662704366854e-16	-7.177556502352456e-16	-7.970175915444221e-16	-8.921685226851403e-16	-9.064905425738058e-16	-8.528174206055127e-16	-8.629055754604179e-16	-9.744689024286795e-16	-1.129535947672789e-15	-1.1897687352528785e-15	-1.1217074015165235e-15	-9.518944706161626e-16	-7.559548034809689e-16	-6.006647759821742e-16	-5.165436405933788e-16	-4.894511777975126e-16	-5.066188490436338e-16	-5.340201567924621e-16	-5.845969500450176e-16	-7.286929544126143e-16	-9.129092948834667e-16
183	-3.1389901456728565e-16	-2.2671782805968267e-16	-2.0059944257143572e-16	-2.821129903283719e-16	-4.701035428747963e-16	-6.712070669930178e-16	-7.523845843721087e-16	-6.990654971307688e-16	-7.147177819505082e-16	-8.457152450354451e-16	-1.0219953921746107e-15	-1.0005069024039981e-15	-7.571466253552545e-16	-4.596878539943309e-16	-3.191458319017752e-16	-3.4852941399616496e-16	-3.172026679271992e-16	-1.528004178972262e-16	8.669848518970812e-17	1.5328729243010837e-16	2.4264377252521696e-17	-1.8605708118800213e-16	-2.492773837454794e-16	-2.6628552648173435e-16	-2.552088620887176e-16	-2.152472702119839e-16	-7.001680489959648e-17	1.057246616759805e-16	1.1136442302907347e-16	-8.318502773934826e-17	-2.737955745585492e-16	-2.1481953004262617e-16	1.2511320072988418e-16	4.961970549561877e-16	6.028528069950155e-16	4.604257744150482e-16	2.445935955026014e-16	9.324334618256754e-17	-2.1994766396386862e-17	-1.3895700596889397e-16	-2.1265686197724141e-16	-1.2304329859124896e-16	1.2623816562523256e-16	3.9595028849333784e-16	6.040474431070819e-16	6.88522062559297e-16	5.919446535961264e-16	4.1421025295884004e-16	2.600342358891121e-16
184	2.598513799600838e-16	5.309429764605658e-16	6.805121479568125e-16	6.152317666398553e-16	4.64247900812829e-16	3.471143713737115e-16	3.206129806390735e-16	2.930827222493079e-16	2.394126735401902e-16	1.1457878420841947e-16	2.5416505728383534e-17	-6.4943590560872e-17	-2.4714144704478396e-16	-5.037853592392123e-16	-6.39088986581092e-16	-5.782695425091165e-16	-2.8743209152271753e-16	7.233183505328579e-17	3.4554484884256223e-16	4.339687423749003e-16	4.086068828048837e-16	4.256512671994322e-16	5.069995745430861e-16	6.188424753900457e-16	6.576322178694531e-16	6.83668880027182e-16	7.18153871669232e-16	7.777841070851111e-16	7.887134020600064e-16	6.984449359647663e-16	6.387687369466638e-16	6.628253824905035e-16	7.641189643915591e-16	7.926444474527795e-16	7.7226779547897635e-16	7.489296077880994e-16	7.192667712206874e-16	6.189589713719768e-16	4.1425337371903313e-16	2.5197807859973586e-16	2.93605505644261e-16	5.672023454390254e-16	8.624429693244801e-16	1.032928516938956e-15	1.092353390690734e-15	1.1215376232357703e-15	1.1845225641036076e-15	1.1648177776634363e-15	1.0223813522605279e-15
185	1.8557110598354374e-16	5.452498757696757e-16	1.0441565707082378e-15	1.259051989944329e-15	9.696756825952932e-16	4.750899872305256e-16	2.0682335167827082e-16	2.2499368800836273e-16	3.025414258965605e-16	1.898937222188386e-16	5.606746703749272e-17	7.686885278543935e-17	2.1171879474017174e-16	2.4137845893025903e-16	9.74522241786107e-17	-1.717052602336784e-17	1.0442391575295901e-16	4.235232695530561e-16	7.142578931797565e-16	8.343458571697002e-16	8.458999749874465e-16	8.732851013488719e-16	9.314154746909431e-16	9.389032251168257e-16	8.918623445231397e-16	8.741261550660911e-16	9.717181621150164e-16	1.090479355133293e-15	1.138968073300127e-15	1.055495412397042e-15	9.797111719462746e-16	9.97129114334198e-16	1.044946563372421e-15	9.43017014709489e-16	6.649436177291812e-16	3.745885583028279e-16	2.502669898852925e-16	2.739151496467773e-16	3.0763637580376403e-16	2.455129010934655e-16	2.2485619303061507e-16	3.8537770139165914e-16	7.319657913984473e-16	1.0439311265721092e-15	1.1123178701464215e-15	9.904775806852157e-16	8.638612143347701e-16	8.529392539365577e-16	9.428213229051964e-16
186	-5.372633972953226e-16	-4.0275482671260683e-16	-2.824196674772468e-16	-3.371298071028034e-16	-5.357359438109125e-16	-7.276055672551756e-16	-8.00284122249829e-16	-8.885499633512166e-16	-1.0129706512719515e-15	-1.127814030900416e-15	-1.1074504518831043e-15	-9.570275157597266e-16	-8.401495035706384e-16	-8.530938838973462e-16	-9.039835693692013e-16	-8.761738626812832e-16	-6.876741495957129e-16	-4.3185479810097537e-16	-1.937886440019012e-16	-8.989961855319466e-17	-1.3616078833993014e-16	-1.7776596716872774e-16	-1.822618243921035e-16	-1.3072880691892385e-17	8.318127463030568e-17	1.0516062591814556e-16	1.0374352764060386e-16	1.6300283090567012e-16	2.518854209738552e-16	2.1087192624353973e-16	7.610534487417518e-17	2.246262922466615e-17	2.195704227825483e-16	5.243470661825159e-16	6.925096358048953e-16	6.535106005722923e-16	4.784573785085647e-16	2.58520982329758e-16	8.446842274887312e-18	-2.30107739415687e-16	-3.47975314544116e-16	-2.5530679332204965e-16	-4.2462870288095674e-17	2.2137975040359295e-16	4.51220581710349e-16	5.701457815644125e-16	5.108548976443282e-16	2.7691734589564827e-16	6.191795761069966e-17
187	-1.3067143734976923e-16	1.4451793341659603e-16	3.887043323499969e-16	4.781500420861026e-16	3.6939855802828976e-16	8.69156570267296e-17	-2.323015990703685e-16	-4.2441159531938097e-16	-4.564155133522238e-16	-3.600752421310495e-16	-3.0037618324630433e-16	-3.319109924692984e-16	-4.4146164309337785e-16	-5.537755136582907e-16	-6.08618497159885e-16	-5.881336710737602e-16	-4.674607108017511e-16	-2.285556779170038e-16	7.861023013903196e-17	3.0644134447023317e-16	3.2708570729939177e-16	1.007894221329123e-16	-1.1390806796460896e-16	-2.3622710864221737e-16	-1.6275355999690427e-16	-4.238212686456438e-17	8.737477105823976e-18	4.286702297586878e-18	6.239935027496482e-17	1.5728328636247196e-16	1.7970626981857074e-16	2.834962075047665e-17	-2.0740265262236543e-16	-3.735858988053972e-16	-4.0285066620917823e-16	-4.1463720594169026e-16	-5.509428743338378e-16	-8.102223205956851e-16	-9.946709919826272e-16	-9.419285987106762e-16	-6.411087600938537e-16	-3.1230352984482635e-16	-6.327300165565451e-17	2.899587310817867e-17	8.65543877422931e-17	1.0681802275353535e-16	2.336275037689574e-17	-6.039071625931159e-17	-4.5034596723824397e-17
188	-4.0460132557484426e-17	3.0764375902251666e-18	1.8186581789534334e-16	4.516664553007771e-16	6.083283518130189e-16	5.144398974105951e-16	1.7226615513250503e-16	-2.0696248501055396e-16	-3.903463470123405e-16	-3.9139610932521077e-16	-3.9527567471878866e-16	-4.755068300277681e-16	-5.69939515454859e-16	-5.758529172773178e-16	-4.627606683477131e-16	-3.183991472676786e-16	-1.3679077060829001e-16	8.67594295878964e-17	3.0313046548893143e-16	3.9088438992856406e-16	2.376817586094001e-16	-9.095079363594456e-17	-3.226063983831761e-16	-4.140658936990121e-16	-3.3463799259697996e-16	-1.804816802955938e-16	4.9395496436891474e-17	2.5817384630237165e-16	3.2755784049525717e-16	8.834893536656615e-17	-4.0773097017121816e-16	-8.542609563286474e-16	-9.7625154319132e-16	-8.122354488301021e-16	-5.564046231289976e-16	-5.213103638253152e-16	-6.85244250796311e-16	-8.624239957748282e-16	-8.491627732356743e-16	-6.596272967623281e-16	-4.907028141096672e-16	-5.281951771061933e-16	-6.584859729352507e-16	-7.48187751507071e-16	-7.299991732765307e-16	-6.895190790867929e-16	-6.455437778670137e-16	-4.749361245418239e-16	-1.778301132018161e-16
189	-2.742751121247713e-16	-1.443827299153037e-16	1.416158043194406e-16	3.4586454691178886e-16	2.754657528629733e-16	1.1720201498715823e-17	-2.4403225615252024e-16	-4.237910815963947e-16	-5.011948343936719e-16	-6.226816809540275e-16	-7.615348660894268e-16	-8.239388610963449e-16	-7.890048276612674e-16	-7.510904818273496e-16	-7.734428623850166e-16	-7.785213900680145e-16	-5.979562823538848e-16	-2.1077003438645736e-16	1.3382178400861e-16	2.389073589770228e-16	7.656021874325623e-17	-1.1275486142625223e-16	-1.904069813978595e-16	-1.1201480013725104e-16	-5.1020677334613835e-17	-2.797985893818655e-17	3.6757731314734777e-17	1.5440845076193995e-16	2.790784328727361e-16	2.407133032941605e-16	2.4917769644478797e-17	-2.65670587172681e-16	-5.185157321781399e-16	-7.293650324123035e-16	-8.393812978236626e-16	-8.281265847869825e-16	-6.977511173684117e-16	-5.626537896699186e-16	-5.566262256588733e-16	-6.665177686658122e-16	-6.814872234548496e-16	-4.795409083934163e-16	-1.5722408656380628e-16	5.2777885486839255e-17	1.9452006656193974e-17	-1.1157599936012022e-16	-7.011647273188935e-17	1.0777179861854515e-16	2.4158648365177985e-16
190	9.064470671497528e-17	1.8602237888024545e-16	3.6865733186407e-16	5.630248864009447e-16	6.386763978509461e-16	5.784115557111268e-16	4.684579824293387e-16	4.4010676761083575e-16	4.11675732422604e-16	3.8757331706863947e-16	2.595331839217771e-16	1.038442012099976e-16	1.547028874983791e-17	-3.68665771491868e-18	1.8414750178884963e-17	4.562158048509884e-17	1.8345628202744434e-16	3.925857251626005e-16	5.735291110490763e-16	5.529334511500435e-16	3.1081404188059734e-16	-4.303559112928685e-17	-1.7784989720799773e-16	-2.2807454397373525e-16	-1.9532987652925884e-16	-1.8169024427037126e-16	-1.399897902260039e-16	-1.2203244440438883e-16	-1.905491091548614e-16	-4.640258418871671e-16	-8.253341027519781e-16	-9.63136943789126e-16	-7.411232435832168e-16	-3.6709811890829557e-16	-9.817085166328796e-17	-5.989098234513385e-17	-2.954047910453629e-17	4.283120347866493e-17	1.1888526991919886e-16	8.461739737295543e-17	5.339622001455447e-18	-9.003365609538215e-17	-1.417937389753931e-16	-3.621465814840541e-16	-6.973895530794922e-16	-8.88290860955848e-16	-7.773392347685809e-16	-3.5516344849470677e-16	7.127154752569961e-17
191	-4.0665410142773654e-16	-3.0295091804832297e-16	-1.0825558395198219e-17	2.0382661138362815e-16	1.8163513228090083e-16	2.5176584584743362e-17	-6.638142530908376e-17	1.2264715093903235e-17	4.594228103683806e-17	6.464779203903802e-17	1.2799530648225887e-17	-6.904213903090642e-19	6.200794267259064e-19	-3.632736519553516e-17	-1.1880703814981899e-16	-1.0740535027103985e-16	6.418697443744143e-17	2.4345646955321143e-16	2.3295095640432707e-16	3.0524650406159466e-17	-2.1172588661858724e-16	-3.44006228206281e-16	-2.322296891436922e-16	-5.629974244105022e-17	1.4225910517417667e-16	2.9678394218833835e-16	4.0930099783826635e-16	4.608025450129143e-16	4.396454476154992e-16	3.1559827194732835e-16	8.871552192687051e-17	-2.182885962690634e-16	-4.599893262397615e-16	-5.38530242574135e-16	-4.776409953231585e-16	-4.2156001372228913e-16	-4.772589181896523e-16	-6.517611944899415e-16	-7.878566345147594e-16	-7.971281629739107e-16	-6.471114897129524e-16	-4.523515488256613e-16	-2.565506750044653e-16	-1.4063241675072686e-16	-9.67087204286485e-17	-6.077513551876058e-17	-4.6955720624437114e-17	-1.3864253865415167e-17	3.1147735836334277e-17
192	1.1640698410799352e-15	1.0823790757762981e-15	1.0151658194468019e-15	9.637425436319567e-16	9.416955684716194e-16	9.657869310986196e-16	1.0665785962971762e-15	1.0782391696070774e-15	1.0981810821409005e-15	8.28817575922429e-16	6.738761612729866e-16	6.362278765445984e-16	7.120159990222765e-16	7.770153186241931e-16	8.308848954122756e-16	9.341870109568629e-16	1.0733672008657339e-15	1.143118765813972e-15	1.0360842299379542e-15	8.319443458179561e-16	6.921833322636129e-16	7.159818796896687e-16	7.526877895754953e-16	8.212417953736108e-16	8.618407983538273e-16	9.614051908615405e-16	1.1218072621280121e-15	1.2873941697280292e-15	1.3828436947245017e-15	1.3548451850677428e-15	1.298000885534584e-15	1.26749462733972e-15	1.3187027239757201e-15	1.4076148439819682e-15	1.4246306487981599e-15	1.3243599744542847e-15	1.1409713826893428e-15	9.831776369855571e-16	9.442359174873903e-16	9.734767168439706e-16	1.0351059829548338e-15	1.0992103206894728e-15	1.1525507781891331e-15	1.2008410516357926e-15	1.1292374948825327e-15	9.69828648743675e-16	8.640146796630079e-16	9.00151341531055e-16	1.0319734959586238e-15
193	-5.807927932990109e-16	-6.483528124540673e-16	-8.000671243199388e-16	-8.771632115664268e-16	-8.535921670135313e-16	-8.25533098010105e-16	-8.693251630948433e-16	-9.077444543204705e-16	-8.918680085963613e-16	-8.132346094394486e-16	-7.694410705752225e-16	-7.730700070938097e-16	-8.014384888827316e-16	-7.922804331847837e-16	-7.595399826996638e-16	-7.950670118016893e-16	-9.23320512110607e-16	-1.0844578470046512e-15	-1.1699305650692996e-15	-1.1797838184467856e-15	-1.1724992547360047e-15	-1.201309656222159e-15	-1.1644012389989648e-15	-1.1092701873990058e-15	-1.0172230706411637e-15	-9.744978159707641e-16	-9.616682061923582e-16	-9.13747012637229e-16	-8.354454225854405e-16	-7.922107405959924e-16	-8.621492728457743e-16	-9.522241764084805e-16	-9.201539772718644e-16	-7.33196745164642e-16	-5.371167941711034e-16	-5.337109616379037e-16	-7.313113547665687e-16	-9.298252427989566e-16	-9.799804808087202e-16	-8.535898573939027e-16	-7.389664949081838e-16	-7.476716508755953e-16	-8.4874149165599e-16	-9.631778480089038e-16	-9.834184488722784e-16	-9.940062702220078e-16	-1.0735606726652132e-15	-1.2010846862089904e-15	-1.2781784704956223e-15
194	-2.4202174610009924e-16	2.260824465715867e-17	4.3879833694933974e-16	6.372983637559913e-16	4.2708163762158233e-16	4.2175290857592303e-17	-1.9148329823564697e-16	-2.305052345854182e-16	-3.0479824011690353e-16	-5.014112354853835e-16	-6.766607738097052e-16	-6.524874188021314e-16	-5.444439442943281e-16	-5.560681866378736e-16	-7.114034518930861e-16	-8.255536338931279e-16	-6.923324811741158e-16	-3.613789409781548e-16	6.882753762353611e-18	2.381040152292437e-16	3.186747150959988e-16	2.807360236445883e-16	3.1002884836142545e-16	3.1980416390511454e-16	4.1690676902558283e-16	4.969182452170766e-16	4.813619771202583e-16	3.3663381035072274e-16	1.4979717868074908e-16	-5.839879321562746e-17	-2.2973626482573007e-16	-3.2002770605785845e-16	-3.040650016060185e-16	-3.0029960015583877e-16	-4.089527834217823e-16	-6.069002099100334e-16	-7.595001952770217e-16	-7.882673143582854e-16	-7.582063182638673e-16	-7.360097433814555e-16	-6.40028434600202e-16	-3.9828867682579623e-16	-3.2514790554516576e-17	1.7814943250769977e-16	2.1512885466215995e-16	1.6099827157672577e-16	1.0253122336841365e-16	1.1958002595009328e-16	1.7299048604569744e-16
195	-5.44267616977053e-17	-3.10484785284008e-17	1.2797351984821948e-16	3.041926958436238e-16	2.660541428380934e-16	1.8006135054062393e-17	-2.4706686812121264e-16	-3.4962185386751884e-16	-3.1469821585777643e-16	-3.3036759778988387e-16	-3.741821554409911e-16	-3.7079058378017063e-16	-3.2087752328586146e-16	-3.113977396033619e-16	-4.115509220526133e-16	-5.603408612856753e-16	-5.734743906063047e-16	-3.806006338750572e-16	-5.663847468748831e-17	1.9095140331522463e-16	2.661059183997807e-16	2.051428936288612e-16	1.7779660962082882e-16	1.3093994921853632e-16	1.574476691143565e-16	2.35228334219651e-16	3.565727451941628e-16	4.0093679270483863e-16	3.0168082831162985e-16	7.996269237369465e-17	-8.756731876036772e-17	-5.574341701695748e-17	1.3589921021460522e-16	2.813843384994821e-16	2.7908439266424413e-16	1.335819911238627e-16	-7.22451748912129e-17	-2.7556619217277843e-16	-4.4094503652965006e-16	-4.769697518243111e-16	-3.6388764984513636e-16	-1.2473347268270795e-16	1.3607906231468112e-16	2.8858385204682987e-16	3.4064824906318645e-16	3.2052466168511214e-16	2.3408622703722033e-16	1.8824969455708431e-16	2.639532137290463e-16
196	-1.9497957792371343e-16	1.8554156714604888e-16	3.614654899188487e-16	2.9141516168765726e-16	6.214057097255366e-17	-1.8905543274425186e-16	-3.944921299145752e-16	-5.019108066876368e-16	-5.805165301694958e-16	-6.506783969094402e-16	-7.808503920549101e-16	-9.196786326558849e-16	-1.0310946822715945e-15	-1.054558877982442e-15	-1.0142507454980711e-15	-9.189847614605301e-16	-7.145777801833784e-16	-4.0542771322290743e-16	-8.723038513708284e-17	5.1320069188026667e-17	8.514743576581283e-18	-6.029049408731441e-17	4.8698728494488756e-17	1.4721366613455142e-16	1.4581352210942844e-16	3.461178146366616e-17	6.897867733366213e-17	2.6936405928695737e-16	4.0221740758721546e-16	2.3270948827401147e-16	-1.1245724744583334e-16	-2.339305446523264e-16	7.529687624401131e-17	5.312372409239389e-16	6.651945344151612e-16	3.9817607992939173e-16	2.387738176075742e-17	-1.522654059183371e-16	-1.829095220364924e-16	-2.6458755127379966e-16	-3.9373140883650085e-16	-2.958511526018215e-16	1.592810135972457e-16	6.78178343792461e-16	9.411602326125196e-16	8.233704622955297e-16	4.518087751208806e-16	1.370857113103813e-16	3.51649128696622e-17
197	1.1720428726477853e-15	1.1396447800579997e-15	8.633523580479875e-16	5.467165478057586e-16	4.338586486921416e-16	5.592624517486213e-16	7.72109342968356e-16	8.800481243596424e-16	9.235631961264052e-16	8.880601052416209e-16	8.941164575878626e-16	9.196012223090645e-16	9.771757209463986e-16	1.1050056607294062e-15	1.2604129425031623e-15	1.3185467457278174e-15	1.2485251622563596e-15	1.1335386114710088e-15	1.1353596484294699e-15	1.1872456561043237e-15	1.1368107150287186e-15	9.516422322245203e-16	7.635943096404536e-16	7.526812649026154e-16	8.913791382997179e-16	1.0413495343893725e-15	1.1212414139011006e-15	1.1480609223027806e-15	1.163755664338253e-15	1.1399581427623813e-15	1.0742865290253036e-15	9.919161708149703e-16	9.667796087583731e-16	1.002283305175378e-15	1.0465181374148587e-15	1.0822087060236318e-15	1.0988263239429668e-15	1.0800952388842521e-15	1.0166223287381177e-15	9.579319289421642e-16	9.886187202315472e-16	1.1811490572857999e-15	1.4580653656478722e-15	1.6680596856824893e-15	1.7550469075714015e-15	1.7310126063334073e-15	1.6168506917508181e-15	1.420531766914551e-15	1.1944237524799392e-15
198	-7.642896477016435e-16	-5.787907269429378e-16	-4.505439483152261e-16	-4.845243983280911e-16	-6.750700425286019e-16	-9.095124733552023e-16	-1.0250553937281379e-15	-9.758954843913758e-16	-8.991514584259753e-16	-9.212198487094486e-16	-1.0500351168206108e-15	-1.1087874391310278e-15	-9.99223188777224e-16	-7.447850413530782e-16	-4.9134759188711545e-16	-3.5825745448812275e-16	-2.640748989076223e-16	-1.4542827214243092e-16	4.88674735609053e-17	1.5544650385963286e-16	5.006146505378439e-17	-1.933663488947965e-16	-3.667861937898161e-16	-3.9360243556899283e-16	-3.621601508337233e-16	-3.496951824038618e-16	-3.35317314452727e-16	-2.3861584224458526e-16	-1.0720634262475671e-16	-6.30658498327198e-17	-1.6005669902798979e-16	-3.0326141552623404e-16	-2.8766204234472294e-16	-1.0797769617143532e-16	9.052795320151448e-17	1.9910751913396224e-16	1.6260573680373144e-16	-9.430445738754087e-18	-3.487489018880098e-16	-7.360054218284778e-16	-9.675480515818003e-16	-8.28860399955998e-16	-4.19129054838856e-16	1.206268216417155e-17	3.0664761335021106e-16	4.099958856581058e-16	3.0231762900273036e-16	4.280455668846152e-17	-2.3055573065395107e-16
199	4.3922280636787313e-16	4.28495921516072e-16	4.2019742050963045e-16	3.0991909451224566e-16	4.8538944590315185e-17	-2.003828411558793e-16	-1.9314257841587813e-16	1.1005590885765398e-16	3.302368691229256e-16	2.2357421064689457e-16	-1.2753419654129999e-16	-3.272982547463325e-16	-1.2277666087218607e-16	4.0947400148910975e-16	8.859717062017414e-16	1.0113431271204325e-15	9.00116219857472e-16	7.971617765704833e-16	9.063997844937498e-16	9.986473982428096e-16	8.355839742208954e-16	4.282177247095337e-16	2.0326581873553837e-16	2.624357121842068e-16	4.836570300878629e-16	5.669402048777885e-16	5.222620903493012e-16	5.290176269242495e-16	6.168609222479222e-16	6.351766044550585e-16	5.175730858654697e-16	4.0471656311997247e-16	5.327512409096607e-16	8.37210529482845e-16	1.0235664650075325e-15	9.96791828824143e-16	8.749586610505103e-16	7.463653323300237e-16	5.702565460158275e-16	3.1217373127691393e-16	1.5234330701195056e-16	3.627648697567711e-16	9.10133461155724e-16	1.4119296826061889e-15	1.6033835917142454e-15	1.5159253103611413e-15	1.3000962366762516e-15	1.0970749156419582e-15	8.707997974953406e-16
200	5.424934563341214e-16	5.772381167098796e-16	6.913485065708533e-16	7.93956180410474e-16	7.229149125294848e-16	5.154105495945719e-16	3.2849711166301044e-16	2.5406396322760103e-16	2.0823310023605084e-16	8.587665141945151e-17	-1.253550492584458e-17	-5.290464585095622e-17	-9.232313322242238e-17	-2.066751778212612e-16	-3.288041277464835e-16	-3.2158366210010686e-16	-1.3033891185512658e-16	1.2363847342421632e-16	3.317322999961083e-16	4.821178522912092e-16	6.436423883483839e-16	7.125963275068583e-16	6.936074151919265e-16	5.236531915464549e-16	5.337795999680428e-16	7.789698640046524e-16	1.0885881331370485e-15	1.1664612945593626e-15	9.93305328451375e-16	7.453630444635056e-16	6.530914987695589e-16	7.226209174818129e-16	8.318420693697664e-16	8.430212661409369e-16	7.197259355712155e-16	5.223184020209987e-16	3.4659617705779367e-16	2.4509044086266814e-16	2.25712107599796e-16	2.2006250430679288e-16	2.153200483550435e-16	2.8941167157218366e-16	5.3495297262461e-16	8.100239998694278e-16	9.910510606837478e-16	9.770923691083085e-16	7.968711912602445e-16	6.884182988974588e-16	7.72799043638978e-16
201	8.270952281705871e-17	2.445474557049202e-16	4.584791854790974e-16	4.866893197738726e-16	2.7407241310333837e-16	-2.646443628315667e-17	-1.9991195205298267e-16	-2.7678166462844265e-16	-2.336563385435927e-16	-3.20666576095445e-16	-3.7189762490101553e-16	-4.43637703218455e-16	-5.4450230351140345e-16	-6.465134337335332e-16	-6.316239832953128e-16	-4.489479362188411e-16	-1.433823204616082e-16	1.7563820918579948e-16	3.99509595843092e-16	4.847744854412659e-16	4.564789141679996e-16	4.072442516325525e-16	4.049782536192526e-16	5.056044674895858e-16	6.410587161903373e-16	7.259659769374494e-16	7.517838779166166e-16	7.134474443378197e-16	6.581808439746029e-16	5.254680232556772e-16	3.8474963033951987e-16	3.172515126266772e-16	3.6335828068380516e-16	4.233134639497533e-16	3.982944197960041e-16	2.6828323218390294e-16	9.039751899172393e-17	-9.239063251249232e-17	-2.0566267132223556e-16	-2.0825372520291776e-16	-7.140938438942634e-18	3.1547691765491824e-16	6.075571254231333e-16	7.166859149185101e-16	6.460365731770693e-16	4.806914989376467e-16	3.830108048606069e-16	4.29196173876762e-16	6.123387259521866e-16
202	-5.278670138903713e-16	-3.490731293134238e-16	-1.8989043558374495e-16	-1.4971360410855756e-16	-2.485141651524086e-16	-4.542673118943577e-16	-6.743883111807408e-16	-8.701776119589206e-16	-1.0055767017496504e-15	-1.0569182269002972e-15	-1.0262382631756813e-15	-9.518536479108305e-16	-9.254021199746247e-16	-9.969122031918833e-16	-1.076895161976116e-15	-1.0447614471451897e-15	-8.449312512756733e-16	-5.32479078251089e-16	-2.415410138580524e-16	-6.52091364975914e-17	-3.983039313241553e-17	-1.680365924461594e-16	-3.212671894037908e-16	-4.078887605648252e-16	-3.675744719977254e-16	-2.6241482783085263e-16	-2.2531461295263425e-16	-2.8904897573073484e-16	-3.402729102142457e-16	-3.5175183274996454e-16	-3.5748698428417915e-16	-4.2927296022267964e-16	-5.457998153851738e-16	-6.212277697574295e-16	-6.119084349306126e-16	-5.755714654510255e-16	-6.257409953651756e-16	-7.649879825612553e-16	-8.464567449380779e-16	-7.508227847851176e-16	-4.837792528459e-16	-2.648219397317317e-16	-2.081891080419365e-16	-3.166474795256307e-16	-3.764290766077589e-16	-3.344652661858975e-16	-2.5634287249787606e-16	-1.9567185440395291e-16	-1.672416987589813e-16
203	2.451660160289042e-16	3.163617057278452e-16	2.841164301637223e-16	7.489827991404049e-17	-1.6252472082065643e-16	-2.248314802066067e-16	-4.9959472830662276e-17	1.363157078914433e-16	2.0575032691338987e-16	5.622391703382011e-17	-6.149220664587906e-17	-8.26535150022167e-17	2.620677917992186e-17	1.3437483601561788e-16	1.3456716725485075e-16	2.538519450821533e-17	-5.419553323043887e-17	-9.904065380240928e-18	1.401048156385199e-16	2.039411657223436e-16	1.2601297099051765e-16	3.482482560103606e-17	5.219625033477362e-17	1.4028285330282519e-16	1.096204157746571e-16	-4.064596036335787e-17	-1.0019052812367116e-16	5.83972554579858e-17	2.5567377783180834e-16	2.498236042729467e-16	5.645810891910839e-17	-7.958188722774242e-17	-2.1311111784196546e-17	1.3865597583359475e-16	2.0019743233790052e-16	2.0990740134496815e-16	2.697460529821852e-16	4.083268036984271e-16	5.233740744578796e-16	5.316235129501917e-16	5.256858530659486e-16	5.804223094792192e-16	6.888559015087934e-16	7.722087285856456e-16	8.084062635947393e-16	8.347979436546472e-16	8.551656204553512e-16	7.938512341923103e-16	6.331554194525615e-16
204	-9.706616300855681e-16	-9.348312597946682e-16	-8.831358523163555e-16	-7.851061505867726e-16	-7.001366076387292e-16	-6.688103817989606e-16	-7.214441447436808e-16	-8.156231422492385e-16	-9.308113762573614e-16	-1.0037313625435972e-15	-1.0177029845814407e-15	-1.0594693036304676e-15	-1.1988080428733923e-15	-1.3572440034564016e-15	-1.3609074874319723e-15	-1.1778115460992191e-15	-9.572588837088502e-16	-8.780378454259815e-16	-9.178165521735938e-16	-9.701585447075784e-16	-9.945484984536603e-16	-1.0744936510275887e-15	-1.1632425790922643e-15	-1.211637985757005e-15	-1.084761134897677e-15	-8.805209125644239e-16	-7.406536960578141e-16	-7.100303370110827e-16	-7.049320325989666e-16	-6.564459509222491e-16	-6.148219499797224e-16	-6.169104055751088e-16	-6.383246182590624e-16	-6.094690190240847e-16	-5.519809209318963e-16	-5.650548613039977e-16	-7.344024849622733e-16	-9.508863501489032e-16	-1.0600051404856911e-15	-9.65674661554107e-16	-8.330969430730963e-16	-8.511089502306801e-16	-1.0433085863518716e-15	-1.2529465608358003e-15	-1.2366613324974258e-15	-1.0756889444028064e-15	-9.7195485683523e-16	-9.868504025280193e-16	-9.896872151863562e-16
205	8.102578932793941e-17	-3.1811243295760786e-17	-1.4919688680072158e-16	-1.5896483711563984e-16	-8.080392401059694e-17	-5.76897099441848e-17	-1.5159228853742952e-16	-3.212885414531058e-16	-5.075053807276395e-16	-6.208362189481748e-16	-5.8827465153175e-16	-4.578627401626083e-16	-3.555203095427937e-16	-3.7367443174477465e-16	-4.2918142479708333e-16	-3.65952242302832e-16	-1.6001036549154783e-16	2.4159961367711524e-17	1.8768934151994734e-17	-1.493161206819952e-16	-2.7831589339485093e-16	-3.24021092503366e-16	-2.8631563017392705e-16	-3.5642842072348977e-16	-4.253312608527921e-16	-4.0244822125903693e-16	-2.7478034620537546e-16	-1.2291286495970652e-16	-3.667983393110163e-17	-2.1274484160693204e-17	-5.711808995641821e-18	3.118014560933938e-17	5.466336662665141e-17	5.372935318669236e-17	2.7467635854990172e-17	2.260005210974205e-17	4.182121101435361e-17	3.5858357181681664e-18	-1.0218803881304214e-16	-2.327312729103024e-16	-2.750795132888226e-16	-2.485779129195108e-16	-2.033097146698222e-16	-2.6483686410895656e-16	-3.4249738959649353e-16	-3.6512998544241916e-16	-3.534120835369229e-16	-2.89609014089757e-16	-2.064448984234661e-16
206	-6.991485212091746e-16	-7.100212770103155e-16	-8.696975150086378e-16	-9.674268362343758e-16	-9.059496731661898e-16	-7.804611109217414e-16	-7.411316851247226e-16	-7.878896723357578e-16	-7.378065672651642e-16	-7.147941077413722e-16	-7.006419913600561e-16	-8.210198596354708e-16	-9.963261349119157e-16	-1.0604589945046788e-15	-9.506254930412253e-16	-8.235155824160875e-16	-8.169863383605291e-16	-8.917806174725823e-16	-8.960902846651647e-16	-8.238433470894377e-16	-8.232201987210125e-16	-9.639618913614314e-16	-1.1140267921509991e-15	-1.1011935553898945e-15	-9.263375431678954e-16	-7.691905519406347e-16	-7.305125627230552e-16	-7.3407332826475145e-16	-6.67764116734569e-16	-5.2372713361598235e-16	-4.389975242939086e-16	-4.704646553324289e-16	-5.603180208227842e-16	-6.100282400683748e-16	-6.00789941739121e-16	-6.313736238155727e-16	-7.840588694710518e-16	-9.67382934885328e-16	-1.0618899262502856e-15	-9.595669891186762e-16	-8.001886695453002e-16	-7.38146511481875e-16	-8.273053958663873e-16	-9.18411295145391e-16	-8.688683092240207e-16	-7.66985807004281e-16	-7.648089455862462e-16	-9.123744564913728e-16	-1.0555547830250975e-15
207	2.031317225083597e-17	-1.8070826979280407e-17	-1.55093131886708e-16	-2.41408964171387e-16	-2.683735613851129e-16	-3.0396306513354346e-16	-3.862282450374085e-16	-4.898725960899359e-16	-4.813005753179733e-16	-5.048220269475352e-16	-5.265379466468856e-16	-5.453982303273132e-16	-5.260568418159366e-16	-4.763612500479174e-16	-4.667745620809779e-16	-5.494378009252213e-16	-6.567713386734922e-16	-6.983529655221651e-16	-6.597678678114117e-16	-6.428576326316941e-16	-7.096229571626231e-16	-7.691730790019991e-16	-7.789391998045415e-16	-6.82515542601986e-16	-6.385542260202121e-16	-6.960596152826767e-16	-7.629941484110927e-16	-7.157183915280597e-16	-5.400876872998202e-16	-3.6624851175882007e-16	-3.2045529335789614e-16	-3.4563091560088747e-16	-3.377990073862395e-16	-2.512891526561045e-16	-1.3888778841134567e-16	-1.2160483559012082e-16	-2.5959124178258383e-16	-4.4258198181177913e-16	-5.676451617263849e-16	-5.267131094847646e-16	-4.1750845968489127e-16	-3.261596386048756e-16	-3.339676213961999e-16	-3.49565902790126e-16	-3.5994721749302555e-16	-4.10135762312813e-16	-5.116365540854467e-16	-6.826515971629463e-16	-8.079581789303089e-16
[truncated: 152 more columns]
