# Supplementary material for: Neural dynamics of phoneme sequences reveal position-invariant code for content and order
Source: Nat Commun. 2022 Nov 3;13:6606. doi: 10.1038/s41467-022-34326-1 (PMC9633780; doi:10.1038/s41467-022-34326-1)
Supplement: Supplementary file 4 — Source Data [file 41467_2022_34326_MOESM4_ESM.zip › source_files-sept/sup_fig18-fig45/supp_fig29-High Vowel_coefs-.csv]

	t0	t1	t2	t3	t4	t5	t6	t7	t8	t9	t10	t11	t12	t13	t14	t15	t16	t17	t18	t19	t20	t21	t22	t23	t24	t25	t26	t27	t28	t29	t30	t31	t32	t33	t34	t35	t36	t37	t38	t39	t40	t41	t42	t43	t44	t45	t46	t47	t48
0	-1.7303932235125567e-15	-1.5266436379357701e-15	-1.3415720880792338e-15	-1.323498685992419e-15	-1.3672600990750894e-15	-1.4036720286219265e-15	-1.2383715264845421e-15	-1.2399656203515639e-15	-1.1488369314608285e-15	-1.054938066350439e-15	-9.513678324636587e-16	-8.747999490058768e-16	-8.302542856242213e-16	-8.601513652192367e-16	-7.078346756195209e-16	-5.772397237235248e-16	-6.82785438837644e-16	-9.628841725507532e-16	-1.3142774599996355e-15	-1.543209899161863e-15	-1.6312533441917195e-15	-1.6381776780048893e-15	-1.5786631813584501e-15	-1.5697237355870008e-15	-1.4813743510332793e-15	-1.3262931155121286e-15	-1.0986774095771996e-15	-9.287912739977873e-16	-8.821759159645097e-16	-1.1040081610372427e-15	-1.5130367294820673e-15	-1.8941732548393958e-15	-2.008584458395068e-15	-1.8987159864175915e-15	-1.7710969270517117e-15	-1.6649495207258793e-15	-1.62812797474372e-15	-1.5346775322688558e-15	-1.3745591108095424e-15	-1.2344855721922264e-15	-1.163702607905082e-15	-9.923578603427222e-16	-7.184483813845124e-16	-5.415601961795314e-16	-5.184081711145729e-16	-5.865109968260928e-16	-5.439331820605286e-16	-3.566192167063079e-16	-2.0119806891137109e-16
1	2.5328510263554195e-16	3.342726989616122e-16	3.985524145587872e-16	4.354751049998369e-16	4.4165821211253863e-16	4.965508677842242e-16	6.595519270626215e-16	8.895099839948553e-16	1.1026885870786122e-15	1.2506938957057401e-15	1.3228202979952907e-15	1.3815823015480412e-15	1.4235281457511684e-15	1.4256080514862083e-15	1.3449844710096138e-15	1.1762765993635858e-15	9.228978483029609e-16	6.537797109130073e-16	4.1404900977057033e-16	2.9187505444601644e-16	3.1052747629031557e-16	4.1826118657150894e-16	4.706441837334697e-16	4.696123021995363e-16	4.949424541846809e-16	6.029581101824917e-16	8.037458879944935e-16	9.598852461434679e-16	1.0185204492456093e-15	9.16740256437923e-16	6.940606908534422e-16	4.317900457823477e-16	3.2451812892818123e-16	4.3235764754707317e-16	7.31442503133871e-16	9.936952742696434e-16	1.0983297178912836e-15	1.071395147383089e-15	1.0411081656668366e-15	1.1088998386898397e-15	1.208525236601491e-15	1.2827119380150103e-15	1.3479055901243346e-15	1.4013695961299728e-15	1.455437216491722e-15	1.4397693008966511e-15	1.3180653904477156e-15	1.1408020054448696e-15	9.94113462733261e-16
2	-2.1922101131688922e-16	-2.20247863604794e-16	-2.113182037789388e-16	-2.399484909248494e-16	-3.0292350086905873e-16	-2.347767898123475e-16	-4.674117233642359e-18	4.1572463200802634e-16	6.741779086960406e-16	7.65934015757168e-16	7.370808098747353e-16	6.4247964204013e-16	4.149960080808741e-16	1.4954128478693976e-16	8.61104849957749e-17	3.4428547267734086e-16	5.716375323745503e-16	3.946308787661054e-16	-2.470608979541952e-16	-8.866050419739938e-16	-1.1018902621819837e-15	-9.834910820627284e-16	-8.557276983276273e-16	-7.544579966315872e-16	-5.709603547805026e-16	-1.5754786898545248e-16	2.819533612434428e-16	4.713807272799395e-16	3.5864299040888766e-16	6.515628737107615e-17	-2.2168669539500005e-16	-3.259961378118349e-16	-2.36898636986492e-16	1.7879777320000092e-17	3.1040116210924013e-16	6.244813410994386e-16	1.0228740036628509e-15	1.371486929618952e-15	1.476456498928164e-15	1.2177092586119244e-15	8.837356598201207e-16	6.892081194935724e-16	6.979104305348628e-16	6.746238290985541e-16	4.845535718168288e-16	2.4622550031418435e-16	1.7988708525026463e-16	1.8720814793557633e-16	4.30847509681382e-17
3	1.107701437097605e-16	1.2582448293577904e-16	9.054687772306406e-17	2.662062196007387e-17	4.014140865582043e-17	1.986487326069538e-16	4.873920897913851e-16	7.935930070869829e-16	9.547320151893667e-16	9.947567671465485e-16	9.305612136842037e-16	9.432192159668647e-16	1.0561348216605157e-15	1.2043192203453591e-15	1.2131948174242696e-15	1.0176008321505325e-15	7.186437861257953e-16	4.0311473579325604e-16	1.2235045370813591e-16	-9.29328881083459e-17	-2.2204014342018088e-16	-2.4406802567941365e-16	-2.2790072042873795e-16	-1.8180078907927352e-16	-9.414808185596048e-17	7.103965203817344e-17	3.011290366963508e-16	4.2266785796886605e-16	3.3683867715474064e-16	8.231210720963428e-17	-1.2792434756821342e-16	-1.6038853196361112e-16	-2.0471287612577744e-17	1.5392915382437526e-16	3.6425561372467897e-16	6.343232840138005e-16	9.80017803308795e-16	1.2167602779249119e-15	1.2176820932860874e-15	1.0823511070975523e-15	1.0657138903783957e-15	1.161486578883159e-15	1.2056369941429373e-15	1.0011987162142236e-15	7.141824849069679e-16	5.976149173062748e-16	6.662970425027524e-16	6.582154947108835e-16	3.8714787549645973e-16
4	-6.025833404725649e-16	-7.466758353787411e-16	-7.431996572580386e-16	-5.527943020175525e-16	-3.706254318119803e-16	-3.949741606466147e-16	-3.1287229060010737e-16	-4.650322456755831e-17	4.533647362116824e-16	7.207411098529261e-16	5.37724993897838e-16	1.7826916301281702e-16	-3.926058773868294e-17	8.697973516574401e-18	1.6159065281499813e-16	2.666289287813752e-16	3.0185425826377546e-16	1.3071543810560466e-16	-2.2236010946421007e-16	-5.900497108250921e-16	-7.529854651730548e-16	-7.234133672278736e-16	-6.244518302904876e-16	-6.90988797561359e-16	-7.251350080408245e-16	-6.431135210048668e-16	-4.1550772239116553e-16	-2.675718238400633e-16	-2.915606639930147e-16	-4.3597264689472017e-16	-5.240598270679945e-16	-4.997209801179324e-16	-4.189059369886178e-16	-3.4785916701988165e-16	-2.9994636897243465e-16	-1.7671989691930079e-16	1.1080779556800512e-16	4.505414149392963e-16	7.161424147205465e-16	7.763351839440322e-16	7.483186304215695e-16	6.420628844815167e-16	5.175833356131671e-16	2.858283445194532e-16	1.1135370570345562e-16	3.215788092517585e-17	-3.9846491614372374e-17	-2.1049029712943754e-16	-4.440134789307377e-16
5	-4.493706633985433e-16	-2.1170307563787577e-16	-3.456268097718867e-17	-1.5307193025642181e-18	-8.8969956001946e-17	-1.260172516762968e-16	-1.0459609093262251e-16	2.78789553645296e-16	6.466165858271882e-16	8.824264073551048e-16	7.367141558135959e-16	3.180772686755583e-16	-9.589806217515788e-17	-1.9137446453779395e-16	9.59664765582559e-18	2.621193098296699e-16	3.1044235053131265e-16	1.2965517796505818e-16	-1.4012956481543714e-16	-3.445356655990687e-16	-4.696209360240367e-16	-5.3117722368824e-16	-6.286433476734171e-16	-6.328561156715664e-16	-5.828857254278921e-16	-4.1325349879796764e-16	-2.0520421769702076e-16	-5.917823637870322e-17	-7.334105083328194e-17	-2.6369717135790256e-16	-4.834965032769558e-16	-5.658512132433521e-16	-5.149782791014518e-16	-4.644055766185305e-16	-5.366116432092114e-16	-6.290094648919071e-16	-5.317692520518675e-16	-2.5238554568364906e-16	8.125037747567663e-17	2.6605743495032227e-16	3.85276102992009e-16	3.9840748083566383e-16	3.0741636960491157e-16	6.57010549340655e-17	-2.39175899651273e-16	-4.729826613711173e-16	-5.024418056328401e-16	-4.590586842243998e-16	-4.623291636466723e-16
6	-3.8102528889967986e-16	-3.74636844094507e-16	-3.8804497766547233e-16	-2.182498352762513e-16	5.254534036197723e-17	1.4353124454864412e-16	1.158412195648018e-16	-2.314574991910802e-16	-2.920377610576927e-16	-1.2201126432689048e-16	5.179282761546993e-17	7.565640610206708e-17	-4.5864001987477497e-17	-9.225298298970915e-17	-6.70216183896793e-17	1.52595565101806e-17	1.120874175992736e-17	-4.102343950703484e-17	-1.3492578971557595e-16	-2.5705459128189894e-16	-4.2141015097465974e-16	-6.162416096738288e-16	-6.553273506709977e-16	-6.331878441786654e-16	-4.898842437105758e-16	-4.1099912137193254e-16	-3.408945969633223e-16	-2.340474878844795e-16	-8.256020502321192e-17	-5.611054662702632e-17	-1.8890661312207065e-16	-3.6003497235273776e-16	-3.746147698552961e-16	-3.236697328624353e-16	-3.354289779475786e-16	-4.83436984951844e-16	-5.463116256022028e-16	-4.0067204511704003e-16	-1.0430583997846157e-16	1.126381432990811e-16	2.137818748938782e-16	2.739424783343571e-16	3.853136436102145e-16	3.635733174746603e-16	2.4285848243487257e-16	1.1682057987894122e-16	1.1186973697740066e-16	1.9041299676875382e-16	2.77016305672857e-16
7	-1.0377804522061807e-15	-7.90537209484189e-16	-5.463453204102646e-16	-4.753379906792238e-16	-5.11471199881116e-16	-6.782048521597904e-16	-5.588889690664227e-16	-7.448295194938341e-16	-5.477149068555321e-16	-3.178471793230264e-16	-8.288310873429976e-17	1.3985614063362312e-17	-7.406502519630499e-17	-2.3711004725375176e-16	-3.3217192601970387e-16	-3.3282165666712963e-16	-4.53052808003879e-16	-7.550498574799075e-16	-1.091668710781125e-15	-1.2263907981663422e-15	-1.1145203453376397e-15	-1.0409006941648492e-15	-9.589929081752165e-16	-1.1672360549754894e-15	-1.2306457018084583e-15	-1.1245564865391228e-15	-8.38794643418813e-16	-5.548680513390163e-16	-4.2535159367975273e-16	-4.873397695616247e-16	-6.768086334415241e-16	-8.19361720472313e-16	-7.921986709635555e-16	-6.832582934631182e-16	-6.393268187625566e-16	-7.214569012579704e-16	-7.554172010192098e-16	-6.309754512296076e-16	-3.983985646667116e-16	-2.1576357377991617e-16	-1.7595493396049994e-16	-5.447553538228638e-17	1.322384471694016e-16	1.8590547990456166e-16	-4.480513590328697e-17	-4.309748483437853e-16	-7.690402002267126e-16	-8.198681898594159e-16	-6.604992219964107e-16
8	-2.317151279736468e-16	-1.280638479671162e-17	2.1543751205661549e-16	3.039017923907424e-16	2.88273018728349e-16	2.369808436945507e-16	2.4831463121985426e-16	4.504010421628211e-17	-6.040535739277634e-17	-4.6373028867449863e-17	1.4947850464636405e-16	3.608527653721722e-16	4.39004841730327e-16	3.2024149384787943e-16	1.9179701536199294e-16	1.569934383910751e-16	1.915266701533484e-16	1.496050478841092e-16	-6.109136128704971e-18	-2.2627178157423145e-16	-3.8701070894786197e-16	-5.166406756937992e-16	-4.298769191752321e-16	-3.71997928105679e-16	-3.062338075172118e-16	-3.216898372069967e-16	-3.4783041466856546e-16	-2.7307381695998973e-16	-1.3277034399314285e-16	-3.553926538213217e-17	-4.987253385841221e-17	-6.460175534726019e-17	-3.285963722052989e-17	-2.0863292593509612e-17	-1.6515695812586046e-16	-3.982902705718263e-16	-5.533807084638651e-16	-5.176163463025847e-16	-2.967092674087429e-16	-6.468833297474803e-17	1.3107734958720197e-16	1.9609607577260767e-16	2.1922237195821307e-16	9.135566560053902e-17	-1.9608548385260501e-16	-5.112411871123969e-16	-7.021893743630251e-16	-6.717169771288852e-16	-4.884172821799277e-16
9	-7.079658055491263e-16	-6.336719683231935e-16	-5.483498902873151e-16	-5.315724020503071e-16	-4.96165390573392e-16	-4.857127943773418e-16	-1.60317381957915e-16	-2.4275417974317012e-17	3.766775704029697e-16	6.950284881138391e-16	8.417248160728902e-16	8.172206686119225e-16	6.379956147023089e-16	4.3582435875354194e-16	3.4670346047053587e-16	3.318085521235038e-16	1.8906864700926546e-16	-2.4454442885775304e-16	-8.179648878236314e-16	-1.1913009380528103e-15	-1.2454292898078312e-15	-1.207536859858156e-15	-1.1490780135376803e-15	-1.1853126691915324e-15	-8.866602716870837e-16	-3.9156889697720834e-16	-4.8440398103331513e-17	-1.2959562501824579e-16	-4.688998982952847e-16	-7.538095087802536e-16	-8.503136863357167e-16	-8.484373019088722e-16	-8.319732619919915e-16	-7.363771829393992e-16	-4.796332156792369e-16	-9.249473940003764e-17	3.083641658655899e-16	5.111733094347799e-16	5.035603443735137e-16	3.9515113886498537e-16	4.011750758227735e-16	5.543821014362872e-16	7.204565979791561e-16	6.120997296706078e-16	3.4505069074260287e-16	1.2643373805228668e-16	2.721121186594946e-17	-9.24221995731656e-17	-3.73855858912111e-16
10	-1.1517486010598968e-15	-9.84696754187356e-16	-7.265153541733702e-16	-6.485467751155782e-16	-6.735128965625841e-16	-8.264924441082661e-16	-5.651922429556256e-16	-5.681671656705762e-16	-1.4623631269982585e-16	1.75383690142887e-16	3.46856084050087e-16	3.477435016490601e-16	2.5970764935248755e-16	2.0215456037241333e-16	2.4256412247126203e-16	2.961281710826379e-16	9.870752408465271e-17	-3.4011373431880607e-16	-8.509625584786124e-16	-1.152724754381768e-15	-1.1606079552826715e-15	-1.0751323178806683e-15	-8.714674366473914e-16	-9.04401946291664e-16	-8.075359210186624e-16	-6.460305811220214e-16	-4.209878241321544e-16	-1.799813104782236e-16	2.970487945171564e-17	1.0012018140855174e-16	-7.156719006511874e-17	-3.71413091079277e-16	-5.187863254157139e-16	-3.8134903117084964e-16	-8.942541206233969e-17	1.384489882358799e-16	2.607298329664706e-16	3.393695980781343e-16	4.627469520697301e-16	6.033764032533027e-16	7.030507324314055e-16	7.898237470336984e-16	8.612863297748632e-16	7.598432151871142e-16	5.381811975236018e-16	3.4959058311928812e-16	2.1004921053128875e-16	5.126983889654876e-17	-2.9657192833370563e-16
11	-4.068474179529934e-16	-2.2855550639505706e-16	4.004068160723972e-17	2.2462855015504487e-16	1.3440548505194304e-16	-2.008993176290594e-16	-1.4019401052539836e-16	1.2745606792308622e-16	7.202770336795712e-16	9.684261611290459e-16	7.432614409712925e-16	3.530075697270862e-16	8.129969046546594e-17	6.152033378455592e-17	1.6923974070648323e-16	3.029210135443078e-16	4.1025031036224005e-16	2.8578023398305075e-16	-2.6396160356481546e-17	-3.396663082393551e-16	-4.399033104343608e-16	-4.531285375770794e-16	-3.9591111040299803e-16	-4.954787253736883e-16	-4.891138433212758e-16	-3.415087867068029e-16	-6.553822493813526e-17	1.340601262898837e-16	1.5012829345830465e-16	-1.4703304758727912e-17	-2.0804154004832788e-16	-2.8550222498376845e-16	-1.760688455029375e-16	-5.150188660016211e-17	-1.5956397109341177e-17	-2.4152995254005146e-17	1.3738764763756145e-16	4.789747200074418e-16	7.963300141663363e-16	8.513723029003407e-16	7.343062207985525e-16	6.91584267069105e-16	7.650249362916637e-16	6.719095114521707e-16	4.323984717707531e-16	1.5912289050390357e-16	-7.834314715428756e-17	-2.7873598252635703e-16	-4.974795034767517e-16
12	-4.613869044835021e-16	-2.453353633501549e-16	-1.3806004960564174e-16	-8.898043087288664e-17	-6.712675561719492e-17	-8.947103276650046e-17	5.524476376257024e-17	1.198166675876797e-16	3.013520669271106e-16	3.1537557067846714e-16	1.555885286700838e-16	-5.2454779302645077e-17	-2.1200980932459569e-16	-2.542888007496401e-16	-2.2451987951148203e-16	-2.2148899791397777e-16	-2.265596145752675e-16	-3.8032690611454585e-16	-5.60913835915734e-16	-6.606913109088586e-16	-7.022539753532129e-16	-7.432590938433639e-16	-7.361994738679677e-16	-7.026337802037106e-16	-5.214112336809647e-16	-3.2051589787411366e-16	-1.5722556391340376e-16	-5.140078813819182e-17	2.1473511060461062e-17	-3.0737393789035736e-17	-2.1650670484334168e-16	-4.2744238744477186e-16	-4.973590258354705e-16	-4.671751554853981e-16	-5.170210237400536e-16	-7.088290601032332e-16	-7.966788389564149e-16	-6.168216444239637e-16	-2.110424316788481e-16	1.0065550203047556e-16	2.4064484249182323e-16	2.4564417950185876e-16	2.2023274433747337e-16	4.6611416790187214e-17	-2.320638754041556e-16	-5.279784613731303e-16	-7.020179535966132e-16	-7.293663533189969e-16	-7.192727568016223e-16
13	-1.1479060943566262e-15	-1.1517122104028509e-15	-1.1070920336358485e-15	-1.0289878404139575e-15	-9.974624961333921e-16	-9.739300597727247e-16	-8.73543595658218e-16	-6.556822770440905e-16	-4.291813307694598e-16	-3.1573712828532193e-16	-2.4345324539629744e-16	-1.7789428969819842e-16	-4.9889592063975237e-17	6.710326467071648e-17	-2.2732023391198945e-18	-2.564823471521789e-16	-5.365308926850054e-16	-8.165308484063118e-16	-1.0647454863824287e-15	-1.2870222180124803e-15	-1.4563999215322057e-15	-1.3708059167260178e-15	-1.0798716942604563e-15	-8.012114776439045e-16	-7.108343214938335e-16	-8.110301344963528e-16	-8.596072523295008e-16	-7.768756067553685e-16	-6.1587050708956e-16	-6.366363701489002e-16	-8.701610297723095e-16	-1.1519626674217239e-15	-1.206819113997636e-15	-1.0306234327204962e-15	-7.22828545444394e-16	-4.827058118344764e-16	-4.083575135811588e-16	-4.590781308341315e-16	-5.517147117341162e-16	-5.90575398916294e-16	-5.802199031289819e-16	-4.203535337843942e-16	-2.8534012313647644e-16	-2.2234387906357627e-16	-2.6660741038742303e-16	-3.7780560461746234e-16	-5.20873308563687e-16	-6.414821299900856e-16	-6.822309917013602e-16
14	-9.136089708005487e-16	-9.786559731763405e-16	-1.0096315033826422e-15	-9.415487759265113e-16	-8.713948248737773e-16	-8.946708425892827e-16	-8.101429968170172e-16	-4.84956881321794e-16	-6.262752321484786e-17	5.958850902267427e-17	-2.3025655211854044e-16	-6.866911893610534e-16	-9.320826834638151e-16	-8.853926746310203e-16	-7.27564561289875e-16	-6.6547489316611765e-16	-6.840381930554654e-16	-8.421108387749901e-16	-1.0747539564750516e-15	-1.3716809434362839e-15	-1.6135962765131986e-15	-1.7215814795124485e-15	-1.6001538367812766e-15	-1.3955660832157387e-15	-1.2781900051356269e-15	-1.3027657422768307e-15	-1.3676960215335898e-15	-1.3186992326829972e-15	-1.1829734996602646e-15	-1.0767810901124891e-15	-1.1081693096099082e-15	-1.182154866644703e-15	-1.20957438104772e-15	-1.1692874458243813e-15	-1.1868889624799957e-15	-1.2324191601670916e-15	-1.1726514160957382e-15	-9.55363760224777e-16	-7.060918043473931e-16	-6.285155372205472e-16	-6.626425517059815e-16	-6.479344532608784e-16	-6.18812060903594e-16	-6.694362329744272e-16	-8.760939889687828e-16	-1.1600670473265593e-15	-1.3968755688425872e-15	-1.5777088373718795e-15	-1.7629449469230937e-15
15	-5.340836210783603e-16	-7.133952902471731e-16	-8.777109981707156e-16	-9.948506857389221e-16	-8.944211733030103e-16	-8.20384874755923e-16	-5.131600274011783e-16	-4.866496690553399e-16	-1.6905926825945001e-16	-8.58473217225457e-18	-1.0585465861720684e-16	-3.5369320095147467e-16	-5.366699435121296e-16	-5.476451775348561e-16	-5.017992464083547e-16	-5.412818535337686e-16	-6.896049238288353e-16	-8.998968046841356e-16	-1.1382664450801152e-15	-1.4348306165669018e-15	-1.671410837057771e-15	-1.8035929303494433e-15	-1.6000921144267182e-15	-1.4226324295969092e-15	-1.2333189598416787e-15	-1.090597142306996e-15	-8.881636775931296e-16	-6.664228199017996e-16	-6.150657096254122e-16	-7.696826455779528e-16	-9.938475939856436e-16	-1.035334574623946e-15	-8.766471811880267e-16	-6.114891611131732e-16	-4.3355009804862707e-16	-3.0654135047978693e-16	-1.1154346565588169e-16	1.037555932118732e-16	2.748182230604073e-16	3.1959813256750657e-16	3.225961530332206e-16	2.910636227081596e-16	2.479702041650168e-16	6.458084936725994e-17	-2.1611097685052191e-16	-5.633732762384004e-16	-1.0239384747800562e-15	-1.4511031027917108e-15	-1.7395414121544438e-15
16	7.114297462882156e-16	6.85157458083523e-16	6.829022735272766e-16	7.035704452638225e-16	8.091528770956048e-16	9.544202405965346e-16	1.2305057597596807e-15	1.2931894073460967e-15	1.4481041112110232e-15	1.4787516969214604e-15	1.4412156847340568e-15	1.350617317243622e-15	1.2224650652008539e-15	1.0596125036052247e-15	1.0207009506305336e-15	1.0218490353433886e-15	1.0959867223108496e-15	1.1456878658737156e-15	1.1548992147302948e-15	1.0759042509381223e-15	9.657288454085966e-16	7.895982035530774e-16	6.970349423034519e-16	6.151905150663707e-16	5.40624983791406e-16	4.346854623654844e-16	2.7481678053135983e-16	1.3185899963074093e-16	8.248115764484757e-17	2.0726865357338453e-16	4.431029144138791e-16	7.297466454460276e-16	9.741576299517407e-16	1.130068734652276e-15	1.1674411061535831e-15	1.1467880766590796e-15	9.25433947148654e-16	6.567366091943712e-16	4.3428496939453044e-16	3.884975398726206e-16	3.7232534722845926e-16	2.865794628301074e-16	1.370684289213325e-16	3.880967528939189e-17	4.289022259395139e-17	1.7503083156084618e-16	2.79727611218016e-16	2.972250682565807e-16	2.942729177894772e-16
17	-9.559722090185013e-16	-6.991720871119107e-16	-4.589197151552013e-16	-2.6245291989139843e-16	-1.283227476824668e-16	-1.3165188755643147e-16	-1.7469034336527988e-16	-3.2965702219759e-16	-2.299555454356628e-16	6.685880096366322e-17	2.4330855093666195e-16	1.4119907775138352e-16	-1.704551318004184e-16	-3.7429845414001813e-16	-3.0632169492599425e-16	-1.3898643376243362e-16	-1.8572236717690262e-16	-4.827264863464964e-16	-7.918180785140735e-16	-8.390794606870484e-16	-7.014694546867418e-16	-6.616602103276106e-16	-8.036175136943342e-16	-1.0288644774902271e-15	-1.0592422475206425e-15	-8.519766265450737e-16	-5.832258744470791e-16	-3.971474531601646e-16	-3.2181435931934443e-16	-3.9186377064919706e-16	-5.817046352512886e-16	-8.150516931027273e-16	-9.715845375727638e-16	-1.0086975285297789e-15	-1.0053848554660587e-15	-1.0338346493794643e-15	-1.0094459000256835e-15	-8.773637642514006e-16	-5.902500763036791e-16	-3.0572854020130558e-16	-9.995403484486723e-17	-7.925706573302929e-18	3.8152044415631473e-17	1.7969738999491587e-17	-5.12739537429183e-17	-1.161369559670775e-16	-1.0121693084402168e-16	-1.0854538363256331e-17	1.200091889260007e-16
18	-1.699731261801241e-16	9.296318466311252e-17	3.3694585254072597e-16	3.5739781987192394e-16	2.411528601268279e-16	1.6095167325056378e-16	4.358165247478698e-16	6.53259708466893e-16	9.227433027903443e-16	1.0092518947807616e-15	9.018372394361222e-16	6.716820683573284e-16	3.4169750803555635e-16	1.224596111538862e-16	2.0034711751855193e-16	4.659500175143621e-16	6.262040995881924e-16	3.834573964389822e-16	-4.1495609160777054e-17	-2.3125582031390156e-16	-1.0514611050650296e-16	2.853620020469797e-17	1.918752464326911e-18	-1.7235761695832443e-16	-1.3345066401188184e-16	1.2699570455006668e-16	3.727139361266075e-16	3.8726374538201444e-16	1.915672319920968e-16	-1.1620476117535815e-16	-3.7559102688017914e-16	-4.502627141935274e-16	-2.8031807623691885e-16	2.3901691968745573e-18	1.7753929081544145e-16	2.180033134893598e-16	3.6641115820335115e-16	7.177339742275627e-16	1.0747691549149155e-15	1.0908014492787266e-15	8.073705030085731e-16	5.47290666225332e-16	5.473959392497963e-16	6.105805127914961e-16	5.460899156333614e-16	3.8967499505383765e-16	3.2185517374497663e-16	3.0544115513358006e-16	1.4277168917825148e-16
19	-2.8147651493701535e-16	7.707280493020693e-17	2.9222592189728356e-16	3.769421910624224e-16	3.3629681111454686e-16	3.6766825040823215e-16	3.772706212756379e-16	4.286612775473485e-16	3.3125677756969356e-16	2.5722507537940743e-16	2.618694872700123e-16	2.9820309079347064e-16	2.1691976685942244e-16	1.0880360148667558e-16	1.2172669499521379e-17	9.1492412862614e-17	1.9956165755772986e-16	1.0623547317633152e-16	-1.303434466996029e-16	-2.668420872699392e-16	-2.782891204758325e-16	-2.358209051345741e-16	-3.2641472584115094e-16	-4.2509735914921694e-16	-3.9328245749474757e-16	-2.0922960722295942e-16	-5.698265327067974e-17	1.8157760094422357e-18	2.493722658737192e-17	4.277361348722615e-17	5.002888750119629e-17	6.437155860884241e-18	-8.67378315639683e-17	-1.8614215730044569e-16	-2.8619424669690696e-16	-3.657890725323489e-16	-3.1372437810186103e-16	-1.5234733182293154e-16	9.82358861892135e-17	2.679912050193148e-16	4.1757575185576476e-16	5.327036873300196e-16	6.066459659728357e-16	5.517375057282381e-16	3.2645480838868344e-16	5.850145412838135e-17	-4.324666044485714e-17	-5.598441523543373e-17	-3.3682561017641e-17
20	-4.570198959800764e-16	-2.5652600931709537e-16	2.7013970481510103e-17	1.7730093429014953e-16	1.0982823510038038e-16	-9.063888910421293e-17	-6.3835039408911e-17	-1.2807569835864098e-17	3.083684473366298e-16	6.009854916096179e-16	7.774548646048267e-16	8.452917681924572e-16	7.583267548152157e-16	5.744299911392892e-16	3.9053597270725217e-16	2.971710417750012e-16	1.6432762410556422e-16	-1.0221783408508871e-16	-4.618215658675915e-16	-6.34538568149261e-16	-5.324298193914278e-16	-3.8535217813321327e-16	-3.803554267957144e-16	-6.370736770139581e-16	-7.577285312760055e-16	-5.757737958317513e-16	-2.3680097612021877e-16	-3.240646952639777e-17	-1.9320562812602748e-17	-1.292006621286777e-16	-2.480019934524156e-16	-3.517767366130425e-16	-4.2905597223583755e-16	-4.482522008088573e-16	-3.9431962370691595e-16	-2.9044913878723105e-16	-1.0222730205559037e-16	1.3993573453529505e-16	4.45892274217038e-16	6.699870688556222e-16	7.586374896706899e-16	7.180070496310152e-16	6.8039074530087585e-16	6.429616385398036e-16	5.87045741975407e-16	4.749089950506107e-16	3.247944824709019e-16	1.7645085565049185e-16	4.5163006033760916e-17
21	5.805583527985302e-18	3.3809903564677097e-16	5.955918176814587e-16	7.343191112001052e-16	7.897963320971299e-16	7.334048412212083e-16	8.265915536494287e-16	6.791068920122872e-16	7.214800081198709e-16	6.927230995418657e-16	6.651489256062079e-16	7.014286580256593e-16	7.5756325508145e-16	7.779118331624153e-16	7.436393984316209e-16	7.044374326573943e-16	7.474307809314627e-16	6.28392376759201e-16	3.373648591404457e-16	-2.3481138400308213e-17	-2.96162496556878e-16	-3.9895302032262355e-16	-2.557111022965042e-16	-1.6604130526841426e-16	-4.223003915513364e-17	9.127146550375444e-17	2.6313820417241026e-16	4.564946182486734e-16	5.712195858505401e-16	5.332175074850258e-16	3.6978136955018315e-16	1.681488218559639e-16	-7.38130308204585e-18	-1.4313788319371443e-16	-2.6003864184539945e-16	-2.4939398649151363e-16	-2.7778450910219754e-17	3.3052374727939126e-16	6.141790648901178e-16	7.049980146997959e-16	7.683926339237866e-16	8.770384012991791e-16	9.438991154675361e-16	7.387685880092925e-16	3.2048772444333623e-16	-6.378048978959948e-17	-2.4214750264651854e-16	-2.821477790215788e-16	-3.835954471445073e-16
22	2.1488964319747698e-16	3.031351946505778e-16	3.1528769291569835e-16	2.144421349879554e-16	1.0637204946807583e-16	1.2759867887140797e-16	3.2844232536269457e-16	5.80880164537687e-16	7.79026066271989e-16	9.438466612433053e-16	1.0586296888661107e-15	1.1309970899362243e-15	1.1060781832816724e-15	1.0370613337142627e-15	1.0130603525577518e-15	1.0233638598801174e-15	9.347037185102073e-16	6.090483038416358e-16	1.3775567777845723e-16	-1.8818764184023844e-16	-2.3186806119784536e-16	-9.237957352215022e-17	-1.7353705890971174e-17	8.018267386418305e-19	1.3976776325954817e-16	4.688175293525141e-16	8.163317232258666e-16	9.09344271809665e-16	7.272422413365248e-16	4.2321275961422e-16	1.8324132153850917e-16	6.213461496877337e-17	9.89781402397963e-17	2.8612090120191926e-16	6.25373275303238e-16	9.698835946211703e-16	1.1836802137509647e-15	1.2112268491390973e-15	1.1486322599494384e-15	1.125401845949063e-15	1.218014813217317e-15	1.3032284642459856e-15	1.3719935647068754e-15	1.3030063619140987e-15	1.139749029323832e-15	9.63136460807137e-16	8.562936504339355e-16	8.031151811231178e-16	6.937495215185959e-16
23	1.3645088218315068e-16	3.3036099470504587e-16	5.181914101982867e-16	7.640846249340826e-16	8.430754655144026e-16	8.404227008419248e-16	5.234767487641335e-16	5.336752839915056e-16	3.988603712493127e-16	4.96862009595378e-16	6.648148315971479e-16	7.701254540634671e-16	7.521827382896461e-16	6.902477622263641e-16	6.875365645465852e-16	7.556623381710145e-16	7.469475030599547e-16	7.069111871277018e-16	5.817339922520131e-16	4.241298132979822e-16	2.641766450974915e-16	1.4983738138148663e-16	-5.178502939498695e-17	5.0810477406739367e-17	1.7919727301137253e-16	2.7294884202966056e-16	3.164908789788901e-16	4.373774485562607e-16	7.016058316288539e-16	8.807768734888742e-16	7.704087925528538e-16	3.853520658848484e-16	6.768389540043403e-17	-7.899561228902288e-17	-3.595606619289094e-17	-2.3481599363837406e-17	-6.043063712586993e-17	1.984005424059996e-17	2.845629047229015e-16	6.327718644923676e-16	9.515526672966129e-16	1.2042848046126691e-15	1.461642828058579e-15	1.7363592507039785e-15	1.9183637156442122e-15	1.9293000310605635e-15	1.9415953793836333e-15	1.892327984462554e-15	1.8469407787167685e-15
24	1.4657452802815195e-15	1.5036049537084125e-15	1.4156672496442043e-15	1.2783666173875839e-15	1.2051320138503742e-15	1.2177892042027647e-15	1.341636405707384e-15	1.2683351305084144e-15	1.220626539694114e-15	1.1769706641435765e-15	1.2539547808594804e-15	1.3878285131994682e-15	1.41893628646646e-15	1.2721834718624993e-15	1.1466717729189307e-15	1.1623143997254123e-15	1.2427015608664712e-15	1.1465965411626393e-15	8.734007968966056e-16	6.374419587073068e-16	7.210957650352095e-16	9.496889046598967e-16	1.0951099216384712e-15	9.51246961632575e-16	7.174337068805093e-16	6.510165868945528e-16	7.55741873630163e-16	9.01018486541058e-16	8.757282983428774e-16	8.213443276663415e-16	8.195405747077852e-16	9.137579284213344e-16	9.821623224546044e-16	9.929343140145165e-16	1.0131472456308748e-15	1.0827151546058899e-15	1.1474546568001016e-15	1.0604553779542673e-15	8.171590737874567e-16	5.628591139146079e-16	4.814536267582008e-16	4.741742921722767e-16	4.460587872340797e-16	2.778486425897311e-16	2.2369883316466116e-17	-1.2360125605874937e-16	-9.430653990677939e-17	-1.4007837680359025e-17	2.2541367627133075e-17
25	3.965002094308406e-16	5.937710064940599e-16	3.836071168672782e-16	7.206474817578098e-17	8.389809406595523e-17	2.24041618834259e-16	4.351457238010759e-16	5.425094160241502e-17	-1.9280991780273514e-17	1.158955005501062e-16	4.022647511664957e-16	5.105400465908035e-16	3.8315644382888027e-16	1.830422436730712e-16	1.1037680206063523e-16	8.00656835520471e-17	2.1073302150804933e-17	-1.7287015837595367e-16	-3.9712374159666093e-16	-5.561164614341854e-16	-6.215751475040448e-16	-6.430989422027365e-16	-5.630271363652506e-16	-6.298673901205235e-16	-7.456279886398022e-16	-8.527960932219666e-16	-8.105693776097494e-16	-5.181840425539165e-16	-2.12332554606706e-16	-1.5352616044881228e-16	-3.6922371572714983e-16	-6.061124156625232e-16	-6.146359611746935e-16	-4.0328362293511916e-16	-2.3006851785417742e-16	-2.6759320618151893e-16	-3.987825174290059e-16	-5.407963537241555e-16	-6.209906886413932e-16	-7.491185213408655e-16	-8.349246285693429e-16	-8.479008162336544e-16	-7.285776491918049e-16	-6.831755618691106e-16	-7.755764412026957e-16	-8.639582958995653e-16	-8.393381760508065e-16	-7.440222813819604e-16	-6.689957273868494e-16
26	1.6748032048020355e-15	2.0095733392133785e-15	2.1728414200051633e-15	2.141329018351552e-15	1.9931791888614654e-15	1.8194765392932528e-15	1.7669168442376536e-15	1.5852273562307325e-15	1.4704004022491763e-15	1.3947395531926214e-15	1.4597793679081795e-15	1.6507814738948322e-15	1.8316686311019494e-15	1.8547994794233882e-15	1.7624113815895099e-15	1.6372915331609033e-15	1.695903789758744e-15	1.6679278139698552e-15	1.4968712161238345e-15	1.194943889726934e-15	1.0473620656108291e-15	1.0549608963186892e-15	1.1745149081837846e-15	1.240627333993512e-15	1.208865047223904e-15	1.1950718677749277e-15	1.311782396591106e-15	1.5378743085581367e-15	1.6515512505173454e-15	1.6344712820438403e-15	1.5398558944479138e-15	1.4624977290306852e-15	1.4066926169229746e-15	1.3033947379072232e-15	1.2014966373643728e-15	1.1085774266339215e-15	1.089987970596847e-15	1.0477129572549673e-15	9.5178593303115e-16	8.256428775403669e-16	8.880559089919018e-16	1.0108773399983862e-15	1.2123741632137022e-15	1.2573010900664944e-15	1.1802213526575525e-15	1.0801553355328923e-15	1.0374562313495673e-15	9.860489531137538e-16	9.46546250337514e-16
27	1.771205967290332e-15	2.002581766531542e-15	2.2067429296398423e-15	2.216305198501408e-15	2.02988228234582e-15	1.7303908996928264e-15	1.6614873601484705e-15	1.341875838903895e-15	1.1733848685382388e-15	1.0887344556692047e-15	1.2317582035151033e-15	1.5998418993623788e-15	1.9072860921616865e-15	1.947106570120401e-15	1.8828819195053187e-15	1.9064992217203174e-15	2.1544951643463955e-15	2.327011434982304e-15	2.2882157722315316e-15	2.0672728006373965e-15	1.9009730032877656e-15	1.7758617101966543e-15	1.7765909708577065e-15	1.6666282418699415e-15	1.5825359357686748e-15	1.535065832147004e-15	1.6374063067557801e-15	1.894585160836288e-15	2.189215722147956e-15	2.4190972795122172e-15	2.396425316796582e-15	2.0665616032887464e-15	1.6298014018730332e-15	1.2754700720129863e-15	1.1620607800969246e-15	1.0823952873229532e-15	9.674234487318034e-16	8.409131932708897e-16	8.259324033743319e-16	9.090223324975414e-16	1.0557618362209682e-15	1.136338464237881e-15	1.398408812113148e-15	1.6486820886051091e-15	1.8013358372239505e-15	1.6263361535077178e-15	1.2319944794200901e-15	9.516817436340321e-16	9.815738604074597e-16
28	9.142172570787311e-16	9.080093720216946e-16	9.53875572398655e-16	1.0106644858315173e-15	9.33948744600249e-16	6.566518576886753e-16	3.6346382030493206e-16	-4.524741410107617e-17	-2.9493723770956314e-16	-3.4684287143880243e-16	-9.132167942337282e-17	4.237195378998614e-16	9.166266891566135e-16	1.0247030646170671e-15	8.963163755553646e-16	7.394611510826578e-16	7.889123239618155e-16	9.456662202256358e-16	9.852225361259001e-16	8.33461299027291e-16	6.385376959329283e-16	5.81829654205469e-16	8.181411739696537e-16	1.0659897926067702e-15	1.2120739839347933e-15	1.124410281920176e-15	1.0158038747464299e-15	1.0282236056864742e-15	1.1497634475537922e-15	1.2738359438772412e-15	1.2901816431416209e-15	1.1070013360670464e-15	7.512295769948041e-16	2.791676998415352e-16	-1.029322416070652e-16	-3.1856061819469367e-16	-2.4596917572180456e-16	-1.247607956696756e-16	-4.8122318789981506e-17	4.242143818343342e-17	3.0494813686457643e-16	7.150007380408148e-16	9.24975453330649e-16	7.506045412514056e-16	5.326005842557727e-16	4.424169838806997e-16	4.511803989018551e-16	3.2347796070998463e-16	7.100918026154818e-17
29	-2.404691042404983e-16	-1.0145081137764381e-16	-9.726226782931149e-20	9.017584766120149e-18	2.109813367800004e-17	-8.861293338055881e-17	7.358000420037117e-17	-2.6249188218852577e-16	-3.1323184001706245e-16	-4.290330636473598e-16	-4.555371640359945e-16	-3.082242883901367e-16	-8.484123439095604e-17	1.7494268901792184e-17	-6.896143397377112e-17	-1.3547598855810166e-16	-4.541616129237807e-17	2.0946684398261406e-16	3.164726426876433e-16	1.6684895802550465e-16	-8.698621858911272e-17	-2.1915489748918844e-16	-1.9351846960550803e-17	6.59933404824626e-18	3.0390578448005035e-18	1.8217018794352134e-17	2.7583580122157875e-16	7.012262888799581e-16	9.983820846776e-16	9.63874495843124e-16	6.547701027785883e-16	2.9923488501801826e-16	8.152650551582692e-17	-1.675292737052557e-17	-1.1654155437419384e-16	-2.4748726626488053e-16	-2.247967685489092e-16	-1.140890294182145e-16	5.849574462281624e-17	1.6924174332446656e-16	3.095977908754256e-16	4.5087310820756e-16	5.836622482339787e-16	3.916127662524844e-16	5.912267088491517e-17	-1.8089099311856086e-16	-2.0641145803554152e-16	-9.1735310457116e-17	-1.5740049150054743e-17
30	-5.139374275433167e-16	-2.4337574198313336e-16	-1.2237486156594187e-16	-2.4685434579296538e-17	-1.5356642968396013e-17	1.9741704319112113e-17	-5.651175116310633e-17	7.977026097929833e-17	9.922819237306268e-17	8.419181881146984e-17	-4.2442495579169954e-17	-1.8784624095764906e-16	-2.593987620679415e-16	-2.314959747805813e-16	-2.0344550996100725e-16	-2.811753325841591e-16	-3.400682999029478e-16	-3.933849316312517e-16	-3.8579479355260765e-16	-3.5987691200129545e-16	-4.3458918050732934e-16	-5.075777023628622e-16	-5.938475401305337e-16	-5.620365693573513e-16	-5.363496167669041e-16	-5.253108328386751e-16	-4.692485705535671e-16	-3.159139479866646e-16	-1.2441555669723697e-16	-1.1252568161585334e-16	-2.8957405184938746e-16	-5.110437874165458e-16	-5.762336281675603e-16	-5.045408960175316e-16	-4.846792035060241e-16	-5.90933047200722e-16	-6.382528320591401e-16	-4.895684494758181e-16	-1.586586114788417e-16	9.90163820236834e-17	1.8966157571229544e-16	1.602043385219234e-16	8.284739914957346e-17	-2.839340017265961e-17	-2.044066082556657e-16	-4.2304994153659386e-16	-4.679404197932678e-16	-3.694458226332714e-16	-1.9578024451055148e-16
31	7.958688753978146e-16	1.0004281590359218e-15	1.382880732660123e-15	1.7919619366028077e-15	1.8879037387155383e-15	1.5702541187384176e-15	1.1742744957725798e-15	7.8505762252782235e-16	7.415639172144478e-16	8.063802608940115e-16	8.399659521619192e-16	9.163303543660189e-16	1.0862738510225086e-15	1.2959121227919237e-15	1.413874024058638e-15	1.410769237958227e-15	1.3982247671417625e-15	1.3805624161950667e-15	1.2096606732744702e-15	8.505934255986096e-16	5.75430325880688e-16	5.865535279357928e-16	8.812729903449818e-16	1.1551651999034396e-15	1.2012171457898996e-15	1.1157019308552016e-15	1.172205879456756e-15	1.3741005218739204e-15	1.5261836087195182e-15	1.5287676863122883e-15	1.4424713299931013e-15	1.352993072241604e-15	1.2996097495898214e-15	1.1363043608490235e-15	9.201181451921657e-16	6.833193659037463e-16	5.979057965500924e-16	6.547009403470589e-16	8.064185262691629e-16	9.74441520462311e-16	1.1855396920541056e-15	1.3318689820321774e-15	1.4086607192113481e-15	1.3202686815319027e-15	1.1806474459107465e-15	1.061762252526729e-15	1.0362366886047828e-15	1.0385456649118194e-15	1.0534310634242869e-15
32	-6.42088820333491e-16	-8.253041542124942e-16	-9.926702336377764e-16	-1.0831825232478844e-15	-1.0619400881411645e-15	-9.338940052015186e-16	-5.876985576038332e-16	-1.3804159878482597e-16	2.958530157838013e-16	4.439450504228706e-16	1.5992051372850808e-16	-4.529183260466788e-16	-1.062379516864343e-15	-1.3684272300918585e-15	-1.351393635730428e-15	-1.333634164874621e-15	-1.350281600081105e-15	-1.5972775666709124e-15	-1.8057691569326224e-15	-1.8962747894296416e-15	-1.9435075872335014e-15	-2.0042167492346324e-15	-1.9360345335636444e-15	-1.7150773580019973e-15	-1.553662418539963e-15	-1.7050950162766128e-15	-2.0239007288773187e-15	-2.1536695049741836e-15	-1.9012993813423585e-15	-1.4696271126527997e-15	-1.1205713664807358e-15	-9.403343455040133e-16	-8.37310057195084e-16	-7.927938891957981e-16	-9.98040415014201e-16	-1.4103830566052713e-15	-1.7098404819015079e-15	-1.6610266167895944e-15	-1.374240583023969e-15	-1.264496075874683e-15	-1.414533786043806e-15	-1.6550009300879837e-15	-1.88576538554373e-15	-2.0572959569660627e-15	-2.12657198649059e-15	-2.0731311944448975e-15	-1.8858491492734364e-15	-1.6823966725618042e-15	-1.6053217719233047e-15
33	-8.773548809219186e-17	1.037086848805795e-16	2.592041514603188e-16	3.1589106455147755e-16	3.3036875011539e-16	3.3249034443299404e-16	5.952750186022638e-16	8.215788691619572e-16	1.1543524772994844e-15	1.2027251784222985e-15	9.216321882517146e-16	5.741998519103965e-16	3.5808047189468933e-16	3.2674038110372353e-16	3.390083030652774e-16	2.8341668520154773e-16	2.5254266393673424e-16	1.8332708679679543e-16	7.384051096527094e-17	-9.525238239129461e-17	-2.3709576008097896e-16	-2.762758557709384e-16	-9.802584561265196e-17	9.363120723782337e-17	2.4155548719525514e-16	2.7449120868507185e-16	3.104940304383283e-16	4.452613454575882e-16	6.209496516385084e-16	6.632819235153079e-16	5.087624679227465e-16	3.088684488107161e-16	2.476087256659448e-16	3.0932922192729254e-16	3.050889991586828e-16	1.4831504068195326e-16	3.493262178681091e-17	1.084302095917722e-16	3.7955496298253978e-16	6.118604037577599e-16	7.82200025999646e-16	7.869620812056526e-16	6.909870419757185e-16	3.96122052078742e-16	5.0642531124462206e-17	-2.2831827070804304e-16	-3.807770432773031e-16	-4.320023991345565e-16	-4.751874588999635e-16
34	-5.598258721179067e-16	-3.5995739438963274e-16	-1.9640246909949772e-16	-1.5451202374780647e-16	-2.357220434237087e-16	-1.2910027118820228e-16	-1.4860390738014208e-16	1.2664252009634244e-16	9.91723783447812e-18	-7.745308951017454e-17	2.783814570518134e-17	1.6123804321102904e-16	8.178013772120162e-17	-2.1364904980908378e-16	-3.806838785949124e-16	-1.906416057785492e-16	1.4186914871034436e-16	1.7900714934278499e-16	-1.679796683882244e-16	-5.354206938445869e-16	-6.604660879067361e-16	-5.157178571255474e-16	-4.630294724614121e-16	-4.8688080839532635e-16	-5.606385356476119e-16	-4.63041909498685e-16	-2.7717519251747833e-16	-1.4174669144261778e-16	-1.4010219930424445e-16	-1.9715089275563313e-16	-2.1338982256960986e-16	-1.5401799578484134e-16	-1.5141645514272224e-16	-2.81399493109092e-16	-5.100895928361868e-16	-5.978279135979723e-16	-5.229635770322559e-16	-3.2323685000872986e-16	-1.1314357702573588e-16	-2.8476029004254015e-18	8.632511673050157e-17	1.0650918033010069e-16	-6.309287909456751e-17	-3.4308704243117697e-16	-6.572622758681951e-16	-8.439314517316767e-16	-8.119052620624857e-16	-7.06082239173152e-16	-6.578264057881314e-16
35	7.709918846334754e-17	3.8081377237244955e-16	4.3762713896193335e-16	4.593958236737208e-16	5.056301227418675e-16	7.223622274478928e-16	8.190465548269977e-16	8.595112674276256e-16	6.417842412321388e-16	5.171085735588628e-16	5.849192412226347e-16	7.325080873553238e-16	8.001768291444763e-16	7.608211982681618e-16	6.517866468418261e-16	5.071563310186705e-16	3.563972134533362e-16	1.0816870671386003e-16	-1.242009790489663e-16	-2.470570957458222e-16	-2.72659847347542e-16	-2.1209760431949917e-16	-1.4637365470980756e-16	3.868261258189621e-18	2.7911629607352166e-17	-1.373463632743364e-16	-2.8449847167427406e-16	-1.9051667906549214e-16	1.2340966747872854e-16	3.1935918415833494e-16	2.1783662104334063e-16	-3.720301020834103e-17	-1.189288099555827e-16	-2.2576036431872757e-17	7.801374764419163e-17	1.6001462671937457e-17	-6.549477317520776e-17	3.8851865039364124e-18	1.9630991746689614e-16	3.404984230802154e-16	3.3771519599139796e-16	3.2127782024997736e-16	2.638146818984015e-16	1.3963800039408733e-16	-1.203691122591462e-16	-4.573755028417275e-16	-6.099743633848656e-16	-5.388875493879211e-16	-2.562553713387597e-16
36	8.383712075218918e-16	7.942690335104433e-16	8.710940235939028e-16	1.028885628282062e-15	1.1322513629035932e-15	1.0900092339806378e-15	9.548451814952381e-16	9.48294170789076e-16	1.0131302383278075e-15	1.0410399335373596e-15	9.679329203850093e-16	8.824907514280847e-16	9.083147574524996e-16	1.0558619087361216e-15	1.188836371582751e-15	1.222558291406271e-15	1.1794363623258392e-15	1.2060009151857972e-15	1.265660887397457e-15	1.2640888143104815e-15	1.2141022786539658e-15	1.0828771304522917e-15	9.65208678939257e-16	9.275256106485708e-16	8.4946975823705505e-16	7.943637779085559e-16	8.03226559896405e-16	8.79034707092945e-16	9.506490047513597e-16	9.94881558216065e-16	1.0046646975553252e-15	1.0536618727827393e-15	1.1455459332472347e-15	1.1915326286791173e-15	1.2285441341705898e-15	1.244601493404484e-15	1.1685951164813484e-15	1.0291072240494536e-15	8.464996987777596e-16	8.076423697560666e-16	8.410350450473389e-16	8.596123526946158e-16	7.915012277576635e-16	7.323157198481577e-16	6.765225417481496e-16	6.963555733535341e-16	7.207127473102829e-16	7.959391251593719e-16	8.7907746595020785e-16
37	3.7756910043006873e-16	5.345404010525335e-16	6.30161176807906e-16	6.584864214541348e-16	6.76116796317125e-16	7.650970286147073e-16	9.132529984657167e-16	1.2196144430194952e-15	1.5732152678170781e-15	1.8885226601375135e-15	1.9516283390282287e-15	1.6620884904073489e-15	1.1842438444110424e-15	7.129462720350062e-16	4.600221219379589e-16	2.4977552759157507e-16	1.556930586356719e-16	-2.7277802932156035e-17	-1.1029058295619524e-16	-7.342552127523658e-17	6.172177981933911e-17	2.5033757718048154e-16	3.9094579858941655e-16	4.254782435090673e-16	2.912795994415206e-16	3.0204179135196906e-18	-3.1467552634356426e-16	-4.133470419973682e-16	-2.271324308469793e-16	2.3850421377369655e-16	7.608188077202078e-16	1.1315096054896183e-15	1.2300478450287299e-15	1.1401304361699842e-15	1.0532190222204066e-15	1.0254195702306697e-15	9.201768794607712e-16	6.408384215930181e-16	2.4281976788181204e-16	-9.691034188542427e-17	-2.6858459511000565e-16	-4.4293779650034857e-16	-7.020096577235263e-16	-9.450115975170959e-16	-9.605772621958874e-16	-8.324323376383761e-16	-7.597237222436731e-16	-8.518646472768746e-16	-8.714830798524551e-16
38	-1.04328242413098e-15	-8.429900556405621e-16	-7.274636322741482e-16	-5.764464862716638e-16	-4.985841727707925e-16	-3.7404161793771507e-16	-4.953442069066623e-16	-4.0721876297460053e-16	-5.220529148737922e-16	-5.98662853918028e-16	-5.566157237707377e-16	-5.319125190038567e-16	-5.486067760014065e-16	-6.316956120129869e-16	-7.322875704354201e-16	-8.170544226283549e-16	-8.508897273565102e-16	-9.293640775369349e-16	-1.0066772342567705e-15	-1.0268020887231604e-15	-1.0240312568802643e-15	-9.488904780574638e-16	-9.326307956048532e-16	-9.073621575810632e-16	-9.9143244104112e-16	-1.119920218171445e-15	-1.1764459779831185e-15	-1.0740964189168828e-15	-8.835124148212333e-16	-8.132945487856916e-16	-9.020366316186173e-16	-1.0125844215733913e-15	-1.0186564992656388e-15	-9.536126455681105e-16	-9.752511946586236e-16	-1.0777345912745429e-15	-1.107631612526947e-15	-1.0047415556657443e-15	-8.127211577563955e-16	-7.186266009148241e-16	-7.835092693587557e-16	-8.827414885412857e-16	-1.0256314891978168e-15	-1.1572970015469364e-15	-1.3310378151546832e-15	-1.5285903207466444e-15	-1.5758867457401308e-15	-1.5069188097664219e-15	-1.30629337715136e-15
39	1.273942844073654e-15	1.435423029410994e-15	1.3287535991798078e-15	1.1851338646712608e-15	1.1321554342727064e-15	1.2262874536867384e-15	1.3605500800501812e-15	1.466516970200479e-15	1.5346525322394445e-15	1.5487502504258107e-15	1.5852421260368032e-15	1.5965087226936293e-15	1.5615053324310552e-15	1.4255256253321068e-15	1.3148023696129767e-15	1.3094196769159015e-15	1.3935277538423129e-15	1.3352365231216212e-15	1.0781488150363967e-15	7.625618697112358e-16	6.74403428518655e-16	8.33004648124165e-16	1.0240817092254308e-15	9.863816092631059e-16	7.049301018423522e-16	4.0075628174867093e-16	3.0610825227982747e-16	5.192519774071819e-16	7.786995231994924e-16	8.960994076472387e-16	8.276438334887815e-16	8.037813521446902e-16	9.837480179397529e-16	1.3230399028689762e-15	1.5874454895356516e-15	1.6138721515857811e-15	1.43029019447431e-15	1.1865888946698842e-15	9.691386110869541e-16	7.870446682663388e-16	6.269467765957256e-16	4.734057109206136e-16	3.334220291890079e-16	2.0594903988512174e-16	4.1392469189835676e-17	-1.5747740560994306e-16	-3.052905453989739e-16	-4.185106840790851e-16	-3.470715962306124e-16
40	2.0180871063204638e-15	2.0110257144159063e-15	2.058533376324965e-15	2.160505620265466e-15	2.1656877114073183e-15	2.0015364907139996e-15	1.92094135752668e-15	1.8114006222700227e-15	1.8883428873701855e-15	1.8990339796341994e-15	1.9151132643733335e-15	1.9871304664494616e-15	2.089405034285099e-15	2.122029617310288e-15	2.0330127536255205e-15	1.9204032687181937e-15	1.8920474036247067e-15	1.8715412029781773e-15	1.745198906850378e-15	1.5735352052790937e-15	1.5645910749157109e-15	1.6964623522238408e-15	1.7564117785926687e-15	1.6233357218508667e-15	1.3566816846085081e-15	1.2139655763697592e-15	1.3262977756333378e-15	1.591451600220562e-15	1.7573890381454408e-15	1.7584901395958824e-15	1.671172854432316e-15	1.542847010494707e-15	1.4664994629552488e-15	1.4022165093540519e-15	1.3941087321538148e-15	1.2899921700816801e-15	1.1391500350133798e-15	9.637542545455977e-16	9.242887779420093e-16	9.966195908115401e-16	1.0904823430889745e-15	1.0008413817571603e-15	9.139246128460603e-16	9.455783248041077e-16	1.149189008553226e-15	1.3659020033098837e-15	1.3741609880804997e-15	1.1946391122638856e-15	1.1000909788671481e-15
41	1.5102070893383753e-15	1.4966227290209206e-15	1.5676867255226137e-15	1.6778187909386803e-15	1.6915070831486323e-15	1.5962094837803998e-15	1.553823616752913e-15	1.4832279694219417e-15	1.4567810071812974e-15	1.3986572191789875e-15	1.310356865389325e-15	1.3257525264999242e-15	1.4047554331752835e-15	1.42864326223447e-15	1.3672446479055475e-15	1.2389962171137109e-15	1.2803154469218031e-15	1.3761245955450014e-15	1.4233027144359627e-15	1.327088525801443e-15	1.2469147501278482e-15	1.251176601566807e-15	1.3556957784377985e-15	1.4183539322874286e-15	1.3670460097381395e-15	1.2545908679562018e-15	1.2588933564130769e-15	1.3555161244189603e-15	1.4156595007356297e-15	1.376425331522516e-15	1.2629477970027221e-15	1.145944391873393e-15	1.1033347710465952e-15	1.084080257056317e-15	1.1251738603402436e-15	1.1162947995264452e-15	1.0779149517272568e-15	1.013912887762805e-15	9.776768947858942e-16	1.0042724185137612e-15	1.103187229221765e-15	1.1704185788282979e-15	1.2152280804007382e-15	1.2043780609560312e-15	1.221876492481599e-15	1.2197920778245327e-15	1.1625467135841685e-15	1.0475382760543984e-15	9.621492347930246e-16
42	-3.9549096961755936e-16	9.454340264081848e-18	1.5115548011732393e-16	2.6124367872818282e-17	-1.7493341254328957e-16	-2.236274205254282e-16	-8.507270960974668e-17	-4.933951705249018e-17	-2.094694184969479e-17	-3.8569101415399245e-17	-1.6513527667506936e-17	-2.0443646566114236e-17	-9.275594244969184e-17	-1.927802457173359e-16	-2.1531956110091465e-16	-1.366888561951546e-16	-1.0181209079963189e-16	-2.040554013872817e-16	-4.3989028309907116e-16	-6.278999206338445e-16	-7.151580641029189e-16	-6.789086593530983e-16	-6.199150413576285e-16	-6.871384157475569e-16	-7.793084363117014e-16	-8.06071238003498e-16	-6.862993469971013e-16	-4.569318173399971e-16	-2.5914038531421423e-16	-2.674922227754395e-16	-4.1599653508740405e-16	-5.339805181396939e-16	-5.208707512554804e-16	-4.563497222364968e-16	-4.852140951715397e-16	-5.987431729318901e-16	-5.997220281115453e-16	-5.060119080634137e-16	-3.6395557669202767e-16	-3.3564499044483364e-16	-2.902122577752825e-16	-1.7493596323057981e-16	-1.4102266903857933e-17	-4.238480972977106e-17	-3.186369212945699e-16	-6.876521985252358e-16	-8.595992423111009e-16	-8.11774463302108e-16	-6.155233775107086e-16
43	-2.5180380311669613e-16	1.273463101425999e-16	5.913773362512512e-16	9.974085443906e-16	1.0826086346139736e-15	8.678342624422658e-16	5.826261552661438e-16	3.6471840799722537e-16	3.707502760982118e-16	5.848262107915917e-16	7.702046277200728e-16	8.344611051733335e-16	7.021154655074552e-16	5.144868772680365e-16	4.587204206085561e-16	6.561515975384723e-16	8.585322598454872e-16	8.923154282395984e-16	6.366526788525092e-16	3.383488935985289e-16	2.6268163812345656e-16	3.5773699361680135e-16	4.491876232593697e-16	3.91686539011762e-16	3.4278473804601836e-16	3.876490769904929e-16	5.843051796628289e-16	8.124741887884553e-16	9.856024736755653e-16	1.0443448364682903e-15	9.643904563488131e-16	7.203486740279314e-16	4.812390112470226e-16	2.789362606856108e-16	1.6095121729031504e-16	-3.613427518942856e-17	-1.6569360101006414e-16	-7.866398020426389e-17	3.2924452700122157e-16	8.226270405009181e-16	1.1676154954230914e-15	1.2498162456608242e-15	1.2882507173937987e-15	1.2681894104250346e-15	1.1560405970299567e-15	8.784637232387007e-16	6.529699106177362e-16	6.486124416979881e-16	9.078589514423209e-16
44	-7.004374037958325e-16	-5.053103496844085e-16	-4.836673747043585e-16	-5.517878823544925e-16	-5.970475694850738e-16	-5.921489144562138e-16	-3.8044585023124004e-16	-4.675081997023932e-16	-4.542528773041793e-16	-4.1888708211215725e-16	-3.133523622586479e-16	-2.177829505141806e-16	-2.475057133102024e-16	-3.7510252680883036e-16	-4.618138006539843e-16	-3.832223169480852e-16	-2.8057483570078874e-16	-3.6300480623651753e-16	-7.071380265135983e-16	-1.052478786825701e-15	-1.1556049859281027e-15	-9.647398386187815e-16	-6.606263513178929e-16	-6.5087321465618925e-16	-7.958069594957048e-16	-9.329860014503852e-16	-8.502386474721457e-16	-5.932279716643181e-16	-3.7027885122752376e-16	-4.669458412085786e-16	-7.705279292517763e-16	-1.0145157939291593e-15	-1.0043049094678607e-15	-8.998588730675018e-16	-8.890535883354783e-16	-1.0275176013445387e-15	-1.0820625862322011e-15	-9.9433392569823e-16	-7.772635456769929e-16	-6.429367777942582e-16	-5.356761852072401e-16	-4.661887997081337e-16	-3.97932126409589e-16	-4.989437543366746e-16	-6.95216678366735e-16	-8.610215898562573e-16	-8.811752067187579e-16	-8.265799628896616e-16	-7.108181506161551e-16
45	3.3856574422275056e-16	5.588183109297817e-16	7.145052364278373e-16	7.74703849180174e-16	7.492359730587934e-16	6.488579172966073e-16	6.770040297927561e-16	5.334541742698343e-16	5.425008162982381e-16	5.707666872097477e-16	6.055488168292456e-16	6.749948775515353e-16	7.43379073561998e-16	7.248270027846307e-16	6.133432114300115e-16	4.63829597713976e-16	4.0504511324970144e-16	5.14475620892793e-16	6.255747635956985e-16	5.921553421719675e-16	3.617680825042331e-16	1.1222456988344981e-16	1.1930394512183502e-16	2.826969528900637e-16	4.920881386292415e-16	4.937971162135767e-16	4.064459135017884e-16	4.504640946162523e-16	6.998363465705539e-16	8.591362752006482e-16	7.080481509572026e-16	3.479231618312617e-16	1.7842257993781782e-16	2.627630140697978e-16	3.376979394231301e-16	1.2272313954984294e-16	-1.2916297257270186e-16	-1.0525938861032736e-16	2.796338423984163e-16	6.561781970763355e-16	8.157821881540364e-16	8.447286356795316e-16	9.349795852079677e-16	9.899926336341491e-16	8.806640584896891e-16	5.97798315265308e-16	3.8191573512591885e-16	3.9136729312697923e-16	5.90714820053834e-16
46	3.229303476761981e-16	6.373151695797428e-16	7.568661497444761e-16	7.060999753744505e-16	5.331462015410276e-16	4.219554345206772e-16	5.364479612892391e-16	4.913981688692804e-16	4.4080797942646817e-16	2.599060119596981e-16	2.1105959334090997e-16	3.877360742218938e-16	6.586887597904716e-16	7.88594779047711e-16	6.641951526181903e-16	4.2256818649897985e-16	2.386176846173589e-16	1.4878647261170063e-16	1.0205314985753964e-16	7.167413616550225e-17	2.7287901974825624e-17	-1.2386004879044849e-17	-1.8459124797622957e-17	-9.425685881533484e-18	2.7374004888556934e-17	4.4591994165523976e-17	9.72713152524726e-17	2.4718686511154676e-16	4.654312324006391e-16	5.280274897791769e-16	3.280291344517003e-16	-5.1701734364922516e-18	-1.572306552132399e-16	-1.5838403885575444e-17	1.7674680661765915e-16	9.632211798651795e-17	-1.931647473986433e-16	-4.437436687122739e-16	-3.92557984346084e-16	-2.016574219336409e-16	-6.999306171875896e-17	-1.6449725332968228e-16	-2.6303075125660057e-16	-3.3215847296407325e-16	-3.9154645320785e-16	-5.07925367547114e-16	-6.008660882513487e-16	-6.505187992383866e-16	-5.582030341247045e-16
47	3.618021217579873e-16	4.692415790661436e-16	4.168057623872844e-16	3.602322906973023e-16	2.912399707464694e-16	2.548837103347412e-16	2.0025459316591934e-16	2.1497977407627956e-16	2.2115238643575137e-16	1.7434959649303403e-16	1.2631406767519154e-16	9.575500697051766e-17	1.3306033425138518e-16	1.6275795984112943e-16	1.338477365555871e-16	3.99535776536737e-17	-8.277119453891574e-17	-2.4608126611551526e-16	-4.291238899842042e-16	-5.343297986157377e-16	-5.596344047403882e-16	-4.418377582704483e-16	-3.3682619699679927e-16	-3.0383230947466994e-16	-3.283036812799868e-16	-3.486547782055008e-16	-3.133747159665624e-16	-1.8790215373418308e-16	-3.752131079583713e-17	-1.061272776089959e-17	-1.0182058971204766e-16	-1.9934482648289663e-16	-2.0503442768332091e-16	-9.451372199834994e-17	-4.821434705324244e-17	-1.0437057671963257e-16	-1.436481166059612e-16	-1.4017245550957313e-16	-7.748627732547161e-17	-1.11525909861818e-16	-2.0946559729945604e-16	-3.1280016978706006e-16	-3.514618131350811e-16	-4.0298460921869554e-16	-5.072629234451114e-16	-6.371324572947523e-16	-6.426670202976498e-16	-6.125970744365631e-16	-5.612198276332845e-16
48	1.4110266368617904e-16	1.3455365101637213e-16	7.011652012243554e-17	-4.349993950687644e-18	-6.11638121988697e-18	1.4039197798229806e-16	6.053811309717209e-16	8.679452764000642e-16	1.0194803740207898e-15	8.185420397949078e-16	5.345900939686027e-16	2.5441757726830583e-16	1.426829618343117e-17	-2.289741332607635e-16	-2.9944163985720744e-16	-2.0796251766935924e-16	-2.659920759840543e-17	-2.5579252783000195e-17	-1.4612303912833877e-16	-2.0410746662875873e-16	-1.173834034363263e-16	-2.486276895192155e-17	1.1603926016521155e-18	-1.2767561887306865e-16	-1.936233269070253e-16	-2.2267958893462804e-16	-2.81977783994761e-16	-3.6277873953698374e-16	-3.97867637025275e-16	-3.3278606226771463e-16	-1.5387294248344581e-16	1.0908549433374961e-16	4.616289407853964e-16	7.768166350017917e-16	9.118548625923331e-16	7.385357265935913e-16	3.404544504892286e-16	-4.3717126720029444e-17	-1.8041924212147537e-16	-6.909929314840872e-17	4.5123203822108287e-17	4.6503706400925906e-17	-1.431767958497115e-16	-3.797533687195398e-16	-5.659324587756186e-16	-6.879844148049592e-16	-7.949145289358607e-16	-8.772472334273004e-16	-8.31402322156875e-16
49	1.7951559833944896e-16	-1.2428577861892829e-17	-3.022754444268292e-16	-5.809150347647208e-16	-6.814454307976509e-16	-5.625682733823658e-16	-1.04303106792987e-16	3.5863213372888597e-16	7.224394094226687e-16	7.848051653745603e-16	5.241786829195944e-16	1.4111761379625794e-16	-1.9529528619458284e-16	-5.430120527173805e-16	-9.247677284186353e-16	-1.293202285615001e-15	-1.4081280192309094e-15	-1.3533268081949743e-15	-1.2485802164004954e-15	-1.286860815360748e-15	-1.3628042794476228e-15	-1.3933796872312304e-15	-1.2184435122801907e-15	-1.0618381443265704e-15	-1.1071293173601904e-15	-1.4284299457409292e-15	-1.7764686044080965e-15	-1.8528282108516847e-15	-1.6707353321377528e-15	-1.2826077244534957e-15	-8.576521679485522e-16	-5.220141987635013e-16	-3.8666802708589387e-16	-5.023097857081712e-16	-7.987104440987836e-16	-1.1123765574112478e-15	-1.2482471345065074e-15	-1.1795675001474987e-15	-1.0759353922499133e-15	-1.1870161604876194e-15	-1.5422440876845604e-15	-1.877468547084473e-15	-2.064477501055413e-15	-1.9850397293995116e-15	-1.7612070845805398e-15	-1.6058574829182401e-15	-1.611074962426218e-15	-1.614149246558755e-15	-1.3948329196269697e-15
50	1.0846554908934136e-15	1.3665541528270778e-15	1.344907615997331e-15	1.2148814915362422e-15	1.2445457980892616e-15	1.4443673634130628e-15	1.5415107446758814e-15	1.3555458396359496e-15	1.1493507261936666e-15	1.069133255234853e-15	1.1779654061519033e-15	1.266616310792207e-15	1.2442029130234375e-15	1.1129839373007135e-15	1.0055146776624156e-15	8.97462438149939e-16	7.512604934993728e-16	5.312496889328033e-16	3.420212932405008e-16	2.6294072531633076e-16	3.2228895941648506e-16	4.232935662550282e-16	5.01670968715309e-16	4.77147380733727e-16	4.0272061192887836e-16	3.430228738146279e-16	3.4209701122997844e-16	4.8472532165085e-16	6.592591105801673e-16	8.137168861827798e-16	8.616613803208621e-16	8.829398988245957e-16	8.751484948489859e-16	8.936724511814367e-16	8.98878414488229e-16	9.228184474082888e-16	9.734076093264495e-16	1.0033348122096574e-15	9.508975540291567e-16	7.6164872027639e-16	5.625983192470857e-16	3.897484479524736e-16	2.9028885981130535e-16	1.5517781397718508e-16	-8.412198891347013e-17	-3.791391946141849e-16	-5.596936867965023e-16	-6.097720478786734e-16	-5.185617700582512e-16
51	4.348980135622576e-16	4.821637486295322e-16	4.3478516875596935e-16	4.0108300208037013e-16	3.62409109670436e-16	5.449704508049521e-16	7.398555558437675e-16	1.4571312895684158e-15	1.8651834034268657e-15	1.8846253295173478e-15	1.4853574191698042e-15	9.051060964480995e-16	5.09732190421261e-16	2.6063032552020323e-16	6.308388385171493e-17	-2.8177697426079707e-16	-4.285065698547623e-16	-4.79651602188705e-16	-4.473029638787976e-16	-4.953509364671047e-16	-5.618987564228294e-16	-3.967564215304563e-16	-1.7008568513667447e-16	8.335351393103004e-17	-3.555053279758656e-17	-3.5481711588051736e-16	-6.774161931516902e-16	-7.832273399084714e-16	-7.113564575039304e-16	-5.085898690341164e-16	-2.3100918257497224e-16	4.9043910557067295e-17	2.0426267085867658e-16	2.2816962171343146e-16	2.4272270700233747e-16	3.473925700969193e-16	3.46818051430119e-16	1.1871156066428734e-16	-3.477184222030836e-16	-7.924270349249847e-16	-1.0924610678474907e-15	-1.272356892229579e-15	-1.429677829537596e-15	-1.3926792379462416e-15	-1.1573238951886704e-15	-8.371904738346779e-16	-5.972037301709962e-16	-6.321121856132554e-16	-7.02930805215029e-16
52	3.602122575755552e-16	1.0795300239176265e-16	-1.323848519866023e-16	-1.909534103602975e-16	-2.2445337333327655e-16	-1.399718990201687e-16	-6.780405138830845e-17	7.518685588176043e-16	1.2884864738533147e-15	1.4810700929356297e-15	1.069144373821542e-15	3.0425318381384856e-16	-3.551485128599685e-16	-6.326060855053563e-16	-6.231903368790053e-16	-6.759359154449786e-16	-7.827368789237543e-16	-1.1528562112458378e-15	-1.4886528272444488e-15	-1.6216270064665228e-15	-1.525935113980493e-15	-1.2695403933130973e-15	-1.1268792561389351e-15	-8.048322352818113e-16	-6.720138291055384e-16	-7.821280455922784e-16	-1.1293416229819639e-15	-1.4697669403153183e-15	-1.4885609030288436e-15	-1.1562890222563503e-15	-6.560483347114705e-16	-2.129495725362509e-16	1.0968252062774177e-17	2.562327990548942e-17	-3.1220122176549033e-16	-7.978161311264365e-16	-1.1692545841888474e-15	-1.105733190125333e-15	-7.145627235349489e-16	-4.8060575176347825e-16	-6.437216200338734e-16	-1.055658187535144e-15	-1.4799668583374072e-15	-1.5433610000570837e-15	-1.3350020435006916e-15	-1.059316935918538e-15	-7.64631576966423e-16	-4.848066933697214e-16	-2.775936612343064e-16
53	9.484113223118195e-16	9.264843371209638e-16	9.814753065741348e-16	1.0766284979631122e-15	1.1339396019138416e-15	1.1476865248393015e-15	1.292875542037651e-15	1.3436092687842907e-15	1.5010156469091048e-15	1.502631621951965e-15	1.3907293251551847e-15	1.2082882307164942e-15	1.1085617749930727e-15	1.096336421197171e-15	1.0799299636877472e-15	9.281352467895525e-16	7.52251817425286e-16	7.056088359163424e-16	8.80945430103198e-16	1.0456314398731663e-15	1.0592580858450362e-15	9.291247412503518e-16	9.740436055764432e-16	1.180235492742502e-15	1.3723250147202986e-15	1.2692877524560912e-15	9.680672849771793e-16	7.759878021066836e-16	8.177616804307087e-16	9.994926269313436e-16	1.131672872088274e-15	1.254848361511865e-15	1.4973193484768906e-15	1.7839226938829326e-15	1.9278236705448283e-15	1.8136624049981725e-15	1.568030422372974e-15	1.364432577147916e-15	1.2541861174698772e-15	1.1530064956169983e-15	9.639417205635635e-16	8.186117237832863e-16	7.227782924198217e-16	6.494083492600626e-16	5.172481060281092e-16	4.324905160352075e-16	4.547581372620618e-16	5.775541464535154e-16	6.802784472462378e-16
54	1.105184089821596e-15	1.093024098588866e-15	1.1125239671471412e-15	1.1667062614533514e-15	1.271776061203289e-15	1.3894997617663669e-15	1.527416558471841e-15	1.6455588378723584e-15	1.794855639307054e-15	1.883619986697566e-15	1.8423845682785775e-15	1.6984927482430597e-15	1.5570717858882015e-15	1.4885945036911839e-15	1.4860633710384872e-15	1.4435971381016015e-15	1.3637920501723149e-15	1.3753245063716161e-15	1.5137241340560204e-15	1.640026843261015e-15	1.7068139074521074e-15	1.6600772038891806e-15	1.630987988373568e-15	1.6542564608144605e-15	1.6224436402759746e-15	1.5011067101991557e-15	1.3518051338263442e-15	1.2826312122300921e-15	1.280969467042198e-15	1.3344385724893452e-15	1.3839890218154364e-15	1.475752807455575e-15	1.6247023544166126e-15	1.7570399846169107e-15	1.8476972796567604e-15	1.8592261865658013e-15	1.774703349957095e-15	1.648083994431995e-15	1.4505278352598426e-15	1.3100243132678896e-15	1.17718575423379e-15	1.100617135986122e-15	1.0549695496066126e-15	1.0571907050306547e-15	1.0322225995538037e-15	1.0380477893729863e-15	1.0404876722983767e-15	1.0595515762048394e-15	1.0441279020673213e-15
55	-8.435442298330179e-16	-8.679618837605495e-16	-8.886141565356557e-16	-6.88431171844506e-16	-4.1572033848820415e-16	-1.4993328380530357e-16	-1.4557613355631e-16	6.320096372388423e-18	9.942666144993334e-17	1.9168624843567467e-16	1.9316235622225787e-16	8.053949191060748e-17	3.089262627037209e-17	-2.268846471740145e-17	-9.671671048993118e-17	-3.7953472979076787e-16	-5.754718747364919e-16	-6.557577656364663e-16	-5.541480123133958e-16	-5.205475914153817e-16	-6.521725999087291e-16	-7.713996367525987e-16	-7.25722067226524e-16	-5.009884619115828e-16	-4.947061997261906e-16	-8.172348214319471e-16	-1.1961504358776987e-15	-1.2334938979327022e-15	-9.402703194011817e-16	-6.079653467687027e-16	-4.654099327803915e-16	-3.731672488762656e-16	-1.6837268748269133e-16	9.400259252269066e-17	1.4874535803132195e-16	-1.827750324388547e-17	-2.4543095936225304e-16	-2.6712008514446116e-16	-1.045242873283025e-16	-3.4023014714353567e-17	-6.772837042752687e-17	-2.6672805576033516e-16	-4.3114730169983433e-16	-5.627375549997664e-16	-6.672904566633046e-16	-8.212810283912142e-16	-8.629059722835508e-16	-8.192525585447416e-16	-7.449960382153407e-16
56	-5.567811187198791e-16	-4.825377148245081e-16	-3.272160457637936e-16	-3.409464973370565e-16	-4.602563098499019e-16	-5.719842258189179e-16	-3.839586500017843e-16	-4.494879997077925e-16	-4.424504359632804e-16	-5.125762197828113e-16	-5.393527856317572e-16	-4.549494394172209e-16	-3.3275535938189613e-16	-2.275191715638526e-16	-1.3866795467736352e-16	5.5184714191977774e-17	9.679790936414923e-17	1.3547361405072324e-16	5.522281056645487e-17	-4.0026871462957565e-17	-9.869104594959991e-17	-1.1155815094194855e-16	-8.74113125493102e-17	-1.4892362915195347e-16	-4.654901026500817e-17	2.344324694658545e-16	6.410664247567484e-16	9.612583172736376e-16	1.049451530651292e-15	8.602978452081689e-16	5.155194826076871e-16	1.4793614893347549e-16	-1.2946493854312607e-16	-3.080463946669307e-16	-3.6974048829721403e-16	-3.425506714843499e-16	-1.4886374469200305e-16	2.1164454646080224e-17	9.686591299006167e-17	1.0900075289634771e-16	2.5762360957925233e-16	6.520062509057004e-16	1.0682041767502464e-15	1.198910884504909e-15	1.0786654076571932e-15	9.898582287213713e-16	1.0928207960130305e-15	1.255470440569051e-15	1.2489588577084984e-15
57	9.430253785544703e-16	1.285485193293426e-15	1.38961762914913e-15	1.1101545767962803e-15	6.453741768564591e-16	2.7822428855192923e-16	2.098939590953888e-16	6.479916074068108e-17	-4.3552602271126516e-17	-1.5810749682670515e-16	-1.2689901808420473e-16	1.3536003511621488e-16	3.8751233003374164e-16	4.264201769735408e-16	2.7363444057373726e-16	1.4369832595413245e-16	8.964344543641573e-17	1.8123480044131355e-16	2.5042205209772113e-16	2.5893776636455126e-16	2.808344170403851e-16	2.96761543692902e-16	2.7666492540953625e-16	1.31048387180961e-16	5.746131319925947e-17	8.862700043869612e-17	2.169844689471712e-16	3.574991448767564e-16	4.602523332847331e-16	5.3510960172707685e-16	5.115758382061744e-16	3.411734262405786e-16	4.327786328946044e-17	-1.850961687462422e-16	-2.379017142707293e-16	-1.3765565164464327e-16	-1.506055079548718e-17	1.289200513863081e-17	1.987851825545217e-17	3.935849159893499e-17	2.1285036682715401e-16	2.1901088619463818e-16	2.457038671160088e-16	-1.8292202179411593e-18	-2.265457784072835e-16	-2.963754675125149e-16	-8.571523635916931e-17	1.718697522041049e-16	2.075215571254624e-16
58	9.606948376174286e-16	1.0255961728810907e-15	9.70939630006953e-16	7.561642146432438e-16	4.2281458385727337e-16	8.114673114021331e-17	-1.1101217548729777e-16	-3.540036204679544e-16	-5.091502484856252e-16	-5.666924532267505e-16	-5.083908842261e-16	-3.292825636374183e-16	-1.494816727536222e-16	-9.831337302598657e-17	-1.4687714875045025e-16	-1.7969576837323413e-16	-2.326723870436936e-16	-1.5217560045801106e-16	-1.51161664130137e-17	1.3275063164263473e-16	2.0640634323363485e-16	1.9005068792238078e-16	1.2167920023375438e-16	1.0466332453491835e-16	2.0394339944493007e-16	3.118571565974507e-16	3.796779998104825e-16	4.043691727074304e-16	4.475563636995083e-16	5.643340293940998e-16	6.436280504210374e-16	5.572435701669573e-16	3.1106701117915215e-16	7.696769655309463e-19	-2.161666210814943e-16	-3.396258874038264e-16	-3.3776168164040586e-16	-3.1388103593598164e-16	-3.05042965668844e-16	-3.157364341838094e-16	-2.0305151827967902e-16	9.181835526445035e-19	2.244296376168906e-16	2.6371284096082384e-16	2.389245287951361e-16	2.5163034498277275e-16	3.6516060809729327e-16	4.523895791758492e-16	3.8964768956821107e-16
59	1.0225936324208439e-16	1.9691662252979705e-16	2.2486111695928527e-16	1.4220416649944143e-16	-2.2310702824174848e-17	-1.3355389143073919e-16	-2.2293633648583874e-16	-2.2802566381861475e-16	-4.1125833205135376e-16	-5.732966844216324e-16	-6.474367311809817e-16	-5.84791393462676e-16	-4.476099866038918e-16	-3.4619346766248575e-16	-2.6825177573134663e-16	-1.4789498122771326e-16	-1.0856584066221055e-16	-9.221852101690313e-17	-1.5189567867380856e-16	-1.8122228345446512e-16	-1.7806773781777222e-16	-1.2126576941799299e-16	-1.540545866432146e-16	-1.707834730598109e-16	-1.7625698560710975e-16	-1.452156798262327e-16	-9.978058631915728e-17	-3.870801947210245e-18	9.020781617790059e-17	2.1745029333786902e-16	3.0537660142734324e-16	2.40596772294586e-16	8.16131191461338e-18	-2.5213440039035127e-16	-4.404604348037697e-16	-5.397694290677101e-16	-5.414654718260364e-16	-5.051883093628208e-16	-4.478387718323101e-16	-4.14720246296627e-16	-3.298937659924119e-16	-3.0696216839730233e-16	-2.7333551703869297e-16	-2.5805853815274824e-16	-1.4843777112298569e-16	-1.8656414673088182e-17	1.5338172322081433e-16	2.9277899664473276e-16	3.826866672588773e-16
60	1.0537997368781194e-15	1.1634198000363747e-15	1.1956134886225602e-15	1.1310328200594206e-15	8.984942763811733e-16	7.239102003658217e-16	5.170996645080751e-16	5.546925338726173e-16	3.5625224700183583e-16	2.0244105089436065e-16	1.259109620692378e-16	2.215702898065925e-16	3.900028604538905e-16	4.984436112041513e-16	5.263325955374445e-16	5.610602819058293e-16	5.82777474334416e-16	6.623080340583939e-16	7.436744096046866e-16	8.331063337245367e-16	9.649651502962718e-16	1.0565601383802206e-15	9.781705317023594e-16	9.434186392770558e-16	9.213421379826236e-16	9.546253241031363e-16	1.0154294318101669e-15	1.0328464034433608e-15	1.0065634020588545e-15	1.0092545280115906e-15	9.920081742758397e-16	8.840876892545553e-16	6.79984598906483e-16	4.1408841946076153e-16	2.685438756380908e-16	2.360889162082475e-16	2.7120397957700713e-16	2.7551175012442348e-16	1.9752787980297562e-16	1.106535427086391e-16	1.747746121977254e-16	3.5481347947680665e-16	5.46516085312354e-16	6.181377654154958e-16	6.036457189125955e-16	5.599876771679354e-16	6.519568140300203e-16	7.870538247011284e-16	8.413784718847447e-16
61	1.3365907493614391e-15	1.3400786470703746e-15	1.2985887387770576e-15	1.188871078132042e-15	9.123841696393185e-16	6.578682630699041e-16	4.1339026812486175e-16	4.2990861905557136e-16	2.819362343646161e-16	1.4839440060737665e-16	1.1385038863338855e-16	3.169078479792947e-16	6.396080979940231e-16	8.4400539291989175e-16	8.554838941573047e-16	8.299475700642528e-16	8.021800731959554e-16	9.731866823866318e-16	1.175087766902691e-15	1.3235923625356725e-15	1.3780238453279671e-15	1.3615479792036837e-15	1.2307751410957039e-15	1.2366872722733325e-15	1.2995681119778325e-15	1.412396317679614e-15	1.5426060567974016e-15	1.618567173330813e-15	1.6435901118654392e-15	1.5961188936495005e-15	1.4225342944463915e-15	1.0733144012668823e-15	6.360051567711645e-16	2.0329090970584812e-16	-3.0684856207321406e-17	-1.2637590285278108e-16	-4.1437466127241553e-17	7.25235484663298e-18	-1.1367205676997574e-17	-3.5823173350970184e-18	1.9303149386624805e-16	5.5740341695212e-16	8.013684188397048e-16	8.09740186119309e-16	7.290757420486886e-16	7.468510780851502e-16	9.909679550237388e-16	1.2238046926899353e-15	1.3004923248899041e-15
62	1.6697948129497302e-15	1.4721967046510937e-15	1.5324422051964886e-15	1.7914674104354966e-15	1.8268279591492574e-15	1.543978845137167e-15	1.1596213275421177e-15	1.0187227821599278e-15	1.0113226014185955e-15	1.060053565767299e-15	1.0497072734266137e-15	1.1373499858590995e-15	1.3437196532707433e-15	1.4967422262169922e-15	1.4896500567719656e-15	1.4295662442768863e-15	1.438060414528641e-15	1.6664609540409592e-15	1.8572691077410274e-15	1.8285034429898954e-15	1.6565515683728268e-15	1.502169929547163e-15	1.4451959186230427e-15	1.5146749323785493e-15	1.601051973441786e-15	1.7231886091879461e-15	1.9403227374241418e-15	2.151234933018221e-15	2.2152858863916714e-15	2.1439197674527153e-15	1.9895045172677133e-15	1.7635056466970429e-15	1.4484597269234408e-15	1.000354778646892e-15	6.506822807880687e-16	4.989294629175957e-16	6.731385378440012e-16	9.186838645529388e-16	1.0383721589816409e-15	1.0123145907394173e-15	1.0266187162879e-15	1.169166726103186e-15	1.3246581394651173e-15	1.3587683119274387e-15	1.3299278781358312e-15	1.2951692084906772e-15	1.3543059099709217e-15	1.4515978582622993e-15	1.5580778429397157e-15
63	4.079960509315252e-16	3.0293116485228295e-16	1.3587992833253475e-16	-1.2934245572166766e-17	2.2864520343477338e-17	1.060655418890889e-16	3.3929427728057455e-16	2.5720610351639763e-16	3.0147333865508676e-16	3.240771917051524e-16	2.782449453878197e-16	2.460150715590095e-16	1.9019303527110182e-16	1.7600791394262165e-16	1.6284938883024925e-16	1.6326835983969803e-16	2.1687199429407867e-16	3.299903236213262e-16	4.75118409312769e-16	5.775242322903435e-16	6.502193792043273e-16	6.363940648307561e-16	5.887128094080081e-16	4.617297002512019e-16	4.16777918777343e-16	4.218076270240154e-16	4.72739169672112e-16	4.853724141517148e-16	4.170059457930848e-16	3.3329435644758026e-16	2.552489367428261e-16	2.1904118248719416e-16	2.4163811114655747e-16	3.043355245425564e-16	4.182791322805357e-16	4.959715776144555e-16	5.132124536568249e-16	5.562720925611808e-16	6.099869284540321e-16	6.734940406208319e-16	6.655737891925045e-16	5.745859444707047e-16	5.042609953643744e-16	4.603826439387234e-16	4.443022042658429e-16	3.6263017959373052e-16	1.4768575238944715e-16	-2.6579842105827135e-17	-5.086014603885266e-17
64	1.5978292062380745e-15	1.4599349899947627e-15	1.24980157104969e-15	1.0480284362620371e-15	8.984868152189074e-16	9.578320535990241e-16	1.1062326949235928e-15	1.5447522996779435e-15	1.711937083850148e-15	1.7362932564873515e-15	1.5921574340549431e-15	1.374387932561101e-15	1.0872897935713944e-15	7.184788663250188e-16	4.607332866339932e-16	3.9266529634327973e-16	5.733774960905379e-16	6.411098515355786e-16	4.688417339572894e-16	1.4941149834192851e-16	4.726856536086349e-17	2.245919176558305e-16	4.1255607404452976e-16	5.506447613662092e-16	4.3455563058052486e-16	2.596783433180711e-16	1.2853160095111561e-16	6.187251572893453e-17	2.0695053691804153e-17	1.2100739791000226e-16	3.7255412075005014e-16	6.593732371199838e-16	7.629306137898031e-16	6.270566956334148e-16	3.8810773382094233e-16	2.559779394883e-16	2.610067338195597e-16	3.4807904806946e-16	3.9483478474619916e-16	3.6043694831539794e-16	2.3797072036576253e-16	2.85074072042094e-17	-2.2527660689983236e-16	-2.7176678937840296e-16	-6.92137252877994e-17	2.3318873763381746e-16	4.946918779778162e-16	6.210954060799057e-16	6.8928732014505e-16
65	1.545385058862873e-15	1.3153331226615264e-15	1.1544807656724487e-15	1.0638219728603178e-15	1.0126630223917864e-15	1.0238323663062508e-15	1.0869054476128789e-15	1.3156868980778791e-15	1.3970141111841828e-15	1.3726632812130447e-15	1.1958592735450437e-15	1.0171308838030318e-15	8.557617185896915e-16	7.305593807602929e-16	6.81256122493493e-16	7.427934431728034e-16	1.0075926434364503e-15	1.1775062145878432e-15	1.1532389598975167e-15	9.389036451320936e-16	7.17813870374101e-16	6.778379557529675e-16	7.307856711915443e-16	9.298518196264262e-16	1.0944212080732048e-15	1.1511718986086901e-15	1.0169873419505878e-15	7.354806591118086e-16	4.901947979126057e-16	5.059710985323185e-16	7.682728799056635e-16	1.0639057941369672e-15	1.1866726857709008e-15	1.0738220935624223e-15	8.770170795201112e-16	7.310223862713443e-16	7.362745501870766e-16	8.952732174466376e-16	1.0313842492737455e-15	9.80129839780665e-16	7.289272084520663e-16	4.1513386346886797e-16	2.873523431209479e-16	4.258100789733683e-16	6.373627948569317e-16	7.8408519435443e-16	8.695921895667497e-16	1.015241951942324e-15	1.2062625296463585e-15
66	7.674887426780103e-16	6.226299070406899e-16	4.659239174588497e-16	4.250704637449737e-16	4.241422817559023e-16	5.307933262337626e-16	6.291136604810732e-16	1.0600676372993575e-15	1.3199343151421915e-15	1.432855478676961e-15	1.3543562867575737e-15	1.1284077852512218e-15	8.973703382341571e-16	6.29435654529607e-16	3.9042264287226313e-16	7.7559070445955e-17	-7.281267789927303e-17	-1.1827664409020678e-16	-2.3823419161822967e-17	3.62925814596948e-17	2.381552011606063e-17	-9.104095575797001e-18	-8.285116791332906e-17	-6.482388572017854e-17	-1.5819599696809995e-16	-3.839154857586999e-16	-6.322180593496145e-16	-7.384995203398809e-16	-6.44379256501778e-16	-3.9471894258340027e-16	-1.2230271812007503e-16	9.537094888610837e-17	2.228412707917848e-16	2.313136858388366e-16	1.9871449259600963e-16	1.7874284474307493e-16	2.1250825555432045e-16	1.9049857025101465e-16	2.7237546345170063e-17	-2.8375779829542285e-16	-6.6201904036999325e-16	-8.918281064251239e-16	-9.513447203714852e-16	-8.00830233577547e-16	-5.901917690714294e-16	-4.3949057142157016e-16	-2.5504215297776213e-16	-8.576524703282452e-17	1.3968582125141174e-16
67	3.2742097274794133e-16	4.74730723648961e-16	5.424163685361322e-16	4.740420513370628e-16	2.645992417212615e-16	1.781483268461931e-16	3.334888184104738e-16	8.661399197482397e-16	1.168324189953834e-15	1.0988854432680567e-15	7.468902154410781e-16	3.892066095040095e-16	1.2616734787819882e-16	-9.020364418432156e-17	-1.9817775666517543e-16	-1.7402437973448526e-16	-1.4933431282014794e-17	-1.403030479379491e-16	-4.64098879100781e-16	-7.243196963656607e-16	-6.301164403633039e-16	-3.7288770900737716e-16	-2.282715770078724e-16	-2.1328363764638852e-16	-2.790545403569229e-16	-2.682321311535364e-16	-2.4690001926507536e-16	-2.0749874654872846e-16	-1.2369706169144982e-16	8.727539062657385e-17	2.702368333089885e-16	3.225183361045688e-16	2.370457812757109e-16	1.270889865317932e-16	-1.3519791964977816e-17	-2.443775187875013e-16	-5.280350043616629e-16	-6.385792696537736e-16	-4.3243105104101646e-16	-9.125810610846892e-17	1.4597386579981412e-16	9.765229085612264e-17	-1.642713191916063e-16	-3.6204035448962583e-16	-4.981824865416686e-16	-7.150208411212114e-16	-1.015027467282656e-15	-1.260203992439262e-15	-1.2855947766211362e-15
68	4.021955898925301e-16	4.2863063469543935e-16	4.77300354360555e-16	4.453051495222305e-16	3.2821318668372655e-16	2.184712333190249e-16	3.5115932910294494e-16	6.793765073855552e-16	1.050291281818479e-15	1.16065265574581e-15	9.425403464752674e-16	6.447824512608664e-16	4.66979429735349e-16	4.441319652078939e-16	4.955857965417382e-16	4.966722503474368e-16	4.603317454249094e-16	2.7815126625628087e-16	4.847117356037246e-17	-1.5121292851878562e-16	-1.5036310290928446e-16	-8.260128162615357e-17	1.0236933819762518e-17	-2.1351637166506737e-18	-6.080958195052565e-17	-7.249545475108472e-17	-3.409286944336782e-17	2.781870314947129e-17	7.693675951246308e-17	2.1365636211863882e-16	3.9931546014144096e-16	5.693305580504782e-16	5.840228152209091e-16	4.33463365862915e-16	2.3298174154265e-16	1.2608943044811734e-16	1.5228012001220216e-16	2.402680536076336e-16	3.035988213615354e-16	2.984925612912008e-16	3.328328617264323e-16	3.402162292579519e-16	2.6275971177665957e-16	3.976219570520522e-17	-2.0464107351212325e-16	-3.7560695417863557e-16	-4.623829659035394e-16	-5.573200377893374e-16	-7.123406704192286e-16
69	4.3689476093439964e-16	4.652785097393337e-16	4.1527874349799394e-16	3.302577935374186e-16	3.473719112430972e-16	4.741878384294913e-16	7.008412165913221e-16	6.871364016993557e-16	6.812809139806325e-16	6.399473751128495e-16	6.924681338115834e-16	7.429089404904031e-16	6.785464725217514e-16	4.813630534292116e-16	3.687758606667009e-16	3.8837373306581577e-16	4.824029273666857e-16	4.779000376804968e-16	3.7229254639514253e-16	2.887365298233609e-16	3.5333717281174684e-16	4.374716505004056e-16	4.699044217202356e-16	3.428716732335834e-16	1.9265202284956418e-16	1.452282511935339e-16	1.6746794093561705e-16	1.915771139083781e-16	1.2931881800198482e-16	7.097128077005669e-17	1.1674879769067995e-16	3.0208409193505147e-16	5.226623021842006e-16	6.889055400730602e-16	7.140330489394912e-16	6.092827841077519e-16	3.9784911533386793e-16	1.383519857926813e-16	-4.003216684524729e-17	-3.590803807642506e-17	3.6435953624992e-17	2.2174671097912845e-17	-2.183137392701037e-16	-5.203064002242722e-16	-6.693533449373457e-16	-5.780843099624578e-16	-4.2333271268103147e-16	-4.274386609145984e-16	-5.59906978412251e-16
70	9.68053385325697e-16	1.0083275070978289e-15	1.0010208878186506e-15	8.304799326836161e-16	4.572620769527262e-16	2.287655174073697e-16	3.865229545558689e-16	1.1472644730048499e-15	1.8011850849550457e-15	2.008517736090631e-15	1.6504440939196168e-15	9.998936226374252e-16	3.9083031338160824e-16	-7.609486534428601e-17	-3.389475494051198e-16	-5.368506879346815e-16	-5.365186308655946e-16	-6.565983825652085e-16	-8.086373575660059e-16	-8.798269675866017e-16	-6.463340865722511e-16	-2.453084579513294e-16	5.427605414389735e-17	1.3225788484697505e-16	-8.650082596483493e-17	-3.8780635892131727e-16	-6.074531029097232e-16	-6.272429025083978e-16	-5.071353090199551e-16	-2.3508521746450206e-16	5.953977948779348e-17	2.798339571125819e-16	3.6318997661863445e-16	3.78530396754256e-16	3.53601394608309e-16	2.473171809059032e-16	7.849248041424762e-18	-3.213816605341847e-16	-6.027949535822591e-16	-7.74622422672292e-16	-8.923653096313006e-16	-1.0625802246372943e-15	-1.4373505285757776e-15	-1.7253699544437987e-15	-1.7230373641431144e-15	-1.5036138849929786e-15	-1.207611357659447e-15	-1.0264244821253777e-15	-8.923267421204443e-16
71	8.948961965161977e-16	8.685014785425717e-16	8.810144787275107e-16	8.924849564048995e-16	9.594435162789873e-16	1.0161561244527804e-15	1.106399531958257e-15	1.0835709185014822e-15	1.1450287746697566e-15	1.1714900463916832e-15	1.1780072311278558e-15	1.129794838544197e-15	1.0467632627166378e-15	9.50768249618766e-16	9.574972858308703e-16	1.0013017948234336e-15	1.0522473397931642e-15	1.11145675666372e-15	1.1709186088555864e-15	1.1808932169210291e-15	1.2159617740927648e-15	1.184466016101819e-15	1.1744810212263193e-15	1.1582079072142783e-15	1.1098048347164411e-15	1.0485930426700589e-15	9.769122659740779e-16	9.257983455713559e-16	9.22342266981288e-16	9.959942043341522e-16	1.0882125412342288e-15	1.1780351720037988e-15	1.240397866691555e-15	1.2512765209705034e-15	1.2521328574813385e-15	1.253231927895604e-15	1.1975415131499157e-15	1.1132686654818034e-15	9.970144421987228e-16	9.462434236394665e-16	9.166411862694835e-16	7.971295481439892e-16	7.014500438576326e-16	6.298889024921462e-16	5.393727849732252e-16	4.96511007105758e-16	4.2836130800478103e-16	3.847921774360646e-16	3.2669088472788413e-16
72	-1.9898917408311657e-16	-7.041793400141418e-17	4.586585826653178e-17	9.708322896839672e-17	7.264711535625553e-17	-3.582128031445255e-17	-1.410721766015062e-16	-3.321217569845317e-16	-4.254051426450993e-16	-4.2470654182849397e-16	-3.5309458784341876e-16	-1.910033525864671e-16	-1.5851699910573304e-17	7.741525161800243e-17	7.382359181057352e-17	7.326891833263894e-17	1.3493310611187412e-16	2.665068065222521e-16	3.123565654437375e-16	2.413170647431326e-16	1.1461384090074295e-16	5.532936393680089e-17	4.2809847692276195e-17	1.6131828911986726e-17	3.563150093693923e-17	1.3462254996432511e-16	2.799056240058146e-16	3.3321342973372327e-16	2.729796377778159e-16	1.8476228442711767e-16	1.733843825373063e-16	1.4388782875413253e-16	-1.0167539463363045e-17	-2.7705475282914735e-16	-4.745552901331689e-16	-5.085245421331618e-16	-3.669380076653619e-16	-2.563027778349903e-16	-1.8110365170176085e-16	-1.223953635555368e-16	1.079084340711885e-17	1.1370232585518555e-16	1.7555639618126465e-16	1.6999444030363147e-16	2.1527058787857145e-16	3.0137379295437753e-16	3.753582620366836e-16	3.9476251305925724e-16	4.3068204636494113e-16
73	1.441951226471293e-15	1.5464770730234226e-15	1.6614036582256137e-15	1.5832562482624996e-15	1.2655991260778314e-15	9.617520447511583e-16	8.455792775929836e-16	8.464519639542613e-16	7.129746117913597e-16	5.540015193446383e-16	5.666813169625261e-16	8.686750284571681e-16	1.23893569028348e-15	1.382177185571341e-15	1.3278815846395506e-15	1.2265446425439535e-15	1.1824097424573318e-15	1.187871281781397e-15	1.251261923306932e-15	1.4061737786365719e-15	1.5714505061105726e-15	1.6454472138153473e-15	1.5214680244191051e-15	1.4330125545687626e-15	1.5038837881303817e-15	1.644076244630667e-15	1.7133571577998526e-15	1.7197186316174626e-15	1.772033092318044e-15	1.9114859648147097e-15	1.9397400711488606e-15	1.6825668886487335e-15	1.2868901607973385e-15	9.817922645963995e-16	8.67973622454985e-16	7.718821083729555e-16	6.774871317963377e-16	5.715185435297501e-16	5.440961268297061e-16	6.104588216992686e-16	8.126591670987255e-16	1.046843399243403e-15	1.1744398812518968e-15	1.0802246282774047e-15	8.901538023337767e-16	7.486262554314075e-16	8.250757833835863e-16	1.0225975121360895e-15	1.156911115469305e-15
74	1.6860568710416165e-15	1.4697882956453583e-15	1.3008967896195473e-15	1.2203689348747969e-15	1.0731802008966349e-15	8.532493739112739e-16	6.508257920337485e-16	5.25447142395644e-16	4.3859232063315798e-16	3.394541923511263e-16	2.0750267880546627e-16	2.3659030699970837e-16	5.430683668061457e-16	9.501069486407547e-16	1.1399512338646072e-15	1.0700952925580876e-15	7.85193616473299e-16	8.223861076090355e-16	1.1165434181797476e-15	1.3763364859752392e-15	1.353696940895772e-15	1.1514025659991565e-15	1.0717928982897956e-15	1.3185827976016849e-15	1.6193135267659253e-15	1.7188787324532545e-15	1.6830578185120805e-15	1.6687009668444017e-15	1.7112957019723098e-15	1.6999296109433667e-15	1.5013155623554414e-15	1.1936648795943944e-15	9.736137070357717e-16	8.181633944301402e-16	7.1452325029699e-16	5.344840069022951e-16	4.558499176119405e-16	4.468970676499574e-16	4.359938196404826e-16	4.1448698450404237e-16	4.691505550019129e-16	7.701909918590382e-16	9.995172497788957e-16	9.922394863224681e-16	7.692704675196015e-16	5.927461374202229e-16	7.045002143697846e-16	9.846690429307384e-16	1.1646027912386466e-15
75	4.976038854807916e-16	3.1167227148569244e-16	2.000411069895688e-16	1.4937861551445335e-16	2.839320809325831e-17	-9.916979347113864e-17	-2.0811523260425523e-16	-2.454293838552928e-16	-3.658467779785905e-16	-5.660571195807873e-16	-7.102454709815817e-16	-6.255004706764051e-16	-2.413424357561628e-16	2.3187302295024853e-16	5.253898229306424e-16	6.72953889785764e-16	4.906028571497263e-16	4.340395542495837e-16	4.200890351905301e-16	4.805093460998842e-16	5.451259805232902e-16	6.636045931590338e-16	7.739513594626977e-16	8.965941933417746e-16	9.743878357047427e-16	1.0305029178669447e-15	1.1510624444048979e-15	1.3150264900038978e-15	1.509300565121526e-15	1.5387702174140833e-15	1.308779917786603e-15	8.4900335103867775e-16	3.779676644798148e-16	8.278399094509825e-17	6.945657001497831e-17	1.8614563974122594e-16	3.6522487883414336e-16	3.972387690292891e-16	3.4856055990076986e-16	3.753409242127125e-16	5.754414840369982e-16	1.0661151133341582e-15	1.390449905090829e-15	1.4826000291927561e-15	1.390206013654867e-15	1.3703019819420265e-15	1.5410447928868992e-15	1.6861388890103338e-15	1.5665765375148325e-15
76	-3.896810698377489e-16	-3.1157480882255787e-16	-1.1839141042237137e-17	2.793541443526633e-16	4.1816327204007583e-16	3.201032891954285e-17	-4.817896543484094e-16	-7.753792953306094e-16	-7.230165334182153e-16	-3.941605327269389e-16	-2.3008885339912543e-16	-1.0108338152189874e-16	-1.2049832165805928e-17	1.3518562371346014e-16	2.1989687368345135e-16	2.949183256069433e-16	2.0804978886777246e-16	2.405531623496565e-16	2.8307302152254383e-16	2.432578399184322e-16	2.3775087502163135e-17	-2.545751352114764e-16	-3.936071093108066e-16	-2.0598860871242892e-16	1.6593071010319598e-16	5.332198252576118e-16	6.494247003813736e-16	7.176742913153173e-16	5.977083616258837e-16	4.3507825537827284e-16	2.44031684662248e-16	-1.0078712740109385e-17	-2.468929186990848e-16	-5.502303216215116e-16	-6.465054070844476e-16	-6.490514347768402e-16	-3.0535049590149795e-16	6.6943814145480786e-18	1.272919133948639e-16	9.968748554197614e-17	1.8615459899091877e-16	6.329692620111851e-16	1.1313296788766509e-15	1.4267013019329355e-15	1.4374996501522196e-15	1.3443523193477337e-15	1.2977973226913195e-15	1.2823976629013674e-15	1.3009309751924766e-15
77	1.3547139312841728e-15	1.3572044487653954e-15	1.3717755281697772e-15	1.3291516478994133e-15	1.110365128202626e-15	8.420117815120067e-16	6.473079952042495e-16	6.863255460011771e-16	6.803865975798905e-16	6.29410189499599e-16	5.325900497739653e-16	5.201564762054629e-16	6.411394227451907e-16	7.801092919165784e-16	8.447348777771939e-16	8.709699836315544e-16	8.423513617617986e-16	9.258953510250332e-16	1.0758564724931905e-15	1.199347579919312e-15	1.2137123643002452e-15	1.1277001921459582e-15	1.011547668639351e-15	1.0502160914038275e-15	1.1672239077719868e-15	1.2450812746700351e-15	1.2504233975636641e-15	1.2550131737114516e-15	1.2925813712587701e-15	1.3661602604441865e-15	1.3193520488325914e-15	1.097425202729573e-15	8.0814932752985e-16	5.870910822176818e-16	5.412036824449422e-16	5.586725684384466e-16	6.030731050368273e-16	6.158041526780168e-16	5.891366715415964e-16	5.448574404492318e-16	5.694819103010151e-16	6.5692337540272475e-16	7.237786930099821e-16	7.067213411300972e-16	6.7834753145107455e-16	6.691229172252541e-16	7.55690947775614e-16	8.621205520582225e-16	9.282354647592287e-16
78	1.5800751479522322e-15	1.5406550571652384e-15	1.5203374095304215e-15	1.3769264644279547e-15	1.2516841470612144e-15	1.1266758611876484e-15	1.3095986400012922e-15	1.0668978023308694e-15	9.077298343128813e-16	6.621517917061022e-16	5.157776960353718e-16	6.622317529980417e-16	1.0777541394078337e-15	1.544407104720744e-15	1.8433222593436142e-15	1.9526152850866396e-15	1.77067821224523e-15	1.6826104996620938e-15	1.7396993051540704e-15	1.9554270683252665e-15	2.2407191425797345e-15	2.424829089059153e-15	2.567783736013916e-15	2.415360507549796e-15	2.385486817066657e-15	2.5128099704511313e-15	2.8838700778229427e-15	3.320143463886776e-15	3.632923292952628e-15	3.695727226920186e-15	3.4668255499058317e-15	2.955967839512797e-15	2.415060577721479e-15	2.0400620410147275e-15	2.02060251208367e-15	2.154275044803283e-15	2.2948671725835146e-15	2.302977031899756e-15	2.25456005752479e-15	2.3230612245995e-15	2.5076205217342474e-15	2.761358650472102e-15	2.919664091129051e-15	2.7978810463320846e-15	2.5539958548953415e-15	2.4043709381780448e-15	2.3240226120102213e-15	2.279746945543691e-15	1.8746016099688343e-15
79	6.126502570398055e-16	5.645632129930741e-16	5.804301218529443e-16	6.254782024123575e-16	6.763610771377598e-16	7.118769712916702e-16	7.001009303300294e-16	7.515751257049781e-16	8.374665318120116e-16	9.542853963784877e-16	9.426512088508543e-16	8.782138478863165e-16	8.653921089127532e-16	9.700756278159843e-16	1.1197555651797176e-15	1.1554371974801927e-15	1.0419550453511943e-15	1.0248538062533069e-15	1.2229521331724391e-15	1.5630558610118391e-15	1.898993842466203e-15	2.0565235387779147e-15	2.0233615511773815e-15	1.738747865911374e-15	1.4595434148691483e-15	1.3149951096224795e-15	1.475241884218331e-15	1.807982655435407e-15	2.1552410036787646e-15	2.3051747061107717e-15	2.1970284901314897e-15	1.9126896279945124e-15	1.6503767802735921e-15	1.466767413539982e-15	1.4511375208195772e-15	1.482686782423869e-15	1.4548780596381568e-15	1.3237230652077564e-15	1.0907275102404639e-15	8.78773321597375e-16	7.90438462627962e-16	8.333662295710743e-16	1.0644639136760493e-15	1.2808861375254304e-15	1.4495368672561988e-15	1.5088798823400845e-15	1.525261808896954e-15	1.5744118124554676e-15	1.4369384993393112e-15
80	-1.5485997706690762e-16	-3.010907009351759e-17	2.400577214370786e-16	5.943174183538873e-16	7.115589832167165e-16	6.149879727761787e-16	3.0996996839019427e-16	3.236137145134046e-16	3.5954108561724483e-16	5.187836292602782e-16	5.747931741423593e-16	4.856113962784563e-16	3.5709784342852806e-16	3.298542232893022e-16	4.214507482724533e-16	5.346447552268891e-16	5.248811173319427e-16	4.287245712815368e-16	3.2328274458492816e-16	2.557922198546902e-16	1.9916763951826554e-16	4.1831030793851713e-17	-1.4173554667259646e-16	-8.68405787457661e-17	1.250486899742542e-16	3.300563343299318e-16	4.172438780089989e-16	4.205198339980104e-16	4.421217659534523e-16	4.860466846168705e-16	4.316226634965481e-16	2.564983986110131e-16	1.32461686168704e-16	8.879773150863009e-17	1.4577057295664774e-16	1.3702956703814172e-16	7.936640434759411e-17	8.93931274077195e-17	1.9945731454198815e-16	3.735117880842509e-16	5.102287346262651e-16	6.87105460953066e-16	8.41927734468525e-16	9.435010147870137e-16	8.998325150157356e-16	7.260916579788263e-16	6.261207625127027e-16	6.465971054518303e-16	7.728743772119405e-16
81	5.7080139509960155e-16	7.5910034063191455e-16	8.148566997920845e-16	8.827189061946553e-16	9.095248438956744e-16	9.380716511031251e-16	8.7288560458734e-16	8.868773233010677e-16	8.844587091519035e-16	8.907598579972263e-16	8.654005939319903e-16	7.854722626184322e-16	7.328032012681321e-16	7.604413893161575e-16	8.386547704134641e-16	8.36178251043928e-16	7.381236815259606e-16	5.338001227826592e-16	3.6326691440376813e-16	3.209173900556647e-16	3.319186589990747e-16	3.883853091850233e-16	3.800610930108396e-16	3.4279578444770245e-16	2.7645371237555957e-16	1.8734927112000668e-16	1.587082705819363e-16	2.456186181788444e-16	4.4021362420638546e-16	5.731061520479094e-16	5.796383715142431e-16	4.931917070488403e-16	4.185361107218474e-16	4.2541148114679843e-16	4.6508415728585335e-16	5.096272007356914e-16	5.609781992231335e-16	6.184161593962263e-16	6.34418302076099e-16	5.975748175989407e-16	5.628013188681569e-16	5.517391078976308e-16	5.278951075350436e-16	3.9514404623851454e-16	1.6857427876223485e-16	-9.600254536616349e-17	-2.2023957530447638e-16	-2.166643288888866e-16	-7.009407793635501e-17
82	9.10152707103584e-16	9.44151217997457e-16	8.487613562908806e-16	7.914815951011287e-16	8.381377932504636e-16	1.055295572663248e-15	1.2809040154697511e-15	1.589658840329607e-15	1.7328440607586383e-15	1.7080001501419813e-15	1.6064215370966072e-15	1.4659586784511987e-15	1.3369001473667796e-15	1.0987325631284657e-15	8.070657768493765e-16	4.862766314626943e-16	3.8206793447805816e-16	4.565007546571531e-16	6.553092860769592e-16	7.866515731212692e-16	7.872718294406098e-16	7.561342129710377e-16	7.53746748953548e-16	8.075826908504455e-16	7.331468219290947e-16	5.085261419383732e-16	2.3388911476090647e-16	1.5511449891755598e-16	2.550352111871432e-16	4.624373221901552e-16	6.400353044728656e-16	8.656921015505362e-16	1.1848977577376814e-15	1.5397920482341303e-15	1.757908601527219e-15	1.7389942073065146e-15	1.4695097299647856e-15	1.1219461767695942e-15	8.353129147020192e-16	7.269725745015959e-16	7.101754804742699e-16	6.279137862972067e-16	3.8783851862621207e-16	1.5787349823660982e-16	3.607831073849234e-17	1.727028500160755e-17	-4.07554566456074e-17	-2.473041418303563e-16	-3.5533120873437624e-16
83	2.8712225469115914e-16	2.333611216521859e-16	1.8553288902881678e-16	2.7677659954437894e-16	4.4248399509249913e-16	6.023348385047084e-16	7.099078760182133e-16	8.640886511269279e-16	1.0503675828452627e-15	1.131524834163533e-15	1.063340860585516e-15	8.634534957183857e-16	7.164542577277678e-16	6.751443725685256e-16	6.702905747982374e-16	5.450257340185903e-16	3.824769592852834e-16	3.4528600947503127e-16	5.107329194038984e-16	7.140078588976352e-16	7.762292150297768e-16	6.474645972165893e-16	5.053618712319657e-16	4.712422076947957e-16	4.669238277352143e-16	3.809199147507081e-16	2.0009399628448107e-16	5.714043871599378e-17	7.824174870675582e-17	2.594481608430534e-16	4.80171280097547e-16	6.5187380105402475e-16	7.918239024790897e-16	9.11596095693657e-16	1.022222417599845e-15	1.0486450760769232e-15	9.226072010430227e-16	7.329634074941353e-16	5.495448646863425e-16	4.551418405340826e-16	3.017752787132522e-16	1.7743473414807506e-16	4.922446433326747e-17	8.307288568169372e-17	1.5979547087158757e-16	2.252989523514974e-16	2.0482868672230513e-16	1.570017828006938e-16	1.8065505879160713e-16
84	1.2419630910073592e-15	1.3131076345642397e-15	1.3262937604014003e-15	1.2889922024987426e-15	1.3755192043809501e-15	1.5756907730529714e-15	1.9078921170033836e-15	2.0194054035492093e-15	2.2355458355294686e-15	2.41523177721327e-15	2.482537478639747e-15	2.3519542206814065e-15	2.070128773232943e-15	1.752771447927419e-15	1.5920238055180346e-15	1.4733050897711846e-15	1.4032549653651134e-15	1.4123119961222186e-15	1.5702410987948348e-15	1.7472788072453678e-15	1.8528256256162828e-15	1.812014732052582e-15	1.7857945249718603e-15	1.782574317682373e-15	1.7736750589141053e-15	1.6385613470758099e-15	1.3900115109387186e-15	1.2193434336092946e-15	1.211282485510788e-15	1.3736240587443938e-15	1.5680052577068483e-15	1.7589727267934131e-15	1.9693604758631484e-15	2.1525338523696443e-15	2.27489293899241e-15	2.2929082929293588e-15	2.228488060371466e-15	2.1439008546131294e-15	1.9806243891034152e-15	1.7755583876610788e-15	1.4982892537371166e-15	1.2344691822674644e-15	1.1093438050672507e-15	1.0603939464163066e-15	1.002371127303704e-15	9.904161219595713e-16	1.0000420738963165e-15	1.0152206078318957e-15	9.734210320236925e-16
85	2.852813896307298e-16	2.597798376568299e-16	2.9129880761141436e-16	3.3143088918434655e-16	3.340311365763427e-16	2.6864887151853184e-16	2.7299822897800567e-16	2.9851922167974e-16	4.665554635447889e-16	5.338699969147046e-16	5.239236612095283e-16	4.493786264254587e-16	3.6388972310093297e-16	2.390497642494975e-16	1.589902940200624e-16	1.0149866593824153e-16	1.8545682658730195e-16	3.3762369093405926e-16	4.45511267676965e-16	4.2539216902532385e-16	3.349885683814892e-16	2.279896564950861e-16	2.1372268259510343e-16	2.391166703345137e-16	1.7770234412515395e-16	6.38246885505379e-17	-5.01084489466597e-17	-8.40961107480462e-17	-6.920788692864746e-17	-3.922730373255298e-17	3.435608105976146e-17	1.7617622317544576e-16	3.5353539193865433e-16	4.539517062617773e-16	4.235389397445161e-16	3.2552640957724736e-16	2.2679567696962085e-16	1.3017337871392111e-16	2.3810311228573732e-17	-5.561093242765822e-17	-1.2547127458794712e-16	-1.58693215225846e-16	-2.343273992337331e-16	-3.233796002043153e-16	-4.397554658255002e-16	-4.827573152995912e-16	-4.803966317493501e-16	-4.937336289591167e-16	-5.453840843621603e-16
86	6.643199798336625e-16	7.265881425592198e-16	6.86705292891529e-16	5.997848220580957e-16	5.902449653514565e-16	7.009284012806615e-16	7.408593622007389e-16	7.484338848346308e-16	6.486562721426895e-16	5.632445968976187e-16	5.587575612870981e-16	5.532509362293944e-16	5.260677670998855e-16	4.662281525005176e-16	4.733279348204496e-16	5.153716452721456e-16	5.539230968480276e-16	6.346927194698602e-16	7.481747788532628e-16	8.220045223794505e-16	8.762882762647165e-16	8.108556184178337e-16	6.939933547970915e-16	6.36962219027302e-16	5.773489247790526e-16	5.586031299807689e-16	5.532418077717771e-16	5.461815796844643e-16	5.531443428265912e-16	5.761213477291268e-16	5.81180488921271e-16	6.031965761958491e-16	6.345973552899197e-16	6.467548586994244e-16	6.376159986006969e-16	6.415425248118013e-16	5.546750605767357e-16	4.535442005303807e-16	3.4813486673754105e-16	3.543079146586291e-16	4.0144125089365017e-16	3.65932826015278e-16	3.16423019846632e-16	2.897007707087226e-16	2.437828105651483e-16	2.231008262139732e-16	2.235390892299548e-16	2.7446055121810924e-16	2.9559342294800866e-16
87	2.5706292464806987e-16	1.7480133644491536e-16	2.2096685259860573e-16	4.1025964517289706e-16	6.078658028271702e-16	7.047902400462624e-16	5.559190043886248e-16	5.849581125958289e-16	6.033530237155267e-16	7.030662845136974e-16	7.245139156022513e-16	6.359136729948801e-16	5.729788797999318e-16	5.923256942223579e-16	6.194337740401356e-16	5.489684587961986e-16	4.502341848896265e-16	4.765129227302886e-16	6.218545340881197e-16	7.124156949203705e-16	6.99440066162431e-16	6.560286855139924e-16	6.668088425653328e-16	7.644385015214634e-16	7.011024277448747e-16	5.55309441062595e-16	4.842701365399245e-16	5.945450392085571e-16	7.044505434744917e-16	6.886649663219789e-16	5.680313122207144e-16	5.457292632691153e-16	6.780334073862159e-16	8.378030201451646e-16	9.206754362941027e-16	9.319505683482083e-16	9.006608857896038e-16	8.618511028553607e-16	7.280656120476799e-16	6.068690989326865e-16	5.114245590318393e-16	5.132421451754052e-16	5.361462994359898e-16	5.864107956428293e-16	5.842051679822673e-16	6.178811239917384e-16	7.129014553353968e-16	8.435852802860713e-16	9.137293435864296e-16
88	1.3399366487399896e-15	1.4255856824273589e-15	1.5652218730282113e-15	1.6582720462817274e-15	1.5282617870559543e-15	1.3052610163565324e-15	1.062324836002761e-15	1.0451040070183793e-15	9.515322326785509e-16	8.62896117864037e-16	8.256779163581854e-16	9.856841403849615e-16	1.2704997530808033e-15	1.4633223303528402e-15	1.4861868357993356e-15	1.358100145928461e-15	1.3116404157117571e-15	1.3412341386061835e-15	1.4143152760211254e-15	1.4703943646578712e-15	1.4912689608199247e-15	1.5142210087073226e-15	1.4788594395939962e-15	1.502455684079124e-15	1.4966913002153997e-15	1.4623285206577026e-15	1.4578235188887909e-15	1.5102405574317181e-15	1.6038798495845677e-15	1.6790422794483685e-15	1.6389945835439456e-15	1.416728621020003e-15	1.1178702793292942e-15	8.364320160933222e-16	7.119227812159697e-16	6.353634460789402e-16	5.868602420936138e-16	5.051839842123612e-16	4.724130598441671e-16	5.677302892784513e-16	8.3714915139301e-16	1.0624958632936067e-15	1.1355583943836024e-15	1.039476642285845e-15	9.827343650858988e-16	9.921094341464935e-16	1.0577992737655373e-15	1.0426417494899985e-15	1.0012217915618324e-15
89	1.7229870843751182e-15	1.6826484881367387e-15	1.8528107672239102e-15	2.0895698515610703e-15	2.0549779090948733e-15	1.8123095291172683e-15	1.521733329445531e-15	1.4548524204085504e-15	1.3487395981189042e-15	1.2578618473712594e-15	1.2553382961417317e-15	1.4667746090889139e-15	1.7561017434719947e-15	1.87634412709628e-15	1.873118850089089e-15	1.84036139764519e-15	1.9706287954816083e-15	2.0526111201654705e-15	1.9846592333055247e-15	1.8043145038258223e-15	1.694720590698344e-15	1.6993289075552946e-15	1.7226998941206715e-15	1.7318114256000376e-15	1.6452950043714325e-15	1.4934942610662289e-15	1.3983683639425757e-15	1.4294062859200536e-15	1.5234477863770446e-15	1.6109198040010013e-15	1.5472946804370795e-15	1.3152288382460225e-15	1.0736629966175575e-15	9.51602073534301e-16	9.87403277303321e-16	9.915171910727186e-16	9.296202501205672e-16	8.180260943707209e-16	7.626422060258325e-16	7.962567212432447e-16	9.203411778857402e-16	1.0437214441841757e-15	1.1920910975642719e-15	1.3069525827524793e-15	1.400891686536745e-15	1.3357986320124047e-15	1.177738121870963e-15	9.84632788697059e-16	9.03344641127978e-16
90	9.383568653740365e-16	9.71534111337474e-16	1.1471420898389767e-15	1.324134303451386e-15	1.2500614280008176e-15	9.715010388472107e-16	7.257973854401312e-16	5.583030091383432e-16	4.565599040451969e-16	4.445143802570353e-16	5.143424170933831e-16	7.443987849381806e-16	9.555211843802144e-16	1.0451455857197534e-15	9.900947597668729e-16	1.0155779685888523e-15	1.1622292301005783e-15	1.3433803145400557e-15	1.3544159489411786e-15	1.2002699547822577e-15	1.0494289123094335e-15	9.959575054639849e-16	1.010964693812623e-15	1.0149118757206536e-15	1.0503784060942982e-15	1.14726438908689e-15	1.3653232979712622e-15	1.5685543176492787e-15	1.6379213883687622e-15	1.5595298365134677e-15	1.43096490239156e-15	1.2880731920731155e-15	1.154503945128588e-15	9.509470663918332e-16	7.846970118272228e-16	6.480551567414846e-16	6.422574010261875e-16	6.807050332416874e-16	7.337788553713807e-16	7.974710547239577e-16	9.250146116099006e-16	1.0456243245683945e-15	1.1575340759005407e-15	1.1824358683799184e-15	1.2082699178392903e-15	1.1999744948878138e-15	1.1774308351126118e-15	1.1623181470723175e-15	1.2335687434160678e-15
91	1.1015482635927335e-15	1.0899436632184263e-15	1.0867927271267857e-15	1.0114138189542362e-15	8.799314489261348e-16	7.392742460211821e-16	7.773793076701316e-16	7.136440287592755e-16	7.007446409200001e-16	6.217667358197405e-16	5.782898606272171e-16	6.552669619870229e-16	7.903351529045182e-16	8.672108929732407e-16	8.68926248316902e-16	8.1467674484775e-16	8.028841661485887e-16	8.711884196258449e-16	9.605738890406225e-16	1.0481060804346153e-15	1.0567162725103875e-15	1.030930827012922e-15	1.0386681029894704e-15	1.0460003201227688e-15	1.1077364647582007e-15	1.1588109380967317e-15	1.2227924407135845e-15	1.2362674874528718e-15	1.2386709000566762e-15	1.1714459875250432e-15	1.093453770319007e-15	9.657995204020886e-16	8.528770239626229e-16	7.201485534615228e-16	6.389965016672116e-16	5.663538751325276e-16	6.124990325747968e-16	6.313194837311221e-16	6.615926967065439e-16	6.797741010745585e-16	7.472299558036208e-16	8.747472859974269e-16	9.446751331929799e-16	9.169807427199701e-16	9.287152657605527e-16	1.011074931184587e-15	1.0790507597582689e-15	1.0646090606781549e-15	1.0370973408694607e-15
92	9.83617914082144e-16	1.133571387170143e-15	1.1039742871140704e-15	9.941287065007137e-16	9.10379428157497e-16	9.15196107323055e-16	8.670956186097024e-16	7.248241790348378e-16	5.106540354961264e-16	4.2134211839561747e-16	5.950258461706712e-16	8.775679515868859e-16	1.0655635522255853e-15	1.0388103672531086e-15	9.88192464282669e-16	1.0223381872885394e-15	1.168723513263578e-15	1.0387287542269343e-15	6.23328047118525e-16	2.039233006127844e-16	8.923671982491535e-17	2.261924066159351e-16	2.8511017241050376e-16	1.9558412829190483e-16	-3.217058431196092e-17	-7.694091789666451e-17	1.3840783522867282e-16	4.947690021050099e-16	7.441786868470665e-16	7.94990559147394e-16	6.942102363711284e-16	5.245206634554939e-16	3.6889359640858057e-16	2.7879885772630144e-16	2.6309812163944033e-16	2.232253237415854e-16	1.160204128089686e-16	-5.618240794999351e-17	-1.1723917922025885e-16	-7.617191837614266e-17	3.737799965240992e-17	6.76605325017102e-17	1.8705325465194105e-17	1.4827609293336806e-17	8.219627424022657e-17	1.6663399502362264e-16	2.474686023963777e-16	2.504798768583977e-16	3.064169285449988e-16
93	1.4496761271264e-15	1.590558448675061e-15	1.6790221581865411e-15	1.7148116165887148e-15	1.6207311337599637e-15	1.5012040751328448e-15	1.382436425976623e-15	1.4107846584405257e-15	1.3812882829567017e-15	1.3506270999196198e-15	1.2897119147245302e-15	1.2956775945318361e-15	1.334600098678064e-15	1.358598739636254e-15	1.3910893041096701e-15	1.454211844472155e-15	1.6177643266003882e-15	1.7262926827639635e-15	1.6918858190556928e-15	1.4976652045653067e-15	1.3559902457070423e-15	1.284246971751341e-15	1.2778343461649096e-15	1.3242874653593793e-15	1.3053282266609448e-15	1.2624963252849152e-15	1.3128521773178369e-15	1.4755493992731649e-15	1.6444944843629274e-15	1.7388566951184607e-15	1.6625449698546036e-15	1.4758788117787463e-15	1.3099403167617957e-15	1.1639171339796665e-15	1.1052227037540616e-15	1.0651879796062652e-15	1.0441492470967418e-15	1.0753038031269092e-15	1.107364871962414e-15	1.1364795287839383e-15	1.2019483174780948e-15	1.271109085575976e-15	1.318097817462302e-15	1.2773763212892363e-15	1.1701959718318394e-15	1.0533400571782316e-15	1.0306248540017355e-15	1.061901498111936e-15	1.1098067815421666e-15
94	-1.7804480689940664e-16	1.6189481374540523e-16	2.4505733863557205e-16	2.6498181351839965e-16	3.2249495440808274e-16	3.7166758812247557e-16	3.7309651877660135e-16	2.4898263416704687e-16	3.019532551240799e-16	4.360569326984859e-16	4.3793007490342675e-16	1.8409201387381365e-16	-9.186229202934649e-17	-6.979525354345299e-17	2.741679343178944e-16	5.526833825086153e-16	4.932319493271296e-16	1.176971635136828e-16	-1.8683954231803822e-16	-2.2725329178436707e-16	-2.47513746792562e-16	-4.246085047482851e-16	-5.999484039489901e-16	-6.60408881911214e-16	-4.592441789621033e-16	-2.298799582905754e-16	-1.3395178957690866e-16	-7.975951748524915e-17	9.797450590638858e-18	9.340896684638713e-17	6.5692458685599e-17	-1.6777754511919437e-17	-4.54410186365025e-17	4.384156472552918e-18	-3.938624275093226e-17	-2.0936409361347519e-16	-3.291791064288223e-16	-2.5937564950483357e-16	4.188796805366415e-17	3.1116776612869813e-16	4.565801538240769e-16	4.30558668856671e-16	3.0558833574520924e-16	5.663699744059798e-17	-2.8337093388453336e-16	-6.450034374691375e-16	-8.273486394558648e-16	-8.033499939692788e-16	-6.023498273907234e-16
95	1.1819379467103922e-16	3.7265652788889917e-16	4.453941728567295e-16	4.923643107071898e-16	5.459935441828451e-16	5.654535807576053e-16	5.028658753264833e-16	3.127683835987909e-16	1.87954802952283e-16	2.2172649340425794e-16	3.245515655737363e-16	4.2620152271995293e-16	4.466856923311428e-16	3.866721567240184e-16	3.234278506276092e-16	3.173947497094097e-16	3.8941410502807413e-16	4.2834659696580757e-16	3.11739586438933e-16	9.54342199828182e-17	-6.902965630893709e-17	-6.614403646791791e-17	5.731603083845708e-17	2.0615569865314469e-16	3.205874639080127e-16	4.058241978441967e-16	5.529013226525848e-16	7.056848617995821e-16	7.955127210886117e-16	7.292505485158324e-16	5.461643151973544e-16	3.1043122137845005e-16	1.5311147410902122e-16	3.582317304331877e-17	-5.941173992129033e-17	-2.0554757458826638e-16	-2.760414971762161e-16	-2.0154245230447508e-16	1.7782835051025003e-17	2.2279944394840443e-16	3.366852954451819e-16	3.186838150196756e-16	3.177832780129063e-16	3.3328572485773576e-16	3.60315476332103e-16	3.295332048616894e-16	2.948280490576673e-16	2.917573574195837e-16	3.833536507647189e-16
96	1.133262231254793e-15	1.1700440880290553e-15	1.1643187254628125e-15	1.1003894394116439e-15	1.1175574159741042e-15	1.2003949945134922e-15	1.3160663323081977e-15	1.3299361120613839e-15	1.3992680327473946e-15	1.457555432745824e-15	1.4978422335819366e-15	1.4637977703430494e-15	1.364215125893807e-15	1.2472869721586541e-15	1.2353012643038706e-15	1.2391880336808663e-15	1.2201659880214173e-15	1.1890644316274378e-15	1.2098653287892953e-15	1.2674275461908173e-15	1.3982875070077302e-15	1.4158066391043538e-15	1.357614577655608e-15	1.241213109137986e-15	1.1403486301345398e-15	1.1275916430879632e-15	1.135309149159161e-15	1.1154683756408937e-15	1.0721004476939075e-15	1.1089230821438152e-15	1.2261848518992269e-15	1.392260607980434e-15	1.5144934301733112e-15	1.540764199367284e-15	1.5391611841579881e-15	1.5382824241172256e-15	1.4683712759100297e-15	1.3447993007014046e-15	1.1864078445222914e-15	1.1320781843552014e-15	1.113163356823802e-15	1.0236371582125849e-15	9.243858504506845e-16	8.710361929013395e-16	8.535854260078581e-16	8.81619859696695e-16	8.471805371533594e-16	7.745145832073387e-16	6.761416484948721e-16
97	2.2680504562893157e-16	5.489132186214905e-17	-2.48736294016631e-16	-5.218402956152645e-16	-6.193857678856552e-16	-5.440470023655781e-16	-3.739508566630368e-16	-2.1474433107241217e-16	-4.254821642317504e-17	8.737724878676345e-17	9.991427897412007e-17	-5.914094485740768e-17	-2.868030046467104e-16	-4.142012471015027e-16	-4.2986888014117314e-16	-3.762211028618137e-16	-3.000797514007629e-16	-2.981677700681801e-16	-3.4784037115024985e-16	-3.934366218072928e-16	-4.3709265844239827e-16	-4.0833726242998277e-16	-3.331843597813678e-16	-4.022165219220231e-16	-5.001527203735476e-16	-5.410194666871887e-16	-5.340625036581936e-16	-6.446202073321253e-16	-9.076933715867686e-16	-1.1610645065097847e-15	-1.1324400638137338e-15	-8.244526563867717e-16	-5.853772767108349e-16	-5.719534535511573e-16	-7.78450099314666e-16	-9.451371938338345e-16	-9.467426436871591e-16	-8.659922680157503e-16	-7.429022809684379e-16	-6.987950098312243e-16	-7.4195070715160375e-16	-9.230797868062977e-16	-1.1229139791347147e-15	-1.14843504336647e-15	-9.650410566981014e-16	-6.472624244561556e-16	-3.6241502940775635e-16	-1.528889135184003e-16	1.872921118027803e-17
98	2.108977687635497e-16	4.329202665697328e-16	5.349439569360119e-16	6.661603875359821e-16	7.369348777937853e-16	9.148734839965304e-16	8.448795645581177e-16	1.1695506506635528e-15	1.195530885714366e-15	1.1603009738771413e-15	1.0639045998322974e-15	8.819956707848587e-16	6.473064289566023e-16	3.729712182170782e-16	1.5394891009418155e-16	1.1878275798103573e-17	-4.336919050848371e-19	-1.0857452563554419e-16	-2.591745429037942e-16	-3.619983014807832e-16	-3.075409389110941e-16	-1.1884091622830848e-16	1.3120466832785579e-17	1.380456957944869e-16	4.522137068446637e-17	-1.4072798639635168e-16	-2.8704632908232306e-16	-1.8083743535706193e-16	1.3119181535570614e-16	4.518327911952078e-16	5.570822236118966e-16	4.762242339516205e-16	3.42903445022897e-16	2.6296119902403713e-16	1.5495512369088976e-16	-2.5445564968215802e-17	-2.606631986208278e-16	-4.1610373715089115e-16	-3.8995325230494883e-16	-2.472912931236396e-16	-5.591103333548176e-17	3.784409552013898e-17	-1.3177283263362643e-16	-4.359615066082218e-16	-7.570585387131506e-16	-1.0086156822757996e-15	-1.0235404792882003e-15	-9.527181901104513e-16	-8.352381268035478e-16
99	7.139192795811746e-16	4.587216291382893e-16	1.8614347274065417e-16	1.315027659780407e-16	1.0885199686811183e-16	1.5593402269894953e-16	2.4904996775305206e-16	1.046135898299858e-15	1.6872519922103677e-15	1.9140577931695897e-15	1.423011831072958e-15	5.560883419689648e-16	-2.2353309050021985e-16	-7.152518928194945e-16	-9.805827102883426e-16	-1.1571118155730645e-15	-1.0970325817569744e-15	-1.1619802799930085e-15	-1.4049122754878183e-15	-1.7305711994221925e-15	-1.8242832845466747e-15	-1.5253368917954678e-15	-1.2227558706422388e-15	-9.81354396663106e-16	-1.1569230352848992e-15	-1.4812415663783969e-15	-1.734634313138677e-15	-1.8122402113405247e-15	-1.7015049389040983e-15	-1.3136650435777122e-15	-6.496503384272768e-16	2.2819891546498614e-17	2.665423532774269e-16	2.7889381046790025e-17	-5.458473863727847e-16	-1.0461536528494143e-15	-1.2525110907576523e-15	-1.288376092062543e-15	-1.2524164347757379e-15	-1.2845862970103642e-15	-1.3426146008107442e-15	-1.443407595526458e-15	-1.770746255225677e-15	-2.065312870411538e-15	-2.1264746921219557e-15	-1.9374196331858545e-15	-1.534903314721676e-15	-1.2408960465418042e-15	-1.133389878093907e-15
100	8.945898487683861e-18	-2.1082788246088236e-16	-3.613481309852388e-16	-3.1488951578950606e-16	-2.856891288894041e-16	-1.4347232713777656e-16	-6.589081442332292e-17	6.628123238133025e-16	1.2439089146884719e-15	1.5846705198704387e-15	1.392490728106716e-15	6.835806730430916e-16	-6.994618440824024e-17	-5.955358871352318e-16	-8.390100925862522e-16	-1.1300240169630228e-15	-1.31900760803036e-15	-1.5437920751393722e-15	-1.6049777374585977e-15	-1.5517755869322573e-15	-1.4480114321265718e-15	-1.2393048402145851e-15	-1.1089275216721574e-15	-1.0060467939986683e-15	-1.2866316109398267e-15	-1.825980583008437e-15	-2.301369527044871e-15	-2.4168594829487937e-15	-2.2314988919970474e-15	-1.9412200290988657e-15	-1.6182961309157283e-15	-1.234810491740012e-15	-8.900904549585958e-16	-7.291320974301369e-16	-8.418128694355987e-16	-1.0173850169459708e-15	-1.1411196204680944e-15	-1.219347663087197e-15	-1.442443926787673e-15	-1.8595797116375137e-15	-2.3237251833643396e-15	-2.5531894493627594e-15	-2.6388220592629812e-15	-2.489938821107183e-15	-2.2455536048409665e-15	-2.0767210321117654e-15	-1.9199622803487824e-15	-1.7367252981491057e-15	-1.3241044494970017e-15
101	1.1154294691103788e-15	1.1640814892696595e-15	1.0941964504951397e-15	1.070898137856181e-15	1.077130583904337e-15	1.1616413842129734e-15	1.1376847445138967e-15	1.2158225909481558e-15	1.2346196216523654e-15	1.320646039032868e-15	1.4758508855429281e-15	1.5317921937300233e-15	1.469167405108973e-15	1.267595919823973e-15	1.2086514800333451e-15	1.173056727339951e-15	1.186799886368065e-15	1.150337239162697e-15	1.1501808612232966e-15	1.1849725077444713e-15	1.2105765667805514e-15	1.1549225724286927e-15	1.0182573579617362e-15	1.0062051087253303e-15	9.759883237124496e-16	8.885338918625246e-16	7.575478035290241e-16	7.544152190447041e-16	9.028012984164388e-16	1.0420911410700067e-15	1.0247386618762487e-15	9.249730185518586e-16	9.593582441203195e-16	1.1430722120016494e-15	1.320103648917754e-15	1.2977788105748985e-15	1.0937971944238918e-15	8.382867309166191e-16	7.054337651010088e-16	6.807658215433801e-16	6.871073178191765e-16	6.585343591099919e-16	5.414391823013697e-16	4.297322971614683e-16	3.3989475450547707e-16	2.896152763809953e-16	3.58232073036739e-16	4.0919951191316067e-16	4.75559751200828e-16
102	-4.057185908679624e-17	-8.273066199238971e-17	-1.9833847245249878e-16	-2.2041599192333984e-16	-7.770566930385477e-17	1.830307358876245e-16	4.3141615974832534e-16	4.0737683986858933e-16	4.049900994108817e-16	4.551084126991584e-16	6.433603033555068e-16	7.386146869289131e-16	5.819352946808439e-16	1.7706703144732486e-16	-2.2316811004267233e-16	-4.596943953162415e-16	-4.468276790454235e-16	-3.732269109672996e-16	-2.9925559944291176e-16	-2.1603685456664994e-16	-1.75044107053509e-16	-9.817598551326897e-17	2.4891063888275415e-17	1.247947175427948e-16	2.423791252726639e-16	2.4274944331587826e-16	1.1229413327214733e-16	-5.993531394940566e-17	-1.7325713446885069e-16	-1.618727202993243e-16	1.0220839693377344e-17	2.8892717007001043e-16	5.490371901249341e-16	6.948124848756112e-16	7.116727495556084e-16	7.10477518331217e-16	7.341138774091299e-16	6.837650932683655e-16	5.070485090671171e-16	2.501409309412198e-16	6.711635227141737e-17	-3.3697307036912335e-18	-8.93132583639157e-17	-3.065548678729084e-16	-5.84836791074117e-16	-8.167906119353755e-16	-9.795496567098152e-16	-1.1306783615514425e-15	-1.1819876759788777e-15
103	3.986870753083053e-16	3.1869106519174015e-16	3.8758381981389433e-16	5.306211574029581e-16	6.513903114987156e-16	6.509946339448024e-16	6.416012803804477e-16	6.361407542312966e-16	7.278439069429684e-16	7.508840514150118e-16	6.880959339911158e-16	5.976227288349874e-16	6.134860566498522e-16	7.094106812798296e-16	7.477000091741767e-16	6.324804164643098e-16	5.321588286135233e-16	6.29502164569028e-16	9.381933228797115e-16	1.208829861721468e-15	1.248730385850378e-15	1.0730838774489788e-15	9.21776243323664e-16	8.868615793486339e-16	8.360005354207719e-16	6.883023961626684e-16	5.061702131488643e-16	4.457036347542172e-16	5.306589926145582e-16	6.612931294909349e-16	7.233889410167387e-16	7.680974118089165e-16	8.835512167505416e-16	1.0172062535510413e-15	1.0873009768578072e-15	1.0288931115663822e-15	8.445248241787019e-16	6.570389713800198e-16	4.955183082595841e-16	4.815072074278256e-16	4.862307703608416e-16	6.085561624186648e-16	6.69394289647161e-16	7.259975851124904e-16	6.730826122711312e-16	6.938905999693652e-16	7.724605465021879e-16	9.484779395601934e-16	1.0774075193218638e-15
104	2.3813916058937247e-17	5.693053165007076e-17	9.627140880564812e-17	1.5855307738174398e-16	1.435084108556626e-16	6.227784236479492e-17	-1.4172049866147945e-16	-2.544964510118993e-16	-3.474730653471406e-16	-3.056032534696856e-16	-2.485218548008531e-16	-1.5712778513158997e-16	-3.577544007353751e-17	1.075023230561892e-16	2.3526223080207826e-16	3.777726965636532e-16	4.0950462412145424e-16	5.266547935365774e-16	5.942027852583804e-16	5.570997796582723e-16	3.909012801753101e-16	2.96026041983448e-16	2.6104704754503455e-16	4.06846427315998e-16	5.964394434077635e-16	8.188865302944822e-16	1.0517634409574234e-15	1.2000544457130605e-15	1.1800605900752228e-15	9.930210354906558e-16	7.835421070781474e-16	6.186074311103775e-16	4.455659185813518e-16	9.828904334915441e-17	-2.694890919065899e-16	-4.61106789079548e-16	-2.489998841619865e-16	1.1372116408701623e-16	3.5060755263129e-16	3.976041450057646e-16	5.063739039913923e-16	7.967067125289538e-16	1.1124645867365896e-15	1.2601742974517067e-15	1.2261211094550495e-15	1.2051880023673717e-15	1.3246609425020405e-15	1.4123874483501672e-15	1.3421094535158055e-15
105	2.28440716840722e-16	2.2719258543133527e-16	1.640407634158899e-16	8.196557304119007e-17	-1.2136095012125923e-16	-3.703104053589121e-16	-6.807037708683623e-16	-6.745007117656181e-16	-7.203757597557178e-16	-7.665179980426424e-16	-8.802637583955863e-16	-9.431014313887948e-16	-8.109723409521012e-16	-5.635179420126287e-16	-4.58140668301128e-16	-5.462706218333713e-16	-7.610953352598653e-16	-7.75981296481408e-16	-5.802818364585497e-16	-3.451149221523106e-16	-3.458901317887665e-16	-4.624942947161455e-16	-5.6521129290264085e-16	-4.809873385790022e-16	-3.927055751063147e-16	-4.207278078745678e-16	-5.390365801505144e-16	-5.62407781784607e-16	-4.583005074034378e-16	-3.030120136517006e-16	-2.320142484793736e-16	-3.1638438017669013e-16	-4.883787469452159e-16	-6.564091802255977e-16	-7.757842974736577e-16	-8.594966513969795e-16	-8.835155181583342e-16	-8.389291309621176e-16	-7.611934190883064e-16	-7.181615738752326e-16	-7.016492486214162e-16	-6.441228763235995e-16	-5.738012595312568e-16	-4.786167101055781e-16	-3.501320920656975e-16	-2.6205999781079016e-16	-1.6630753990499002e-16	-1.2960079389513848e-16	-1.4584147069114665e-16
106	3.7686409709271094e-16	5.343742076361857e-16	5.997753171971503e-16	5.338223902100291e-16	5.134939510192531e-16	5.086996978813812e-16	7.216012234355226e-16	5.401093869078529e-16	5.399741905619986e-16	5.055485448493747e-16	5.543953301406005e-16	5.994207874457794e-16	5.57251902634746e-16	4.355438346084381e-16	3.599227639936137e-16	4.084253002179506e-16	4.619113408819436e-16	3.8332099513737895e-16	2.0667747156272897e-16	5.5421509484369175e-17	5.502989276778303e-17	5.084390984510708e-17	1.2747744979939299e-16	3.730941873408101e-17	4.171040963765848e-17	1.2800993672744078e-16	2.644474640391286e-16	4.0213005469528096e-16	4.412059751697797e-16	4.242389259579454e-16	3.3930760505537303e-16	2.836436155394248e-16	2.8906390647527264e-16	3.4549053610133973e-16	3.4934488286965606e-16	2.788571178361473e-16	1.9905952511003314e-16	1.8849700213037102e-16	2.464851313479012e-16	2.8795322787691654e-16	2.9208864732413364e-16	2.3724296816834913e-16	1.930437845520937e-16	6.70146307543482e-17	-9.572350189596737e-17	-2.0589596271749126e-16	-2.760564083930962e-16	-3.4005765832771494e-16	-4.2607123447611196e-16
107	2.2179765866268935e-16	4.2215747222122223e-16	4.528513648017563e-16	4.065800695835566e-16	4.50501453857513e-16	4.530427913134081e-16	6.203322269253672e-16	1.0756938834660088e-16	-1.4382321799873177e-16	-2.976438761931792e-16	-1.707057374888205e-16	1.1271909534133425e-16	2.928059259050259e-16	2.846892130033841e-16	2.1877894918362917e-16	2.664430650910697e-16	4.182084091825293e-16	4.80014010234258e-16	3.217368055538696e-16	7.358056404728962e-17	-3.341543249581822e-17	5.25954696923139e-17	3.2723120769490167e-16	3.875372177362678e-16	3.704437630149167e-16	2.2119775675926093e-16	1.1875889571030558e-16	1.6296859424937772e-16	3.4617389151795475e-16	4.880907891595967e-16	4.555896509027001e-16	2.5824685153403196e-16	1.2266002019835067e-16	1.3349048440943002e-16	2.5598292612774084e-16	2.557930418143665e-16	1.6869972253028196e-16	-1.203671667264833e-17	-1.2126475913470614e-16	-1.0885283620690552e-16	1.2186192832875742e-16	4.2020554247571664e-16	7.201678683399634e-16	6.500258422864062e-16	4.1275222962170594e-16	1.9362655703369017e-16	1.0584482357981012e-16	7.176047428061842e-17	2.231762013710386e-17
108	1.409236758738698e-15	1.571125381317073e-15	1.5407986371234133e-15	1.4704706585876559e-15	1.5051184918691854e-15	1.5853775015286862e-15	1.7459690038135481e-15	1.6298846317528226e-15	1.6786775855965847e-15	1.7396550443215136e-15	1.793622489188128e-15	1.7630087068700787e-15	1.655072572150811e-15	1.5043047493999428e-15	1.4338533116519854e-15	1.4439470210913611e-15	1.4136303930716427e-15	1.2512704723781555e-15	1.042906987974884e-15	9.367205000990909e-16	1.0893194227187575e-15	1.3025427425881652e-15	1.4706362658922798e-15	1.3470655362640272e-15	1.1568989848773912e-15	1.0618582918008947e-15	1.2083608303701819e-15	1.5376115493823403e-15	1.7214357902650606e-15	1.676816796499996e-15	1.4539111420127242e-15	1.3393872126918117e-15	1.444578769816455e-15	1.656211016039734e-15	1.7397908904628624e-15	1.6189787540794042e-15	1.4277016713606973e-15	1.2979366497617795e-15	1.228877492702774e-15	1.1719889381527924e-15	1.1687313940686283e-15	1.1674300904238497e-15	1.1854900381100846e-15	9.786219979631948e-16	5.805290130497591e-16	1.851224384159063e-16	1.6345663876671338e-17	7.133839212355158e-17	2.139404487012979e-16
109	5.297612984024192e-16	9.001091465337577e-16	1.0650345921780858e-15	9.325910566717462e-16	7.249487036080678e-16	5.617636623349252e-16	6.895737904950864e-16	4.61475149547356e-16	4.172419933628249e-16	3.466084763291419e-16	4.176363625067656e-16	5.587068650332218e-16	6.416421612192437e-16	5.508224348117523e-16	4.505262055790668e-16	4.4318179167697265e-16	6.838876769718067e-16	7.759551104820487e-16	5.707166589339264e-16	1.8368296918068316e-16	4.684586703523583e-17	2.2570027463572154e-16	5.411058426233751e-16	4.809035580628615e-16	1.5290702691420234e-16	-2.1742185127256937e-17	2.2881387049785767e-16	6.113722348897269e-16	6.271500909433723e-16	2.882730779134863e-16	2.97207198906822e-17	9.520681015316783e-17	2.78674330533341e-16	2.6691007564968486e-16	4.456573405537124e-17	-1.9551305560682853e-16	-2.9340678125997417e-16	-3.6040441670889507e-16	-3.5377514130944874e-16	-2.402940998192931e-16	-2.8680463107996487e-18	1.2892847158159673e-16	7.271091975038869e-17	-6.586517736894893e-17	-4.38606116520344e-17	8.487614373321313e-17	2.668426197477434e-17	-2.5898621654473513e-16	-3.981179896349301e-16
110	1.2990292537144907e-15	1.3779312494464433e-15	1.4539215998686238e-15	1.505331637327527e-15	1.460298879674704e-15	1.4661907809733156e-15	1.391365187538666e-15	1.511610734612363e-15	1.4336749864291493e-15	1.3581741723001397e-15	1.3911586611614925e-15	1.5414323020618525e-15	1.6927453549475827e-15	1.6789149336157282e-15	1.5449982090022588e-15	1.3886151108589772e-15	1.370998329473156e-15	1.3693275220471165e-15	1.2965712896664004e-15	1.126039589487112e-15	1.0188962198242062e-15	1.0206124007642224e-15	9.877433377838244e-16	9.828555305912954e-16	8.381939219291212e-16	7.462485105396966e-16	7.812249280040308e-16	9.567306115595967e-16	1.0743246325372972e-15	1.1058016003740915e-15	1.0541484435547895e-15	1.0126200996223266e-15	9.818529636394597e-16	9.047783051043397e-16	8.292133035627877e-16	7.605520289441312e-16	6.955843533048662e-16	6.258034641481774e-16	5.442329735658247e-16	5.194048907793834e-16	5.589729979997638e-16	5.175987256283737e-16	3.9478519570927024e-16	3.5158837970101975e-16	3.771888361258181e-16	4.324206647255883e-16	4.861492144038495e-16	4.852338825327323e-16	5.499548880510051e-16
111	1.6589209357150503e-15	1.7421722786144674e-15	1.8471165855039056e-15	1.9492200471278183e-15	1.9125013385858753e-15	1.7920537171329873e-15	1.6861066698044719e-15	1.6690476907340788e-15	1.7279747465820204e-15	1.798818969181543e-15	1.9363042816226344e-15	2.0396915612696578e-15	2.0044191222925884e-15	1.7611244493132217e-15	1.606022191249691e-15	1.6412792926210833e-15	1.856586448921823e-15	1.8471125232756476e-15	1.5675712618555154e-15	1.2471057298581189e-15	1.203304825943901e-15	1.3485038995905875e-15	1.4199807955579117e-15	1.3407342675744969e-15	1.1695593694028798e-15	1.0950224526371397e-15	1.1102821312760107e-15	1.1823630081784433e-15	1.2182309053319329e-15	1.2115908713074335e-15	1.1072142241229284e-15	9.947854731472678e-16	1.0439967208875285e-15	1.306156794136217e-15	1.5934541253480738e-15	1.6226706210534262e-15	1.341322383307955e-15	9.769199550343718e-16	7.63130183368686e-16	6.9674722678595825e-16	6.416225134105495e-16	4.902775991106303e-16	3.533217828905e-16	3.5837030468534033e-16	4.017734941391006e-16	3.808798616961413e-16	3.0715998981525065e-16	1.9705053576688977e-16	1.9481029106059425e-16
112	9.645222890168337e-16	7.657802137829706e-16	6.188535975876391e-16	6.012544312939622e-16	5.864328475967104e-16	6.364725800892546e-16	5.166073465626099e-16	8.301585640952834e-16	9.462385107158481e-16	1.0673738416431203e-15	1.0768449863413026e-15	9.89358176358269e-16	8.83013055626275e-16	8.265760835003386e-16	8.108684664667978e-16	8.155705788636265e-16	8.515987554367297e-16	8.594926087938007e-16	8.557712002365434e-16	8.337644942524357e-16	8.312352584165722e-16	8.851187091799636e-16	8.253489667516923e-16	8.37773388340069e-16	7.048564195534512e-16	5.743515511388043e-16	4.63162900610334e-16	3.9039501426314446e-16	2.931811285215574e-16	2.512792945459863e-16	3.3608849412852147e-16	5.37348984446509e-16	7.025775370877486e-16	6.7264819076334e-16	5.426248013899463e-16	4.744310037840818e-16	5.105145304169217e-16	5.852347111127382e-16	5.149194807166923e-16	3.527265829333168e-16	1.4105069191433206e-16	4.316879967395245e-17	2.495964567189163e-18	1.3926823999017778e-16	2.900063561243744e-16	4.554052409531253e-16	6.310964757677665e-16	7.897978189123046e-16	9.112836832083904e-16
113	-4.457470802980885e-16	-5.398861230838363e-16	-5.33702541367945e-16	-4.722102450319615e-16	-4.3167981567314584e-16	-5.699326723852959e-16	-6.304428430047181e-16	-9.70423769754217e-16	-1.0333541098000778e-15	-9.9407012421094e-16	-8.618636049412741e-16	-6.761393099719592e-16	-4.742683096003196e-16	-3.157048267360813e-16	-2.3631998444665196e-16	-1.469593689148413e-16	-1.400825561513705e-16	-2.3426459613922927e-17	5.4006156186250354e-17	4.146568178485341e-17	-1.0170170958926211e-16	-2.6963622691346044e-16	-2.2592150482429795e-16	-7.885129182972935e-17	1.931182648883921e-16	4.051055584708636e-16	5.731930302437039e-16	7.088426153498243e-16	8.073074362360642e-16	7.914201531826806e-16	5.836076587213657e-16	1.800340533472158e-16	-2.9036737217587653e-16	-6.694151552128304e-16	-8.478754051902763e-16	-8.426147686880013e-16	-6.395627864521926e-16	-5.032787754240729e-16	-4.846313911481201e-16	-5.310538927593857e-16	-4.695484515231864e-16	-2.129786783452697e-16	-2.5612694390428588e-17	-9.402584900001312e-17	-2.6704365853664343e-16	-3.205219492042367e-16	-2.2140177534431255e-16	-1.3070065278990903e-16	-1.6633360763397718e-16
114	7.311892975798571e-16	6.152902790396469e-16	4.414678282928236e-16	2.8403051294491514e-16	3.170837882455611e-16	4.561741628823965e-16	7.503001171436247e-16	7.302187074088982e-16	6.934344054586117e-16	6.399753504040494e-16	6.2443512326165165e-16	6.715592343962062e-16	6.451037983054436e-16	5.966153585236341e-16	6.244438056691838e-16	7.943580168973488e-16	1.0798509749707055e-15	1.2283594479386938e-15	1.1928693104260903e-15	1.090927706425786e-15	1.066987486743519e-15	1.179648334488146e-15	1.3145151060906611e-15	1.3322807494851938e-15	1.3362847131552222e-15	1.3028442828409249e-15	1.2447917513515723e-15	1.1281402135277704e-15	1.0140556274325626e-15	9.847878549067456e-16	1.0221227244214457e-15	1.0127937438233329e-15	9.54376199335459e-16	8.825974889632061e-16	9.156415039236704e-16	9.708147730499372e-16	1.0068940062135968e-15	1.04797716983685e-15	1.1227271328909375e-15	1.1978010716363366e-15	1.1460807343726705e-15	9.471597214594862e-16	8.357448846145252e-16	8.771733422715857e-16	9.722191413645114e-16	9.51878063835948e-16	7.587468173318262e-16	6.797153981587226e-16	8.477375827285746e-16
115	9.22204329094903e-16	8.290303692492639e-16	7.312485663202838e-16	6.952929670108022e-16	7.52247720452413e-16	8.582383640591359e-16	8.690288097920921e-16	8.866234717085269e-16	7.968202807005858e-16	7.353981168488224e-16	6.881050198268583e-16	6.821711922125501e-16	6.832361125843598e-16	6.975361266296018e-16	7.098095322964233e-16	7.281840309817186e-16	8.112437400929508e-16	9.441001928325781e-16	1.106503186364838e-15	1.1894819820744547e-15	1.2008698655625451e-15	1.1412094578466183e-15	1.0620485309965357e-15	1.1053971041621805e-15	1.1167961113245505e-15	1.0715029707218616e-15	9.402829385665765e-16	8.040300299623827e-16	7.242208919195864e-16	7.854255939479566e-16	8.977064796179834e-16	9.783171728960245e-16	9.727738998633952e-16	8.98779894803307e-16	9.04442948102903e-16	9.688838778521682e-16	9.660530605839951e-16	8.785529927879771e-16	7.178202872623709e-16	6.672288872517577e-16	6.594087049653983e-16	6.5377003626927e-16	5.908877655215624e-16	6.195871726239123e-16	6.653192128273422e-16	7.650564661925445e-16	8.324484686406795e-16	9.000923501660702e-16	9.523548976110603e-16
116	1.3826635433681921e-15	1.2134319161926393e-15	1.0502274069134018e-15	9.151502914268135e-16	9.857236860974076e-16	1.1680760693861816e-15	1.5805365005498452e-15	1.604734369465298e-15	1.5829236082212266e-15	1.486432629642772e-15	1.4294946888251903e-15	1.4563313328703654e-15	1.4290786084476458e-15	1.2039610673157784e-15	1.1343773571477714e-15	1.1976618862458901e-15	1.4721104121515715e-15	1.6683397739782759e-15	1.673205240722438e-15	1.584854218190482e-15	1.6253198248860011e-15	1.812602015796682e-15	1.998608623652892e-15	1.9373481553653528e-15	1.815345191218071e-15	1.7378140097985825e-15	1.7417109441182749e-15	1.6621868918577198e-15	1.4606489339099141e-15	1.2827751650074202e-15	1.2547536535642129e-15	1.3532255649677245e-15	1.4560558320911575e-15	1.4596281188119153e-15	1.4023008209199216e-15	1.3516455450135225e-15	1.3851065769967937e-15	1.514725146056217e-15	1.6102492685432524e-15	1.5768389226207048e-15	1.3716935272836353e-15	1.11754676037769e-15	1.0907080594819253e-15	1.2430402538078317e-15	1.3597618152756695e-15	1.301061708456635e-15	1.0915390185525986e-15	1.0652575289140986e-15	1.2743335948587273e-15
117	1.218007003306789e-15	1.0608856592260468e-15	9.32631692104422e-16	8.507931565102311e-16	7.591522188493607e-16	7.428675424869987e-16	8.791092055801462e-16	1.3240101741023542e-15	1.674192824072042e-15	1.816108999244013e-15	1.637900646955704e-15	1.3068795246276602e-15	9.726925471863755e-16	6.433781318264899e-16	3.5692436560806645e-16	9.44359373883155e-17	7.298101383190867e-17	1.0446135650864924e-16	1.530040483980934e-16	1.275967826590519e-16	1.3012720060612706e-16	1.8321238208762958e-16	2.361898622835033e-16	3.054493777431139e-16	2.585366481802704e-16	1.2547271375216333e-16	-7.784341351146467e-17	-2.4483452948673677e-16	-3.277751755487525e-16	-1.9589670609723007e-16	6.680177860770815e-17	3.132309144201551e-16	4.1942974783665176e-16	3.919850559608723e-16	3.5300352511025586e-16	3.579700236600318e-16	3.665245415680463e-16	3.4326595469791133e-16	2.0430735997215843e-16	-1.5187808527848317e-17	-2.794456538992785e-16	-4.889181591120415e-16	-6.291555833356703e-16	-5.818521856043669e-16	-3.5564464712470825e-16	-5.254804260151442e-17	2.285807963138543e-16	3.9927275665981943e-16	5.010433010012711e-16
118	1.153178813579645e-15	1.0119725227253057e-15	7.973396535658851e-16	5.6877399735318e-16	4.1552284981005524e-16	4.891417194678822e-16	7.115913366280065e-16	1.2401353479597889e-15	1.482997130441677e-15	1.4747908278943213e-15	1.1554462552831894e-15	7.828553095974867e-16	4.906782678884007e-16	3.2675311856838545e-16	2.8094759721051413e-16	2.715556815447401e-16	3.226535784303664e-16	2.454022752329925e-16	5.785633306332599e-17	-1.6312534667807108e-16	-2.194275785544212e-16	-7.96554685313073e-17	5.88935771017907e-17	3.060970271711816e-16	4.0634444022327436e-16	3.84146627560712e-16	2.2541807559808074e-16	1.006050211839724e-17	-1.548067603920546e-16	-7.975756119583343e-17	2.385612482076814e-16	6.642148587318008e-16	9.438072640605037e-16	9.221441045198372e-16	6.464506088006658e-16	3.2701987507190646e-16	2.187452780815313e-16	3.833664044964126e-16	6.097046111746843e-16	6.343440334630117e-16	4.1009897406385643e-16	8.909156723965525e-17	-1.2149001996806393e-16	-9.233798600500244e-17	2.2218451338402183e-17	1.1394777628250816e-16	2.327720120029961e-16	4.482073832580645e-16	6.938776729912574e-16
119	6.891908596892527e-16	5.151641971869114e-16	4.3136589921730636e-16	5.500350539111691e-16	6.318994761827515e-16	6.747992535507829e-16	5.718863130144428e-16	9.730074726863969e-16	1.3060534954477602e-15	1.4993091715888454e-15	1.3650336232651053e-15	1.023807019095441e-15	8.095918802586154e-16	8.111209146001176e-16	8.371488521527675e-16	6.9070605270179245e-16	5.075922411507898e-16	4.60210060358599e-16	6.24010499198418e-16	7.766231186193538e-16	7.433506249006802e-16	5.955656588643493e-16	4.334107929641278e-16	4.98952111615972e-16	4.973316672783504e-16	3.6857685076154886e-16	1.4600283876312562e-16	1.0630539111868476e-17	2.539234408330549e-17	1.3603613197043907e-16	2.599112500555885e-16	3.842187001273927e-16	5.019565046177226e-16	5.743316571586611e-16	5.989383362593214e-16	6.013036886804457e-16	5.924741247299716e-16	5.80150841115318e-16	4.611488545923229e-16	2.7234754207749416e-16	-2.2533955769416907e-17	-2.1638829965292609e-16	-3.299847307765421e-16	-2.1385240348752532e-16	-7.494992716400652e-18	2.3842735534954697e-16	4.975167554875698e-16	7.054342870222294e-16	8.751276748519974e-16
120	1.1600404709339933e-15	1.183285715089472e-15	1.1471421216752774e-15	1.0398389123949118e-15	9.07984092952005e-16	8.982943225426567e-16	9.460511270192444e-16	1.003345981814153e-15	7.933537476828039e-16	5.330498131989114e-16	4.2331280776024744e-16	5.547689781587833e-16	7.908151987357957e-16	9.093902153231227e-16	8.900896722748491e-16	8.701037033829781e-16	9.020366330017743e-16	1.0520760235949086e-15	1.1918426323821298e-15	1.2274712290705747e-15	1.1466103004742615e-15	1.0560693878367507e-15	9.802006517471322e-16	1.0099857480018217e-15	1.051801530747401e-15	1.0635018891978617e-15	1.0708495711239265e-15	1.0983092452053052e-15	1.147385278443366e-15	1.2077688319192486e-15	1.214056555497597e-15	1.1167995461330324e-15	9.416372140803171e-16	7.512253197105104e-16	6.825141986046783e-16	6.991581297021907e-16	7.45096663888403e-16	7.187128526066443e-16	6.171367215775362e-16	5.45667885082983e-16	6.4120638769417395e-16	7.881217544887183e-16	8.564483183497164e-16	7.997420783964252e-16	7.878242943422572e-16	8.480073633047916e-16	9.798577598978917e-16	1.0535758834015359e-15	1.0777935526554528e-15
121	1.0767577640968785e-15	1.1768315224971149e-15	1.1629946054384086e-15	9.207403158747448e-16	5.447964270570928e-16	2.3651488054395044e-16	1.588546868192723e-16	-2.828535543816629e-18	-1.7031328908578722e-16	-3.5850827933277686e-16	-4.480955662643034e-16	-3.154990259290022e-16	7.04465726102596e-18	3.5325207869013925e-16	5.995402831914245e-16	6.93244711688351e-16	4.824241514936054e-16	3.2079941119039137e-16	3.12869106394902e-16	5.783931843901293e-16	9.12128724896197e-16	1.119217933719726e-15	1.0893297322064327e-15	9.960425617323049e-16	1.1084575090611452e-15	1.370373427453244e-15	1.5470236495026029e-15	1.4487535403182098e-15	1.257019549684246e-15	1.2261212768519469e-15	1.32720162897585e-15	1.2754096278206832e-15	9.175508129536443e-16	4.476045991339603e-16	1.7194815706921386e-16	1.4484315893270534e-16	2.860685664771685e-16	3.400414756852225e-16	3.28052615278381e-16	3.3695769770102397e-16	4.963590801983405e-16	7.472825961722561e-16	8.949124604829704e-16	8.293983494440449e-16	7.16987725938336e-16	7.402714530204471e-16	9.403228332932903e-16	1.0991955119152717e-15	9.673961040092777e-16
122	1.605195834221184e-15	1.6319754465647805e-15	1.5684497439378076e-15	1.423962009551431e-15	1.1261982802642618e-15	9.22735802807161e-16	7.110296648528606e-16	7.721795642293542e-16	5.394014658734166e-16	2.9911167453580623e-16	1.4808941690449688e-16	2.8205004291563746e-16	6.081878735978451e-16	8.597028547202423e-16	8.950701037889269e-16	8.491117534923684e-16	7.797418167821658e-16	9.215331156644286e-16	1.100487654161205e-15	1.2180728560103357e-15	1.269168643236149e-15	1.3500792653800418e-15	1.3287016337476681e-15	1.4101768225123876e-15	1.3993498694851351e-15	1.3751255951799204e-15	1.4073454506409916e-15	1.4580543126081289e-15	1.4671318093967414e-15	1.4423236823494637e-15	1.365116613205264e-15	1.2173960235634892e-15	9.970208518726982e-16	6.95223089308198e-16	5.014693308814784e-16	4.149352949196097e-16	4.725460642879628e-16	4.922232834814084e-16	4.095263266301748e-16	3.249102893247709e-16	4.295834031999303e-16	6.914602021376475e-16	8.746632070765049e-16	8.894076377805326e-16	8.143766544872194e-16	7.823639686198676e-16	9.499831168386022e-16	1.16249945866593e-15	1.2909363414426032e-15
123	1.3080149957099123e-15	1.1713634471035143e-15	1.0729767804954464e-15	9.021178860702252e-16	6.476700298591806e-16	4.3287041640962994e-16	4.741847197629787e-16	3.7800194284999483e-16	2.7283742869607315e-16	1.630541885471112e-16	1.9004478158747413e-16	4.4340752471486863e-16	7.692904998259754e-16	9.52272582428941e-16	9.51015478147266e-16	9.451326170143742e-16	8.473854518919017e-16	9.933771487749017e-16	1.2208649757800891e-15	1.3894005394543386e-15	1.415908694258411e-15	1.3116674587544077e-15	1.280896725034794e-15	1.429491859887745e-15	1.6614172451130722e-15	1.7668511825575386e-15	1.796971983836839e-15	1.842071633422496e-15	1.9244061130052638e-15	1.9477306996497186e-15	1.7563835700872308e-15	1.398714023176571e-15	1.0571454885153264e-15	7.4946358082544e-16	5.224595785624476e-16	2.765214936361848e-16	2.447170598309424e-16	3.7213073903262555e-16	5.637920196670485e-16	7.318796426152764e-16	8.57608590548649e-16	1.0746805664920719e-15	1.185463228467395e-15	1.097822265862703e-15	8.715958066889545e-16	6.847665197112072e-16	6.358164384136976e-16	7.047554319422272e-16	7.819996349127275e-16
124	2.913073320242858e-16	3.8132519964526976e-16	5.944872735302659e-16	8.463349714805021e-16	8.773955841542308e-16	6.330175122271651e-16	3.874192000768002e-16	2.0841801209028165e-16	1.737271304482728e-16	1.8508802663567592e-16	2.0175650187274892e-16	3.0372548070371494e-16	4.781715773299774e-16	6.283776816767275e-16	7.046044539635868e-16	7.695273856072973e-16	8.174523908294622e-16	8.837364032587629e-16	9.009041134552454e-16	8.574229140950537e-16	8.417071023868075e-16	7.648467492279805e-16	7.344863323946091e-16	7.242687886055198e-16	7.681196721347456e-16	8.199480264761686e-16	9.402575327905417e-16	1.0686780960937422e-15	1.1472927182785791e-15	1.130674942103925e-15	9.791399079216217e-16	7.407454601641499e-16	5.627911875438449e-16	3.961986984508023e-16	3.009312829277154e-16	2.1568429239297275e-16	2.3602446303368227e-16	3.6294534340587897e-16	4.95269756964407e-16	5.836399716120623e-16	6.454077325444406e-16	8.288233682387792e-16	1.0835500155064347e-15	1.2345911245350545e-15	1.2165022043184119e-15	1.0701082434622573e-15	9.834285329551183e-16	1.03247705408126e-15	1.1543294627548917e-15
125	7.064746471639602e-16	1.0466562550702577e-15	1.1756870484840333e-15	9.22078569503617e-16	5.934482782456161e-16	3.3729406831928496e-16	3.660905084511271e-16	9.244130010982243e-17	-3.136833750375278e-17	-9.123441655729814e-17	-8.718794442893167e-18	1.7294047585763234e-16	2.9059562709857425e-16	2.9444008260599933e-16	2.6334615930227825e-16	2.2694256827003087e-16	1.8220752082318467e-16	1.850133994146648e-16	2.9814451312480246e-16	5.160428792172867e-16	7.572243675463119e-16	7.697176188415406e-16	5.301144189691721e-16	8.490546226094015e-17	-1.4690249232851175e-16	1.0087400064698137e-17	3.9642277564128335e-16	6.939557395063034e-16	6.806556486535408e-16	4.817256103964564e-16	3.1006898907605723e-16	2.2086455889977138e-16	4.9770602771789645e-17	-1.6956293021276447e-16	-3.453806085399281e-16	-2.655834114303345e-16	-1.1399507010117158e-17	1.5309556128777224e-16	1.3007731807661788e-16	5.706391579265419e-17	2.2478225897351966e-16	3.52602401869617e-16	4.653226005731984e-16	2.354120674721536e-16	4.256594200664462e-17	1.1881037672703132e-16	3.803933166108857e-16	4.873829322096181e-16	3.373477660181344e-16
126	-6.804881495902612e-16	-6.50383436601758e-16	-6.924062096509059e-16	-7.846345739436347e-16	-9.142570115051955e-16	-9.768680039219145e-16	-9.840818590562684e-16	-9.913653036440172e-16	-1.096992712579326e-15	-1.2627372975797495e-15	-1.3330780959153083e-15	-1.2655203048533218e-15	-1.1027439475163518e-15	-9.619493789144531e-16	-9.367181272771942e-16	-9.32790337333996e-16	-9.659276142858116e-16	-8.991525206333014e-16	-8.611763260971359e-16	-8.692534492993317e-16	-9.88674380637179e-16	-1.033091338413118e-15	-1.0450501292762657e-15	-1.0266141836415768e-15	-1.0368315542075271e-15	-1.0742599713619842e-15	-1.0398916753444517e-15	-8.972851673098679e-16	-7.111520973151137e-16	-6.659581495138237e-16	-7.798646102557988e-16	-9.90409232517856e-16	-1.2003359526128979e-15	-1.3208876861889815e-15	-1.3711105958819952e-15	-1.3241202669164877e-15	-1.1706553220701598e-15	-1.0712620967359302e-15	-1.0838244439131214e-15	-1.2160851981038812e-15	-1.2626150031392062e-15	-1.1667418357840508e-15	-9.87931947778434e-16	-9.227230704557638e-16	-9.247010595401558e-16	-9.306886655303127e-16	-8.423326261218234e-16	-7.556745184198749e-16	-7.217032518273523e-16
127	1.2599491270361096e-15	1.1921570201699417e-15	1.0777939534383707e-15	9.286385771967535e-16	7.374719401507869e-16	5.584918504863501e-16	4.641918416484611e-16	2.7388403538492975e-16	7.230366738414863e-17	-9.922015110628406e-17	-1.3806082541323198e-16	6.471021378888169e-17	4.509562384333155e-16	8.380887472825285e-16	1.0510234712723072e-15	1.1239783014486025e-15	9.046137405679416e-16	8.001755316971548e-16	8.579227700859659e-16	1.1448131783273758e-15	1.5065989557851618e-15	1.7206263888740904e-15	1.6410494813702964e-15	1.4607408732001142e-15	1.4468233417820028e-15	1.6359712183582122e-15	1.9010589502566365e-15	1.99916735237328e-15	1.9485406918644197e-15	1.8879042660452267e-15	1.846814580429927e-15	1.6650652861377726e-15	1.2801443092512676e-15	8.093289653390597e-16	5.489976797939355e-16	5.16675376033967e-16	6.58124957845444e-16	6.905337888639499e-16	6.172299731446689e-16	5.982288921719637e-16	8.030038341615189e-16	1.2054217383128114e-15	1.4757036443477882e-15	1.4520637484191591e-15	1.2700913987906922e-15	1.1945146212776923e-15	1.3460109041427837e-15	1.5483203201179132e-15	1.5206508183529853e-15
128	-4.0740828624699105e-16	-3.3678540458458736e-16	-3.5081017273747927e-16	-5.075266682012739e-16	-5.997568689941454e-16	-6.912401945566454e-16	-5.609433570229978e-16	-7.324123967961688e-16	-7.157442285299168e-16	-8.229259983614511e-16	-9.646038432435643e-16	-1.0781046998072602e-15	-1.093454932504665e-15	-1.0069056736328889e-15	-9.491496389813748e-16	-9.42832263053182e-16	-9.635579284877542e-16	-9.196955630545327e-16	-7.762531512572871e-16	-5.542212766216321e-16	-3.9175473050462993e-16	-3.2482739036367496e-16	-3.427533145224122e-16	-5.539351529831733e-16	-7.320498076727745e-16	-8.174307040666037e-16	-8.268158963987641e-16	-8.108488451259964e-16	-7.98458556778673e-16	-7.863595397494375e-16	-7.348396668720587e-16	-6.894222983818895e-16	-7.724424234044228e-16	-8.925612374818036e-16	-1.035295889608772e-15	-1.0935215695620011e-15	-1.0675065247741987e-15	-1.0187776059211403e-15	-9.172867335458049e-16	-8.139907180228363e-16	-6.980877433765429e-16	-6.417270490007856e-16	-6.083538095597392e-16	-6.574877511201038e-16	-7.299864644710954e-16	-7.739399067613342e-16	-8.270760662791445e-16	-8.174592604531279e-16	-7.087435161476841e-16
129	-9.658327745824393e-17	3.4713465189016e-17	5.494245812712202e-17	-4.7861940785955356e-17	-2.407853994623176e-16	-3.82591902997e-16	-5.14041845868904e-16	-5.799443674610647e-16	-7.548113228086918e-16	-8.611855767297377e-16	-8.054947832148369e-16	-6.174803101529917e-16	-4.11630300496188e-16	-3.045243589459177e-16	-3.020536393125065e-16	-2.723598676350435e-16	-3.0603091869479926e-16	-3.015865921872512e-16	-3.384873020272615e-16	-3.361036308513903e-16	-3.960030921439343e-16	-4.278638731195042e-16	-5.424587541231895e-16	-6.098893297019169e-16	-6.135702349450463e-16	-5.324597618542809e-16	-4.379145264550411e-16	-2.9706101762331706e-16	-1.5648813297652548e-16	-5.315632975859556e-17	-2.84893882731019e-17	-1.3784258026898554e-16	-3.182532819073501e-16	-4.69352368088816e-16	-5.421678458853916e-16	-5.552419924012884e-16	-5.197342346991738e-16	-4.3654115994803086e-16	-3.640739794694842e-16	-3.3910714177699564e-16	-2.6707529576797695e-16	-2.2667792444242887e-16	-1.0242818058438271e-16	-1.2326545561252334e-18	9.512747982820375e-17	1.5964851344505237e-16	2.3441640331481317e-16	2.4639896649515914e-16	1.6185390761623936e-16
130	-1.187473797817907e-15	-1.1396233214376751e-15	-9.30708648245499e-16	-6.713815425951134e-16	-4.2406562507439477e-16	-1.8258833720812768e-16	4.0147881293430425e-17	1.9638527293162281e-16	2.3316254027951833e-16	1.4345565851440599e-16	1.3379174154136467e-16	3.3274702628878294e-16	6.765135071262249e-16	8.510970503091603e-16	6.732077258872578e-16	2.6495006625526376e-16	-2.10291593304835e-16	-5.022705664032151e-16	-6.510516260423788e-16	-6.453601940397778e-16	-5.273778717966196e-16	-2.4175898753136663e-16	9.627193792922805e-17	1.9430179507680125e-16	2.798819432994455e-16	4.158555726224352e-16	6.316690717715215e-16	8.089664062437251e-16	9.652850637078536e-16	1.0430253558042429e-15	1.0167409249536849e-15	8.637498222021882e-16	6.783540864154973e-16	6.612943217863129e-16	8.143430999053554e-16	9.93308387647441e-16	1.0217939506869271e-15	8.381525884390147e-16	5.931433815777807e-16	4.295929575383035e-16	3.765118367854556e-16	4.985395749689136e-16	8.056821906913847e-16	1.1416166403639935e-15	1.3793060325729e-15	1.3529300570035612e-15	1.0998308112407769e-15	7.713646950559404e-16	3.8529082975758866e-16
131	7.248022138614095e-16	7.081790684659638e-16	7.800493711928277e-16	8.01134616681956e-16	6.724059383227427e-16	5.836344554440373e-16	5.240960594355649e-16	7.103328113171598e-16	7.043567653867633e-16	6.275800827225218e-16	5.080583353815319e-16	5.199274703993871e-16	7.480038447081699e-16	1.1112396768894496e-15	1.415097995422914e-15	1.5702139443779915e-15	1.3395214117549637e-15	1.1816691501007852e-15	1.1860761926856531e-15	1.3529060457464473e-15	1.5349950007260116e-15	1.5972699965408753e-15	1.5627699829981453e-15	1.5963485402499816e-15	1.7511270449595084e-15	1.9246160621211563e-15	2.0686888009307138e-15	2.201459790840497e-15	2.442922370804336e-15	2.666894057015402e-15	2.5784845520584363e-15	2.028703862283211e-15	1.2966792694604406e-15	8.096501745561175e-16	8.860296369925921e-16	1.2645098915115178e-15	1.583805248855655e-15	1.6253697745290824e-15	1.5141513595897057e-15	1.5348284960267104e-15	1.7419168229641968e-15	2.062918736087602e-15	2.301878327781925e-15	2.426409307559208e-15	2.443061506507753e-15	2.3718410534649592e-15	2.2664424338576613e-15	2.15584784024862e-15	1.9088264363994765e-15
132	-3.7033073641070834e-17	-3.070648274650612e-18	1.3251878590559083e-16	3.444205502468408e-16	4.716167566968032e-16	4.968365535498364e-16	4.936409897164578e-16	5.285473411554184e-16	5.95909911198667e-16	7.019329591119848e-16	7.4565481502981265e-16	7.614577116116734e-16	7.750003209327436e-16	8.603817872294068e-16	1.0215617184618666e-15	1.1959139551347077e-15	1.1315308501297957e-15	9.283256897763962e-16	6.03452059793863e-16	3.406323111977845e-16	3.0397999348329773e-16	4.0954395464979563e-16	5.461304471091805e-16	6.766722668009464e-16	8.240314288537697e-16	9.98420154625532e-16	1.2443501369887518e-15	1.4380851931427255e-15	1.5110839063491129e-15	1.4062287725990127e-15	1.1603170371850495e-15	8.825598731500193e-16	7.507587668652369e-16	7.262835334967261e-16	8.238062312736637e-16	9.14959263355931e-16	1.0356037213667195e-15	1.1651595138851043e-15	1.2431806227268875e-15	1.3015208109854787e-15	1.367995165983564e-15	1.5521480178758015e-15	1.7954464347203526e-15	1.9067306051562974e-15	1.8534638230679243e-15	1.7286046680813223e-15	1.7161500242809613e-15	1.8067967575883566e-15	1.827152149201331e-15
133	1.1064185597165339e-15	1.1540856786495583e-15	1.1185245554418761e-15	9.673700555060552e-16	8.776341298936115e-16	1.0098650143143127e-15	1.3571739663294862e-15	1.7547177276014367e-15	2.0161676199147397e-15	2.0506986866767852e-15	1.9289661642480796e-15	1.7646312901543456e-15	1.6105050959546318e-15	1.3700489879287704e-15	1.0937440048576922e-15	8.030870467857369e-16	7.244589187174495e-16	8.09609942277003e-16	9.418727847112895e-16	9.595122737504332e-16	9.523619970853881e-16	1.0234270360845842e-15	1.1629425607681078e-15	1.2049467593901756e-15	1.0537381294617839e-15	8.258832185324658e-16	6.47089452652826e-16	6.187336642144022e-16	6.424725389560431e-16	7.250795704907817e-16	8.839070931400647e-16	1.1799812140017893e-15	1.5097712315157578e-15	1.7392672194524874e-15	1.810314073762936e-15	1.7644265582334247e-15	1.6098575836928884e-15	1.3740096738226327e-15	1.0764432294110552e-15	8.460770354257549e-16	7.063716298142975e-16	5.303002772142021e-16	3.4335625375773977e-16	2.048480996267226e-16	2.026615857872108e-16	3.70129245286468e-16	5.525453576095387e-16	5.38700300148322e-16	3.637054045095956e-16
134	2.1392269859853248e-16	3.5150773447922847e-16	4.898042846475217e-16	6.420400603307201e-16	8.097868371052813e-16	9.983782275223417e-16	1.1476559229294602e-15	1.1370148903048646e-15	1.0994191949213827e-15	9.63027324013382e-16	8.805273863447828e-16	7.899459417366838e-16	6.972643124891619e-16	5.72242935024204e-16	4.684563851609905e-16	3.8276657374106426e-16	2.9079459169914096e-16	1.0454977500177279e-16	-7.062065716544305e-17	-9.59297753202227e-17	3.8809483524844396e-17	2.403885225180032e-16	3.5416440591922517e-16	2.4358622218421456e-16	5.384425325748399e-17	-5.907701211313195e-17	-2.6022390693289805e-17	1.466045346557178e-16	2.8019361990103347e-16	3.1519826632578566e-16	3.2772901346955495e-16	4.789281076139565e-16	7.352076079057685e-16	9.609468872315401e-16	9.679232622990463e-16	8.664040840068751e-16	8.168964330619317e-16	8.393496499018984e-16	8.149171202006452e-16	5.88153382055167e-16	3.011634156302741e-16	5.367177245783794e-17	-6.892177056739942e-17	-2.2195476911651633e-16	-4.630031235599247e-16	-7.380487952878046e-16	-8.769379708800701e-16	-8.901776782997194e-16	-8.017068913549199e-16
135	3.590213813541043e-16	1.1040586643561197e-16	-1.3267364167855683e-16	-2.298674347259178e-16	-2.0588277551492826e-16	-1.087721492262789e-16	-9.93559351851627e-17	5.3347211237606615e-18	-2.752785392673417e-17	-7.305426721014602e-17	-6.602453223271959e-17	-4.44245381580129e-17	-1.698605210085207e-17	-8.176633922070695e-18	7.645112992963033e-19	8.069918820146645e-17	2.802588234907783e-16	4.2117912560631907e-16	4.3572529049792737e-16	3.2194035993343093e-16	1.7843921502600252e-16	1.86123278144414e-16	3.153171102210532e-16	5.476590286180892e-16	6.040264007176698e-16	4.508037417846524e-16	1.4722717406717715e-16	-1.2206830737931233e-16	-2.667643583698387e-16	-2.9903677362647884e-16	-3.0558260986174256e-16	-2.879678358564328e-16	-2.308381894817686e-16	-1.3511154197765162e-16	-1.197060024635017e-16	-2.0401391841472068e-16	-3.397328946194884e-16	-3.5232876465934987e-16	-2.3910173425868163e-16	-1.5321395937903397e-16	-2.2296948393246037e-16	-4.0834416952082935e-16	-4.295557916415939e-16	-2.055563015845612e-16	-1.8059365106858982e-17	-2.4185469130668978e-17	-1.7496362985206637e-16	-1.8338246756193895e-16	6.216251639986389e-17
136	5.379637308226995e-16	6.457827740824472e-16	8.500484115051278e-16	8.97300590648892e-16	8.374701777885663e-16	6.407694291513e-16	5.697030838950862e-16	4.421458310190826e-16	5.057048676972848e-16	5.664023215227417e-16	5.410146521831301e-16	5.630942625893138e-16	5.906982967088114e-16	6.01265169016205e-16	5.788804939908676e-16	5.258493230411444e-16	5.858090639663555e-16	7.291580771318508e-16	9.401666351549598e-16	1.1460704384786344e-15	1.2440126777029388e-15	1.2213482650167942e-15	1.1006611533833668e-15	7.944910422099636e-16	5.964091376157761e-16	5.959490016825696e-16	7.35446296880339e-16	8.943915061700435e-16	9.643783337036057e-16	9.923724079016639e-16	1.0069583380496864e-15	9.388790416190338e-16	6.855575278348838e-16	3.3438731774277183e-16	1.0567800650738915e-16	2.611753924974019e-17	9.580181902363809e-17	1.2435002253582184e-16	9.370172246310538e-17	6.868452753478741e-17	1.3233265557580408e-16	2.38251204846962e-16	3.2620808206875447e-16	3.2677154206965744e-16	3.6310441370902495e-16	4.931343456072204e-16	6.497111483018497e-16	7.623068615677947e-16	7.084569204310558e-16
137	7.175478018823825e-17	2.2925385569347877e-16	4.081707379046038e-16	3.688762845959996e-16	8.144012168025095e-17	-2.472069427033627e-16	-3.361185312471903e-16	-3.796710363387663e-16	-3.711789565530109e-16	-4.963931601869772e-16	-6.52415300743982e-16	-6.620611808729519e-16	-4.3774004763154653e-16	-1.2144477859008385e-16	9.168142679071243e-17	1.3594315944016104e-16	3.9258160418035637e-17	1.869063768666906e-17	9.188336784043062e-17	2.6453929087557273e-16	4.3222514309341136e-16	6.002872500330403e-16	7.021460512630707e-16	5.981694857018834e-16	4.781517007348218e-16	4.3228698332490945e-16	5.527158934267507e-16	6.822163709886411e-16	7.701663056068647e-16	7.266350906830878e-16	5.822497366753826e-16	3.0315480054428703e-16	-2.824801561804132e-17	-2.495213983640083e-16	-2.7747206632492243e-16	-1.7006181754870402e-16	-1.137744414878778e-16	-2.281241034599483e-16	-3.618323721058518e-16	-3.6847124187094306e-16	-1.4755148658106276e-16	1.5450293711619892e-16	3.6610619988712617e-16	3.8130777831533077e-16	3.4467759306924223e-16	3.7134731520520397e-16	4.589831752560641e-16	5.330909333024565e-16	4.008688603009883e-16
138	4.665878824563219e-16	6.170356134436187e-16	7.202223868799667e-16	6.196507500018141e-16	4.575176479327249e-16	2.4365021057853386e-16	1.5816959836301966e-16	-1.2418562880142535e-16	-2.175313581601594e-16	-2.2655313748138834e-16	-1.7739464127336117e-16	-1.1837127324306034e-16	-1.293352478266472e-16	-1.755431270074626e-16	-1.7499737999110124e-16	-8.552800159393454e-17	7.529791669242612e-17	2.387407367655352e-16	3.861851545324947e-16	5.20380249789419e-16	6.738480126540322e-16	7.605766244521429e-16	7.268288539617842e-16	4.843749733089583e-16	2.748909950325752e-16	2.5435090988307333e-16	3.853644795947798e-16	4.866534194189194e-16	4.319634977766764e-16	3.359761496261717e-16	2.967682346801831e-16	2.8723852511987923e-16	1.1332933203699888e-16	-1.771610618528772e-16	-4.2042610455497203e-16	-4.2450582240869954e-16	-3.2026763089441607e-16	-3.088486604631476e-16	-4.011725950941449e-16	-4.0132414468449077e-16	-1.649460347937121e-16	-1.1860286838033846e-17	-1.813191495210102e-17	-2.445900322462286e-16	-3.540340447295045e-16	-1.7050434387240347e-16	1.0511346634687758e-16	1.7352116279227333e-16	8.109352371754852e-18
139	1.1006220595194255e-15	1.2692977889887668e-15	1.379309428475988e-15	1.3344476215228016e-15	1.1344481675092956e-15	9.597497070756006e-16	7.472614196333143e-16	6.924073013334023e-16	5.649790560945713e-16	5.57944709707652e-16	5.871351167230702e-16	6.971042879785103e-16	7.904284141265913e-16	8.248671455701198e-16	8.635163718099806e-16	8.845903789787587e-16	8.69852579166446e-16	8.864311464076218e-16	9.292113280849778e-16	9.943027118364618e-16	1.1195821811699901e-15	1.2231944748374239e-15	1.1679612941027864e-15	1.0660304608308238e-15	9.35867096904785e-16	9.362303130193398e-16	1.033506332399608e-15	1.1048147246151964e-15	1.1127063751215187e-15	1.1443518477390552e-15	1.183921295244962e-15	1.1312823543220595e-15	8.8221953961704e-16	5.36756560818668e-16	3.664753073947292e-16	4.526847258714485e-16	5.842471896874079e-16	5.274226549373952e-16	2.9722627423723267e-16	1.822318841314194e-16	3.7696443790461658e-16	5.980553737858587e-16	7.177611821181447e-16	6.06690403272411e-16	5.349610208387289e-16	6.574117615012764e-16	1.0012942638800111e-15	1.256100285096584e-15	1.2288453640693598e-15
140	1.1225478057621807e-15	1.3313412965960983e-15	1.348386119359995e-15	1.1776425239582063e-15	9.75158154274748e-16	8.748098322235541e-16	8.728423970840494e-16	7.952330834807019e-16	6.517846494731411e-16	5.786836110938112e-16	6.009030265602636e-16	7.400874643293709e-16	8.459109018331764e-16	8.596005941038915e-16	8.131393252883132e-16	7.807875567624786e-16	7.670401099746791e-16	8.385716997291737e-16	9.18382117769457e-16	9.11966102629116e-16	9.010810096440224e-16	8.460966818369301e-16	8.484497073516341e-16	9.026919980411747e-16	9.460402168116526e-16	9.43656357249136e-16	9.834262901829246e-16	1.0992890640404526e-15	1.2197063002663184e-15	1.3056959086676467e-15	1.2830921990738194e-15	1.1728220041993758e-15	1.0151201134051619e-15	8.221139649527303e-16	7.356194380200037e-16	7.775812603906313e-16	8.94169595903604e-16	9.379292845094622e-16	8.290098309885481e-16	6.801499882160289e-16	6.901581664100448e-16	7.470108199045167e-16	8.056399251156032e-16	6.9163589548646595e-16	5.945070390045893e-16	5.880423618762848e-16	6.79386949916076e-16	7.364079322975697e-16	6.854264081311159e-16
141	-9.049170432206823e-16	-8.111041233012378e-16	-6.226398629990865e-16	-5.029569813269999e-16	-4.0060309750370644e-16	-2.9122428683219275e-16	-2.1690089021549005e-16	-2.3573144088644657e-16	-3.1769165295969715e-16	-3.6754226308297983e-16	-3.1722058883287634e-16	-2.6034466307793237e-16	-3.0367802616280577e-16	-4.555373204200394e-16	-5.369738381109286e-16	-5.328393828572853e-16	-4.723929230572946e-16	-4.919201352536984e-16	-4.855909727870591e-16	-3.208159483870809e-16	-5.793502725275348e-17	1.7080906291630636e-16	1.973427223816024e-16	-5.999485763892124e-17	-2.5262895588467873e-16	-2.0135036337118874e-16	6.966508387899856e-17	3.7896092114991365e-16	6.366591996831147e-16	7.48324959150956e-16	6.82602432000077e-16	4.3200683247443126e-16	9.200815772059416e-17	-1.1456404421338638e-16	-1.277778187382594e-16	-3.464755546222815e-17	-4.996487357435687e-17	-2.175366489059846e-16	-3.7273382404166983e-16	-3.753412419187868e-16	-2.3586006354547587e-16	-9.2976983782492e-17	2.9998353813128254e-18	6.718231373333918e-17	2.268251513904124e-16	4.589307667090438e-16	6.638872545257358e-16	7.404763099508556e-16	5.73660067679362e-16
142	3.844910150625375e-16	4.947161632852119e-16	6.105450768580078e-16	5.419824490039054e-16	4.0157343203194167e-16	3.051697128650448e-16	4.2250506147889794e-16	4.677942270269982e-16	5.217785370719926e-16	4.455906086069866e-16	3.1952951560684666e-16	2.859857616632219e-16	3.873764954516299e-16	4.919937669292009e-16	5.482026395276834e-16	5.724266350441104e-16	5.99598589250825e-16	7.900624404828326e-16	1.0357583264508103e-15	1.2264932994428438e-15	1.2904307206803395e-15	1.2833275211959377e-15	1.3636623921641933e-15	1.3107671909538174e-15	1.368966829363319e-15	1.4705544930391081e-15	1.651876035744264e-15	1.88589650951506e-15	2.222430651781275e-15	2.5077642496594712e-15	2.5154559584136985e-15	2.0977454403125095e-15	1.4699874535998675e-15	1.0140742533012371e-15	9.500491389390928e-16	1.1567961953261031e-15	1.3408147118876985e-15	1.3696997048311104e-15	1.3290583319915977e-15	1.3223094831633702e-15	1.4124498452412088e-15	1.4724711454974942e-15	1.568981046961964e-15	1.5830102272532644e-15	1.5921606436591212e-15	1.6169730036412648e-15	1.577107823102796e-15	1.5053904741039951e-15	1.1475915659884854e-15
143	-2.2451486873932813e-16	-6.240230866701174e-17	-1.3459200541877548e-16	-4.54344705202459e-16	-7.338113212969746e-16	-8.182670051851093e-16	-6.075768370508473e-16	-7.26397791295096e-16	-8.845907343683005e-16	-1.068343545778332e-15	-1.07450500944892e-15	-9.123970135691907e-16	-7.488641335185224e-16	-6.795120551641546e-16	-6.722734576910669e-16	-6.141185515628006e-16	-6.15360879922518e-16	-5.930647806614587e-16	-6.599313174016347e-16	-7.707211231572654e-16	-8.951319749043136e-16	-9.701995672413486e-16	-9.188395397371717e-16	-9.575482487125708e-16	-9.273649152866583e-16	-8.658531616222053e-16	-7.345118415786427e-16	-5.66616526426782e-16	-4.2254149597184137e-16	-3.420423220287323e-16	-3.067180168048844e-16	-3.370637823596631e-16	-4.706505110159134e-16	-6.677772048488587e-16	-8.508691965512546e-16	-9.077349652768116e-16	-8.002288327028184e-16	-7.076405778186017e-16	-6.793292069348583e-16	-7.416065025316341e-16	-6.549415908118857e-16	-5.44887673482656e-16	-3.5499264430995807e-16	-4.152124735432904e-16	-5.16844279164473e-16	-5.790728355033543e-16	-5.465415372494777e-16	-4.996831922282321e-16	-5.222748321738492e-16
144	1.262865690144716e-15	1.0050562604014735e-15	7.927606401326015e-16	7.917685895987875e-16	9.314538593809364e-16	1.0353239241631997e-15	9.834927482413551e-16	9.81577825439524e-16	9.487867148447139e-16	1.0511931839263992e-15	1.1547991304505957e-15	1.2021184381174667e-15	1.1121972238400934e-15	1.0118835564739445e-15	1.0106085453640212e-15	1.1926107471156986e-15	1.5063709141011891e-15	1.7061880663017743e-15	1.7179274199273056e-15	1.5839406905259037e-15	1.474102873429135e-15	1.500244712749496e-15	1.5783329715860958e-15	1.6899247944206442e-15	1.695419019402881e-15	1.5713463121957212e-15	1.3723540118553766e-15	1.1705013974422624e-15	1.0003485483071744e-15	9.332607791732369e-16	9.621514932668915e-16	1.0733285478701184e-15	1.1825565689195142e-15	1.1786644159317647e-15	1.1179592251129371e-15	1.0713579098918575e-15	1.1167214497042778e-15	1.2353448237361918e-15	1.243214218576997e-15	1.1259897628327494e-15	9.296689794645275e-16	8.470383879596877e-16	9.404387642031895e-16	1.1178009658517049e-15	1.1393343087428428e-15	1.014321570578415e-15	8.919803261594874e-16	9.797968694014063e-16	1.2321383442802424e-15
145	-2.6698735049282563e-16	-3.0979541077678484e-16	-3.2183493829845907e-16	-1.3535466377733573e-16	-6.783773970162251e-18	2.683887611540338e-17	-1.8252505995207612e-16	9.406801752073396e-17	3.8447040538827486e-16	6.24264388037675e-16	5.103776767059374e-16	1.0677293106193261e-16	-1.9754324817749937e-16	-2.232701848493724e-16	-1.7951944615155137e-16	-3.8432297442508385e-16	-7.03694938590782e-16	-9.941967410283161e-16	-9.844260198049879e-16	-7.989485978229134e-16	-6.406566389715463e-16	-6.041322296413949e-16	-6.399020208343463e-16	-5.425393903644814e-16	-5.40954500936392e-16	-7.035746331502046e-16	-9.478677506668361e-16	-1.0679563413965583e-15	-9.69041436792249e-16	-7.443084041557375e-16	-5.547111188774736e-16	-5.022822274958154e-16	-5.616031349622627e-16	-7.063584217031063e-16	-8.352969702545195e-16	-8.834075465489113e-16	-9.223358103909055e-16	-9.54666894832129e-16	-1.037342848450962e-15	-1.149181041527267e-15	-1.2276063641411223e-15	-1.1245813536356035e-15	-1.0318335253276648e-15	-9.374695628611247e-16	-9.565041624779676e-16	-1.1045708870158496e-15	-1.1729135871338414e-15	-1.0946936166625551e-15	-8.313872919426811e-16
146	2.0076521804517657e-16	3.2748850037548433e-16	5.059094113557258e-16	4.76136988328958e-16	3.601514378216932e-16	1.7760799310874043e-16	2.9015647924384143e-16	1.1486665257433004e-16	1.7273995458832074e-16	1.8066550763583367e-16	1.9237164250380133e-16	2.493826135192195e-16	2.861270128093781e-16	2.6904333350304583e-16	2.2184388436960213e-16	2.1035972759040716e-16	2.974698869655701e-16	4.23081476673515e-16	5.240735943756391e-16	5.849515681475369e-16	6.413070310230536e-16	6.705273370048526e-16	6.913875143236579e-16	4.260156711007746e-16	1.5588129091044458e-16	5.043940879550933e-17	1.6998988167750798e-16	3.383508704856353e-16	3.642392390971701e-16	3.054979876747199e-16	2.9177465186822206e-16	3.6277218638134187e-16	3.5478827654335603e-16	2.6048951806523793e-16	1.4504978114133421e-16	1.7452465746479777e-16	2.92206662576239e-16	3.3991737527199627e-16	2.551292160870266e-16	9.573877271583122e-17	3.851100360116534e-17	4.1766751701638785e-17	1.1329275121629354e-16	1.0562522678574118e-16	3.651685660131428e-17	-8.322921773374227e-19	-3.310242365019598e-17	-8.69020501960858e-17	-1.8396789234583954e-16
147	5.017816411979397e-16	3.3453529912915714e-16	6.822827282063942e-17	-2.8981726529725003e-16	-4.282490804813605e-16	-3.9393861378589016e-16	1.2342837871999687e-16	2.411645685777908e-16	4.960527634173046e-16	4.511149891690991e-16	2.3835305502334053e-16	6.267407914460283e-17	2.850232517337437e-18	7.338450469671763e-17	1.3399581220303395e-16	2.007976152825328e-16	4.613972602380857e-16	7.65053022488991e-16	9.720471899667229e-16	9.586890781546169e-16	7.407290865784062e-16	6.570747288699824e-16	8.753475793665381e-16	1.0174372498764862e-15	1.058678076851767e-15	9.08009735107309e-16	6.855809638369115e-16	4.89954688914591e-16	3.5587209193445834e-16	2.8008391531220456e-16	3.463821351675659e-16	5.820532597192638e-16	8.30273434719737e-16	9.123719148726153e-16	7.313157243680944e-16	4.713113932083423e-16	4.099735390300232e-16	5.562199089861355e-16	7.104670140063084e-16	6.310596553713724e-16	3.36311511753076e-16	3.651042266027114e-17	-3.036913486373088e-18	1.2850399142727732e-16	2.3349016990251567e-16	3.7096902772771936e-16	4.430881321477687e-16	6.170867476862442e-16	8.55083811738896e-16
148	-6.236277567931557e-16	-7.326907031335887e-16	-9.238418551861007e-16	-1.114734344585789e-15	-1.0300660694622888e-15	-8.90935762294639e-16	-5.993082407286274e-16	-7.887932452294356e-16	-6.825481182312496e-16	-5.273202934421936e-16	-3.699305692315899e-16	-4.162471266257922e-16	-6.300190618131569e-16	-7.776149738633752e-16	-7.164841907055356e-16	-5.382951941500495e-16	-3.4494928716362053e-16	-3.03141259957871e-16	-2.617926448305261e-16	-1.6938312512650307e-16	-9.237094488965933e-17	-9.340421573617883e-17	-2.0242115448633645e-17	-1.0864730234392793e-16	-1.9926821809717077e-16	-3.4690286559990003e-16	-4.928597499257739e-16	-5.786342897715327e-16	-6.660244992009913e-16	-7.752064655357005e-16	-9.276680751384515e-16	-1.004520200752872e-15	-9.965931873374827e-16	-8.891908202894954e-16	-8.288606136586524e-16	-8.264036884742441e-16	-8.257550634846458e-16	-7.380721449015357e-16	-5.646944802716982e-16	-4.1080924789750425e-16	-3.692137104534312e-16	-4.1483301590179993e-16	-5.429296715486419e-16	-6.769182659387063e-16	-8.275446946148438e-16	-9.382061534551007e-16	-1.1083596426634543e-15	-1.129398847807462e-15	-9.632387932684598e-16
149	1.6294341280144538e-15	1.4646708561714993e-15	1.2768416743999125e-15	1.1338791397081532e-15	1.154715195333036e-15	1.274757211031386e-15	1.4469132982542079e-15	1.477977972412655e-15	1.4706048876595741e-15	1.4922100951763436e-15	1.5036330807003982e-15	1.4858938355287627e-15	1.3743501832529842e-15	1.2694822847170015e-15	1.261928148931735e-15	1.3796316099977863e-15	1.5693307814558924e-15	1.6844926691942784e-15	1.7445539461441033e-15	1.7616568575434926e-15	1.8114145136264117e-15	1.831611341054085e-15	1.829243990100167e-15	1.8345409638192632e-15	1.839873098275433e-15	1.790206015358905e-15	1.6339205735117098e-15	1.4360062499089942e-15	1.2948678413704002e-15	1.320570888878939e-15	1.4255317366754098e-15	1.529662324674935e-15	1.6028103682054582e-15	1.6175932864606554e-15	1.6229977350406492e-15	1.5818627127322988e-15	1.5289115804794503e-15	1.556821872603269e-15	1.579271480778873e-15	1.5233605092644587e-15	1.2955905746809372e-15	1.0767033289267483e-15	1.0646252566543935e-15	1.267012954670336e-15	1.3682321044756057e-15	1.3051080422339566e-15	1.1645236989385918e-15	1.2088971008958552e-15	1.404017666108218e-15
150	8.283028265441309e-16	6.437673430133076e-16	4.58125536715057e-16	3.416139287906392e-16	4.259209074630443e-16	4.917327094716919e-16	6.939976894318421e-16	5.53005086696147e-16	6.315598229208243e-16	7.158813553753309e-16	7.497623001828755e-16	6.986190457130476e-16	5.534088159962302e-16	4.746060083901742e-16	5.501503926800509e-16	7.551204910094564e-16	9.705260024089885e-16	1.0525032278171699e-15	1.0534414265437108e-15	1.0326027476617922e-15	1.068602433660894e-15	1.1028822190264085e-15	1.2092187325124036e-15	1.1701586981856752e-15	1.115232208993965e-15	9.933073128308669e-16	8.644650139983871e-16	7.673470867465131e-16	6.907087377751031e-16	6.7263098288724e-16	6.262027350813463e-16	5.739216485718129e-16	5.437838222917519e-16	5.461595694065536e-16	5.645729195430798e-16	5.405642278018649e-16	5.333319875829926e-16	6.586714871613499e-16	8.894511584960697e-16	1.0953539050632992e-15	1.0521164329226863e-15	8.1362213209415375e-16	6.07212355814515e-16	5.598749971433987e-16	5.843643699937729e-16	5.742263149486345e-16	3.9488795112741483e-16	2.8927228219232295e-16	3.5055412518267434e-16
151	-1.233295220969546e-16	-3.716382813228927e-16	-5.089827999636984e-16	-3.6608755008713323e-16	-3.264941267947989e-16	-3.6908427930037617e-16	-4.974199637409936e-16	3.4285665006237205e-16	1.0026621307674516e-15	1.1705638760969883e-15	5.668922270139665e-16	-2.983700049915955e-16	-7.662552961907017e-16	-7.833549885475511e-16	-7.995866728139691e-16	-1.097828248903966e-15	-1.361537218210373e-15	-1.6515231473554995e-15	-1.930273172813382e-15	-2.2483230567007822e-15	-2.4698641728518256e-15	-2.4707662483435554e-15	-2.4314957699924543e-15	-2.171950392858354e-15	-2.1031701984969882e-15	-2.178651216580227e-15	-2.3365219896589865e-15	-2.3939446757373056e-15	-2.170716151503087e-15	-1.6548168674815163e-15	-1.1026619412839257e-15	-8.466939337579741e-16	-1.027949629907028e-15	-1.3773875972527585e-15	-1.692452443165832e-15	-1.896807091673834e-15	-2.0580806716912854e-15	-2.129213723283586e-15	-1.94895575698939e-15	-1.6620168931913077e-15	-1.5172089612333212e-15	-1.5553198357897573e-15	-1.8334520688527374e-15	-1.8551256283922437e-15	-1.7445594171800333e-15	-1.824013632959236e-15	-2.0341314684955653e-15	-2.099429568659684e-15	-1.7705781230644649e-15
152	8.70275103478378e-16	1.0737476911445774e-15	1.19263748599325e-15	1.153989520959655e-15	1.12457746004265e-15	1.0767901090737364e-15	1.0014193924095689e-15	7.606722424409882e-16	5.805391227350616e-16	5.229042187987174e-16	5.489732259752919e-16	6.097074011421106e-16	5.838441674650507e-16	4.688505574394907e-16	4.3337406036452295e-16	5.371359656891781e-16	7.668278539961441e-16	9.578668235828419e-16	1.064210536570349e-15	1.1078261830323164e-15	1.2270675400758522e-15	1.3073082740933498e-15	1.2790352728269882e-15	1.085494494016846e-15	9.666020195085576e-16	1.0143894614951794e-15	1.1214906462460059e-15	1.1275448642870085e-15	1.0869118897183688e-15	1.1822847793106757e-15	1.3702486632122662e-15	1.4230590480105607e-15	1.1890850703273819e-15	8.095264509109025e-16	5.806724006367949e-16	6.101213597651711e-16	7.160991072395835e-16	7.553195425982547e-16	6.595550377146246e-16	5.493999740822908e-16	5.191679296682278e-16	5.164929327323655e-16	5.678049085768935e-16	5.817539244138693e-16	6.491136291414198e-16	8.254370024306333e-16	1.0531684322818567e-15	1.1959441536657616e-15	1.1029203020504565e-15
153	-7.507256906735178e-16	-5.412150386965266e-16	-5.111249572573881e-16	-7.495348853397547e-16	-8.763544808096762e-16	-9.100151367410784e-16	-5.647385725341892e-16	-9.275229923213175e-16	-1.0744166380380176e-15	-1.168983349390179e-15	-1.092437639506516e-15	-9.25566574429048e-16	-9.562338852595382e-16	-1.1375652560886112e-15	-1.2701481607307024e-15	-1.2373510717991167e-15	-9.5791712215357e-16	-7.164008909410132e-16	-5.6895375186924745e-16	-4.643887401348953e-16	-3.940276536390481e-16	-3.4886290562848054e-16	-3.351971976359414e-16	-5.929664233414903e-16	-7.984954819793207e-16	-8.904761706847249e-16	-7.917738861378222e-16	-7.098920091895788e-16	-7.585809117453668e-16	-9.622861670405696e-16	-1.126419928409961e-15	-1.1745046208494486e-15	-1.150269845405642e-15	-1.1419065553011247e-15	-1.1735244158584075e-15	-1.1415374308323448e-15	-1.059677916778177e-15	-9.318095304600715e-16	-8.6360672503564e-16	-8.602013639271773e-16	-8.371193326336445e-16	-8.403640721886216e-16	-7.860464956610032e-16	-8.917268000168213e-16	-9.629635653818338e-16	-8.830406659636983e-16	-7.833506566099521e-16	-7.039513332699122e-16	-7.147845605499064e-16
154	-1.1379816512705314e-15	-1.0053413894340067e-15	-5.696318276443356e-16	-2.7953072854278625e-16	-2.5793284491103884e-16	-3.8716333978481324e-16	-2.2226015354160603e-16	-1.5427975060648286e-16	4.722722171385606e-19	-1.0727364018468272e-16	-2.9308195717942706e-16	-2.885026440996438e-16	-3.4582820089963807e-18	2.9647948556636755e-16	4.021985607301346e-16	2.486007699127748e-16	-1.232808893510865e-16	-3.521998927205723e-16	-3.5304297934294604e-16	-1.8032065665079002e-16	3.372275129619595e-17	2.092190071962759e-16	4.474918738616626e-16	3.686258685292559e-16	3.3501760137146058e-16	3.972744796561113e-16	6.988415332592106e-16	1.1146422003998001e-15	1.548924892597836e-15	1.7804475614948224e-15	1.7330468387837402e-15	1.414519625570477e-15	1.0157703705174151e-15	7.727584877564985e-16	7.869152876056964e-16	9.313034259480469e-16	1.0470410238421874e-15	1.0001724008272707e-15	8.731015395949771e-16	8.091061864901148e-16	8.53166312957135e-16	1.0303837223284737e-15	1.2561362962435325e-15	1.4291819180365916e-15	1.5432773633227924e-15	1.5501714734643726e-15	1.3266150108722928e-15	9.79253416566214e-16	4.2083656979946596e-16
155	3.7924629359073675e-16	5.531502225370427e-16	6.297422687062124e-16	5.831975046126428e-16	4.993683130560783e-16	3.6112098885929846e-16	4.398878970050237e-16	3.0678652560571643e-16	3.7636809972886164e-16	3.486143310970401e-16	1.9426495605500588e-16	5.91516491812836e-17	3.123877302517613e-17	1.3054513461449276e-16	1.7911576600772002e-16	1.3265064437533024e-16	7.778109793988205e-17	1.5578415806992856e-16	3.5545103939260195e-16	5.192636662655358e-16	6.440573214034177e-16	6.339908305305635e-16	6.403219505398352e-16	5.301183083779323e-16	4.73279157898398e-16	4.551914723371238e-16	5.643738815696075e-16	6.68536369134235e-16	6.579906554761692e-16	5.500684495410804e-16	4.2042891150402624e-16	3.5372445353095807e-16	3.1975327116487404e-16	2.1013124885938145e-16	1.1652951301141538e-16	8.061851956004294e-17	1.312282932850368e-16	2.4433145115909217e-16	3.1076305175010373e-16	3.319754013360851e-16	3.255237488357305e-16	3.246764087620582e-16	3.8246146249386753e-16	3.4673432898757333e-16	3.128920370399591e-16	2.7513813864573405e-16	1.979036591560395e-16	1.44532283872393e-16	1.8750685334147695e-16
156	-3.4332407001498297e-16	-1.7279766890483793e-16	-9.611097539347143e-17	-2.602049939924122e-16	-3.5345539024240983e-16	-3.367477514079354e-16	-8.170238790734017e-19	-1.0024833896358908e-16	-5.775966889711238e-17	-9.378518786452526e-17	-1.0673039985275687e-16	-1.1934681619609885e-16	-1.7465751169585335e-16	-2.034993124561504e-16	-1.8316143983522341e-16	-1.381079790249377e-16	-1.4887099542560797e-16	-2.307911348381554e-16	-2.4629618698419386e-16	-1.2649754461419942e-16	5.2646368838305876e-17	1.089696790936103e-16	9.998664392046816e-17	-1.302296155135259e-16	-2.9028813985416744e-16	-3.492197069963024e-16	-3.224146139267663e-16	-2.881916050949582e-16	-3.3322344432671993e-16	-4.0793141072571e-16	-4.7608160898862e-16	-4.857050686635188e-16	-5.116328055742823e-16	-5.183384488726166e-16	-5.244074036928634e-16	-4.695278370867036e-16	-3.8288786284111523e-16	-3.2272935718069517e-16	-2.8329309454720676e-16	-2.548691417759972e-16	-1.8029324197016665e-16	-1.7138856653053757e-16	-2.4845258651147973e-16	-4.3511471546009555e-16	-6.072638280121018e-16	-6.303585015521147e-16	-6.289017311120201e-16	-6.333342375631583e-16	-6.442293446982156e-16
157	3.931479244786728e-16	5.318212645448952e-16	5.280294486169645e-16	3.78835251901385e-16	2.4245014627703904e-16	1.7135575799823394e-16	2.0673018211501956e-16	9.960789059395073e-19	-2.467905091596723e-16	-4.540750770959428e-16	-4.6952531450238e-16	-3.1261231416782757e-16	-1.342585189180721e-16	-6.714221600220327e-17	-1.0632077111977001e-16	-1.226751659781671e-16	-1.8031398799105634e-16	-1.614300973544356e-16	-1.786058066457299e-16	-2.1673796020424424e-16	-2.722845457615691e-16	-2.9405266450736823e-16	-2.5330499788889835e-16	-2.6663678277774207e-16	-2.2166046709518984e-16	-1.584917033048834e-16	-6.888634997989026e-17	4.173597070495681e-17	1.2342278191876503e-16	1.3258197776327396e-16	7.610386387110977e-17	-4.261924666760202e-17	-2.394090704196564e-16	-3.9843225062790275e-16	-5.448855911870397e-16	-5.783572017648945e-16	-4.861929045629374e-16	-3.48658387445978e-16	-2.688689774205935e-16	-2.922435072073749e-16	-2.4135355285529774e-16	-1.4486818710276786e-16	8.687079234347667e-17	1.2562374159549418e-16	8.960098171686732e-17	4.745037127718976e-17	1.0696458639365406e-16	2.16892808029591e-16	2.4199086573780273e-16
158	1.2416363791885188e-15	1.549990386725688e-15	1.7235207838759382e-15	1.5418027354139506e-15	1.1431756933278525e-15	7.990976369744057e-16	7.563990673865937e-16	5.642269497450496e-16	3.450886018991961e-16	9.981219011268601e-17	2.9698100151651194e-18	2.271998899650074e-16	5.962889323228368e-16	8.65296850768145e-16	9.451827521753056e-16	9.051950912602488e-16	7.816242821432357e-16	7.910245573333184e-16	8.961636641281632e-16	1.0580816573618495e-15	1.2608364894221344e-15	1.344671478757785e-15	1.2680746814771551e-15	1.0361411391970454e-15	9.247055628113995e-16	9.781315175645516e-16	1.1673604948590856e-15	1.299839928682398e-15	1.353148581034678e-15	1.386658607594607e-15	1.3636714438310516e-15	1.1761495777581684e-15	8.404153420352656e-16	5.018002346874377e-16	4.0105702756883077e-16	4.966622548452752e-16	6.022989809552932e-16	5.457821251954134e-16	3.551101874781488e-16	1.8643223208563885e-16	2.214545171525011e-16	3.0580844688362084e-16	5.081564945988993e-16	5.739184883070768e-16	6.502039298500283e-16	7.038029057126176e-16	7.52101871791481e-16	7.982455861089787e-16	7.954427869460748e-16
159	4.525493348376457e-16	7.517059672161616e-16	9.062594262401278e-16	7.890865233509665e-16	5.348776749769012e-16	2.1261041342844796e-16	1.088450615243543e-17	-4.483465054124915e-16	-6.301437130290006e-16	-6.273837743495236e-16	-4.462845523811633e-16	-2.458449245209488e-16	-2.056056760846297e-16	-2.585673784805174e-16	-3.081173657010466e-16	-2.517740268911672e-16	-1.0499247099935843e-16	7.319443668643079e-17	2.62559040802103e-16	4.511754928163768e-16	6.138118025090477e-16	5.805976736642877e-16	2.8810202776714076e-16	-2.1858651704554323e-16	-6.017904440995003e-16	-6.958819786896454e-16	-5.514985865750476e-16	-4.73360241238713e-16	-4.381575743392905e-16	-4.352201240022057e-16	-3.7276215796552494e-16	-3.9025841677776367e-16	-6.822343802723049e-16	-1.1953235783502779e-15	-1.5597858875149004e-15	-1.4697713030109631e-15	-1.1793107685423394e-15	-1.0322011025131397e-15	-1.2320720815567467e-15	-1.458872189500703e-15	-1.3648804655014914e-15	-1.0844500562292028e-15	-7.463058313328686e-16	-7.034910356147643e-16	-5.957580010199323e-16	-1.7199955340329133e-16	4.3492855820091146e-16	8.1844393480579095e-16	8.891204496899827e-16
160	5.177046906731685e-16	2.8540442041191857e-16	2.818342288847742e-17	-1.898208027611384e-16	-1.975716028110217e-16	3.791813095072515e-18	3.2105697715040854e-16	5.831742072853046e-16	7.018433322043224e-16	6.35915631825664e-16	4.834069701396868e-16	3.8918857207032717e-16	3.9425939383691234e-16	4.619814226743902e-16	5.07409603608464e-16	5.310351715498544e-16	5.458309649094899e-16	5.735088473707915e-16	5.830101257050548e-16	5.433979539789717e-16	5.429975087168908e-16	5.936022136244714e-16	6.796068198231752e-16	7.549704290810088e-16	7.600488625487222e-16	6.973817013629331e-16	5.895830062024216e-16	4.0466070458964025e-16	7.49428002102355e-17	-3.059459412695694e-16	-5.610482823928502e-16	-4.658592538170128e-16	-9.467742578502634e-17	2.795773179565678e-16	3.6393547995377017e-16	2.2468371034453535e-16	1.174497918805752e-16	2.939664522031403e-16	6.671514911090991e-16	9.97624923957676e-16	1.1041140707614631e-15	9.185579176248539e-16	6.518070485430192e-16	3.498743164938069e-16	3.345626009840116e-17	-2.431052387445436e-16	-3.9742507133420147e-16	-3.512813558931107e-16	-2.2107340490978857e-16
161	-9.41989491329059e-16	-1.1907136886286433e-15	-1.3714358361623335e-15	-1.4281754763196616e-15	-1.3063439772540102e-15	-9.773421156638884e-16	-6.478829959085065e-16	-1.0432322050904278e-16	1.5404027317373648e-16	1.6527431206757247e-16	-6.615112215735952e-17	-4.811215663187318e-16	-8.722847073209531e-16	-1.0597740826456974e-15	-9.976697691936727e-16	-8.854725445906759e-16	-8.819212343848608e-16	-1.1560403733163926e-15	-1.510308680428588e-15	-1.817356341139602e-15	-2.002384699441138e-15	-2.0694818046526917e-15	-2.0330270784618237e-15	-1.7786833387524083e-15	-1.6014520149256304e-15	-1.5457278751648571e-15	-1.538573939527124e-15	-1.4193008560782966e-15	-1.2353253414152785e-15	-1.1518722296957619e-15	-1.2275772966981239e-15	-1.2554580464431244e-15	-1.177992615968388e-15	-1.0434887939338633e-15	-1.173268309078648e-15	-1.4266682515265406e-15	-1.5225278443645062e-15	-1.26298366872573e-15	-8.2746661068267e-16	-5.633200006945643e-16	-4.975276359492464e-16	-5.707005128968111e-16	-7.522664977396925e-16	-9.69054100256102e-16	-1.2253429165733797e-15	-1.446610894393518e-15	-1.5650310448762282e-15	-1.6852000740449167e-15	-1.884454905481104e-15
162	6.373913548250631e-16	5.604372838725741e-16	6.003119492565473e-16	6.694144194803779e-16	7.125990894032541e-16	7.286831687236909e-16	7.949239209602341e-16	9.881382678659254e-16	1.1019197489019228e-15	1.0829496079273128e-15	9.256714580062728e-16	7.853117257574915e-16	6.989039397590735e-16	6.439824919689442e-16	6.019533006048469e-16	6.599596700775095e-16	8.389797173308351e-16	1.0249079824288697e-15	1.0387500819727234e-15	8.672756028380475e-16	7.240784529471926e-16	7.667433990829435e-16	9.180686176934504e-16	1.124481889472339e-15	1.2148600957096999e-15	1.1945267000080644e-15	1.0526060734793837e-15	8.402158287028304e-16	6.351682555514312e-16	5.713298789642534e-16	6.099397405559993e-16	6.732878288193303e-16	7.068155059708751e-16	7.500166283588342e-16	8.210823336119134e-16	8.357973424076259e-16	7.629796263676595e-16	7.279200213170682e-16	8.249944695398467e-16	1.0179904096713445e-15	1.1086981585339819e-15	9.377411311673387e-16	6.260930714035872e-16	3.563111422066311e-16	1.4747135480711464e-16	-7.318749162334811e-18	-1.0441360048770494e-16	-2.720006709321542e-17	1.942774822008345e-16
163	9.297293891993193e-16	6.522420793901023e-16	3.433952210845539e-16	9.620167359755788e-17	1.3924887320619533e-16	3.72507860290312e-16	8.03486997101044e-16	1.0594933682884881e-15	1.2778384582457786e-15	1.33787874069714e-15	1.206155790210675e-15	1.0025741298603561e-15	8.110535080837384e-16	7.215918112324425e-16	8.087030388554543e-16	9.001870506745897e-16	9.04210850278154e-16	5.763455235289152e-16	1.1574835430907885e-16	-2.270843910685792e-16	-2.0697845393178905e-16	-3.236265351281591e-17	1.380071594486793e-16	1.6380882863743074e-16	2.1537664626303546e-16	3.093656395153719e-16	4.145293161091146e-16	4.00306739457595e-16	3.401052336359605e-16	4.215061054997548e-16	6.431236209140225e-16	8.624670020338518e-16	9.25774077329159e-16	9.170849498039592e-16	8.594703561251867e-16	7.884545529404793e-16	6.901083641360885e-16	6.526255350579132e-16	7.756501995525252e-16	1.021387666052116e-15	1.265070217378665e-15	1.202035824072846e-15	9.586088392335516e-16	6.431254535417984e-16	4.1043161997933145e-16	2.7144394276665713e-16	8.909135451942827e-17	-9.11343073503547e-17	-2.355794365922641e-16
164	-2.6923114460001795e-17	-2.1382944131959005e-16	-5.266374084293004e-16	-8.401317492279314e-16	-9.082282534833679e-16	-5.899568928690168e-16	-1.3705090449459278e-16	5.284354213576726e-16	8.246112650599516e-16	7.935940681995964e-16	5.064951977471355e-16	1.6825192806218958e-16	-7.510742549457552e-17	-1.9753419986370666e-16	-1.857372753262381e-16	-1.3790327944475338e-16	5.6691389273345095e-18	-8.797029614314964e-17	-4.618722968711794e-16	-9.532527372729473e-16	-1.1537648930957743e-15	-9.430010282211934e-16	-6.039943142416818e-16	-3.951897634787646e-16	-5.618640859190305e-16	-7.919877410048976e-16	-7.880238263665828e-16	-5.934167906836505e-16	-5.0775585886956375e-16	-6.42780836529498e-16	-8.352205080695644e-16	-7.39948703402564e-16	-4.493891259505598e-16	-6.034991900314773e-17	7.903508769315356e-18	-1.047375154838946e-16	-2.2537334002101253e-16	-1.446833550637063e-16	1.0916009124701105e-16	3.746765446862143e-16	5.774977666433285e-16	5.784463342478029e-16	3.907500860645896e-16	1.2872463824055617e-16	-1.4105433666112125e-16	-3.4055890509292314e-16	-4.27040489458699e-16	-4.605306353504047e-16	-5.345759555200243e-16
165	-4.291612782685488e-17	-3.1240391813218435e-16	-5.938917552404745e-16	-8.776209536895659e-16	-9.313779680157937e-16	-8.812913782827062e-16	-2.839492084838871e-16	3.756281903919586e-17	5.047795650320635e-16	3.8229548013479926e-16	-1.880089178591795e-16	-8.609556508665342e-16	-1.2830653250779633e-15	-1.3718801629720002e-15	-1.2994666873137693e-15	-1.2283437991679234e-15	-1.1861261343157512e-15	-1.2213062723611404e-15	-1.3297264801351183e-15	-1.5470043242446825e-15	-1.7466100119726185e-15	-1.8411662372551413e-15	-1.5415771352263147e-15	-1.2165141293993317e-15	-9.712056750733728e-16	-1.0265696023843931e-15	-1.157381795588847e-15	-1.1058822625347563e-15	-8.274310359695891e-16	-5.175298924828569e-16	-3.6209454778319347e-16	-2.4642863600725916e-16	-5.284059751198885e-17	1.6949604238255103e-16	6.429283109941153e-17	-3.4549163682508983e-16	-6.526181429197999e-16	-5.155760126180247e-16	-9.624280892517547e-17	8.858354843814209e-17	-1.1229514231448983e-16	-4.715092060314656e-16	-7.254532124761674e-16	-9.859518481520928e-16	-1.3376623122106363e-15	-1.6580525429836803e-15	-1.8601170260230687e-15	-1.788832667510897e-15	-1.6518295278056145e-15
166	1.2164858683016895e-15	1.0161565728569652e-15	8.145803748609042e-16	6.652491930527806e-16	7.736269067160701e-16	1.0088874864689481e-15	1.4343450460581362e-15	1.5059721885763483e-15	1.664360061004707e-15	1.7172297403669027e-15	1.672670869357962e-15	1.5556122257371308e-15	1.392308188453369e-15	1.2052146197439045e-15	1.0613299061740994e-15	9.483549216041816e-16	9.503628060512357e-16	1.1116728476995827e-15	1.358451918224834e-15	1.4858470308993543e-15	1.4598685517119191e-15	1.401066255706673e-15	1.526060971452474e-15	1.64013006522157e-15	1.6540325232777436e-15	1.4842769586955494e-15	1.2769358164711094e-15	1.1971150251992267e-15	1.1840926304943198e-15	1.1773851072212922e-15	1.1535647257728067e-15	1.2431141784108285e-15	1.4408371417461691e-15	1.6127686516992265e-15	1.6517598266020298e-15	1.6269273555328415e-15	1.6816711502525668e-15	1.7732128719234791e-15	1.676079418775214e-15	1.3831402592544688e-15	1.0220239448593825e-15	8.155423072800468e-16	8.646416207612e-16	9.386373685979142e-16	8.565221117972495e-16	7.730955805113728e-16	7.400372512386963e-16	8.308984958964042e-16	9.221079234928443e-16
167	4.87691212532949e-16	4.0937183983520207e-16	4.3672621592393987e-16	5.264901371104686e-16	7.777964776212706e-16	8.909228352851081e-16	1.2560936709348554e-15	1.1283328188067465e-15	1.401959724348114e-15	1.5156915343568205e-15	1.4724358809828705e-15	1.3069275709175308e-15	1.168354542676251e-15	1.1230322292303731e-15	1.1447824166880134e-15	1.0821681090797012e-15	1.0093202745466578e-15	1.0719478463257044e-15	1.2995568352415231e-15	1.4735855027717913e-15	1.5018512328580657e-15	1.3047376356918576e-15	1.322086587265725e-15	1.2438554056101365e-15	1.2041272458603205e-15	1.0434386179689578e-15	8.72487417357234e-16	8.289774717764565e-16	9.338405385806942e-16	1.1485109782070458e-15	1.350002754426209e-15	1.5253004034307329e-15	1.7043954813318552e-15	1.8563626294439102e-15	1.961184800529656e-15	1.959916037539353e-15	1.8366471644595653e-15	1.6538257606575196e-15	1.4405352227171028e-15	1.2728189489170977e-15	1.0509405571427262e-15	8.481824526457919e-16	7.190158868339352e-16	6.351746320407812e-16	5.535248576993054e-16	5.0247470175218195e-16	3.246908641559171e-16	1.9893665011882587e-16	1.2262489841620792e-16
168	-1.0591215939830467e-15	-1.0528220704611604e-15	-1.0213924838390975e-15	-1.0166653862910015e-15	-9.844684519912623e-16	-9.78577154187545e-16	-9.813831996557036e-16	-1.0712839785628745e-15	-1.063654216382367e-15	-1.0450849641141868e-15	-9.692375244827778e-16	-9.094760792679026e-16	-8.577336210047218e-16	-8.520462479213237e-16	-8.810740243611279e-16	-9.562715054545517e-16	-9.454828949790796e-16	-9.09606259959445e-16	-8.126947455440706e-16	-6.742972209913551e-16	-5.943886420472636e-16	-4.762721505908721e-16	-3.5267196776046e-16	-3.949559843712161e-16	-5.082055142473082e-16	-6.261337322311764e-16	-6.630075600109876e-16	-6.21524100683897e-16	-5.460510267581812e-16	-5.234453766477194e-16	-5.238577978293933e-16	-5.24200389429393e-16	-5.546271200004383e-16	-5.781055019611917e-16	-6.468225286848545e-16	-6.536299137131591e-16	-6.017154413986202e-16	-5.756565154780595e-16	-6.317922536127238e-16	-7.800269897156111e-16	-8.917018772785606e-16	-8.426376741771208e-16	-6.462333698006633e-16	-4.608871411597393e-16	-3.391044042777611e-16	-2.647981265253749e-16	-2.1621937818547048e-16	-1.8976923431532293e-16	-2.1781510227970973e-16
169	7.270694614122223e-16	5.015690474790329e-16	2.1686918257570305e-16	-4.62890115192105e-17	-1.2914966207109766e-16	-4.753478370506481e-17	6.944559509869862e-17	2.1165766811519655e-16	3.0495064248640185e-16	4.2783150962154977e-16	5.276548028499957e-16	5.969868398099408e-16	6.394052836926356e-16	6.527866138172936e-16	6.63351543207574e-16	6.513082266415077e-16	6.49718345569458e-16	6.604869186927186e-16	6.549804822554816e-16	5.647661654522027e-16	4.980872148270117e-16	5.069498447045e-16	5.991283141362121e-16	6.544950310492781e-16	6.13647875653568e-16	5.319821949854583e-16	4.991975956362624e-16	5.106969814735572e-16	4.606281529702517e-16	4.1809455326810768e-16	4.522364608985681e-16	6.412002268396626e-16	8.491950784992138e-16	9.768984961137886e-16	9.989428255319477e-16	1.0314864070315547e-15	1.0813729179040916e-15	1.1220051742239977e-15	1.1268021840328734e-15	1.1165677681824356e-15	1.1002519105033103e-15	9.72144569665151e-16	8.342716148432233e-16	7.442965025013052e-16	7.842245266395517e-16	8.388516238240753e-16	7.792311394461566e-16	6.089138471868214e-16	4.3742061017421767e-16
170	2.1893821975910676e-17	-1.5211738281254163e-16	-4.375143010114862e-16	-8.016542415516048e-16	-9.23175747391254e-16	-7.545073854270658e-16	-3.2245268472796595e-16	-9.763760117772149e-17	8.082549441842431e-17	1.403541112921831e-16	1.8798962805340672e-16	2.1828449738386957e-16	1.9946512348699218e-16	1.000801534622822e-16	8.39296466952855e-19	-7.645263522729604e-17	-4.4367606628985875e-17	-3.831714588854931e-17	-5.5270142700428603e-17	-1.3511893122647894e-16	-1.9506174487701805e-16	-2.356219075476056e-16	-1.4774856569795506e-16	-6.645480699035673e-17	5.487418452818383e-18	-1.228621990126358e-17	-8.495494660988388e-17	-1.6705618496661116e-16	-2.338473942718882e-16	-2.381739091335668e-16	-2.1175176003106953e-16	-1.143126740323834e-16	-2.871025736850687e-17	9.938309332608524e-17	1.8326856076045193e-16	3.2846224910174983e-16	4.721153067614278e-16	5.77060152859143e-16	5.802582650978278e-16	5.271659719033915e-16	5.357494480146888e-16	5.330094682932377e-16	4.554043551789992e-16	1.5159618322910818e-16	-2.439231655028871e-16	-5.051629100187256e-16	-5.793300292528785e-16	-5.571031942138323e-16	-6.06873712973716e-16
171	-4.3907629332774436e-16	-4.51113362170009e-16	-4.064416006349817e-16	-4.537935939473372e-16	-4.976753389721644e-16	-4.462219333089411e-16	-3.793141654804722e-16	-3.6617997467236824e-16	-4.626077238388443e-16	-5.51308013131638e-16	-5.214080602541548e-16	-4.1354742924745194e-16	-3.2308313080390053e-16	-3.112264860120111e-16	-3.0648262656970893e-16	-2.712021840497543e-16	-1.9179617868684133e-16	-1.4605657264598046e-16	-1.2633199892310747e-16	-1.2414436103560078e-16	-1.3304434896358093e-16	-1.2029504642192706e-16	-1.2974963822026344e-16	-1.9675430163352976e-16	-3.1709040804212653e-16	-4.0231301805699425e-16	-4.38684058453409e-16	-3.9604711586895496e-16	-3.133464393228881e-16	-1.8916744967747798e-16	-6.143990592936041e-17	3.602764849511829e-17	-2.038117348261622e-18	-9.047327620415245e-17	-1.3160787577187303e-16	1.981180725483289e-17	2.340971111091063e-16	2.8498264935460697e-16	7.845744247664304e-17	-2.220128198738705e-16	-3.3273608288718025e-16	-2.2138787282600152e-16	8.830384237227041e-18	1.6523810466757798e-16	2.1245003684138185e-16	2.2780145442385204e-16	2.5128931038163194e-16	2.485586736909711e-16	1.7265359810231246e-16
172	-4.521126260594684e-16	-3.4098783981410985e-16	-1.5080104520803715e-16	-2.936109002798786e-17	-5.757371806411749e-17	-3.6402568229562345e-17	-5.480040554383611e-17	2.318975839077772e-16	3.7569279729546517e-16	5.150132586187511e-16	6.682571401111954e-16	8.444931836111403e-16	1.0092499489229706e-15	1.03501705411244e-15	8.866503515955206e-16	6.054210573789886e-16	3.0649072896691337e-16	7.179591688899276e-17	-1.414372169571909e-16	-2.9726242414664516e-16	-3.563820098816919e-16	-9.527347106588281e-17	2.303230269637879e-16	4.385245974217837e-16	4.1243290189354074e-16	3.881446666483729e-16	5.437741213054163e-16	8.061968261632992e-16	9.490606453675993e-16	8.119466839160749e-16	5.25147401547578e-16	3.5059397988765296e-16	3.6176017521491584e-16	5.371816700495158e-16	7.446820583449088e-16	9.524479465828245e-16	1.0701016399622294e-15	9.943907394005316e-16	7.742384482214402e-16	6.219408943098299e-16	6.930275999520479e-16	9.337453952142176e-16	1.1537822868347688e-15	1.2361699718503586e-15	1.2299337309678668e-15	1.1874652957441325e-15	1.1253337521874677e-15	8.955289956882511e-16	5.1206173886787945e-16
173	-7.629533106719607e-16	-6.23495942111349e-16	-2.3019692353040763e-16	2.0823083290734912e-16	2.884155121830426e-16	1.0595318576303549e-16	-2.2384212326672346e-16	-9.907925341018771e-17	-3.978550070266311e-17	-9.292503211934155e-17	-2.71459894775244e-16	-2.675258876165863e-16	1.4665759594725477e-16	8.191002867085732e-16	1.310812903782792e-15	1.4169915602968954e-15	9.401533356288126e-16	4.678709509306863e-16	7.971817142661961e-17	-1.3236371966305009e-16	-2.281642951393968e-16	-2.4041997196886496e-16	-1.6386865461136389e-16	9.463814579618008e-17	5.516599746853965e-16	1.0781993665847395e-15	1.5582452242816196e-15	1.834427438999613e-15	2.04767434985955e-15	2.1355341789674456e-15	1.99830972395175e-15	1.5412327895982658e-15	9.894976005808855e-16	5.771544229981942e-16	5.814798468084754e-16	8.343872221757104e-16	1.1259525328171475e-15	1.2085452375362193e-15	1.0920295098054462e-15	1.0395355803615864e-15	1.1334656971323398e-15	1.6787197633107899e-15	2.248273461909614e-15	2.6202224477175554e-15	2.6351162673691512e-15	2.4526115867951555e-15	2.446100050420752e-15	2.5364877465400623e-15	2.3149444406679547e-15
174	1.571947441735169e-16	3.803509996257378e-16	5.616510776596444e-16	5.809931564741578e-16	4.969274687021023e-16	4.75459591627336e-16	6.741577175831338e-16	8.664811579768064e-16	1.0882361974629044e-15	1.294994011381083e-15	1.5307530925548386e-15	1.8357141972580513e-15	2.106519537126446e-15	2.1978493451735582e-15	2.014985114510777e-15	1.5852211365382495e-15	1.1016308615311074e-15	7.19303615015592e-16	4.70747828595312e-16	3.361898052266324e-16	2.8988905362304254e-16	3.615412703866088e-16	5.609256968344351e-16	7.939510568387314e-16	1.117606369437092e-15	1.3523055665774115e-15	1.4869226775381164e-15	1.4761920983347924e-15	1.4489346636664928e-15	1.384329483363926e-15	1.2056605558944811e-15	9.276045566671144e-16	8.233202917020779e-16	1.066879555639673e-15	1.6268863262775945e-15	2.0955031795953132e-15	2.193096058711331e-15	1.973786662230735e-15	1.7440460154442627e-15	1.7588929024452623e-15	1.9544771380884858e-15	2.148973682820299e-15	2.245155350768143e-15	2.145353013772002e-15	2.0072599999761056e-15	1.8847129320627526e-15	1.7856927587405346e-15	1.6813646491792262e-15	1.507537877892802e-15
175	-5.501368031323913e-16	-5.359019255870041e-16	-4.535981335520979e-16	-3.739511980258865e-16	-3.0488850009799662e-16	-3.1985792823213886e-16	-3.1313975354461853e-16	-3.836952762426912e-16	-3.3660930357922077e-16	-2.8662453055685675e-16	-2.2247403011828023e-16	-2.0584899050691592e-16	-2.3522880832709275e-16	-3.7775695173889744e-16	-5.040819387433697e-16	-6.326964504623583e-16	-6.653954522966756e-16	-6.649661161921712e-16	-6.238113666663598e-16	-5.451247589470622e-16	-4.533607448092841e-16	-3.130697135337169e-16	-1.6178059397341024e-16	-1.4505325211726208e-16	-1.0159003533498177e-16	-3.3873647182751606e-18	1.2707892804727682e-16	1.8091734563442038e-16	1.4199711163395787e-16	3.397139540277947e-17	-1.3566654701613815e-17	-2.144308335483169e-17	-2.7178887352386574e-17	-7.194928992887317e-17	-1.1458335587916703e-16	-9.834108628102893e-17	-2.882142011272968e-17	7.968827083682478e-18	-4.2861327417060825e-17	-1.6081328522231956e-16	-2.4915436131610523e-16	-2.1662963723506227e-16	-8.971123617711726e-17	-9.767762787519814e-18	3.9961176858310117e-17	9.705283498887738e-17	1.6534267299385893e-16	2.0829281226415641e-16	1.1861409298253408e-16
176	6.533088974783438e-16	3.762926635204501e-16	1.272363922724934e-16	-1.02529084216079e-16	-1.365705334731799e-16	4.6398126135774517e-17	4.589587566857835e-16	7.678147619237156e-16	9.386409780987833e-16	8.951281363712668e-16	7.54210749569975e-16	6.337286226711342e-16	5.269450363076778e-16	4.506869964443397e-16	4.700533539041745e-16	5.909375888944265e-16	7.463234008189457e-16	7.074769580413174e-16	4.763357054518749e-16	2.1867967161836256e-16	2.1134001181796678e-16	3.4984488754720873e-16	5.08909277758352e-16	5.289742336818041e-16	4.2492251540991397e-16	2.4194774596233465e-16	4.565251128440974e-17	-1.4364300090330338e-16	-2.6458351507146795e-16	-2.215230913875878e-16	-5.815337092497128e-17	2.0631518531760228e-16	4.588507261367869e-16	6.395795228012835e-16	6.558689410016669e-16	5.83910858827622e-16	5.178535834800683e-16	6.202857127540181e-16	8.499476623731281e-16	1.042571507438623e-15	1.098778048539223e-15	9.301821943176622e-16	7.238867018596187e-16	5.260002882055574e-16	3.8014816531147957e-16	2.5292363792745e-16	1.0699709446837117e-16	-3.6617788273571636e-17	-1.7729800428841498e-16
177	-9.67720198118627e-16	-1.081439212719014e-15	-1.1416125082477598e-15	-1.2147200595634323e-15	-1.2001829619234775e-15	-1.0625665378611479e-15	-7.53672948216405e-16	-5.000564600191861e-16	-3.17221318704586e-16	-3.535220000736446e-16	-4.791518752354129e-16	-6.196141882187317e-16	-7.664303135860317e-16	-9.266300326787514e-16	-1.015646938539555e-15	-9.350349023922527e-16	-7.610266628326363e-16	-7.09832177576571e-16	-8.764810312742477e-16	-1.1425323146332333e-15	-1.256884619160051e-15	-1.1498625407202756e-15	-8.960406271439645e-16	-7.668043534488896e-16	-7.86581184208523e-16	-8.814876110166474e-16	-9.86234868459528e-16	-1.0945218865861772e-15	-1.2191947176705416e-15	-1.3042587478184076e-15	-1.3246485455552642e-15	-1.2486821616447872e-15	-1.1435518731659539e-15	-9.88782215021325e-16	-9.079700078260086e-16	-8.859805870429513e-16	-9.75029893754757e-16	-1.044202998425323e-15	-9.843134236848732e-16	-8.316106100431135e-16	-7.083195082872803e-16	-7.213103921094865e-16	-8.551890752455044e-16	-1.0237584459988722e-15	-1.1898303697288584e-15	-1.3480183502036187e-15	-1.4832425413212158e-15	-1.5112379915316407e-15	-1.4557531469107642e-15
178	-9.792457930637802e-16	-9.86384740769091e-16	-9.896734669304925e-16	-9.701780751198345e-16	-9.23528190326108e-16	-7.810476083093703e-16	-6.463451394392036e-16	-3.3760880525292946e-16	-2.0801843737125996e-16	-2.650105748629271e-16	-4.763138601538605e-16	-7.491328252960363e-16	-9.461048264502153e-16	-1.013977105422764e-15	-1.0014436376139106e-15	-9.87772899833078e-16	-9.230386009202169e-16	-9.227745341962809e-16	-9.85849999416352e-16	-1.0833601449933583e-15	-1.2502433585955645e-15	-1.2945949388317152e-15	-1.2722372083183646e-15	-1.0968039733376126e-15	-9.831492452060108e-16	-1.015926291334892e-15	-1.177057976687118e-15	-1.3496191658326496e-15	-1.394812256133888e-15	-1.3744777910202159e-15	-1.293395028847959e-15	-1.1779194821752093e-15	-1.0538589916969058e-15	-9.258086382861184e-16	-9.411391701673017e-16	-1.0395081041751964e-15	-1.0799304982666329e-15	-9.63425469460618e-16	-7.203657581133801e-16	-5.966506854681397e-16	-6.807072329587982e-16	-8.826988615680112e-16	-1.1145890785086646e-15	-1.1797167375607535e-15	-1.1577815681328092e-15	-1.1218945036888723e-15	-1.0945007797856523e-15	-1.0589598408964883e-15	-9.645701790069134e-16
179	-5.010238294407862e-16	-6.588643868266859e-16	-8.106601323118589e-16	-9.759490245231344e-16	-1.0221452572708335e-15	-8.942306298233995e-16	-6.528489462968256e-16	-4.3362407368415924e-16	-3.681968985386589e-16	-4.898917181320936e-16	-6.23619301873654e-16	-6.586736274981895e-16	-5.948410718614374e-16	-5.476798744700558e-16	-5.622809501944225e-16	-5.460443985388542e-16	-3.9574152109222527e-16	-2.57697590699402e-16	-2.2378207963142444e-16	-2.997458573531683e-16	-3.707757120994054e-16	-2.4602958766694215e-16	-7.660884472396204e-17	-7.981029571381316e-17	-3.360964560737713e-16	-6.488866224892019e-16	-8.240578164477503e-16	-8.320198717094687e-16	-9.16387418889791e-16	-1.1928911213552862e-15	-1.541081142968996e-15	-1.6518346024988473e-15	-1.4758758236682969e-15	-1.117924346697986e-15	-8.848481084465841e-16	-7.998968549787436e-16	-7.813006067934684e-16	-6.859245739312722e-16	-5.220162287455507e-16	-3.822610901318749e-16	-3.3028941145892547e-16	-3.503923279618553e-16	-4.365642771694199e-16	-5.294938981713721e-16	-7.188726051071573e-16	-9.26050601146906e-16	-1.0718087889718714e-15	-1.0402721558046273e-15	-8.773899085809536e-16
180	1.2216849912028362e-15	1.102040432773602e-15	1.016173180021407e-15	9.931386102498291e-16	1.0339539712151353e-15	1.0520111060163101e-15	1.1452508627356924e-15	1.1572082872964015e-15	1.2181785741179124e-15	1.1915057218984191e-15	1.0198852872678354e-15	8.483905893913817e-16	8.03355577259933e-16	9.188774085534154e-16	1.0645492300099391e-15	1.1398564674192102e-15	1.1947670545122312e-15	1.2919705906347803e-15	1.4277841155816865e-15	1.4857905058007204e-15	1.4827142065259568e-15	1.5165390380411633e-15	1.6446104040491678e-15	1.783953869667697e-15	1.8518445109878685e-15	1.798722160339773e-15	1.7007354391188401e-15	1.5672795454469692e-15	1.3531603780290699e-15	1.1411006834759419e-15	1.013597778216586e-15	1.0601079468470188e-15	1.1816278481111456e-15	1.204581275702224e-15	1.1098375496906172e-15	9.788466823340338e-16	9.707651856197604e-16	1.106843105346581e-15	1.238924563302633e-15	1.2443733276869456e-15	1.1109927714920762e-15	9.245422363381006e-16	8.596676446181859e-16	8.889546082433191e-16	8.936774988453632e-16	8.212811749361806e-16	6.973655819795343e-16	7.007846925292292e-16	8.474057335072829e-16
181	-1.3368673682837647e-15	-1.446588297960716e-15	-1.4963439650024986e-15	-1.54431303272535e-15	-1.5239973526437865e-15	-1.5004042600925402e-15	-1.345707818651094e-15	-1.377550707239209e-15	-1.3312424201827464e-15	-1.376014351124824e-15	-1.4031881109661944e-15	-1.4325788670927199e-15	-1.5037382100495659e-15	-1.5712809174537254e-15	-1.6491078057471953e-15	-1.60279701892835e-15	-1.4019169721916057e-15	-1.209987229756439e-15	-1.0920285861499507e-15	-9.941755122815168e-16	-9.551500029369188e-16	-8.170598555928095e-16	-6.65525836660794e-16	-6.735189462809341e-16	-7.4865246343381e-16	-9.04344406280055e-16	-1.104662707753567e-15	-1.3282776537070353e-15	-1.4946949981399318e-15	-1.6251862630796421e-15	-1.665797928636523e-15	-1.6721787184823443e-15	-1.6242048647638253e-15	-1.5288868393952883e-15	-1.4365634457204657e-15	-1.4174668959687807e-15	-1.400591273503344e-15	-1.319482360293278e-15	-1.115551311907057e-15	-9.383076623017796e-16	-9.277867787205536e-16	-1.051282347542761e-15	-1.2027995247905458e-15	-1.2841446102318618e-15	-1.3498698342272534e-15	-1.4281536293212908e-15	-1.5419793862368183e-15	-1.4777278137220606e-15	-1.1721371189882173e-15
182	5.33581575425525e-16	4.1020162876642413e-16	2.8848396235664453e-16	1.961188882096373e-16	2.2772896455435945e-16	3.766288984597213e-16	5.85866340337437e-16	6.64646839015078e-16	6.176275225356929e-16	4.928962198762888e-16	4.0729862508397916e-16	3.633536726591894e-16	2.691540695553865e-16	1.5138882400556218e-16	1.3503546082161268e-16	2.688401220482412e-16	5.639187094449477e-16	7.798841567139001e-16	8.538017189563631e-16	8.818278189078684e-16	8.6829183034329e-16	9.647840481489633e-16	9.950244498567201e-16	9.5795129320346e-16	8.599724101135846e-16	7.033193689472444e-16	5.109321842235042e-16	2.633104482870008e-16	6.250721973163329e-17	-9.585527955333259e-17	-1.2330075044326838e-16	-4.6218615513911386e-17	1.0852188706971671e-16	2.4171333964633786e-16	2.7157731046535147e-16	2.0863084743558078e-16	2.1218363894891501e-16	3.908713801651171e-16	6.493343134840982e-16	7.589632748845428e-16	5.667050185929244e-16	2.6679222885343193e-16	6.96528054172571e-17	4.5690948929140196e-17	4.38372918634897e-18	-1.180432495521218e-16	-2.4127284397030327e-16	-1.2737278199075634e-16	2.1784648598195014e-16
183	-9.521375925567185e-16	-1.1323273759497127e-15	-1.37924995682538e-15	-1.6464756241569107e-15	-1.6159876913632683e-15	-1.3426721792513031e-15	-6.720546956671042e-16	-1.8495956282293397e-16	3.667985436089481e-16	4.584090803180957e-16	7.746792711660259e-17	-5.174215790726262e-16	-9.12894713024106e-16	-9.161903162288561e-16	-6.924983301534046e-16	-6.017499075340015e-16	-7.733197747122029e-16	-1.1181154223711811e-15	-1.401995869841074e-15	-1.5549308024358515e-15	-1.5883238614277742e-15	-1.6671445923341926e-15	-1.582583148180385e-15	-1.4512681137984715e-15	-1.1667305905486494e-15	-9.198860719852106e-16	-7.964312177911185e-16	-8.115405544919633e-16	-8.586494671225131e-16	-8.643979047914194e-16	-8.995408687866456e-16	-9.743574264377674e-16	-1.076720142499214e-15	-9.711884317380903e-16	-8.124040318423999e-16	-7.000253141998853e-16	-7.314552076747497e-16	-7.474453869322139e-16	-4.909873120025129e-16	-6.892421669302782e-17	2.1360822236949665e-16	-3.310247322483404e-17	-6.395694665276946e-16	-1.221423636293753e-15	-1.485112695647576e-15	-1.5405278830728471e-15	-1.7314784480998887e-15	-2.0053858935483523e-15	-2.2084001204142412e-15
184	-1.7007241132160536e-17	-3.1510849441294947e-16	-4.974564151568362e-16	-5.181102237561113e-16	-4.495765219147583e-16	-4.1724682135216957e-16	-4.553792618323969e-16	-1.5571728353356027e-16	2.3252530248884596e-16	4.990014124605101e-16	4.4351649490863403e-16	1.4961679822481648e-16	-3.7748955294603175e-17	-2.5953991493698026e-18	1.2931159405247529e-16	1.0110224276007957e-16	-7.519341037827202e-18	-3.1511769291417254e-16	-7.533596542628586e-16	-1.170152239688632e-15	-1.2890010901310776e-15	-1.0673191353786133e-15	-7.87986473377107e-16	-6.732777554335351e-16	-8.000740456185654e-16	-8.667502128648072e-16	-6.781110798716674e-16	-4.699123115008046e-16	-3.6012417984713696e-16	-3.6277267740326548e-16	-3.626870186506522e-16	-2.850935529855304e-16	-2.4759657423007934e-16	-1.539416826553649e-16	-9.404256076169933e-17	-2.1031758194303083e-17	2.0879154007541775e-17	8.56650541965554e-17	2.914238004356647e-16	4.804183461141097e-16	6.051702017233539e-16	5.464353061410851e-16	4.303314553072188e-16	4.0313688094501276e-16	3.397267429368449e-16	5.3506884821808246e-17	-3.66103441952941e-16	-6.032281503292274e-16	-5.359929621470784e-16
185	-6.334806385282415e-16	-7.523847620976665e-16	-7.618647843709497e-16	-6.31904319125399e-16	-4.912980671200363e-16	-4.2966760569158733e-16	-3.326760197340622e-16	-1.7329891605990631e-16	1.1801792803736803e-16	3.743214394127823e-16	4.834909098002842e-16	4.020008772551926e-16	2.8076212247032233e-16	2.1195264707277513e-16	1.5238569922432227e-16	-2.658540946604756e-17	-2.2616978226485296e-16	-5.202463735002037e-16	-7.87822580155268e-16	-1.0051585879190465e-15	-1.165549276725775e-15	-1.123780461548046e-15	-8.447370400764858e-16	-4.33094937047046e-16	-4.4927458031989946e-17	8.392018714524843e-17	-5.757267188400857e-18	-1.9934681684356922e-16	-3.1370245333407225e-16	-3.7164564906210954e-16	-4.2467448127331423e-16	-4.832577500379624e-16	-3.8644565972771395e-16	-2.647374517821107e-17	4.214931360124868e-16	7.140734177998909e-16	7.386845579427932e-16	6.230975448264523e-16	5.226234726654277e-16	4.4348779820351216e-16	2.9475998470924947e-16	2.195899455329399e-16	2.0445681405595468e-16	2.4796369404707374e-16	2.4010325675789927e-16	9.151070810854716e-17	-1.357024332053281e-16	-2.8396929628832393e-16	-3.5822177778197074e-16
186	-6.102897561900077e-16	-8.700213598396306e-16	-1.1193467492785446e-15	-1.229582486937485e-15	-1.1735451026794745e-15	-8.639276910153348e-16	-6.256847319286014e-16	-3.1872211762929815e-18	2.469476068382417e-16	2.722786740479453e-16	7.575743243996056e-17	-1.97283518935625e-16	-3.912132390573754e-16	-4.983602094614001e-16	-5.317389162919398e-16	-5.835552786512229e-16	-6.615644086207396e-16	-8.9468226874556e-16	-1.3108130213133792e-15	-1.8144331685482897e-15	-2.175246020007017e-15	-2.2081865195809152e-15	-2.0971310246616753e-15	-1.7569477539450588e-15	-1.477376695922518e-15	-1.1382393033059834e-15	-7.510429252957282e-16	-5.238812428300702e-16	-6.162639527682968e-16	-1.0041714830536141e-15	-1.3592138720058516e-15	-1.3594972953500598e-15	-1.0958702844774206e-15	-7.639634812383483e-16	-6.764326516821807e-16	-6.707250880300127e-16	-5.454766066854235e-16	-2.7277346322312987e-16	4.0168994487670135e-17	2.358713763336551e-16	3.8522709819620454e-16	4.1878031234016062e-16	2.986232531302511e-16	3.8216987270305196e-17	-3.12723777627966e-16	-6.427716783942109e-16	-8.330484808243267e-16	-1.0120299529584167e-15	-1.2392498573134093e-15
187	-4.595865335414497e-16	-2.2394117449643003e-16	-1.302489047177905e-16	-2.669085860768961e-16	-3.568969081138889e-16	-2.2957651306877094e-16	9.274617077871802e-17	1.8549685285896221e-16	1.9931719679874016e-16	1.9986682790869595e-16	3.6415105843448864e-16	6.14774806123714e-16	7.73339935787094e-16	7.067997314498954e-16	5.076991478060681e-16	2.2337286503169613e-16	-5.934506465694235e-17	-4.374598409136932e-16	-7.472582115309451e-16	-7.868812257111777e-16	-5.637903445987723e-16	-1.5273737412010733e-16	2.313607824806616e-16	3.6346857121658117e-16	4.60535951034356e-16	5.541379409172283e-16	5.973946915327869e-16	5.250622866801633e-16	3.9088853332886576e-16	2.6554629530271287e-16	1.3890793732524636e-16	3.0221166477350693e-17	8.535318632049446e-18	2.497924053501043e-16	6.37634860145322e-16	9.623872202280092e-16	1.0102416392668072e-15	8.250453457107877e-16	6.424457829399085e-16	6.025953696652335e-16	6.749240130081482e-16	7.182750287934636e-16	7.010830592618997e-16	6.032776786953651e-16	5.507909404024691e-16	5.647458026951061e-16	5.498964407585663e-16	4.2663366528553735e-16	1.2140601149973767e-16
188	1.1707334629710546e-16	8.684277829013532e-17	3.8659210872115703e-16	7.631602893280119e-16	9.624985877550628e-16	1.0086371100897082e-15	9.001066281552545e-16	7.70666546818704e-16	5.720557872452e-16	5.401209689529169e-16	7.078873963364373e-16	1.033666447296466e-15	1.3563821454223849e-15	1.5639087559127993e-15	1.6373318709839042e-15	1.6219076180722872e-15	1.3049611173138286e-15	1.0189280552077985e-15	8.40917617109143e-16	8.611280068455699e-16	1.0253904209910803e-15	1.1861757652820876e-15	1.2784011988466933e-15	1.247656783358094e-15	1.4249003868362426e-15	1.8098199659046683e-15	2.2974979687700364e-15	2.6160370069136132e-15	2.7466331306519644e-15	2.7887159216304667e-15	2.8018985065307577e-15	2.650933073848009e-15	2.278498674445076e-15	1.7994875524368766e-15	1.6678554667498689e-15	1.9540885045842246e-15	2.4328809599143037e-15	2.615545846435083e-15	2.36523765082738e-15	2.037770325835578e-15	2.002925909667696e-15	2.333676967636473e-15	2.7690435780267854e-15	2.9386459046797368e-15	2.9088821245376372e-15	2.7918500064743532e-15	2.6904928528649128e-15	2.4992015168211373e-15	2.029338890749885e-15
189	1.0195260778854497e-16	1.0158958960472859e-16	2.4077204434278444e-16	5.206400153983757e-16	6.580548933714288e-16	7.305977256200203e-16	6.182527408820389e-16	9.208207699574714e-16	1.073046780421559e-15	1.237831100004295e-15	1.379193604112875e-15	1.5065467159844061e-15	1.599726796113485e-15	1.5325347163502151e-15	1.2566791895358793e-15	8.3643329895845e-16	4.0888027007627186e-16	1.0072485508671745e-16	-5.177849592197612e-17	-5.856573081291177e-17	5.6561880512809e-17	3.7174901802408995e-16	7.3635471757422e-16	1.1408014758887197e-15	1.4657265857193195e-15	1.6442382379339707e-15	1.7588160095372972e-15	1.8885985374313062e-15	2.092194929104746e-15	2.1250672297364658e-15	1.8606143244933605e-15	1.4628612646735584e-15	1.324033096113467e-15	1.5504258376940945e-15	1.8754735097805305e-15	1.9132775632415804e-15	1.6541615545039058e-15	1.4089132073683755e-15	1.3569940831604683e-15	1.4306615286500817e-15	1.4040503098068071e-15	1.312895204764969e-15	1.3639751947182662e-15	1.5871146205701053e-15	1.8651758595942896e-15	1.9456212309875667e-15	1.8109038887032243e-15	1.5335623759927248e-15	1.2184549511027518e-15
190	-4.940006688086568e-16	-6.259706111742777e-16	-5.088383930901751e-16	-3.8851298674132193e-16	-3.425364773844245e-16	-3.8997875362275087e-16	-1.7071550977811304e-16	-3.4485444311104965e-16	-3.4860114054229333e-16	-4.782913665784461e-16	-5.603728621486522e-16	-4.357498787398856e-16	-1.097709637754931e-16	2.4420981399467208e-16	3.760207927403223e-16	3.7880516383331246e-16	8.102217003552779e-17	4.0189996830592653e-17	1.3802290246405794e-16	2.7069571306092366e-16	3.366807357413574e-16	3.309506476083429e-16	4.9440955392011e-16	5.521320687126035e-16	7.461643661854563e-16	9.628697578842374e-16	1.2938997883002367e-15	1.6501335257986939e-15	1.9414578461174548e-15	1.993760132452221e-15	1.7333034180989726e-15	1.1988410319328281e-15	5.784941057181654e-16	1.3726806406521951e-16	8.132842987026959e-17	3.258136956867502e-16	7.275396963149199e-16	8.865090289865644e-16	7.835921083708645e-16	6.618313634842281e-16	7.497706103504388e-16	1.134611863178495e-15	1.4370848383325953e-15	1.4734299332045733e-15	1.413677484635227e-15	1.49086869211125e-15	1.6006118237042004e-15	1.5354604048603391e-15	1.0612545169576887e-15
191	-1.7789320054772983e-15	-1.6323700054475547e-15	-1.4505175731221241e-15	-1.3516527710375443e-15	-1.3046503265964805e-15	-1.3635268221199598e-15	-1.2622812000315744e-15	-1.3488123097814736e-15	-1.1270795228421036e-15	-8.688255782546376e-16	-6.354631119468671e-16	-5.374896344669491e-16	-4.739762602040686e-16	-3.7321117640865323e-16	-2.0556986489716503e-16	-2.3237807305004066e-16	-6.074549846561322e-16	-1.0969728061533419e-15	-1.4140865424076758e-15	-1.4752953813981141e-15	-1.4273805392964166e-15	-1.3828940373070939e-15	-1.1691414701067339e-15	-9.694444803747261e-16	-6.631508665791148e-16	-4.479273656857456e-16	-3.0807123812845513e-16	-2.137980309353972e-16	-1.4869035248222358e-16	-2.7169575626418163e-16	-6.237727742494477e-16	-1.036616181116292e-15	-1.1882818217369105e-15	-1.044952633390247e-15	-7.443497238147096e-16	-5.26179166890013e-16	-4.788311753624983e-16	-5.07787355531357e-16	-5.299269764552025e-16	-5.180071141615895e-16	-5.512169510177682e-16	-4.565797503225145e-16	-2.755686869290718e-16	-1.301314827713758e-16	-9.706600326257623e-17	-1.8547470696754194e-16	-3.461239587783199e-16	-4.57551702393563e-16	-5.3956520278141e-16
192	-6.973250371874726e-16	-7.944522987521054e-16	-9.485014240591255e-16	-9.563004366326487e-16	-8.892945013048533e-16	-7.455899206871843e-16	-8.514482387853302e-16	-6.850997644418372e-16	-6.73860522149838e-16	-5.379284564660264e-16	-4.500627135049261e-16	-5.169384965025993e-16	-6.940405914651432e-16	-8.020076213197617e-16	-8.227001296976887e-16	-8.190097144640194e-16	-7.93877312600711e-16	-7.546894243440425e-16	-6.062426904192137e-16	-3.726385189508572e-16	-3.1030388398942034e-16	-3.5827764484179015e-16	-6.282408684803893e-16	-7.54081007488954e-16	-8.672826535289482e-16	-1.0009907039104618e-15	-1.131559092230606e-15	-1.1933692829495801e-15	-1.1507040181396319e-15	-1.1899798225045418e-15	-1.3497271923678377e-15	-1.5270935691752555e-15	-1.5677553601821514e-15	-1.432585554896509e-15	-1.3040352007691463e-15	-1.2566056505571728e-15	-1.224535873608645e-15	-1.1031796395962631e-15	-8.792776663083259e-16	-6.919929656580263e-16	-6.847542246519558e-16	-7.757374094301087e-16	-8.847071237715873e-16	-8.036828844564603e-16	-6.345869919486543e-16	-5.498776836888187e-16	-5.527943879513595e-16	-5.784714784465252e-16	-4.0787533819789374e-16
193	8.7270571023855e-16	8.712924588060827e-16	8.136052872988104e-16	7.10369960179377e-16	7.75989721796981e-16	9.24678310762618e-16	1.204941224771815e-15	1.1704254220889583e-15	1.1930864682824509e-15	1.1983181250104063e-15	1.1764315862706577e-15	1.15083388129775e-15	1.1070305837570854e-15	1.0641815941821583e-15	1.1410416263923584e-15	1.2067350233506927e-15	1.2092062217381969e-15	1.1959667636394336e-15	1.2338477075910451e-15	1.295605516763479e-15	1.3607430889158992e-15	1.3175624403969026e-15	1.2852660678013967e-15	1.2226589637359672e-15	1.2001779342797614e-15	1.1534611507860672e-15	1.0835486881991178e-15	1.0233859335104742e-15	9.487158785593788e-16	9.032035530673102e-16	8.384351655320928e-16	7.958188697426582e-16	7.749025435608804e-16	7.731941866037714e-16	7.838420615760807e-16	7.949592740132264e-16	8.31513803407564e-16	9.068591914760905e-16	9.755273825485666e-16	1.0073359103763248e-15	9.877878251581937e-16	8.997486897848085e-16	8.62338645205003e-16	8.288348740552071e-16	7.89900633838136e-16	7.003152068943308e-16	5.608230536607303e-16	5.037876306646288e-16	5.520691221470693e-16
194	-1.5149073697863905e-16	-3.3790380467406337e-16	-5.770856485033616e-16	-7.835738192577702e-16	-7.107715928312491e-16	-4.490398598983627e-16	1.1818799843494157e-16	2.8790934727245164e-16	5.021530038950097e-16	5.074722536915285e-16	3.8980904094810697e-16	2.5004321869260236e-16	2.1318494093937526e-16	2.425602228784435e-16	2.2672882416524485e-16	-5.62885865832992e-17	-3.498788929344259e-16	-5.953042074887258e-16	-6.118324471005238e-16	-5.673186107523006e-16	-5.563184363434992e-16	-4.070676295685364e-16	1.447396147182154e-16	6.82774209069429e-16	1.0026575704944452e-15	9.14525050527404e-16	7.860310712900817e-16	9.2620337330606e-16	1.2495954317102742e-15	1.2958193528362835e-15	9.322190752125717e-16	5.482531501293794e-16	6.484855414112416e-16	1.260385809626917e-15	1.831514132451185e-15	2.009008037508367e-15	1.860301540248488e-15	1.6844014626502278e-15	1.5683725180728998e-15	1.3826566039489617e-15	1.1346176345465161e-15	9.959310716999956e-16	9.99760314728577e-16	9.22537603016442e-16	7.301619439765874e-16	5.299063439549995e-16	3.731103976285086e-16	2.825236775863615e-16	4.8985809062337185e-17
195	5.790340166594909e-16	4.282388862032845e-16	2.403588893102181e-16	1.514384739971914e-17	-3.609371600102591e-17	6.336681780287282e-17	4.451227451479011e-16	6.190714146537674e-16	8.352248231550438e-16	9.09587938475865e-16	8.040922248588038e-16	6.571077479847092e-16	5.77586595503345e-16	6.456286976114355e-16	7.710535921542972e-16	7.914851670476138e-16	7.19023609779868e-16	5.734523709155156e-16	4.168597736397253e-16	2.1612305974937077e-16	1.054764522600561e-16	1.372389928745944e-16	4.795086419886232e-16	8.161269190791215e-16	9.93140433416407e-16	8.817698957187531e-16	7.871136495605486e-16	8.741654229801124e-16	1.074187281597062e-15	1.1635369022081894e-15	1.0912335102177317e-15	1.0779968603068603e-15	1.2901379547977243e-15	1.6146090158403574e-15	1.7688992279623172e-15	1.6738618599976334e-15	1.5343791304632312e-15	1.5130531737165624e-15	1.5860770490287723e-15	1.6160569149465376e-15	1.5889880894779056e-15	1.5165545670268234e-15	1.4966673993356476e-15	1.3723314796150245e-15	1.1986075486601409e-15	9.917962391279572e-16	7.624167267051887e-16	5.734263092272288e-16	3.742111426491008e-16
196	-8.74654569684827e-16	-1.2864448092590987e-15	-1.5161124656449122e-15	-1.6440002452862767e-15	-1.5753148825962811e-15	-1.3907413427624597e-15	-8.391845339462208e-16	-4.530193515004465e-16	-4.3031660911452944e-17	4.7009911764234644e-17	-1.7478471636247746e-16	-5.518580811831773e-16	-8.483625235384775e-16	-9.457718287384511e-16	-7.241598693319041e-16	-5.857121842597764e-16	-6.386632827024436e-16	-1.055931195263964e-15	-1.470103443316848e-15	-1.6444055475888489e-15	-1.5230271629453847e-15	-1.4035098335054936e-15	-1.2560415001419255e-15	-1.1572020777961082e-15	-9.24775700314495e-16	-6.714525476542182e-16	-4.1208719948640705e-16	-2.4196101883677185e-16	-1.3902669183478416e-16	-1.9757730190518615e-16	-4.000189583102555e-16	-4.931284216217461e-16	-2.416395793902386e-16	3.1741854793405657e-16	6.541673258278541e-16	5.18460489088494e-16	1.5221701204282893e-16	8.331675497862537e-17	4.994739275216247e-16	9.692142019046026e-16	1.0606862236935235e-15	6.662709404686288e-16	2.2706128245983046e-16	-8.311824663684701e-17	-2.067852425872626e-16	-3.6215963502979973e-16	-6.81226617887422e-16	-1.0182406715622213e-15	-1.3019439227364306e-15
197	-5.327607909765488e-16	-5.515250814377748e-16	-5.282943006009562e-16	-5.375019104720419e-16	-6.125982437894793e-16	-6.324498171292008e-16	-4.998698491943831e-16	-1.0896743688589121e-16	2.313686327721661e-16	3.7585219239959125e-16	2.2655934043108906e-16	-7.77844504845438e-17	-3.330197679628111e-16	-3.671986114800092e-16	-2.0364578939346816e-16	-4.8439101141733956e-17	2.3586940712993158e-17	-1.188960180680526e-16	-3.632307758152301e-16	-5.962015636879261e-16	-8.030647413113043e-16	-9.426089833452015e-16	-1.0441858018551834e-15	-1.0316739912557091e-15	-1.0001529066199122e-15	-1.0092923001945503e-15	-9.7580020260555e-16	-8.210202818366921e-16	-5.300501622127405e-16	-3.0340487848105855e-16	-2.52861864311277e-16	-3.4525448434635264e-16	-4.499231321536718e-16	-5.042562205835087e-16	-6.085899314940814e-16	-7.57298495431866e-16	-7.809808411153967e-16	-5.945146966973018e-16	-2.615505823636521e-16	-5.09238969404001e-17	2.108799688645882e-18	-9.301577372060097e-17	-2.4462631347934016e-16	-3.9455612397373205e-16	-4.673397535644007e-16	-4.778759102873969e-16	-4.296423556470248e-16	-4.4212903820792217e-16	-5.567120840407776e-16
198	-4.732353025594345e-16	-7.740500759683469e-16	-9.124769437557452e-16	-9.439466952704678e-16	-9.005835311465619e-16	-8.609419613107255e-16	-5.948450585674156e-16	-1.210629429765024e-16	4.4354577082530944e-16	6.820845963470296e-16	4.2874614254575977e-16	-3.2539415947752734e-17	-3.6701516897680414e-16	-4.2023297130645437e-16	-2.7196569381634423e-16	-1.2773028711180624e-16	-1.500460188836171e-16	-4.55383264549605e-16	-1.023989706755454e-15	-1.6917201555501297e-15	-2.0707724236267126e-15	-2.111039309140544e-15	-1.8597723775071863e-15	-1.582865894329734e-15	-1.4400215630024145e-15	-1.349249809581181e-15	-1.1652895356938735e-15	-8.794689272294565e-16	-6.192773797742072e-16	-5.315705019816872e-16	-6.806675189000754e-16	-8.43591911580147e-16	-8.273235046814568e-16	-5.275352811393002e-16	-3.200457800184711e-16	-3.695224127365161e-16	-5.413702037498274e-16	-5.003940253973811e-16	-6.869964450624167e-17	4.562308100158398e-16	7.801414008234006e-16	6.063432924437776e-16	2.8730607801689834e-16	-1.670856492916621e-17	-1.9596602680162547e-16	-3.680190202811128e-16	-6.616912478935598e-16	-1.0103995408833283e-15	-1.370993522369368e-15
199	-8.270379347317393e-16	-9.235964401868073e-16	-1.1980579618085403e-15	-1.4634526389398866e-15	-1.5109554257666088e-15	-1.534341632321549e-15	-1.2033514182233804e-15	-9.897978995840246e-16	-4.850186695621761e-16	-3.2115923801893446e-16	-6.326031198436518e-16	-1.1510718269339028e-15	-1.4749548640078774e-15	-1.4235575356108393e-15	-1.2474508104115647e-15	-1.184501515191149e-15	-1.199002624012328e-15	-1.286071283545492e-15	-1.4520573043707525e-15	-1.805076988859913e-15	-2.21512597360014e-15	-2.4962098001977276e-15	-2.338298808436272e-15	-2.0993171327551303e-15	-1.844225521987356e-15	-1.6853915210376596e-15	-1.422647462072731e-15	-1.091660289059917e-15	-8.861920960197684e-16	-9.926409609213135e-16	-1.2555885972522592e-15	-1.3535023734162507e-15	-1.1946143523749106e-15	-9.445270586159385e-16	-9.608880821650795e-16	-1.1770740399400916e-15	-1.2678459722008308e-15	-1.0859175148956131e-15	-6.710522906573435e-16	-3.5122112308630954e-16	-2.1856469511169969e-16	-3.605922322416314e-16	-6.87821417817991e-16	-1.1808256663365474e-15	-1.5378190482677137e-15	-1.6443892344327148e-15	-1.6797536388385398e-15	-1.8127901969213322e-15	-2.0923241536313154e-15
200	-8.765806504033414e-16	-1.2861814951397438e-15	-1.5105155757267436e-15	-1.5567669768662337e-15	-1.3613702408224163e-15	-1.2005399437117389e-15	-8.465473918911895e-16	-8.629486137728025e-16	-6.646797603963853e-16	-6.260175522486537e-16	-7.330935747582324e-16	-8.760290528274452e-16	-8.977711492554837e-16	-7.694627280955011e-16	-6.487659050467484e-16	-6.685872410439848e-16	-7.403588106427569e-16	-8.724677523247193e-16	-1.0194262566109216e-15	-1.1737235003504866e-15	-1.23208963072455e-15	-1.1449840512430174e-15	-8.422258777564466e-16	-7.043835800100683e-16	-6.455521845849241e-16	-6.677818543115707e-16	-5.848761728875634e-16	-4.65600406044207e-16	-4.0461889145041377e-16	-4.664572443259978e-16	-5.181898974131908e-16	-4.1791129206108133e-16	-1.9990767756490383e-16	4.589211975562801e-17	1.562856590189828e-16	2.2224139953523494e-16	3.3977415533203347e-16	4.969347181231516e-16	6.299507628964873e-16	6.386934386709829e-16	5.805261359483433e-16	4.807380134146641e-16	3.6466374695614845e-16	5.714113016710392e-17	-2.7419044648394715e-16	-4.767291742865783e-16	-5.71327332252271e-16	-5.781128285164894e-16	-6.249791383014148e-16
201	-1.2536737273206117e-15	-1.2987952974571353e-15	-1.2665051948738328e-15	-1.2795193078715013e-15	-1.3163559407069725e-15	-1.2001206662205334e-15	-1.0428555140408301e-15	-6.683638512673567e-16	-5.691185692754576e-16	-6.135106812421462e-16	-7.036934989675622e-16	-7.598366234649395e-16	-7.374869432107285e-16	-7.12670309247854e-16	-7.515017950640894e-16	-8.98760063385774e-16	-9.410211022891531e-16	-9.950225883595863e-16	-1.0747048875035154e-15	-1.2088326528470484e-15	-1.2873237793523885e-15	-1.0465893046015896e-15	-6.280467782540773e-16	-3.0473813908223393e-16	-3.9482681219680307e-16	-8.236786366137297e-16	-1.188579203184365e-15	-1.2302107319263173e-15	-9.780821012321253e-16	-7.983668262801973e-16	-8.121973815961627e-16	-8.655104684966939e-16	-7.14318972120639e-16	-3.0231747100219627e-16	4.884620717841531e-17	9.067234782234649e-17	-1.940332931237152e-16	-4.78962279839196e-16	-4.760606519641313e-16	-2.6521477887428726e-16	-1.465940536296297e-16	-1.8186816913838905e-16	-2.753859558090581e-16	-1.8163123658539213e-16	1.0533744959211303e-16	3.336539909686432e-16	3.63797076708948e-16	2.1179071864695786e-16	1.2112231966487879e-18
202	-6.098989204204667e-16	-6.542891629188743e-16	-5.585775103148586e-16	-4.77397292197622e-16	-4.0951057537259613e-16	-2.937112674772645e-16	-1.9853196474668506e-16	-1.5206075039492225e-16	-2.4482056717332777e-16	-3.7653632057070026e-16	-3.511132155718046e-16	-2.125132577100597e-16	-9.564672538583246e-17	-1.4953501681825903e-16	-2.821592929663389e-16	-4.0610215591090197e-16	-3.9348016347445834e-16	-4.2400314532530007e-16	-4.749700591999132e-16	-4.702966569831434e-16	-3.4446932760867055e-16	-5.601483369979182e-17	2.229494381625679e-16	2.6688068472821206e-16	1.5926691481110596e-16	5.988870282101475e-17	8.100249322090351e-17	1.7179533834269694e-16	2.2166618027779309e-16	1.512389719016052e-16	4.944386125598031e-17	2.963675805951537e-17	1.1135695078742218e-16	3.1609435390880626e-16	4.873877561380398e-16	5.702698616480164e-16	4.770290324337899e-16	2.898895998243595e-16	1.6176401685274111e-16	1.5257139235700523e-16	1.8892433018084753e-16	2.0122262406269333e-16	2.2109118982998333e-16	3.1880821682744877e-16	5.111833177295515e-16	6.219185501768072e-16	5.536988997336835e-16	3.8851897871606856e-16	2.1074098750665818e-16
203	2.262844601695426e-16	2.6325769096638533e-17	-1.343146315760945e-16	-2.2726773558231824e-16	-3.0491653108457687e-16	-3.4873262180382253e-16	-2.2798758380960305e-16	1.3870540343381753e-16	4.695045665787701e-16	4.719013410017245e-16	1.9472486824411918e-16	-1.614101804495367e-16	-3.410625195352281e-16	-3.469329145635982e-16	-3.266293028129805e-16	-3.120550857979012e-16	-2.2117520968217073e-16	-2.5473485139876483e-16	-4.577125657856779e-16	-7.713460160771019e-16	-1.051094192712634e-15	-1.0518371348360955e-15	-7.854225071973135e-16	-4.787231195076594e-16	-3.6813421014108123e-16	-5.556107384370102e-16	-8.680136346471177e-16	-1.0452404948820433e-15	-9.897576514077775e-16	-8.2990980722556e-16	-6.842962065224607e-16	-5.15157408996467e-16	-2.714004148580967e-16	2.394514338415715e-17	3.633571466138583e-17	-2.721514196604287e-16	-6.013639608002817e-16	-5.637767558728559e-16	-1.8207920237769406e-16	6.36321890774805e-17	-1.1290123231464894e-16	-4.748620924684322e-16	-6.983790211958857e-16	-6.016852135752475e-16	-4.827822585136657e-16	-5.421392080323794e-16	-6.981638867935773e-16	-6.919602092975187e-16	-4.879087530711157e-16
204	3.503700107793607e-16	9.692985953303843e-17	-2.05224155350471e-16	-4.983411466187908e-16	-6.044772157174529e-16	-5.337970486739741e-16	-2.0605382511275585e-16	2.520848310834368e-17	2.9700484667718535e-16	4.1176379369018804e-16	3.846145154457318e-16	3.0328891149430035e-16	2.138162635393973e-16	1.4864499893266794e-16	1.4091268546726706e-16	2.098365903612592e-16	2.964582773259746e-16	3.0338071996887814e-16	1.9212854224431321e-16	3.8114937042073575e-17	4.444498201054785e-17	1.9021158814865611e-16	3.700265641495316e-16	3.710731715012545e-16	2.542294359465888e-16	1.0248988807166679e-16	-9.582533251446427e-18	-1.6127509890179888e-16	-4.413753280013046e-16	-7.018168679404629e-16	-7.967672667613513e-16	-6.14476950312271e-16	-3.361777648753351e-16	-1.4950104565082834e-16	-1.3776000637008846e-16	-1.0235207198828145e-16	7.893011737813262e-17	3.963711600080185e-16	6.530143682887776e-16	7.252159662402163e-16	6.610987191262182e-16	4.972172441288219e-16	3.1875960832132455e-16	4.5319735781346735e-17	-2.625984712127996e-16	-4.833299354009288e-16	-6.06394727572816e-16	-6.409659585111885e-16	-6.498164374916848e-16
205	-7.2988293405268475e-16	-7.097238383184201e-16	-6.063035250133967e-16	-6.347812907917691e-16	-7.247659580273518e-16	-8.754504257126531e-16	-8.311765221889898e-16	-9.334509036366532e-16	-8.335097934491177e-16	-8.255785842243762e-16	-8.47407187828402e-16	-8.329790342584334e-16	-7.415560764270602e-16	-6.579344555178702e-16	-6.583506109124411e-16	-7.174318281285844e-16	-6.480480432388203e-16	-4.738731868717219e-16	-2.5505729184011745e-16	-1.322155603196265e-16	-1.5435168270033076e-16	-2.696044148229629e-16	-3.8769690254085e-16	-6.945006315214685e-16	-9.66978161251536e-16	-1.0322675405475765e-15	-8.529346787623598e-16	-6.277158897268789e-16	-6.240792201365015e-16	-8.442379352047872e-16	-1.05717644541618e-15	-1.0816124862732014e-15	-1.0093362719096418e-15	-9.102008050641458e-16	-8.85441108893642e-16	-7.999688353036408e-16	-6.685417836072512e-16	-5.655000070903144e-16	-5.219654206744224e-16	-5.310645219034696e-16	-5.44182315652512e-16	-5.623083812893289e-16	-5.914563110182061e-16	-6.469877390946535e-16	-6.647918452588758e-16	-6.111753166257089e-16	-5.917226751425038e-16	-5.925043236603244e-16	-5.60330243433297e-16
206	1.316353277399099e-15	1.2856498037189904e-15	1.1327420765843766e-15	9.750072399294606e-16	9.9660738051625e-16	1.162592213505888e-15	1.2264581869441837e-15	1.1744529243179233e-15	1.0739169782838314e-15	1.2020735248116234e-15	1.4318412879930885e-15	1.5796195092512755e-15	1.4914781516992976e-15	1.3361970799110295e-15	1.289611426051818e-15	1.3905099165012991e-15	1.5011674819811224e-15	1.528977783507016e-15	1.5209809912943298e-15	1.509890535912269e-15	1.558670281470395e-15	1.5881053649675864e-15	1.5266628730840676e-15	1.428578799857022e-15	1.2709385804435415e-15	1.07089242786479e-15	8.745424616608262e-16	7.417648207018681e-16	6.492135623472682e-16	6.19965428766315e-16	5.929716332634538e-16	6.133860777629019e-16	6.894711971053184e-16	7.939663600156585e-16	9.017508146487449e-16	9.939957081513464e-16	1.060650066494378e-15	1.1678741545751953e-15	1.2897407055022531e-15	1.4069791676939696e-15	1.4453626401612692e-15	1.3150552170940062e-15	1.1145465233087382e-15	9.364289636259675e-16	8.332827428816607e-16	7.844849182441759e-16	7.379027493345108e-16	7.058003038972865e-16	7.191931074422699e-16
207	1.3008605393266902e-15	1.4346573315774199e-15	1.5220859420292374e-15	1.5522290069226126e-15	1.4869336678895297e-15	1.4539950627606543e-15	1.345387992350664e-15	1.4570151632301827e-15	1.4066198133683022e-15	1.3817352427275776e-15	1.3016340095756195e-15	1.2534447149605505e-15	1.2236685248905533e-15	1.2595938498364907e-15	1.283653999794749e-15	1.2989878038052649e-15	1.3190797878069706e-15	1.4161702859616239e-15	1.5911694470081907e-15	1.7812053363802865e-15	1.921370984149675e-15	1.9137179340180826e-15	1.6724106882216316e-15	1.488879618954932e-15	1.3240956588214763e-15	1.2550185390697793e-15	1.287708802241693e-15	1.3798787114517834e-15	1.4588169583204274e-15	1.4515159485080703e-15	1.3094898436305873e-15	1.0826653590030174e-15	9.0361656179285e-16	8.204887414302557e-16	8.515559475110027e-16	8.958683187533446e-16	9.157819118126532e-16	1.0038826183265213e-15	1.1371092538985599e-15	1.2462120201520271e-15	1.2526587249150639e-15	1.186224798516077e-15	1.1553077385411892e-15	1.226243612926887e-15	1.2521587458079571e-15	1.1383797730440713e-15	1.0251585967273998e-15	1.0537856253285861e-15	1.2535641603984452e-15
[truncated: 152 more columns]
