# Supplementary material for: Neural dynamics of phoneme sequences reveal position-invariant code for content and order
Source: Nat Commun. 2022 Nov 3;13:6606. doi: 10.1038/s41467-022-34326-1 (PMC9633780; doi:10.1038/s41467-022-34326-1)
Supplement: Supplementary file 4 — Source Data [file 41467_2022_34326_MOESM4_ESM.zip › source_files-sept/sup_fig18-fig45/supp_fig25-Dental_coefs-.csv]

	t0	t1	t2	t3	t4	t5	t6	t7	t8	t9	t10	t11	t12	t13	t14	t15	t16	t17	t18	t19	t20	t21	t22	t23	t24	t25	t26	t27	t28	t29	t30	t31	t32	t33	t34	t35	t36	t37	t38	t39	t40	t41	t42	t43	t44	t45	t46	t47	t48
0	2.7144484138005377e-16	3.222961037411908e-16	2.273768157978933e-16	8.967190537456657e-17	-1.0546807255012651e-16	-2.1717185245818717e-16	-1.9314173123528516e-16	-3.36957365092869e-17	1.4378330734016755e-16	2.375924963638382e-16	2.4928366343116363e-16	2.038701265051324e-16	1.7296727256369288e-16	1.697031861306378e-16	1.1518934244507176e-16	2.155282319242386e-17	-7.693203399926904e-18	1.5441665988562208e-17	3.998232321114853e-17	-6.292663304169624e-17	-1.9819142215721236e-16	-2.4685567585745154e-16	-1.3175398209894156e-16	-2.6681732732337316e-17	-3.4231773806260806e-17	-1.7084664684533537e-16	-3.168148091922559e-16	-3.8623428541101673e-16	-3.4675051268055263e-16	-1.9691459373844478e-16	3.8243401869115225e-17	2.851379362742e-16	4.7450230653671465e-16	5.7755324060376e-16	6.496370434763453e-16	7.695002306169724e-16	7.582037042824328e-16	6.744276972356615e-16	3.6030614723033395e-16	-3.734686918959506e-18	-2.953418602692695e-16	-3.2836136335493503e-16	-1.6356140414177222e-16	4.730241048526613e-18	4.861369799661866e-17	-9.055112113198004e-17	-3.611625802901553e-16	-5.999255610120943e-16	-7.558385286056395e-16
1	-6.974200866252946e-16	-6.493713027344821e-16	-6.429859613476435e-16	-7.954041308464472e-16	-8.660045449903655e-16	-9.637133239120782e-16	-1.0436389675147883e-15	-1.0886417737851814e-15	-1.0737144090507087e-15	-9.577603068571026e-16	-8.266555154689557e-16	-7.8532812127125825e-16	-8.214214427435461e-16	-9.05464943895707e-16	-9.665188511757583e-16	-1.0198598737841078e-15	-1.0722021633958371e-15	-1.078004643074786e-15	-1.0348207296355009e-15	-9.977923092763915e-16	-1.0238057882626693e-15	-1.0882238484091423e-15	-1.097575431161321e-15	-1.0200548184464836e-15	-9.469132377354005e-16	-1.0078322088250213e-15	-1.1853709769266922e-15	-1.3082949274312006e-15	-1.257324570350519e-15	-1.0226015206595359e-15	-7.434536224972056e-16	-5.1102044119326245e-16	-3.4229700978614894e-16	-2.3764642492630745e-16	-1.8570604470960523e-16	-1.8049639385494116e-16	-2.9292059287633835e-16	-5.000793056208311e-16	-8.260456198333258e-16	-1.1832271589187648e-15	-1.419359481218919e-15	-1.418496391753263e-15	-1.2181449292092032e-15	-9.99634915083266e-16	-9.23465574366552e-16	-9.730289771020784e-16	-1.040548881597228e-15	-1.0709468876189197e-15	-1.0755041008377824e-15
2	2.627953359596873e-16	2.7277939029458786e-16	1.4156843421739514e-16	5.3065374832450664e-17	1.4969696272151632e-17	-6.98080891131966e-18	-1.0858767046133114e-16	-2.762940898903971e-16	-4.1492893923472994e-16	-4.812388622879948e-16	-5.259092186169663e-16	-5.797583443333541e-16	-6.051262377304453e-16	-5.366996307634642e-16	-3.810396827575857e-16	-2.3180704709574286e-16	-1.4613705875381403e-16	-8.125785753706076e-17	8.260127015840711e-18	9.761960208651924e-17	1.2288695822445896e-16	1.0417460283872878e-16	1.027331544684224e-16	1.4950458058772568e-16	1.3594268685070509e-16	-4.3257996043176332e-19	-2.670579799196666e-16	-4.884707846172863e-16	-5.472348914998398e-16	-3.1219008066972416e-16	9.955784229148078e-18	1.8260577821475895e-16	8.355149660228006e-17	-1.417822075062536e-16	-2.4743823217059556e-16	-1.683665591886284e-16	-1.1455826498676774e-16	-2.0986170378835435e-16	-4.003299436273543e-16	-5.320634234321223e-16	-6.117545968281944e-16	-7.997220835179156e-16	-1.024864005693363e-15	-1.0580612551170737e-15	-8.031856449363783e-16	-4.691575983805941e-16	-3.179694242626141e-16	-3.673163369885559e-16	-4.3236112362400746e-16
3	-2.3441264733789166e-16	-2.717023029343991e-16	-2.7815248789206307e-16	-3.529559724036886e-16	-4.16834296928894e-16	-5.302575581218931e-16	-6.470434682037385e-16	-7.277978153921405e-16	-7.846557861784149e-16	-7.899420812286475e-16	-7.99001938978986e-16	-8.123324185154292e-16	-8.254624570320876e-16	-8.304991908400952e-16	-7.955656570656446e-16	-7.402596044317199e-16	-7.124119047833597e-16	-7.025438209116305e-16	-6.927400164226017e-16	-6.421819801889699e-16	-5.472662975108429e-16	-4.412763067968854e-16	-3.7372908401360845e-16	-3.8673629680701727e-16	-4.843343853120984e-16	-6.518480958485181e-16	-8.500380940123112e-16	-9.760814461407944e-16	-9.902992715967808e-16	-7.959606247470376e-16	-5.275348249012435e-16	-3.2273701956560426e-16	-2.6391796098051356e-16	-2.9977467258020436e-16	-3.0230182510549434e-16	-2.459597774540838e-16	-3.114957771914165e-16	-5.064037610600756e-16	-7.9085824151175935e-16	-9.916590900093194e-16	-1.059353157024408e-15	-1.069369397573655e-15	-1.0565056261841949e-15	-9.805208319121413e-16	-8.123710693774632e-16	-6.159723594713461e-16	-4.991369178554852e-16	-4.950437612203678e-16	-5.320343224069199e-16
4	2.28580670242241e-16	3.9711403613236084e-16	5.082035148328024e-16	4.272241344321302e-16	2.0177445782063795e-16	1.2986695060133628e-16	1.6418354148941893e-16	1.9293925046371615e-16	5.624820374394028e-17	-1.1276338753375614e-16	-1.2223787200852938e-16	4.385813940178036e-17	1.9567695853003317e-16	1.5532729703627622e-16	9.362161461588634e-18	-3.269311444622682e-17	8.213516914346596e-17	2.576481004477566e-16	3.475186680074801e-16	3.649262226793769e-16	4.203390736069905e-16	5.148745380510065e-16	5.996320555872003e-16	5.995554057455153e-16	6.487399482770856e-16	7.379078540219269e-16	7.477321367824865e-16	6.051312693068593e-16	3.624742950043076e-16	2.6978134696313753e-16	3.581027432978018e-16	4.607711139730247e-16	4.1906420476099924e-16	2.864682703191737e-16	2.4365654492014384e-16	4.054755965508019e-16	4.1941322594667027e-16	4.3239349723802173e-16	2.526398799635977e-16	8.090713852669933e-17	-8.861019376270776e-17	-2.6913256549061935e-16	-3.9311958136493e-16	-3.9063373974216675e-16	-2.0342732145642601e-16	4.940028500412532e-17	2.167799839148289e-16	2.2362079977124343e-16	1.4194199252085707e-16
5	1.0269826953175752e-15	1.054771602549375e-15	1.0429851693267264e-15	1.0564764638568096e-15	1.005376022119998e-15	9.733580725438647e-16	8.694610730734591e-16	7.406662421218565e-16	6.522975629230042e-16	6.389895880531043e-16	6.618765789290292e-16	6.838089834199169e-16	6.634314680760601e-16	5.931942036351574e-16	5.200141382270462e-16	4.852178331470374e-16	4.771645743576177e-16	4.731230305767291e-16	4.4168673185777836e-16	4.1551284810936355e-16	4.218565653559554e-16	4.850104452438278e-16	5.874995282841839e-16	7.80830101359103e-16	9.799683806302268e-16	1.0717096446961257e-15	9.080596535148501e-16	5.946513807827043e-16	3.223064369844887e-16	3.4462270111380417e-16	5.238739147712354e-16	6.2617849465734705e-16	5.426784775003578e-16	3.957996330120375e-16	3.3649627954165557e-16	3.4525126319602224e-16	2.744085866550948e-16	2.0578366023538058e-16	1.193013467001117e-16	8.507178378115003e-17	-1.9021904943042423e-17	-1.8540724283562787e-16	-2.933243303435425e-16	-1.931546258516477e-16	6.032423380197652e-17	2.666064233043693e-16	3.188888803043133e-16	2.4122655759590873e-16	1.256933944455407e-16
6	7.014176367460977e-17	-1.2991089314520814e-16	-2.7406384178900367e-16	-3.967400377821853e-16	-3.830433662582434e-16	-3.7051033617786534e-16	-4.2496255994681657e-16	-4.2696831896309615e-16	-3.500824064678177e-16	-2.2790349220891124e-16	-2.2418527707333853e-16	-3.9214868886223436e-16	-5.739649783567565e-16	-6.391937778357079e-16	-5.667333488176397e-16	-4.795819629258052e-16	-4.611475879841256e-16	-4.558928031343553e-16	-4.2833057795794618e-16	-4.144372272431722e-16	-4.66260182316144e-16	-5.856629997499793e-16	-6.309656122845674e-16	-5.98184591477159e-16	-4.497508886046949e-16	-3.485379715721357e-16	-3.6720363877811467e-16	-4.648996127090592e-16	-5.261819011679401e-16	-4.886271492114707e-16	-4.4364325803325277e-16	-4.765394452327689e-16	-5.465194618264649e-16	-5.220228400015236e-16	-3.5966274063018697e-16	-1.704800025830722e-16	-2.1064215176416555e-16	-2.781150902421099e-16	-3.748980314635456e-16	-3.7369352697111187e-16	-3.778618567800702e-16	-4.486306942178971e-16	-5.047090686742377e-16	-5.208355471940437e-16	-5.121847435576367e-16	-5.714362346077577e-16	-6.82393880408753e-16	-7.302480321302834e-16	-6.263789750981698e-16
7	6.306197241344811e-16	5.339048935290488e-16	3.735856959619705e-16	2.04679787801049e-16	1.2006981163326497e-16	1.7942036502457854e-16	3.4065681066658966e-16	5.944215206373683e-16	7.317574192410884e-16	7.661250757849517e-16	7.722573558509094e-16	7.523292192527217e-16	7.071726062990376e-16	6.063302692267639e-16	4.3717761782077177e-16	2.881067145573972e-16	2.536551177943089e-16	2.714816930739749e-16	2.8062391067238983e-16	2.332896323171218e-16	2.1216919681630993e-16	2.426699950472201e-16	3.7457218043890273e-16	4.2987562392521345e-16	4.731905480392946e-16	4.697174516475709e-16	4.1846877603264175e-16	2.989985503821275e-16	1.6427566490053987e-16	1.3580789394925844e-16	2.8091716556565395e-16	5.123591213933114e-16	7.098392364290262e-16	8.495133498382313e-16	1.0071534008764647e-15	1.2181717332712312e-15	1.199380249171359e-15	9.70150175754444e-16	5.297218683358104e-16	1.6599416336033385e-16	3.460238494875196e-17	1.2002194279444413e-16	2.840806883331847e-16	3.831039390548384e-16	4.361057233890986e-16	4.826736265068133e-16	4.699704747161691e-16	4.462053600533974e-16	4.379801337583959e-16
8	8.588651592330349e-16	7.168413505939973e-16	4.972181554472425e-16	4.762469090959244e-16	5.865385356302091e-16	7.298348942576645e-16	7.608662589420067e-16	8.073354511008695e-16	9.455529259102499e-16	1.0647341549923838e-15	1.0196446232320918e-15	8.185518048103228e-16	6.70957294247299e-16	7.073568073186034e-16	7.478159635814835e-16	6.523772744422319e-16	4.931430328694802e-16	4.3841601734905217e-16	5.398030020595679e-16	6.449452855125158e-16	6.115638846832547e-16	4.678428379296523e-16	3.962026100934341e-16	4.561595733903042e-16	6.426696337459467e-16	7.925065707063033e-16	7.947761799309785e-16	6.59824438264997e-16	5.412837964354279e-16	5.093206534607668e-16	5.63578838088533e-16	5.902233473592368e-16	5.485060281435587e-16	5.172041919275294e-16	5.668112778193806e-16	6.595454279097446e-16	6.843763824589307e-16	6.718818804595311e-16	6.361546866857151e-16	6.241891816637241e-16	5.843098611203898e-16	5.366772010423613e-16	4.947417278523436e-16	4.805700087598499e-16	4.619562027679774e-16	4.223225217019789e-16	3.614533031785876e-16	3.9166763611672106e-16	5.104791510512872e-16
9	6.815806396760192e-16	6.490022936856122e-16	5.139401224982754e-16	4.3055153688249485e-16	3.834713718663147e-16	3.450127756898903e-16	1.9832446106528008e-16	1.2654558160731873e-16	1.541681414272795e-16	2.8899041738831427e-16	3.745146697908012e-16	3.6778631500949727e-16	3.383197126604537e-16	3.4326422843067542e-16	3.385566936394042e-16	2.891594231217284e-16	2.467907337764321e-16	2.7108553816795333e-16	3.2509928271278086e-16	3.240995640962658e-16	2.921680311105517e-16	2.8857093696281787e-16	4.0377491741477463e-16	4.533413106166702e-16	4.422289700622816e-16	3.1860716035266646e-16	1.3117547839539526e-16	7.994613581549343e-18	4.2005238761031164e-17	3.378577686153162e-16	7.212749897191401e-16	9.576062575283719e-16	9.558205482846308e-16	8.637004573263345e-16	8.870087902774808e-16	1.0115823916837999e-15	8.537947952910459e-16	5.667752407638378e-16	1.3729130396501146e-16	-9.635243375663608e-17	-1.8371703300559875e-16	-2.20282563457629e-16	-2.365454621435845e-16	-1.651831922566762e-16	8.810357381742059e-17	3.697756372497307e-16	4.587697151793269e-16	3.9543435363319046e-16	3.6266297016115247e-16
10	5.853333574465951e-16	4.879500460435175e-16	3.7417957662037096e-16	3.385695160353925e-16	2.441394419539853e-16	1.2601217185404133e-16	3.789519560166636e-18	1.0319165637999845e-16	2.447352011048511e-16	4.111715622754706e-16	5.52767929834262e-16	6.428888989151904e-16	6.840682577740654e-16	6.045711414776488e-16	3.606340836422028e-16	6.208271571780933e-17	-1.1058577963660343e-16	-1.292502135859392e-16	-7.454171892563972e-17	-8.204641775823559e-17	-1.024582982999014e-16	-6.93878561079254e-17	1.0837016043742538e-16	1.4742958456961984e-16	6.623516205382244e-17	-1.1017820557550407e-16	-2.3119610581059595e-16	-2.0142286714587398e-16	-9.180946420733007e-17	9.417009340836701e-17	3.4899325872222094e-16	6.597533208053973e-16	9.429761965188575e-16	1.0787954641812173e-15	1.0726309808170854e-15	1.0361948515784167e-15	8.123167796236199e-16	5.748737747333077e-16	1.4424660827611683e-16	-2.692896010928909e-16	-5.296074092935635e-16	-4.790704100519306e-16	-2.0382518558817258e-16	4.4570088421677415e-17	1.6294989083643798e-16	1.6128483998536248e-16	7.001755128117227e-17	7.364795491572424e-17	1.9503180600835589e-16
11	7.069618867005023e-16	6.661474805013242e-16	6.357081132881701e-16	5.084436190070654e-16	4.336327383413218e-16	4.525270030101607e-16	4.76217542440627e-16	4.454770025985795e-16	2.680822671964518e-16	7.22366153227172e-17	1.1723047221631849e-17	8.387222569514015e-17	1.484619887164167e-16	4.3418018064772076e-17	-1.4329929981921537e-16	-2.1260972270072577e-16	-1.136712431430611e-16	1.2840097815401534e-17	4.019546875289859e-18	-1.0505777206051666e-16	-1.0658982493642784e-16	5.68525546678616e-17	2.9604221524129714e-16	3.89584401671076e-16	4.3402341822151543e-16	4.67880977077134e-16	4.2701714395349856e-16	2.2777900151449393e-16	-8.855031877094303e-17	-2.489472135209793e-16	-1.6153600218180634e-16	-8.78588189323754e-18	-5.852079373110618e-17	-2.8375119664545203e-16	-4.255252062282966e-16	-2.610347157875395e-16	-1.2847462730676477e-16	-3.9200746497219254e-17	-1.7429972803150104e-16	-3.100223081898374e-16	-3.584306968626972e-16	-4.0737368318626755e-16	-4.475058475920594e-16	-4.56549550028128e-16	-3.0999583825796943e-16	-1.269304004996777e-16	-2.3808210367004995e-17	-3.1242643172790256e-17	4.260086979619366e-18
12	1.018239837970547e-15	9.087040776680457e-16	9.079196990713514e-16	9.785839326186986e-16	1.00753094710893e-15	1.0205638216706503e-15	9.532384042210407e-16	8.896965716050879e-16	8.2010014859087e-16	7.561649939765111e-16	7.083206950532632e-16	6.584683600322845e-16	6.009520531502653e-16	5.126876634476966e-16	4.1040637741110017e-16	3.4420274676474047e-16	3.1821245327978896e-16	3.1777413354351805e-16	2.8032322058443095e-16	2.253355665748211e-16	2.435598175885239e-16	3.483031511120536e-16	5.29003853296236e-16	6.606106775625121e-16	7.689780806455474e-16	8.357258568023185e-16	8.177016492993769e-16	6.921101169681737e-16	4.94028685727027e-16	3.5464569190079224e-16	3.3657563044007955e-16	3.732017730689857e-16	3.654948286549501e-16	3.061317492546009e-16	2.714350337012286e-16	3.4812279382807047e-16	2.8752210621639112e-16	3.238803311555878e-16	2.3659850391489433e-16	1.868975336610148e-16	1.4192549226097184e-16	1.3945201627643316e-16	1.6733232669791867e-16	1.9349984274917044e-16	2.505352608305194e-16	3.1513465970128643e-16	3.7986675355603906e-16	4.2453365771117984e-16	4.3407146397202796e-16
13	-1.8480005177650037e-16	2.6899158118399672e-17	1.9237764879797037e-16	7.652311295729452e-17	-1.198074591129821e-16	-2.285775945468758e-16	-1.4657369294281027e-16	-7.645412869432412e-17	-1.6180490708421697e-16	-3.3334428329624516e-16	-3.543668229826898e-16	-2.4553110325907565e-16	-1.9696767034287425e-16	-3.399312663781983e-16	-5.758928991883264e-16	-6.616971487143972e-16	-5.41245248813845e-16	-4.2263618459588485e-16	-4.4155985233337995e-16	-5.191996462746926e-16	-4.63109757925691e-16	-2.824826410371555e-16	-1.743783914546648e-16	-2.452344448290984e-16	-3.848096272398204e-16	-4.269326130182125e-16	-3.4941665046985924e-16	-3.396713300543221e-16	-4.291173285273916e-16	-4.873619652519346e-16	-3.210640071250642e-16	1.90499171342895e-17	2.9982931586531973e-16	3.6569499792022435e-16	2.7402668336628257e-16	2.564168393648268e-16	1.9502633449085833e-16	8.892585457089157e-17	-1.7608586504543587e-16	-4.542264655194889e-16	-5.964586373986393e-16	-4.750891473615317e-16	-2.7753036364337286e-16	-1.8725950727957658e-16	-2.0784400971917115e-16	-2.387668211232367e-16	-2.1222807901434007e-16	-1.9840496145803172e-16	-2.5111396165052473e-16
14	1.0110738425681992e-15	1.3313948157470606e-15	1.5081700168330536e-15	1.564815701003575e-15	1.382120180375462e-15	1.3465583080727284e-15	1.3687595556874886e-15	1.2701470135697264e-15	9.866448915703612e-16	6.889015026636968e-16	6.404581555365613e-16	7.708647151829971e-16	8.303564542147549e-16	7.028664056367069e-16	5.352461556874318e-16	5.906794904960427e-16	8.823670622397673e-16	1.125883247023117e-15	1.12226475982411e-15	9.596943995804367e-16	8.944916552701957e-16	1.0224983755435031e-15	1.1953131824353973e-15	1.2568858197111712e-15	1.2173843146283673e-15	1.1945649229653494e-15	1.1592070332899747e-15	1.011410579645838e-15	7.354439461806502e-16	5.660304597362557e-16	6.636089459555903e-16	8.95403948885429e-16	9.656623271040993e-16	7.811120354076134e-16	5.24698843732743e-16	4.721398380334726e-16	5.489222878579487e-16	6.30306214891396e-16	6.008315552857699e-16	5.264335767361943e-16	4.921298685912888e-16	4.3616649448773965e-16	3.141083709661004e-16	1.7483980067046243e-16	1.8473139073024402e-16	3.667955423332058e-16	5.96915044874586e-16	6.807408864357858e-16	5.674015962739957e-16
15	7.998432004391146e-16	9.600402094545927e-16	1.0161172976330802e-15	1.0761808376547263e-15	9.429236187633216e-16	8.434532304773659e-16	7.713462537837669e-16	7.873539292274134e-16	7.544008966522993e-16	6.762140496608913e-16	5.809560439151093e-16	5.201365612619531e-16	4.692491379743686e-16	4.3517691761405747e-16	4.1139548063865396e-16	4.734149313106232e-16	6.464902461847804e-16	8.234039252935814e-16	9.122934375133397e-16	8.989754540640541e-16	8.6250181358004345e-16	8.243820587607127e-16	8.439030984487191e-16	7.822963221689139e-16	7.529910489410801e-16	7.553869323394353e-16	7.440176486277008e-16	6.682152527675647e-16	5.03182896465528e-16	4.1485006393111094e-16	4.699200184989733e-16	6.059282091606276e-16	6.878381205783096e-16	6.568793568610034e-16	5.760143869030189e-16	5.868438054115645e-16	5.367076188394476e-16	4.867519941680662e-16	3.182411148072139e-16	1.2432621479578145e-16	6.473228141883919e-18	4.566046310460339e-18	1.160937273619375e-16	2.2168835344837172e-16	3.816058615928541e-16	5.974208282703238e-16	7.985967733001078e-16	9.308122302705172e-16	9.020427175193242e-16
16	-3.0722990019170235e-16	-3.63507776133481e-16	-4.0221816179574215e-16	-3.4323276932018334e-16	-3.4421080416461127e-16	-2.531746517167711e-16	-2.063476154121055e-16	-2.5848452501671827e-16	-4.009534850331131e-16	-5.501617691314911e-16	-5.715417679093762e-16	-5.004876776179856e-16	-3.8751828101886217e-16	-2.6754778656942273e-16	-1.3734998663942215e-16	-1.441365053013004e-17	2.833467807662317e-17	-5.614440978245359e-17	-1.9203508153525485e-16	-3.381666186854279e-16	-3.8525894822733184e-16	-3.656301903092406e-16	-3.062812367573103e-16	-2.6027325960648536e-16	-2.163072891614315e-16	-1.813895624084904e-16	-2.0778890108969535e-16	-2.992842067109794e-16	-3.7582745552441964e-16	-4.2037460477628173e-16	-4.2000974116353324e-16	-4.212553803933321e-16	-4.435128311154694e-16	-4.557891397384146e-16	-4.629347183191119e-16	-4.745706480352764e-16	-4.68004178198292e-16	-4.408482565776265e-16	-3.7506795412369684e-16	-3.440082005638982e-16	-3.907161757808813e-16	-4.491923393557779e-16	-4.2528268873510156e-16	-2.767556498772787e-16	-1.685376650815398e-16	-1.793521831174089e-16	-2.823341648248285e-16	-3.203762567534518e-16	-2.4232639501666034e-16
17	7.60252589450318e-16	5.007256161570653e-16	2.5946932700099433e-16	1.1223742069881568e-16	8.977482611435773e-17	1.0072562725127782e-16	1.1043885262965228e-16	2.427225522795519e-16	4.514009299073801e-16	6.183036726981512e-16	6.256892800018868e-16	5.296164055262843e-16	4.6769492165341155e-16	4.542259179924421e-16	4.180669628134101e-16	3.0790107885215797e-16	1.8142275412243853e-16	1.2747714995723728e-16	1.5059137694934612e-16	2.088451804367075e-16	2.629621117079946e-16	2.8216057072281124e-16	2.7759882751529205e-16	2.3714667767173637e-16	2.302086415902943e-16	2.686792055106367e-16	2.844123583117973e-16	2.4267925070693437e-16	1.5785893868215657e-16	1.611719218192873e-16	2.5781160444396823e-16	3.703297359135488e-16	4.4007930549946045e-16	4.797349090879446e-16	5.654214656536872e-16	6.6532798647371925e-16	6.319826516732879e-16	5.902097115199752e-16	3.9340107043680135e-16	2.0121746360518997e-16	7.575213026890735e-18	-8.658765824597204e-17	-5.288608734144693e-17	3.988601767421337e-17	2.889276115986903e-17	-1.3698946642840724e-16	-3.700006458817337e-16	-4.452938860190205e-16	-3.196850910923061e-16
18	8.726434651782883e-16	7.102840786178646e-16	5.004274068613374e-16	4.407798387109171e-16	4.574533790893525e-16	4.962052233341872e-16	4.1862537269081377e-16	3.7011790779149867e-16	3.835181817122221e-16	4.025066936307404e-16	2.850802815638109e-16	5.548174170493899e-17	-1.0277931216026909e-16	-5.862636211906138e-17	9.333429452687353e-17	1.8584065691586054e-16	1.620265561910845e-16	1.323271619914544e-16	1.5940913881790184e-16	2.1264799108375398e-16	2.589517991303705e-16	3.1105342508745906e-16	4.576270855686571e-16	6.076042184884979e-16	6.72961319907912e-16	5.650952371289985e-16	3.2225771335405365e-16	1.1157924096953628e-16	6.0755532577563034e-18	6.436157705894783e-17	1.754047615309708e-16	2.7593467573844414e-16	3.5967724641192643e-16	4.62662075959284e-16	5.824995995548404e-16	6.45275417700799e-16	4.85876379451221e-16	2.957269732759275e-16	4.940012280997838e-17	-1.0365924421281367e-16	-2.242885507799246e-16	-3.066412134725254e-16	-3.183224082813389e-16	-2.2454188259304235e-16	-6.431472308568877e-17	6.162762069178252e-17	9.825450860951766e-17	1.4146922935050757e-16	2.6040823967329034e-16
19	1.0710207084861433e-15	7.909755934585436e-16	5.709822623925484e-16	5.189896908799947e-16	5.245572678317244e-16	5.122152063405599e-16	4.489904149598392e-16	4.747289365233869e-16	6.262736619646157e-16	7.588619481777175e-16	7.5236879878254885e-16	6.248818811099917e-16	5.224408850026144e-16	4.773675121966275e-16	4.1359001372484695e-16	3.0374538777891824e-16	2.4189104977749195e-16	3.4848938513526867e-16	5.379755330390346e-16	6.224896520294193e-16	5.171625638041178e-16	3.6001763520439397e-16	3.482558592841905e-16	5.500096495933563e-16	7.84935800720165e-16	8.616348216371105e-16	7.399497261717085e-16	5.697868793741326e-16	5.004205857542055e-16	5.284196693644135e-16	5.377284413303173e-16	4.63084831434408e-16	3.8695208462105674e-16	4.0829765963572373e-16	5.203854253721811e-16	6.072481585761237e-16	4.98666618451463e-16	4.923512933429542e-16	4.2799428077673833e-16	3.953772932867187e-16	2.5260201760102644e-16	1.5133158743162888e-16	1.5476911664037865e-16	2.780450479286192e-16	3.493465893250757e-16	2.8276825587886843e-16	1.5706052702242229e-16	1.3636725878481967e-16	2.2759916993845237e-16
20	8.498206327799742e-16	8.423920799310264e-16	6.578745583605598e-16	4.2514531031768836e-16	2.4896423494041914e-16	1.4500234231042675e-16	9.559015033670514e-17	1.7748419304430896e-16	3.249518157880086e-16	4.694927165796312e-16	4.953960905266626e-16	4.206686526607578e-16	3.4431944984404017e-16	3.1697713813047987e-16	2.7643777447856513e-16	1.734136928517216e-16	7.012750749815027e-17	5.424347695587726e-17	1.2519201392065544e-16	1.874729885790808e-16	2.067282909339003e-16	2.1225397810621027e-16	2.913838235815488e-16	3.503773554990687e-16	3.457450822760042e-16	2.43350567555063e-16	8.385686546273585e-17	-2.650719710401682e-17	-5.334205644743125e-17	7.746007130416984e-17	2.822991734234132e-16	4.909098073437308e-16	6.743730219823285e-16	8.3764413492537e-16	9.82662118700408e-16	1.004567993700453e-15	7.286620830660821e-16	4.127687631509423e-16	5.259935635268184e-17	-1.3678892748883932e-16	-2.478902818765608e-16	-2.7781648401309176e-16	-2.02173550865044e-16	-1.5536717135695352e-17	1.662357111358142e-16	2.0036258270383095e-16	5.393176532389059e-17	-6.337806537507427e-17	-2.7974601069307976e-17
21	9.711263417085324e-16	8.089300902268033e-16	7.320884313268512e-16	7.47707149739078e-16	6.242373413415086e-16	4.3580681783646856e-16	3.2983780194592363e-16	4.998596119542325e-16	6.914162160241304e-16	6.465228717774905e-16	3.9621368711468913e-16	2.295796152589059e-16	2.6275613294327934e-16	3.109736165407383e-16	1.7799399542808876e-16	-1.4519826989884948e-17	-4.514981105908705e-17	9.729753403135069e-17	2.0524092728320558e-16	1.9579000297602216e-16	2.173364545262937e-16	3.366679791995235e-16	5.037564862673467e-16	5.00970267673014e-16	4.384939116553487e-16	4.031223013829488e-16	3.513383849346708e-16	2.241220703552516e-16	5.95266898692774e-17	4.604953191238852e-17	1.8141964321683284e-16	2.85655563466349e-16	2.42699484639766e-16	1.9160284102460768e-16	2.772292134567161e-16	4.346360528054409e-16	4.070191519495732e-16	2.2742291915757e-16	7.115859290680772e-17	2.5463222124974053e-17	-5.019927412092266e-17	-1.8599566908459632e-16	-2.0830291950876467e-16	-7.261209502341703e-18	3.5074816445973245e-16	5.734820915889333e-16	5.601997039665557e-16	4.873421204595013e-16	4.861303534548798e-16
22	-4.394822419003546e-16	-4.650032950901287e-16	-4.0489166536172443e-16	-4.001781899972961e-16	-4.471547840327707e-16	-6.341336290980759e-16	-7.945198030551595e-16	-7.83514924100475e-16	-6.682559272687985e-16	-5.800718865917826e-16	-6.347096381058609e-16	-7.263847194921914e-16	-7.452003357302297e-16	-7.349609718235873e-16	-7.952555152003973e-16	-9.482412440955015e-16	-1.0628060512073592e-15	-9.875350208694767e-16	-7.892999878366772e-16	-6.565783375514425e-16	-6.862789214205979e-16	-7.749140391972952e-16	-7.54868171282989e-16	-6.446301636309305e-16	-5.95871765526784e-16	-7.265076011703225e-16	-9.73088502104353e-16	-1.112837295278347e-15	-1.0615205794916575e-15	-8.026876341063565e-16	-5.065169592442993e-16	-2.7194780377564144e-16	-1.277298223928456e-16	-7.451145406006108e-17	-9.210904952671772e-17	-1.882366966713047e-16	-4.016663320255405e-16	-6.437899709238993e-16	-8.43934331970454e-16	-9.46860525650858e-16	-1.0053325015001607e-15	-1.0241448737760054e-15	-9.874633787144516e-16	-8.743538497611502e-16	-7.243477836276376e-16	-6.291789994813067e-16	-6.594001129085971e-16	-7.533795820778668e-16	-8.100236025700544e-16
23	7.247206454645769e-17	-3.579732564144764e-17	-7.202461224624033e-17	-3.4003872382778887e-16	-5.02028393539352e-16	-5.749652597286655e-16	-4.762216501102221e-16	-2.9704559947772435e-16	-9.27069659380334e-17	6.171855281561358e-17	1.4231516600495717e-16	8.5136691404047e-17	-6.95801328312586e-17	-2.6307053086980677e-16	-3.072241958263337e-16	-2.1877869879940075e-16	-1.6699289232216112e-16	-2.588286340040389e-16	-4.283667778035078e-16	-4.805293937100888e-16	-3.851053497244101e-16	-2.563384187630573e-16	-3.1448270619655984e-16	-3.7956417933455597e-16	-3.456331504626505e-16	-1.5519002062652648e-16	1.0704609240261783e-17	3.007262455842687e-17	-3.9671236780145015e-17	-5.452790058152854e-17	-4.8217362591161336e-18	-3.024692237846231e-18	-8.443982330748308e-17	-1.4353635681990386e-16	-6.405050845074482e-17	6.885979620006091e-17	1.6370050517577792e-16	9.525692680883856e-17	2.7816715659351455e-17	4.4652177291379674e-17	1.1471320517875089e-16	5.829348089407357e-17	-7.112013167728467e-17	-1.6894228927007689e-16	-2.0875564989443205e-16	-2.8932838598021643e-16	-4.311820799851974e-16	-6.181119983449418e-16	-7.05741514250244e-16
24	3.117101697037608e-16	2.7589444366709463e-16	1.8033348886895564e-16	2.0305085235538933e-16	1.6922227782806913e-16	6.815638038367329e-17	-1.2931082702793087e-16	-2.2376520086722823e-16	-1.5940910314998507e-16	-8.47129004208374e-17	-1.507834665821126e-16	-2.8436101828945e-16	-2.800822106420119e-16	-1.060671271740575e-16	2.0392439539096927e-17	-6.373401319623893e-17	-2.606914166134482e-16	-3.4756206195874295e-16	-2.705264320296101e-16	-1.9827849751740593e-16	-2.6448286067427017e-16	-3.9123017684926516e-16	-3.866238524693162e-16	-2.2970550721225294e-16	-5.806359809378557e-17	-3.894555611719681e-17	-1.826701664443375e-16	-3.1143370201725104e-16	-3.237551924057092e-16	-2.818124721794863e-16	-3.541088275309873e-16	-5.676616766337148e-16	-7.612043923472007e-16	-7.656088675777522e-16	-6.4620656758837375e-16	-6.081205082060474e-16	-6.392722152602353e-16	-7.793887708342215e-16	-7.209079160508171e-16	-5.619691245924129e-16	-3.97446927761156e-16	-3.55524772669372e-16	-3.5019160194417066e-16	-3.0185322115878976e-16	-2.9126318226363774e-16	-3.784444028914674e-16	-5.022786466678982e-16	-4.3676879346944075e-16	-1.8265940768475446e-16
25	9.547283769267197e-16	9.997399975978828e-16	8.682935242851159e-16	7.617558354605609e-16	5.461362388002947e-16	4.660413285873403e-16	3.8062384732326903e-16	3.9299708298585747e-16	4.3984682232577777e-16	4.689604523651099e-16	4.633483773183237e-16	4.441720273239991e-16	5.088580390622853e-16	6.972024913659554e-16	8.7020874423826e-16	9.249890741038901e-16	8.571712911486365e-16	7.511137674836618e-16	6.78750434388624e-16	6.352243982623327e-16	6.269615903630131e-16	6.242063651308106e-16	7.111708691685992e-16	7.630897553363652e-16	8.125215454410365e-16	8.352975206420842e-16	8.485176454167921e-16	8.959465478943692e-16	9.79068904513052e-16	9.783770507171622e-16	8.213085086792811e-16	5.508286848298122e-16	3.7061366432283263e-16	4.480750901315217e-16	6.551142979204816e-16	7.658816601285513e-16	5.167558554426107e-16	3.709298304147484e-16	3.800423372061554e-16	6.105890313814421e-16	7.485805592261594e-16	7.252029449995272e-16	6.502823406194096e-16	6.772451736342901e-16	7.26262818487115e-16	6.402386807392479e-16	4.359084872889897e-16	4.3629938471386903e-16	7.448794073385448e-16
26	6.709705612110635e-17	-3.486058010574548e-17	-2.233640749539271e-16	-3.759225777479091e-16	-4.769054311155765e-16	-5.083780983153363e-16	-5.730013618988965e-16	-5.726608393556539e-16	-4.827268022848417e-16	-3.499807324490956e-16	-2.957795848791748e-16	-3.865870543430171e-16	-4.675445765381819e-16	-4.676905970197372e-16	-3.7069438740330647e-16	-2.996971424038108e-16	-3.371518899418798e-16	-3.812866749417968e-16	-3.6461839017128e-16	-3.1814493418140193e-16	-3.5081163748769937e-16	-4.651707482248419e-16	-5.251112824226149e-16	-4.0833169692414274e-16	-1.5450459049189728e-16	3.657987777991594e-17	3.754034861799899e-17	-4.880090343770454e-17	-1.0732210127319015e-16	-1.6118373451201817e-16	-3.361022729515044e-16	-6.471612710268928e-16	-9.090399625868957e-16	-9.383123729295987e-16	-7.683036578438833e-16	-5.885277350513216e-16	-6.067769189121189e-16	-6.51768772121071e-16	-5.890491114594993e-16	-3.899579107524563e-16	-1.1708698019302058e-16	-3.268614656542344e-17	-1.2360794987936253e-16	-3.1920467171735047e-16	-5.689048004298862e-16	-7.794389640768181e-16	-8.331705672795459e-16	-6.779123247035636e-16	-3.8782638101371934e-16
27	-7.233742622086303e-16	-8.996392080147391e-16	-1.0061308134079277e-15	-1.140960766348069e-15	-1.1530672818264042e-15	-1.2740290216428404e-15	-1.3715002131697175e-15	-1.2576976878542492e-15	-9.773182989752432e-16	-7.35110302065295e-16	-7.435989494038266e-16	-9.651664756789131e-16	-1.126975120264714e-15	-1.1024769749243347e-15	-9.7782017288038e-16	-8.98417518828116e-16	-8.896282156606824e-16	-8.552475084633561e-16	-7.896036460519517e-16	-7.668968414381284e-16	-8.247797369205626e-16	-9.061750353304702e-16	-8.786087969354864e-16	-8.115951762555137e-16	-6.699978367566283e-16	-5.182971672516886e-16	-3.8359766588292186e-16	-3.210143704088797e-16	-3.9957223443741033e-16	-6.155075357122972e-16	-8.846910520200131e-16	-1.102061775570434e-15	-1.1948130120629723e-15	-1.1597383394726793e-15	-1.044910783328607e-15	-8.9376902676015e-16	-8.016617399319763e-16	-7.634839753474265e-16	-6.059909718041299e-16	-3.936283853089064e-16	-2.0212912442708627e-16	-2.5270357432088995e-16	-4.792161878415082e-16	-7.856470814040515e-16	-9.880155872378823e-16	-1.0976257511350983e-15	-1.1498862764195691e-15	-1.1498945724856946e-15	-1.0608866742409426e-15
28	3.542661874133979e-16	4.943876871124877e-16	4.617040665832429e-16	1.432405471381094e-16	8.79940314447068e-17	2.2623808361140444e-16	4.266089606236481e-16	5.036936835053829e-16	4.673497746679167e-16	4.631365236010642e-16	4.80878674815085e-16	3.397067563134362e-16	5.92643986371352e-17	-1.2259267557423024e-16	-9.81348630556399e-17	1.6468024840139696e-17	3.979609420434424e-17	1.0950773048079528e-17	1.4382973648542978e-16	4.823079918681363e-16	7.49623453747858e-16	6.599762952284472e-16	3.254562393541792e-16	5.004325082077514e-17	1.204550048979575e-16	3.6260106373713607e-16	5.308214306899491e-16	5.128971048628669e-16	5.028071652978897e-16	5.843264441488554e-16	6.854697314362336e-16	6.487288597211059e-16	5.326480055109285e-16	4.634795320993292e-16	5.132998985186189e-16	5.996372411884966e-16	5.252716214690599e-16	5.453461650069403e-16	6.756340403954276e-16	8.482552929903354e-16	8.642413364168534e-16	6.712483174742717e-16	5.15527631365529e-16	4.82350233229784e-16	4.548641136339839e-16	1.6731794236128056e-16	-2.87684209095336e-16	-5.359631455703933e-16	-3.428549665911844e-16
29	8.821970354603692e-16	7.542056881372235e-16	8.044329438891807e-16	8.786631272991108e-16	8.476798184936843e-16	6.238146981282009e-16	3.5455056825872204e-16	3.595040773096032e-16	5.999319512121193e-16	8.3749058278057e-16	8.342191189646408e-16	6.387518654127878e-16	4.739978327159217e-16	4.79548123862094e-16	5.378726840392797e-16	5.361900897566095e-16	5.05083788738214e-16	5.032048695408142e-16	4.987249353093376e-16	4.033351721437141e-16	2.6654166837934846e-16	1.6291643139907848e-16	2.4523461239863236e-16	3.1879028831144436e-16	4.2083745225585284e-16	5.181977120883273e-16	6.400297159934388e-16	7.210365800170723e-16	7.211990559592021e-16	6.656228640899001e-16	6.166698453524141e-16	6.025743969164523e-16	6.121586154718841e-16	6.12894793876725e-16	6.116078637048028e-16	6.758222642062949e-16	5.928686757256376e-16	7.459749016100908e-16	8.414440887139247e-16	9.16913975153043e-16	8.343728313821822e-16	7.461220616507885e-16	7.566029164699921e-16	7.898490688804242e-16	8.04059936721402e-16	7.582665925270522e-16	6.981664137113842e-16	7.091970416557443e-16	7.473387453887759e-16
30	7.839716569644437e-16	6.096746238385917e-16	6.151946795573769e-16	5.950989556455355e-16	5.262053227252122e-16	4.3004542818620026e-16	3.9827561895152505e-16	4.657091540941056e-16	5.687964690984954e-16	5.910911526030588e-16	5.48547785916343e-16	4.770074052401661e-16	3.9823908758867596e-16	2.4738472142689494e-16	4.845812117095283e-17	-6.987640903869874e-17	-1.9012049001239537e-17	1.7487805270909224e-16	3.1573212467662084e-16	3.0109113679855383e-16	1.86704316538332e-16	1.0574285506674631e-16	9.256712800480657e-17	2.1346598501853232e-16	3.973134874198323e-16	5.707987718900213e-16	6.162202239736251e-16	4.701925474453998e-16	2.7062520627427123e-16	1.4944330051657715e-16	1.5906911126932584e-16	1.595789783908585e-16	5.744606278000726e-17	-7.040086532135145e-17	-5.512416556958746e-17	1.5951015676269554e-16	2.715289843026324e-16	3.75680671736441e-16	2.4195835771687876e-16	1.1468400927807166e-16	5.313017852564882e-17	1.2449015348526365e-16	2.1243108810448324e-16	2.619314469205489e-16	2.441197376644125e-16	1.7995604589861864e-16	1.2213782872601779e-16	4.846194015716689e-17	-4.813416059062367e-18
31	-5.818302393949996e-16	-7.344775536014053e-16	-7.730529306882854e-16	-8.565085217729917e-16	-7.753130693200151e-16	-8.169501767615057e-16	-9.08485150539348e-16	-8.6228478581568e-16	-6.540873051350578e-16	-4.632031075099482e-16	-5.208937282818275e-16	-7.944650135912792e-16	-9.344833096831887e-16	-8.090395491290358e-16	-5.826238541913398e-16	-5.3989979510841305e-16	-6.623809060246134e-16	-6.873821655509991e-16	-5.619599551820098e-16	-4.986056006490915e-16	-6.616195209936334e-16	-8.944520890398308e-16	-9.243354787036185e-16	-7.55703904226716e-16	-6.147459121776392e-16	-6.344875340795031e-16	-6.679326243143724e-16	-5.616399794842101e-16	-4.12150751295183e-16	-4.606737833422573e-16	-7.388561880355981e-16	-9.93520772739698e-16	-1.0195787504102796e-15	-8.920717447572192e-16	-7.959442656389677e-16	-7.668278544897666e-16	-7.180434826961897e-16	-5.991438298368973e-16	-4.602346658852299e-16	-4.2255422449091755e-16	-3.8984244596605927e-16	-3.887802719063671e-16	-4.0977109151097787e-16	-5.521189753193227e-16	-7.809450670419641e-16	-9.618559852236917e-16	-9.907326107730976e-16	-9.375244482955813e-16	-8.773605571759241e-16
32	1.596715356149342e-15	1.752325995148039e-15	1.929599273739596e-15	1.9503905520585965e-15	1.7867583939994346e-15	1.77059216647322e-15	1.8112185768059583e-15	1.7967215791023657e-15	1.6447193285107714e-15	1.5465928567493504e-15	1.670762154598507e-15	1.8680322920207493e-15	1.8473146972317238e-15	1.5431815155729454e-15	1.2908190067339527e-15	1.3785930361580309e-15	1.6569692514567235e-15	1.7474093461130808e-15	1.4835324708780026e-15	1.1729830888304512e-15	1.1847453395039416e-15	1.4949291278395827e-15	1.7698000828076582e-15	1.805674475247117e-15	1.7161511421677725e-15	1.6575093710407833e-15	1.5794758968057956e-15	1.3209122359356366e-15	9.428228411859132e-16	7.280136249887485e-16	8.53901336066995e-16	1.1164124705924453e-15	1.1726149524735343e-15	9.447093265986545e-16	6.788600405131296e-16	6.932219992255995e-16	7.724270186747151e-16	9.779432656328612e-16	9.462840490992417e-16	8.466123887437944e-16	7.927365298548913e-16	7.546667489489136e-16	6.774919774204216e-16	5.361150907768544e-16	4.496407395275682e-16	4.620114253077343e-16	5.633965457567093e-16	5.740401282915022e-16	4.836168442964497e-16
33	8.819986557332462e-16	9.033273404546347e-16	9.604566953548707e-16	1.051815362712274e-15	1.0621433348416694e-15	9.91627810843658e-16	7.821939683286078e-16	6.173850699416069e-16	5.700334684559868e-16	6.407535878137472e-16	6.666500707160147e-16	5.865186776647482e-16	4.893500597889098e-16	4.672239432259832e-16	4.576789881198605e-16	3.4636213514219965e-16	1.5379152849642845e-16	8.600612764140804e-17	1.917556388230056e-16	3.0599874347038477e-16	2.4843993496806046e-16	7.607511453011162e-17	8.333402815073448e-17	3.0622021792481e-16	6.273572964112079e-16	7.867993882664121e-16	6.947788324630946e-16	5.149799655406441e-16	3.1788688765061237e-16	1.875788222374992e-16	6.272526494422825e-17	-3.798510166717689e-17	-7.855395902348668e-17	-6.441440841962536e-17	-5.236129525465746e-17	-4.796966132814049e-17	-1.5291939516690471e-16	-1.3428991393259455e-16	-1.2735127318976457e-16	-1.2791320485309591e-16	-2.002900855262887e-16	-3.092451753836001e-16	-3.015573218011028e-16	-1.6184099410817e-16	6.839686505966896e-17	2.248603834453172e-16	2.347626430542086e-16	1.3296276134132536e-16	2.0487438084145818e-17
34	1.1678729768569088e-15	1.2562258700984136e-15	1.2010123979847865e-15	1.255681718171495e-15	1.2452276574781388e-15	1.2508810827650363e-15	1.2474688059624126e-15	1.259696948378744e-15	1.3451779404846042e-15	1.3975517809124984e-15	1.3688872325316938e-15	1.2483195888285094e-15	1.1683334948640615e-15	1.1771082787880837e-15	1.1600786021868744e-15	1.030831473009997e-15	8.786395652913866e-16	8.738416469963622e-16	1.025215482727287e-15	1.1722618699895802e-15	1.1559696701652279e-15	1.0638957692073068e-15	1.0234739424989829e-15	1.1858422235099464e-15	1.3937735004745568e-15	1.5462450937797236e-15	1.5602722458836396e-15	1.4767194015563334e-15	1.3464893454370848e-15	1.2245935784629534e-15	1.1327068446525444e-15	1.0458264677631511e-15	9.565908116523732e-16	9.033200197544957e-16	9.55708186560681e-16	1.0763587993094322e-15	1.2271354694995142e-15	1.26990381311035e-15	1.1631676226914837e-15	9.95676353381853e-16	8.24796741483718e-16	7.726013331162445e-16	7.954767315828945e-16	8.928021444822436e-16	9.55074026414996e-16	9.386370807181683e-16	9.07942481200697e-16	9.279840501300587e-16	9.356167747297493e-16
35	5.16322525722074e-16	4.949133779873793e-16	5.139001728505381e-16	3.219518604064517e-16	1.3205078238848308e-16	-1.0991622294653193e-16	-2.0136855567292295e-16	-6.832590080348052e-17	1.9157539696783916e-16	3.13696984250505e-16	2.0496242949116385e-16	-2.3922033527835633e-17	-1.4028156478573364e-16	-1.3274226887065908e-16	-8.702824412366077e-17	-8.718271009105545e-17	-9.492086274541484e-17	-3.1627135207446105e-17	4.63705151813379e-17	5.942989901382332e-17	1.1506124057544959e-17	-1.7955551090678816e-17	-5.2725694080654057e-17	-6.629601453823858e-17	-1.0980729032750666e-16	-1.3074867365080525e-16	-9.838845460180726e-17	-1.1135176768859547e-16	-2.0089110423068928e-16	-3.5053250215649544e-16	-4.0914276580445503e-16	-3.5599968634819156e-16	-3.176513086133984e-16	-3.829365716511595e-16	-4.621075869210381e-16	-3.870955369962589e-16	-2.1986098500398472e-16	-4.826323786196122e-17	-9.663554841920032e-17	-2.565656705171552e-16	-2.9511076203416633e-16	-1.5493891795471854e-16	2.4127833251407335e-17	9.139399903290486e-17	-5.6849109383867174e-18	-1.5068083750624284e-16	-1.8363029236901126e-16	-1.5143015830920883e-16	-9.525298973384252e-17
36	-6.233674778797997e-16	-6.170261190832261e-16	-6.769122845458929e-16	-7.440488824818287e-16	-7.238671039773412e-16	-6.44708129402095e-16	-5.740912196899437e-16	-6.4118167537135015e-16	-7.891955665527836e-16	-8.682025130348207e-16	-7.837186757963133e-16	-6.577549537766615e-16	-6.272819522988447e-16	-7.137276938118759e-16	-7.235741232873714e-16	-5.753579575697091e-16	-3.9974231790238936e-16	-3.959351389289915e-16	-5.709648097915001e-16	-7.605798120808087e-16	-8.187169917525982e-16	-7.668298564068419e-16	-7.578754612271908e-16	-7.555697268035543e-16	-7.4994829988471695e-16	-7.021933040552574e-16	-7.014054186722294e-16	-7.780278379103405e-16	-8.732213182777079e-16	-8.975402204667666e-16	-8.438197034943761e-16	-8.172053441292933e-16	-8.895718333606291e-16	-1.0007048180160842e-15	-1.0663449701009787e-15	-1.0778433979093196e-15	-9.396980463508713e-16	-9.692338783038734e-16	-9.134175744361895e-16	-8.77535168742203e-16	-7.810746702743265e-16	-7.35060217133401e-16	-7.235279950188543e-16	-6.769244314070211e-16	-6.732974124273499e-16	-7.18175078011059e-16	-7.999923005224455e-16	-8.523080637203682e-16	-8.274884857129975e-16
37	5.933619376101048e-16	7.211913975964685e-16	7.120539582248432e-16	6.746337816000485e-16	4.726308591598891e-16	3.292952659256556e-16	1.7684924739382097e-16	9.27054493482531e-17	1.5809692491187e-16	3.630903310866054e-16	5.729463708480853e-16	6.569104814914447e-16	5.836800217728478e-16	4.323785932813817e-16	2.6090772975970296e-16	9.231217404937337e-17	-6.64689059092999e-17	-1.0635888459191345e-16	1.573125349127783e-17	2.0933868092338341e-16	2.9724751655162876e-16	2.165483369119393e-16	7.242172288274303e-17	2.9066033675138785e-17	1.3602797989878124e-16	2.823240967058172e-16	3.2603383693190334e-16	2.6872861926279793e-16	1.6957454977449877e-16	1.1279092152538544e-16	7.912085195259104e-17	2.3850260862022415e-17	-5.1903473414488336e-17	-9.291754121899307e-17	-5.342987308178188e-17	5.2050665969655055e-17	2.461824583417244e-16	3.829162331421167e-16	5.097782255109052e-16	5.683092348579826e-16	6.142434639826751e-16	6.55821739311471e-16	7.018457709602837e-16	6.926200486518593e-16	6.140707154980985e-16	5.264574168347939e-16	5.74903686790924e-16	7.42558843589951e-16	8.532216098568684e-16
38	7.141663337967717e-16	7.278107541866598e-16	6.575868098374937e-16	5.120274334657504e-16	3.4188972083981616e-16	3.0757778061913617e-16	3.679621720565837e-16	3.998092524426711e-16	4.0710428442187497e-16	3.754627491098262e-16	4.185383015465263e-16	4.634116196743679e-16	4.608931775604259e-16	3.687857090364979e-16	2.1121907989572008e-16	1.0712008636252858e-16	1.458045056513945e-16	3.067677781863374e-16	4.796997508990322e-16	5.748265801418766e-16	5.621985490330522e-16	4.916643772108838e-16	3.6188899238604577e-16	2.9808414116459885e-16	3.005973268737558e-16	4.064895419926565e-16	5.412107205955735e-16	5.345355006755669e-16	4.0581703126169964e-16	2.1850632874399233e-16	1.567647410767666e-16	1.9440574011315314e-16	2.016189827346305e-16	1.445003097508931e-16	1.3389222195233666e-16	3.063551343740301e-16	4.765543734391048e-16	6.416270834663272e-16	5.319656100588109e-16	3.8659190049926064e-16	3.525265350642778e-16	5.010814828825138e-16	6.057397996162197e-16	5.684994126586685e-16	4.2799697181823545e-16	3.395496991034175e-16	3.8530558478680206e-16	4.556088846367732e-16	4.188551635216105e-16
39	4.2001447389043793e-16	3.9932853585033007e-16	2.506524784578853e-16	2.299290115302872e-16	1.6396808158679017e-16	1.0933850965692724e-16	-1.0482907343850842e-16	-3.527149333981015e-16	-4.2563294578269097e-16	-3.1739268952769983e-16	-1.5135925514515676e-16	-9.401699268278097e-17	-9.683830545641182e-17	-8.46400093188305e-17	-7.467473892652301e-17	-1.1114723449975334e-16	-1.6319202328359984e-16	-1.533907868764683e-16	-8.859750963409286e-17	-5.485752790167739e-17	-5.600958080033977e-17	-6.440773698503126e-18	1.0148737505057269e-16	1.752035504142817e-16	1.4714709769864377e-16	8.73618875041537e-17	8.907261391842969e-17	1.2212790493324164e-16	1.5111625595392516e-17	-2.710897996310772e-16	-5.629134570083941e-16	-6.736493405365475e-16	-6.071723392502527e-16	-5.030839798834097e-16	-4.82268484599325e-16	-5.399605867806772e-16	-5.042538785899397e-16	-5.059776863668217e-16	-4.568553223077217e-16	-4.0489544078978793e-16	-2.9791162243899753e-16	-1.6565647015386725e-16	-6.0363607217885e-17	-2.030027924021187e-17	-9.535634410406251e-17	-2.1892998141549566e-16	-2.663196319810505e-16	-1.3833026997284556e-16	8.909895614043808e-17
40	3.4900892349732137e-16	2.6179186233964733e-16	1.3917001518268342e-16	1.0038813753416825e-16	8.348542178799935e-17	8.160483577436083e-17	-8.255412434254288e-18	-8.631076756911792e-17	-1.0719942704345464e-16	-1.114078963863369e-16	-1.1732324890542824e-16	-1.7088286135831532e-16	-1.4728858514153792e-16	-3.930436603310118e-17	9.797871103241931e-17	1.5475761401198944e-16	9.838342591355125e-17	1.8146918439546453e-17	-1.5406838220486327e-18	2.0870291141194524e-17	1.1961158031178185e-17	-5.916792117245031e-17	-7.700824105274942e-17	3.805590279362213e-17	2.4999182246827425e-16	3.826796416088045e-16	3.570669269790895e-16	2.804089692895457e-16	2.969225091027382e-16	3.207178329276307e-16	1.964751368947207e-16	-1.03202194421957e-16	-3.447665044308437e-16	-3.233902075941526e-16	-1.422722323452176e-16	-1.3346914170274624e-17	-1.9567688430939682e-16	-3.0292982549285353e-16	-2.3255746488626153e-16	3.4271848112658344e-18	1.8173551884810776e-16	1.7747433506318375e-16	1.2575456591490063e-16	1.344987554317089e-16	1.1941389903442108e-16	-1.0718217175502597e-17	-2.0227068200634914e-16	-2.287590876626461e-16	-2.4077852594710384e-17
41	-5.405207923940282e-16	-6.534896979106453e-16	-6.872358193416951e-16	-8.276610152826123e-16	-8.186210514417947e-16	-8.473507335611616e-16	-8.816028067454392e-16	-8.810062611009818e-16	-8.513940427819797e-16	-7.880902627917029e-16	-7.606137902815636e-16	-7.925847943753244e-16	-8.267408096676766e-16	-8.442905241249452e-16	-8.159944324126954e-16	-7.733804287902934e-16	-7.522462859406209e-16	-7.069545732036691e-16	-6.545467772974702e-16	-6.250244215586356e-16	-6.58323417754473e-16	-7.323693954682783e-16	-7.679511057635093e-16	-7.230968798341386e-16	-6.076196006455204e-16	-5.197381376034634e-16	-5.070023490146607e-16	-5.5115006002523505e-16	-6.065863561743178e-16	-6.800605619888968e-16	-7.938151779874902e-16	-9.162658059925276e-16	-9.780049014583374e-16	-9.609813276157208e-16	-9.198313408263304e-16	-9.109035355353045e-16	-9.599505627872344e-16	-9.76341572649777e-16	-8.572550916069429e-16	-6.708172477321915e-16	-4.71572734177314e-16	-4.306556851663907e-16	-4.916398941031279e-16	-6.075852435870135e-16	-7.33340123236706e-16	-8.475011457790596e-16	-8.833580113754648e-16	-8.137558244651006e-16	-6.493287494333611e-16
42	1.1702532768019076e-15	1.016395845620215e-15	9.362670609545813e-16	9.877178258927282e-16	1.0161616212220045e-15	9.16557641014475e-16	7.132200343612662e-16	6.821055435138074e-16	8.905223220657444e-16	1.0899826106777425e-15	1.027590558782388e-15	7.717976066491101e-16	6.306222258971413e-16	7.513820221035402e-16	9.278964952741779e-16	9.099219220762417e-16	7.349287944237273e-16	6.565564646364067e-16	7.784234044713896e-16	9.227806773552393e-16	8.949464438425238e-16	7.330787910562789e-16	6.855594708607448e-16	8.204839241041812e-16	1.0267862348512139e-15	1.0891359658141915e-15	9.87520249562459e-16	8.532507718577193e-16	8.185303361629673e-16	8.194400271739277e-16	7.439055959061252e-16	5.837348798707096e-16	4.775181568041035e-16	5.245955180523384e-16	6.661573936733843e-16	7.571239400338531e-16	6.256386694981483e-16	6.329092593495189e-16	6.577357866230021e-16	7.9660007584135e-16	8.517609628880231e-16	8.620624376926635e-16	8.584974791977374e-16	8.840894558353763e-16	8.769187911021553e-16	7.629726663715398e-16	5.806796853452893e-16	5.182794333216645e-16	6.755396008325368e-16
43	2.405555407378036e-16	-6.300675311137871e-17	-3.2735473262310886e-16	-5.245309719646468e-16	-4.989714250193847e-16	-5.977268276240887e-16	-7.168546244136611e-16	-5.720164429767244e-16	-1.6470180267694373e-16	1.6581656978283623e-16	7.381611756799811e-17	-3.168600947018573e-16	-5.139086620051109e-16	-3.5033155409281364e-16	-7.313287675062718e-17	-1.74028437320836e-17	-1.467046920621639e-16	-1.8561506479315234e-16	-1.0390571827599869e-16	-1.1044883495110969e-16	-3.054051524654407e-16	-5.146857798493468e-16	-5.282447250994037e-16	-3.9736701392505995e-16	-2.917529105410532e-16	-3.0463782813475067e-16	-2.911584638551105e-16	-1.8782263995352155e-16	-8.523522440026951e-17	-1.2941283614894706e-16	-3.0754678542082744e-16	-4.43631931552154e-16	-3.9380327052495036e-16	-2.087147158978234e-16	-2.2622826124071636e-17	3.4716562435835265e-17	-7.114727217458423e-17	-1.7388429616895873e-16	-2.207924455991075e-16	-1.7106320775935183e-16	-1.0684468536872285e-16	-1.6048209879970621e-16	-2.7223394348708875e-16	-3.7500037232245676e-16	-4.663576026897894e-16	-6.002879901872985e-16	-7.353739988808437e-16	-7.637003313692959e-16	-6.004610646647611e-16
44	8.165662393732149e-16	6.5797330086931665e-16	5.218852722961658e-16	4.4114243594660914e-16	4.014656854963843e-16	2.735766658282349e-16	8.329811206341138e-17	1.339856704094862e-16	4.619395122056924e-16	7.794838656959076e-16	7.488835328687268e-16	4.3480820094126557e-16	2.2391790561616947e-16	3.2731322385838254e-16	5.068424995885185e-16	4.708715351011839e-16	2.9018457286169344e-16	2.9786397817432126e-16	5.705501235096151e-16	8.103583245662998e-16	7.308503496547331e-16	3.9425504560631014e-16	2.182443390417709e-16	2.962991924595077e-16	4.921813722872049e-16	5.03291673777813e-16	3.356590588509589e-16	2.2588646242429174e-16	3.4298882020034577e-16	5.269394586242367e-16	5.381567754406547e-16	3.4097155812282354e-16	1.3810640539191746e-16	1.141729046595356e-16	2.2431896241199374e-16	3.277111361327952e-16	2.250771885084473e-16	3.42235631126321e-16	4.474033115883504e-16	5.347586500274714e-16	4.0165775004971413e-16	2.453628601524666e-16	2.286833384106908e-16	3.0304762805861203e-16	2.720267795692184e-16	3.574427032738262e-17	-2.16815954581338e-16	-2.1269008182025586e-16	5.058139111543412e-17
45	4.511133053862996e-16	3.190208434996505e-16	2.1258182557751727e-16	7.35566508735781e-17	1.897835603260553e-17	-4.953333943036365e-17	-1.4684491242210567e-16	-1.3937589956136825e-16	-1.005753612872774e-17	1.8230370441925485e-16	2.5353088316575935e-16	1.1111864306976055e-16	-1.0200714460601702e-16	-2.230778321930174e-16	-2.034996194889674e-16	-1.4497777340879017e-16	-1.155831997043077e-16	-7.32830934068106e-17	-1.1043835100619696e-18	6.02404087004451e-17	5.3803729844304736e-17	-3.0026047078059195e-17	-7.982829385710281e-17	-9.158447950123342e-17	-3.537365273669993e-17	-6.351007988967364e-19	1.3228963070409075e-17	-2.2002256234615453e-18	-2.731927347183103e-19	-3.256962676426957e-17	-9.179286529225058e-17	-1.5708071807116803e-16	-1.6613998068775436e-16	-1.1060708912234683e-16	-1.9260942715259835e-17	8.860797707076155e-17	2.701490063767347e-17	1.0858369392953861e-16	1.5142146625203318e-16	1.8548803728064987e-16	1.1137051687724523e-16	1.0918559710650584e-19	-3.8655080167292876e-17	-1.0841686737135958e-18	-7.236041934544411e-18	-1.3688700273415942e-16	-2.6698713310526916e-16	-1.9360680706142345e-16	1.0128738747816326e-16
46	9.798472327511818e-16	9.185146661629847e-16	6.542532373549389e-16	3.9397789176850884e-16	3.3539051344019556e-16	3.537402569983207e-16	2.9350599721193525e-16	2.928639282500996e-16	4.609180005837914e-16	6.848557013886298e-16	7.050346144727955e-16	4.396428850004638e-16	2.077792799138188e-16	2.5037706258797355e-16	4.474013435040396e-16	4.92400053876584e-16	3.5213226026486543e-16	3.1476668306694535e-16	5.109223741035661e-16	6.920845184087132e-16	5.947882899134307e-16	3.144011601333547e-16	2.363000673781037e-16	4.648228285271535e-16	7.483480906703268e-16	7.594440308591003e-16	5.496648645049324e-16	3.8900474545860635e-16	4.315828642565148e-16	4.512040385774968e-16	2.7156117130640607e-16	-2.179452602104965e-17	-1.731010926749984e-16	-8.467795300918061e-17	8.215046831232612e-17	1.7904770916461128e-16	5.784353103258182e-17	9.835553648160622e-17	2.1951011733391477e-16	4.612568623742308e-16	6.486655835482958e-16	6.967617682829014e-16	6.0566711045232285e-16	4.643945601591002e-16	3.099676685346518e-16	1.5650198168250492e-16	1.8581091073717622e-17	-4.145813629534543e-18	1.930587157896957e-16
47	1.4524789894067605e-15	1.3973323860554765e-15	1.2409469556719637e-15	1.192015913953183e-15	1.1912126100112563e-15	1.1686075682143943e-15	9.771701794182216e-16	7.874444164476241e-16	8.281413328446618e-16	1.0246788664133352e-15	1.1368299310392367e-15	1.0486679939165965e-15	9.45963849086932e-16	1.0174026540978855e-15	1.166196113531729e-15	1.1829421500933262e-15	1.0661344396238552e-15	1.0363759462886966e-15	1.1791934128736934e-15	1.2993606169261857e-15	1.2039338142502784e-15	9.88254286129295e-16	9.231658249718609e-16	1.082707901494988e-15	1.2664591506344414e-15	1.254460976080786e-15	1.091330874597585e-15	9.49971373689099e-16	9.584509826729065e-16	1.0056195340845023e-15	9.749257924865138e-16	8.514288851281547e-16	7.422296313623386e-16	7.366035812047708e-16	8.201690443116272e-16	9.24649159363416e-16	8.49692930521332e-16	8.913730395995655e-16	8.367903133503674e-16	9.043036878087048e-16	1.014091326241232e-15	1.1986942392859235e-15	1.2928117109571684e-15	1.2486681505605417e-15	1.0784185462563024e-15	8.83899218944795e-16	7.735289288634336e-16	8.329196000858434e-16	1.0336817956013232e-15
48	3.6341341496199396e-16	3.7110697324391e-16	3.3499762675698336e-16	3.613675132283469e-16	2.663445526831509e-16	2.478575470708328e-16	2.0458190081781157e-16	2.122182546302978e-16	2.659113996459248e-16	3.0324649089335696e-16	3.4469927888043016e-16	4.0030808949309824e-16	5.158949829260166e-16	6.411137315267221e-16	6.5143549324510665e-16	5.466980769216085e-16	4.332198431649429e-16	4.056586226852302e-16	4.46916282012654e-16	4.656179703521097e-16	4.497053918047263e-16	3.9330886136545545e-16	3.530426726920765e-16	3.289760991088152e-16	4.2701516900511285e-16	5.889388573076467e-16	6.457523577275611e-16	4.676050865406436e-16	2.077744448106223e-16	8.616054576203553e-17	1.7669621009531154e-16	2.665973005378179e-16	1.7749968765973522e-16	2.719002103533691e-17	-1.1788545514178011e-17	9.681152747028122e-17	1.2257981150086536e-16	1.2581945247102806e-16	4.271128897917862e-17	5.183272829961772e-17	8.035863712584762e-17	1.1955348755296457e-16	1.6343632692391366e-16	3.025327335570675e-16	4.927531277667996e-16	6.187502486777704e-16	6.138530092830985e-16	6.337463244642128e-16	8.06802197609278e-16
49	6.777551370325298e-16	8.824937426137376e-16	1.1227762001550036e-15	1.1513784256422758e-15	9.266899779209516e-16	8.902111046720028e-16	1.0120724810361937e-15	1.1137533697592939e-15	1.0224315815040602e-15	8.964025403676311e-16	9.460744840066719e-16	1.1207028230210656e-15	1.1694655491720765e-15	1.0170801926299864e-15	8.467443279432623e-16	8.171267910262482e-16	8.252544755185656e-16	6.750920065047573e-16	3.812805859974605e-16	1.7316393643676126e-16	2.1364565677502573e-16	4.1944271857601793e-16	5.857284749942073e-16	6.154082690006533e-16	5.982666560775445e-16	6.312498480078709e-16	7.113344632177583e-16	7.288443903112843e-16	6.208146931910612e-16	4.3595865729127207e-16	3.607521532982499e-16	4.504544659791435e-16	5.982098562895786e-16	6.585151247206666e-16	6.247111791420075e-16	6.562851486356996e-16	7.484771323436198e-16	8.277975332632991e-16	7.334070831732845e-16	4.962671010941907e-16	4.0496543310731777e-16	4.735646010828039e-16	5.864528021923095e-16	5.373179060085984e-16	3.6175815419284016e-16	2.5176623604198614e-16	3.783737944665607e-16	5.597072927602043e-16	5.711749997779636e-16
50	5.70121336024378e-16	5.818348312304402e-16	4.180434656232376e-16	3.539070950053279e-16	2.746295762779574e-16	2.373587075389638e-16	9.554218710454012e-17	-3.8617796459440754e-17	-2.82472626783475e-17	6.65141454368242e-17	1.0582231798229209e-16	6.972512529757028e-17	1.1664662585096755e-16	3.068303114181408e-16	4.294586078774694e-16	2.935371688276402e-16	2.583332585008572e-17	-4.377645479562736e-17	1.875124906763014e-16	4.446697287971401e-16	4.178717379960305e-16	1.5005287619437512e-16	-5.645401038154069e-17	-4.236700585057856e-17	1.0734162088299814e-16	1.970241554700317e-16	1.506969378619077e-16	5.650600247740437e-17	-5.288862561151948e-17	-1.3948924216372182e-16	-2.2166807569180975e-16	-2.845925027520151e-16	-3.5630870852564747e-16	-4.495041683267797e-16	-5.231755491207182e-16	-5.152405252165249e-16	-3.250443854691744e-16	-1.4476179717980878e-16	-3.8075584112077955e-17	-3.502275683893405e-17	-6.144564938290095e-18	1.1580383870213298e-16	2.6508481033360615e-16	3.1295256458682337e-16	2.080073640581956e-16	7.070100152332181e-17	6.996247129783432e-17	3.001132709103627e-16	5.851489210095577e-16
51	1.498285803834999e-16	1.6465692444118995e-16	1.3028431352201282e-16	8.045103064665835e-17	-1.3540310837593604e-16	-2.617639739086796e-16	-3.2051498332655085e-16	-3.610911533984579e-16	-3.6323661687673715e-16	-3.241385132558663e-16	-2.0345937986291249e-16	-6.708133205993544e-17	2.9929872655732136e-17	8.526187495363965e-17	8.258250748042355e-17	-2.86369970550669e-17	-2.553914307482134e-16	-4.176005699693886e-16	-3.656210182182545e-16	-1.4729933309775015e-16	-1.440249377049195e-17	-8.768829047789812e-17	-3.235267928806718e-16	-3.8506150732326303e-16	-3.3286100793349323e-16	-2.0523009941835778e-16	-1.133890616868191e-16	-8.948767845740512e-17	-1.1409981824953102e-16	-1.4666939155739337e-16	-1.5342446381747083e-16	-1.468914099814614e-16	-1.8725932634432788e-16	-2.9920188809592157e-16	-3.910223061798792e-16	-3.7774782947307757e-16	-6.970698008963097e-17	1.4540949266858164e-16	2.8181649067563526e-16	3.098534102132687e-16	4.0191162895861344e-16	5.741181090837769e-16	6.401659314390739e-16	5.646371446951978e-16	3.1845477958810516e-16	1.398704445794389e-16	1.461316103458578e-16	2.2071159455449504e-16	1.661430329822689e-16
52	1.391750654248955e-15	1.3939702420376435e-15	1.4637721120150142e-15	1.4806503802420107e-15	1.3241153816900893e-15	1.2533640985639146e-15	1.297774478857544e-15	1.3503106307837914e-15	1.3929358268146586e-15	1.4568066374674426e-15	1.6349538576056156e-15	1.814437857281681e-15	1.8777179930059987e-15	1.7953870902898692e-15	1.781831834215946e-15	1.884444233289046e-15	1.922298473030905e-15	1.8051831828899506e-15	1.6082060850233324e-15	1.554304706291969e-15	1.6529388779748057e-15	1.747625599707191e-15	1.6529644465131314e-15	1.6366268354921777e-15	1.6793581539528474e-15	1.7407694952067825e-15	1.6192247702514567e-15	1.2792665675393326e-15	9.30295183047078e-16	7.663293421798483e-16	7.796506277324394e-16	8.111114590407653e-16	7.820763865552747e-16	7.45541191899605e-16	7.479930470121386e-16	7.635231782764921e-16	6.797154493332226e-16	6.734298209612063e-16	6.45876090942495e-16	6.769224397120349e-16	6.916063528531074e-16	6.151469337365869e-16	4.867317110936002e-16	4.301116748625951e-16	4.272637701859897e-16	4.2397499279735846e-16	4.364501059302246e-16	3.370049555345381e-16	7.807163541220854e-17
53	-5.634705929285641e-16	-5.8618043400418845e-16	-5.672069391271713e-16	-5.525175270719724e-16	-4.920995923430084e-16	-4.433846311175412e-16	-4.811125469138492e-16	-6.30292954351019e-16	-8.201820889497713e-16	-9.144548928794504e-16	-8.131436663701447e-16	-6.402299224354438e-16	-5.137241976955952e-16	-5.044483908270559e-16	-5.187366485556293e-16	-4.718664598165113e-16	-4.0158170625437177e-16	-4.187343699606416e-16	-5.260945738251238e-16	-6.304582303317693e-16	-6.281505748395673e-16	-5.785801770610023e-16	-5.877842688535618e-16	-6.702953303258124e-16	-6.800658327914097e-16	-5.615068543028069e-16	-4.3755407385470983e-16	-4.940840239070482e-16	-6.858885633324083e-16	-8.465355384358378e-16	-8.106318256354121e-16	-6.916379042425418e-16	-7.049294000528653e-16	-8.605018038253199e-16	-9.824784492115852e-16	-8.914371034237777e-16	-7.873757100655797e-16	-6.285867366230429e-16	-6.875613990619192e-16	-7.066685142240241e-16	-5.773803915565905e-16	-3.558376708098162e-16	-2.387217895401202e-16	-2.6705178357826093e-16	-3.8510878066522873e-16	-4.497663469681438e-16	-4.529625668995168e-16	-4.2469661919141703e-16	-3.923351298384139e-16
54	-1.0039081093535633e-15	-1.1300418213761724e-15	-1.2243222170232814e-15	-1.2928119707147553e-15	-1.2779031271040685e-15	-1.2249374509436648e-15	-1.1525145207479153e-15	-1.1322061585287697e-15	-1.2100486303351038e-15	-1.3403537525605107e-15	-1.4318411464719287e-15	-1.4311932773331412e-15	-1.3622848457111893e-15	-1.2789793959455656e-15	-1.182537571363472e-15	-1.0891635752517317e-15	-1.0382097480787878e-15	-1.0544098842213216e-15	-1.1082027986093935e-15	-1.1637206311804674e-15	-1.2215405469106673e-15	-1.3010175806263795e-15	-1.3919765537973758e-15	-1.4070555270813378e-15	-1.3370422836517203e-15	-1.2423183121882216e-15	-1.226624288716932e-15	-1.285748579582304e-15	-1.3525931894353633e-15	-1.3563339017241145e-15	-1.3191797869256522e-15	-1.2946604876614614e-15	-1.3123121644359895e-15	-1.346750668365667e-15	-1.373424967183276e-15	-1.42362796928447e-15	-1.3360992822504915e-15	-1.3891926300355004e-15	-1.3065304256528673e-15	-1.2175519677961706e-15	-1.0893843353037883e-15	-1.0339173416435441e-15	-1.0440535620741124e-15	-1.0627012430537082e-15	-1.0960129530098577e-15	-1.101696932702079e-15	-1.0848703658887082e-15	-1.038323296348865e-15	-9.99580212683605e-16
55	1.0029421259554945e-15	1.1132851492987976e-15	1.1059744272968988e-15	1.0046382148730112e-15	9.239647828054454e-16	9.288078824977703e-16	9.95046946836073e-16	9.91309218057112e-16	9.329874358454608e-16	8.638155820630869e-16	8.654855948045621e-16	8.443665617384991e-16	7.334504567356269e-16	4.964636743180054e-16	2.783454480158383e-16	2.3447650132482785e-16	3.8512057018029434e-16	6.258502967493214e-16	8.042395281818968e-16	8.63683992085693e-16	8.495772312000947e-16	8.214225161008734e-16	7.140698296600153e-16	5.616902975017547e-16	4.1905486821874324e-16	4.3227860036096273e-16	5.9120087743362205e-16	7.4228524067607e-16	7.296980805028313e-16	5.902846594806303e-16	4.917511083511833e-16	5.112537215098827e-16	5.277055778890983e-16	4.611109382989142e-16	3.495375117226345e-16	3.8737177164893317e-16	6.364285507062572e-16	8.458275622762404e-16	8.279439189261543e-16	6.166592390367263e-16	5.32666036069897e-16	6.758389360131575e-16	9.160933339397663e-16	1.007355517156691e-15	9.05002890565757e-16	7.808440019250018e-16	8.655050675906766e-16	1.0697784274065938e-15	1.123856862824046e-15
56	4.600091336032899e-16	3.806797407373985e-16	2.574524928017153e-16	2.0839745490291465e-16	2.78690955150554e-16	2.487557509701248e-16	9.674010807265115e-17	-3.83686605496562e-18	4.605723187641757e-17	1.9874382655751623e-16	2.648761450776275e-16	2.0181318191558498e-16	1.526458307239787e-16	2.1139571302501866e-16	2.600739552822891e-16	1.6971991133288674e-16	2.003001623233542e-17	-4.1953089476973443e-17	1.0226986520277754e-17	1.6831429772694255e-19	-1.9099661048311364e-16	-4.848602196508269e-16	-6.150192814370663e-16	-5.938954742796611e-16	-4.404398804029043e-16	-3.292861782814378e-16	-2.9340780866958886e-16	-2.6601668656360114e-16	-1.9245475539594367e-16	-2.8122691170399014e-17	1.6246311945069676e-16	2.8136555926653067e-16	2.8777823277576515e-16	2.421060058263389e-16	2.8955124546249925e-16	4.537807447329053e-16	5.246424615089706e-16	5.162930420494722e-16	3.293165404797882e-16	1.8293865190786046e-16	1.1310090832492724e-16	1.2523606488676334e-16	1.6094684760168457e-16	2.1540049890763994e-16	3.3284510762930896e-16	4.496346989868219e-16	4.009394557791482e-16	2.1601229236634095e-16	5.894752780916051e-17
57	-6.689256447848576e-16	-7.698635524207173e-16	-6.810090238010334e-16	-5.80232055905958e-16	-4.490697734357963e-16	-3.815766962554481e-16	-2.599406140427134e-16	-8.449837418005051e-17	9.309925530718687e-18	-3.6056387196335844e-17	-2.2678202806835613e-16	-3.871545165528569e-16	-4.2246849450273794e-16	-3.78208131719082e-16	-3.2401693685448286e-16	-3.321647672813101e-16	-3.3735806366151503e-16	-2.2613936223252116e-16	1.1265252518700585e-17	2.2925395314976077e-16	2.6007815383555366e-16	1.0199263530644472e-16	-5.30175997676724e-17	-2.0861567070156276e-16	-2.804415018160826e-16	-3.066488168974656e-16	-2.629884755514131e-16	-1.2733730340726366e-16	-2.697750628587534e-17	-5.29676623412222e-18	-4.010872764389673e-17	1.8084648666263195e-17	1.7100068028803803e-16	2.645036752640817e-16	1.5268188599153476e-16	-1.327320960675978e-16	-3.3459307490881943e-16	-3.831079524686992e-16	-2.8164475447279293e-16	-1.8385344445844962e-16	-1.4228834796425869e-16	-2.0289513443341623e-16	-2.403273957376763e-16	-2.4847835240420926e-16	-1.6310844445710041e-16	-9.600645211805093e-17	-1.1325117397228907e-16	-1.8618708500684973e-16	-2.2862895567570474e-16
58	-7.428194046110024e-16	-7.432436030770355e-16	-6.740754085084408e-16	-7.994888808804731e-16	-6.987749901849162e-16	-7.470038179582766e-16	-7.931023218012827e-16	-7.830524279853219e-16	-6.845266474527065e-16	-5.074969477649137e-16	-3.8920877002920767e-16	-3.703802493159893e-16	-4.558264928980498e-16	-5.91957492380617e-16	-7.077443509840955e-16	-7.244454388606691e-16	-6.024802163354873e-16	-4.409970528886627e-16	-3.4652157910399894e-16	-3.1855237882492624e-16	-2.761574183258966e-16	-1.8469846378398901e-16	-1.1266796222075195e-16	-2.1743818365695038e-16	-3.9390951026389494e-16	-4.972598010957096e-16	-4.622709223838027e-16	-4.0904701749914927e-16	-4.467734364466783e-16	-4.969048504544966e-16	-4.555188144516325e-16	-3.3925636634727787e-16	-2.8812199346673713e-16	-3.7241334485507665e-16	-4.869843224581232e-16	-5.059066796344929e-16	-4.615543740983084e-16	-4.569929950402658e-16	-4.337663616989226e-16	-3.975381361183418e-16	-3.126844941747369e-16	-2.668919540427655e-16	-2.572783844741109e-16	-3.116867712103989e-16	-3.0877626174071417e-16	-2.5808014029672177e-16	-1.8153332380768568e-16	-1.416011983432539e-16	-1.5707074753874142e-16
59	-4.714136701801575e-16	-5.5590741945770365e-16	-5.379331743832371e-16	-5.821614407144545e-16	-5.794399112942306e-16	-5.974032901565287e-16	-5.998068217500769e-16	-5.614301494571812e-16	-4.749254252335434e-16	-3.832838386487707e-16	-3.5790838791506585e-16	-3.894916022690767e-16	-4.594035488636938e-16	-5.368101344749336e-16	-5.850237355917177e-16	-5.667742742610858e-16	-4.709044653744108e-16	-3.6472157124209847e-16	-3.019045629879e-16	-2.5896108802368913e-16	-2.028072239777315e-16	-1.1939388123979697e-16	-8.443756563767275e-17	-1.3018132605515492e-16	-2.111845257858198e-16	-2.4316868385303017e-16	-2.079639036654682e-16	-1.5349903780582405e-16	-1.4253813889227899e-16	-1.2932092954069856e-16	-7.810612616009988e-17	-1.3554483672116135e-17	1.0030346420356263e-18	-5.134297047836507e-17	-9.846260927858012e-17	-9.352668741593237e-17	4.303081534097701e-17	6.250336800446299e-17	1.808970715332663e-16	2.658371611889034e-16	3.423707259334709e-16	3.263357603464247e-16	2.791833560579234e-16	1.8408710695554914e-16	1.028945835772976e-16	-7.55284431606165e-18	-8.765862788203767e-17	-1.0209194483885689e-16	-2.0117318659260704e-17
60	-9.72650043191945e-16	-1.0097144455178757e-15	-9.304062793778037e-16	-1.0378598037998208e-15	-8.900885767320795e-16	-9.294759087998625e-16	-9.409777924679105e-16	-9.51981071556687e-16	-9.251215295127033e-16	-8.72282201341142e-16	-8.383002837778754e-16	-7.990009905410066e-16	-7.779778177073484e-16	-8.204406171370624e-16	-8.786337416098907e-16	-8.854733523510061e-16	-8.101059715577158e-16	-7.205047095080422e-16	-6.978756784699397e-16	-7.014025518533342e-16	-6.64347568148731e-16	-5.473294729485448e-16	-5.033113003201443e-16	-5.615079826345652e-16	-7.078731601813019e-16	-8.07599716561971e-16	-8.132702807586188e-16	-7.819134576991111e-16	-7.920258651943786e-16	-7.824951317426226e-16	-7.204792426141296e-16	-6.294445468012506e-16	-6.211978164171509e-16	-7.251652327645805e-16	-8.248679698684068e-16	-8.283756671610742e-16	-6.154761360179983e-16	-5.841050891616437e-16	-5.578220887177208e-16	-6.359509467904105e-16	-6.314113259945532e-16	-6.420399431077539e-16	-6.188418066913011e-16	-5.905008662888733e-16	-5.364470816643624e-16	-4.926225825113887e-16	-4.3789135024834545e-16	-4.1319716021068893e-16	-4.274273536044051e-16
61	-5.964468010166034e-16	-5.973734231490812e-16	-5.691396875981513e-16	-8.77704495805214e-16	-8.684650134382214e-16	-8.806659839596063e-16	-8.347707759556833e-16	-8.599168483857164e-16	-8.608754624121365e-16	-7.433693108125678e-16	-5.86237078379059e-16	-5.959629788558627e-16	-8.202255365689245e-16	-1.1032274446455522e-15	-1.1932766641544491e-15	-1.048241655649264e-15	-8.250272674176981e-16	-7.029920776278365e-16	-7.025911546037018e-16	-7.083470507378701e-16	-6.922395158316543e-16	-6.878129675868199e-16	-7.752237641818073e-16	-8.354688209876992e-16	-8.172503059197207e-16	-7.037132406149865e-16	-5.420793804251097e-16	-4.1195770001458073e-16	-2.9942750104970227e-16	-2.0777436495407168e-16	-1.978963629931424e-16	-2.9749396436720606e-16	-4.3824781903336586e-16	-5.20663246199657e-16	-4.567211642558274e-16	-3.0344426565123966e-16	-1.4560653056659614e-16	-7.317846720462207e-17	-1.9845190869821165e-17	-1.2279307429350117e-17	-3.986757842901698e-17	-1.6719494574191242e-16	-3.2860492046122307e-16	-4.966884505094773e-16	-6.50540028344702e-16	-8.179482138173665e-16	-9.615475366136314e-16	-1.0736063219326845e-15	-1.1059230914384372e-15
62	-7.01377445200493e-16	-7.359820706400913e-16	-6.189798054384929e-16	-7.207121471691958e-16	-6.584454418562511e-16	-7.455668340455233e-16	-7.86993598496506e-16	-7.567147631533988e-16	-7.047605091708271e-16	-6.872285113237354e-16	-7.449268793960954e-16	-8.404406215768559e-16	-8.666453250036375e-16	-8.878078623900841e-16	-8.878417401890944e-16	-9.01286352791324e-16	-9.056933265873184e-16	-8.608831776564804e-16	-7.586836522171671e-16	-6.273507185947419e-16	-5.661791986567367e-16	-6.321021644059335e-16	-7.942608542648026e-16	-8.817236885245059e-16	-8.022005876535993e-16	-6.318284729782585e-16	-5.131218316976958e-16	-4.718029900062047e-16	-4.0827357644719213e-16	-2.684583250635261e-16	-2.179887183875179e-16	-3.752628875729024e-16	-6.1847492806962795e-16	-7.096136893855328e-16	-5.588733405392911e-16	-3.523241230427091e-16	-2.3688490585661224e-16	-2.9300160626290634e-16	-2.5768755541241643e-16	-1.884690944953385e-16	-1.4860455777921444e-16	-2.7874250342413843e-16	-4.1218097398448984e-16	-4.855291479424133e-16	-5.544936312498454e-16	-7.473724135814353e-16	-9.92923544931455e-16	-1.1590645292627173e-15	-1.1782943344217922e-15
63	-5.777460348266289e-16	-7.001680241614269e-16	-5.749696011238883e-16	-4.1909364288174055e-16	-2.4207128934058675e-16	-2.229291435960434e-16	-2.708363901063368e-16	-2.3943028557750266e-16	-1.725674530641505e-16	-1.2638940613697467e-16	-2.3619060953358405e-16	-3.8509433153951715e-16	-4.504326738292108e-16	-4.240229421159725e-16	-3.5699711617436043e-16	-3.9641095409874643e-16	-5.696318189700925e-16	-7.108199229539715e-16	-7.051277451720025e-16	-6.023436626613465e-16	-5.322051879370404e-16	-5.687540358496148e-16	-6.083013453591246e-16	-6.487432636641949e-16	-6.496616733216866e-16	-7.042810797027189e-16	-7.728696878210254e-16	-7.216725418514489e-16	-5.78021366501749e-16	-4.2252519658625823e-16	-4.2651363124754614e-16	-5.206670915038613e-16	-5.631137610620765e-16	-5.105589302552237e-16	-4.756080755074991e-16	-5.49018732355149e-16	-6.014270436697361e-16	-7.307344433382155e-16	-6.562130895815616e-16	-6.295368019445817e-16	-6.487607973819615e-16	-7.246965359003878e-16	-6.989890512639991e-16	-6.145446772639994e-16	-4.867208663774222e-16	-3.7635823583815144e-16	-2.9143593893615367e-16	-2.549912904938849e-16	-2.8187476581188067e-16
64	-1.294283204310836e-16	-1.1943047808586137e-16	-7.661345489534e-17	-1.635406335770675e-16	-2.602060910343284e-16	-2.8880939885989894e-16	-2.2756378546772614e-16	-1.4143606341597682e-16	-6.98913313263041e-17	2.1832014126025458e-17	1.2704614386627328e-16	2.04438036280475e-16	2.0061083650370639e-16	1.3237043933291224e-16	1.266606361211997e-16	1.4200875637844923e-16	3.238844894006127e-17	-2.040510355711155e-16	-4.1630405525630726e-16	-4.4037690372129196e-16	-3.6350903952566527e-16	-3.507057493719086e-16	-4.915913229158396e-16	-5.539952942127844e-16	-4.714031910138853e-16	-3.0092045568925734e-16	-2.5673950534617307e-16	-3.964230542352489e-16	-6.239662483178262e-16	-7.525624529885601e-16	-7.6312348017555e-16	-7.133563698103942e-16	-6.616711207132261e-16	-6.177423260616749e-16	-5.642037617490717e-16	-5.454021723084404e-16	-5.040897483737251e-16	-6.410131861567031e-16	-7.517130925560014e-16	-7.940910115577429e-16	-6.340798745632735e-16	-4.972471360363512e-16	-4.864918593161033e-16	-6.148748331447048e-16	-7.852633436306203e-16	-8.731564125009227e-16	-8.142528550948702e-16	-7.596675074560388e-16	-8.185781210660828e-16
65	-3.7236471516504493e-16	-2.800055763049914e-16	-1.2753203455636566e-16	-1.872641385532852e-16	-3.4742231696706e-16	-4.359777096296905e-16	-3.6204822148374793e-16	-2.0162160527939993e-16	-1.0655168842308204e-16	-7.720662388166278e-17	-6.031070086727697e-17	4.235788514274018e-17	1.436663315386355e-16	1.4384771141492153e-16	7.222586801275604e-17	-3.4089089288185876e-17	-1.8967444806355873e-16	-3.6070437454816683e-16	-5.015629063369722e-16	-5.200498766101486e-16	-4.207760851490727e-16	-2.867711849462676e-16	-2.27053320151229e-16	-2.1704433301584256e-16	-2.549666215098541e-16	-3.112534559588717e-16	-3.8695168894565367e-16	-4.3776548687995536e-16	-4.900448364981657e-16	-5.387778409057712e-16	-6.310729759806679e-16	-7.142117821194009e-16	-7.311888081811886e-16	-6.8395125881484345e-16	-6.2998197012741e-16	-6.734020426212537e-16	-7.048537081570383e-16	-8.164589423907989e-16	-8.632981537473952e-16	-8.573454021967381e-16	-8.040699946962848e-16	-7.161214137336397e-16	-6.516957521996482e-16	-6.593118329840714e-16	-7.624790545367371e-16	-8.688689058818712e-16	-8.694796698849527e-16	-7.905545554777465e-16	-7.298291857507281e-16
66	1.271638515566886e-17	-2.173993424120435e-17	3.675059611311001e-17	8.727081390536463e-17	5.622587671195897e-17	8.217797269072458e-17	1.380038357137151e-16	1.4762712756976478e-16	1.232887173398154e-16	1.1032715452145853e-16	1.954317005396951e-16	2.926281234280973e-16	3.0573469445626247e-16	2.177898191046306e-16	1.3647898261184286e-16	1.1737949363304894e-16	8.609593373082627e-17	-1.3258058272586395e-17	-1.109559503083762e-16	-9.876492782056347e-17	1.385680727738138e-17	1.085874298925067e-16	4.234274832315901e-17	-4.0886978027701223e-17	-7.452729108903821e-17	2.096625039545202e-17	1.669070709140932e-16	2.280708104652767e-16	2.113088625572217e-16	1.368395787337751e-16	1.2902475644841115e-16	1.9430836112977375e-16	2.827219012396131e-16	3.2829540721171026e-16	3.088984645232537e-16	3.503804330009798e-16	2.3684154924593564e-16	3.443635173950188e-16	3.5574682093106037e-16	4.047398703941348e-16	4.860833198687407e-16	5.752695245068111e-16	5.453653760906225e-16	4.032228442855852e-16	1.9071327193512289e-16	6.578710809694938e-17	1.3307653817862215e-16	2.543299850047501e-16	2.372328846365787e-16
67	8.627899821884808e-16	9.965389747202327e-16	1.1324566143944987e-15	1.264056894589853e-15	1.195584730619794e-15	1.092744284516975e-15	9.797840533436137e-16	9.045523812427165e-16	8.786392392366861e-16	8.734050921296352e-16	8.764932930455333e-16	8.514182800709978e-16	7.378176985083409e-16	5.461456195040917e-16	3.3380284026451034e-16	2.0578064598781394e-16	1.836358015581478e-16	2.2015508008420174e-16	2.302319916806493e-16	1.9642487419815152e-16	1.4186115954329996e-16	1.2192168144062354e-16	1.3637750234241322e-16	2.6527912434017884e-16	4.69606398221297e-16	7.007434112507001e-16	7.772303287409874e-16	6.7565104891832e-16	4.307198122672775e-16	2.4740993371843316e-16	1.7150449339724924e-16	1.5289379293621182e-16	1.1352706872569705e-16	7.692684489309238e-17	9.805457451828706e-17	2.0575295652373133e-16	3.5370052756665994e-16	3.958476543261694e-16	3.4895561183839617e-16	1.844258208008642e-16	5.2755413214834284e-17	-3.1395546043892915e-17	-2.035608711957878e-18	8.949325024003669e-17	1.2875213239223535e-16	8.617766442665132e-17	6.763454944701708e-17	9.612220757706597e-17	6.462223674030633e-17
68	4.03578262782696e-16	5.978556088492698e-16	6.489278198092307e-16	6.762060101987233e-16	6.567832294993366e-16	6.729038271705975e-16	6.584511671725089e-16	6.094141432920334e-16	5.136809345719394e-16	4.123294398844033e-16	3.10021575463681e-16	2.2873336811316177e-16	1.4588199315029367e-16	7.504006965611503e-17	1.172563874568409e-17	-2.4548283503250688e-17	-1.466728168955483e-17	5.979448053231419e-17	1.6974483384115487e-16	2.5400107188913376e-16	2.52071037776981e-16	1.8446654003995578e-16	1.5432228865869607e-16	2.1007801194372383e-16	3.5310136448414104e-16	4.911972451201086e-16	4.795559945455693e-16	3.4500368193074817e-16	1.0027243319999509e-16	-5.735838187295858e-17	-1.0934760665621396e-16	-8.377464441890975e-17	-7.964764778655926e-17	-1.4979341305085523e-16	-2.73009302807268e-16	-3.512780159576188e-16	-2.9038487509467816e-16	-1.6793994406114775e-16	-3.18036785216875e-17	-3.411882583679775e-17	-1.3168373703887143e-16	-3.098288974700461e-16	-3.879187768195414e-16	-3.467928144751784e-16	-2.357213845464375e-16	-1.5141164000385753e-16	-9.880207284540547e-17	-6.266181920228086e-17	-1.0521878318962044e-16
69	5.16154269403284e-16	4.3915735923840154e-16	3.8228709148989386e-16	4.603855825639867e-16	4.259037876500616e-16	3.6420742321423055e-16	2.1397674251660673e-16	1.5528691224099578e-16	2.3264481636030375e-16	2.952711453596384e-16	2.1653817308428159e-16	4.851934019450816e-17	6.2678232517523864e-18	1.9146387524350406e-16	4.199217938291228e-16	4.995866608867691e-16	4.304720980676495e-16	3.4790391207138986e-16	3.454012849412737e-16	3.668474108826199e-16	3.521250648257049e-16	3.114502275619787e-16	3.150610883643146e-16	3.4418990617121527e-16	3.749161116432176e-16	3.7685767991637907e-16	3.494433877372717e-16	3.11326555980031e-16	2.759976410725827e-16	2.0898880935681295e-16	1.1224954723275235e-16	1.2330237829212157e-17	-1.598650957249761e-17	5.065269262803979e-17	1.269347233356837e-16	1.097680031694336e-16	4.107897942032564e-17	4.1635444977022575e-17	9.86482045650263e-17	1.3094182638014127e-16	3.702387672796805e-17	-8.361397812827699e-17	-6.700637789516575e-17	1.1151043221790589e-16	2.4449165653571635e-16	2.0792280881841891e-16	8.457970425712593e-17	1.3204291596936783e-16	3.758470194855785e-16
70	6.834942186661402e-16	7.836781017918061e-16	8.990131834345915e-16	9.179608542158104e-16	7.609687554823612e-16	6.546491541643617e-16	6.362760943438662e-16	6.837771213535266e-16	7.321991375039912e-16	7.509310500181259e-16	7.641903914428625e-16	7.652531024405605e-16	6.972136024376171e-16	5.590813483203089e-16	4.172490958734845e-16	2.97834729392807e-16	1.507352042997902e-16	1.6437537608549502e-17	-3.5594895052661663e-17	4.634308439753474e-17	1.2509049055380596e-16	5.657138996893783e-17	-1.780739819802601e-16	-3.20715459531738e-16	-2.0862739530508338e-16	1.0745103000156997e-16	3.086094547857198e-16	2.158675699499819e-16	-6.473043320351316e-17	-2.0408292940778875e-16	-6.304758653058883e-17	1.7138692605609453e-16	2.2257022683403006e-16	7.309984598053256e-17	-4.701998168776923e-17	8.5535260444554e-17	3.185057651235901e-16	4.501245760338056e-16	3.5399588490917414e-16	1.7408313748172686e-16	1.7474731419345677e-16	2.4642331020246605e-16	3.103117386459782e-16	2.782493331108556e-16	1.726647715742347e-16	4.342128080500875e-17	1.9049669773823475e-17	4.148953277941771e-17	8.293663192204957e-18
71	2.476331426396542e-17	-1.3545242973708274e-17	-1.0619844357476781e-16	-1.26354964547477e-16	-1.1968098932347195e-16	-7.927097100177242e-17	-5.1483106803175005e-17	-7.186858167514835e-17	-1.4934680093684703e-16	-2.421359070738201e-16	-2.9132826454226184e-16	-2.944931615567342e-16	-2.49509254982765e-16	-1.801876019631789e-16	-7.455963685468513e-17	1.850528677601806e-17	3.861993173470646e-17	-2.277200615659768e-17	-1.1858855634257634e-16	-2.1754798665668067e-16	-3.124061197121476e-16	-4.042362483626154e-16	-4.43560171382582e-16	-4.056529541873665e-16	-3.281755826296285e-16	-2.814689383569045e-16	-3.113640520549152e-16	-3.654542848170814e-16	-3.8443223045474435e-16	-3.9194212021293247e-16	-4.258802683189835e-16	-4.766363292121609e-16	-5.048919709017567e-16	-5.082876486543439e-16	-5.623618941192251e-16	-7.033040726202461e-16	-6.990746258822502e-16	-7.265238827591185e-16	-5.751073229994944e-16	-4.674031022532609e-16	-4.132425599901688e-16	-4.152844315933313e-16	-3.825176328729057e-16	-2.744929453957417e-16	-2.229969660549433e-16	-2.476131882566647e-16	-2.9071585032188037e-16	-2.2911858758895784e-16	-9.595664587840697e-17
72	3.543725347013702e-16	1.6136796867223007e-16	8.803472505903603e-17	6.759692462393952e-17	1.6801514564500756e-16	1.8491676360345476e-16	1.2747029759387457e-16	1.4729026399049209e-16	2.7890278260946184e-16	4.16990249981351e-16	3.749349596725563e-16	1.7790473741240173e-16	5.2464183381512346e-17	1.2416602554629138e-16	2.9187418434932103e-16	3.5075331216936007e-16	2.6445778955719173e-16	1.9820804090609927e-16	2.602071581350879e-16	3.82715166806042e-16	3.9749988679829557e-16	2.522527887591594e-16	1.0202363807560672e-16	7.182657700359827e-17	2.0813463156753722e-16	3.8394221513947256e-16	5.113393131310036e-16	5.729284870825571e-16	6.15523212289621e-16	6.568551031004e-16	6.232489216736945e-16	5.006021135116941e-16	3.928860364930746e-16	3.938547799392731e-16	5.079686366979787e-16	6.205148412770202e-16	5.525314451129069e-16	5.808266019649641e-16	6.085905061004615e-16	7.129816671837182e-16	6.99306960945853e-16	5.740433524752031e-16	4.3003482830078787e-16	3.6485484208026596e-16	3.507941960094464e-16	2.8062473007807307e-16	1.2115168147808483e-16	-1.969790598607103e-17	-3.486409921825641e-17
73	-8.196336995362928e-16	-8.422005370348636e-16	-7.896347245615658e-16	-9.155659424527478e-16	-8.875389984340379e-16	-9.49009349208609e-16	-9.733183099441204e-16	-9.048321876908187e-16	-7.81637932157529e-16	-7.130380618050558e-16	-8.028839791018419e-16	-9.87903003388541e-16	-1.1161227763661323e-15	-1.161134792784674e-15	-1.1626687582606434e-15	-1.1494947615878393e-15	-1.084714515041737e-15	-9.501897192578012e-16	-8.393904846075532e-16	-7.884415710413751e-16	-7.742137262255682e-16	-7.212147064402016e-16	-6.510753546579959e-16	-6.683134963353438e-16	-7.909229046021638e-16	-8.847602056048105e-16	-7.784632355847112e-16	-5.031505291237463e-16	-2.7246255550271894e-16	-2.2141178279415892e-16	-3.345782045253178e-16	-4.723864991972832e-16	-5.550821303543164e-16	-6.055715751966272e-16	-6.189810147099837e-16	-5.634956903156961e-16	-4.7965541218456285e-16	-4.000168283804739e-16	-3.201345717576422e-16	-3.0958759052522695e-16	-3.6383031281123504e-16	-4.547519582551952e-16	-5.330352561726365e-16	-6.411971811298054e-16	-7.587545743757681e-16	-8.611454841049947e-16	-8.539570749471384e-16	-7.496022391164988e-16	-6.579424990241656e-16
74	-9.664161839261056e-16	-8.506048799482777e-16	-6.546391533165455e-16	-9.265842806999758e-16	-9.306834832136737e-16	-1.0247684676612212e-15	-9.99754113067111e-16	-1.030680471102867e-15	-1.149910904178994e-15	-1.1892579630534274e-15	-1.0506259983863994e-15	-8.698143474399988e-16	-8.869710928610709e-16	-1.142592789909137e-15	-1.355276722945275e-15	-1.2733056326349538e-15	-9.628087806099232e-16	-7.754805823147813e-16	-8.721607963152469e-16	-1.0531202656891903e-15	-1.0458173121686078e-15	-8.471471456601662e-16	-7.23165753293769e-16	-8.117798927493434e-16	-9.886395572717582e-16	-1.028329772428789e-15	-8.756518450930573e-16	-7.185228671668923e-16	-6.687316773602095e-16	-6.765968027226976e-16	-6.754045395853827e-16	-6.781863877546535e-16	-7.523313570488016e-16	-8.771405608682167e-16	-9.077249755660915e-16	-7.814708817811439e-16	-5.497941751325387e-16	-5.098922938780816e-16	-5.137327673405581e-16	-5.65605831010056e-16	-5.468637352575903e-16	-5.89056596121925e-16	-6.831918067502468e-16	-7.864629419240241e-16	-7.621703624976455e-16	-6.328352444708141e-16	-5.481779994155512e-16	-6.543667132791059e-16	-8.610156537651581e-16
75	4.40697990582875e-17	1.2373302825710722e-16	2.269627475421212e-16	8.262751149892022e-17	9.69202097672572e-17	-8.677879771675647e-17	-2.1397365511326215e-16	-3.25321981208552e-16	-3.538076869357421e-16	-2.3710254713425754e-16	3.394944144921145e-17	2.4907212856560207e-16	2.3110769080096015e-16	1.5812444376687745e-17	-2.1642855508794474e-16	-2.621388557069796e-16	-1.0288899992669327e-16	3.308753549840124e-17	2.544967608878501e-17	-6.804662943061867e-17	-1.230804488025443e-16	-1.2976252014009314e-16	-1.7742581672814693e-16	-2.812006704672409e-16	-3.4576406159529796e-16	-2.8541229266063576e-16	-1.1788232184808762e-16	-1.947404391490815e-17	5.520011924334934e-17	1.4092198686112962e-16	2.675899697179577e-16	3.105838669703113e-16	1.8467806152906243e-16	-4.285828056192919e-17	-1.3743010927332315e-16	-1.8843065727516146e-17	1.95728805824541e-16	3.4941760637204985e-16	3.1784311422769673e-16	2.2071554493851572e-16	1.4067997708260224e-16	1.0774175089895863e-16	6.751513552843732e-17	4.9653626396843836e-17	1.1457230462788619e-16	2.376964706101662e-16	2.3511852957439187e-16	3.753092749809734e-17	-2.1721563771731156e-16
76	-1.138995494136644e-17	-1.0666040428831506e-16	-4.2489663887005317e-16	-2.530349892148071e-16	-7.011750576416728e-16	-5.003216256769154e-16	-2.888296307284213e-16	-7.380472813107237e-17	2.9986873789239116e-17	6.10022868245235e-17	-3.0616238871311577e-17	-1.7513664174729928e-16	-3.4030721476946014e-16	-4.3282465408720126e-16	-4.274774065116326e-16	-3.3063888193652897e-16	-2.1775796328569909e-16	-2.1439503472683396e-16	-3.6517040002133963e-16	-5.877012138553714e-16	-7.317254315611261e-16	-7.318605722976483e-16	-6.877962354575866e-16	-6.674688345023926e-16	-6.62556647007793e-16	-5.575045207427196e-16	-3.9879821076161554e-16	-2.1911926712593356e-16	-1.6264028207081144e-16	-1.36141804103968e-16	-3.935082748996017e-17	1.0265001695800198e-16	1.991783948712067e-16	2.0222092177953833e-16	2.7988600936538465e-16	4.515357804608757e-16	6.589700645253728e-16	6.471314821288272e-16	3.9209118266790067e-16	7.398124942425792e-17	-6.419503885498757e-17	-6.178719620116857e-18	9.19216571203449e-17	4.866896132123394e-17	-1.1586530131165668e-16	-2.2524518560577156e-16	-2.0996407639667865e-16	-2.0699053386529968e-16	-3.3003405030823194e-16
77	-1.0697490264326703e-15	-1.0264124915971765e-15	-9.126223829439658e-16	-1.0584969875216383e-15	-1.0297214921158151e-15	-1.004544652924003e-15	-9.044865889925555e-16	-8.756006788711324e-16	-9.430333353091314e-16	-1.00981247431205e-15	-9.994610075206107e-16	-9.399223708626086e-16	-9.474624947035514e-16	-1.0847231061537148e-15	-1.235610973180004e-15	-1.2390526984525227e-15	-1.0546742603447293e-15	-8.439061155958511e-16	-7.660366868374823e-16	-7.986001746007381e-16	-8.138173718306254e-16	-7.275808391196e-16	-6.559577482330427e-16	-6.986590082203082e-16	-8.287232236376646e-16	-8.756188249752149e-16	-7.487716700445396e-16	-5.509564152099291e-16	-4.858364267386571e-16	-5.582893992795886e-16	-6.668958087273769e-16	-6.905264918560422e-16	-6.57422039542564e-16	-6.549869451837676e-16	-6.9388556758881e-16	-7.002828004639739e-16	-5.542194895202236e-16	-5.077888947841624e-16	-4.1065489629620736e-16	-4.2602218768405877e-16	-4.452477369705251e-16	-5.047318923646137e-16	-5.272994237720487e-16	-5.616126289797855e-16	-5.72404219304004e-16	-5.907680345034126e-16	-5.827942354831251e-16	-5.663313245332708e-16	-5.421896377757049e-16
78	-1.5009782424963566e-15	-1.2255162735588366e-15	-1.1478109999650612e-15	-1.2457280459588318e-15	-1.270675634761061e-15	-1.5285878086166504e-15	-1.7064928037970614e-15	-1.7835971713466863e-15	-1.8054276857661274e-15	-1.7444463330404193e-15	-1.6194797770956818e-15	-1.4427296109636225e-15	-1.3090118521707234e-15	-1.3362733410087964e-15	-1.5145101943707582e-15	-1.6938558851992099e-15	-1.7075991402255891e-15	-1.584167855183226e-15	-1.4776972615251334e-15	-1.5026529935567996e-15	-1.5970128439764701e-15	-1.6565727359154361e-15	-1.5733533746492827e-15	-1.6247209670422918e-15	-1.7240984547982554e-15	-1.8798212990277443e-15	-1.9376872099485073e-15	-1.8411909209149734e-15	-1.6730069611336918e-15	-1.5172375161197273e-15	-1.4445335245783578e-15	-1.4231825685510975e-15	-1.4433903817722734e-15	-1.5416373088612568e-15	-1.6753709823964765e-15	-1.7485531838407137e-15	-1.7441859112358102e-15	-1.6801587560993689e-15	-1.6076689676427619e-15	-1.6049102733747602e-15	-1.6530728036040822e-15	-1.6563757205846699e-15	-1.5598116447445579e-15	-1.4017600771214169e-15	-1.1491659057061207e-15	-8.747194813674371e-16	-7.589327867271284e-16	-8.241180892655598e-16	-1.0250052702961539e-15
79	-1.4536778611887905e-15	-1.2391814124253626e-15	-1.0347882454079643e-15	-9.74201809314469e-16	-8.924283899403504e-16	-1.171140435472698e-15	-1.4543612309992708e-15	-1.626421165455647e-15	-1.6429884801241545e-15	-1.5171658547272923e-15	-1.3440709753432568e-15	-1.1681071382607635e-15	-1.0650280053271584e-15	-1.0628121404305737e-15	-1.1192277819628059e-15	-1.1991161459078392e-15	-1.3090928538243137e-15	-1.4452206775313495e-15	-1.546537491589014e-15	-1.5432691749759998e-15	-1.4599815249622375e-15	-1.3899507540869415e-15	-1.3627588319440015e-15	-1.3819508446573397e-15	-1.3236816303360628e-15	-1.2405586773980526e-15	-1.213108555562763e-15	-1.2427916760997197e-15	-1.2429969314481558e-15	-1.055012681176468e-15	-7.611708275665199e-16	-5.239326401644746e-16	-4.811457112806473e-16	-6.420233523691818e-16	-8.879525700493338e-16	-1.137219111349729e-15	-1.2332412724408355e-15	-1.3016637287841017e-15	-1.1363617966394189e-15	-8.857577467218111e-16	-6.453167390716349e-16	-5.53848992301102e-16	-5.625120388262196e-16	-6.029199039311342e-16	-6.016501220494903e-16	-6.402562757997257e-16	-8.080265392662627e-16	-1.0177333275926622e-15	-1.1588720869892718e-15
80	-2.9054728349651326e-16	-3.435954657674614e-16	-4.08348411163928e-16	-6.208588552014857e-16	-7.051837131636993e-16	-7.566170489963612e-16	-7.01812389405488e-16	-6.006309720941912e-16	-4.911506263290531e-16	-4.266604647785004e-16	-4.0702872284615213e-16	-4.547849531495415e-16	-5.087280037032273e-16	-5.979583285171084e-16	-6.835267782508942e-16	-7.214616399928818e-16	-6.752568305110814e-16	-5.922255373604571e-16	-5.790457172300289e-16	-6.54873543325418e-16	-7.204962483424828e-16	-6.718370737424252e-16	-6.267323998242891e-16	-6.285421980527822e-16	-7.048799242972781e-16	-7.003815305369515e-16	-5.494327231417143e-16	-4.0070030668371156e-16	-3.916121121325329e-16	-5.056254093276978e-16	-5.306040522861284e-16	-4.036386998623058e-16	-2.7538328464161694e-16	-3.0837972452948997e-16	-4.2713192128450497e-16	-4.639178058024742e-16	-3.280036637755232e-16	-3.190212876349662e-16	-4.466127598347822e-16	-6.69954428010538e-16	-7.128321307976623e-16	-6.517870566735982e-16	-5.884168705663729e-16	-6.349126591355254e-16	-7.582308818102786e-16	-8.516515618079568e-16	-8.266196816370665e-16	-7.803057287263776e-16	-7.757007643133932e-16
81	9.726479724863534e-16	8.542178699264387e-16	8.071247578823934e-16	7.70579775158022e-16	6.970052968343229e-16	5.86550811210564e-16	4.811893609800084e-16	4.584614707723235e-16	5.053548072459648e-16	5.209235424025807e-16	5.064973829973031e-16	5.160006727748997e-16	6.135961119118216e-16	6.932094429655018e-16	6.39887458851736e-16	4.622959374394498e-16	3.1740914906858657e-16	3.6103662306910054e-16	5.07233442192482e-16	5.579200128724496e-16	4.387734507287722e-16	2.791634394400691e-16	2.464801000914369e-16	3.829105098499614e-16	5.482490127872174e-16	5.887934415036649e-16	4.967193044340405e-16	3.3151443706060583e-16	2.0853646861570193e-16	1.2707805433884871e-16	1.1591891620092781e-16	1.474686312205619e-16	1.616797277328544e-16	1.1117415166375795e-16	3.592860381566488e-17	4.415442909321636e-17	1.6106392778282296e-16	2.933968492948556e-16	3.342211226010536e-16	3.0928209389174996e-16	3.388622682012352e-16	5.0260176436031565e-16	6.522044054988051e-16	6.332931699905272e-16	4.753094322838943e-16	3.2625640629899803e-16	3.104012255508723e-16	3.42585079050117e-16	3.6162544673987183e-16
82	-3.426545678349735e-16	-3.9450933012773334e-16	-4.615887346264198e-16	-4.917767642430331e-16	-6.759006080549272e-16	-7.998321394856784e-16	-8.747992829935619e-16	-9.18904190335329e-16	-9.317218047298727e-16	-9.111629467093788e-16	-8.041184982349036e-16	-6.596647738895731e-16	-5.375357850849238e-16	-4.738832827322175e-16	-4.566098104716317e-16	-4.680990716093338e-16	-4.959870832096508e-16	-4.79153533705502e-16	-3.88308460387071e-16	-2.8796533547565115e-16	-3.0214287351483656e-16	-4.561235567962887e-16	-6.754379859153319e-16	-7.798681478029491e-16	-7.664372482181097e-16	-6.982437385644775e-16	-7.055011133224391e-16	-8.270619791505604e-16	-1.0139744915116354e-15	-1.1480410595305073e-15	-1.1323258003836568e-15	-1.0184091492334213e-15	-9.616531017553624e-16	-1.0452831277554838e-15	-1.1776593770148504e-15	-1.2027591300505589e-15	-8.937845291078583e-16	-6.235152934040173e-16	-4.054087353086461e-16	-3.4553066981780014e-16	-2.966722332441505e-16	-1.895578789148502e-16	-1.144920255397752e-16	-1.4242045827542818e-16	-3.099362121603429e-16	-4.588809341569013e-16	-4.472168625733562e-16	-2.7264012447637016e-16	-1.2265191112252913e-16
83	-5.226924224082573e-16	-6.269448796907737e-16	-6.899417561275637e-16	-7.017214780680987e-16	-6.925059215880831e-16	-5.937823280953637e-16	-4.915970331562184e-16	-5.251484507411535e-16	-6.892153018639785e-16	-8.595930514308157e-16	-8.309548613989625e-16	-6.768697043976773e-16	-5.377723097535745e-16	-5.101488511632965e-16	-5.058844623415082e-16	-4.1802697458549616e-16	-2.966232426217115e-16	-2.9852700508633677e-16	-4.536708513713065e-16	-6.39088615288949e-16	-6.956873290601407e-16	-6.370881345330899e-16	-6.257862657466236e-16	-6.612444096040876e-16	-6.975528430649099e-16	-6.345644559611181e-16	-5.187503547334853e-16	-5.052131640740298e-16	-5.926108845189923e-16	-7.234661818608856e-16	-7.066496654447565e-16	-5.735124420589935e-16	-4.97336775374101e-16	-5.777473203132988e-16	-7.386872867925761e-16	-8.140347348109678e-16	-6.716943496188364e-16	-5.60484667092031e-16	-4.963475914933815e-16	-5.219905302059931e-16	-5.066149167130566e-16	-4.1532502113011335e-16	-3.468758431313604e-16	-3.353246064455694e-16	-4.033829738334687e-16	-4.2532221751134996e-16	-3.585786742831929e-16	-2.6398522409315873e-16	-2.2084440617679975e-16
84	-1.0355797096028028e-15	-1.2498044237538756e-15	-1.2798251900588037e-15	-1.1456822493300679e-15	-1.1175463834861953e-15	-1.2169246818399914e-15	-1.3643925452570714e-15	-1.3802414092812083e-15	-1.2995317686946856e-15	-1.2465279165865552e-15	-1.2722009842231064e-15	-1.3046716687095307e-15	-1.2549589321269463e-15	-1.155784677936295e-15	-1.0938490818671736e-15	-1.1366528205686e-15	-1.2483676366483853e-15	-1.3154889936488408e-15	-1.2945518926538371e-15	-1.26787170375167e-15	-1.3238679327689974e-15	-1.4563933235580108e-15	-1.527488434355464e-15	-1.5102472809351736e-15	-1.4369728146194788e-15	-1.4102070729236073e-15	-1.4762564844831258e-15	-1.5530761307798508e-15	-1.5767552665431741e-15	-1.5339780416567062e-15	-1.4478311351059753e-15	-1.34043765378371e-15	-1.2381239262484883e-15	-1.1885117808629574e-15	-1.2256699831279608e-15	-1.3417026933244863e-15	-1.3282261393392775e-15	-1.3245758770453811e-15	-1.2021386474710593e-15	-1.087681161526282e-15	-9.750529268808949e-16	-8.678170147201094e-16	-7.905940797538514e-16	-7.756254214321471e-16	-8.466935996249178e-16	-8.790564874235685e-16	-8.043097025201626e-16	-6.251693198556737e-16	-5.177916908654788e-16
85	2.6796818473379157e-16	3.1149335989132637e-16	3.1177008224506147e-16	3.4641614178065117e-16	2.1459325331087888e-16	2.1448707394068515e-16	1.9982984287398736e-16	1.3829963118483705e-16	3.784633128957035e-17	-3.1404316354166336e-17	1.360941155869916e-17	9.63693147428043e-17	1.483155488463423e-16	1.8321090655015268e-16	2.5318284390934106e-16	3.601570744527604e-16	4.138390663611559e-16	3.4090444620400696e-16	1.793623717645658e-16	2.327187149472706e-17	-5.144559417780913e-17	-5.67994625709367e-17	-3.522042324014737e-17	1.0578630167386595e-17	5.0669090455174576e-17	8.113343307502599e-17	7.206653482551632e-17	3.3733336704936465e-17	1.467423773445703e-17	-4.4325500817124485e-17	-1.2262163764062004e-16	-1.9476257286568087e-16	-1.872384812431535e-16	-9.722963004330269e-17	-3.45356438465867e-17	-8.179461108899827e-17	-2.2527614199809325e-16	-2.375309520531169e-16	-1.949890551730512e-16	-1.0861193334170115e-16	-8.118568870609847e-17	-9.739081557372061e-17	-8.708311267157864e-17	4.0612145614559984e-17	1.652653289433287e-16	2.1756786905982898e-16	1.8027807061766706e-16	1.8768229348554834e-16	3.0014130139146987e-16
86	-4.129060899084361e-16	-4.710861031023311e-16	-5.615419229942774e-16	-6.025385202619499e-16	-5.254014643997175e-16	-4.93073356560229e-16	-4.677782895419977e-16	-4.933601360526889e-16	-5.362398979358464e-16	-5.791802831432419e-16	-5.98342702008152e-16	-6.168592982471895e-16	-6.069380173356294e-16	-5.599099616462694e-16	-4.533007169791447e-16	-3.68862420694914e-16	-3.803610884566747e-16	-4.813118192397773e-16	-5.826147476907765e-16	-6.409229528817144e-16	-6.942635152600565e-16	-7.597724164625762e-16	-8.17205596040912e-16	-7.68105666138922e-16	-7.018765102501763e-16	-6.957783209357686e-16	-7.84447017452747e-16	-8.459774955455797e-16	-8.060508698310188e-16	-7.042008213271263e-16	-6.699738632554927e-16	-7.314637431971787e-16	-8.18984066111425e-16	-8.635299772012269e-16	-8.987633044906972e-16	-9.842442427980445e-16	-9.6178247077373e-16	-1.006918440171389e-15	-9.074570755690991e-16	-8.200701997027314e-16	-7.338652245177183e-16	-7.307085216653282e-16	-7.324669442406867e-16	-6.610769006589694e-16	-6.192024437366087e-16	-6.43792176832618e-16	-6.910635515484365e-16	-6.513074348978766e-16	-5.384363307252164e-16
87	-7.04398033356323e-16	-7.114137298132972e-16	-7.8644951569165e-16	-9.22226638551816e-16	-1.0348295316585512e-15	-9.445925479993594e-16	-7.49328242198038e-16	-6.853916035498358e-16	-8.008095672596309e-16	-9.267117806423228e-16	-8.613071866707393e-16	-6.858877473596878e-16	-6.202623865887394e-16	-7.417595907920201e-16	-8.056931250629351e-16	-6.394122650458365e-16	-3.8502465201559966e-16	-3.270955115784457e-16	-5.249421713929319e-16	-7.490142946440787e-16	-7.938590983133524e-16	-7.009823441982486e-16	-7.0265520831689065e-16	-7.598588762989463e-16	-7.85672441129223e-16	-7.081358233404601e-16	-6.756205574591164e-16	-7.951880804104261e-16	-9.756614546262352e-16	-1.0231341587769486e-15	-8.874130784273153e-16	-7.291117304180701e-16	-7.012181133738119e-16	-7.861312290264226e-16	-8.61597685937709e-16	-9.205258191220479e-16	-8.432787612286997e-16	-9.382545248591222e-16	-9.179284596804589e-16	-8.576583919036051e-16	-7.311007668730747e-16	-7.07777396452376e-16	-7.851199581418196e-16	-8.503283334913285e-16	-8.659719851208171e-16	-8.266694724188049e-16	-7.690977632394163e-16	-7.406253328667598e-16	-7.463970032223281e-16
88	-5.026180845318693e-16	-5.512957235844886e-16	-5.297146539967425e-16	-6.773853619682376e-16	-6.986038164732229e-16	-8.154970378406173e-16	-8.920090909853003e-16	-8.938509287667656e-16	-8.369489854355702e-16	-7.844683263573828e-16	-8.035060141559583e-16	-8.92321174375722e-16	-9.686025030823083e-16	-1.020192071687494e-15	-1.0156124563198419e-15	-9.626128563963715e-16	-8.874559099164515e-16	-7.80693558526722e-16	-6.923376351073904e-16	-6.450697371704554e-16	-6.568218885670999e-16	-6.826518001786506e-16	-6.963330568193659e-16	-6.49610783974501e-16	-5.926200843759029e-16	-5.486662049217292e-16	-4.901386042702092e-16	-3.730158216344303e-16	-2.24941990359042e-16	-1.576642675549745e-16	-2.7898337334492267e-16	-5.343608007335387e-16	-7.263747981780383e-16	-7.166256373460783e-16	-5.441644894736355e-16	-3.8373514433092643e-16	-3.6838686898509394e-16	-4.0301844662881374e-16	-3.334172760075371e-16	-2.0623146284243888e-16	-1.4517266810603484e-16	-2.543685894600847e-16	-3.7916572696006587e-16	-4.308458205928635e-16	-4.839648861955157e-16	-6.760990185062816e-16	-9.05941066765639e-16	-9.868698985921669e-16	-8.355250820237939e-16
89	-5.773021017707307e-16	-6.770661804733386e-16	-7.445892466198644e-16	-8.89334779265549e-16	-8.3790667687529e-16	-8.618023121365624e-16	-9.213871898539531e-16	-9.613171650656894e-16	-9.121338900231708e-16	-8.203379864946983e-16	-8.025416286915827e-16	-9.405829800127743e-16	-1.1246470248969256e-15	-1.250793404529871e-15	-1.2338846472951265e-15	-1.0862945280251393e-15	-8.918874168506811e-16	-7.173804870096974e-16	-6.370736300432005e-16	-6.274892726838463e-16	-6.442174837429589e-16	-6.478669924323568e-16	-6.799635126342739e-16	-7.146972411039067e-16	-7.0647315894332155e-16	-6.089991711525721e-16	-4.3655042954149046e-16	-2.8227481865189664e-16	-1.9026281124252948e-16	-2.240436504325805e-16	-4.182085079429351e-16	-7.339185307028166e-16	-9.977584191888567e-16	-1.0309423293286113e-15	-8.384668267479572e-16	-5.987462518469996e-16	-5.667725886726945e-16	-6.318948870139457e-16	-5.841437398059802e-16	-4.1062859291493796e-16	-2.363018949827585e-16	-2.641005741269652e-16	-3.9416222175755786e-16	-5.063068865346427e-16	-5.77867369837078e-16	-7.045131848456614e-16	-8.337903684485285e-16	-8.5591680418557625e-16	-7.275783979413894e-16
90	-3.6426425511172874e-16	-5.110569033922578e-16	-5.279180000694571e-16	-6.355675041039193e-16	-6.035313616402099e-16	-6.505323456424861e-16	-6.405027724889009e-16	-4.768437419962231e-16	-2.5621850550957513e-16	-1.3962254028519807e-16	-2.506699244953303e-16	-4.850913678661133e-16	-6.071624892009759e-16	-5.891643522307439e-16	-5.232051085835147e-16	-5.318072010320586e-16	-5.937267426445558e-16	-5.81995641286932e-16	-4.874894162848397e-16	-3.877133674938501e-16	-3.6742700384019607e-16	-4.254682435241467e-16	-4.965683159225331e-16	-5.606864275531805e-16	-5.6063871096427745e-16	-5.052315258659252e-16	-3.861237867109836e-16	-2.4584121440774063e-16	-1.5224261227914868e-16	-1.340176286877989e-16	-2.271243591133706e-16	-3.7338231974454144e-16	-4.69117429220779e-16	-4.55856784955594e-16	-3.480691939333934e-16	-2.4448029150184727e-16	-2.2978706894872857e-16	-2.429279286986704e-16	-1.806331538630399e-16	-7.659291345393699e-17	-1.8984537181670908e-17	-1.0397332902907627e-16	-2.0246432161366333e-16	-2.739151062749449e-16	-3.587065081394877e-16	-5.412990019045499e-16	-7.466225534094099e-16	-8.394696583912484e-16	-7.239415045935393e-16
91	-7.862007670159516e-16	-8.02486567911545e-16	-7.745412256524152e-16	-8.965556984667123e-16	-9.287090823668719e-16	-9.373925159457626e-16	-9.281198819868876e-16	-9.219177415629246e-16	-9.356308661341162e-16	-9.220778087921895e-16	-8.774757533767178e-16	-8.639379793914103e-16	-8.972883103335755e-16	-9.393034195268348e-16	-9.467770741764435e-16	-8.969634408546003e-16	-8.080626098761643e-16	-7.190872800425385e-16	-6.590438260788303e-16	-6.246367327403444e-16	-6.192927779691208e-16	-6.6235283012515425e-16	-7.078741502391677e-16	-7.647182013163743e-16	-7.715438705782162e-16	-7.388811512278691e-16	-6.534096536344356e-16	-5.632662647235155e-16	-4.742487920346514e-16	-4.468679378164958e-16	-4.7783268459547235e-16	-5.426568998664725e-16	-5.802518060200981e-16	-5.776200962086483e-16	-5.5314884933968145e-16	-4.769803492603607e-16	-5.686841133932176e-16	-4.0644345342717704e-16	-3.429496626763344e-16	-2.780636095599579e-16	-3.346990340378524e-16	-4.1523507053228904e-16	-4.863568502008303e-16	-5.624354328046699e-16	-6.470134587258615e-16	-7.335487980761345e-16	-7.837792049528884e-16	-7.795668749545956e-16	-7.146984088848698e-16
92	9.430835442592402e-16	8.4579420691103e-16	7.129880510522197e-16	6.654077080638198e-16	5.523680733220845e-16	4.519905219488275e-16	2.695444403555744e-16	1.410348440408427e-16	1.537570906790987e-16	2.742287703654374e-16	4.046946799903242e-16	4.549243649066733e-16	5.16962706244464e-16	6.111073944384362e-16	7.035871004776428e-16	6.900582607953257e-16	5.711230750497618e-16	4.990913438142679e-16	5.297469572163432e-16	5.560183840341134e-16	4.529800263880207e-16	2.9760146832933393e-16	2.6875106301551773e-16	5.199951568936457e-16	8.577248150531681e-16	1.042174134507268e-15	9.892819009379689e-16	8.230709969862053e-16	7.027605447807724e-16	5.552127355482597e-16	3.0181442058829323e-16	-1.872165665809332e-17	-1.9225912838661902e-16	-1.04122526744869e-16	1.218382318212075e-16	2.639813302014708e-16	1.4944712094234123e-16	1.5597121821726581e-16	2.250486098701716e-16	4.219538257468117e-16	6.120745128031051e-16	6.583184066897685e-16	5.975374899656468e-16	5.395693059820557e-16	4.1922540288685714e-16	2.3463228978523736e-16	6.28164538720159e-17	5.990528563091852e-17	2.7739585156361736e-16
93	-3.699672855522774e-16	-4.61012853098294e-16	-4.714191382919037e-16	-5.629718721481838e-16	-4.971526668647672e-16	-5.326820915086349e-16	-5.7290124826341755e-16	-5.712994419561518e-16	-5.317663584413992e-16	-5.036343218277018e-16	-5.373834165983988e-16	-5.807330458920618e-16	-5.496239368673961e-16	-4.892395626349082e-16	-4.639327240509383e-16	-4.861050905773765e-16	-4.879927466080798e-16	-4.026251318926868e-16	-3.1228985373304686e-16	-3.3063438464824254e-16	-4.461319195881143e-16	-5.352176289839837e-16	-5.453366796692309e-16	-4.577633368702194e-16	-3.427908015952344e-16	-2.3485528591736876e-16	-1.6757616652156448e-16	-1.6114993204085742e-16	-2.27833225687183e-16	-3.108851975207934e-16	-3.908050969211032e-16	-4.610938030160257e-16	-5.360262634873993e-16	-5.808430318461434e-16	-5.459852417413208e-16	-4.572513003370425e-16	-3.2322200187638917e-16	-3.361216805440021e-16	-2.8428632889205176e-16	-2.261294331037376e-16	-1.0486212866348897e-16	-1.3765798164567838e-16	-2.4916475209110876e-16	-3.468466374065248e-16	-3.9677766085120457e-16	-4.468502505430326e-16	-4.893446872204589e-16	-4.950045643013043e-16	-4.390442913296688e-16
94	1.1943837984154043e-15	9.171883258594053e-16	6.747645794668933e-16	6.974715457753962e-16	7.567022214623339e-16	7.477020481866846e-16	5.91259003533539e-16	5.149124140339433e-16	6.293164396369946e-16	8.042000806922532e-16	8.669873419201549e-16	8.008862093017413e-16	7.425951677737156e-16	7.310938888562982e-16	6.222831033958054e-16	4.1978092050098857e-16	3.2099988003007874e-16	4.702463764302346e-16	7.149372238222469e-16	7.771859328087031e-16	6.125586797057457e-16	4.2668936051202077e-16	4.462577413941542e-16	5.989354229224135e-16	7.683589629556025e-16	8.447772794848735e-16	8.261848564583324e-16	7.264996586271491e-16	6.069990981180574e-16	5.361249354725752e-16	5.465301902771525e-16	5.450601303181067e-16	4.525088740472039e-16	3.371639055068408e-16	3.3537065244079475e-16	4.716681054138593e-16	4.776587431426431e-16	4.6579202797091e-16	3.3483088449037327e-16	3.1694675521370744e-16	3.515972388876246e-16	4.2802900676510453e-16	4.728466716023851e-16	4.916816560872093e-16	4.97011119223404e-16	4.57388261585851e-16	3.9706485308890513e-16	4.642998723429991e-16	6.678565483021979e-16
95	-4.7473120335804637e-17	-8.505459669174499e-17	-3.650904204427835e-17	-1.4676122941913844e-16	-1.7970479702860511e-16	-2.731076152884408e-16	-3.217975124437582e-16	-2.594128965566226e-16	-1.7196050414758015e-16	-1.610572445675034e-16	-2.638239971286676e-16	-3.637271903116388e-16	-3.0236849611632e-16	-1.472485661352845e-16	-4.309342712546959e-17	-7.82524614037153e-17	-1.6212582961936904e-16	-1.3019561402371376e-16	-2.6095295141793974e-17	2.2168714107838833e-17	-6.308049195925463e-17	-2.1757790328907115e-16	-3.2341177392671933e-16	-3.325542089028945e-16	-2.628177311585739e-16	-1.7059293766298506e-16	-8.204842384643415e-17	-6.030628058072116e-17	-1.2929027985366108e-16	-2.6486714846199406e-16	-3.9238699297044963e-16	-4.527442264869315e-16	-4.488098126785084e-16	-4.3588290796235745e-16	-4.2134862866970435e-16	-3.8410784598783247e-16	-3.6356448268107924e-16	-2.3374174570324914e-16	-8.959642498752987e-17	3.5752796907254005e-17	4.9290704874102543e-17	-6.793341289115253e-17	-2.3489676364594873e-16	-3.6277821944328363e-16	-4.28024682000861e-16	-4.520066473752997e-16	-4.427424098648892e-16	-4.2831677369823974e-16	-3.8089651634434286e-16
96	-3.2661525227712455e-16	-4.1142660324509375e-16	-5.006715489052222e-16	-4.695606525281609e-16	-4.383407796806964e-16	-4.351328237105111e-16	-4.643929241271148e-16	-4.979206046454823e-16	-5.227196813097644e-16	-5.511533341353011e-16	-5.903157613987416e-16	-6.261547120120789e-16	-6.318079998367273e-16	-5.927159403239619e-16	-5.029705560078951e-16	-4.1944006374532783e-16	-4.0178713829682563e-16	-4.52550393363084e-16	-5.257585270170858e-16	-5.995146094980278e-16	-6.898573597294444e-16	-8.010125008074899e-16	-8.789988665712437e-16	-8.795914211549517e-16	-8.23023609324415e-16	-7.691673430771675e-16	-7.809187070216013e-16	-8.198619496665712e-16	-8.495782947204915e-16	-8.598014033125264e-16	-8.845625781232884e-16	-9.168412787282944e-16	-9.362955661341525e-16	-9.398962104401272e-16	-9.763696458249834e-16	-1.0801996631947357e-15	-1.0399667341131135e-15	-1.0400465438267284e-15	-9.167776615351408e-16	-8.454517336118397e-16	-8.087909906171003e-16	-8.144617718654856e-16	-7.753307568033143e-16	-6.549106569755505e-16	-5.699863713678772e-16	-5.567672847348243e-16	-5.977553771277605e-16	-5.798844562435972e-16	-4.97019952081038e-16
97	2.54384029460899e-16	3.637954587205635e-16	2.750898408938847e-16	2.1175532286774247e-16	6.634587761148129e-17	8.024850912591914e-17	2.1669701546027748e-16	3.450252090719477e-16	3.9388167712411586e-16	4.0122937043985447e-16	4.930138846017513e-16	6.320561115730362e-16	7.28598392475769e-16	6.86397904501266e-16	6.08332592806786e-16	5.995470606460028e-16	6.516496211441561e-16	6.405460876907333e-16	5.186920309832409e-16	3.5397353824145097e-16	2.857055370866321e-16	2.999295787615381e-16	3.1706567976854775e-16	2.837671812642049e-16	2.529956309758253e-16	2.9493467112355436e-16	4.01136876196979e-16	4.423806380923568e-16	4.244389277208215e-16	3.4754492838699167e-16	3.4307379354611745e-16	4.130621542899668e-16	4.605623430565351e-16	4.2237541910141826e-16	3.215724122174171e-16	2.806440653936535e-16	2.204412425622766e-16	3.033089280866731e-16	2.3526690054173513e-16	1.6474839833091235e-16	9.120814289764863e-17	2.0583694083318662e-16	3.056477306264011e-16	2.991095644850995e-16	1.995875271627433e-16	1.3713321400711342e-16	1.329764482260101e-16	1.1206521977217928e-16	1.7005865759809275e-17
98	7.857588463586463e-16	7.996389950571504e-16	8.029873782490292e-16	8.401755362684487e-16	7.589967951549273e-16	6.814523481408367e-16	5.922071909806698e-16	5.066960734717593e-16	5.263406383787057e-16	6.128249688496512e-16	7.56886415735243e-16	8.472967202736103e-16	7.897483871388325e-16	5.565179496837091e-16	1.855759333808294e-16	-1.582318740069979e-16	-3.19958589973354e-16	-2.4637035067667e-16	-6.145584650499117e-17	7.320046589386257e-17	4.7970968472147385e-17	-5.931999649322737e-17	-1.5524245665288052e-16	-5.627053928299578e-17	1.6517942596389488e-16	4.216618984422613e-16	5.149920775499369e-16	3.781306646978714e-16	1.3954465799001078e-16	-1.884151040246164e-17	-2.3936041684385852e-17	-1.9325459111511305e-17	-1.4939375721877236e-16	-3.38612294245749e-16	-3.667530740287992e-16	-1.148595619437287e-16	3.300847621137965e-16	6.2248467620384055e-16	6.3193195729123855e-16	4.4153967073099907e-16	3.025988743281197e-16	2.8052454628857973e-16	3.285546258616215e-16	3.666321231684987e-16	3.1251288244496083e-16	1.9445195039676982e-16	1.1161523152047755e-16	1.1119006098871574e-16	1.470975380242344e-16
99	1.7936290475416563e-15	2.0000408129152283e-15	2.244825529302121e-15	2.1388745327734854e-15	1.7851920054371234e-15	1.6366154650238277e-15	1.7553125584101692e-15	1.981839125421395e-15	2.122033321871475e-15	2.1633894264521576e-15	2.1798950944599567e-15	2.172268080612438e-15	2.072986578555439e-15	1.866040327621514e-15	1.7195717715801002e-15	1.7041399575633782e-15	1.7294004422777684e-15	1.7009336175477e-15	1.563476932703327e-15	1.409440160232343e-15	1.3130508511959056e-15	1.3585256950677077e-15	1.4696498197623716e-15	1.7265785862686643e-15	1.93882804855089e-15	2.043388400325694e-15	1.944911758688671e-15	1.6581783606547683e-15	1.2767674152556283e-15	9.847294551814893e-16	8.384080760710259e-16	8.194661861469603e-16	8.601149495103985e-16	9.334911582828489e-16	1.0363237411054229e-15	1.2100735500244031e-15	1.2266960186109022e-15	1.3247459494747902e-15	1.2219262326497489e-15	1.0336467670351195e-15	8.346346125068871e-16	6.5108184806950145e-16	5.437961508752761e-16	5.41999345886936e-16	5.606628920635307e-16	5.48303191825479e-16	5.682053018600094e-16	5.029760171644147e-16	3.290345766306258e-16
100	1.2125935979928517e-15	1.4479435254034219e-15	1.5729731398278615e-15	1.34607427233707e-15	9.121460098047595e-16	7.834910129348847e-16	9.294838224535966e-16	1.0777469937876742e-15	1.1007607145664091e-15	1.1050497642553194e-15	1.2863972166249595e-15	1.474780717586047e-15	1.4245945667408053e-15	1.124864246051404e-15	8.761298946286013e-16	8.637246027968416e-16	9.14864096523906e-16	8.129973496127332e-16	5.64436929346077e-16	4.1838966858532543e-16	4.763804801853403e-16	6.074904211375484e-16	5.829491163832725e-16	5.199581509086391e-16	5.134196661811905e-16	6.80800249129518e-16	8.76392557360074e-16	8.844434443486083e-16	7.422536626841978e-16	5.640252911468979e-16	5.251069791071165e-16	5.847855561828103e-16	6.209818098823801e-16	6.039937644154928e-16	6.385371929614455e-16	8.092824928041276e-16	1.0495825824852295e-15	1.1966359744771734e-15	1.1414490599133545e-15	1.0219023857829812e-15	1.0511958401669117e-15	1.1563290522246315e-15	1.1254272350800482e-15	8.7546748162103e-16	5.38057582305494e-16	3.898645654880469e-16	5.568706705600629e-16	7.078042710571765e-16	5.877082568403182e-16
101	4.875115451763515e-17	4.495897339134023e-17	5.3115656614101814e-17	1.1191776572774932e-16	9.279690283368328e-17	7.732199141585985e-17	1.3023646647986161e-17	-9.100813109338455e-17	-1.6046793996114944e-16	-2.106002143820989e-16	-1.9346510207282917e-16	-1.6658063352588594e-16	-1.0376674453222528e-16	-3.129133716679035e-17	1.910004185923146e-17	2.990972064866374e-17	3.556401469135321e-18	-4.81309918741296e-17	-1.1402014696460725e-16	-1.8884672609925164e-16	-2.5178945133163083e-16	-2.6276011890040844e-16	-2.5813872030577735e-16	-1.465992544242269e-16	-2.406639674640711e-17	9.615561046964131e-17	1.4923502566812524e-16	1.0288739330236116e-16	-7.929655236036314e-18	-1.6150751739331782e-16	-2.743054684119024e-16	-3.2820431212404817e-16	-3.3505494569592933e-16	-3.267256968051678e-16	-3.596296733548108e-16	-4.0970035068682763e-16	-4.872108506305928e-16	-3.5335884009482424e-16	-2.8175262028591585e-16	-2.378466934655552e-16	-2.880311039775858e-16	-3.2859722638846127e-16	-3.201324012742647e-16	-2.04338774738926e-16	-1.479705151005718e-16	-2.1812931877334215e-16	-3.3173039958076687e-16	-3.261212271238883e-16	-1.9272790590060237e-16
102	7.813089550360747e-16	8.814831546896078e-16	9.19529461850622e-16	8.573210909340644e-16	6.27379901267986e-16	4.710140401974518e-16	3.4451887438719804e-16	2.81655412357291e-16	3.055199027658795e-16	3.6773316373854918e-16	4.256356865543303e-16	4.1111210897163166e-16	4.0478427951682626e-16	4.872899373141779e-16	5.806972300589827e-16	5.693039137044332e-16	4.589797771074066e-16	4.037717413210402e-16	4.848477331523e-16	5.931954290358944e-16	6.204031140790447e-16	5.825912343037893e-16	6.008822569487402e-16	6.523381191073772e-16	6.599540809982673e-16	5.776858717146312e-16	5.098435450366345e-16	4.863149769459818e-16	4.669447829114199e-16	3.354612391984182e-16	1.6664102358925667e-16	6.124263354975951e-17	4.1318257648744806e-17	5.3722597445411246e-17	8.656892347387498e-17	2.226914925277936e-16	3.4247810030336183e-16	5.352711517136167e-16	4.78784477013093e-16	3.8530471472873456e-16	3.58687066633665e-16	5.563968543497021e-16	7.324381199785473e-16	7.219370157825718e-16	5.64659189423362e-16	4.746371763224829e-16	5.648268693754819e-16	7.611235481434964e-16	9.06684044121056e-16
103	-4.924117721271546e-16	-4.643769304475297e-16	-4.518282240057482e-16	-5.351137879631515e-16	-6.407741319368313e-16	-5.865192774490304e-16	-4.2143124925351877e-16	-3.644013577944385e-16	-5.079165205664717e-16	-6.939041792172728e-16	-7.004324138939922e-16	-5.573471134932155e-16	-4.4205051213969386e-16	-4.330895048533552e-16	-4.1172833407935657e-16	-2.687414862073599e-16	-9.253909207152114e-17	-7.154830991429744e-17	-2.314769955664104e-16	-4.408863931632912e-16	-5.33183912971651e-16	-5.042668888450468e-16	-4.642400212783823e-16	-4.278257906532848e-16	-4.1457056430628785e-16	-3.9273863646810027e-16	-3.763249688523197e-16	-4.1111394193145465e-16	-4.502601766951889e-16	-4.917974131707633e-16	-4.841732424126079e-16	-4.531678147800845e-16	-4.4057346285897347e-16	-4.698111565276472e-16	-5.364623666980023e-16	-6.042897228475112e-16	-5.66048396367381e-16	-5.729230330629961e-16	-5.464441531027554e-16	-5.572118921349875e-16	-5.266380137044251e-16	-4.1221825623043323e-16	-3.04239814743641e-16	-2.5198857744326925e-16	-3.4817285688404747e-16	-4.591457593238316e-16	-5.100945146264542e-16	-5.006438899647965e-16	-5.029669936023262e-16
104	-9.171904621101302e-17	-2.322109518272423e-16	-2.603843406887313e-16	-4.0322517473515137e-16	-3.830450092158123e-16	-4.3454064527162275e-16	-4.2872235675595346e-16	-3.4383152903914896e-16	-2.233586607089558e-16	-1.4997985820900873e-16	-1.8291800417495344e-16	-2.689445615904122e-16	-2.9713637267994563e-16	-2.65819760478815e-16	-2.1646451648161377e-16	-1.92820999691688e-16	-1.6917275338112476e-16	-1.3180917873908174e-16	-1.382733026930919e-16	-2.316247382676025e-16	-3.8991319942265807e-16	-5.302149687421837e-16	-6.038209000903036e-16	-5.834260911138851e-16	-4.868844164346691e-16	-3.213958593854837e-16	-1.293289046855928e-16	2.4156045811060965e-17	1.0008532918869024e-16	1.4792579114282626e-16	1.5551953354357255e-16	1.0984868203962317e-16	3.530593772813642e-17	-1.2770111155611654e-18	9.730419114420182e-17	2.220758502737919e-16	3.249833463713715e-16	3.063025926159894e-16	2.509270924235787e-16	2.466494558216641e-16	1.9900470246811892e-16	7.741769208081894e-17	-9.234218832108096e-17	-1.8424445769053705e-16	-1.866645718482102e-16	-1.8654152037350076e-16	-2.807838164415078e-16	-4.301574432009589e-16	-5.431464786687116e-16
105	-2.0007610615933922e-16	-1.4042031751382024e-16	-6.758276234388318e-17	-1.2980056375046196e-16	-1.5926539980214655e-16	-1.8555296070495787e-16	-1.6870684474449252e-16	-2.2878677705121827e-16	-3.00676245458673e-16	-2.7811256337601744e-16	-1.0416076158611646e-16	9.468041703373012e-17	1.0374620476511069e-16	-6.693538965429129e-17	-2.557421087764654e-16	-2.4206049339140823e-16	-2.4749607055709306e-17	1.5491115587764018e-16	1.5674235851038143e-16	7.824220377847718e-17	9.27698017189964e-17	2.4551878759901152e-16	3.328613979283639e-16	2.788473692490268e-16	1.0952653741329883e-16	1.7929502074450315e-17	8.62036779877475e-17	1.9661796290256888e-16	2.211638145282833e-16	1.848593766240698e-16	1.890422467938638e-16	2.735262799959272e-16	3.4902166416778896e-16	3.3543505412301647e-16	2.6669257818176247e-16	2.404153081263732e-16	3.5546837049290015e-16	3.805509824718193e-16	4.445999124987595e-16	4.4047274197472975e-16	4.258103018611378e-16	3.996006663396732e-16	3.654811922798755e-16	2.807184646985639e-16	2.126058678871997e-16	1.5432270126951395e-16	1.5112612555798078e-16	1.7652139341657988e-16	2.2166144631427858e-16
106	4.144332603043773e-16	3.907659473487323e-16	3.154136399721966e-16	3.5247423164253897e-16	4.0318757603710956e-16	3.9853886169217096e-16	2.518197250278679e-16	1.5453473055438773e-16	1.8237488392030282e-16	2.873500658974475e-16	3.1279361848770157e-16	2.159651707504141e-16	1.370618959195809e-16	1.9825266231530947e-16	2.8342324029626587e-16	2.5846847586472553e-16	1.63743369074169e-16	1.405020018808422e-16	2.445656137941476e-16	3.309966140477815e-16	2.722194665070294e-16	1.0176960190402579e-16	6.349035581188967e-17	1.3538159597694024e-16	2.879751117165548e-16	3.5760987616413395e-16	3.086463381798179e-16	2.1569727505630784e-16	1.5023732478563522e-16	1.3870702756106447e-16	1.3145608222985373e-16	7.641285862266813e-17	-1.893530535256936e-17	-7.648730377716505e-17	-5.1619001983075166e-17	3.321388678906429e-17	1.1686339227938097e-16	1.0825093136823217e-16	1.4059605020495625e-16	2.197595979395113e-16	3.4570268121083566e-16	4.1876177696613153e-16	4.379040295287522e-16	3.985099729037909e-16	3.59979086237401e-16	3.265306333230865e-16	2.791003703943352e-16	3.233067069402345e-16	4.553640585215167e-16
107	8.918946012971821e-16	6.781339564201011e-16	4.572650784385432e-16	3.500507035151188e-16	4.091470830989315e-16	3.816573663770067e-16	2.0108375488829332e-16	1.671209792394707e-16	3.2442206964550107e-16	5.371402793753018e-16	5.646669095137222e-16	4.730249921060309e-16	5.119323943884385e-16	7.1775136521916e-16	8.318125796856732e-16	6.387958156045585e-16	3.1012163346201154e-16	2.238521646080532e-16	4.2863624215895047e-16	5.801773065939034e-16	4.3991620983536606e-16	1.6657717497377676e-16	2.0126079874632797e-16	4.892475211942403e-16	7.975182797010771e-16	7.960635578718257e-16	6.085891315500827e-16	5.047338053943462e-16	5.254527972801916e-16	4.4028715565546854e-16	1.4058344170279805e-16	-1.4356221751961294e-16	-1.5009938648897942e-16	6.327472575418298e-17	2.078885453367586e-16	2.1417779319121384e-16	3.452020927755507e-17	1.8486150716678975e-16	4.085381243463201e-16	6.028313143148562e-16	6.156332198927369e-16	5.555659622751152e-16	5.450826169573789e-16	5.140885614159911e-16	4.1392125415203537e-16	2.1545931015093067e-16	7.180726148164798e-17	1.4478129494168695e-16	4.581775629196203e-16
108	3.189960776780757e-17	6.289950025344845e-17	-6.004995830607632e-19	-9.114611184568872e-17	-2.3049884888171754e-16	-3.987482186206652e-16	-5.925640578478833e-16	-6.740833505008643e-16	-6.241558185494106e-16	-5.240861251917697e-16	-5.198049159240793e-16	-6.612103856865757e-16	-7.750349680997293e-16	-7.337109778479393e-16	-6.090093361285498e-16	-5.747595042660528e-16	-6.517943433779022e-16	-6.902923104974309e-16	-6.120879199777721e-16	-5.52626156468904e-16	-6.486471930480657e-16	-8.128240140885063e-16	-7.769405897355978e-16	-5.74093730819866e-16	-3.939576942631653e-16	-4.760425416582552e-16	-7.557157250520421e-16	-9.617319685105367e-16	-9.996694907370397e-16	-9.69189018963624e-16	-1.020993070181456e-15	-1.1382151695836992e-15	-1.2173726317862799e-15	-1.1944792922864074e-15	-1.1273155338431936e-15	-1.0574954413769352e-15	-9.214185053652676e-16	-8.739359681229675e-16	-8.079858608335889e-16	-8.460408745865315e-16	-8.760634884551762e-16	-8.59995392822226e-16	-7.210231096195935e-16	-5.602331386967931e-16	-4.916034281869928e-16	-5.570744424970842e-16	-6.502522085507525e-16	-5.955126703419102e-16	-4.157816051323255e-16
109	6.61998772202121e-16	5.105426911865411e-16	5.265068104662554e-16	6.786704727216625e-16	7.164589422741883e-16	6.151321820697838e-16	4.1391840852699654e-16	4.0373385709585537e-16	5.524137419282815e-16	6.777355245148889e-16	6.074551651869612e-16	3.6332238610112e-16	2.2805032943377336e-16	3.418352926308709e-16	5.946805209177026e-16	7.44952311944519e-16	6.749289155191167e-16	5.192628264285183e-16	4.643067461601622e-16	5.537209979453095e-16	6.924358816297109e-16	7.62964473156546e-16	8.25305634436425e-16	9.131281932108872e-16	1.0714647910271091e-15	1.1645412714128538e-15	1.1094193928443182e-15	9.513985276622244e-16	8.364018992354888e-16	7.488256054722826e-16	6.30068013335388e-16	4.21216769812994e-16	2.1730271733270854e-16	1.2502472015018903e-16	1.1601504484053326e-16	1.647066783993991e-16	-6.147328513743084e-18	1.0460928203326598e-16	2.7233139382627834e-16	5.446166985060587e-16	7.601510336906251e-16	8.163513785257197e-16	7.899093708778979e-16	7.449358345047379e-16	6.544356003503502e-16	4.990572913747719e-16	3.3627655665543624e-16	3.12813618800598e-16	4.737321592907795e-16
110	2.588243910803962e-16	2.0381560656918774e-16	1.3000916800637156e-16	5.947206071470397e-17	4.2640640930752324e-18	-6.595585619026278e-17	-1.6901872788945793e-16	-2.630546016142076e-16	-2.840852881348932e-16	-2.765944298234511e-16	-2.903730525123032e-16	-3.4090565896367554e-16	-3.394233021233757e-16	-2.7832702999492267e-16	-2.033334567237999e-16	-2.07674976227752e-16	-2.926184821734247e-16	-3.4418158480967633e-16	-3.1261730293373725e-16	-2.6630357941928986e-16	-3.084492626780696e-16	-3.687429106902995e-16	-3.753973224553767e-16	-1.738847914297169e-16	-3.800569376836878e-18	1.0916507125846754e-17	-1.1857354920468606e-16	-2.0814744349926335e-16	-1.8943162053854497e-16	-1.707992537084758e-16	-2.936111481740523e-16	-5.353901864352721e-16	-7.326137565713953e-16	-7.590665591451191e-16	-6.665447788843669e-16	-6.214547004758723e-16	-5.499136964181635e-16	-6.812147848359488e-16	-6.513533156409025e-16	-5.454520258855739e-16	-3.822732874388884e-16	-3.6827331225200975e-16	-4.872925455990636e-16	-5.622257329086294e-16	-5.686697580630483e-16	-5.801826385473159e-16	-6.8697638524439555e-16	-7.997220281897923e-16	-7.532572275277697e-16
111	6.225121999455982e-16	4.4295476017712625e-16	2.2680169767788133e-16	1.1263157692571545e-16	1.1366660833546262e-16	2.0138332210625507e-16	2.0136839399428296e-16	6.993740534666912e-17	-1.141634246231215e-16	-2.7141311489565287e-16	-3.0938558615510283e-16	-2.698204083960108e-16	-1.5602245732546602e-16	-4.225712774131378e-17	2.64617354162217e-17	4.9135067819304316e-17	6.71398959010428e-17	1.0733671978671257e-16	1.193428993451861e-16	3.338192564403911e-17	-1.176352231768253e-16	-1.9594669978573755e-16	-1.3519901227583648e-16	6.379396408524182e-17	2.2277012149812407e-16	2.6056463152850546e-16	1.924038892336918e-16	1.1512159029822415e-16	5.5387099969517814e-17	-7.010335441125979e-17	-2.765154686540122e-16	-4.812860810480583e-16	-5.422927470099452e-16	-4.298673319839742e-16	-2.9805839793141743e-16	-3.0034560923379847e-16	-3.302712316995526e-16	-3.971621431878268e-16	-3.4007865524461136e-16	-2.8437542514237395e-16	-2.74769078698795e-16	-2.7898154215271027e-16	-1.920336496850633e-16	8.018146842897563e-18	9.105822998965618e-17	-4.541896091842943e-17	-2.744331798503724e-16	-2.905068844305168e-16	-2.5226607541145487e-17
112	-7.77670419040498e-16	-7.498635043761377e-16	-6.475760521338282e-16	-6.413613894545606e-16	-6.891034487206305e-16	-6.753788286019148e-16	-5.543427806382602e-16	-4.48023889302175e-16	-4.078307766938763e-16	-4.550264773752326e-16	-5.107539003058625e-16	-5.106713335638329e-16	-4.660743850133176e-16	-4.145651426174437e-16	-3.728087768260286e-16	-3.600186431567851e-16	-3.8534240425116454e-16	-4.322118195272109e-16	-4.818446900816854e-16	-5.20429944228139e-16	-5.591795868318492e-16	-5.647044065830339e-16	-5.984828963598461e-16	-5.286209425267842e-16	-4.840175013930612e-16	-4.274609200707427e-16	-3.7268548432943754e-16	-3.3270468072710484e-16	-3.499160065344132e-16	-4.168121683595291e-16	-4.580814492669723e-16	-4.1895297359177776e-16	-3.6554659316706514e-16	-3.9432988938436995e-16	-4.977307608315868e-16	-6.152057448754045e-16	-5.259691420090782e-16	-5.538890901218027e-16	-5.677201108011692e-16	-6.203653262872234e-16	-5.69038832678995e-16	-4.611791190756343e-16	-4.30225023705563e-16	-4.883031781374432e-16	-6.127555001844601e-16	-6.731251408112002e-16	-6.321231025314925e-16	-5.952105422822356e-16	-6.249602236062282e-16
113	6.935362277482702e-16	7.222001965556603e-16	7.605319899824653e-16	5.797190000824504e-16	4.92701758250416e-16	3.6992275227913187e-16	2.884563035031069e-16	2.681668009086705e-16	3.14518565695325e-16	4.4342124318791924e-16	5.779434365425955e-16	6.136007134820493e-16	5.665651813932881e-16	5.324858396161708e-16	5.205086980943799e-16	4.947229692471405e-16	4.562894024273584e-16	4.309092199106129e-16	4.71922268913935e-16	5.210130781155452e-16	4.821720333081945e-16	3.1092626975430423e-16	1.7279481968220363e-16	1.312413165822012e-16	2.8844457092766727e-16	5.031905291303216e-16	6.672447410284305e-16	7.168513427188054e-16	7.49338325984567e-16	8.213416404651641e-16	8.97454338414901e-16	8.67579739882671e-16	7.279087188061611e-16	5.924584080264509e-16	6.049042937585693e-16	8.125687095331309e-16	8.9302315958777e-16	9.855702455632332e-16	9.698157250573496e-16	9.999520704371479e-16	1.0335510377732967e-15	1.017627882705055e-15	9.262970368366295e-16	8.01816763466363e-16	7.549207577539533e-16	7.609097372697803e-16	7.15515891127414e-16	6.13526803064726e-16	5.413425935221417e-16
114	-5.852374531697969e-16	-6.959766014401037e-16	-5.654942783248483e-16	-4.227628400366844e-16	-3.2095218240481483e-16	-3.5677229605539857e-16	-4.758167053181316e-16	-4.934400682517325e-16	-4.2408019837261466e-16	-3.479695137521645e-16	-4.302738513655673e-16	-5.735322438428682e-16	-6.288974180665138e-16	-5.3250808141901335e-16	-4.0229703333517527e-16	-4.241881508766312e-16	-6.299898700476947e-16	-8.004655434573412e-16	-7.863553347368234e-16	-6.283599808123197e-16	-4.909796988322286e-16	-4.733086459358588e-16	-4.776051977474472e-16	-4.790485556474507e-16	-4.657747383614872e-16	-5.339356536864961e-16	-6.200075071734425e-16	-5.87327765605118e-16	-4.468957355531008e-16	-3.162363188396774e-16	-3.662151366141944e-16	-5.185867847841827e-16	-5.943083566525701e-16	-5.475952070245558e-16	-4.987735416504428e-16	-5.387564310929307e-16	-6.870470868520717e-16	-7.499085028927444e-16	-7.148253963255219e-16	-6.643529172636305e-16	-7.068279140850871e-16	-7.450080820227765e-16	-7.261336088286994e-16	-6.616876479030951e-16	-5.661533880532451e-16	-4.508426749628848e-16	-3.597154932717298e-16	-3.4993547523081725e-16	-4.194976699654672e-16
115	-1.0954716114233762e-15	-1.0890628874394938e-15	-1.046961283035705e-15	-1.0689577676286026e-15	-1.0465127302791789e-15	-9.65344605292851e-16	-8.311589780340006e-16	-7.671660212574628e-16	-8.084269230254881e-16	-8.658836437409896e-16	-8.789658433145904e-16	-8.456939175097063e-16	-8.497243921233295e-16	-8.641820745635923e-16	-7.973753637570268e-16	-6.641615462158047e-16	-6.026105787944668e-16	-6.905244412172448e-16	-8.448264199112371e-16	-9.263190352193797e-16	-9.186845421254646e-16	-8.892470861655764e-16	-9.153613787084386e-16	-8.882354754345703e-16	-8.183378736392537e-16	-7.485147828918337e-16	-7.7246304162715625e-16	-8.478152297490136e-16	-9.033595730727351e-16	-8.851620967699624e-16	-8.85584909374064e-16	-9.536241297923396e-16	-1.0494902372572472e-15	-1.0926975396229342e-15	-1.0768812888567643e-15	-1.0988462829674103e-15	-1.0611977613790046e-15	-1.1828760662388222e-15	-1.1857324754601264e-15	-1.151304489543073e-15	-1.063767168806596e-15	-1.009200746301486e-15	-1.0142386022756871e-15	-1.014801945589921e-15	-1.0452189323109872e-15	-1.0776979454575947e-15	-1.1336812824201447e-15	-1.1825066005920235e-15	-1.1908970884705764e-15
116	-1.1656624432778836e-15	-1.2605587205994796e-15	-1.069816610150865e-15	-9.136052352277936e-16	-8.154705534854887e-16	-8.385414160751927e-16	-9.069774115785701e-16	-8.978645513866393e-16	-8.923998338307014e-16	-9.106642184096236e-16	-9.90045546521102e-16	-1.0243020326278526e-15	-9.98112581420162e-16	-9.389641789581745e-16	-9.020259653633422e-16	-9.315658828771043e-16	-1.0298474504473508e-15	-1.1001634282210633e-15	-1.112731758870256e-15	-1.0869456542661797e-15	-1.074682036174235e-15	-1.0911971114899867e-15	-1.0325997317406852e-15	-9.569198541884171e-16	-9.044698890667074e-16	-9.754106811507894e-16	-1.091791845397275e-15	-1.0769730436707322e-15	-9.376751849252238e-16	-7.9079664702614315e-16	-8.140606932546502e-16	-9.41441762573935e-16	-9.856068222195545e-16	-9.160634727786384e-16	-8.603187130607822e-16	-9.67351715912593e-16	-1.140822032061854e-15	-1.2918597325820302e-15	-1.2806745319680693e-15	-1.2466936503647542e-15	-1.3177903851536186e-15	-1.4043462300599557e-15	-1.3933339163933425e-15	-1.251977578812983e-15	-1.0551370190543378e-15	-9.046860809690263e-16	-8.702000016064915e-16	-8.69896161367221e-16	-8.602442565844746e-16
117	-1.7374848218995685e-16	-1.0984725178353101e-16	5.981479184059745e-17	6.068010469742508e-17	-1.3073892174393525e-16	-2.4563430409138974e-16	-2.283202593954627e-16	-1.30692676566007e-16	-6.491825895493712e-17	-2.0791813606583955e-17	1.9878383121236582e-17	6.242368293015294e-17	6.124616564832287e-17	2.0879858456049812e-17	3.014759091089479e-17	4.733027701802562e-17	-6.285791826113263e-17	-3.0813570849402045e-16	-5.465441892958698e-16	-5.93368127041121e-16	-4.589050447630601e-16	-2.951304566362188e-16	-2.72315549271425e-16	-3.46078179452276e-16	-4.2650116098598597e-16	-3.866489828346758e-16	-2.5110294481396805e-16	-1.1501514636679165e-16	-1.3790096520428626e-16	-3.312370259765757e-16	-5.540103717984464e-16	-6.198028943394037e-16	-4.943464820729206e-16	-3.4400770636253506e-16	-3.2871564799872643e-16	-4.715368008794756e-16	-5.189069117234647e-16	-5.689889575570726e-16	-5.168180730119442e-16	-4.978401179233596e-16	-4.1457917831465707e-16	-3.174361379560211e-16	-2.2955120610624147e-16	-2.652892323594924e-16	-4.1993668655871626e-16	-5.660584316998969e-16	-5.391275956886522e-16	-4.3027389295816556e-16	-4.003734076010627e-16
118	-2.1877998061302305e-16	-2.2609355721974794e-16	-5.266169796540995e-17	-2.4656132122651902e-17	-1.4815577956290817e-16	-2.410722043625339e-16	-2.0919348571094525e-16	-8.160712064002448e-17	7.858821047035066e-18	3.24531480926781e-17	2.701076945107473e-17	9.796746922719328e-17	1.9292440135351974e-16	2.214227745968316e-16	2.369340804065276e-16	2.6276074155072785e-16	2.1130326546687508e-16	1.2249000090179075e-17	-3.0393897484263265e-16	-5.076738977115208e-16	-4.489959900424247e-16	-1.8097802989206666e-16	1.4885445950383744e-17	5.778945504085923e-17	-9.408819121679705e-17	-2.869832741725092e-16	-4.3934135208916445e-16	-5.134917290106446e-16	-5.785683301347014e-16	-6.719040976637817e-16	-8.495487676531022e-16	-1.04095076886234e-15	-1.1149727512278633e-15	-1.0059227369220325e-15	-8.02131413147726e-16	-7.116650586776988e-16	-7.231487163206099e-16	-8.457941833513932e-16	-8.76217066207696e-16	-8.359646240932292e-16	-7.633871874421156e-16	-7.932930908187388e-16	-8.665321104538246e-16	-9.08581775540166e-16	-9.455572325787946e-16	-1.0195489075765666e-15	-1.0734692746557839e-15	-1.107950009173468e-15	-1.135117153851375e-15
119	-5.601449604697872e-16	-5.377441460501978e-16	-5.343074412151904e-16	-6.608428048255465e-16	-7.969207689921033e-16	-7.541321827172126e-16	-5.701354452767153e-16	-4.499166330584577e-16	-4.4291506825283294e-16	-5.002292656893824e-16	-4.629791178487267e-16	-3.5586260840775773e-16	-2.7611441100780877e-16	-2.8041398036015383e-16	-2.9993480022551857e-16	-2.760903120289166e-16	-2.481405911013225e-16	-2.967109300188502e-16	-4.1679488641680505e-16	-5.196781481407652e-16	-5.306751371983333e-16	-4.613818455066878e-16	-4.798880003616638e-16	-4.977952205268475e-16	-5.383732893686204e-16	-4.577979331460581e-16	-2.866495418630389e-16	-2.029385002562253e-16	-2.656568064030697e-16	-4.213027963960136e-16	-4.34375105632522e-16	-2.7557471843497826e-16	-1.3772568645881953e-16	-1.903228504606082e-16	-3.7217044594584138e-16	-4.939025356085602e-16	-3.711498703824134e-16	-2.8112819994515984e-16	-2.432854384825576e-16	-2.614527770826272e-16	-1.5914139331511008e-16	1.635206412891773e-17	7.334900773103011e-17	-3.770632042797132e-17	-2.703679756935818e-16	-4.2226809832363513e-16	-4.0319579402305014e-16	-3.56237321640607e-16	-3.9323037121483087e-16
120	-9.85063630910814e-16	-9.392112276879176e-16	-8.351736348086351e-16	-9.577424635350323e-16	-9.648693860937276e-16	-1.0330651282408066e-15	-1.0631713827132696e-15	-1.1002977451617456e-15	-1.122683233605129e-15	-1.1022627751402411e-15	-1.0423975154806381e-15	-1.0113617412395831e-15	-1.0630045068043916e-15	-1.1752397607359189e-15	-1.2300792561200498e-15	-1.1434613932236598e-15	-9.570430164572047e-16	-8.142823285452119e-16	-7.835215643681739e-16	-7.786162350558696e-16	-7.1757905165753145e-16	-6.11101678115955e-16	-5.746890662444314e-16	-6.264597604747785e-16	-6.890739626302195e-16	-6.657299436404247e-16	-5.771065220542345e-16	-5.137180076828141e-16	-5.15458576383326e-16	-5.129738299978302e-16	-4.7170498187320075e-16	-4.3639025284121136e-16	-4.674462874983689e-16	-5.365929439398644e-16	-5.559915321899787e-16	-4.95018740810726e-16	-3.221291954633477e-16	-3.360003372107391e-16	-2.5826862402522174e-16	-2.156576447730542e-16	-1.7802548720178273e-16	-2.4960682502260437e-16	-3.6924026349406696e-16	-5.168508329551604e-16	-6.01451896706285e-16	-6.63785449702678e-16	-6.843933238862757e-16	-6.833559933101077e-16	-6.474239988836333e-16
121	-5.204209782792248e-16	-5.806922416722276e-16	-4.860756819524419e-16	-5.6803032223161495e-16	-3.8006650893825847e-16	-4.777103443056807e-16	-6.0994070202847415e-16	-6.854810981890527e-16	-6.478800458717305e-16	-4.945741961972973e-16	-3.368805912679427e-16	-2.2914410047324186e-16	-2.4094064377435614e-16	-3.77179714548858e-16	-5.631723925365904e-16	-6.634067942999944e-16	-5.963244964955675e-16	-4.480165281576928e-16	-3.693148101796915e-16	-3.865606414463704e-16	-4.0030879026740695e-16	-3.2760418292245096e-16	-1.9321380136443516e-16	-2.0832924945110162e-16	-3.7216470713838316e-16	-5.650900908002972e-16	-5.997476492003165e-16	-4.812244117695668e-16	-3.424652520216251e-16	-2.743213738163888e-16	-3.1062497043374166e-16	-3.699075685341311e-16	-3.992474876611463e-16	-4.22066085564826e-16	-4.3696316419081614e-16	-4.2822034152900213e-16	-3.9412961292463054e-16	-2.612652148366272e-16	-1.4488489351021632e-16	-1.1078534950389955e-16	-2.1154461954189826e-16	-3.096128025875602e-16	-2.769349358071328e-16	-1.271370376363227e-16	6.929027604423983e-17	1.9211991634595183e-16	1.9542631836179378e-16	1.6541443135861557e-16	1.4815229808447706e-16
122	-1.004498597252216e-15	-1.0913730448174689e-15	-9.649430582336313e-16	-1.1377645271467488e-15	-9.76341431081283e-16	-1.030115623782697e-15	-1.080329558434732e-15	-1.1696685923600206e-15	-1.1865021457834926e-15	-1.090567470399683e-15	-9.774051395890192e-16	-9.257992122608386e-16	-9.734751188752055e-16	-1.0815362018802881e-15	-1.1385887811002579e-15	-1.1146347510113345e-15	-1.035788645876457e-15	-9.659344484828433e-16	-9.3021815884787e-16	-8.7742838505205105e-16	-7.974783682748212e-16	-6.881638828713102e-16	-6.843987765834043e-16	-7.460053736347066e-16	-8.869503679301008e-16	-9.926811648397612e-16	-9.935841300504722e-16	-9.094963337893787e-16	-8.315519911760438e-16	-7.661157747417312e-16	-7.389285667139938e-16	-7.297811060734517e-16	-7.633928425515531e-16	-8.522657627464154e-16	-9.20634160124217e-16	-9.085348310897647e-16	-7.152179058312418e-16	-6.521045335525454e-16	-5.839286803094268e-16	-6.243855374715898e-16	-6.427431598419489e-16	-6.873265576460754e-16	-7.239189712150334e-16	-7.596488122385876e-16	-7.664902936289839e-16	-7.562290832521076e-16	-7.345329973297059e-16	-7.713897456002575e-16	-8.482986093121125e-16
123	-7.241419427964703e-16	-7.096124463907088e-16	-6.413450786864868e-16	-9.261595837837507e-16	-8.92839924122815e-16	-9.582422064683494e-16	-9.952852525568048e-16	-1.0824040310914725e-15	-1.1620568420706725e-15	-1.0801761436834196e-15	-8.719890209435852e-16	-7.431020173074612e-16	-8.382642825071703e-16	-1.1120274330901304e-15	-1.3181795216498562e-15	-1.317254593228811e-15	-1.1694359634021455e-15	-1.095646738278463e-15	-1.1594266275715432e-15	-1.243836674075973e-15	-1.214881793937039e-15	-1.1053854035435826e-15	-1.053858954089818e-15	-1.1618479917100145e-15	-1.2995688007083828e-15	-1.3128718896337745e-15	-1.1420066859806111e-15	-9.441262404440418e-16	-8.504394529883075e-16	-8.297873769925625e-16	-8.039158501187346e-16	-7.739091449772921e-16	-8.446398173120148e-16	-1.0354397864529551e-15	-1.1563947058437153e-15	-1.0273597718732124e-15	-7.040446687289118e-16	-5.548385512252914e-16	-6.027847319745688e-16	-8.048915537489952e-16	-8.902481944521485e-16	-8.90161663992267e-16	-8.681801870862407e-16	-9.16822466982466e-16	-9.400507659489457e-16	-8.912879686318617e-16	-8.446139500509651e-16	-9.081420475012383e-16	-1.0314381733946734e-15
124	-4.838601438393406e-16	-4.825604018089154e-16	-4.919672062001423e-16	-7.7155530241428525e-16	-8.532310685613606e-16	-7.815812440633296e-16	-5.010245565534737e-16	-2.7369859193830678e-16	-3.0898189779010384e-16	-4.881223558645801e-16	-5.637903791930524e-16	-4.978812331357114e-16	-4.3744428017646225e-16	-5.628526866067748e-16	-7.586080101293247e-16	-7.980533155379077e-16	-6.471037849033487e-16	-5.181592908534563e-16	-5.727662310447584e-16	-7.32831009524639e-16	-7.949788254571414e-16	-7.334282040331442e-16	-7.188466455251532e-16	-8.281502494962853e-16	-8.799539360871902e-16	-7.241763587991856e-16	-4.525822486871957e-16	-3.488702151170191e-16	-4.80482731196022e-16	-6.315897662471731e-16	-5.847877580486899e-16	-4.488299358779998e-16	-4.3544988926711985e-16	-5.360160459879541e-16	-5.360486322586095e-16	-3.4307283913358717e-16	-1.0641618309857266e-16	-1.5791274004434169e-16	-2.9295400479015e-16	-3.966053093527887e-16	-3.2504241212417933e-16	-3.4091062873533422e-16	-4.812063544718751e-16	-6.579172550419839e-16	-7.112914103832478e-16	-6.559302013976124e-16	-6.175456736801592e-16	-6.851243889887456e-16	-7.647598127198983e-16
125	-4.2861414075847815e-16	-5.632843546274569e-16	-5.891899663365069e-16	-3.9371036040467073e-16	-2.1765898038232258e-16	-1.1486515306182e-16	-1.1363420002861568e-16	-5.625595270585831e-17	4.92279578594567e-17	1.2004236555523688e-16	2.677774639268192e-17	-1.2233034492579496e-16	-1.9643838537894084e-16	-1.503863623172459e-16	-6.396884361931529e-17	-7.330142409671455e-17	-1.643123401803254e-16	-1.8324410235024676e-16	-2.162574048531345e-17	2.3302176995719085e-16	3.7897835131176756e-16	3.0991157906265275e-16	1.9025190648420774e-16	3.5000190795758827e-17	-4.94580176293763e-17	-1.229502611953572e-16	-1.8008812752344692e-16	-1.310315311049692e-16	-3.885047446538093e-18	1.0594393963407758e-16	9.83275398534163e-17	6.04286170924332e-17	1.147144919339656e-16	2.313407079446505e-16	2.238899696006436e-16	-4.991593560351134e-17	-2.976248316317832e-16	-4.28937851468737e-16	-3.180000362906519e-16	-1.7064582277179032e-16	-1.2943262524500532e-16	-2.0552378667468543e-16	-2.052748441713522e-16	-1.1604122718835878e-16	9.825568539271263e-18	1.908050908638387e-17	-1.5066777947797696e-16	-3.3700251808990865e-16	-4.006082246767998e-16
126	8.51559770487621e-16	8.923385016823945e-16	8.69450081053723e-16	8.463619290848837e-16	8.778082305184417e-16	9.485742781681772e-16	1.0258292432857677e-15	1.0700165347150076e-15	1.095864973484462e-15	1.1025564647800145e-15	1.125507338825567e-15	1.1556146173446895e-15	1.150717966567203e-15	1.0715001921044414e-15	9.48531905842217e-16	9.101399411154235e-16	1.0411660427662181e-15	1.2209517476608988e-15	1.2956163118475767e-15	1.24035893732584e-15	1.1880268137140369e-15	1.2155988470672884e-15	1.2610723255938353e-15	1.1970177301432387e-15	1.0756352816592988e-15	1.0235774176839003e-15	1.0847695131668734e-15	1.118339711003123e-15	1.0801735081426354e-15	1.0340442592555947e-15	1.1418478740467397e-15	1.352577491979642e-15	1.4742705966712595e-15	1.4031495912535655e-15	1.2400329535749346e-15	1.1981736670491021e-15	1.1896632671994543e-15	1.3152124811529777e-15	1.315829688679797e-15	1.2855173506460135e-15	1.2546555846798711e-15	1.324218125722836e-15	1.4056583642704772e-15	1.3839813807239783e-15	1.2808732305069968e-15	1.1721863077213975e-15	1.16508755329786e-15	1.247731869379367e-15	1.3404780779949203e-15
127	-9.001595707136019e-16	-8.104220125575689e-16	-6.669879723470427e-16	-8.470734971743286e-16	-7.970250452602242e-16	-9.812946436561687e-16	-1.1107237653632355e-15	-1.1689648108415001e-15	-1.1496557808387804e-15	-1.0464786934312284e-15	-9.316492506775244e-16	-8.488185984702561e-16	-8.387625936920348e-16	-9.287280430050808e-16	-1.0387154156409139e-15	-1.0670283196271003e-15	-9.528069492554038e-16	-7.916046765754276e-16	-7.269848612495471e-16	-7.842866959137869e-16	-8.739591850440929e-16	-9.105332387856364e-16	-9.003590069977674e-16	-9.636781283815298e-16	-1.076322923976364e-15	-1.1620128181104018e-15	-1.1155289966869349e-15	-9.956275767395012e-16	-8.732334282551826e-16	-8.036165005973063e-16	-8.258670979774837e-16	-9.166413271448333e-16	-1.0160698477223022e-15	-1.062830674951152e-15	-1.0058127637780104e-15	-8.858030811647072e-16	-8.054112607453981e-16	-7.200691046778684e-16	-6.285291687772044e-16	-5.794008489003518e-16	-6.556042158085413e-16	-8.707789456503365e-16	-1.0452659998676053e-15	-1.0307720456380402e-15	-8.266692257997401e-16	-6.103433640757484e-16	-5.461455265331518e-16	-6.184272554941126e-16	-7.136300023648356e-16
128	1.6066873373302464e-16	5.2046881570779025e-17	2.1609440261268455e-17	2.072131370596353e-16	3.1593249686640707e-16	4.924198143432209e-16	5.833267264322929e-16	6.409596330077356e-16	6.893404090390404e-16	7.479783790138045e-16	7.807605223307395e-16	7.624930716941714e-16	7.210707325785256e-16	7.472715271682835e-16	8.114812509180784e-16	8.282541217757976e-16	7.63372924914482e-16	7.088870079407955e-16	7.983111226356352e-16	9.929479701956236e-16	1.1286624663113756e-15	1.0643911558500157e-15	9.375269745384685e-16	7.972389668495875e-16	7.439085677420655e-16	6.924027460284865e-16	6.27817599466663e-16	6.449850147612987e-16	7.525507204192053e-16	8.66029380518721e-16	8.652279035011568e-16	7.841241629613229e-16	7.414905309392815e-16	7.928334172199154e-16	8.348414318776478e-16	7.674853433271926e-16	6.095999117926967e-16	6.190922598317436e-16	6.78499096176176e-16	7.686116133266008e-16	7.244552719213305e-16	6.597808873599772e-16	6.277056257362401e-16	6.399558477972323e-16	7.037889574478407e-16	7.862433408689016e-16	7.731110870700987e-16	6.633620588467107e-16	4.934696124281158e-16
129	-1.7260037060177856e-16	-1.737361925412583e-16	-1.5104760101118044e-16	-1.6073843736040582e-16	-1.664907890401678e-16	-1.244793443159823e-16	-8.030371422509582e-17	-8.413497806794601e-17	-9.435999994264453e-17	-5.84919781352108e-17	2.6204670036569986e-17	9.50437099759441e-17	3.657692286362134e-17	-1.4594612703862577e-16	-2.969025511256286e-16	-2.6575992364452685e-16	-5.3550425045953656e-17	1.6070840151224482e-16	2.516903032549946e-16	2.5509283909713647e-16	2.612176649368529e-16	2.8663480512513203e-16	2.4962684744360695e-16	1.2719157614035017e-16	3.867821674397255e-19	-2.334137825193159e-17	3.2457187310435796e-17	5.4237116675929406e-17	-1.439490802513054e-17	-7.871451693867449e-17	-1.928450891420249e-17	1.3026579232422208e-16	2.249949668455567e-16	1.9087080170048973e-16	1.022746497423897e-16	5.77988426463015e-17	2.3283188142117126e-16	2.1470937782951332e-16	3.178828914202781e-16	3.6951857407645367e-16	3.9484106855578745e-16	3.801121127684462e-16	3.4076961544256086e-16	2.5866171019547306e-16	2.1180941930177802e-16	1.6924625570804415e-16	1.6148202241197658e-16	1.9457151186698315e-16	3.058736414309406e-16
130	5.0420414300186836e-17	3.5329645299149233e-16	4.706992356653849e-16	3.9540030599539225e-16	1.2426767260061215e-16	-2.896952994508682e-16	-4.791977068734559e-16	-4.321725099277919e-16	-2.9166577210415663e-16	-1.754779807845529e-16	-3.4553052385831576e-17	1.448901074594255e-16	2.5122409727727343e-16	1.8743231258820964e-16	-6.266179979041625e-17	-3.2563804910333465e-16	-4.3532307095276207e-16	-4.267259940157106e-16	-3.727281320425952e-16	-3.5181501221983514e-16	-3.6366546659049054e-16	-3.917282192588604e-16	-3.6585416281029874e-16	-3.806424855349705e-16	-4.088184522706952e-16	-5.092583831528035e-16	-6.426763560568283e-16	-6.756403368639484e-16	-5.338200655202058e-16	-2.0477939130287785e-16	1.8704279774201774e-16	5.33003029239935e-16	7.995129560026804e-16	9.480252330563868e-16	9.61000991999617e-16	8.593379776066586e-16	6.456352095066661e-16	5.905715322272459e-16	5.71430100332915e-16	5.480306859495769e-16	3.975710237277008e-16	3.4931487532803145e-16	4.602802269383519e-16	6.388916945799806e-16	7.809326183333016e-16	8.059711499275589e-16	7.123569909930214e-16	6.153457415492533e-16	4.833876378723888e-16
131	-1.4620281711406141e-15	-1.1758519001491675e-15	-1.1123794036557753e-15	-1.2664203598727637e-15	-1.2745669207093405e-15	-1.4360743585929966e-15	-1.52589709091154e-15	-1.667271176752863e-15	-1.7568181560813024e-15	-1.657862173281852e-15	-1.361153866261905e-15	-1.0966598281489099e-15	-1.0709991510712597e-15	-1.2854261269381626e-15	-1.527322987720101e-15	-1.6312639378619624e-15	-1.5761781075011135e-15	-1.5162739818958045e-15	-1.5268728233235069e-15	-1.6015189793155391e-15	-1.7025735496812287e-15	-1.7651917015111616e-15	-1.7893385617215866e-15	-1.778795836756087e-15	-1.7640792315454627e-15	-1.7588262480232691e-15	-1.729761552709313e-15	-1.6522254056091348e-15	-1.548972856659426e-15	-1.4513868231360255e-15	-1.349379985376295e-15	-1.2250382466313746e-15	-1.1425544549346586e-15	-1.2238781108128488e-15	-1.418921123350765e-15	-1.5998551035785494e-15	-1.444085174888774e-15	-1.2917527523136165e-15	-1.1165047766905948e-15	-1.1886083357577907e-15	-1.4017815049108542e-15	-1.6118637317009398e-15	-1.6496142663554904e-15	-1.492596099906854e-15	-1.2251838529132239e-15	-1.0092022953819328e-15	-9.89676104025509e-16	-1.1498308020408753e-15	-1.369825894959431e-15
132	-6.789863332951957e-16	-6.281239230571849e-16	-5.754369982178713e-16	-7.571922212856596e-16	-8.707832964728306e-16	-1.0660729348149982e-15	-1.1376815909276561e-15	-1.0777943523842166e-15	-9.899064067926073e-16	-9.36665886014558e-16	-9.388463903252563e-16	-9.621101828682854e-16	-9.607214607273005e-16	-1.0029530244800546e-15	-1.0831062355617461e-15	-1.1686418197619431e-15	-1.190197835659856e-15	-1.1574187640710554e-15	-1.1709984105319072e-15	-1.3001908497235111e-15	-1.4945107996141247e-15	-1.63480717597079e-15	-1.665567709597027e-15	-1.626904866052385e-15	-1.5706131596603983e-15	-1.5442017095552675e-15	-1.5515677672278934e-15	-1.57216622458688e-15	-1.584829251431084e-15	-1.4867006116288851e-15	-1.2554289175793823e-15	-9.739449638682947e-16	-7.912633616664454e-16	-7.659182280734241e-16	-7.761439466118637e-16	-7.341684962428695e-16	-6.287211004443479e-16	-7.45594895663725e-16	-9.865670654507523e-16	-1.2884540913855073e-15	-1.4182863930909589e-15	-1.4122671136834096e-15	-1.2724422822105884e-15	-1.0954479731375628e-15	-9.568396403232504e-16	-9.152579404628876e-16	-9.68889651488491e-16	-1.0798909626504124e-15	-1.1961262489425924e-15
133	-5.994627693670856e-16	-6.896735600508947e-16	-8.098440582132252e-16	-7.898000502064147e-16	-7.920641043515265e-16	-7.641085526626281e-16	-8.624604882642557e-16	-1.0207745786563527e-15	-1.0958967848709902e-15	-1.0059467779638099e-15	-8.385800376920758e-16	-7.475227107766837e-16	-7.628353880968111e-16	-7.898834177236418e-16	-7.370652282407676e-16	-6.882092861108259e-16	-7.730738146494831e-16	-9.294945118990657e-16	-1.0001243140222489e-15	-9.448859543149043e-16	-9.058135346080657e-16	-9.894385089412406e-16	-1.1115102111828101e-15	-1.1129608321564027e-15	-9.832645575650472e-16	-8.752752139636328e-16	-9.40138336803861e-16	-1.0971879843109327e-15	-1.2100659824808515e-15	-1.200118084944597e-15	-1.1258107611923164e-15	-1.058252666850823e-15	-1.0054435172081498e-15	-9.59713141690256e-16	-9.459587909615263e-16	-1.0516265800469525e-15	-1.0490705343582877e-15	-1.0544522008897501e-15	-8.995512909032554e-16	-7.29258781398408e-16	-6.253731910932106e-16	-6.300734494696902e-16	-6.82719053585504e-16	-7.076662270702029e-16	-7.313287412298215e-16	-7.243443171898339e-16	-6.532792501952299e-16	-4.906139653720274e-16	-3.73352335206827e-16
134	1.2227317985639165e-15	1.2364299337357207e-15	1.1032437821667481e-15	1.0273676549193488e-15	8.296805331783664e-16	7.212942945102876e-16	6.236563842009163e-16	6.127378059709815e-16	6.943103920887599e-16	7.598480857758796e-16	7.846878969224831e-16	7.725739217510282e-16	8.041951832946853e-16	8.461645657033555e-16	7.525202369124286e-16	5.233719180347439e-16	3.598187332757606e-16	4.725481563503826e-16	8.061362187741544e-16	1.0636919099536655e-15	1.0311780786766086e-15	7.916458568516605e-16	6.189524994296718e-16	6.241810519024127e-16	7.425636423592488e-16	8.008864209381198e-16	7.17605378037245e-16	5.723703478373862e-16	4.737389429320145e-16	4.761415343113817e-16	5.081943824079786e-16	4.4205959987581816e-16	2.4891231742208915e-16	6.312974535535493e-17	3.950298494986556e-17	2.2024128189494758e-16	4.2606449000112235e-16	5.98186679530654e-16	6.274889656759888e-16	6.403890063708409e-16	6.718743592242212e-16	7.604587407698592e-16	8.296293861420782e-16	8.251039412338097e-16	7.544987186091156e-16	6.927917299807632e-16	7.465962568669009e-16	9.73471424267294e-16	1.2166204118669332e-15
135	-2.1740171963356475e-16	5.63792843021772e-17	2.85805574790758e-16	2.5871647633288836e-16	9.68639322758258e-17	7.224233167509449e-17	2.184269591965773e-16	2.8439184939955446e-16	1.6903321898598576e-16	2.0045757295877353e-18	3.537999960409551e-17	2.242065901659297e-16	3.3065276916551863e-16	2.265564318205469e-16	7.522389958457366e-17	5.64439431872637e-17	1.3730992020118729e-16	1.253562523722024e-16	-2.6372021919887927e-17	-1.7469488035139776e-16	-1.602247088906942e-16	3.142544757646678e-18	1.2192821361866604e-16	1.6109575036164448e-16	8.292091029942458e-17	2.2174612881124252e-17	5.031047868267765e-17	1.2805274400484463e-16	1.921229865932013e-16	1.6181430044382855e-16	1.0712450821134394e-16	1.1837442200077786e-16	1.853046798155651e-16	2.222885066612333e-16	1.4456447806089882e-16	4.56271878631982e-17	7.460398598666318e-17	9.90954975975096e-17	9.109144328117292e-17	-2.608031322022051e-17	-1.11045538311815e-16	-1.8756074228253466e-17	8.407039683358507e-17	3.253099491777008e-17	-1.7655991714121156e-16	-2.954391851100554e-16	-1.8628466135216576e-16	-1.865426892389674e-17	-1.5903277557176175e-17
136	3.895410126864456e-16	4.853812690914672e-16	4.933513550302653e-16	7.178234262397928e-16	6.669472577531203e-16	6.083829447746751e-16	5.071059634664628e-16	4.747029664270136e-16	4.800218684599359e-16	5.102460479551227e-16	4.976270552793551e-16	5.410408846405607e-16	6.182953412448902e-16	7.239573565771527e-16	7.872055047559349e-16	7.872198939962183e-16	7.444944403037908e-16	7.221494300188302e-16	7.4650821717788285e-16	7.869002888996867e-16	7.974446880121482e-16	7.555277451438614e-16	7.68918503824374e-16	7.808854254521845e-16	8.238945851886587e-16	8.401711520439177e-16	8.411077820851324e-16	9.193622662627385e-16	1.0212726976107632e-15	1.1046021759638228e-15	1.1134436967879273e-15	1.1066574447000946e-15	1.1572257468742284e-15	1.1963046174517648e-15	1.140514333984393e-15	9.221026938699964e-16	6.894393770069134e-16	6.69246800191986e-16	7.629056677392035e-16	8.866449798148573e-16	8.743398787200065e-16	8.294614466916396e-16	8.434432918579089e-16	8.921452535205838e-16	9.253499618537675e-16	9.048955326499068e-16	7.832779906407642e-16	6.595565804928042e-16	5.506946799344069e-16
137	-6.300863592459729e-16	-4.887169370081832e-16	-4.778643055712622e-16	-6.024935680984618e-16	-5.577243701462161e-16	-7.105631519198647e-16	-8.25518156278941e-16	-8.488682551167667e-16	-7.591541912874904e-16	-6.199871286857521e-16	-5.28814344417198e-16	-4.840046497895478e-16	-4.1713787096147797e-16	-3.1961318965821053e-16	-2.8199977204548595e-16	-3.68700041292838e-16	-4.980158826609181e-16	-5.369618843416412e-16	-4.405267591756518e-16	-3.0297072896538406e-16	-2.1966368342683288e-16	-2.2173523935298388e-16	-2.1862871187350994e-16	-2.786702344909131e-16	-3.6117416039107375e-16	-4.6110579874452e-16	-4.826610111083803e-16	-4.651356199484181e-16	-4.117210040859995e-16	-3.8955655373900406e-16	-3.8386431737024757e-16	-3.643581012493122e-16	-3.503547146048364e-16	-3.9174498396607144e-16	-4.789684192268279e-16	-5.325114738198699e-16	-6.027844883080436e-16	-4.705272507953815e-16	-4.300299212416105e-16	-4.3341436661504985e-16	-5.616329403408027e-16	-6.49492155084757e-16	-6.305109072537521e-16	-4.944508852374297e-16	-2.901872471129575e-16	-1.3558716106341864e-16	-1.4929921262277774e-16	-2.699258939803822e-16	-3.795413717418771e-16
138	-9.47228943486213e-16	-1.024762026566016e-15	-1.0243545864378169e-15	-8.375217570585291e-16	-6.788822335684138e-16	-6.224292282564894e-16	-6.568868162488784e-16	-6.317322461533623e-16	-5.414170991390409e-16	-4.728642174827921e-16	-5.514846633870205e-16	-6.654695562414602e-16	-6.625407943285108e-16	-4.778965867022524e-16	-3.2275854222169915e-16	-4.0117953415913174e-16	-6.535235875198378e-16	-7.916309529060677e-16	-6.333876819845899e-16	-3.4635250285959933e-16	-2.436497956584855e-16	-4.2253871975299793e-16	-6.206635489036354e-16	-7.149964182135485e-16	-6.798255976157998e-16	-6.57091606897932e-16	-6.553487692425125e-16	-5.209597857626718e-16	-2.7780083629934773e-16	-9.06265414459456e-17	-1.2911742897774245e-16	-2.9552073372485884e-16	-3.724569189193514e-16	-2.956634576495314e-16	-2.552133968179582e-16	-4.2962124445001184e-16	-6.611746326403598e-16	-7.957405535789528e-16	-7.034332857635325e-16	-5.402788623588848e-16	-4.81644920351685e-16	-5.441631465602934e-16	-5.797020494609397e-16	-5.064120922711896e-16	-3.7191125503117606e-16	-3.0509247107598285e-16	-4.117686773174714e-16	-5.707911164674367e-16	-6.850749960890498e-16
139	-1.3216670503696206e-15	-1.373282170742584e-15	-1.2825149747481127e-15	-1.2282080925363093e-15	-1.080369607540655e-15	-1.1787527560116449e-15	-1.2639779088537242e-15	-1.25557828483012e-15	-1.1797331372701993e-15	-1.135936647526364e-15	-1.199784208439314e-15	-1.2461926338127937e-15	-1.1984586967316982e-15	-1.1129350182881918e-15	-1.0634867940129639e-15	-1.1237875934589349e-15	-1.2273140671654838e-15	-1.2278753628125593e-15	-1.0696227765249043e-15	-8.273651745152519e-16	-6.835480453919504e-16	-7.011440305046371e-16	-8.071810630352348e-16	-8.753220508982678e-16	-8.836734171315946e-16	-8.66737034035881e-16	-8.851486984217823e-16	-8.809638268010013e-16	-8.260864763647879e-16	-7.102265421492362e-16	-6.256188293357317e-16	-5.866023665890769e-16	-5.62663634137115e-16	-5.468784162611146e-16	-5.792511068286521e-16	-7.578287455918892e-16	-8.704795185040792e-16	-1.0107509045604415e-15	-9.99701389891457e-16	-9.618644926099224e-16	-9.222425116920172e-16	-9.663434081311852e-16	-9.660678006558406e-16	-8.831899013844041e-16	-7.540849215309165e-16	-6.994461641421148e-16	-7.524242774563748e-16	-8.610711889200727e-16	-9.85718662463391e-16
140	-1.1739333092496613e-15	-1.2426692814930789e-15	-1.1862755395081823e-15	-1.1490889429063498e-15	-1.0197030318551256e-15	-1.0449991356349356e-15	-1.071085163686642e-15	-1.0257922483163729e-15	-9.551695636922175e-16	-9.089463243244706e-16	-9.36189548020631e-16	-9.361119314183697e-16	-8.910998244314564e-16	-8.850937869855382e-16	-9.420962264400699e-16	-1.027213110135768e-15	-1.0557284472345522e-15	-1.0042887446784712e-15	-9.258714604371811e-16	-8.527915004943872e-16	-8.06777695389446e-16	-7.93282092241108e-16	-8.313678702628629e-16	-9.434276492367012e-16	-1.0190394410275215e-15	-9.969289504094243e-16	-9.246534626186164e-16	-8.788553940908237e-16	-9.315904465482347e-16	-9.650815020804134e-16	-9.152292255684398e-16	-7.850472012929817e-16	-7.056494846391628e-16	-7.729129427739679e-16	-9.370375580329864e-16	-1.0880926987186085e-15	-1.0177819110248492e-15	-1.003091694744552e-15	-9.271185791446374e-16	-9.655689648919979e-16	-9.507719369725103e-16	-9.553245878794654e-16	-8.573611767935288e-16	-7.620978414001568e-16	-7.214107276399206e-16	-7.717140357322171e-16	-8.096365330381969e-16	-7.665892140448694e-16	-6.659874195126916e-16
141	4.158505633640142e-17	1.885555836316783e-16	2.951285359827947e-16	4.2819738896919705e-16	3.268966441177198e-16	7.733185340791138e-17	-8.477598121703858e-17	-1.7008192508943264e-17	1.9932092088619587e-16	3.5027565122951164e-16	3.192307812924839e-16	2.4431590191440956e-16	2.2959396102137975e-16	3.13326880775978e-16	3.4822335139016836e-16	2.6193511976554685e-16	9.034958458836138e-17	-6.028707837653877e-17	-1.0126221697080558e-16	-4.102541720041485e-17	3.60962979063113e-17	5.604750989134872e-17	5.1272216699881495e-17	1.9997646806634738e-17	2.867452442269523e-17	5.359115946264292e-17	9.218516788501952e-17	2.011507946136189e-16	3.5556922222480224e-16	5.446617589182812e-16	6.697806793290673e-16	7.528665209261811e-16	8.599661691835124e-16	9.745313970392502e-16	9.749631089744578e-16	8.004739158613199e-16	4.762851905329537e-16	3.8364666104206296e-16	4.605195088150175e-16	6.681864554755748e-16	7.692183696467408e-16	8.093896607791934e-16	8.122017959314104e-16	8.09994064255081e-16	8.143730125719608e-16	8.046505004725315e-16	7.366507327370025e-16	6.450658190145544e-16	4.936133056944868e-16
142	-1.1469167643552162e-15	-8.277746748404642e-16	-8.613091230105033e-16	-9.152515570366986e-16	-8.625645435344076e-16	-1.0387828547821192e-15	-1.204931716770015e-15	-1.2921616634160416e-15	-1.2388349199792768e-15	-1.056259057844343e-15	-8.661150225156981e-16	-7.424947422155506e-16	-6.86465696593163e-16	-6.409487355644961e-16	-6.278826648097562e-16	-6.91887005358896e-16	-8.264475682717289e-16	-9.610635295408347e-16	-9.790422291990676e-16	-8.849336334813048e-16	-7.72557670787549e-16	-7.209287771800948e-16	-6.744853022332818e-16	-7.419007490809471e-16	-8.225697950557609e-16	-9.351309086387788e-16	-9.855124867343804e-16	-9.002628791336627e-16	-7.633431480439389e-16	-6.618028948410581e-16	-6.009384193433224e-16	-4.790740083685946e-16	-2.8342965909120977e-16	-2.0175160741533723e-16	-3.490639457262775e-16	-6.361556231121133e-16	-8.14072239464957e-16	-7.159019204109682e-16	-5.280483615250109e-16	-4.524986393896328e-16	-5.658219242125334e-16	-6.289388589145078e-16	-5.438655187238209e-16	-3.754919648516999e-16	-2.3122084804358875e-16	-1.8033665655026102e-16	-2.6968091416246693e-16	-3.9674720233489176e-16	-5.5915107531044825e-16
143	1.397275090527453e-16	6.939707600689463e-17	3.242454372221268e-17	1.121929353178164e-16	2.113848131832925e-16	1.988630477658657e-16	1.3774880543271615e-16	1.949735249088803e-16	3.5278449230391054e-16	4.830874848479554e-16	4.519820339765451e-16	3.4855185989071316e-16	2.8409951601016786e-16	2.541672843174182e-16	1.968826449143356e-16	1.0506773100631893e-16	8.03932677258383e-17	1.6054705498874883e-16	2.947295856695497e-16	3.967067509025132e-16	4.526301367500314e-16	4.593714127248054e-16	4.710425409282993e-16	3.552370103293723e-16	2.64386320950697e-16	2.499224124888902e-16	2.9542170998264636e-16	2.9646912985049476e-16	2.1476256527473525e-16	1.6109053205933505e-16	2.275696095287064e-16	3.6837499252504697e-16	4.519058785372209e-16	4.3015644337169467e-16	3.852225457136313e-16	4.272096785809751e-16	4.529170558697917e-16	5.491680394909051e-16	6.056770070303881e-16	6.528408270647356e-16	6.452577058195057e-16	6.049642987968815e-16	5.852529029179881e-16	5.599206105946991e-16	5.8083288867402e-16	5.912875017331179e-16	6.032268160178831e-16	6.684663719949647e-16	7.92055690726542e-16
144	-9.39611812711134e-16	-9.250728164966207e-16	-7.989999698373512e-16	-7.876517236065268e-16	-7.867621181887284e-16	-7.873831724430784e-16	-7.332770104735896e-16	-6.867606878953581e-16	-6.876462279286897e-16	-7.072129320369436e-16	-7.473105742545734e-16	-7.660429909368558e-16	-7.982251369850555e-16	-8.134553822565579e-16	-7.92409863503579e-16	-7.918841941093064e-16	-8.891774281234145e-16	-1.0347734989093355e-15	-1.1098899374997945e-15	-1.0334171929367044e-15	-8.682347141971244e-16	-7.237627404287296e-16	-6.812847648283749e-16	-7.007457020905319e-16	-7.753881218390617e-16	-8.68401456507614e-16	-9.044075883279433e-16	-8.015805535758458e-16	-6.374516363824201e-16	-5.172523348476428e-16	-5.458662236295263e-16	-6.340342236439342e-16	-6.690984769119231e-16	-6.516619227922469e-16	-6.694950321755724e-16	-7.666029288420852e-16	-8.057980718240073e-16	-8.730971870517352e-16	-8.665173588498165e-16	-9.365953623700625e-16	-1.0441156278072306e-15	-1.0769893651204761e-15	-9.964479244662252e-16	-8.57683403722575e-16	-7.526373018505149e-16	-6.694403400157416e-16	-5.884483164255804e-16	-5.480224931690452e-16	-6.059912226786772e-16
145	4.536512554700057e-16	5.42479018679219e-16	5.931529177700277e-16	5.282438661880028e-16	4.300554241756422e-16	4.173345846357985e-16	5.031452343146293e-16	5.288956526268082e-16	4.886843005012478e-16	4.303975120178395e-16	4.99330264266327e-16	6.1905844128974935e-16	6.372052119724343e-16	4.788298663569291e-16	2.5892676072981135e-16	1.692653196060316e-16	2.4939423616427466e-16	3.7031775492879444e-16	3.8734743041296015e-16	2.7254856331075014e-16	1.5055476497893865e-16	1.3739717132778762e-16	1.5646093715375856e-16	2.3513883713112787e-16	2.865018240990875e-16	3.641394368067704e-16	4.432109554115647e-16	4.310743968327688e-16	3.3136399695679003e-16	2.143042933086135e-16	2.174712357550898e-16	3.094511149814305e-16	3.267388359755035e-16	2.155228956836469e-16	9.597123827279529e-17	1.6603584210419303e-16	3.5812129848364077e-16	4.868530525612322e-16	4.1310947938704987e-16	2.3786231582944007e-16	2.3275080992456723e-16	3.516609241467152e-16	4.3946346322749903e-16	3.8109038781542625e-16	2.1142498089147596e-16	9.439782407623326e-17	1.4443901348198709e-16	1.8357653733463138e-16	7.986829959429035e-17
146	4.3791513777866873e-16	3.646257201084409e-16	3.5291967557042387e-16	5.23865437042941e-16	6.365595997888177e-16	6.934017843769216e-16	6.691929053868354e-16	6.785755496595958e-16	7.267890176565671e-16	8.105355393679394e-16	8.377655178535793e-16	8.15231705489054e-16	7.575572139580977e-16	7.765274566740706e-16	8.543199687842639e-16	9.161793129042052e-16	8.909026355007983e-16	8.048135474014892e-16	7.650162059385421e-16	8.031843161240145e-16	8.427358321556934e-16	7.616721208767958e-16	6.482912586559528e-16	4.951467480604116e-16	4.478624778649597e-16	4.643592205013163e-16	5.112601385909082e-16	6.1896422424733315e-16	7.721127046874679e-16	9.3786331004722e-16	1.0043672620303306e-15	9.68229308358816e-16	9.151350005816422e-16	9.224385230716395e-16	9.211968344134695e-16	8.116192481826476e-16	5.981350684691471e-16	4.942317372003206e-16	5.675742971759888e-16	7.675029566403251e-16	8.718929532534551e-16	8.405124389790094e-16	7.554723738078861e-16	7.456997864092213e-16	8.33029098622948e-16	9.388361387752883e-16	9.21774402672586e-16	8.39897068207704e-16	7.517831539093215e-16
147	-1.5016374072005523e-16	-2.6064028947232697e-16	-2.3839424660393915e-16	-1.4425152467137154e-16	-1.2442390163124407e-16	-6.609371928322353e-17	-5.965807603475575e-17	2.5921926119886006e-17	1.1571983066340734e-16	1.854579251280311e-16	1.7821620164114577e-16	1.8592031457312566e-16	2.2651415437852813e-16	3.239463012900141e-16	4.1036520445703796e-16	3.9543169379889063e-16	2.1954522953477856e-16	-4.1735191040129914e-17	-2.6116044464875545e-16	-3.53473713363214e-16	-3.0159687627901014e-16	-2.3589501608952844e-16	-1.372571418176131e-16	-1.240343446734965e-16	-8.56963792570445e-17	-2.365458188675578e-17	5.292450036914296e-17	1.0180280676286003e-16	1.169679526692186e-16	1.3339617004356887e-16	1.5956270287567307e-16	1.7695354992980964e-16	1.4893620667864254e-16	6.2208119616932e-17	-4.7032594623656746e-17	-1.123528167065231e-16	-2.4725345136281194e-16	-2.3212253911760366e-16	-3.1383044152341434e-16	-3.232355860261885e-16	-3.5487604143723405e-16	-1.9322361635749285e-16	-5.687736137169904e-17	-6.30167991378208e-17	-1.4977056176404426e-16	-1.0594002698188648e-16	3.4419396194968667e-17	1.7482549304408197e-16	1.9120408641753868e-16
148	3.3343173538010657e-16	2.798604568511621e-16	3.0392794021202113e-16	4.3100458325484445e-16	4.56703160091145e-16	4.879894119960464e-16	5.116257387137997e-16	5.704066746714059e-16	5.621959962462849e-16	4.689364048349849e-16	3.371066496825165e-16	2.4468038420219346e-16	2.2077551015346296e-16	2.7905115165274727e-16	3.098324690126711e-16	2.450698790688156e-16	9.689609299437806e-17	-3.9761848030464436e-17	-3.3216423772736996e-17	1.1522834260300096e-16	2.947301489700418e-16	3.4122620599974435e-16	3.2127779451897714e-16	2.098501457667476e-16	1.4351937945369452e-16	1.2631347338879883e-16	1.5596890059630329e-16	2.2721176460278534e-16	2.71711061593592e-16	2.7627101834011055e-16	2.553532014319064e-16	2.5966145952814536e-16	2.9314640035666827e-16	3.2241987893580804e-16	2.959973927999825e-16	2.8590399753907227e-16	2.773000729499894e-16	2.884004442185098e-16	2.6372647599121397e-16	1.9245730769414746e-16	1.3161658010174282e-16	2.380543110075092e-16	4.3608145844575307e-16	5.725300379924341e-16	6.187258740558715e-16	6.632075000092987e-16	6.795900974008861e-16	6.768647950186535e-16	5.699896852767722e-16
149	-1.1782156698779494e-15	-1.1368341240873528e-15	-1.004361200234975e-15	-9.639143703406023e-16	-9.963792766805173e-16	-1.0369896239534719e-15	-1.0223551780440413e-15	-9.615147248397102e-16	-9.401585774559426e-16	-9.399503368740258e-16	-9.521695308086691e-16	-9.041905303495057e-16	-8.325679043748514e-16	-7.684414342901966e-16	-7.178266291683769e-16	-7.104401543333592e-16	-7.861384701711438e-16	-9.176610754338343e-16	-1.0458858573460324e-15	-1.103479098374434e-15	-1.0879413762971303e-15	-1.0316442311750404e-15	-9.71156463858385e-16	-9.232470803700908e-16	-9.214152069835032e-16	-9.723168483037382e-16	-1.0389487857201256e-15	-1.0307978056662545e-15	-9.793331480043585e-16	-9.389106436671656e-16	-1.0032613649727644e-15	-1.1035570406041902e-15	-1.1312219250644171e-15	-1.0725275577596036e-15	-1.0189026639796804e-15	-1.084798391724945e-15	-1.1417463712559621e-15	-1.2846585703581796e-15	-1.2967310263020803e-15	-1.2803622091557577e-15	-1.2296790956710115e-15	-1.1759186749076153e-15	-1.129031152665805e-15	-1.0898450530586007e-15	-1.0891881271949057e-15	-1.0619013462274371e-15	-1.0175843728438602e-15	-9.756185167981297e-16	-9.698769882848502e-16
150	-4.544723157293561e-16	-4.192631174948284e-16	-2.911553899992926e-16	-2.2054316520251438e-16	-2.4078136651685117e-16	-2.905465405103395e-16	-2.8616971023712964e-16	-2.0237993428810173e-16	-1.5815833452444328e-16	-1.771495456405235e-16	-2.6225510799321353e-16	-3.187685751424585e-16	-3.278550131077785e-16	-2.981414970844288e-16	-3.3681939728941736e-16	-4.82846472822952e-16	-6.510398492427914e-16	-7.045546219160784e-16	-5.931800445945676e-16	-4.3829246994722907e-16	-3.7334398913691817e-16	-4.272956076036159e-16	-4.3263732093353287e-16	-4.16915477476404e-16	-3.8795059958293216e-16	-4.432649073066239e-16	-5.282118548958266e-16	-5.116202823833976e-16	-3.9210841364652548e-16	-2.59925518849114e-16	-2.3293364513900494e-16	-2.820197978893462e-16	-3.150774003221498e-16	-2.817281118042558e-16	-2.315952462593785e-16	-1.9976707099830148e-16	-2.0152500759178483e-16	-2.946497323880697e-16	-3.358750277124141e-16	-3.775122012957246e-16	-4.0715411016097917e-16	-3.997762607561125e-16	-3.405379923747163e-16	-2.5339740885119094e-16	-1.1659957588461604e-16	3.614266459624873e-17	8.881428206099367e-17	4.0997331600788246e-17	-7.081521277117652e-17
151	1.7460245336553251e-15	1.9980154844899147e-15	2.069348349790189e-15	1.9488283018349414e-15	1.7731135816777364e-15	1.9281412230393036e-15	2.1486230131388938e-15	2.066319558927321e-15	1.7336672959038336e-15	1.496869604815524e-15	1.6598621873295218e-15	1.9632569317175735e-15	2.015353184969994e-15	1.7204352655976176e-15	1.391158568488414e-15	1.3399393333453616e-15	1.5166124506242747e-15	1.6681480159979915e-15	1.6266577449701802e-15	1.4891073718733103e-15	1.4094544535084035e-15	1.4877024824511877e-15	1.6016306945128433e-15	1.870959790140828e-15	2.0982345695159752e-15	2.2113987765968566e-15	2.0701977479819956e-15	1.7284980720248104e-15	1.3641153279246212e-15	1.2018441803205213e-15	1.2490210966277614e-15	1.3267784649100234e-15	1.2751189549279138e-15	1.1471685274432398e-15	1.0963092349953163e-15	1.2070024749529524e-15	1.2437399338560468e-15	1.287844082865762e-15	1.2337398723469042e-15	1.204728654007103e-15	1.1745991156760192e-15	9.591579145871086e-16	6.102975358909124e-16	3.631589585729817e-16	3.3631122325840334e-16	4.304271686389672e-16	5.272673763105796e-16	4.2791816733025996e-16	1.8270356754613243e-16
152	-1.1560203250853969e-15	-1.1843867600399859e-15	-1.1823055962841779e-15	-1.0371466813956242e-15	-8.630010590222373e-16	-9.100961232335176e-16	-1.0851049072108925e-15	-1.2113264639691915e-15	-1.191242640903329e-15	-1.0561163854767936e-15	-1.000802640735945e-15	-1.021012935933639e-15	-1.024358890653262e-15	-9.140528730466566e-16	-7.74653900380141e-16	-7.791799988339094e-16	-9.639159029472414e-16	-1.1483769127496367e-15	-1.156765842764048e-15	-1.0112558278877517e-15	-8.964361392641345e-16	-9.059667220892857e-16	-9.42276042301604e-16	-9.808992000885352e-16	-9.89148606645438e-16	-1.0191879892737069e-15	-1.0487349040057764e-15	-9.661542078051947e-16	-8.256811295605023e-16	-6.834831104892633e-16	-6.390146168680196e-16	-6.081208919196901e-16	-4.973472131436411e-16	-3.6105308511205913e-16	-3.6956910379005335e-16	-6.359855603978425e-16	-8.913045280841315e-16	-1.078872535586442e-15	-9.679573056656195e-16	-7.80156416878564e-16	-6.71894714212493e-16	-7.410838129956591e-16	-7.913731223244181e-16	-7.093708378449565e-16	-5.447329508958213e-16	-4.881845124184654e-16	-6.671061497707501e-16	-9.38878874924001e-16	-1.1636287816249028e-15
153	-6.519215357145667e-16	-8.060444514437383e-16	-6.683251975467831e-16	-4.541249180999921e-16	-1.9031822979684463e-16	-5.438710225518193e-18	1.477198050713303e-16	3.9341554993280976e-16	5.836054578166686e-16	6.312840305013946e-16	4.666656371108217e-16	3.019894695274376e-16	3.151557002986164e-16	5.0789960359463e-16	6.357907638914837e-16	5.289620531808443e-16	2.8264078357169747e-16	1.989655999502831e-16	3.492043662447636e-16	4.989596756924006e-16	4.3235960544591596e-16	1.5079796109807404e-16	-6.2069495950260315e-18	-4.747803441464304e-17	2.5364582243247708e-17	-3.834613620565148e-18	-8.141027759599726e-17	-3.195602463015597e-17	1.374671024116111e-16	2.834757568831454e-16	2.5135122218952023e-16	1.2676357495234376e-16	6.043191338956851e-17	1.1681164566343916e-16	1.4648541662941562e-16	5.635620780320054e-17	-1.1511613644846053e-16	-2.4912292086315495e-16	-1.8840918934164658e-16	-3.017382720879803e-17	2.645256509401115e-17	-1.4976312480455808e-17	-8.436577716113442e-17	-1.0355770577211304e-16	6.236558354130793e-17	2.986735291640226e-16	3.5630899320089315e-16	1.6906682235034558e-16	-8.587420555221524e-17
154	-7.339088233426655e-16	-4.674945451235366e-16	-4.502019971897211e-16	-4.660507309847817e-16	-5.08141195634147e-16	-8.289818898706896e-16	-1.0755089548984182e-15	-1.1273881783051587e-15	-9.70549484503789e-16	-6.934730906996195e-16	-4.174018584827293e-16	-2.526366463829312e-16	-2.1206062979061058e-16	-2.2451050549300225e-16	-3.101468525127236e-16	-4.4246523446265106e-16	-5.413645351241352e-16	-6.086148257607279e-16	-6.109845194519007e-16	-6.279392271997966e-16	-7.099590899407176e-16	-8.529513373094174e-16	-8.777399665918546e-16	-9.19472924775083e-16	-8.895938325409823e-16	-9.001324510220023e-16	-8.972295972455315e-16	-7.999201016315306e-16	-5.962565670262298e-16	-3.814011626028912e-16	-1.9773898538681533e-16	-2.5944968001815026e-17	1.6461732054226808e-16	2.791538572037381e-16	2.3951682328686585e-16	9.743798733373877e-17	-5.924136098374164e-17	-9.523780800440329e-18	7.887746068564866e-17	1.1195647603440307e-16	6.683412129490316e-18	-5.16591993008776e-17	-2.3259979221568004e-17	6.088091656501943e-17	2.129570926884744e-16	4.0991469371220644e-16	5.180289231975358e-16	4.94838911418367e-16	2.562477586231566e-16
155	-1.2740326759070142e-15	-1.3289490734326744e-15	-1.2615459948656811e-15	-1.3146570347892648e-15	-1.2786742900200721e-15	-1.1999462938150678e-15	-1.051460314379246e-15	-9.284594051986372e-16	-9.564735815518997e-16	-1.0461736627888366e-15	-1.1023478017938968e-15	-1.0773499425862632e-15	-1.0103188350865406e-15	-9.711879293031823e-16	-9.395175611258382e-16	-9.134958464516442e-16	-9.003660683905719e-16	-8.825176569623482e-16	-8.455100188183303e-16	-7.965651837876626e-16	-7.696269131819415e-16	-8.082702435989249e-16	-8.572445416552568e-16	-9.634127181703181e-16	-1.0107822486805881e-15	-1.0178580156639555e-15	-9.699454590697268e-16	-8.885058392391459e-16	-8.315621407201617e-16	-8.353022982567338e-16	-8.740369960613154e-16	-8.803564509172553e-16	-8.558849039724872e-16	-8.597907608980184e-16	-9.346046146735433e-16	-1.0486480851374379e-15	-1.0470360748373251e-15	-1.1003378822795073e-15	-1.061962850429694e-15	-1.0533758851730417e-15	-9.55530226685863e-16	-8.97676722833835e-16	-8.3605949903672985e-16	-8.324246364372977e-16	-8.11888162306937e-16	-7.541838196533814e-16	-6.982485168862882e-16	-7.224959240613349e-16	-8.143816672616973e-16
156	-1.7976342634536518e-16	-2.513355000614567e-16	-2.984228609114021e-16	-1.5723163439823782e-16	1.1661952599102113e-17	1.8491693026148773e-16	2.0312155867992992e-16	1.7201423872912534e-16	1.656485374025331e-16	2.3171665920275484e-16	2.2044942415124643e-16	9.896882810729519e-17	-1.6051206440945016e-17	8.406184349337067e-17	2.94101374106531e-16	3.552204107398672e-16	1.815432252295507e-16	8.72935190253923e-18	1.0495213977412366e-16	3.717087518294208e-16	4.807898708119076e-16	2.792683779148426e-16	9.564117351250764e-17	7.074578203472496e-17	2.0529307135420046e-16	2.120211785994508e-16	4.792672296068356e-17	-3.10301036650553e-17	9.299730947753253e-17	2.886689486678372e-16	2.9402808777937673e-16	1.3302239687428618e-16	3.03026539268125e-17	1.0485960149785307e-16	1.8612340618519114e-16	1.1109135112391109e-16	-4.994097405309469e-17	-7.449499699496865e-17	7.863223896454215e-17	2.256075835567691e-16	1.7855818718552306e-16	3.7585473453459025e-17	-4.085905238905054e-18	1.0614955404309628e-16	2.909140475315333e-16	4.2474123998989814e-16	3.8498431692311066e-16	2.836637846321804e-16	1.9074667397756734e-16
157	1.3838347215388314e-16	7.728366888146275e-17	6.366050140667169e-17	9.165285271882977e-17	1.2775574309998207e-16	1.185075291254756e-16	1.0225121250098452e-16	1.4821931086086066e-16	2.348322483163645e-16	3.11341816036602e-16	3.2594521822555967e-16	3.1865110459896457e-16	2.959914166661853e-16	2.304145101289274e-16	1.587445955835569e-16	1.643714868792595e-16	3.122538440129297e-16	5.026092414891263e-16	5.921361844885025e-16	5.545438057946153e-16	5.071837945860719e-16	5.295831579020198e-16	6.121208997829034e-16	5.376762940278921e-16	3.82552654105031e-16	2.550834671291221e-16	2.4269292235527846e-16	2.824515975770119e-16	2.821211098890134e-16	2.7156591576011623e-16	3.38997404686275e-16	4.807051228353131e-16	5.891870374959632e-16	5.910145501962134e-16	5.310087750269962e-16	5.115676404904367e-16	6.008207458081309e-16	6.084491150334587e-16	6.813997520700898e-16	7.184471350600373e-16	7.349012118918076e-16	7.296589893771428e-16	7.45504654851599e-16	7.053873489060265e-16	6.899311107771113e-16	6.378164688317193e-16	5.591991623903459e-16	5.076291344629394e-16	5.635863990977223e-16
158	-1.4337412616083958e-15	-1.4279161292089276e-15	-1.3117449071094365e-15	-1.3643146343517907e-15	-1.2153633954742023e-15	-1.3133073216468545e-15	-1.363585620555047e-15	-1.2926302299303803e-15	-1.1827283440469013e-15	-1.1010540118573074e-15	-1.1166348086119019e-15	-1.0981420112762412e-15	-1.0227207797919995e-15	-1.0255192891492006e-15	-1.1488372885763733e-15	-1.3192038681663805e-15	-1.360884073578331e-15	-1.2228902152207497e-15	-1.0330327260174314e-15	-9.167894253166726e-16	-8.996338798188743e-16	-9.243171581166943e-16	-9.012211826386092e-16	-9.665617091425541e-16	-1.0109131097171213e-15	-1.018537471604896e-15	-9.872412277378907e-16	-9.812411580299811e-16	-1.0542808836579276e-15	-1.0970256328771885e-15	-1.057439748418976e-15	-9.349417975544123e-16	-8.522847299224058e-16	-9.10969392312071e-16	-1.06796118421053e-15	-1.247465573823457e-15	-1.248442729229679e-15	-1.2780773057292955e-15	-1.2091001558994999e-15	-1.1570945323658682e-15	-1.0692011324235855e-15	-1.0488557793973659e-15	-1.0121358139570376e-15	-9.903834113764514e-16	-9.021200051536848e-16	-8.009003294091219e-16	-7.338680662558449e-16	-7.241730225433802e-16	-7.690001538899886e-16
159	-9.721337540286448e-16	-9.59953771189707e-16	-8.358981352754946e-16	-7.942669151722627e-16	-6.193367590844738e-16	-5.404478160218705e-16	-4.1931236419319214e-16	-2.5830173222806344e-16	-2.1571948193406034e-16	-3.442627025311761e-16	-5.385475100662118e-16	-5.714474316132537e-16	-3.8259946736160125e-16	-1.9719118103563927e-16	-1.9187578662256455e-16	-3.554236523617885e-16	-4.4399953929919234e-16	-2.758026611633716e-16	3.2189639346890405e-17	2.2346473478288e-16	1.9105589797093565e-16	2.8221014035361356e-17	-6.3344302153349e-17	-2.0968852064510331e-16	-4.1156151554217493e-16	-5.964217724780137e-16	-5.37820912692745e-16	-2.1381583370163945e-16	2.0254879006533208e-16	3.68664198952741e-16	2.548161864419869e-16	9.409738831345517e-17	8.965170297296692e-17	1.8370172466252554e-16	1.46313771456069e-16	-2.079159006434355e-16	-4.3089414618456865e-16	-6.02550489512531e-16	-4.847870930002154e-16	-3.40539589482558e-16	-2.977843549712036e-16	-4.203519975835774e-16	-5.264240256165849e-16	-5.587888455270314e-16	-5.642861672046021e-16	-5.810063975845861e-16	-7.102311594032052e-16	-9.49505358737748e-16	-1.2124515422239649e-15
160	-1.1177280546338587e-16	-2.3650364532739757e-16	-2.7391595805283644e-16	-1.5960820065447613e-16	5.889385439262037e-17	1.7138267221572768e-16	1.8058922739170015e-16	1.6977141633792088e-16	1.9133987780320423e-16	2.1412230192422773e-16	1.5517632749785377e-16	4.1186714881708844e-17	-6.970374425300701e-19	1.0169859631840231e-16	2.8689683148778537e-16	3.86032430214159e-16	3.0961193102790697e-16	1.5768435184126154e-16	8.243266746051064e-17	1.3639203714225115e-16	2.0776133876471702e-16	1.9104717727714495e-16	1.1841303605665335e-16	6.39323328443033e-17	7.204691572958982e-17	6.944751090258484e-17	6.905402612913045e-18	-2.102154965228549e-17	5.187314500207975e-17	1.8348170812106197e-16	1.9446828640394075e-16	-1.4090060799574824e-18	-2.747617043859181e-16	-4.2957772180671673e-16	-4.1649130851302623e-16	-3.7491425630113617e-16	-3.7149615627275215e-16	-5.475915570502665e-16	-6.436000298550275e-16	-6.382794741224884e-16	-5.368167983245454e-16	-5.073167367991774e-16	-5.792441069220738e-16	-6.995713302162358e-16	-7.338057103371295e-16	-6.262871828070907e-16	-4.58876442913362e-16	-3.6313548131712185e-16	-4.729881073087717e-16
161	1.0783786640308377e-15	1.374144991950575e-15	1.5472112047720162e-15	1.536249076226326e-15	1.2860927218816122e-15	1.1576643706906585e-15	1.1880337268291523e-15	1.2414886884322985e-15	1.2421288932170723e-15	1.1977268859633276e-15	1.198921312864551e-15	1.1175599849611034e-15	9.090887018639071e-16	6.728555227393185e-16	6.016942685629583e-16	7.580019901077991e-16	1.001548366783525e-15	1.148449411241132e-15	1.1985678587720063e-15	1.266140029317701e-15	1.3831274980749048e-15	1.4883721012262507e-15	1.4786301071208643e-15	1.4736906225808874e-15	1.4706408847124898e-15	1.4260927232189382e-15	1.1693974853911905e-15	7.380217854831343e-16	3.565002703857347e-16	3.099166937789531e-16	5.970019516137494e-16	8.717833291482884e-16	8.321122590021553e-16	5.389433336928886e-16	2.82875341647546e-16	2.5607046709463993e-16	3.526633301942856e-16	3.195804814528399e-16	1.9336558772286578e-16	1.4841007616952674e-16	2.9578203774379196e-16	4.337367703287459e-16	4.1253895596844695e-16	2.7045166239110454e-16	1.8809365535166958e-16	2.5465805300351225e-16	4.000983528437525e-16	4.403670256118729e-16	2.591768354332306e-16
162	-4.564325845387312e-16	-4.590462710158678e-16	-4.4198573676124906e-16	-4.3840963428618395e-16	-3.871303006434532e-16	-3.4630913944250545e-16	-3.1911775565467646e-16	-3.472775887902812e-16	-4.171529595395046e-16	-4.638338605458964e-16	-4.357850903610126e-16	-3.2962167258934936e-16	-2.3614408612702677e-16	-2.0689592757558916e-16	-2.304656690176135e-16	-2.8090110100685205e-16	-3.5087396009804653e-16	-4.2797676075667937e-16	-4.540184407760426e-16	-3.8475436634933913e-16	-2.629165073278683e-16	-1.853476774741093e-16	-2.1341115218956826e-16	-2.814008872899553e-16	-3.6281594058617176e-16	-4.468791136316457e-16	-5.619324150707458e-16	-6.492795023775839e-16	-6.735141379934412e-16	-6.465944929642493e-16	-6.853299797408186e-16	-7.998133366005131e-16	-8.797019511144197e-16	-8.249941599249944e-16	-6.983369133371906e-16	-6.668338369388563e-16	-6.788152501161576e-16	-8.58883679181266e-16	-8.605111724858536e-16	-7.674836097407219e-16	-6.374554565195772e-16	-5.74481264911323e-16	-5.951415254510062e-16	-6.880007883425758e-16	-8.129620856358622e-16	-8.95780635425549e-16	-8.945747400854492e-16	-8.642886093579673e-16	-9.291834281933646e-16
163	-4.621428150172078e-17	-6.279116028263812e-17	-3.4761220877244393e-17	1.8103105599979113e-17	1.2741825775067788e-16	1.8772314544437146e-16	1.0551180777952701e-16	-3.67485674727664e-17	-1.203817162717748e-16	-7.380411321793777e-18	1.6683266144289057e-16	1.7642748481782741e-16	-1.856090775460863e-17	-2.2744504993285574e-16	-1.8714702741330745e-16	8.234283170360046e-17	2.9650319849299395e-16	2.944421055072273e-16	1.8847655817959254e-16	2.1322710480313796e-16	3.849862245217656e-16	5.111706747035019e-16	4.810774114157213e-16	3.181382777133548e-16	2.234262903206862e-16	1.9357721504200084e-16	1.2129054391201423e-16	-3.2091699394437314e-17	-2.2622992435881124e-16	-3.4514960271841647e-16	-3.6277776653407557e-16	-3.4489035875643026e-16	-3.474289958884871e-16	-4.262283953937871e-16	-5.642010940645364e-16	-6.975109414121412e-16	-7.468014844304476e-16	-7.912757422978489e-16	-7.537996408251082e-16	-7.113379036008739e-16	-6.404052264030831e-16	-6.445660519676958e-16	-6.962705238705333e-16	-7.996270975366382e-16	-8.876381350922618e-16	-8.965883849671983e-16	-8.2807380578839e-16	-7.236227025731466e-16	-7.015861193173983e-16
164	4.74158404260911e-16	5.402995940627134e-16	6.793508549018467e-16	8.204022172469189e-16	8.697852336574952e-16	8.590294710675398e-16	7.926747710881762e-16	6.572565593782275e-16	5.157698259649159e-16	4.459651392032263e-16	4.917849609411137e-16	5.529273034850947e-16	5.432093807342019e-16	4.762089979965375e-16	4.831190795134051e-16	6.040419948786572e-16	7.357852490061881e-16	7.858462197457524e-16	7.714583500319245e-16	8.09667672484627e-16	9.218496112037282e-16	1.0483526063092857e-15	1.0703489219716797e-15	1.06246233447048e-15	1.0101711427057852e-15	8.931469013403233e-16	6.574596971297816e-16	4.1893970501106196e-16	3.2105100449349024e-16	4.0304169468440395e-16	4.995312917480529e-16	4.1589678938465866e-16	1.9234793158625752e-16	3.728149819125785e-17	5.897071628624555e-17	1.3160190980770318e-16	1.0161598080253447e-16	-1.3796400553159805e-16	-3.372013673408463e-16	-3.7454221907084513e-16	-2.452076525242602e-16	-1.5988668208707488e-16	-1.5850812341129106e-16	-2.0384651332472256e-16	-2.366877957389952e-16	-2.2056219116628685e-16	-1.5492003727635456e-16	-1.225404623737585e-16	-2.5209732139003803e-16
165	1.007301186085056e-15	1.1454087320850454e-15	1.2903917623486676e-15	1.311407444345963e-15	1.1234732309959096e-15	9.631355272314127e-16	9.157889528596352e-16	9.661440062835128e-16	9.656238818227404e-16	9.8716920597272e-16	1.15440916444328e-15	1.3269274413028956e-15	1.3091324750887827e-15	1.1239739214097156e-15	1.0374434706726123e-15	1.23906361898065e-15	1.5351845311984012e-15	1.5447994305936416e-15	1.2436385639316026e-15	9.827795745211778e-16	1.1039063629429956e-15	1.4499409848016767e-15	1.7202451345918988e-15	1.6286047990137568e-15	1.3711526868234464e-15	1.1092449827414107e-15	8.540416926569457e-16	5.523024207673502e-16	2.583330767398274e-16	1.4191891278758853e-16	2.6367851186519963e-16	4.0921355808609767e-16	3.558482818055785e-16	1.2907135755639517e-16	-6.319516703211845e-17	-2.441659211450035e-17	7.28176544432472e-17	9.273385837258715e-17	-3.5717247458786727e-17	-1.3744507592301587e-16	-4.206126979169719e-17	1.5828567113006654e-16	3.0848720037348567e-16	2.6253859820885155e-16	2.312773239768339e-16	3.465118593183785e-16	5.403515118133292e-16	6.171693238246966e-16	4.545059054815895e-16
166	-8.252824532647899e-16	-9.255103295132015e-16	-9.704457891950021e-16	-9.861333527878653e-16	-1.0273149606875678e-15	-9.99288623969217e-16	-9.381918544645021e-16	-8.200477571755657e-16	-7.72250303434389e-16	-8.244559845021876e-16	-9.57004595123698e-16	-1.026514268197421e-15	-9.733544181212042e-16	-8.06504627454418e-16	-6.28585360769617e-16	-5.535994776848269e-16	-6.178989899749042e-16	-7.308042265547611e-16	-7.983398709249232e-16	-8.228804452093021e-16	-8.965877265453105e-16	-1.0754080187446744e-15	-1.19205202654548e-15	-1.1775781769709745e-15	-1.0144429309195507e-15	-8.858136999814011e-16	-9.239582644609296e-16	-1.0397887544865605e-15	-1.0945999367669118e-15	-1.039267723068736e-15	-1.0070748071756304e-15	-1.0596432184817098e-15	-1.1025177320651511e-15	-1.0441274939837562e-15	-9.383930664926642e-16	-9.738203898420904e-16	-1.1266838689932785e-15	-1.3167574812202114e-15	-1.2813771455888204e-15	-1.090469560039726e-15	-9.31916475817342e-16	-8.498959376416866e-16	-8.056361494664782e-16	-7.250381022091026e-16	-6.631587189311443e-16	-6.416076308071986e-16	-6.830923924497817e-16	-6.52318399971491e-16	-5.480051434493301e-16
167	-5.078051059765135e-16	-5.588098646080626e-16	-6.594320360172316e-16	-7.104348510246264e-16	-7.780227322102038e-16	-6.993250444144986e-16	-6.419814302874056e-16	-6.372656728188214e-16	-8.072216472784046e-16	-9.73336190847799e-16	-9.859209740633522e-16	-8.994243871798046e-16	-8.291665292982661e-16	-7.85406579492671e-16	-6.846877082284679e-16	-5.085509580674519e-16	-3.79383617663187e-16	-4.3840612948910815e-16	-6.35755551835581e-16	-8.19908044998541e-16	-8.781298389464282e-16	-9.055374302819495e-16	-8.667369589454168e-16	-9.120303183629234e-16	-8.836809139802059e-16	-8.251452742495866e-16	-8.159124850702286e-16	-9.005342436224634e-16	-1.0115246862951347e-15	-1.0623405646844447e-15	-1.0092925613586348e-15	-9.390968861336726e-16	-9.27320314368526e-16	-9.505919537282779e-16	-9.794174726180462e-16	-9.706298514302859e-16	-9.633284977521157e-16	-9.923549986463807e-16	-9.330786217184668e-16	-8.197536794482278e-16	-6.76041813415086e-16	-5.353419136933579e-16	-4.1383000304456124e-16	-3.146801514444144e-16	-2.3855603198558075e-16	-1.4473319260072095e-16	-8.99643137355977e-17	-1.2323491318503674e-17	7.394371592660475e-17
168	7.043961337427326e-16	8.180189845413289e-16	9.106835085593887e-16	1.0264938731311642e-15	9.436737922338627e-16	8.453468860550969e-16	7.855771041129753e-16	8.036690170614994e-16	8.544589155629415e-16	8.7719981499249e-16	8.902163974389638e-16	9.154581479605564e-16	9.291638653561784e-16	9.294569297518536e-16	8.899796450281304e-16	8.465828468871004e-16	8.023368684427664e-16	7.192909942576318e-16	5.982805554037107e-16	4.822214712085553e-16	4.483069142851913e-16	5.003820323270498e-16	6.254119447812692e-16	7.209340450663904e-16	7.908540757740477e-16	8.286508145838433e-16	8.659395735527704e-16	9.026585620227392e-16	9.420398826281146e-16	9.793096395040915e-16	1.012732105867392e-15	1.056472577757452e-15	1.1207596977979922e-15	1.1815280080353386e-15	1.1730245999313342e-15	1.1200223962931171e-15	9.001634167596211e-16	8.888961186644266e-16	8.678093633785603e-16	9.266512884442073e-16	9.077217666836056e-16	9.522992396486966e-16	1.0094673456069006e-15	1.0594276577245486e-15	1.1031384716010799e-15	1.1313480786998057e-15	1.0983463261945593e-15	1.0193989106654168e-15	9.012468293203575e-16
169	-4.696290187168731e-16	-4.3636302291257426e-16	-3.406117116388113e-16	-1.6252757966088535e-16	-6.765132678036458e-17	-1.0083244017728371e-16	-1.7632994088281304e-16	-2.047746225548322e-16	-1.7442794053826778e-16	-1.306816415951371e-16	-1.802718693674734e-16	-3.098246883229139e-16	-4.329281078844404e-16	-4.46456993313548e-16	-3.6384444234157583e-16	-3.208639383764681e-16	-4.3400780891490238e-16	-6.332832338537971e-16	-7.370592439344159e-16	-6.674244482669305e-16	-5.711007891340934e-16	-5.975559256141919e-16	-7.095651994452998e-16	-7.609443200926306e-16	-6.480382769304094e-16	-4.714910976582028e-16	-3.724017574095945e-16	-3.215957095047106e-16	-2.9298159799309214e-16	-2.2763193877444725e-16	-2.5922654615248925e-16	-4.0300726380560973e-16	-5.58100220538308e-16	-6.151114433262391e-16	-5.872002267110179e-16	-5.510704963532113e-16	-5.316609445811166e-16	-5.561642492855909e-16	-5.209584151027998e-16	-5.129895992272014e-16	-5.436588246996342e-16	-6.31523003273006e-16	-6.742979556995288e-16	-6.618646274351272e-16	-6.22646256928363e-16	-6.179489545884025e-16	-6.334956895928686e-16	-6.097989720625101e-16	-5.836500360835945e-16
170	1.6890866270920375e-16	1.9243216116348775e-16	3.3944696866805074e-16	6.382327983918026e-16	8.236896850445867e-16	6.980720215185671e-16	4.070913601223103e-16	2.5636616590934946e-16	3.4761534380017857e-16	5.219516729124753e-16	5.261913048250348e-16	3.2061711452376225e-16	1.0510639224346377e-16	7.529146342355391e-17	1.678942469740832e-16	2.305714315380706e-16	2.1015836249397088e-16	1.8977007259497914e-16	2.2563497549536316e-16	2.413271570623724e-16	1.5249462613718734e-16	1.554458203618271e-17	1.2964387665027171e-17	9.748415853589245e-17	1.843629457030212e-16	1.5887997069089253e-16	9.736093090621607e-17	1.511499325560354e-16	2.8375638320141904e-16	3.9503016991897896e-16	3.577458535379623e-16	2.278620804455607e-16	1.144553496857798e-16	5.455755239157309e-17	-1.6361074770839506e-17	-9.40189374477787e-17	-1.898881027449114e-16	-2.5268132191698294e-16	-2.4254751618371036e-16	-1.884786514883615e-16	-1.1357559643227715e-16	-1.0607124799756067e-16	-1.437781132627481e-16	-1.9650367089394237e-16	-1.5420746674320674e-16	-2.1664635019561366e-17	7.467876992795301e-17	6.7684798932081e-17	-5.801734406495878e-17
171	3.534582914382459e-17	8.615399977565623e-17	1.4546413589728426e-16	3.742912152934309e-16	5.02770461943491e-16	5.23106361032648e-16	4.265242365553062e-16	3.518078239093077e-16	4.1611446265021707e-16	5.605274854826543e-16	5.979465125662992e-16	4.780174513080962e-16	3.0001011585284304e-16	2.5697348082946996e-16	3.0258683008199325e-16	2.8531540369714697e-16	1.3255809825852851e-16	-4.6073113974825496e-17	-9.289694437235921e-17	-9.926318780441348e-18	6.616496187135016e-17	7.766930786969851e-17	1.0575827175606814e-16	2.1052411384605335e-16	3.5089619392730693e-16	4.4161224049089215e-16	4.387853106046971e-16	4.3846150111850725e-16	4.3686137441041725e-16	4.622764000012954e-16	4.218311722791858e-16	3.452978673053222e-16	3.067082984171369e-16	3.403360862191072e-16	3.793959477572015e-16	3.5285097489485576e-16	2.7617757222850783e-16	2.2641418182485487e-16	2.575370044471869e-16	3.225031359835543e-16	3.115752605643558e-16	2.654549112104387e-16	2.512604509606356e-16	3.234259625103675e-16	4.468830802249162e-16	5.231076815967606e-16	4.694830941464168e-16	3.6050406184921657e-16	2.32454043322097e-16
172	-1.7429770105616413e-17	8.972257048881574e-17	2.0669115180620963e-16	3.494384036166969e-16	4.0668633270353674e-16	2.333757481182771e-16	-1.0745396717881047e-17	-1.3082266147148363e-16	-1.522321179232794e-18	2.2933374173843426e-16	3.558586415624236e-16	3.219808076867604e-16	2.2455010116371104e-16	1.638267148364383e-16	6.699048217311591e-17	-1.3184370062016102e-16	-3.528347852078919e-16	-4.438050733503392e-16	-3.4978100772411356e-16	-2.0725552441738294e-16	-1.7707073175031851e-16	-2.264516220324516e-16	-2.1368004276014056e-16	-7.79946978987451e-17	1.239145702555893e-17	-7.177084782438216e-17	-2.5690188894385547e-16	-2.973248566810493e-16	-1.04568525924011e-16	2.1545802384255278e-16	4.347416603992947e-16	5.22081027870998e-16	6.08458080529638e-16	7.396905767154246e-16	8.46918198608949e-16	8.352912369701647e-16	7.134500627446673e-16	6.158679141875488e-16	5.236547250827172e-16	4.159375378267414e-16	2.1052763029411606e-16	1.2017230584124784e-16	1.7589444795827738e-16	3.224458659016192e-16	4.442423476702547e-16	4.76211070397463e-16	4.158129665790669e-16	3.5080640083477447e-16	2.65374045745772e-16
173	-6.106471684360253e-16	-4.700895138528453e-16	-5.364497198405731e-16	-7.2916462175965025e-16	-8.304240759016898e-16	-1.0143453357543343e-15	-1.0003402592104289e-15	-8.20989308515802e-16	-5.091137752599128e-16	-2.3993652126157687e-16	-9.739614394758052e-17	-1.2340996374806273e-16	-2.293735057406892e-16	-3.927401554263438e-16	-6.725819846277524e-16	-1.0206621924613386e-15	-1.2083026543029221e-15	-1.1694111679818851e-15	-1.003131324786491e-15	-9.662836317418413e-16	-1.1303024513405737e-15	-1.2859083442663374e-15	-1.3100036352139571e-15	-1.2864651787926707e-15	-1.3951788550510743e-15	-1.6279400736335041e-15	-1.737460545695033e-15	-1.575139079977822e-15	-1.2091956529541305e-15	-8.163869321607716e-16	-4.403745367117175e-16	-7.950509908769822e-17	2.1212197463169087e-16	2.899859127962182e-16	1.917512876613043e-16	5.2735256017773036e-17	4.915718838088307e-17	4.7671422724954654e-17	-6.193493084392013e-17	-2.82648058147653e-16	-4.52927989168086e-16	-4.967469207659717e-16	-4.893245268194444e-16	-4.968102325007644e-16	-4.578686815148617e-16	-3.3302855249310543e-16	-3.1473488695707654e-16	-5.766294793966006e-16	-1.0821175360047114e-15
174	-8.214597207048408e-16	-7.997379161078963e-16	-7.982532797938435e-16	-9.832301044777309e-16	-1.0870430644822097e-15	-1.33105899590286e-15	-1.5030575823012767e-15	-1.5168194162521403e-15	-1.4112221585365635e-15	-1.2032290755933508e-15	-9.956536966072558e-16	-8.628045092292429e-16	-8.11503910326236e-16	-8.749181777262453e-16	-1.0372703634525037e-15	-1.2531742582638057e-15	-1.4458306505457402e-15	-1.5502185071171714e-15	-1.552507614985493e-15	-1.4907339930588974e-15	-1.4124003647000648e-15	-1.3618925737496792e-15	-1.3087821339787373e-15	-1.2998505456835526e-15	-1.2740879473323845e-15	-1.3063809647060588e-15	-1.418546580465213e-15	-1.5376025617243317e-15	-1.5695033229831278e-15	-1.3666008208554554e-15	-1.0014619644193206e-15	-6.213170595604108e-16	-3.8966684931250777e-16	-3.515605281265603e-16	-4.0184174340553774e-16	-3.9742126970017564e-16	-4.621147055418643e-16	-6.439156247661469e-16	-9.547348699914818e-16	-1.2703616237478723e-15	-1.4391053201926896e-15	-1.3867732380625312e-15	-1.1968801711363472e-15	-1.0314034102748148e-15	-9.084838519585858e-16	-8.225796268632041e-16	-8.109470569352248e-16	-8.751451694391675e-16	-9.862332892728257e-16
175	-2.100752995861661e-16	-9.550832802859756e-17	-8.071834650491197e-17	5.90291174522365e-17	2.5787485119154952e-17	-6.22073161586381e-17	-1.7746908792477785e-16	-2.1064860423976213e-16	-1.3879596374754893e-16	-3.183979703753655e-17	1.0861503298585887e-17	-2.0301329526873723e-17	-1.0266689111238814e-16	-1.3279043576434957e-16	-1.4168539555830172e-16	-1.6660951505620348e-16	-2.0609457933381976e-16	-2.3335723535068665e-16	-2.0564016585252582e-16	-1.6123859363828208e-16	-1.7514967856573874e-16	-2.598627747110919e-16	-2.838038625786605e-16	-2.153907569237749e-16	-6.03289980024083e-17	3.643179409432682e-17	2.3613429827817258e-17	-4.9577464163970516e-17	-5.721862406139634e-17	5.1180693577564644e-17	1.9182435942531472e-16	3.0244648885129433e-16	3.6317958067317573e-16	4.0253906633132983e-16	4.1182469951302235e-16	3.801350885449564e-16	2.829154572216923e-16	1.9134538160994095e-16	1.4008985441772907e-16	1.4872046626724674e-16	1.26304771063751e-16	1.6608287431744005e-16	2.2826415025078e-16	3.0004253282185266e-16	3.9321338071418074e-16	4.616560238398929e-16	4.1350994456684106e-16	3.0369360209402644e-16	1.7093401158314142e-16
176	-1.6640523278499587e-16	-1.0228040335998677e-16	-1.3292317097569425e-17	1.2284433623231226e-16	2.720642154595994e-16	2.8748978667101896e-16	1.6142103051512206e-16	1.8368515482522562e-17	-2.5087845867376774e-17	4.118814952420522e-17	6.954249749935215e-17	-4.035102882812142e-17	-1.6992991927394733e-16	-1.4388835478116723e-16	6.591241031705818e-17	2.6019084133007623e-16	2.5210129953498307e-16	1.124873103358976e-16	5.795257272507818e-17	1.637345704524333e-16	2.6584517496095395e-16	2.0587691577582248e-16	6.005292647371502e-17	-2.0477041567779345e-17	6.744625398138312e-17	1.6189836108352533e-16	9.626758167390232e-17	-5.099733382443588e-17	-1.2817687284761064e-16	-5.183631211359006e-17	2.3627184776543325e-17	-6.897953333938415e-17	-2.9747899724412654e-16	-4.84969993175512e-16	-5.375673862934317e-16	-4.971270793676291e-16	-4.435803783839162e-16	-5.137141368718303e-16	-5.149256852687404e-16	-4.534009672763203e-16	-3.338993385680886e-16	-3.6262684874652833e-16	-4.813302564167853e-16	-5.974496112504517e-16	-5.974341415535251e-16	-4.750081847612567e-16	-3.5412492209880095e-16	-3.4168196554993624e-16	-4.85816803005619e-16
177	8.605653928142448e-16	9.496494137314644e-16	9.618177119122863e-16	9.835790064479898e-16	9.784633819589228e-16	1.0037346059207776e-15	9.841563433363703e-16	8.793499649518932e-16	7.602438995991916e-16	7.305673425363832e-16	8.411140828449198e-16	9.612076329618439e-16	9.982698715706942e-16	1.0255292354142098e-15	1.1194060660449746e-15	1.2605852124423405e-15	1.3202302244093312e-15	1.2070282971746453e-15	1.0606258646736991e-15	1.025900646103481e-15	1.1137293970674898e-15	1.1744334361260197e-15	1.1478244265282097e-15	1.0765187733814424e-15	1.0640041362272333e-15	1.0717682934724142e-15	9.977845735142485e-16	8.3832078123480145e-16	7.048341159218698e-16	6.615617469609855e-16	6.997732080146793e-16	7.288530742064044e-16	7.111070904678413e-16	6.683353058552357e-16	6.112654337527257e-16	5.577734942628407e-16	5.0169542244489e-16	4.4957862962299445e-16	4.192411474562319e-16	4.318368881116777e-16	4.880296091446129e-16	5.717389214640912e-16	6.189242615791137e-16	5.679495892745367e-16	4.805760296509847e-16	4.250498124589784e-16	3.9581403718994895e-16	3.5122315163233375e-16	1.9365079600414507e-16
178	7.428466884997561e-16	7.960097439067434e-16	8.407360085566494e-16	8.26097362403937e-16	7.664584646793013e-16	8.257134969954327e-16	9.049012569906845e-16	8.807675872916777e-16	7.914162572013165e-16	7.388909488926659e-16	8.155119510429706e-16	9.086874081330426e-16	9.397638998036048e-16	9.453437551389695e-16	1.0355917096155735e-15	1.209000663021577e-15	1.301324202641041e-15	1.197896901322214e-15	9.897774919205996e-16	8.879569407064596e-16	9.844000895178513e-16	1.1564054593406482e-15	1.2093545318750462e-15	1.176948312693843e-15	1.0927869363895922e-15	1.0104969599616632e-15	9.188015135174527e-16	7.90008641279178e-16	7.331644963875188e-16	7.358927057296071e-16	7.920231209816476e-16	7.995022064823318e-16	7.343851459262537e-16	6.435985214968292e-16	5.997110143149724e-16	6.490756028413374e-16	6.576995151897096e-16	7.762553935487992e-16	7.345470102163731e-16	6.748928972251752e-16	5.921868335102507e-16	6.172715886885904e-16	6.2846409372501945e-16	5.624864608217277e-16	4.120194559933627e-16	3.0453379939676906e-16	3.0922277908752584e-16	3.232514754273998e-16	2.5109444184794093e-16
179	4.204392849669219e-16	3.1168567237654784e-16	2.3543495929785e-16	4.310279756008401e-16	6.393693961580204e-16	8.119954521588716e-16	8.197012304887427e-16	7.385528795067428e-16	7.228664174184558e-16	7.785272229045843e-16	7.885360116405381e-16	6.855252576541207e-16	5.474114815959671e-16	5.682961606448587e-16	7.080789349395472e-16	7.872176419767661e-16	6.837993969820861e-16	5.078953847057042e-16	4.956358566213029e-16	6.86366314382117e-16	8.765522799103174e-16	8.760849139054339e-16	7.511797660843383e-16	6.886231985170291e-16	7.393732955629614e-16	7.629166452893347e-16	6.509101084567613e-16	5.077642528589241e-16	4.937582094238338e-16	6.150087780903862e-16	6.950850796638764e-16	6.106395976666989e-16	4.3808581788029544e-16	3.638459968034791e-16	4.3389807389487984e-16	5.346783303861207e-16	5.841691514542369e-16	5.280382105004117e-16	4.977332712810272e-16	5.449811125183347e-16	5.93965779012815e-16	6.349618704949975e-16	5.797016083441925e-16	4.771357638865304e-16	4.184984033166779e-16	4.652338859716587e-16	5.328813696092901e-16	5.421411045021042e-16	4.0030088210126656e-16
180	-2.3652608399904574e-16	-2.55083042381395e-16	-1.237398069986519e-16	-6.195992558577016e-17	-2.868735481389456e-17	-5.4376663788455076e-17	-4.243659657479237e-17	-1.2283489397534557e-17	-4.8097852193373494e-17	-1.1179957213779327e-16	-1.7128816311475716e-16	-1.5957595569215155e-16	-1.3895285597540205e-16	-1.3611802774617947e-16	-1.294540114301179e-16	-1.1881704356180172e-16	-1.5822672108281928e-16	-2.668884917121563e-16	-3.814747929954356e-16	-4.15162361381048e-16	-3.623322203785688e-16	-3.005512272917972e-16	-2.6639429064802275e-16	-2.913859595498223e-16	-3.450674775145196e-16	-4.393106770687036e-16	-5.324093405364637e-16	-5.221249844752959e-16	-4.256332704511282e-16	-3.115554551928126e-16	-3.30239551041276e-16	-4.3893875066502815e-16	-5.15169260244216e-16	-4.880031855982393e-16	-4.456936760119121e-16	-4.754980983417984e-16	-5.166146498029689e-16	-6.047256768577323e-16	-5.492484446656363e-16	-5.07611481710374e-16	-5.108533113547259e-16	-5.43261061614795e-16	-5.213646048280328e-16	-4.4577271388239e-16	-3.617793324318617e-16	-3.2117164689827495e-16	-3.358005595745745e-16	-3.621644096299861e-16	-3.833464838036892e-16
181	7.225676313538516e-16	6.939514912790299e-16	7.338693220578291e-16	8.8233798294612325e-16	9.553239283357784e-16	1.0432528737003075e-15	1.0316668982505947e-15	9.633233072774567e-16	8.938515791957092e-16	8.675512888468746e-16	8.860425880685737e-16	8.986371980763302e-16	8.88114726850038e-16	9.21901484816149e-16	9.726022031393902e-16	9.872835500699515e-16	9.095738185129167e-16	7.759878878481176e-16	7.014323433804083e-16	7.29358781584301e-16	8.188337946802629e-16	8.47339357872896e-16	8.358919280694918e-16	7.955979858480614e-16	8.054436207796535e-16	8.192354247673077e-16	8.304735784107396e-16	8.407559683418551e-16	9.149616399142485e-16	9.945086695222766e-16	1.0471649061472733e-15	1.0251418265934493e-15	9.454241250505689e-16	8.717625127995974e-16	8.175344511561635e-16	8.284166912487322e-16	6.825914957356543e-16	6.807225133678262e-16	6.044880458612086e-16	6.204544789832184e-16	5.978576705611001e-16	6.77609783191694e-16	7.058464779737083e-16	6.664572409210109e-16	6.554118232671744e-16	7.459844480479724e-16	8.303407213805582e-16	7.856754470401913e-16	6.221233743186856e-16
182	-2.8307066045134796e-16	-3.1370813968054093e-16	-2.0804968913949485e-16	-1.058956979769516e-16	5.146627405753653e-17	1.6988642154379334e-16	2.394563561485496e-16	2.4948735748821005e-16	2.1649898895472854e-16	1.6491410756916358e-16	8.997349661180772e-17	2.5738865715471102e-17	-2.5226635954879254e-17	3.0326344690525095e-18	6.109581815371573e-17	5.484283480740693e-17	-7.730979406153308e-17	-2.5753548337745163e-16	-3.62548652675151e-16	-3.404450740869138e-16	-2.610376497142904e-16	-2.178204288974271e-16	-1.9899599386001968e-16	-1.5258113279083744e-16	-9.08856228840155e-17	-8.915669276241745e-17	-1.2635388577492658e-16	-1.571364103762851e-16	-8.891408588172796e-17	1.4066376200298543e-18	-5.433328826208217e-18	-1.168799922816398e-16	-2.220668661043319e-16	-2.198435993665655e-16	-1.4612603254844754e-16	-5.835759417023964e-17	-1.0279274443952962e-16	-2.1343597319221574e-16	-3.112867109835562e-16	-3.303961555086151e-16	-3.66847970752672e-16	-3.0036752912505064e-16	-2.648100554945965e-16	-2.823553107831213e-16	-3.088899554186755e-16	-2.8684562492193685e-16	-2.6921330401655106e-16	-3.181911420967627e-16	-4.383589100881085e-16
183	1.28149687579538e-15	1.5389646084159338e-15	1.6760889195813192e-15	1.766698136403582e-15	1.7361483903632783e-15	1.7193062389328682e-15	1.632810558158763e-15	1.4582960885864993e-15	1.2432590793043694e-15	1.1645127159194225e-15	1.2637225432813842e-15	1.305822849544953e-15	1.154029583622728e-15	9.426703436607938e-16	9.05740863983529e-16	1.10137234975745e-15	1.3282463290836816e-15	1.3657744417140789e-15	1.2850880532659588e-15	1.2813194501741795e-15	1.4222199786634393e-15	1.5641617447637437e-15	1.627447918789132e-15	1.5398806878686268e-15	1.4315447638219498e-15	1.2895195392468561e-15	1.0816054855849175e-15	8.50206656168442e-16	6.610737386475047e-16	6.013403677421877e-16	6.860130725265876e-16	8.117342233992034e-16	8.602110621495066e-16	7.976045650706069e-16	6.733134506309546e-16	6.252946236030066e-16	5.844202071789799e-16	5.698601411374598e-16	4.516500055153009e-16	3.1800512032851447e-16	2.870997304342844e-16	3.538511787197133e-16	4.756046043502971e-16	5.481907642786339e-16	6.454612777503838e-16	8.323368712912945e-16	1.0524956567661083e-15	1.2043208395195725e-15	1.1403158396536166e-15
184	1.1125250219873693e-16	3.0397694935850824e-16	3.1102711512242285e-16	2.3466889102704284e-16	2.8233046975838547e-16	4.2722957735352373e-16	5.178137367331002e-16	4.050401746853859e-16	2.1980293794824332e-16	2.0085021872566212e-16	3.2952100363782664e-16	4.421569437824172e-16	3.6528865629657318e-16	1.2613349990718694e-16	-6.164580187259812e-17	-1.1640504618269661e-16	-4.837322308040326e-17	5.329264995357571e-17	1.5372741352934218e-16	2.2287729972473643e-16	1.7246322664974972e-16	5.622585436762724e-17	-2.88226829628548e-17	1.1013692225918979e-16	4.3984130863149625e-16	7.260112659780232e-16	6.732901003832028e-16	3.3904110078932745e-16	1.05936491301887e-17	3.421313841249748e-17	3.490208883048276e-16	6.569499144312075e-16	7.015632798812126e-16	4.925663954189478e-16	2.781596922044253e-16	2.242416480104886e-16	1.9007826216457523e-16	1.31596802976814e-16	-1.178317353679173e-16	-3.34138603352786e-16	-4.1551973641017647e-16	-3.1597949405415464e-16	-1.8351175135986572e-16	-9.707272263748189e-17	8.299101683553054e-19	1.7092628145114413e-16	3.242369282789142e-16	3.3172358421749316e-16	2.3730946689370537e-16
185	2.1408541739010258e-16	2.389890971710787e-16	2.354242192141912e-16	1.2207045497615677e-16	1.7112683549806524e-16	2.879496808954731e-16	3.58972564113594e-16	2.6740312536909174e-16	8.440539098263573e-17	-1.0351212615759335e-18	7.096764425376221e-17	1.487985591161231e-16	1.0032758832353287e-16	-5.370385348985524e-17	-1.4086296533108684e-16	-6.477108414984828e-17	7.858225095082389e-17	1.355778584005856e-16	4.8789552829668473e-17	-8.020169504241348e-17	-9.223805654654856e-17	3.2883834579075386e-17	1.7927402791538515e-16	2.1107196409961567e-16	1.6148765692503426e-16	1.2847608615554129e-16	1.8241068987084642e-16	2.0210400453897057e-16	1.0654208480279168e-16	8.031599174032627e-19	8.294513120709235e-17	3.700750719009636e-16	6.132922366525162e-16	5.552365463037847e-16	2.603089117219404e-16	1.280106540958548e-16	4.6080505292839746e-17	9.475131610864961e-17	-7.231417321250256e-17	-2.966412018703694e-16	-3.8557197411485405e-16	-2.433097198895815e-16	-1.0625936378124192e-16	-1.2197720585980415e-16	-1.201509341222545e-16	8.495290828128753e-17	3.9148770564317525e-16	4.96033867985333e-16	3.484535500963039e-16
186	4.551687619095122e-16	6.860043576468818e-16	9.608388427665205e-16	1.0662236633426596e-15	1.068075343626405e-15	9.831256651161279e-16	8.662572935875192e-16	6.792041801193514e-16	5.03849960472983e-16	4.158210315832948e-16	4.3622128687977525e-16	4.164467831796058e-16	3.031366761208563e-16	1.9218786678893223e-16	2.5343061263632063e-16	4.714390240272121e-16	6.69262742007202e-16	7.462478744507332e-16	8.099549117508819e-16	1.0116262765574709e-15	1.2652690043529013e-15	1.3780932030278165e-15	1.1983098280119934e-15	1.0276319053627557e-15	1.0063747222204521e-15	1.1258423560460453e-15	1.1295782335977927e-15	8.983493972637717e-16	5.993676671434198e-16	4.91695810653028e-16	6.458475029243664e-16	8.65121239326306e-16	9.507885525030267e-16	8.244840868638758e-16	5.968725511780446e-16	4.3233610397913116e-16	3.805102421253039e-16	4.505796265792938e-16	4.442806275061947e-16	3.0044794250210025e-16	4.6443175437424756e-17	-1.651893234896811e-16	-1.780757466280924e-16	9.320899648937677e-18	2.543287950513555e-16	4.0438641301426785e-16	4.605801606898016e-16	4.3184025345748173e-16	3.084629407502585e-16
187	5.256255302563245e-17	1.3475491185253455e-16	2.2916126496560535e-16	3.8151563914622845e-16	4.61632502383489e-16	4.2469616906695265e-16	3.1071969274835245e-16	2.06768649624395e-16	1.637634029239829e-16	2.0671859709621153e-16	2.3605825174294947e-16	2.0852266846169404e-16	9.623679792874725e-17	4.758578538856766e-18	-5.594909336519298e-17	-1.0966293704648666e-16	-1.913807784169464e-16	-2.8271131321761984e-16	-2.986663748001591e-16	-2.215042830003361e-16	-1.0336620879416405e-16	-2.6005564979772762e-17	5.11979948091808e-17	5.631986297577355e-17	4.243666495028381e-17	-2.394024178775745e-17	-1.110653030387231e-16	-1.2248936701906282e-16	-2.809547204026644e-17	2.2048617012099826e-16	4.918022167297868e-16	6.933406338520229e-16	7.75583071896197e-16	7.357127847260656e-16	6.235114804031458e-16	5.49225178760838e-16	4.3803998335540405e-16	3.923435679969671e-16	2.6009560679200555e-16	7.979227914448228e-17	-1.2705513221128132e-16	-9.652557555840808e-17	1.401229061254613e-16	3.6721695394983295e-16	4.608317711053096e-16	4.2699623041291664e-16	3.583697092936586e-16	3.8549117616897976e-16	4.2549710585350775e-16
188	-1.6809913712948971e-15	-1.3766877501351976e-15	-1.2445549228067403e-15	-1.290781988092492e-15	-1.3400186743996923e-15	-1.7441750160706708e-15	-2.064106944896331e-15	-2.1033473378097966e-15	-1.8396972301221172e-15	-1.5067849406050162e-15	-1.3412589015123785e-15	-1.3478958699465815e-15	-1.3570639313414882e-15	-1.3226080008912962e-15	-1.3573032219116387e-15	-1.5483991864170297e-15	-1.7686095468310912e-15	-1.8853591829301636e-15	-1.8494109112558067e-15	-1.8146443051956097e-15	-1.9252873206425243e-15	-2.131321335284518e-15	-2.255070659585186e-15	-2.2945522735611447e-15	-2.245646972643193e-15	-2.244131406449468e-15	-2.2826175115748977e-15	-2.2531337751679478e-15	-2.143506042106515e-15	-1.9020289001740283e-15	-1.5531259016657463e-15	-1.113617004924835e-15	-7.244946244977749e-16	-6.226687793991768e-16	-8.314645558883322e-16	-1.1400197901618516e-15	-1.1738440009382146e-15	-1.0381756955585534e-15	-8.673291777048441e-16	-9.91370849458287e-16	-1.3276409218361342e-15	-1.532248630719371e-15	-1.3871332340193224e-15	-1.0661314255402326e-15	-7.990186860092628e-16	-7.480632779952109e-16	-8.621962363827291e-16	-9.599250043632645e-16	-1.0082454064838316e-15
189	-1.2469393879071674e-15	-1.15434761661871e-15	-9.979324809848914e-16	-9.807326674543097e-16	-9.779531099347826e-16	-1.1821967586367438e-15	-1.3133685711050154e-15	-1.3595467794346237e-15	-1.3083467250046046e-15	-1.2268861372070579e-15	-1.1347791802715e-15	-1.0317145919987226e-15	-9.59153724814352e-16	-1.0153698053787006e-15	-1.186428415939207e-15	-1.3813850852272482e-15	-1.4944678362420747e-15	-1.5144941332040472e-15	-1.4947126101133344e-15	-1.4851224427367645e-15	-1.4916595974322177e-15	-1.47493452716819e-15	-1.4621384700750171e-15	-1.4077533923209022e-15	-1.3404004037745294e-15	-1.2746631766177258e-15	-1.2146222140741962e-15	-1.1559688230338679e-15	-1.0887361414370594e-15	-9.040494076513854e-16	-6.316509613995836e-16	-3.4053700122010957e-16	-1.7168127711703688e-16	-1.9886192663377498e-16	-3.3218776336979087e-16	-4.1506446068109616e-16	-4.492606742314168e-16	-5.822127177506957e-16	-7.874029988056621e-16	-1.0037658209883712e-15	-1.0696319786102967e-15	-8.954190563928679e-16	-6.475225813302219e-16	-5.302437019118292e-16	-5.527127948335881e-16	-5.916111899491219e-16	-5.45060660300868e-16	-5.081838418333286e-16	-6.311710697134912e-16
190	3.5203413719166015e-17	2.1484660679893998e-16	1.863259078843637e-16	-2.9408803471379074e-18	-2.98722503752244e-17	-2.1125809044101252e-16	-3.518406093161707e-16	-3.824994196043012e-16	-2.7046671583514504e-16	-1.1077541769382842e-16	-2.641247975985826e-17	-5.353647936683827e-17	-7.479180227599668e-17	-1.084029761141094e-17	-3.709870520172559e-18	-1.3419861019360774e-16	-2.84439334920347e-16	-3.839484457077026e-16	-4.533808072834966e-16	-6.541840285931989e-16	-9.810464121266484e-16	-1.2628340813688694e-15	-1.2322408203873675e-15	-1.1277938738346227e-15	-9.8120178940234e-16	-9.284812946204688e-16	-8.487372356361852e-16	-6.601836164610164e-16	-4.128799899754133e-16	-1.9567826006184726e-16	-3.365212046870027e-17	8.893902976685664e-17	1.4406951393170995e-16	7.173135904389383e-17	-3.4030174969623815e-17	2.8332447725909724e-18	1.3948851813746323e-16	3.450553486236352e-16	3.217135525321593e-16	6.964516328647176e-17	-2.5778647055898337e-16	-3.91355475905409e-16	-2.49430494582158e-16	-3.1479244766573213e-17	1.688530040517489e-16	2.5183887646911575e-16	1.4591054886977104e-16	-2.0931936167141583e-17	-1.480439060841681e-16
191	1.7144464888846373e-16	3.279522513578879e-16	3.313010914138151e-16	2.514455863484377e-16	4.903207952911512e-17	-1.1180553980488978e-16	-1.5903481276427419e-16	-8.950681157008875e-17	1.6468117725694035e-18	9.631974265302365e-17	2.3693841772692673e-16	3.292947518039783e-16	3.0997747602331675e-16	1.7491499114972536e-16	-3.398622498785111e-17	-1.6552830072020137e-16	-1.210797155306417e-16	-3.4229741611654805e-17	-2.2162545922415272e-17	-1.5142618360116677e-16	-2.717836893279079e-16	-2.994074567503133e-16	-2.33324005821341e-16	-3.0834196203683116e-16	-4.73822149692531e-16	-6.28658583854591e-16	-6.425276109173376e-16	-5.611720881682725e-16	-4.623152178258693e-16	-3.1265173973784815e-16	9.35961580917344e-18	4.623253311332321e-16	8.135977848785697e-16	8.882540179064165e-16	7.766463526787126e-16	7.724908337450297e-16	7.902886288714578e-16	7.6371128516605345e-16	4.88253445061264e-16	1.470265744854246e-16	-1.6405455525018832e-17	1.446044030461422e-16	4.1777776953944596e-16	5.341726543512813e-16	5.187500658524922e-16	4.871690441530579e-16	4.526920278715336e-16	3.8985519512407926e-16	2.3477870271098906e-16
192	5.136285114334057e-16	4.3202482050971447e-16	4.498926203300449e-16	4.58638525226082e-16	5.22292906740077e-16	6.962688642549635e-16	9.277703885037042e-16	1.0845139874676293e-15	1.1413379721429469e-15	1.1135454002392327e-15	1.0761184983424789e-15	1.0513195497657854e-15	1.0510328832853433e-15	1.0674774269006669e-15	1.0811972015857222e-15	1.0493273426624108e-15	9.158071595908771e-16	7.862500617953861e-16	7.633586881739966e-16	8.574194566351195e-16	9.43070479711692e-16	9.431395852414394e-16	8.529740198323927e-16	8.822688152391288e-16	9.788139201098608e-16	1.0649618872430243e-15	1.0917970167017805e-15	1.0921915183170554e-15	1.1679167603683673e-15	1.2466503265148892e-15	1.2661881400054872e-15	1.196705290692868e-15	1.1110446089705584e-15	1.0687060329766527e-15	1.0674132945094255e-15	1.080290112992476e-15	1.0106991767090358e-15	1.056129042115558e-15	1.0141896417380344e-15	9.834212567921284e-16	8.999380162724036e-16	8.550467170641107e-16	7.869440590163959e-16	7.421830876481176e-16	7.293807300729828e-16	7.863541847845826e-16	8.742847507909794e-16	8.58961912580528e-16	7.080742760944074e-16
193	-4.2132384583868813e-16	-5.22161344376917e-16	-5.174868019864644e-16	-4.0070820022171837e-16	-3.0395914869272033e-16	-2.7046179537394066e-16	-3.3247655693687136e-16	-3.741818446284476e-16	-3.4652334067498573e-16	-2.4382112142884905e-16	-2.393702394079731e-16	-3.5099471888008006e-16	-4.829728284020039e-16	-4.844957294736841e-16	-3.724233984190081e-16	-3.1597925623875587e-16	-3.928452439903108e-16	-4.795923345513681e-16	-4.38267807833988e-16	-3.039111640206858e-16	-2.297974352861889e-16	-2.7819161654010783e-16	-3.238832329763867e-16	-3.6519308174214947e-16	-3.9729991914587006e-16	-4.810355230872676e-16	-5.660051797271217e-16	-5.104860555897399e-16	-3.792950404456812e-16	-2.5661498062172715e-16	-2.6938829282262004e-16	-3.5263283581243617e-16	-4.0303610649318595e-16	-3.9053922540929636e-16	-3.827346078931824e-16	-4.480725850962796e-16	-4.441142005632026e-16	-4.748076494224118e-16	-3.7301165307467705e-16	-2.9962438523469127e-16	-2.8413234148080785e-16	-3.6199440095127754e-16	-3.835367977600909e-16	-3.00920578271774e-16	-1.3656665219906374e-16	-2.87506931606209e-17	-7.078195126720102e-17	-1.7172315634909072e-16	-2.4952681311946985e-16
194	-6.42655245539415e-16	-4.080753569325074e-16	-1.0122410834441055e-16	1.5702311221019125e-17	6.642794094076424e-18	-1.5344030262152654e-16	-2.7391626134341267e-16	-2.448852614326826e-16	-1.6952794466917968e-16	-1.1383579277260946e-16	-2.0959337473510717e-16	-3.9912814174656835e-16	-5.763241700476282e-16	-6.074642393342019e-16	-5.303162634790251e-16	-4.993861635235306e-16	-6.243175283211213e-16	-8.105326841775601e-16	-8.647062025137584e-16	-7.289353234006435e-16	-5.457340771012629e-16	-5.162115347974192e-16	-5.76324954543589e-16	-6.796156814136084e-16	-5.978316187798662e-16	-4.29968530137019e-16	-3.6024164338078703e-16	-4.2528700287407045e-16	-5.300387791862e-16	-3.818178131873625e-16	-3.0497338042540605e-17	3.293200594181225e-16	4.241807603982203e-16	1.8305235349277142e-16	-1.9389402018740446e-16	-3.8532563415045236e-16	-4.798986556944526e-16	-4.925694473243899e-16	-6.5012429826424215e-16	-8.46889239072862e-16	-9.148552906304853e-16	-6.850105273613563e-16	-3.421505845673885e-16	-2.341160892154372e-16	-2.8006609998939174e-16	-2.7651372081941807e-16	-9.343479660370495e-17	1.7980002876373752e-16	2.6155873492223556e-16
195	-8.596199589434255e-16	-7.186955568282713e-16	-4.729306937914612e-16	-3.686756590622258e-16	-3.0955268780415087e-16	-3.69441969926243e-16	-4.392990873490036e-16	-4.70542488873069e-16	-5.507667918673535e-16	-6.296495115184774e-16	-7.347921539425674e-16	-8.287584050031939e-16	-9.049313061417338e-16	-9.744479558941544e-16	-1.0115288209026668e-15	-1.023188011921832e-15	-1.0331894914866676e-15	-1.0099983726504487e-15	-9.336396582477488e-16	-8.044578967524909e-16	-6.894678886335306e-16	-6.649718724763467e-16	-6.74417669676832e-16	-7.14980588053891e-16	-6.571138523729612e-16	-5.953632679535193e-16	-6.280779316262699e-16	-7.489932367253056e-16	-8.79996757039119e-16	-8.310430025461794e-16	-6.5420019097408695e-16	-4.918207470843028e-16	-4.814824828225641e-16	-6.264639774223673e-16	-7.76679861696741e-16	-7.670725984868033e-16	-7.49987973894985e-16	-7.671694223273343e-16	-8.949706003910195e-16	-1.0498657358619264e-15	-1.0883447575982021e-15	-1.0726930820975434e-15	-1.015203405815429e-15	-1.0116856897484207e-15	-9.546257858990966e-16	-8.082141121596156e-16	-6.16342047631139e-16	-4.961925278813002e-16	-5.088688084626823e-16
196	7.629118151358101e-16	7.700826443584954e-16	8.296818331719593e-16	8.871287327402455e-16	1.0081056530734801e-15	1.1030022763789298e-15	1.0925660568591438e-15	9.514855249328423e-16	6.835470624934886e-16	4.4187438351405355e-16	2.9194293515627535e-16	1.6472389602772634e-16	4.250640406913039e-17	-2.123850270348475e-17	7.872668978090666e-17	3.27876682291813e-16	5.956223340978231e-16	7.756202503988297e-16	8.595047093979189e-16	8.984598501920644e-16	9.191262178059381e-16	9.086976098438594e-16	9.190676498220906e-16	8.882955067368564e-16	8.828827983372516e-16	8.399047484741882e-16	7.271234350392474e-16	5.551248644079745e-16	3.6251197302782993e-16	2.714763696959421e-16	3.346113702860607e-16	4.713615670966899e-16	5.175178738035532e-16	3.6233319584914396e-16	6.940575691864854e-17	-1.1007834390686257e-16	-2.0951607038278834e-16	-1.2170700095099357e-16	-7.14601574378508e-17	-1.127940218241091e-16	-1.946834798350754e-16	-2.556064235694057e-16	-1.8768948212845851e-16	-7.47171601887823e-17	1.1061813902136492e-16	3.003531699577212e-16	4.51650021133592e-16	5.237261700161798e-16	4.423993839763582e-16
197	8.189213781597221e-16	9.139268282554255e-16	1.1518984441261775e-15	1.2740837883988978e-15	1.1946553966183409e-15	1.0385663971931129e-15	9.395597000922795e-16	9.428411371563394e-16	9.596428875020799e-16	9.656596929948176e-16	1.0018554804242268e-15	1.0159423432007172e-15	9.240762150333401e-16	6.989538448280895e-16	5.346528207996747e-16	6.102901477747873e-16	8.487307547235528e-16	1.0286139188609965e-15	9.865990312164254e-16	8.468362460349077e-16	8.086263800330952e-16	9.090602548002474e-16	1.010747836463243e-15	1.0529909759380168e-15	1.0618250209677097e-15	1.0659251142692279e-15	9.938983814925772e-16	7.873362718420834e-16	5.23960353147376e-16	4.124570770881598e-16	5.186294271279455e-16	6.784639677734802e-16	6.973607924940679e-16	5.651291870712114e-16	4.3628092285990836e-16	4.589623825281587e-16	4.3090819294658206e-16	4.891916460094175e-16	4.3828938054493223e-16	4.1741518830592285e-16	3.7613866506565983e-16	2.708647583376684e-16	9.815842248391931e-17	-4.108911723736272e-17	-3.7662563326847195e-17	7.811040041216962e-17	2.1432288560665082e-16	2.1388854772250658e-16	8.236667519817246e-17
198	1.1992184646331086e-15	1.4036665851471531e-15	1.4770096455395499e-15	1.4645163128034163e-15	1.3701614314778598e-15	1.2559429076659958e-15	1.0965593734427526e-15	9.294008866180629e-16	7.763934956961549e-16	7.025469431653844e-16	6.724333326010597e-16	5.877240973566493e-16	4.6024701611675e-16	3.8745709920605683e-16	4.783463331518616e-16	6.684623452201955e-16	8.120060586375473e-16	8.621451552478269e-16	9.248984860242578e-16	1.0787455394394033e-15	1.2453668294342914e-15	1.3149362965384463e-15	1.3108242172668738e-15	1.3285322464118079e-15	1.4058715403858619e-15	1.4383290792073518e-15	1.2688075108083362e-15	9.466225121850088e-16	6.141863248214953e-16	4.902258603175418e-16	6.158092841299233e-16	8.315997695638151e-16	9.383464971905934e-16	8.303633314808483e-16	6.089353434834333e-16	4.830555893640656e-16	5.257275118411572e-16	5.898918362476788e-16	5.62756564545746e-16	4.306122043972871e-16	3.316943794636803e-16	2.5311909001815507e-16	1.96992500032973e-16	1.4814345708111887e-16	2.1907414787669456e-16	4.799185620211216e-16	7.960018929649843e-16	9.199584106306929e-16	6.956826040640718e-16
199	1.5812700050217565e-15	1.807833857355347e-15	1.986058097873944e-15	2.0667200148871493e-15	1.984506769295723e-15	1.9172901043832804e-15	1.7712028687798686e-15	1.5981257061241672e-15	1.4212395232277576e-15	1.4298545985985899e-15	1.6529865703966346e-15	1.823552194967108e-15	1.715461878201727e-15	1.3892203053566924e-15	1.162089520969721e-15	1.2866576694551374e-15	1.6454252202555559e-15	1.8581225415804416e-15	1.7406246876513842e-15	1.5085579478352692e-15	1.5350382738156499e-15	1.851304570410116e-15	2.2182556278022713e-15	2.2693558444061087e-15	2.108060579949103e-15	1.9085723149778355e-15	1.7344867115201134e-15	1.4867165935966603e-15	1.1570430000444803e-15	9.635699633500392e-16	1.1213873728544616e-15	1.427236423920854e-15	1.5204372518954712e-15	1.2885491385728845e-15	9.840789316610853e-16	9.583821982705088e-16	9.228909954511506e-16	1.0412385404341644e-15	9.462877846781827e-16	8.800529504851795e-16	8.545237394813703e-16	7.838828469661777e-16	6.076782246361429e-16	3.9894597463758886e-16	4.641253503050777e-16	7.953748202820862e-16	1.1492117096264606e-15	1.2615846929336974e-15	1.1208853263267242e-15
200	3.449962694687683e-16	5.475353765635423e-16	8.400757663350966e-16	1.034248223771929e-15	1.0998834831846593e-15	1.0209048339587417e-15	8.512893007449721e-16	7.350746544612388e-16	6.895729793463493e-16	7.372415987529335e-16	7.546184275542843e-16	6.583928837237156e-16	4.927578801535785e-16	3.914033392229637e-16	3.9967338699159894e-16	4.265661806798118e-16	3.5848632014610967e-16	2.3638453975082426e-16	1.6873934164774224e-16	1.9029919191737423e-16	2.3149327368325506e-16	2.141077761256663e-16	2.573521093493716e-16	3.28051528078885e-16	4.816163160105168e-16	5.563358917409513e-16	5.464075092658077e-16	5.719699005887472e-16	6.580744473063277e-16	7.642166096500021e-16	7.705175459595655e-16	7.153332012114218e-16	6.869825862775176e-16	6.701800834157017e-16	5.749138321423185e-16	4.829445687122279e-16	2.4328753007887683e-16	2.557207610072636e-16	1.917363100692962e-16	1.2564604536695968e-16	6.867725406871804e-17	1.1267731744749734e-16	1.899214781191428e-16	1.1867833260961214e-16	4.77997597191643e-17	1.305087738458528e-16	3.894021939782577e-16	6.184627691269932e-16	6.323462559639722e-16
201	8.562819560272812e-17	3.431064913549848e-16	7.066910832367083e-16	9.18564558197292e-16	9.289956911744181e-16	8.667214052569401e-16	8.253885389016015e-16	8.047263537162725e-16	8.535188607764991e-16	9.642936691468987e-16	1.0304616620533324e-15	9.481359047551967e-16	7.187939710012448e-16	5.238933878826746e-16	4.859335411480454e-16	5.539891347202448e-16	5.766271073498634e-16	5.206241146884513e-16	4.440579682804489e-16	4.1515109176273385e-16	4.1357906923265126e-16	4.1098976563567067e-16	3.8543304145642516e-16	4.200035503142356e-16	5.4061879810085535e-16	7.235890016301335e-16	9.053946770112954e-16	9.859231082888636e-16	9.114070407176511e-16	8.340718578807609e-16	8.665678205153586e-16	1.0544725535363941e-15	1.2508287884232423e-15	1.2361375105273078e-15	9.952383163612464e-16	7.848954675706624e-16	6.107530862686088e-16	7.340043529996291e-16	7.340610404193883e-16	6.192833207940812e-16	4.1135713074287363e-16	3.1205898612478595e-16	2.8761336124896594e-16	2.493397684276582e-16	2.0016752086630102e-16	2.4323057930434173e-16	4.298522904748686e-16	6.03716639762609e-16	6.255580585026274e-16
202	1.0361411730093828e-16	2.275902944712977e-16	3.0840920383839548e-16	4.887364510068532e-16	6.101690746246806e-16	5.357235113583765e-16	3.0573637565599383e-16	1.1760005812857528e-16	1.7845133406466427e-16	4.293730242500958e-16	6.142072221839169e-16	5.838761428850089e-16	4.1629711347632296e-16	3.447851766062357e-16	3.611494031882226e-16	3.374998253003526e-16	1.909074042661442e-16	7.757331653706209e-19	-1.115157887115795e-16	-1.4791567029034663e-16	-1.8765886305586241e-16	-2.250981232704958e-16	-1.4413267964903346e-16	5.296931708320347e-17	2.6719772300818745e-16	3.4678768652011503e-16	2.775301948039822e-16	2.0422556960101274e-16	1.9268540364995232e-16	2.959422712969175e-16	4.2265594074395326e-16	5.666524800235362e-16	7.321354056942156e-16	8.568783139064508e-16	8.348215868386745e-16	6.853341862178384e-16	4.238869480116265e-16	3.447987031135202e-16	3.9543385806949347e-16	5.391829137659684e-16	5.983585667293382e-16	6.226682668252319e-16	6.182339574756486e-16	6.206684703754774e-16	6.780453032960141e-16	7.526111583465267e-16	7.546372022550748e-16	6.976793798914106e-16	6.057030069271169e-16
203	9.033898077291766e-16	9.79803653645793e-16	1.0350146869259674e-15	1.070623330387446e-15	9.833381919558481e-16	1.0645546388767004e-15	1.2109582126516514e-15	1.2560113734504956e-15	1.1435014502650964e-15	1.0158297234136767e-15	1.1068614932472502e-15	1.3631499783662642e-15	1.5468429775792304e-15	1.5091448070641183e-15	1.3686563059237846e-15	1.3428326381257056e-15	1.4442335382281253e-15	1.4745758599290764e-15	1.3463624101427584e-15	1.1983037008392984e-15	1.2059517070218973e-15	1.3209867064030954e-15	1.3462850338554259e-15	1.2425172092416185e-15	1.1448327000840435e-15	1.1582165691447716e-15	1.2179751347259665e-15	1.1401676960198447e-15	9.564193591824005e-16	7.79840643812541e-16	7.59497529698078e-16	8.164901920918227e-16	8.121247867425557e-16	7.483317645042815e-16	7.247873765270392e-16	7.998758049647212e-16	8.41933192831152e-16	8.29870928225468e-16	6.811010068006208e-16	5.942052933334146e-16	6.292239050066314e-16	7.976825167329458e-16	8.836772602003375e-16	7.764504891498811e-16	5.539687208558752e-16	4.152976549247069e-16	4.462609049922587e-16	5.111926788204632e-16	4.55444539645988e-16
204	-2.504553840977965e-16	-3.1154345293471965e-16	-2.592013511721623e-16	-7.959167551778209e-17	2.0141971628936475e-16	2.980069240756701e-16	2.0686926776951897e-16	8.58714810150665e-17	5.238930140887534e-17	9.100505117349919e-17	1.7584229775017227e-17	-1.8666455235976484e-16	-3.4978957205955237e-16	-2.898246342907522e-16	-8.72661945425428e-17	2.085445230305799e-18	-1.4124429712305117e-16	-3.399138617686898e-16	-3.680628318382557e-16	-2.446022850460357e-16	-1.8974151619693572e-16	-3.011481060344538e-16	-3.8438071039425263e-16	-3.2917063791687854e-16	-1.7436936416746507e-16	-1.409554882787252e-16	-2.3908818520726274e-16	-2.349948661738258e-16	-4.869601994847981e-17	1.8011073045240056e-16	1.5093373370138683e-16	-1.2396322561050676e-16	-3.789662617611147e-16	-4.2115766538072187e-16	-3.6690242541504197e-16	-4.2198817062194623e-16	-5.887304490468228e-16	-7.544165714340743e-16	-7.234841346205287e-16	-5.828575949129032e-16	-4.555058808654238e-16	-4.62259455388696e-16	-5.429722226459893e-16	-6.257156219993541e-16	-6.196819254258002e-16	-5.202914914040977e-16	-4.1169853401559614e-16	-3.5796522487853716e-16	-4.39248257434857e-16
205	5.853643548846873e-16	5.81885670441566e-16	6.545992090056493e-16	8.88799471333226e-16	9.80714099889542e-16	1.0080223802172084e-15	9.816947458312806e-16	1.0275608998433982e-15	1.144452110396803e-15	1.2594685846013718e-15	1.2610865350273121e-15	1.1798941467205241e-15	1.1183969887102153e-15	1.1813529184105701e-15	1.2239790742408517e-15	1.0955618863561415e-15	8.321907638072202e-16	6.544444326283099e-16	7.050510372374257e-16	8.321676058408081e-16	8.078621530891372e-16	6.246990601565329e-16	5.703045512064292e-16	6.813873449524633e-16	8.432746132850172e-16	8.487857357421163e-16	7.730160578704515e-16	8.344499351488713e-16	1.0287834972075151e-15	1.1600239003450763e-15	1.0660125926753702e-15	9.121905104925411e-16	9.427299289373346e-16	1.142714556052217e-15	1.23229280363781e-15	1.0988902211058222e-15	7.954145646578979e-16	7.96400989642647e-16	9.082288454662777e-16	1.0209611461298882e-15	9.60464371408359e-16	8.98882905288854e-16	9.474862599309222e-16	1.0661808354839403e-15	1.1393098558427504e-15	1.124920850160676e-15	1.0186082485109208e-15	9.126392345689156e-16	7.920372534447984e-16
206	-8.789689828641802e-16	-9.686999392107989e-16	-9.334578015913523e-16	-8.372482680466717e-16	-7.040851592234285e-16	-6.621188859449678e-16	-6.418053846153198e-16	-5.711593658627561e-16	-4.511545746081119e-16	-3.3473317378666235e-16	-3.4684626692762105e-16	-4.342702898096889e-16	-4.842580451111014e-16	-4.240651965030108e-16	-3.1877820373732113e-16	-3.1089487201842667e-16	-4.502896288205275e-16	-5.801100930140102e-16	-5.582407970594848e-16	-4.165728005264402e-16	-3.355900539893687e-16	-3.881417560469944e-16	-4.854530355352472e-16	-5.04766466948465e-16	-4.638166833268846e-16	-4.6958575506117565e-16	-5.430290912337123e-16	-5.404569861879786e-16	-4.475197935897505e-16	-3.138667143711764e-16	-2.9972925084913755e-16	-4.0775320606366685e-16	-5.347829354670224e-16	-6.026448573301116e-16	-6.344122570727227e-16	-6.993042010649533e-16	-6.607013225098848e-16	-6.768639411274461e-16	-5.74365706164489e-16	-4.932256492145037e-16	-4.394501025956424e-16	-4.916690871372236e-16	-5.911784957126256e-16	-6.666211393167455e-16	-6.7079440188789945e-16	-6.031253297573236e-16	-5.301663872457048e-16	-5.127143766633816e-16	-5.976559400486129e-16
207	-1.1016370659638816e-15	-1.348139046473523e-15	-1.3608843498642837e-15	-1.2987889501822306e-15	-1.0435653765667148e-15	-8.558325719384077e-16	-7.608777829427962e-16	-7.693631614831499e-16	-7.840364702559046e-16	-7.383410014995215e-16	-7.072529209076293e-16	-7.166190589007858e-16	-7.344572152800335e-16	-7.022893438024968e-16	-6.062248325996772e-16	-5.723029916091865e-16	-6.687642020655237e-16	-7.483824305713211e-16	-6.772211717060002e-16	-4.80683012175764e-16	-3.7356388991466437e-16	-4.38123284451763e-16	-6.129066137663587e-16	-6.77344374815012e-16	-6.589692994522279e-16	-6.538421879353838e-16	-7.011853597162765e-16	-6.919396254095808e-16	-6.108447100432745e-16	-5.223632910865433e-16	-5.472810738044828e-16	-6.185446317733164e-16	-6.318339578549241e-16	-5.858168072715355e-16	-5.7505154199503235e-16	-6.8916254301683275e-16	-6.876203750844257e-16	-7.248485508632549e-16	-6.541882732599544e-16	-6.645362864876466e-16	-7.046053456213137e-16	-7.934187156171031e-16	-7.867461433689e-16	-6.666180587288399e-16	-5.4191350765727e-16	-5.106277125876987e-16	-5.768154644032423e-16	-7.303739363240707e-16	-8.931671775949013e-16
[truncated: 152 more columns]
