# Supplementary material for: Neural dynamics of phoneme sequences reveal position-invariant code for content and order
Source: Nat Commun. 2022 Nov 3;13:6606. doi: 10.1038/s41467-022-34326-1 (PMC9633780; doi:10.1038/s41467-022-34326-1)
Supplement: Supplementary file 4 — Source Data [file 41467_2022_34326_MOESM4_ESM.zip › source_files-sept/sup_fig18-fig45/supp_fig21-Nasal_coefs-.csv]

	t0	t1	t2	t3	t4	t5	t6	t7	t8	t9	t10	t11	t12	t13	t14	t15	t16	t17	t18	t19	t20	t21	t22	t23	t24	t25	t26	t27	t28	t29	t30	t31	t32	t33	t34	t35	t36	t37	t38	t39	t40	t41	t42	t43	t44	t45	t46	t47	t48
0	-3.1882933926302446e-16	-3.6368646376641506e-16	-4.048169190918605e-16	-3.804482072302925e-16	-2.249461129721926e-16	-5.161606836819691e-17	-2.2219396233278138e-17	-2.226559435628088e-16	-5.392893670951877e-16	-7.199580507845398e-16	-6.689845923876333e-16	-4.806523707893071e-16	-3.4868084478947114e-16	-3.2948371845180826e-16	-3.4250641184674697e-16	-2.4674624975728826e-16	-3.109019285239802e-17	7.418159388973659e-17	-7.012604837700096e-17	-3.684844227739075e-16	-5.887572163396643e-16	-6.540232893885533e-16	-5.577218212948352e-16	-6.785104519204941e-16	-8.250824859004189e-16	-8.718144473283346e-16	-7.604108206697135e-16	-6.308809548481354e-16	-5.872921662234774e-16	-5.67394442929248e-16	-5.229094555533187e-16	-5.430850431477132e-16	-6.418194320829102e-16	-6.979284642163679e-16	-5.338213885303952e-16	-2.0418392427468392e-16	6.012950120779225e-17	3.7953499438254754e-17	-3.133149938815201e-17	1.2071295347878151e-16	5.1996939023705e-16	8.116864752852697e-16	8.222707777456316e-16	6.699938401614775e-16	7.128307318833941e-16	9.875995725913643e-16	1.1798361736176859e-15	1.1110621289542852e-15	9.32483346389013e-16
1	-7.494529359225544e-16	-6.72067396854854e-16	-6.778286719113071e-16	-7.065099911999385e-16	-6.46931653348843e-16	-4.3784329438109077e-16	-2.5428501577215105e-16	-2.623835191103501e-16	-4.727624824200329e-16	-6.665056354486359e-16	-6.653198038663688e-16	-5.406081990051861e-16	-5.038836609326429e-16	-5.745400117619003e-16	-6.077358894461033e-16	-4.1589319931879766e-16	-9.091224550245087e-17	7.630735596542371e-17	-9.074352603727321e-17	-4.266589707275773e-16	-6.616402205113737e-16	-6.971016157063105e-16	-6.998937357856124e-16	-7.774789269412931e-16	-8.895274143762354e-16	-8.789380592733742e-16	-8.566563334920302e-16	-8.486026458647068e-16	-9.186090384264226e-16	-9.88524505248724e-16	-9.501229705507565e-16	-9.156046810906277e-16	-9.878790736024017e-16	-1.1397001616138421e-15	-1.1351379550832593e-15	-9.10072500540838e-16	-6.329043260248179e-16	-5.043449745427666e-16	-5.326935214465752e-16	-5.111514309780108e-16	-3.51936191540422e-16	-1.2604148323231358e-16	-4.8713964712047023e-17	-1.4243397011101058e-16	-3.172718072571419e-16	-4.446419151603336e-16	-5.567029859389477e-16	-7.147055626030587e-16	-9.510114172183928e-16
2	2.707467556246591e-16	6.371262868766541e-16	7.885901747561698e-16	7.883984671053623e-16	8.93201369881889e-16	1.1416707956371278e-15	1.2825601014197132e-15	1.0494897286990006e-15	5.260701464151446e-16	1.2569666793446387e-16	1.014210763318003e-16	3.982165060537533e-16	6.632153405387505e-16	8.173334734259602e-16	9.300936426050128e-16	1.1533396391743588e-15	1.4409050416735874e-15	1.5368099452377193e-15	1.3764136822371389e-15	1.1263782820874976e-15	1.0181647389889177e-15	1.1482168492719371e-15	1.3320711112732367e-15	1.404136049077955e-15	1.2021791716223162e-15	8.222859443863608e-16	4.243561594281392e-16	2.0635292797881733e-16	2.0889374926611626e-16	2.638231883268471e-16	1.8054616818936081e-16	-5.793319358305908e-17	-1.6374930201899714e-16	1.0909568453534725e-16	6.103965075145038e-16	8.891265347112477e-16	7.736799336462693e-16	5.786768425999707e-16	7.84876497538704e-16	1.3905002249217497e-15	1.8525075154088953e-15	1.7570595718546925e-15	1.37260341848101e-15	1.2631355345099382e-15	1.6024181047753656e-15	1.919270609809604e-15	1.6873852880282793e-15	9.54536081881772e-16	2.7465328884715624e-16
3	-3.608774280422569e-17	7.828994609467762e-17	1.850162756133413e-16	2.914541371487255e-16	4.1345800099538305e-16	5.462020082983876e-16	6.15200128437715e-16	5.486936125885076e-16	3.3939145502473677e-16	1.514646704028169e-16	8.582349505018237e-17	1.3049655761034927e-16	1.3061276058397717e-16	1.263459361447956e-16	2.0055754569858364e-16	4.592480627285697e-16	7.844202585940239e-16	9.511137381828014e-16	8.550380277563159e-16	6.238732874027153e-16	4.448597086767303e-16	4.179954560387872e-16	4.58242861153144e-16	4.816931989439305e-16	3.880208591991564e-16	1.8853791715417268e-16	-4.7491839093768416e-17	-1.6569575212250527e-16	-1.4391794368463933e-16	-1.3571882247539728e-16	-1.9795419182539192e-16	-3.0546477717680005e-16	-2.8052209720197637e-16	-6.815941272957858e-17	2.4338708214108197e-16	3.9852337116606766e-16	3.4674020979748634e-16	2.5468586460204995e-16	3.2382241503269396e-16	5.608701743111668e-16	7.263300287303079e-16	6.876340509139026e-16	5.298671678189583e-16	4.617297578068761e-16	5.362385780053324e-16	5.879723752915076e-16	4.035522033140076e-16	2.5341599499346303e-17	-3.6998896521055014e-16
4	-6.132301696706639e-16	-3.5364533447453003e-16	-7.08264014264129e-17	6.269939069218435e-17	1.0741368348860754e-16	1.8755973028126412e-16	2.6739234086477754e-16	1.4377937931117714e-16	-3.09608311473622e-16	-7.39607947710835e-16	-8.49659618765583e-16	-6.021175693497168e-16	-3.2188459396352254e-16	-1.553525093353038e-16	-4.817108005596622e-17	1.8801643707638036e-16	4.835065490104206e-16	5.820453583789409e-16	3.70792739133963e-16	5.337999654624558e-17	-6.547534668854605e-17	1.0356006168473692e-16	3.959195900640102e-16	5.084585041735913e-16	4.303467180061304e-16	2.0112142103771659e-16	-2.182079275548189e-18	-2.0170029047545206e-16	-2.8142533865399634e-16	-4.544556069914741e-16	-6.144850382861354e-16	-7.156794915293658e-16	-6.93412167114536e-16	-5.672683527266084e-16	-3.8130805431169054e-16	-1.8418110744046473e-16	-7.100118298794212e-18	8.286690228035734e-17	8.232817565202909e-17	7.457411612870095e-17	1.6084560669658593e-16	3.876042392904931e-16	5.998955246812816e-16	6.652281920354277e-16	6.608960283483677e-16	7.048000748892488e-16	7.273492832471694e-16	5.861467603188932e-16	2.4641274198421996e-16
5	7.448290044998837e-16	7.336140775181904e-16	8.545539687036046e-16	1.0968107848781756e-15	1.3623394196185602e-15	1.5004746116635012e-15	1.4584530006059814e-15	1.2109028219836825e-15	8.173544410953948e-16	4.696342377373666e-16	3.0851024708212797e-16	3.8360836016395664e-16	5.330714792795204e-16	7.289866760636756e-16	1.0098014300996583e-15	1.3812171316298593e-15	1.6834154432243505e-15	1.675445018028217e-15	1.3892467599124079e-15	1.0893725801888315e-15	1.0106358480981545e-15	1.1988984221248784e-15	1.4140189665203934e-15	1.5492009896204652e-15	1.5098492186081865e-15	1.3546191305376766e-15	1.1707615025011443e-15	9.395859710205488e-16	7.745322608546023e-16	5.671065818879395e-16	3.807334002486171e-16	2.4258341331468054e-16	2.1355868319334736e-16	3.038375573943916e-16	5.075640488348062e-16	7.886740031789691e-16	1.0785729424928795e-15	1.2310912408953078e-15	1.195198946346056e-15	1.0861237469932627e-15	1.0703033407768294e-15	1.2374636849840058e-15	1.519741376051738e-15	1.7918664138487714e-15	2.0280611381981354e-15	2.2259444534069475e-15	2.333959030520488e-15	2.3055333028402448e-15	2.153885897088584e-15
6	-6.394212962746524e-17	-1.9416063737037895e-16	-1.8609084749657514e-16	-9.338319431751643e-18	1.6387018304739e-16	2.2028948253730907e-16	1.6428990586232042e-16	1.3881945773706967e-16	1.412265460947181e-16	1.166244857896806e-16	7.348962406602799e-17	5.573918221764792e-17	1.2835423879867795e-16	2.2524847960329885e-16	2.568574220305298e-16	1.9290121603214163e-16	1.2867993786805946e-16	1.1200494109374546e-16	8.804667369379822e-17	-3.3499079376431993e-17	-2.1526848758198966e-16	-3.1377794467078544e-16	-1.8724777482776848e-16	-1.6932227731728025e-17	1.3220444286885435e-16	1.1799053751876468e-16	-2.015925539438534e-17	-1.897736259818736e-16	-2.5756977267822656e-16	-2.468481361071196e-16	-1.242045045255697e-16	2.6059033179353592e-17	1.272285915722447e-16	1.6363488016574677e-16	2.0354030821376403e-16	2.329689697225253e-16	2.1132976575567847e-16	9.973575272567557e-17	-9.291977883230255e-18	-1.4911033170355506e-17	6.488482640267555e-17	1.5969997314933283e-16	2.2910335704084765e-16	2.3905231210496394e-16	2.5653485123831817e-16	2.745078227183959e-16	2.0112707505212538e-16	5.636735133134191e-17	-1.6449903416208447e-17
7	-1.179317092250258e-15	-1.1837075125715226e-15	-1.136607700937766e-15	-1.0241945190448801e-15	-8.585116201984642e-16	-6.788191398527355e-16	-6.405863887202562e-16	-7.982528335466879e-16	-1.1711144254935812e-15	-1.39871028146805e-15	-1.30231976824517e-15	-9.211118856505929e-16	-5.1611194797738555e-16	-3.44632497375326e-16	-3.5775722099538965e-16	-3.596472206169363e-16	-2.1768530177770658e-16	-6.019866371779604e-17	-1.0296315946200841e-16	-4.360491406422314e-16	-8.578954992713495e-16	-1.1466049415561177e-15	-1.0712481415248497e-15	-1.0128312853120526e-15	-1.023466401099519e-15	-1.1742718486638918e-15	-1.2908579213991815e-15	-1.3054520443166841e-15	-1.2694654263770259e-15	-1.3211058866266042e-15	-1.4241738778381444e-15	-1.4457297544372134e-15	-1.3297790083797257e-15	-1.183034551760841e-15	-1.1077414621479279e-15	-1.1045976143753834e-15	-1.0856661079957731e-15	-1.054667991064065e-15	-1.0080051408351663e-15	-9.531278782191131e-16	-8.387964528276624e-16	-7.406717184046725e-16	-7.787790443792322e-16	-1.001580344514095e-15	-1.2259309441535937e-15	-1.2592398970817492e-15	-1.2517985919855e-15	-1.3516709720801232e-15	-1.5891134161858842e-15
8	2.7000682059708256e-16	3.2248315232521045e-16	5.14504020615897e-16	6.605338249949949e-16	6.91711447267352e-16	6.442059417416381e-16	5.790626535396463e-16	5.045089397556543e-16	3.7614922682094577e-16	2.9063963609672747e-16	2.896567293862403e-16	3.679282173345615e-16	4.835290087218619e-16	5.80964505815146e-16	7.116687698665981e-16	8.517334207852146e-16	9.429398352147801e-16	9.186436916228449e-16	7.965018435484837e-16	6.406323854059648e-16	5.388166730739066e-16	4.92153209715406e-16	5.267838271330475e-16	4.862692406335974e-16	4.512623531704942e-16	4.029652223363524e-16	4.815352853852078e-16	5.29849914543345e-16	5.021192701896527e-16	4.2224953171433984e-16	3.2144977477541004e-16	3.063867679877474e-16	3.7229724393374425e-16	4.812716963483648e-16	5.967272383561303e-16	7.553921793513996e-16	8.90382425088935e-16	8.414424302352267e-16	5.975491022320571e-16	3.105509437107873e-16	2.22708212786218e-16	3.527448297288486e-16	4.995726839564665e-16	5.396253410801015e-16	5.332534134111501e-16	6.263677145152933e-16	7.721034093438583e-16	8.208786421878102e-16	7.298963066186455e-16
9	-6.645874390423543e-17	2.0122893947658119e-16	5.359755086153566e-16	7.328576609820396e-16	7.173079900436992e-16	6.042582874787463e-16	5.235386727592639e-16	4.786365598511605e-16	2.2598855823424936e-16	-1.2309448903603515e-16	-3.9502704912170097e-16	-3.6442110957387776e-16	-1.4023033281968687e-16	1.6675875816033394e-16	4.553599455569572e-16	7.775067474405721e-16	1.0679643312671979e-15	1.1616180387684293e-15	9.819773608921314e-16	6.944224180201588e-16	5.27348788767751e-16	4.98991993752863e-16	5.664318546636716e-16	4.882218348452086e-16	4.226418685187221e-16	3.138418728604556e-16	2.09058600241924e-16	-1.955904403520254e-17	-1.9784615730431016e-16	-3.012690277241399e-16	-3.1828411299245354e-16	-3.665557682280105e-16	-3.9552088831910273e-16	-2.6435424582473304e-16	7.554394423914061e-17	3.5581936895306093e-16	3.530386221324115e-16	1.0062539559568656e-16	1.44663380487264e-17	3.3466266442012024e-16	8.348775553712466e-16	1.0211615253127983e-15	8.059328742365147e-16	4.607817801006995e-16	4.300317198578125e-16	6.689345335446111e-16	6.76549049913119e-16	2.683924549879531e-16	-2.9385110034228885e-16
10	-1.625322284567543e-16	2.1370479388146584e-16	4.217105347382021e-16	3.637851515990091e-16	2.5078181707409846e-16	3.321226166448526e-16	5.187709006116759e-16	5.180518737857195e-16	9.44969718476691e-17	-3.365457161486327e-16	-4.2434834971057007e-16	-1.2550416331908217e-16	1.9057682422588062e-16	3.4415698837294476e-16	4.924022871647301e-16	8.80169747051631e-16	1.3826750055087994e-15	1.5878794831421641e-15	1.2966466544971876e-15	7.494912017748118e-16	3.4105737396477285e-16	1.665564550575857e-16	2.67386188812346e-16	2.53426335951601e-16	2.612693860838296e-16	1.5873089841593846e-16	9.166243242862099e-18	-2.690911722634166e-16	-4.3812402182138933e-16	-4.806723598732053e-16	-4.615662217307384e-16	-5.295532965368846e-16	-6.178932254181309e-16	-5.790318355333475e-16	-3.181933843496459e-16	-6.6090229326084275e-18	1.6271340111371581e-16	1.1446823088771697e-16	8.22729949335757e-17	2.2536608952220915e-16	4.778688777034194e-16	5.694901634607191e-16	4.713806409791501e-16	2.6583447482964505e-16	2.1466537473826842e-16	2.7594000491276106e-16	6.58232895847631e-17	-4.13459634010998e-16	-8.889408855589039e-16
11	-9.079783002315953e-16	-6.908639802174028e-16	-3.0779948935729164e-16	7.177688755998456e-17	2.3913737400824245e-16	1.8233071301292236e-16	-3.408783191009031e-17	-3.4228670628368716e-16	-8.029339914961469e-16	-1.2597852904701484e-15	-1.4705653756802095e-15	-1.2915920565166381e-15	-8.536739071585635e-16	-3.9992702173384544e-16	-3.063166782632724e-17	2.5339310976675843e-16	4.149538383139884e-16	3.124760704716281e-16	-3.354082798528612e-17	-3.7974995582964917e-16	-4.476681602713708e-16	-2.1792574847268707e-16	1.3300891512766076e-16	2.749232478782927e-16	1.9334980587851094e-16	-2.857877404850255e-17	-2.673263996027535e-16	-4.907833142534699e-16	-5.814040262548583e-16	-8.008643424087767e-16	-1.0818832042887338e-15	-1.3446151414861132e-15	-1.426377521434841e-15	-1.2701060436467783e-15	-9.629546241725707e-16	-6.54306471362596e-16	-4.4117001272802737e-16	-3.523157045268868e-16	-3.4026248451164563e-16	-3.196577581225269e-16	-2.548621571537066e-16	-1.4778572145467458e-16	-8.849896751351627e-17	-1.8250783720284808e-16	-2.499204416469239e-16	-2.05115406818803e-16	-2.1693578687372744e-16	-4.53436188487906e-16	-8.645552740192496e-16
12	-2.1266484373809503e-16	-1.627748923371149e-16	1.0403484005819672e-16	3.942661525358775e-16	5.477796876371113e-16	5.555789899315587e-16	5.15635622733917e-16	4.611712460520296e-16	3.097250627028435e-16	9.08219660481707e-17	-6.545300078208041e-17	-6.469267276310483e-17	4.587842128378159e-17	2.347460765489045e-16	4.790797262170665e-16	7.685740282611571e-16	9.851527903383345e-16	9.588306763066938e-16	6.866635463996391e-16	3.7762187687452734e-16	2.836799351532953e-16	4.2730796567395814e-16	6.812348605969219e-16	7.736335173182011e-16	7.596049941681391e-16	7.04109774074893e-16	6.473436500318242e-16	4.69452117202562e-16	2.7698339027980975e-16	8.704869017204229e-17	3.091936860776075e-17	4.9602262749482685e-17	4.514007561141132e-17	-2.854484630731057e-18	2.3325500577645957e-17	1.7538143307234313e-16	3.6709805898876374e-16	4.1114622038022654e-16	3.1484171516013427e-16	2.2472475849463287e-16	2.413392969318997e-16	3.1902875734601174e-16	3.754233798793247e-16	3.3594024363056927e-16	3.6297997273835323e-16	4.970179814173361e-16	5.891993633933509e-16	5.4394817732367e-16	4.457109892200967e-16
13	-1.5934013041066318e-15	-1.5845698648780887e-15	-1.5240676435378264e-15	-1.357170139190386e-15	-1.1651179156992067e-15	-1.0466137273227134e-15	-1.0094652246752957e-15	-1.0258268524586993e-15	-1.0603748269957296e-15	-1.0905631724977134e-15	-1.1239371800052217e-15	-1.2064488362119926e-15	-1.295813938334673e-15	-1.3988635971631575e-15	-1.3942751287827939e-15	-1.2607562778580354e-15	-1.0665620415224252e-15	-9.257361701934938e-16	-9.052740186434918e-16	-9.49627291388581e-16	-9.947567374805495e-16	-1.0434419125314853e-15	-1.1300436732872994e-15	-1.2974376161449323e-15	-1.4765791903548474e-15	-1.5577893313607617e-15	-1.637975664115827e-15	-1.5917707103612412e-15	-1.5846792117977737e-15	-1.575710185045983e-15	-1.575335867924804e-15	-1.5970844675230885e-15	-1.63542790043107e-15	-1.621301955206336e-15	-1.508530653155715e-15	-1.3211211871737463e-15	-1.148362534826793e-15	-1.0326313742133289e-15	-9.542954614788325e-16	-9.093960402087333e-16	-8.83213302456342e-16	-9.169561723348633e-16	-9.532335374909047e-16	-9.49080473040692e-16	-9.418710575327076e-16	-9.936752184181182e-16	-1.1287000257322676e-15	-1.2782461339558222e-15	-1.3691929277894815e-15
14	-4.153025686244947e-16	-3.9067028526479905e-16	-2.797251648930044e-16	-1.138741102959328e-16	4.669241851241036e-17	1.134927908252244e-16	7.430797858675022e-17	-7.957836813729854e-17	-3.4003993787341743e-16	-5.876933681385012e-16	-7.507788894657927e-16	-7.656402145492063e-16	-6.559408664347331e-16	-5.230706658109858e-16	-3.9360132424056433e-16	-2.833182432913327e-16	-1.4485853978768856e-16	-4.4093705145899236e-17	8.973236604226075e-18	-3.208664989759638e-17	-8.688136624998084e-17	-5.891947601269201e-17	1.0936855705438169e-16	2.345270688702319e-16	2.0436242236021362e-16	-2.372678980202021e-18	-1.5378302246486436e-16	-2.298837805897389e-16	-1.401294304747943e-16	-2.8040164786715956e-16	-6.34896442886064e-16	-9.84040552206638e-16	-1.0706694782487643e-15	-8.697772880671037e-16	-6.290324231276415e-16	-4.767882196444668e-16	-3.5214227567026427e-16	-1.5547918056911282e-16	3.6078985151828395e-17	8.222846105665279e-17	2.531782681797943e-17	7.388582658903312e-17	3.2135863936234993e-16	6.044466144534842e-16	7.458436118560838e-16	7.42189215748997e-16	7.44806651573299e-16	8.316991747091576e-16	8.939887818712414e-16
15	-1.9039950577370148e-16	9.099286469328555e-17	3.3937922415442675e-16	4.671686546029208e-16	5.557130095066442e-16	6.59823248428817e-16	7.103334154362559e-16	6.460673945339482e-16	3.54169802950264e-16	1.7630876824928075e-16	1.8411198283930856e-16	3.237278665052504e-16	3.232521031733519e-16	2.322559539003317e-16	2.5200611649277134e-16	5.365587773702882e-16	9.179722223466452e-16	1.0491105571098058e-15	9.447509627160663e-16	8.609153210049298e-16	1.0125389165971452e-15	1.2138528881439977e-15	1.2897179029111704e-15	9.904336091298915e-16	6.827538154535348e-16	4.829841304945118e-16	4.952309643298729e-16	4.2250864978962123e-16	2.529196143412879e-16	-3.7729248871821156e-17	-3.033581985101467e-16	-4.3346418304051047e-16	-3.466420593776445e-16	-8.32851569437001e-17	1.678769775569062e-16	2.337574095725252e-16	1.865232624775993e-16	1.8932723511347914e-16	3.721713147703612e-16	6.067727415798796e-16	6.980779066854576e-16	6.054372215396551e-16	5.678837391295137e-16	6.281076025495883e-16	7.697000349439021e-16	8.254587149730621e-16	6.287741597103586e-16	2.9866283582844485e-16	-7.763104160535482e-17
16	-6.339290444863746e-16	-7.775488802647594e-16	-8.930821169249322e-16	-9.595699632262772e-16	-1.0055581059493685e-15	-1.0563742999603357e-15	-1.037502348252197e-15	-8.734732010541489e-16	-6.374478421849951e-16	-5.08037608892468e-16	-5.128157468996865e-16	-5.845117912340916e-16	-6.014255973415508e-16	-5.979834798474607e-16	-6.243768959098745e-16	-6.818786585648208e-16	-6.851438092880114e-16	-5.323528781781067e-16	-3.1995505585659815e-16	-1.7748916106691283e-16	-1.57454056351109e-16	-2.6545842583700954e-16	-3.6726818122784157e-16	-5.0054402873095e-16	-6.355764319697528e-16	-7.832512380575738e-16	-8.554323749238947e-16	-8.947549113765567e-16	-8.4514952081175e-16	-7.391307236930245e-16	-6.537711037011598e-16	-6.10021974714264e-16	-5.747615665055836e-16	-5.219410604463832e-16	-5.050893558244777e-16	-5.150500912577399e-16	-5.531069906213245e-16	-5.825126656758651e-16	-5.6504260671761735e-16	-5.051085961801156e-16	-4.1141144560796716e-16	-3.069173400930729e-16	-2.7574863576556973e-16	-3.2712662014184466e-16	-4.614799723521968e-16	-5.804701145505254e-16	-6.187343160632439e-16	-6.420491689243491e-16	-5.930178376694497e-16
17	3.727784990310615e-16	3.3736056545542885e-16	2.9591515141612466e-16	2.9507786336753755e-16	3.858895132648301e-16	5.320828279033039e-16	6.087812382745405e-16	5.401576070204542e-16	2.969039115371792e-16	3.857880427802766e-17	-9.341736448150212e-17	-2.821845588753665e-17	1.449116675615795e-16	3.7092529368410497e-16	5.690474422077939e-16	7.071288187959851e-16	7.530523921483653e-16	6.654912544398917e-16	4.700248024277877e-16	2.4915839897536847e-16	8.680112285954499e-17	1.527841904451474e-17	3.486659300313057e-17	8.91532374405539e-17	2.1714658741201315e-16	3.4037693359297283e-16	3.69101992410693e-16	2.3212694545585224e-16	1.7431161226631722e-17	-7.235407837800783e-17	3.691071960920274e-17	2.6040769571750513e-16	4.1779826799981273e-16	4.772973546173408e-16	5.544356648121893e-16	6.411034796242306e-16	6.556119369889894e-16	5.252096160782368e-16	4.3340734613373453e-16	5.407324247232415e-16	7.866857829279327e-16	9.235083845007562e-16	8.918814832379608e-16	8.651986907997602e-16	1.0495556061507866e-15	1.3810534832168953e-15	1.4947744847741454e-15	1.279030559532827e-15	9.96277564641663e-16
18	5.160515562864747e-16	7.899562866174094e-16	1.0911718256379404e-15	1.287534242663283e-15	1.374624921183306e-15	1.3965709941816483e-15	1.375177979741191e-15	1.285965843648037e-15	1.013733377710183e-15	6.669512255485475e-16	4.132102705652254e-16	4.3352972436257763e-16	6.687982753920824e-16	1.0275406145006487e-15	1.4021012070294125e-15	1.7725322964372612e-15	2.0384394636498627e-15	2.0368016420298077e-15	1.7015287659046802e-15	1.2455464645763862e-15	9.960071909484693e-16	1.0583279531874262e-15	1.313250485087297e-15	1.4179438513542598e-15	1.357090077421487e-15	1.1717968062736903e-15	9.714511076005027e-16	7.129761786169958e-16	5.469126400011213e-16	4.99487692333276e-16	5.249824723088581e-16	4.72605847750732e-16	3.7586549643858736e-16	4.1783784876639854e-16	7.02307690521243e-16	1.0282933924288232e-15	1.1473710200905638e-15	1.0446561478373822e-15	1.0348042039910668e-15	1.295741091270654e-15	1.6068645224506785e-15	1.639516446818736e-15	1.4518650280654399e-15	1.3415362837347653e-15	1.540779009687465e-15	1.8241330666980272e-15	1.708527130073959e-15	1.1707778078138427e-15	6.3248829762915e-16
19	4.863550539857876e-16	4.88883811938892e-16	5.891339450797426e-16	7.136136870765695e-16	8.067205305939687e-16	8.221443955631656e-16	8.0749126122817e-16	7.618507666718444e-16	7.107956034609681e-16	6.539063863093864e-16	6.204523884795534e-16	6.290235842615733e-16	6.833406043720692e-16	8.251977954816104e-16	1.0248372113779602e-15	1.2143631719456e-15	1.2807118837097992e-15	1.1628153135591433e-15	9.382500746510653e-16	7.461417050102188e-16	6.710708067197173e-16	7.063768539579183e-16	7.3614030020712905e-16	7.450373430551327e-16	7.583179819112909e-16	8.368595758973122e-16	9.20442490014912e-16	9.027732387413102e-16	7.430769509739579e-16	5.821853113070788e-16	5.194457517149699e-16	6.049860664079267e-16	7.338684599891312e-16	8.242610235799646e-16	8.932259737552556e-16	9.469472132923684e-16	9.5388237619633e-16	8.229883607131289e-16	6.446874414727969e-16	5.698640557062876e-16	7.112323037790803e-16	9.216990527400947e-16	1.0528361952834216e-15	1.0710828519247513e-15	1.0627761389046668e-15	1.0999353456782215e-15	1.1091991545526004e-15	1.0091702172599241e-15	9.71204346084967e-16
20	4.987426446792564e-16	6.718590212989492e-16	7.635944252843907e-16	8.306450157312976e-16	9.669733079300452e-16	1.1364491626503162e-15	1.154408961183967e-15	9.318137524140516e-16	4.871904312283191e-16	1.5005397414514705e-16	6.577543941245418e-17	2.1262838113487782e-16	3.7407350606904077e-16	5.575566689896985e-16	8.106338999685321e-16	1.1312918688588935e-15	1.3281835450734634e-15	1.2107993322063799e-15	8.747589033184102e-16	5.940126322204488e-16	5.317630529043922e-16	5.81365248060659e-16	6.162516583315034e-16	5.532971617043677e-16	5.741469516573737e-16	6.814419942986712e-16	6.850938333123032e-16	4.905711707107199e-16	1.999545022837664e-16	9.054442452113781e-17	1.8785021761406216e-16	2.4633620624575994e-16	1.4604551464390246e-16	3.372644915365198e-17	1.9256491020554904e-16	5.561207497299706e-16	8.422648016185469e-16	8.147322084536939e-16	6.860861980461698e-16	7.489281573927392e-16	1.0263495871387473e-15	1.221578748127404e-15	1.2368134252613737e-15	1.1629147713420756e-15	1.2166731219734414e-15	1.3668692248493996e-15	1.2995212337406996e-15	9.793717335775756e-16	6.473418900752713e-16
21	1.7391611163998461e-16	4.191539437353055e-16	7.907190175649777e-16	1.0114770731212484e-15	1.0130968350258888e-15	9.47958410353595e-16	9.283107003956555e-16	9.298443713282628e-16	7.591973755955396e-16	4.841364907170899e-16	2.376916872843945e-16	1.3253154288474652e-16	1.7489096017666108e-16	3.969578450215409e-16	8.060502592392438e-16	1.2633132982880087e-15	1.4968274752095808e-15	1.3507115907457107e-15	9.943600321104164e-16	7.068248932954208e-16	6.451743021617709e-16	7.05002564933295e-16	8.412283642556739e-16	9.110850379617064e-16	9.628821310314904e-16	8.916849153062532e-16	6.888793879492025e-16	3.9792746427365923e-16	2.9324724489287667e-16	3.219173198645721e-16	2.854114893652811e-16	7.213316884953934e-17	-1.140414917318998e-16	-2.6930811901948873e-18	3.6131854963696235e-16	6.802270019335729e-16	7.089707309342544e-16	5.270529014129608e-16	4.2101309398225953e-16	5.400648820066927e-16	7.859880673196206e-16	9.615423414399524e-16	1.0662268894686195e-15	1.0762072300985969e-15	1.0958325410047442e-15	1.0943519424125691e-15	9.10432028119207e-16	6.214473706611899e-16	4.560223632715882e-16
22	-1.608480230400719e-16	-5.96137422240954e-17	2.9762965054722355e-17	1.66296167937561e-16	3.767860313367691e-16	5.790702221267165e-16	6.154182745350963e-16	4.716516647695217e-16	2.345823144248768e-16	9.114584496992186e-17	7.913416771259942e-17	1.3359252704663743e-16	1.4299143467680494e-16	1.8484638201042308e-16	3.005462906352393e-16	4.986553267104727e-16	6.526097913700165e-16	6.680596109882113e-16	5.720499040954416e-16	4.824130059829982e-16	4.2744360245897853e-16	3.542564396080135e-16	2.0463166973160645e-16	6.367034111268316e-17	5.509080230916379e-20	-1.825179186908264e-17	-1.2711547067743818e-16	-2.9143137571312556e-16	-4.438910690025337e-16	-4.825527021066201e-16	-4.3625587467921195e-16	-4.4542970531267e-16	-4.947393528509088e-16	-4.6450977084300395e-16	-2.239522108292397e-16	9.375812070962976e-17	2.914601094550002e-16	3.176895250349421e-16	3.2959070204252346e-16	4.726063119352908e-16	6.481264716627715e-16	6.812573457397792e-16	5.856975471459721e-16	5.012200771510289e-16	5.159044466816669e-16	5.043078408910487e-16	2.813512838781507e-16	-7.40025394350274e-17	-3.5241622549939304e-16
23	-4.2118862340363637e-16	-6.771957332701376e-16	-8.325885772299752e-16	-8.208580073057969e-16	-6.794544372840628e-16	-5.104336992118701e-16	-4.623792499804431e-16	-6.701830766114296e-16	-9.146248673730937e-16	-1.0387786479546264e-15	-8.774104891366231e-16	-6.159500935114709e-16	-4.4329640037810087e-16	-4.508869126552649e-16	-4.3584433618109937e-16	-3.0677236732412787e-16	-1.6634293915519687e-16	-2.5880780451776687e-16	-6.211527661078391e-16	-9.94095602130734e-16	-1.1199761536498993e-15	-9.089414539437504e-16	-7.265151777121715e-16	-6.018367931890301e-16	-6.459693718756957e-16	-5.868109665600604e-16	-5.100651520844146e-16	-4.617660391927379e-16	-5.13723244142843e-16	-6.50388904276701e-16	-6.375577034422463e-16	-4.590532512329182e-16	-2.6717805512553867e-16	-2.0957140099496713e-16	-1.9672733398891526e-16	-1.5640030410298987e-16	-1.536726041457791e-16	-3.042441606207358e-16	-5.903000675434318e-16	-7.452377401340962e-16	-6.174898398403112e-16	-2.727927470057315e-16	-8.854658315450371e-17	-1.188234267579863e-16	-3.449357473533695e-16	-5.346092482729665e-16	-5.338038159504727e-16	-4.736476131933129e-16	-4.4313758029472867e-16
24	-1.6350321811353564e-16	-2.873329486982687e-16	-2.968059471083425e-16	-1.738972682486726e-16	1.5097642813043988e-17	1.4934328517494238e-16	2.171818751672452e-16	3.465983843565932e-16	5.614513433012177e-16	7.375969047474065e-16	7.098985383779868e-16	5.062949131494859e-16	3.6350119586391863e-16	3.499700450417019e-16	3.9178006867431926e-16	2.731539114376333e-16	2.189832977595019e-17	-1.2955159902749394e-16	-2.839118802531812e-17	1.6571051095236462e-16	2.0135569521421788e-16	-1.0081743881165814e-17	-2.4669909437951067e-16	-3.7790511121274314e-16	-3.519659709142053e-16	-3.412568024458697e-16	-2.6735302334113023e-16	-2.434132140224528e-16	-9.276713793360604e-17	7.634002716355544e-17	1.5416830690145761e-16	1.1939890058327404e-16	9.897438112862167e-18	-9.323479790640843e-17	-1.750330638089505e-16	-2.2642431525336413e-16	-2.8129861447065906e-16	-3.531459581552875e-16	-4.3552587011394036e-16	-4.790543481520589e-16	-4.476761163717867e-16	-3.704891433492382e-16	-2.9840966740582333e-16	-3.109585509477206e-16	-3.9433912002900486e-16	-5.126014348702493e-16	-5.993287715105157e-16	-6.759365569862889e-16	-7.126015587032265e-16
25	-7.793352766964688e-18	-1.805078718348484e-16	-1.8681262464481835e-16	-2.810594022334804e-17	1.7884955037293566e-16	2.2049445379470842e-16	1.7228806654633073e-16	2.7667190865032365e-16	5.455810681023592e-16	7.563677608251031e-16	7.05470984513117e-16	4.429119651051906e-16	2.766692817698151e-16	3.06455774017795e-16	3.840329968122014e-16	2.6542227100356667e-16	-3.7138676499658954e-17	-2.6677249438330063e-16	-2.480999274153645e-16	-4.5061629263599924e-17	1.4038986289110824e-16	1.0734331388759194e-16	-1.572106027623931e-17	-2.6104054952735404e-16	-3.099176187385629e-16	-2.253562283338456e-16	7.44632127461729e-17	1.3565950695214217e-16	6.741042145264897e-17	9.248913995814729e-18	8.699142495819846e-17	2.699785994044422e-16	3.5823592975471023e-16	2.8850141174033715e-16	1.642120900102971e-16	1.5615825490871578e-16	2.615627907700734e-16	2.4698845306783527e-16	1.127620776874552e-16	-1.4900681285050212e-17	4.917339296392595e-17	2.1110838500967527e-16	2.967597392751551e-16	1.8585231274265616e-16	5.62971451496775e-17	7.391501327274808e-17	1.5818711220228322e-16	1.5093050567120691e-16	1.491932828156549e-16
26	-1.6565906193740865e-16	-1.1896874797636176e-16	-1.5569723899666808e-16	-1.7713856697584868e-16	-6.31507513940757e-17	1.2778756828143844e-16	2.005779176784404e-16	1.3817684400030836e-16	1.2890863988073314e-16	3.212736269714359e-16	6.509199847400663e-16	8.136728859647659e-16	7.158063746326078e-16	4.850370357184928e-16	3.076353843060576e-16	1.496785907843993e-16	-7.515831124555776e-17	-3.0475274348956523e-16	-3.565350683963948e-16	-2.1710920342499504e-16	-6.224379212592271e-17	-7.545607216812125e-17	-2.1417610349458998e-16	-3.352655395245812e-16	-2.9787716562632873e-16	-1.7198460593673426e-16	-8.880373471754472e-18	-6.707255857714055e-17	-2.695741594953956e-17	-6.15880348480202e-17	-2.3151168376366445e-18	1.482841312873571e-16	3.1022824638063215e-16	3.429080078949592e-16	2.3242933787319494e-16	5.862596485001611e-17	-7.12416197864962e-17	-1.5519417458834884e-16	-2.76453798452211e-16	-4.291958568969341e-16	-5.596524442446926e-16	-5.42807136738801e-16	-4.877776269756627e-16	-4.472601034319698e-16	-4.459861915160918e-16	-4.7873447237768295e-16	-5.555255741494755e-16	-7.20244551378068e-16	-8.605386552007383e-16
27	-6.005511639304064e-16	-6.508721101213291e-16	-5.867097395640989e-16	-3.96915407157123e-16	-1.8890652281987768e-16	1.1800982767483591e-17	8.93347030230552e-17	9.314034273190105e-17	6.579615067737013e-17	1.3852237348868045e-16	3.167782824891789e-16	4.0518924447121615e-16	2.6838893414803925e-16	-4.596011633571223e-17	-2.423070416717935e-16	-2.3330059626815707e-16	-1.83509329346551e-16	-3.3882428439254917e-16	-5.81581386979855e-16	-6.627840020006727e-16	-4.882218471243824e-16	-2.9602168890053617e-16	-2.5154914435173577e-16	-3.224195839235743e-16	-2.258528983146397e-16	5.501204147873522e-17	2.84024401494802e-16	2.3980397492465727e-16	1.441941768725563e-16	1.131843203051313e-16	2.7624111035004196e-16	4.871787907852507e-16	6.28002730535423e-16	6.754473841477939e-16	6.506128426840533e-16	4.577428866421823e-16	9.249373350797027e-17	-2.760165640021726e-16	-4.860183576498819e-16	-4.78542208429482e-16	-4.507697408342219e-16	-5.277325867855215e-16	-6.576076691512536e-16	-8.116398382388703e-16	-8.384707959808238e-16	-8.187350465737683e-16	-8.716249281050983e-16	-1.0167500561049786e-15	-1.1759851489743969e-15
28	-3.786872302589975e-16	-4.073893531178464e-16	-4.3457986160099723e-16	-4.597708431149734e-16	-3.7357330324384374e-16	-1.2651795874343173e-16	8.311574052939532e-17	8.910167445716356e-17	-3.030469475907604e-17	-1.2202747979077831e-17	2.145538886375764e-16	4.49220554419162e-16	4.3030972861416903e-16	1.8734112113747587e-16	-4.3862851160751757e-17	-1.590149171439412e-16	-2.41802845800102e-16	-4.771214318227962e-16	-7.538126514774386e-16	-8.39906507244661e-16	-6.141521296042816e-16	-2.570511507866427e-16	-3.202608374048265e-17	-9.189283498666788e-17	-1.773401406388573e-16	-8.192835752320265e-17	1.5436242117415895e-16	3.218855650498306e-16	3.580287865110774e-16	2.0708971788953688e-16	1.7336654154603233e-16	3.345505641502826e-16	6.569325504145525e-16	9.389061087310173e-16	1.0690283232357564e-15	9.19029522943711e-16	5.838541337238529e-16	1.7372663910810321e-16	-1.2438261172587204e-16	-1.9114442709653522e-16	-6.738875383360976e-17	1.1397883583751083e-17	-4.3004443723082294e-17	-3.05033526808067e-16	-4.599846600612975e-16	-4.489370874810784e-16	-3.7266020490651583e-16	-4.466677126667057e-16	-6.601734593453594e-16
29	-2.141908673352456e-16	-2.912078516523662e-16	-3.055955468184388e-16	-1.79097131101251e-16	5.654338144978144e-17	3.1047919761968096e-16	4.739440892265684e-16	5.764815867132715e-16	5.379221632994906e-16	4.582309479137203e-16	3.9874191494479093e-16	3.9933301979756397e-16	4.1611688415327e-16	4.3854841139456304e-16	4.3215986855274615e-16	4.0980293636441593e-16	3.784877916513423e-16	2.833124851282421e-16	1.6759121786291697e-16	6.515852211647322e-17	7.009317665899059e-17	1.0470042091594757e-16	2.164248662078231e-16	2.2053021667931927e-16	3.0068842996073533e-16	3.5819918040963267e-16	3.00039129919572e-16	6.905817986109175e-17	-6.645461018635866e-17	7.023427883598272e-17	4.1839557773937044e-16	6.072972668070312e-16	4.770134931925617e-16	2.807768629032051e-16	3.4416161222010284e-16	5.812803092239878e-16	6.748637822839705e-16	3.7236355029593723e-16	-1.906866090658654e-18	-9.894942054004412e-17	1.1034721594511901e-16	2.8684688856355335e-16	3.2278884328012474e-16	1.5214923414313626e-16	7.138020978675042e-17	2.589813377516595e-17	-1.6852531971025216e-16	-4.562578946882258e-16	-6.033654369701737e-16
30	-1.0313769528609688e-16	-1.7377383102575274e-16	-2.28030173359333e-16	-1.8493881131038717e-16	-5.909041768803313e-17	4.703282817815562e-17	1.2221490888689002e-16	1.2970262124512224e-16	1.1812203388764175e-16	1.0659649917599154e-18	-1.607348241042225e-16	-2.6321579046335893e-16	-2.1185243751433682e-16	9.11455687765828e-18	2.380178127419956e-16	3.745584613021548e-16	3.940132237045749e-16	3.3596289284488813e-16	2.0853942720240399e-16	3.2347106575793805e-17	-1.2449283516252515e-16	-1.2314999513913758e-16	-8.954354937972683e-18	1.7370307023102512e-16	2.361940886168321e-16	1.9235536283410607e-16	4.045441657629888e-17	-1.1514611241851998e-16	-2.1174682730377042e-16	-2.3570912183727677e-16	-1.96440863696348e-16	-1.1973832946046273e-16	-1.0085529413637487e-16	-1.2832944497984508e-16	-1.1318354402269965e-16	-3.208807185715054e-17	2.6631339705063002e-17	-4.1115495808758887e-17	-1.4867551000920584e-16	-1.2671599164443284e-16	8.807800940983264e-17	3.150028901751557e-16	3.627331551776011e-16	2.4012010758824353e-16	1.4580939041560137e-16	1.9553828527366613e-16	3.298357690763416e-16	3.5987291127212857e-16	3.6495679646823665e-16
31	-5.637365893622434e-16	-4.548408360058712e-16	-4.335001227863463e-16	-4.349393643551862e-16	-3.6625151104159376e-16	-1.6618750290202124e-16	-9.076140508121047e-18	1.9454648137206145e-17	-3.534053395238462e-17	-8.044460095938953e-17	-2.6032460995878e-17	2.817510580467706e-17	7.744909689821778e-19	-1.1093157267884783e-16	-2.175059295345248e-16	-3.2253135063886614e-16	-4.568337675946298e-16	-6.585144853676313e-16	-7.995350365134854e-16	-8.126251490213802e-16	-7.348471675502119e-16	-6.605330898525717e-16	-6.238722870583417e-16	-5.604614562463897e-16	-4.3702033409168824e-16	-2.3957050330476303e-16	-2.209406392980684e-16	-2.7544283336136795e-16	-2.692092902657365e-16	-2.4041726567475214e-16	-1.717055900749728e-16	-1.8228263655089326e-16	-2.3459752895259186e-16	-2.0618465440193891e-16	-3.424293724275118e-17	3.753868102505346e-17	-1.9900998101961557e-16	-6.660629987538642e-16	-1.0438133272805514e-15	-1.0607275945972857e-15	-8.385302010099863e-16	-6.068436242279166e-16	-4.75485229635366e-16	-4.816557442604251e-16	-5.336926554308983e-16	-6.907043140231078e-16	-9.673422574931685e-16	-1.251954469601409e-15	-1.3465674015075572e-15
32	3.5400000043650226e-16	5.361320015494896e-16	7.107745599173094e-16	7.659294261716248e-16	7.631729302380991e-16	7.982686065768285e-16	8.993561554686553e-16	8.896510383003408e-16	6.056431512871459e-16	1.7819327322011515e-16	-1.5627352347174174e-16	-2.5136159760755104e-16	-1.997915371510225e-16	-1.0855223885551733e-16	-4.51079320114142e-17	7.236648262718135e-17	2.9600055483484445e-16	5.05103891473864e-16	6.066966942615362e-16	5.640654474885093e-16	5.246290171345483e-16	6.59728107371247e-16	9.387339604849e-16	1.1442283002087708e-15	1.1205096861321138e-15	8.819290284761974e-16	6.571099710639156e-16	5.354462326772676e-16	6.202891571920136e-16	4.712710899330563e-16	2.6433714171656517e-16	1.3449093361759369e-16	1.7960008005379152e-16	2.9646926507326057e-16	3.3123498115263115e-16	3.416474139485216e-16	4.29489992769344e-16	6.106540217633835e-16	7.022472898429251e-16	5.866420832503402e-16	3.6913157186478145e-16	3.858686611522344e-16	7.709207898791831e-16	1.3544407732877382e-15	1.9229706983725745e-15	2.3316006872677457e-15	2.5817833311847883e-15	2.7257756640719165e-15	2.8186544187455334e-15
33	3.4710810965319114e-16	2.049169576269508e-16	1.9253502817294088e-16	3.897858710798144e-16	6.85801775927755e-16	8.604141369350122e-16	7.966413591122616e-16	6.278184567325579e-16	4.460095090880296e-16	3.9457155131438045e-16	3.6379241945992615e-16	2.9866589321397077e-16	2.034396306338749e-16	2.8099594950345197e-16	6.169290178375226e-16	1.0627200099778445e-15	1.3260323571819969e-15	1.226498599534602e-15	9.60011603957964e-16	8.06308289149208e-16	8.70217424846475e-16	1.0122963702356467e-15	1.1309212883875003e-15	1.1858139097406617e-15	1.2769437027926462e-15	1.2739148904417185e-15	1.086858067267788e-15	7.025794992680649e-16	4.954955214717863e-16	4.774211157622638e-16	5.608630790458264e-16	4.909999968569682e-16	2.7046758217667286e-16	1.3154896314462339e-16	2.5819387895505434e-16	5.374614040390018e-16	7.3714247642236e-16	7.2647172769498e-16	6.124031269522171e-16	5.643990374971585e-16	5.855667693551214e-16	6.424366535098742e-16	7.535040538874642e-16	8.515932913378071e-16	1.036474324445818e-15	1.2546734582610905e-15	1.373548340508442e-15	1.3552613016821033e-15	1.2627427557475005e-15
34	6.373677624345596e-17	1.4811444584253767e-17	-5.080799873100209e-17	-8.587620873317604e-17	-9.503471993086343e-17	-1.4722260984310755e-16	-1.6355513591384268e-16	-1.0960326431628853e-16	3.858264340370214e-17	1.1053565318059535e-16	2.5186378665031602e-17	-1.4044009827933443e-16	-1.9145578214147438e-16	-2.68790150894461e-17	3.24025916478338e-16	6.745025967887795e-16	8.474324411836058e-16	7.456074006523841e-16	4.900787593416638e-16	2.6785379694652366e-16	2.0020989488163652e-16	3.02870959793918e-16	4.1347594805676985e-16	5.379404020362255e-16	5.982094227803731e-16	6.596789567127713e-16	6.311483806501606e-16	5.00561591293427e-16	2.9539918750913873e-16	1.4834439865614935e-16	7.184367062233345e-17	1.4782797512955366e-17	-5.535047674713608e-17	-1.0307903348801593e-16	-8.016279493006587e-17	5.0377251184982997e-17	1.4303982250878726e-16	1.0780862238659072e-16	-4.623034004558521e-17	-1.9011222741713917e-16	-1.7033578784816148e-16	-5.223218036924454e-18	2.967604093310565e-16	5.992824698368208e-16	8.486525056627591e-16	9.913274640574472e-16	1.1354550133647661e-15	1.2112599309046486e-15	1.2060658182023882e-15
35	-9.327888694561766e-16	-1.2372671335662755e-15	-1.3211186990399925e-15	-1.0604394935759174e-15	-7.541388139195215e-16	-6.882279858064135e-16	-8.193619640572959e-16	-9.079278922585616e-16	-7.432119618524802e-16	-5.671685812451334e-16	-5.505135573933884e-16	-7.100829898442358e-16	-7.990595514075944e-16	-7.805733924214708e-16	-7.473042417857898e-16	-8.316145975606846e-16	-9.498436486244696e-16	-9.297376740747037e-16	-8.032747163258468e-16	-7.7792823458405e-16	-9.631657263269936e-16	-1.1534556647994185e-15	-1.178757737320812e-15	-9.765745288928063e-16	-8.131002550138672e-16	-7.520004179505254e-16	-8.703399204442682e-16	-9.506039815991944e-16	-9.948790455524423e-16	-1.0577207716531805e-15	-1.0709540121198996e-15	-9.914306867023917e-16	-8.974242154431382e-16	-8.880515188751389e-16	-9.494346223937243e-16	-9.62027625480629e-16	-8.958853821664411e-16	-8.440382739363379e-16	-9.194837883786534e-16	-1.0825779256608488e-15	-1.2012755887480185e-15	-1.1855546833744492e-15	-1.1080048674620662e-15	-1.0388257304963224e-15	-1.0062490089089116e-15	-9.889162273305357e-16	-9.157776738814231e-16	-8.635599843176166e-16	-7.625522518439776e-16
36	-6.262675712705895e-16	-6.816009656498514e-16	-6.87114801178932e-16	-7.007549775794845e-16	-7.513985856734143e-16	-8.054234793019218e-16	-8.367945972962208e-16	-8.153114697711374e-16	-7.350687115547374e-16	-6.289318120693868e-16	-5.684855647425381e-16	-6.084289395902839e-16	-6.943416052657549e-16	-7.889972139770145e-16	-7.895974847089215e-16	-7.131514023840646e-16	-6.307637596093912e-16	-5.491330378317416e-16	-5.148665115132907e-16	-4.733575475530386e-16	-4.500916710376036e-16	-4.875710621500574e-16	-6.011076377151911e-16	-6.705729517999147e-16	-7.492522952467887e-16	-8.138895477290601e-16	-9.452791664253525e-16	-9.707943858124162e-16	-9.223115643921339e-16	-7.861991932228218e-16	-6.956976317321056e-16	-7.093706173347534e-16	-7.978488658788036e-16	-8.9959707997899e-16	-9.952614465987397e-16	-1.076902182782327e-15	-1.1590413000095704e-15	-1.1433381351617755e-15	-1.048634969662379e-15	-9.49409801834759e-16	-9.75848219027575e-16	-1.0523442115495613e-15	-1.1256844000825014e-15	-1.042212899888444e-15	-9.970361527165946e-16	-1.1104646948142748e-15	-1.3345540931647423e-15	-1.5081311131315687e-15	-1.5593667961676423e-15
37	4.2274413123086503e-16	3.6798965460298566e-17	-2.765506997178699e-16	-4.29710671882237e-16	-4.37418280774364e-16	-3.3015823640621437e-16	-6.344792143376818e-18	5.206146133505827e-16	9.65213226525092e-16	1.0426378047789402e-15	7.809657004832994e-16	5.042610628250301e-16	4.601024467728459e-16	5.193760726836144e-16	5.124379864657166e-16	4.1274431519082017e-16	3.9501279648569016e-16	5.693731185113293e-16	8.359719141633627e-16	9.944665122084197e-16	9.711859799756223e-16	8.350522074665608e-16	6.994436986914249e-16	6.16590691506415e-16	6.955862499031367e-16	8.343287585958714e-16	1.1049405035964191e-15	1.1351831648914274e-15	1.0275876272771391e-15	7.876566236295217e-16	5.817477245246786e-16	5.203118140546561e-16	5.287359535079266e-16	4.2848036320152685e-16	1.5861016299323846e-16	-1.0259761748673522e-16	-2.1422770610606405e-16	-1.6695539782182727e-16	-1.3771356022451736e-16	-1.8305078184952427e-16	-1.6876701547573605e-16	6.369922278633428e-17	4.2010839874245226e-16	6.537447881810401e-16	7.24112301091728e-16	7.724011682104515e-16	1.0299725588752971e-15	1.3585206482854165e-15	1.5756955920977387e-15
38	-2.4839297779971053e-16	-5.044888019398254e-16	-6.366045742042892e-16	-6.745745214940152e-16	-7.053978767070449e-16	-7.472300576374141e-16	-6.310006274079483e-16	-3.81762006154364e-16	-9.615482671899684e-17	-3.384624767027205e-17	-1.3632879300111547e-16	-2.467681132852131e-16	-2.0688338387355342e-16	-1.605042326820992e-16	-2.222868846060414e-16	-3.6273068885006134e-16	-4.2336381458714215e-16	-3.121405298407472e-16	-1.916869981162831e-16	-2.2171368850507904e-16	-3.888065515698794e-16	-5.051416739620886e-16	-5.046950437181992e-16	-4.1549378065609244e-16	-3.8381667671237514e-16	-3.956982017237238e-16	-4.2101674259622583e-16	-3.828265881738325e-16	-3.550510303619433e-16	-3.1867438742710916e-16	-3.116529412716857e-16	-2.8508616034369453e-16	-2.9798127950899535e-16	-3.778152808573603e-16	-5.080638606124464e-16	-5.542486613159562e-16	-5.070914012935521e-16	-4.774874630585405e-16	-5.323784695177436e-16	-6.44610693598709e-16	-6.075726940179953e-16	-3.962632167076716e-16	-1.79960831271003e-16	-8.283565094519109e-17	-7.750464269925328e-17	-2.569354690631314e-17	2.3229924106780324e-16	4.962874741648291e-16	6.849084088448879e-16
39	-2.8526633835319633e-16	-4.153853763093373e-16	-5.729784381816429e-16	-5.858115889700333e-16	-3.923459329562141e-16	-1.7309434933339091e-16	-5.223668072060091e-17	2.2628435310302297e-17	1.987691897135811e-16	4.21437357418337e-16	5.507477400781146e-16	5.066947620383048e-16	4.555507315557023e-16	3.8991476178256595e-16	2.409237080917459e-16	-1.1394327513363145e-16	-4.942848687500571e-16	-5.639152146889899e-16	-2.972250074551998e-16	-5.250467919596558e-17	-1.315445853241811e-16	-4.639567522507504e-16	-6.618945501139826e-16	-6.138176676925861e-16	-4.1782478276465793e-16	-3.7788876847284554e-16	-3.9825395973111547e-16	-5.453719840963004e-16	-4.728976966350994e-16	-3.0126950029525984e-16	-2.0261796565374123e-16	-2.5065527802035994e-16	-4.3158393878480828e-16	-6.189785582292746e-16	-7.214786106915859e-16	-7.24499431775127e-16	-7.633392039283996e-16	-9.048932347105346e-16	-1.08892165225355e-15	-1.1607932136603634e-15	-1.0226923990488708e-15	-7.622612410914098e-16	-5.653554605568284e-16	-5.452876371587913e-16	-6.739907184895359e-16	-8.28845138138358e-16	-8.517251402704594e-16	-8.4684362127116495e-16	-8.380734461013443e-16
40	4.5508989990285014e-17	-1.8816950900778061e-16	-2.1872926288120541e-16	-3.9603318278927254e-17	2.1679467839655996e-16	3.1339847534152303e-16	2.1176052506190672e-16	7.827407423980617e-17	1.312839472162529e-16	3.4508133433569193e-16	6.22043091731415e-16	7.105859581030545e-16	6.500153918399042e-16	5.434285156699653e-16	5.163984972911742e-16	4.741278020434964e-16	3.1780566916742814e-16	8.574909772278543e-17	-5.009270732449296e-17	-1.493646120478659e-17	9.483015770913621e-17	9.436212671329506e-17	-7.5186519617824e-18	-1.4992428808904293e-16	-1.5152882748961944e-16	-2.7205207321999033e-17	1.389511949794982e-16	8.498442827599158e-17	4.0085534942113835e-17	4.400835038738472e-17	1.914424140498439e-16	4.0484983907325256e-16	5.297689133974881e-16	4.804943713813127e-16	3.2718202905454306e-16	2.0140376717659848e-16	2.031438967515604e-16	2.3773858594067734e-16	2.1110373654382987e-16	8.445563515158407e-17	-8.793254179312029e-17	-9.551946204951258e-17	-9.278843392791762e-17	4.406986449045774e-18	7.171218533546102e-17	8.558621939714217e-17	1.8389902963876427e-17	-1.1701782038257427e-16	-1.8468029484385474e-16
41	-4.754524483471172e-16	-4.794283332673152e-16	-5.234511135586421e-16	-5.03672985171587e-16	-4.2087742734155025e-16	-3.0041748004741845e-16	-2.785561651700527e-16	-3.4016016606450237e-16	-3.604528855356572e-16	-2.486085206546911e-16	-2.929480242064924e-17	1.0966253979982729e-16	4.5168545676441976e-17	-1.6580769285865033e-16	-3.6222312597258388e-16	-4.766989129072031e-16	-5.47780604479825e-16	-6.281999047560336e-16	-6.485696688009144e-16	-5.741139663602862e-16	-4.50967332101338e-16	-3.7604319133488746e-16	-4.200099350623289e-16	-4.926733713204912e-16	-5.184437194048172e-16	-4.45702219409281e-16	-4.197204865492364e-16	-4.04704187901872e-16	-3.5229080964572765e-16	-3.2383866044790186e-16	-2.6505717808932927e-16	-2.2095868873905082e-16	-1.9300674687480853e-16	-2.0104392108287323e-16	-2.2630119244418926e-16	-3.0345160116662493e-16	-4.1157905456956835e-16	-4.728376393128531e-16	-4.992619870180855e-16	-5.136362786077689e-16	-6.121036827840345e-16	-7.183783507438008e-16	-7.615853168738675e-16	-7.605749193045029e-16	-7.421710916542291e-16	-7.870059406736299e-16	-8.734023518573477e-16	-9.800231347600898e-16	-1.0616203018017832e-15
42	4.980308730448619e-16	5.107235658213291e-16	6.35488408386688e-16	7.123059748027344e-16	6.89482023361807e-16	6.038706794418882e-16	5.952878317283725e-16	7.0094258298663965e-16	8.520207715665788e-16	9.302099550417986e-16	8.837542987172582e-16	7.197109728960177e-16	5.396586054588694e-16	4.800940789767171e-16	5.530200567601014e-16	6.569897481216239e-16	6.909826698628434e-16	6.415185524023161e-16	5.801490754689851e-16	5.293457662225668e-16	4.479948832033295e-16	3.137144500146628e-16	2.4285105892852913e-16	2.5096315052245815e-16	3.9318289387489496e-16	5.295970812696482e-16	5.944874487383428e-16	5.312546875801909e-16	4.164331680473085e-16	3.8708842505755237e-16	4.476869646437286e-16	5.347157605347053e-16	5.588402653255405e-16	5.001159950852755e-16	4.579519808452506e-16	5.01653234874082e-16	5.968605301213746e-16	5.390475392397434e-16	3.502893720761615e-16	1.8155500574108616e-16	2.3373697665835136e-16	4.043450126772414e-16	5.708919977632805e-16	6.116135709529736e-16	6.606975496203721e-16	7.570193375968043e-16	7.652415257594006e-16	5.833409280485263e-16	4.677666572409706e-16
43	-6.581149860507918e-17	-1.6740787864255123e-16	-3.7800150718311985e-16	-5.262216553642316e-16	-4.402047250593418e-16	-1.3521117102259102e-16	1.0509073436134079e-16	4.572106039526708e-17	-1.9812555691611976e-16	-3.5287356200198477e-16	-2.1626258300128819e-16	3.3289292253018114e-17	1.2021275710148382e-16	-4.265397288159189e-17	-2.4668053102781555e-16	-3.364510286441312e-16	-3.2619069330484303e-16	-4.060336013148884e-16	-5.61584147191866e-16	-6.845904352579126e-16	-6.996582858135837e-16	-6.569327524716052e-16	-6.431808276085327e-16	-6.44385442302362e-16	-5.363213318187791e-16	-3.184178398474301e-16	-2.068884030959184e-16	-2.707669314066568e-16	-4.2569818356389793e-16	-5.562626272500164e-16	-4.67090895951629e-16	-2.443722185968931e-16	-4.7134493408782375e-17	2.871105471100101e-17	8.365960676176976e-17	1.1416274647929932e-16	3.195942928297683e-17	-2.606671916313436e-16	-5.906583544639548e-16	-6.200538803770944e-16	-2.8497823560272086e-16	1.2325686095697054e-16	2.363089746502792e-16	-1.1192839996884699e-17	-2.8935391739683055e-16	-4.079905498340141e-16	-4.986254653324599e-16	-7.655719829398754e-16	-1.0483878949382553e-15
44	3.4713549281078317e-16	2.6473965140158456e-16	1.7917601510913537e-16	2.640985281940774e-16	5.346258417318779e-16	7.869453066899205e-16	7.977574614913765e-16	5.893178142660162e-16	3.8392416935181915e-16	3.5974621952673317e-16	4.741324224629797e-16	4.334598950946812e-16	1.811878831545265e-16	-9.070511221731437e-17	-6.3600688737747e-17	1.9569545723096952e-16	4.095230254265179e-16	3.5154861144433733e-16	1.4074056254333252e-16	1.057099262620773e-17	5.974302802209749e-17	1.4477792539017187e-16	2.0732471554167353e-16	1.712752028809179e-16	2.592543514701906e-16	3.792828305609791e-16	3.8811707040780245e-16	1.765354101747109e-16	-1.0724398737743165e-16	-1.6175035975742207e-16	5.717871997522743e-17	3.391550866443609e-16	4.698760448625713e-16	4.750124248945815e-16	4.899500588246721e-16	5.607066846687978e-16	6.264288361809598e-16	5.462386562803413e-16	4.606636563375152e-16	4.850356150905736e-16	6.377160508119839e-16	7.308172095689745e-16	7.522459302983e-16	6.596839322379124e-16	6.342927670224989e-16	7.067681371848389e-16	7.375842766066333e-16	6.538788778157923e-16	6.35307059381637e-16
45	-2.682121982938887e-16	-3.2436893430898968e-16	-2.945476800567563e-16	-1.4868816414534695e-16	4.95225707274228e-17	1.976915631808676e-16	2.243051373766661e-16	1.3056651896744577e-16	-6.037757265621247e-17	-2.0182597936910556e-16	-1.5036355594455522e-16	1.963572931731974e-17	1.205912798476568e-16	5.319429245061344e-17	-8.494930577093738e-17	-1.3595035278117818e-16	-7.30395569490883e-17	-2.54194072454219e-17	-5.513202314146414e-17	-1.271205313874139e-16	-1.648749788036148e-16	-1.9440846669188667e-16	-2.1202494178016836e-16	-2.1888565019789068e-16	-7.366804285795495e-17	1.6786811338665444e-16	2.8425982975600797e-16	1.138873520307172e-16	-1.6453021400129117e-16	-3.02856639951809e-16	-1.3787570013485623e-16	1.0169657838533304e-16	1.940321943450035e-16	1.5109226808856302e-16	2.0202321497971414e-16	3.7239009938098253e-16	4.400027018666546e-16	1.385743558086528e-16	-3.3483893270785935e-16	-5.566926960447994e-16	-3.5587749256741254e-16	-4.375345665192637e-17	4.76935743482745e-17	-1.6839884999376933e-16	-3.6668759095886175e-16	-3.8798523831129886e-16	-4.2504937157013666e-16	-6.273948029518622e-16	-7.954308188773716e-16
46	1.9488994686783022e-16	-6.727859046908382e-17	-1.1510776835807674e-16	1.3431105873594757e-16	4.0760842567245676e-16	4.19959813148635e-16	2.475107145698644e-16	1.902162717620775e-16	3.4953132066009464e-16	5.15275159225252e-16	5.579139218855673e-16	4.7781960818158895e-16	4.147244170820012e-16	3.9135820753863864e-16	3.276075538741387e-16	2.281656188890901e-16	1.856704285586932e-16	1.9953344091654365e-16	1.548799592471212e-16	8.561137373585461e-20	-1.5833270332523418e-16	-2.4321851992516906e-16	-2.5058527104702506e-16	-3.32185883547085e-16	-3.3743401646015413e-16	-1.231414628585743e-16	1.5864524405852021e-16	2.2547355769296365e-16	1.3745274641856835e-17	-1.9037104986668328e-16	-7.485302693405004e-17	2.4985954535333e-16	4.1399193711347694e-16	2.5769189175711594e-16	5.420490859938307e-19	-8.968249458848898e-17	-2.294066326129338e-17	-4.175497808026644e-17	-1.8365246682061052e-16	-3.0520902998153184e-16	-2.945650146762642e-16	-2.406711841181883e-16	-2.0516008377261102e-16	-1.6051251295263698e-16	-1.1882361372072595e-17	1.1867998909975883e-16	-8.647419273129504e-18	-4.1127890429745685e-16	-6.509203690864923e-16
47	4.353545095574551e-16	3.158671304462361e-16	2.404497802256947e-16	2.3678672492336576e-16	3.401227716329663e-16	4.499836089388771e-16	5.473713893666647e-16	5.939547182367355e-16	6.408524110116338e-16	6.570021414947968e-16	6.55500678119624e-16	6.282088261027307e-16	6.082194029396653e-16	6.43449846656531e-16	6.827105878549756e-16	6.833008647583823e-16	6.229892102057825e-16	5.571291858840368e-16	5.136251534836372e-16	5.043170547090916e-16	4.902909517230459e-16	4.490830653622402e-16	4.196165772341562e-16	4.043566944188492e-16	4.836100988011348e-16	5.937929860460216e-16	6.943314207596043e-16	6.114490239024462e-16	4.3518888650506824e-16	3.517024709256716e-16	4.1961894867808196e-16	5.595330516398083e-16	5.900151022642101e-16	4.548325951224312e-16	2.830311294336477e-16	2.4178577488448626e-16	3.221048467777759e-16	3.050520805885209e-16	1.690940059711574e-16	3.1142260192840973e-17	1.099369602321473e-16	3.2580917223860075e-16	5.448803913296665e-16	6.4419297765852345e-16	7.04249251786098e-16	7.658389139539369e-16	7.737255986780902e-16	6.286738426684388e-16	5.288216326234488e-16
48	-3.653022452631598e-17	-1.54751504083079e-16	-3.7836980044417884e-16	-5.056331379811592e-16	-4.259571264722866e-16	-3.143052750951846e-16	-2.6444308234977495e-16	-1.5083882685961752e-16	1.857914041730848e-16	5.494510321360814e-16	6.439769812820319e-16	3.121426724797821e-16	-2.4422428335026902e-17	-1.1660048565723998e-16	3.153827529415812e-17	5.978514541183667e-18	-3.1061455536499524e-16	-5.343890630635838e-16	-3.9038562966751373e-16	-3.771069949958728e-17	1.3432103550020244e-16	-5.265970764205944e-18	-5.121317747405769e-17	5.050310500918223e-17	2.4869843330798444e-16	9.960172604928942e-17	-2.1731011722850356e-16	-5.856588395781552e-16	-5.741629631852939e-16	-3.3634445085772323e-16	-2.0329817990417039e-16	-2.4643901443673586e-16	-3.3761545861671513e-16	-3.2015970802487626e-16	-3.0767706206965975e-16	-3.9329431133704734e-16	-5.731795535383037e-16	-7.017584400315315e-16	-6.556956128669567e-16	-5.319236303023684e-16	-4.3528636668085944e-16	-4.209810517111279e-16	-3.804023860476807e-16	-2.934637791079141e-16	-2.4561528503806037e-16	-4.0331756170124807e-16	-8.014878661731675e-16	-1.2829390161314366e-15	-1.4280500744311668e-15
49	-1.8552244952804671e-16	-9.489054087770916e-17	-9.130590647464848e-17	-1.1972426080740934e-16	-1.146132138251394e-16	-5.841641822790035e-17	5.0025003689737624e-17	1.6325624382471851e-16	1.271473793991033e-16	-6.850904210728501e-17	-3.9315563376930916e-16	-6.723151176690206e-16	-8.096418788237126e-16	-8.914845849159086e-16	-9.699906982044063e-16	-9.977481833560735e-16	-8.357761737421006e-16	-5.047541612806868e-16	-1.3608476927172387e-16	8.373991989174927e-17	1.4179190743350503e-16	1.0596406488224202e-16	9.718764725690825e-17	8.545181633190306e-17	1.318653768507737e-16	1.387985634248292e-16	2.0645293062838534e-16	1.0040503450459553e-16	7.547280891439902e-17	-7.281396844858159e-17	-1.2628905733528838e-16	-3.894881885683857e-17	1.1276384749595399e-16	1.7794896569235977e-16	9.741132591435412e-17	6.026972794366797e-18	1.6777219083436304e-17	1.2514246082369256e-16	1.863612222193582e-16	1.4572373274029593e-16	1.2398074511877907e-16	3.12261378467631e-16	6.559584114828766e-16	8.869569494107103e-16	9.293353567085048e-16	9.169996611728579e-16	1.05648735200983e-15	1.3023631806864626e-15	1.520509532297606e-15
50	4.306342591463122e-16	1.5968974533006037e-16	-1.1954772477980151e-16	-2.2411712068350376e-16	-1.667493618576254e-16	-1.1329296414167607e-16	-7.843513560543441e-17	7.274976007300267e-17	3.7271548487170404e-16	6.556565052578454e-16	7.039487521237019e-16	5.17070591965355e-16	3.4140380697245005e-16	3.138490382906147e-16	3.852616829572919e-16	3.724133666204356e-16	2.6179677039486124e-16	1.9442247093522708e-16	2.8092427142027716e-16	3.7759570431079737e-16	3.2413384169111894e-16	1.2376794881373598e-16	-9.001624406125561e-18	-2.7707063676723243e-17	8.242905380154121e-17	1.0722392614845112e-16	1.525901528351834e-16	8.134299186926997e-17	8.552313886610768e-17	1.602859783049242e-16	2.3046193854921355e-16	2.5962953661366303e-16	1.6864979649573148e-16	-2.71512234841516e-17	-2.274449394936699e-16	-2.9781083841306345e-16	-2.8448354886787844e-16	-3.4090360837103597e-16	-5.095418140563109e-16	-6.421513289273889e-16	-5.682070937632225e-16	-3.725723674163057e-16	-2.34334425387591e-16	-2.5821225430442825e-16	-2.8433106855985344e-16	-2.11120296192424e-16	-8.413661038352129e-17	-1.1299954687133616e-16	-2.5370895327687463e-16
51	5.13495740944334e-16	7.427327065944029e-17	-4.003324737934904e-16	-5.670310522447695e-16	-3.52767925827963e-16	-4.840754923190413e-17	1.776147313310969e-16	3.8337757916734743e-16	6.950278352668778e-16	8.894148609774228e-16	8.369541173740504e-16	6.012362619543338e-16	4.56333364610947e-16	4.111403505415796e-16	2.9368080729119865e-16	3.5916287357064033e-17	-1.6168859025212683e-16	-3.9051272443012075e-18	3.7763935193070786e-16	6.471077094141188e-16	6.018489302874054e-16	4.162421786548993e-16	2.344915932541511e-16	1.74614741430074e-16	5.688697429401993e-17	-9.190927874862772e-17	-2.1844081900881213e-17	2.185394889477108e-16	4.886056998670265e-16	6.268888854216512e-16	5.984691262309815e-16	6.5006484903642945e-16	8.130971075953333e-16	8.271572525327389e-16	4.936933609694544e-16	6.856147406194234e-17	-1.29105280141594e-16	5.802341419072233e-17	3.1399101586572664e-16	3.7674985300396994e-16	3.4218998990162293e-16	4.851362961243879e-16	8.023293634876414e-16	1.1510382938318364e-15	1.255320823778276e-15	1.1896176654140863e-15	1.2566496984309508e-15	1.4370640418334841e-15	1.6814415685324776e-15
52	2.7880318685093534e-16	5.060087237848909e-16	6.167688145788122e-16	5.400674346473563e-16	4.749906170369687e-16	5.655823647362851e-16	7.879111923651182e-16	7.377761543085622e-16	2.807726658851982e-16	-3.813214655615975e-16	-8.358648869370747e-16	-8.807568914636718e-16	-7.687252274605187e-16	-6.54463646845466e-16	-6.087824213191526e-16	-3.899507374662519e-16	7.111073154340501e-17	5.516784605889786e-16	7.865011996212972e-16	7.43494286581719e-16	6.0838044213242085e-16	6.522543437532098e-16	6.768528201754099e-16	7.488602777605965e-16	5.877054945685309e-16	3.7633490897885555e-16	5.94704186427673e-17	-9.83523625175855e-17	-1.4240903560933626e-16	-2.2150347813600384e-16	-2.2006572232690703e-16	-1.8559690978433873e-16	-1.2343151277531052e-16	-4.152994977555979e-17	7.129515447157561e-17	3.0163719773157763e-16	5.378103247612797e-16	7.030091817026545e-16	6.76864295317161e-16	5.137119869544808e-16	3.8543790015458503e-16	5.377946077539919e-16	9.948972889625648e-16	1.6535733771847469e-15	2.19545231847893e-15	2.5431145007692202e-15	2.8857802728780155e-15	3.2627307777592638e-15	3.658486025148846e-15
53	-6.043322455597101e-16	-6.68611117454555e-16	-7.635149109907904e-16	-8.633203866489822e-16	-9.930735660119767e-16	-1.084968672613085e-15	-1.0500884130084662e-15	-8.239768214562022e-16	-5.373206128405413e-16	-4.354159955747452e-16	-5.207200600420255e-16	-6.816824389791886e-16	-7.107209330708229e-16	-7.275008255939308e-16	-8.407776199454601e-16	-1.0606537409477828e-15	-1.183289483439366e-15	-1.024937658545894e-15	-7.292724779203363e-16	-5.654732387356966e-16	-6.206968941906698e-16	-7.572415520224849e-16	-7.378270887797364e-16	-6.624530091976629e-16	-6.516065697762006e-16	-7.819306731661351e-16	-9.569804980970607e-16	-1.0298444944846324e-15	-9.532891444925196e-16	-8.532599534766809e-16	-8.488755647818321e-16	-9.160270987999958e-16	-9.731081040425294e-16	-9.722989646074972e-16	-1.0073684780733862e-15	-1.148883748153823e-15	-1.3727495685766663e-15	-1.5166967915732385e-15	-1.4312267892244965e-15	-1.2112141525352235e-15	-1.0583046100856334e-15	-1.052489248047776e-15	-1.1226040169617574e-15	-1.157720511915534e-15	-1.2097184385295029e-15	-1.3744107760901395e-15	-1.594164966411407e-15	-1.756213403532681e-15	-1.691843444058039e-15
54	-3.2591644181185645e-16	-3.608833112403684e-16	-4.89304155375589e-16	-6.676033105335997e-16	-8.127567749979367e-16	-8.425417262301062e-16	-8.187482122125219e-16	-7.821151458361516e-16	-7.601613249046737e-16	-7.383363916715205e-16	-7.179300999407929e-16	-7.432560423662122e-16	-8.267100598969451e-16	-9.634709634006447e-16	-1.038313014515129e-15	-9.932797263055219e-16	-8.796302899166256e-16	-7.38052986297312e-16	-6.443357400294012e-16	-5.430160139565112e-16	-4.130316565295555e-16	-3.3024502156427e-16	-3.957782973178148e-16	-5.546693971822481e-16	-7.4575459745441725e-16	-8.729554119146915e-16	-9.693079978468583e-16	-9.967148010831649e-16	-9.970316474318005e-16	-8.69554935636542e-16	-7.097527011864252e-16	-6.248793349068949e-16	-6.654799621872561e-16	-7.659330541807171e-16	-8.361840005592581e-16	-8.528977118741812e-16	-9.150635859320728e-16	-9.790916971024821e-16	-9.997514703043477e-16	-9.292258456755107e-16	-8.782891548600842e-16	-9.131832303161212e-16	-1.0609140867974475e-15	-1.1654921856856624e-15	-1.2393084561120169e-15	-1.341185468075447e-15	-1.506695678128038e-15	-1.682231852950372e-15	-1.7530075776647825e-15
55	4.0308231601799977e-16	9.757695662764877e-17	-2.1191606496858388e-16	-3.464362587210016e-16	-3.3936752621137124e-16	-3.019901777177251e-16	-2.2959219553881256e-16	-9.844425827166517e-17	1.3991564202914875e-16	3.3096813887660855e-16	3.687452706011035e-16	2.1319100311919853e-16	5.786799526053296e-17	-6.414454923061696e-17	-1.0255406271480004e-16	-1.5064166956904994e-16	-1.87706352551037e-16	-1.5553092889665483e-16	4.996934656399226e-17	3.1688498177235916e-16	4.836383082706257e-16	5.128704865847014e-16	4.445418503136475e-16	3.9006447785801496e-16	3.4674726015861425e-16	2.596622662735185e-16	1.7474697225851548e-16	7.003926447620349e-17	1.4050562990850684e-16	3.339753581833228e-16	5.15803533480163e-16	5.245015920823438e-16	2.686507176765755e-16	-1.2093770945840492e-16	-4.611463598021567e-16	-5.45830163810564e-16	-4.78443942141457e-16	-4.0704223384735973e-16	-3.902608889087673e-16	-3.2315488909842077e-16	-1.5392478149556005e-16	1.28447695266902e-16	2.369563972710801e-16	2.715012282085991e-16	2.8276756369165536e-16	2.610620816263524e-16	3.014515698041037e-16	4.3136417703076553e-16	7.403014355602182e-16
56	1.7027516558595117e-16	3.649745049654675e-18	-7.833887277851155e-17	2.343830939085965e-17	2.9043597927948327e-16	5.423466904359532e-16	5.65152990279093e-16	3.9232229654825846e-16	2.2839869820894166e-16	3.2396031310184317e-16	6.199553700620186e-16	8.567933159601917e-16	8.334354330983814e-16	6.114130927429466e-16	3.717870241501497e-16	2.1981919941992707e-16	1.4017799231609878e-16	2.1673341504915337e-17	-1.160762995417698e-16	-2.039947066056845e-16	-1.8037433966933208e-16	-7.736454324271938e-17	1.0514160399001105e-16	2.0036441917531999e-16	2.532475622789379e-16	2.5739274638979486e-16	2.8721773653303336e-16	3.7639920993512966e-16	5.019337660401988e-16	6.014166586244441e-16	5.866155274536695e-16	4.288111214424616e-16	2.272772810336721e-16	1.309656450667252e-16	2.3029722099200863e-16	3.3866218718754814e-16	3.0367224216589576e-16	2.5533196922623295e-17	-2.237400001361164e-16	-2.3598788327315015e-16	-7.629596398816044e-17	-9.572540401884979e-17	-3.480761563393189e-16	-7.001379940176079e-16	-8.59194634433711e-16	-8.600168883280982e-16	-9.848326327996415e-16	-1.241733889567564e-15	-1.4185295286166335e-15
57	1.333488989270609e-15	1.441669521970684e-15	1.4029949405318676e-15	1.3755451028664605e-15	1.4276216650177951e-15	1.4919671387538411e-15	1.4435786580360457e-15	1.3724900275716423e-15	1.4002717842757567e-15	1.6093683895277102e-15	1.7756150282828302e-15	1.777615098410337e-15	1.6341299601933916e-15	1.4797062136846843e-15	1.3198200786891114e-15	1.0703851963578908e-15	7.888593345040473e-16	5.921832119945255e-16	5.642938028945443e-16	5.851962881860626e-16	5.249833544510673e-16	4.4346230270012676e-16	5.681477075101371e-16	8.927809885719544e-16	1.3331944261377714e-15	1.6184154352563084e-15	1.7268480150146663e-15	1.7329284680675807e-15	1.7967500946504796e-15	1.8451325196356145e-15	1.7712046387962945e-15	1.5660918862273765e-15	1.3908384852940998e-15	1.432902961333813e-15	1.6417093149205147e-15	1.7354747071845246e-15	1.5784248223629195e-15	1.242294040392981e-15	1.019905871975286e-15	1.0425220684724981e-15	1.1493720376256261e-15	1.138800470559578e-15	1.0909887669416218e-15	1.0167512675803009e-15	1.0516091581275823e-15	1.0639535104773916e-15	1.0369927866374524e-15	1.1312755006859462e-15	1.360176776033925e-15
58	1.364677597964593e-16	1.9708569746790381e-16	3.984382929751759e-16	6.457551467408504e-16	7.172962553844934e-16	6.7082831500172e-16	5.896613693120674e-16	5.66384545789047e-16	5.701339101826762e-16	6.003462166056268e-16	6.431097421319455e-16	6.940648262790101e-16	7.227491311563387e-16	6.816699372444085e-16	5.960729979867295e-16	4.934006033253185e-16	4.17846862633695e-16	2.6760667347907127e-16	7.300355058697093e-17	-1.9224949735427467e-16	-4.4344698538952323e-16	-5.395138539667327e-16	-4.1308715850022666e-16	-1.4260113101610566e-16	1.0890170027286709e-16	2.91942689396856e-16	4.2408427577220746e-16	6.336906143162181e-16	8.429775808844232e-16	8.265601246858343e-16	6.704408353241867e-16	5.323580838307813e-16	5.213920744002716e-16	5.426772148431069e-16	4.999632973213971e-16	3.2494734223075287e-16	2.0160680758261367e-16	2.1315017922344093e-16	3.129746867405795e-16	3.517829878191728e-16	2.2363625341682544e-16	-9.995617725815626e-18	-1.7290011333752654e-16	-2.2848973674295587e-16	-1.9516941712082634e-16	-1.839732408820523e-16	-1.8673163586426881e-16	-5.861817104756736e-17	1.0927597590100953e-16
59	6.71869593006826e-16	6.871753680721957e-16	7.099887642144869e-16	7.526992374149056e-16	8.043850204454965e-16	8.584739968547531e-16	9.190013655523779e-16	9.515334440567374e-16	9.895443155394993e-16	1.0336752129912672e-15	1.0708941713117926e-15	1.0799300059120975e-15	1.0241427689830406e-15	9.486731409341625e-16	8.679383988418666e-16	7.924225115006275e-16	7.057064265776501e-16	5.049141008751776e-16	3.16527081737751e-16	2.1502099568647764e-16	2.247552478472815e-16	2.9462974897340256e-16	3.246339926217308e-16	3.882779072277194e-16	5.399077367654969e-16	7.167128482451603e-16	9.019723311811464e-16	8.859418848492832e-16	9.352755456572342e-16	9.475555233891817e-16	9.716921166788148e-16	9.56629387614172e-16	9.251541728659686e-16	9.411070821071827e-16	1.0495684646904828e-15	1.1059959440465908e-15	1.0334024492743542e-15	8.963763493976836e-16	8.081754769201835e-16	8.275666563636434e-16	8.374278757811857e-16	7.326029869861921e-16	6.054265523946323e-16	5.603090432632137e-16	6.747156159761186e-16	7.8652090066999095e-16	8.338738919684102e-16	8.68047067391562e-16	8.895593017489424e-16
60	-3.136445902295036e-16	-2.4738409036577305e-16	-1.183520740961733e-16	6.856788377697726e-17	1.3535664496685062e-16	1.1305973867650272e-16	8.873873370438964e-18	-1.1772105419561108e-16	-1.6959976699361591e-16	-1.55855122780033e-16	-1.0605243349758268e-16	-8.270359854823849e-17	-1.0260514267317018e-16	-2.251532870203491e-16	-3.5412249685334145e-16	-4.691723376584696e-16	-5.368759432524267e-16	-6.458807480229804e-16	-7.58344364044317e-16	-8.900111376238443e-16	-1.0083295304462472e-15	-9.99628355653195e-16	-9.443064442815664e-16	-7.666508061038564e-16	-6.753624140183488e-16	-5.788145308735777e-16	-5.676631737473513e-16	-3.7492596077852416e-16	-1.9089407347566732e-16	-1.4997483093915165e-16	-2.0129216209969152e-16	-2.279222507362942e-16	-1.926493761987364e-16	-1.8931039188668874e-16	-2.8003629985617704e-16	-4.42162763714071e-16	-5.370629694768847e-16	-4.822452471525228e-16	-3.909302425782488e-16	-3.5339159426947197e-16	-4.3094235720627467e-16	-5.359479739435276e-16	-6.28006637045668e-16	-6.791997576883987e-16	-7.20283267031997e-16	-7.902960024889034e-16	-7.912088415079884e-16	-6.909079812474826e-16	-6.217977905992103e-16
61	-6.611808927408456e-16	-6.658871112381879e-16	-4.120651666913361e-16	-9.496725768041659e-17	-3.087295139603668e-17	-1.3762432818234983e-16	-2.1529933134118117e-16	-1.7707437675900112e-16	-8.217230735261106e-17	-9.161214438544667e-17	-1.2185850865609771e-16	-6.662029515977265e-17	4.592438698872208e-17	1.6762921974848606e-17	-1.9810388508312153e-16	-4.873921576405488e-16	-6.544405733198198e-16	-7.478236906239081e-16	-8.302009647405795e-16	-9.45739950871295e-16	-1.0406398771969537e-15	-9.695622805513056e-16	-8.351688472205343e-16	-5.575618609094183e-16	-3.257246294186661e-16	-3.5688756844346815e-17	7.057288293664168e-17	2.0298583068798071e-16	2.948319256303394e-16	3.069267895060502e-16	3.3735816386004384e-16	3.314642941167872e-16	2.9003573915113144e-16	2.4255008429227877e-16	2.738757541994799e-16	2.362031613957587e-16	6.577873719387372e-17	-1.8400919519290696e-16	-3.0393425677058737e-16	-1.9171451646880227e-16	-4.710835362127343e-17	-1.2093086570713858e-16	-4.0126233998637875e-16	-6.021863728606817e-16	-5.458570623018728e-16	-3.7628543927031094e-16	-2.711506166129449e-16	-2.974431531998367e-16	-3.809090697854712e-16
62	-1.3316752433487667e-15	-1.40544356067638e-15	-1.2338193769074952e-15	-9.656847894144955e-16	-8.561374918589529e-16	-8.363157925159265e-16	-7.990906487081254e-16	-6.895386552021339e-16	-5.91092955277121e-16	-5.978113075880012e-16	-6.645820380571744e-16	-7.089272055928114e-16	-6.927826733746401e-16	-6.868158153441329e-16	-7.108031957854129e-16	-8.11866800706799e-16	-9.69585704387005e-16	-1.2129227007201905e-15	-1.39631404152658e-15	-1.4377258860823118e-15	-1.351694112538114e-15	-1.198969167649423e-15	-1.097657994309282e-15	-9.356176543351114e-16	-7.289230072416849e-16	-4.353253310794623e-16	-2.8936925791145046e-16	-2.5621662142897495e-16	-2.7873955961312393e-16	-4.0932917177100115e-16	-4.690402514852132e-16	-4.450144810522431e-16	-3.5792124800695044e-16	-2.685927590649559e-16	-1.9465678210612696e-16	-2.43361092156011e-16	-4.140664051827817e-16	-6.267492894444402e-16	-7.526934788279128e-16	-7.106592113532979e-16	-6.412266711122555e-16	-6.96495277313332e-16	-8.797423881933825e-16	-1.0795397891013739e-15	-1.1496533322392634e-15	-1.1675775064725104e-15	-1.2226226246543843e-15	-1.3560361748810427e-15	-1.4993802182391156e-15
63	4.575805555449783e-16	4.524498859430849e-16	4.777225677414379e-16	5.654644520559647e-16	6.059450006884208e-16	5.702348614903e-16	4.4223802617662526e-16	3.4484994765928125e-16	2.629916584276425e-16	3.0332257971452124e-16	4.02796563168616e-16	5.082159714541429e-16	5.332526466725968e-16	5.520263425239212e-16	6.196824722350306e-16	7.270437958205303e-16	7.542795594066766e-16	6.258501321677417e-16	4.550728847607674e-16	3.8309378254679216e-16	4.3247665698472117e-16	4.748134878621287e-16	4.532211219504903e-16	3.809565749161991e-16	3.8879509321722866e-16	4.0394284053207602e-16	4.391897033569708e-16	4.3570176195787584e-16	4.839577901685251e-16	5.242903440825476e-16	5.650780666925158e-16	5.538435875601544e-16	4.895637800140089e-16	4.063714610220711e-16	3.506034056485395e-16	3.0844496742452473e-16	2.691316625677252e-16	2.2254669842259254e-16	1.189250216170303e-16	4.95827241009019e-17	3.799764042643305e-17	1.1322372471553983e-16	2.4489444642890218e-16	2.802498833577215e-16	2.6218670030548203e-16	2.4065114114532927e-16	1.913532665279407e-16	9.722181164051395e-17	-7.920959733008794e-17
64	5.769187723106002e-16	8.227725195410413e-16	9.225165251203676e-16	8.606090392921187e-16	7.717784401827273e-16	7.817508736725278e-16	8.338122268208434e-16	7.920585481799012e-16	6.22632172801442e-16	3.980494874831515e-16	2.0302049695986558e-16	4.6419630463068084e-17	-1.0000195156246246e-16	-1.6974333171996617e-16	-1.1293473805018276e-16	6.779430894187802e-17	2.8361766526967554e-16	4.4027775586399427e-16	5.568818185304717e-16	6.784964269048247e-16	8.168863386312245e-16	9.94301880307474e-16	1.0708179423179517e-15	1.1792682159440218e-15	1.1876676697295886e-15	1.1180420586564038e-15	9.717000007248212e-16	8.377904468957583e-16	8.283151900081359e-16	8.152933426056878e-16	8.74720894070577e-16	9.425022643400443e-16	9.654582038120262e-16	8.880530074319912e-16	7.553124517670136e-16	7.02588079784431e-16	7.432434624485558e-16	8.915418460380202e-16	9.739552853397322e-16	9.401092852465994e-16	7.989374984947323e-16	7.5295796163430235e-16	9.037785092398248e-16	1.225838087911329e-15	1.522884375202944e-15	1.6642448280284101e-15	1.7251138473234887e-15	1.7881541422058863e-15	1.9130978069205646e-15
65	7.7602381908761515e-16	7.658242630721187e-16	7.203289997795104e-16	7.668954267229618e-16	8.601584313213376e-16	9.096253868543248e-16	8.375377587638927e-16	6.703066206626971e-16	4.4315632261890797e-16	2.0499996829802134e-16	-7.618551614604041e-18	-1.286351398810747e-16	-1.7745328222245894e-16	-1.6296124835883273e-16	-8.317779279220942e-17	1.4239242023032176e-16	4.921698222975538e-16	8.14506746361122e-16	9.34148724157286e-16	8.575701987767899e-16	7.377331907942387e-16	7.387694326530275e-16	7.5297459468475e-16	7.858679994541177e-16	6.963848206756345e-16	5.343645413484638e-16	3.8489877846805783e-16	3.282691840975202e-16	3.2755493822208316e-16	3.522505829050683e-16	3.70957114606494e-16	3.302719137288381e-16	2.5053788869317013e-16	1.7540894177593637e-16	1.5777214365704495e-16	1.9042517098070088e-16	1.831650072164852e-16	1.8465726130539206e-16	1.597619985761808e-16	1.366019182382961e-16	6.592062343571833e-17	4.881772461713465e-17	1.2523951990460544e-16	3.309626698620167e-16	5.274860888607132e-16	6.38513763450815e-16	7.107379489058334e-16	8.332337745223084e-16	1.0083563348594372e-15
66	-5.953968140548669e-16	-7.087868718774301e-16	-9.113438955127533e-16	-1.1055343173767084e-15	-1.1708509496196232e-15	-1.0851966699827227e-15	-8.46355121807007e-16	-6.096817525129757e-16	-4.698705586200663e-16	-5.471418839626746e-16	-7.47476249462268e-16	-9.78964479888343e-16	-1.1340797205102316e-15	-1.2866259477141496e-15	-1.4399668719308004e-15	-1.5253256786413424e-15	-1.4439293049401932e-15	-1.162004676695304e-15	-8.935089714058006e-16	-7.555968592774607e-16	-7.252216284970744e-16	-6.711190422259275e-16	-6.16257129120829e-16	-6.251140965680843e-16	-7.466174529409785e-16	-8.479095383318246e-16	-7.536134633615436e-16	-6.103278928749043e-16	-4.311014198735304e-16	-4.11091893295534e-16	-4.507776891761452e-16	-4.230480398298479e-16	-3.101819984867122e-16	-2.4994028183510994e-16	-3.1609123736232247e-16	-4.178470967142459e-16	-4.544741840371761e-16	-4.0254006169835173e-16	-2.887569176387336e-16	-1.7647776277220542e-16	-6.056961898027816e-17	8.925354777222294e-17	2.5830599392246273e-16	4.2002591817213586e-16	5.362022006976672e-16	5.908319651849797e-16	6.890058378864833e-16	7.843920150185725e-16	1.001056202133825e-15
67	2.807685226119742e-16	1.3284132072450754e-16	1.005214202319912e-16	2.0898892775073546e-16	4.055414607145557e-16	5.727660648857869e-16	6.394247909476662e-16	5.852197302487619e-16	4.631336256638786e-16	3.5267575880596847e-16	2.5871850797727186e-16	1.7537950332947676e-16	1.0628694039588559e-16	9.725197070891561e-17	2.6612676251791714e-16	5.507084106721701e-16	7.866472182160962e-16	7.956031613236368e-16	6.853765954206695e-16	6.116535397908657e-16	6.424273555348749e-16	7.297045657671814e-16	7.548391938105805e-16	7.774770860026275e-16	8.110218481170345e-16	8.2819910930733515e-16	7.744439018836314e-16	5.558845341360055e-16	3.560831120354748e-16	1.20385695776711e-16	-6.102753806279674e-17	-1.9945469369533626e-16	-3.1632605105932776e-16	-3.8315676394686304e-16	-3.6129935430665575e-16	-2.158460130998886e-16	-4.712532408833055e-17	5.124965978290258e-17	3.571100830807494e-17	2.265613979748577e-17	1.0778321257667432e-16	3.114574532953501e-16	5.677709869278738e-16	8.275939318551181e-16	1.100897266213518e-15	1.3541649112093585e-15	1.5712728160795122e-15	1.6895549102037885e-15	1.7240771165506392e-15
68	4.0134651750267053e-16	4.74633138719231e-16	6.315875429306897e-16	8.205313090070605e-16	9.691901890692355e-16	1.041828967147449e-15	1.02258671239263e-15	9.4359145120571e-16	7.735863655702013e-16	5.98663167675268e-16	4.150249538627085e-16	2.7687919746536267e-16	2.2088084588971857e-16	2.8810550117258186e-16	5.406604388925747e-16	8.539938012682889e-16	1.0705932173766499e-15	1.0702167304754755e-15	9.746775319600921e-16	9.26396702854202e-16	9.621119485851048e-16	1.0140046006800445e-15	1.0473819941531524e-15	1.0691300617659374e-15	1.135923408474793e-15	1.1566846575439686e-15	1.0822204066943216e-15	8.611124643823224e-16	6.930761433761332e-16	4.89427835269016e-16	2.962745063200851e-16	8.656563511609612e-17	-7.064400907738616e-17	-7.818553808141161e-17	7.24337825944876e-17	3.1534945559549398e-16	5.403360144447548e-16	6.906660446733848e-16	7.3362541581732625e-16	7.145154944307574e-16	6.774319348439517e-16	7.339766575685663e-16	9.52690961027535e-16	1.2141167079828735e-15	1.444165882134408e-15	1.5476819613876043e-15	1.5497055942010197e-15	1.5441097133462026e-15	1.553893531468e-15
69	2.264127408363445e-16	2.637013932525542e-16	3.1634099525308324e-16	3.8800286966995136e-16	5.258427032928556e-16	6.127003241307043e-16	6.293573210461006e-16	6.92211903430386e-16	8.707608165680499e-16	1.0562481804741964e-15	1.0219514708443274e-15	7.514510042270975e-16	5.087511398621478e-16	5.184249706414735e-16	7.085747699900507e-16	7.91110003714627e-16	6.624842816033562e-16	5.432404962786241e-16	6.021864816080489e-16	7.7234699865332595e-16	8.623572289948278e-16	7.677089003259926e-16	6.693652132394056e-16	6.101414651305608e-16	6.079073428172159e-16	5.185592548917153e-16	4.0786889213971294e-16	2.44161504354339e-16	2.287512181093195e-16	3.5244950645017516e-16	4.784499955300078e-16	5.249991641938681e-16	4.971312058209213e-16	4.523201708245002e-16	3.8135378921700253e-16	2.8848030178443537e-16	1.744303693746668e-16	7.809138392339132e-17	5.1496773075606214e-17	6.446208684235893e-17	1.0313604322374766e-16	1.7689048232000335e-16	2.981358653095396e-16	3.8915442980848273e-16	3.450212088241064e-16	1.5324388824690506e-16	-4.90322590725334e-17	-1.6790741236631578e-16	-1.1906757959058888e-16
70	4.440988060965717e-16	1.6763043829976116e-16	-9.30117214297003e-17	-2.315997567849046e-16	-2.1160913383411302e-16	-4.4249865009328524e-17	2.631328236505296e-16	5.91457297145502e-16	7.775731028729162e-16	7.033543067763683e-16	4.0630644078569737e-16	7.527407989947398e-17	-7.554144254408383e-17	3.858484918191215e-19	2.0991758338746133e-16	3.475330195564613e-16	3.472215211226474e-16	3.1613764520402805e-16	4.3053350865045234e-16	6.762254848246297e-16	8.577276293608565e-16	8.578040101692633e-16	6.919931055711816e-16	6.229322889927598e-16	7.636031979606784e-16	9.76750531815733e-16	1.1527155397775214e-15	1.0447041705482536e-15	8.784632604073333e-16	5.70713580553691e-16	3.532628071348419e-16	3.144340714836015e-16	4.2401660555754845e-16	5.380174002562864e-16	5.161974835907705e-16	4.3396467786926283e-16	3.9002438552114915e-16	4.771784377400209e-16	5.858524564122543e-16	6.30794896996414e-16	6.482602464413713e-16	8.345111914857329e-16	1.2585749253769406e-15	1.6948602040829648e-15	1.985913425603812e-15	2.1140238988892784e-15	2.330522220157301e-15	2.6267398634368285e-15	2.8879937213280974e-15
71	-2.291928280651606e-16	-1.8181626073077251e-16	-1.489017670576899e-16	-1.635597585044138e-16	-1.7206161059200815e-16	-1.337769017900361e-16	-9.395631586029812e-17	-6.672475962527362e-17	-4.244932827293208e-17	2.713038679232134e-17	1.1420014135174e-16	1.2045149152296297e-16	5.703538894716098e-17	-1.7941214407105362e-17	3.818130632841271e-17	1.8765167646152615e-16	2.8549548839100674e-16	3.316462248408402e-16	3.352335995710036e-16	3.923347411689182e-16	4.69009458043918e-16	4.2976626900672104e-16	2.825810910947714e-16	1.216372110529047e-16	3.780778454784459e-17	1.3212871317867339e-17	-5.588011996827326e-17	-1.6066026666512909e-16	-2.343087823685833e-16	-1.6584198305714306e-16	-6.273044707551962e-17	-4.716664834369982e-17	-1.4723112311511269e-16	-2.485387643229454e-16	-2.638162037994594e-16	-1.5428571852443577e-16	-7.055880819978782e-17	-6.21545684131042e-17	-1.115737864444874e-16	-1.1720120800371635e-16	-7.234762743082228e-17	-9.213138041826253e-18	-8.288207563546393e-17	-2.3082461530552295e-16	-4.0915393129731823e-16	-5.206359908529426e-16	-5.816914794012418e-16	-6.285078341598671e-16	-6.66480285230965e-16
72	3.0019931211951474e-16	2.5198513795876735e-16	2.9923010264959974e-16	3.4580453668978516e-16	3.728077819706306e-16	4.353135540033983e-16	5.137451585165577e-16	5.381193056693997e-16	4.859368787898286e-16	4.656247299799381e-16	5.529865365139659e-16	6.613052133670689e-16	6.556795511395423e-16	5.83851436243436e-16	5.405032504944e-16	5.471269043954804e-16	5.016044393214084e-16	3.1737122135101235e-16	1.0317975794211575e-16	1.3083267940986971e-17	8.105671253295866e-17	2.209196117817378e-16	3.507263716800709e-16	4.443833803802346e-16	5.564960291481367e-16	6.802949996956445e-16	7.305425632030404e-16	7.187376623344644e-16	7.087840647252676e-16	7.191501318790487e-16	7.851789104502507e-16	8.582414062336807e-16	9.013483083728186e-16	9.014206108998353e-16	9.154339539302816e-16	9.21612271671907e-16	9.02904386076346e-16	7.782579903261181e-16	6.051434200999423e-16	4.781483754110569e-16	4.658552082948577e-16	5.105664869105996e-16	5.653564890236121e-16	5.580151946330106e-16	5.435594493923953e-16	5.471289044553268e-16	5.100819072167262e-16	4.133625203834459e-16	3.1719668236277056e-16
73	3.498703747599636e-16	2.1628675649557583e-16	2.769517280049209e-16	5.229005523481599e-16	7.240349096346421e-16	7.903098149629729e-16	7.526477962538453e-16	7.025416340958271e-16	6.716350196424204e-16	6.323158010972858e-16	6.232665926587335e-16	6.877117690981184e-16	7.559938336225151e-16	6.555608921003883e-16	4.0160201483805577e-16	1.854593738864319e-16	1.8670597021864366e-16	2.703325696630784e-16	2.642824398434955e-16	9.441184517634257e-17	-5.1439599499536894e-17	1.5645915433426153e-17	1.7026482611734411e-16	2.8197511697473735e-16	2.999329132076245e-16	4.0006353609892327e-16	5.930958241171575e-16	7.23982289967012e-16	6.985302003462564e-16	4.956088674751509e-16	4.143867494707153e-16	5.136870315428847e-16	6.389824885712052e-16	6.353031413059868e-16	5.827720720386615e-16	5.580011336042963e-16	5.67184901885536e-16	5.154751891230848e-16	4.1542436273372283e-16	3.983167770610192e-16	4.547108105416224e-16	4.317184102688464e-16	2.860572438834045e-16	7.754667256625828e-17	1.4936418449971592e-17	5.504410631478773e-17	9.314455027471098e-17	9.379396365286304e-17	1.0293423935140595e-16
74	-1.2443871521241812e-15	-1.0693240656696887e-15	-8.257752099949299e-16	-5.86042508496068e-16	-5.492327061268702e-16	-6.033970733603872e-16	-7.192475850420609e-16	-8.207151776038473e-16	-8.647136345254576e-16	-8.461223763670326e-16	-7.639695743214807e-16	-7.1928671622513175e-16	-7.414733120195328e-16	-9.060740896910196e-16	-1.0758811621220325e-15	-1.207326571752702e-15	-1.263099379146044e-15	-1.3511010679632903e-15	-1.432011162500765e-15	-1.5218067768562305e-15	-1.6077864097736674e-15	-1.6037771402706352e-15	-1.502040392001689e-15	-1.2431548882653197e-15	-1.0369329352048324e-15	-8.563755049383509e-16	-8.958349278844418e-16	-7.830921927781621e-16	-5.929739976508775e-16	-5.041029508702606e-16	-4.995001216151446e-16	-5.523821398788644e-16	-5.950701779121623e-16	-6.674030720872193e-16	-7.971269880017343e-16	-1.011237536746574e-15	-1.1351753674297475e-15	-1.0546216309094013e-15	-8.549023300943171e-16	-7.402987690340627e-16	-8.733579662315245e-16	-1.1946177363691739e-15	-1.507765824651718e-15	-1.6687523633491063e-15	-1.7021530925657684e-15	-1.7215963562096526e-15	-1.7536528077304354e-15	-1.7527565983618587e-15	-1.768269476123263e-15
75	-9.055465016019072e-16	-9.28089728482577e-16	-8.399479629302549e-16	-6.096845234237648e-16	-3.395981147090313e-16	-1.6474363456279887e-16	-2.44733726234142e-16	-5.42922647781041e-16	-7.906529044690311e-16	-8.402830170635319e-16	-6.637689601509818e-16	-4.768966490983746e-16	-4.2595946963531697e-16	-5.972737136355232e-16	-8.861356956511718e-16	-1.1722576655145439e-15	-1.3154624025088562e-15	-1.3636401904792503e-15	-1.384939750887861e-15	-1.4849012401809033e-15	-1.6283881379734066e-15	-1.6205299827592981e-15	-1.45462957227288e-15	-1.2675508540852366e-15	-1.3242748966523084e-15	-1.3550522958371202e-15	-1.3446824173207936e-15	-8.7537183426770035e-16	-4.798835292629887e-16	-2.829958895912183e-16	-3.0044304864063666e-16	-3.475040670247649e-16	-3.5502708654814224e-16	-4.302708668751786e-16	-6.192169814381708e-16	-9.054635187419283e-16	-1.0923070529545408e-15	-1.1487475385562838e-15	-1.0422864011222849e-15	-8.713494204715635e-16	-7.532495364643899e-16	-9.38102949402145e-16	-1.3859756689469185e-15	-1.870824606566732e-15	-2.1715673054211823e-15	-2.2221088358170674e-15	-2.1983076827034453e-15	-2.2324894534530542e-15	-2.3452607424482267e-15
76	-1.7082658353184641e-15	-1.863493626637069e-15	-1.832003877635644e-15	-1.7951469666201777e-15	-1.5900658588285159e-15	-1.3318018082953806e-15	-1.1334401545130852e-15	-1.223276314739502e-15	-1.5027286314647361e-15	-1.672427111543155e-15	-1.5849465597708228e-15	-1.2832673752823662e-15	-1.0693664928397698e-15	-1.1435199699205707e-15	-1.3211364542585412e-15	-1.4893455491692826e-15	-1.6015193181684012e-15	-1.746621509254131e-15	-1.9746683164234637e-15	-2.131569615212953e-15	-1.9927686955295214e-15	-1.6989063307774056e-15	-1.3533505430312003e-15	-1.3471459312493683e-15	-1.4003358655448289e-15	-1.6179223067721806e-15	-1.1297506444239075e-15	-1.2601147940016535e-15	-9.289210207170238e-16	-9.049759692549677e-16	-9.56152504910096e-16	-1.0087210701230948e-15	-1.022661634909245e-15	-1.0067223516026578e-15	-8.254544283334989e-16	-6.751967523785366e-16	-5.901261445997649e-16	-7.971766940395162e-16	-1.1237920055363097e-15	-1.294606212694696e-15	-1.1643230906616811e-15	-9.87872596022604e-16	-1.0231984550639147e-15	-1.2606354847516663e-15	-1.4942099902483727e-15	-1.5852881386632856e-15	-1.6886881958616084e-15	-1.9366630128661352e-15	-2.208559321046806e-15
77	-4.3661542975588967e-16	-3.244009370490494e-16	-1.3713991921087816e-16	7.131018766029015e-18	-7.481233372193762e-17	-2.4557029279220637e-16	-3.491207256259995e-16	-3.1796753592395503e-16	-2.263167843358683e-16	-1.972024287397034e-16	-2.012193795113631e-16	-1.7287450912715365e-16	-6.013092057831707e-17	-1.2557876359146106e-17	-7.788970815565892e-17	-2.5013088563522203e-16	-4.06758008658902e-16	-5.633372959479111e-16	-6.648944352442624e-16	-7.553535283642842e-16	-8.100084494745348e-16	-7.600573568195306e-16	-6.532774113188949e-16	-4.765704919710238e-16	-3.4138615121544805e-16	-2.4610547741805475e-16	-2.041123992851889e-16	-1.3713973523053912e-16	-2.2720339722268067e-17	-1.246757763825136e-17	-7.090535329543477e-17	-1.5185209338146727e-16	-1.9905954447228662e-16	-2.1261677953357852e-16	-2.231066566968724e-16	-3.068244467539044e-16	-4.2740000215897844e-16	-4.819148383518662e-16	-4.511780614006585e-16	-3.856801186683597e-16	-3.9411314964725146e-16	-4.834136526363096e-16	-5.743839450150733e-16	-6.37536535046269e-16	-6.762135068840711e-16	-7.479703889415666e-16	-7.547591870267087e-16	-6.401106098467492e-16	-5.49241466326961e-16
78	-7.120703871044746e-16	-6.955690909732686e-16	-7.16923477043234e-16	-6.773117937052371e-16	-5.818768645287929e-16	-5.006366186277621e-16	-6.744040450837906e-16	-1.0330558646096452e-15	-1.360885263456951e-15	-1.375054938426401e-15	-1.0651807364188229e-15	-7.102648126496646e-16	-5.666476688160476e-16	-7.611807422829079e-16	-1.1341837007452848e-15	-1.455037581028672e-15	-1.5742932681879323e-15	-1.567442768546262e-15	-1.5605824702601834e-15	-1.6418104424077024e-15	-1.735259740476688e-15	-1.738134929601678e-15	-1.5621063487575564e-15	-1.5065256916651903e-15	-1.5427291070464794e-15	-1.5056344151248885e-15	-1.3179584860950583e-15	-9.710234501760808e-16	-8.168807824214682e-16	-9.0015640818717e-16	-1.020099293256242e-15	-9.451763993010666e-16	-7.986383858573782e-16	-8.608468511872654e-16	-1.1296034221032389e-15	-1.441721536255489e-15	-1.5506023225232554e-15	-1.5380324490160702e-15	-1.5333034706434337e-15	-1.5538678450764473e-15	-1.6030263565063275e-15	-1.8005120191466787e-15	-2.2238259285083978e-15	-2.895144913769745e-15	-3.4351281696916443e-15	-3.6662288600482876e-15	-3.765396413486166e-15	-3.872303463631811e-15	-4.125203988394572e-15
79	-6.638604754795706e-17	-2.1806604993225717e-16	-4.668591332010459e-16	-6.104772679182853e-16	-6.078903731846879e-16	-5.550045784498833e-16	-6.815095639578862e-16	-9.105365011384624e-16	-9.675766227722926e-16	-7.350093621267826e-16	-4.139858918809304e-16	-2.272279598011704e-16	-2.0252695519509547e-16	-2.3193482690537245e-16	-2.7877822418529566e-16	-4.0157280966180717e-16	-5.38196807020159e-16	-5.140310565726336e-16	-2.855196949728672e-16	-7.394320687091911e-17	-1.660718989921932e-16	-5.144982783173853e-16	-8.422768377953452e-16	-8.890241742461026e-16	-6.978871834533825e-16	-3.3783902225299327e-16	-1.0256388672850328e-16	2.25538958870617e-16	2.564355724868136e-16	5.138064218748946e-17	-2.0622681319370415e-16	-2.786673736950762e-16	-1.6930768134486036e-16	-1.5137063702355746e-16	-3.1601884133780443e-16	-5.429064760998823e-16	-5.475658050379159e-16	-3.467371692934398e-16	-1.7483552654323766e-16	-1.5759604264555431e-16	-2.247999601410564e-16	-2.572420726066851e-16	-2.6022175206833245e-16	-4.1378307963636863e-16	-6.715960266722544e-16	-9.407870485645469e-16	-1.1274520155891119e-15	-1.2174352469110942e-15	-1.353320829608239e-15
80	-1.477222346273324e-15	-1.5398288469328948e-15	-1.5164032124228042e-15	-1.4334088647101798e-15	-1.3666866575937663e-15	-1.2971393576361374e-15	-1.2520256836139465e-15	-1.3130580478719651e-15	-1.4373282008936993e-15	-1.5566112072149923e-15	-1.5434604411233428e-15	-1.4271573255988352e-15	-1.275689862227082e-15	-1.241684774847409e-15	-1.2572195684052205e-15	-1.2880152909897404e-15	-1.299639353955875e-15	-1.3367668269541948e-15	-1.419312880632806e-15	-1.521238235447215e-15	-1.5884082036963918e-15	-1.5491225534254675e-15	-1.4949509857002608e-15	-1.404642164074988e-15	-1.4303245294821772e-15	-1.4973651308680513e-15	-1.6799257789262552e-15	-1.7891736486378186e-15	-1.7571810975907765e-15	-1.6914926380220799e-15	-1.567153325377027e-15	-1.4546858774675279e-15	-1.3976394800232446e-15	-1.392650579790962e-15	-1.3537902994186728e-15	-1.2753805220530363e-15	-1.2517758922492325e-15	-1.3062946942253967e-15	-1.3913331366656992e-15	-1.3655614516781217e-15	-1.2213570369676709e-15	-1.0495621284247176e-15	-1.0414166275193189e-15	-1.1266973207903501e-15	-1.2510196477736872e-15	-1.3510238605517562e-15	-1.3879598994865233e-15	-1.4108344349181037e-15	-1.3980141669865145e-15
81	1.491017369050707e-16	-6.62538886235579e-17	-1.0228729939216915e-16	-3.0499079367073497e-19	6.226752917789535e-17	-4.710500641847293e-19	-1.9941038035805782e-17	1.1814777368951995e-16	3.8978852669970563e-16	5.420646329116223e-16	4.941566648668882e-16	3.38877048919475e-16	2.545062940679956e-16	2.9997615517897326e-16	3.469338985133054e-16	3.334417152310192e-16	2.869557057693572e-16	2.956763064512282e-16	2.9331527351905354e-16	2.0471931692057787e-16	2.8799321887143885e-17	-1.0883100158317668e-16	-1.2417748112944274e-16	-2.494341028802305e-17	1.1664996666225352e-16	2.3334597936870806e-16	2.6176812638921394e-16	1.9857380498153096e-16	9.956705491122611e-17	4.939368089619939e-17	8.020962341376742e-17	1.419244270670662e-16	1.1823761840942566e-16	1.2438647974442118e-17	-6.251358278659666e-17	-4.143641747383226e-17	-3.622566463003876e-17	-1.7372459870945852e-16	-3.8383088745034456e-16	-4.567211628657346e-16	-2.81403344040377e-16	-2.148669740778377e-17	9.255541866572529e-17	2.7363256300557166e-17	-3.1906119100522836e-17	1.6396391283731182e-17	1.0727354770193308e-16	5.744441661238166e-17	-1.1255743425705583e-18
82	4.1568874733695807e-16	-7.596806116481673e-17	-5.220389154511753e-16	-6.025631214676463e-16	-3.2698942939976147e-16	-2.117942479234109e-17	1.3053056232014765e-16	2.2127368419697295e-16	4.227599131434453e-16	6.282693336408614e-16	6.963963432859934e-16	5.838664864124032e-16	4.628338820397082e-16	3.4095589171216316e-16	1.8009717647235802e-16	-5.346194632143202e-17	-2.2160845900266805e-16	-1.2439685819188994e-16	1.712351588260905e-16	4.2423109546267456e-16	4.639130138395359e-16	3.2482738262446334e-16	1.5064658945554503e-16	5.5310085024249235e-17	1.8266980994724978e-17	-5.603149519254766e-17	-7.420959944619196e-17	-1.191426005354655e-16	-3.4830687878399415e-17	1.7954085710853596e-16	3.134104966465507e-16	2.5853569172464034e-16	3.154887651755318e-17	-1.855153793417037e-16	-2.8158819868761484e-16	-2.7730148011426514e-16	-3.4797171556148447e-16	-4.630361377542996e-16	-5.116953198497709e-16	-4.357112246117773e-16	-3.1586965721864596e-16	-2.904217660879047e-16	-3.138167271363657e-16	-2.808833209462614e-16	-1.9558688648344266e-16	-1.5204901240431586e-16	-1.1969400275061199e-16	-1.1924035293029052e-16	-7.808289662062747e-17
83	-1.060237260295749e-15	-1.1986996330793921e-15	-1.159858934246979e-15	-1.1022542863803095e-15	-1.1724340257549486e-15	-1.3191450609904127e-15	-1.3679119371707277e-15	-1.2632844959446993e-15	-1.073339100550871e-15	-9.899963389654933e-16	-9.738602441369007e-16	-9.956890517800058e-16	-9.992781949259726e-16	-1.1188029354092447e-15	-1.305862195897197e-15	-1.428692444688702e-15	-1.3583779402274412e-15	-1.0769221374318195e-15	-8.198397016993324e-16	-7.42452826481337e-16	-8.156004739891932e-16	-9.228584700735655e-16	-9.801312213401141e-16	-1.0138615861789232e-15	-1.1023099109563394e-15	-1.19323939534705e-15	-1.2631619664001291e-15	-1.2642717388134887e-15	-1.2622478673006323e-15	-1.2140070086035286e-15	-1.1769983641904127e-15	-1.1218111576998362e-15	-1.0731031629030159e-15	-1.047588827894654e-15	-1.0941283125514953e-15	-1.169526785730711e-15	-1.2764465246887795e-15	-1.3265404765025938e-15	-1.296305176326251e-15	-1.2142279931951257e-15	-1.125037458805352e-15	-1.0521298100350395e-15	-1.1105799619086574e-15	-1.228424286077706e-15	-1.4576592217397572e-15	-1.6906301922491907e-15	-1.79575943938896e-15	-1.8071749125259626e-15	-1.746600391455651e-15
84	4.1121276520121305e-16	2.973802564908536e-16	2.1593684812408723e-16	9.998038134906904e-17	-4.6082682372044344e-17	-8.492607742478931e-17	5.0216158108350475e-17	3.4419691037260525e-16	5.607331337428462e-16	5.797681116520709e-16	4.740471289353391e-16	3.553898571141472e-16	2.5150141514267224e-16	7.144314702443494e-17	-1.524633088347766e-16	-2.843345671542804e-16	-2.5670231688007867e-16	-7.085126575813305e-17	1.2691723715515168e-16	3.259390670288921e-16	5.406745343344861e-16	6.524814908728731e-16	5.760692217779114e-16	3.11014432676581e-16	9.63716987461695e-17	2.272029984688121e-17	9.981462344687489e-17	9.9260769714407e-17	6.799483019298723e-17	2.101217706598017e-16	4.1268253279039096e-16	5.092558519399595e-16	3.6669875917510664e-16	1.4187045471163559e-16	6.15431841761545e-17	1.5446096793614517e-16	1.798278419982292e-16	4.811367376684938e-17	-1.2145375395553507e-16	-1.3595414091990087e-16	-4.9007587311057167e-17	-3.782852767835226e-17	-1.8558694317021212e-16	-3.943569698207258e-16	-5.474199688241056e-16	-6.507394563487572e-16	-7.700662353196817e-16	-9.021933479232477e-16	-9.116860178128876e-16
85	7.816613822217475e-17	5.676061353953337e-17	7.59485553447286e-17	1.0548645077716009e-16	1.704602556299911e-16	1.8675921586616557e-16	1.9775400028105702e-16	2.5044197536927907e-16	3.698459169410444e-16	4.834668586980423e-16	5.287203525358315e-16	4.771048058476145e-16	4.117630616913554e-16	3.8532390080365186e-16	4.208946784641086e-16	4.275489066557409e-16	3.5596779552428134e-16	3.237685654518806e-16	3.5494215514330862e-16	4.488122177439568e-16	5.327459536372071e-16	5.278276713323636e-16	5.059943219739126e-16	4.478387800036408e-16	3.5202772101651945e-16	1.946373679074727e-16	6.57901877659317e-17	-3.4532360018804796e-17	4.301856914085907e-17	1.899100441811308e-16	2.6464164560157295e-16	2.2965170358304004e-16	1.6110642577445068e-16	1.5421339797373646e-16	1.6618922057386092e-16	1.7308485954279306e-16	1.4538043884244065e-16	1.1231088432785909e-16	1.3358175636899008e-16	1.848572050131822e-16	2.295722461008276e-16	2.439178184111835e-16	1.599020299582998e-16	1.577278042762109e-17	-1.51294996789015e-16	-2.4980528737739787e-16	-2.508258336871745e-16	-2.852684552481457e-16	-3.2859990754782225e-16
86	-1.8992643189632847e-16	-1.687345830287363e-16	-1.170144486777125e-16	-6.853652219460147e-17	-6.85989790183193e-17	-1.0399870305466156e-16	-1.7030330683324887e-16	-1.824851132233652e-16	-9.1535389912847e-17	2.5186214234083182e-17	7.052409923876293e-17	-2.3616170874706824e-17	-1.1198441319039838e-16	-1.161035655952207e-16	-1.539354242949346e-17	7.352818024825881e-17	8.537742798672241e-17	1.2748653677284758e-16	1.9895913828494654e-16	2.90010451299963e-16	3.064891965817367e-16	2.327624660445654e-16	7.653965136899192e-17	-6.779861726624004e-18	-9.231150758323126e-17	-1.3527125577275384e-16	-2.704862551485244e-16	-3.0069427928055514e-16	-3.6104456585788925e-16	-3.2034732111596904e-16	-2.297620743064399e-16	-1.4479008064396396e-16	-1.137676167372286e-16	-1.3736416643220675e-16	-2.0193658085238063e-16	-2.1076240256829823e-16	-2.418286206093128e-16	-2.521704927274632e-16	-2.5196871824620193e-16	-2.359297366448781e-16	-2.801976877668523e-16	-3.603183629539473e-16	-5.115843947137298e-16	-5.581460675212115e-16	-5.48087007012676e-16	-5.283004932259812e-16	-5.494272330237775e-16	-5.895943208385355e-16	-6.324761047044686e-16
87	-1.0995768070207437e-15	-9.91187439824695e-16	-9.13831542609325e-16	-9.460836153460781e-16	-1.0490367667999232e-15	-1.1349902272026285e-15	-1.1565865777924538e-15	-1.1442522004176975e-15	-1.0933146546274066e-15	-1.0475217388726927e-15	-1.0521944384412002e-15	-1.1273741231102838e-15	-1.2312379077573164e-15	-1.3016649791380872e-15	-1.2857446293662392e-15	-1.2170998624811423e-15	-1.1653430298750464e-15	-1.0734801115766336e-15	-9.589152158975378e-16	-8.119642855904137e-16	-7.255707027080778e-16	-7.476136039867715e-16	-9.142116963779057e-16	-1.0278054359127768e-15	-1.1286021586739815e-15	-1.225441251611424e-15	-1.3447141343013214e-15	-1.445696363813729e-15	-1.4148097427407622e-15	-1.2677314151936475e-15	-1.1105309818863105e-15	-1.0295450268626083e-15	-1.0463894003346103e-15	-1.1340396927826392e-15	-1.247817081690712e-15	-1.333926674724309e-15	-1.4098930646937255e-15	-1.4086490835743576e-15	-1.3517179821004794e-15	-1.2728696846431037e-15	-1.241335539771483e-15	-1.2239436545141605e-15	-1.270806327797343e-15	-1.2135527159041236e-15	-1.170492768376997e-15	-1.2321188993508876e-15	-1.3780437160192352e-15	-1.5394835655053503e-15	-1.605509625098067e-15
88	3.953846330940085e-18	-7.841318077908497e-17	-2.0668374387620498e-16	-1.6686026312696793e-16	1.990698815781426e-17	2.0252443449891807e-16	2.1174943540495866e-16	9.855145692578576e-17	9.794126855547994e-17	2.520881675558334e-16	4.649148610751746e-16	5.446052416433305e-16	4.3529603132443013e-16	2.297569627809196e-16	5.3852627599385804e-17	-6.379223711022918e-17	-1.6095219270181878e-16	-2.76725636292657e-16	-3.2802508423573634e-16	-2.688592194243412e-16	-1.6657779431986288e-16	-1.083561751869093e-16	-2.079409633921803e-16	-2.6280508719239673e-16	-1.9078405825743781e-16	5.713058509245228e-17	1.9808026871230611e-16	1.776756117139133e-16	6.250168050611658e-17	-4.5742489148443407e-17	3.882556275287066e-17	2.3077538190735697e-16	3.9809163141966345e-16	4.600057659123235e-16	4.845213100924418e-16	4.496415763041119e-16	3.3614486306195787e-16	1.7151731567819774e-16	2.121766977581031e-17	-2.421443846816522e-17	-2.0068148533205316e-17	-2.7152281619790552e-17	-4.036799429003778e-17	-4.7615724682533674e-17	6.3448754488752895e-18	3.824269694573517e-17	6.203997454839149e-17	7.913295137486025e-17	1.102977824079344e-16
89	-3.03064569275407e-16	-2.791895657542854e-16	-3.0557390779452767e-16	-2.9711603785063847e-16	-2.0996122108980246e-16	-5.441145412882818e-17	4.828385664213531e-17	6.615266680163923e-17	1.258465680696943e-16	2.559901394055191e-16	3.9080277182883024e-16	3.921499940421299e-16	2.4635171171178043e-16	6.059300461976621e-17	-7.553523019882253e-17	-1.9054320049920228e-16	-3.200830950138805e-16	-4.391959836990263e-16	-4.4238932556633517e-16	-3.3803834537614556e-16	-2.388530115442146e-16	-2.0679928155940176e-16	-2.9838748417364657e-16	-3.3174032869401457e-16	-3.018389862018789e-16	-1.7527129508199189e-16	-9.350478010367187e-17	-3.3852261604630593e-17	9.619565915607272e-17	1.8600268676712628e-16	2.8841271086410743e-16	3.51950366830633e-16	3.6338454378493556e-16	3.169954749561772e-16	2.5857067980976215e-16	1.8099392322366236e-16	9.25477523423513e-17	2.4831128203683614e-17	-2.2470333300169424e-17	-4.597433533138958e-17	-1.49306470483921e-16	-3.6541182813626224e-16	-6.34875382918381e-16	-8.141508853617104e-16	-7.3117354831516e-16	-5.051714439604707e-16	-2.755601783721348e-16	-2.2555343778453666e-16	-3.326836006741198e-16
90	-5.014034390722604e-16	-6.241913261611617e-16	-7.317158931281403e-16	-6.954653566501415e-16	-5.02762932814145e-16	-2.256803933121114e-16	-7.421265086145388e-17	-9.138752945031667e-17	-1.4352164682234406e-16	-7.749483221288046e-17	8.275597542756525e-17	1.6857504577562293e-16	7.410726952958917e-17	-1.0018296047937915e-16	-1.847342238793049e-16	-1.666250224997985e-16	-1.4809683353677014e-16	-2.443094294237401e-16	-3.636439537849671e-16	-4.132774301998272e-16	-4.028329272256807e-16	-3.9781159596726886e-16	-4.1848525769533575e-16	-3.415836810555782e-16	-1.0849874748319573e-16	1.798465085704061e-16	1.8148270118650303e-16	-4.518821343656654e-17	-2.922257698282265e-16	-3.994463341526393e-16	-2.234071449102449e-16	4.190758551767649e-17	2.0812910889541744e-16	2.1574546031028597e-16	1.9807044749825235e-16	1.5433310812165665e-16	3.872041305544877e-17	-1.90573767143378e-16	-4.380890769564663e-16	-5.098109188894886e-16	-4.089061962798227e-16	-2.406610390813341e-16	-1.4328990608610054e-16	-1.915910363805215e-16	-2.9365333413428633e-16	-4.2043538084315207e-16	-5.70607190796422e-16	-7.289392171888884e-16	-8.080007939069394e-16
91	-8.11774804665852e-16	-8.084532165067405e-16	-7.4415371083326e-16	-6.588382324093959e-16	-6.21285421296047e-16	-5.971093964417895e-16	-5.515135551586974e-16	-4.741087801894524e-16	-4.0867845417815317e-16	-4.0221115719080905e-16	-3.9653265353898505e-16	-3.844664172386773e-16	-3.958813797292843e-16	-4.71049623785122e-16	-5.786166013268206e-16	-6.619619017691498e-16	-6.81008119272741e-16	-6.861705181700451e-16	-6.960229511660254e-16	-7.167436590869021e-16	-7.080082530291079e-16	-6.851659502876772e-16	-6.632167307978174e-16	-6.582123665103162e-16	-6.229797746246898e-16	-5.183842681243357e-16	-4.8035165494243495e-16	-4.277792489216781e-16	-4.2587416231998455e-16	-4.28237566526427e-16	-3.92997142803834e-16	-3.640047017739069e-16	-3.7170956618147743e-16	-3.8780943329906954e-16	-3.5069578173941993e-16	-3.2583889197958125e-16	-3.4720607491012975e-16	-4.83266419263322e-16	-6.048020553199404e-16	-6.2787302973209e-16	-5.528130480355578e-16	-5.080165961055353e-16	-5.386972062205345e-16	-6.535259691241555e-16	-7.214741273605328e-16	-7.069952643120365e-16	-6.67078926420238e-16	-6.526582080598454e-16	-6.447955809512653e-16
92	6.206056377728549e-16	4.993427088784645e-16	4.703992109042765e-16	5.651919648840899e-16	7.365424567562709e-16	8.082587783989494e-16	7.571169298637246e-16	6.561236630279686e-16	6.86919961292153e-16	8.161988764907409e-16	9.567493497947024e-16	9.44913683610099e-16	8.464078487264953e-16	7.817941969639665e-16	7.961279749625643e-16	7.642495861511384e-16	5.899978036715623e-16	3.373747295392404e-16	1.5890571890476794e-16	1.283535024155811e-16	1.8870300936782e-16	2.366792027654965e-16	2.1149251960793512e-16	1.4631097965047573e-16	8.092833588517264e-17	7.406246513027895e-17	1.4414814958167724e-16	1.3068570782713916e-16	2.1025585797777538e-16	2.937600112661837e-16	4.99692864881113e-16	7.581920657454325e-16	9.06002720294832e-16	8.145774460128478e-16	5.450713144161991e-16	2.9385276664172217e-16	1.80154309290436e-16	1.3293391322261538e-16	8.0378366465226e-17	2.606741797481342e-17	6.563519905625895e-17	1.6446916803591933e-16	2.3555724336556134e-16	2.8315475546905384e-16	3.338374488453721e-16	3.466581347869488e-16	2.365820455024338e-16	-2.893404830779651e-17	-1.1725314213500745e-16
93	-4.854883943175075e-16	-4.785458813565427e-16	-5.295842982458338e-16	-5.433881342299124e-16	-4.989359250166604e-16	-3.820455264095558e-16	-3.1518323950396075e-16	-3.3040710593668255e-16	-3.295994903136263e-16	-2.591482179991613e-16	-1.4085488671314768e-16	-1.0426607393565555e-16	-1.7629862492739312e-16	-3.369851353671187e-16	-4.447442079191211e-16	-5.111660564086788e-16	-5.701803345801599e-16	-6.476335212627695e-16	-6.649964775106845e-16	-5.996352495399605e-16	-4.979920894720575e-16	-3.982006982566564e-16	-4.129903588259401e-16	-4.4052843021458197e-16	-5.103787943107542e-16	-5.103420017657866e-16	-5.451220512218133e-16	-5.145031886850809e-16	-4.827027940697601e-16	-5.197424097119508e-16	-4.6902262946449035e-16	-3.488422868453351e-16	-2.1937004203627151e-16	-1.7680970927016989e-16	-2.1017072750861386e-16	-2.8361731081221844e-16	-4.0472098238677885e-16	-5.549003645159527e-16	-7.375890307093192e-16	-8.284845957061851e-16	-8.184352887461202e-16	-7.012179366377406e-16	-6.090246554780118e-16	-5.754424695393208e-16	-5.772593296365403e-16	-6.284416818393553e-16	-6.943617278935236e-16	-8.147766514953017e-16	-9.439078862399659e-16
94	1.0452466323536591e-16	3.0286371797851546e-18	-1.8264321785379132e-17	6.852874555516893e-17	2.2852339359087827e-16	3.415840539532613e-16	4.0422741888613046e-16	4.626561989194736e-16	5.036492469543062e-16	5.013336111034593e-16	4.015915107877017e-16	2.9705601607138623e-16	3.387496332805846e-16	5.702632483974667e-16	8.492651248712862e-16	9.61246276314555e-16	8.523591129512538e-16	6.616319154067118e-16	6.024668340246217e-16	6.869907956700164e-16	7.728433243908675e-16	7.218287171516635e-16	6.440117456632893e-16	5.769838744649849e-16	6.920670270195314e-16	8.053942376195623e-16	8.161637734695765e-16	6.072493591608167e-16	3.9282670342590125e-16	3.8492728064198735e-16	4.994723682077981e-16	5.507876870074067e-16	4.3171863954146286e-16	2.7427865299300684e-16	2.3950886715700035e-16	3.5706671605232457e-16	4.866398624176711e-16	4.680600672515262e-16	3.789989902876597e-16	3.188222883882122e-16	3.7440192357806306e-16	4.316405060161831e-16	5.063418865654779e-16	5.530115225097415e-16	6.59603234335263e-16	7.67031596904907e-16	7.693681320971921e-16	5.938055501755468e-16	4.1029550675725733e-16
95	-3.5136320683616942e-16	-3.630005867115498e-16	-3.3747974248828947e-16	-2.7449262937847737e-16	-1.860157591548274e-16	-7.970114955176161e-17	-3.180921567509751e-17	-3.658144117831553e-17	1.0028253286771717e-17	1.179432569190923e-16	2.4694867094858576e-16	2.2556328244685914e-16	4.9477482296220455e-17	-1.0465585226333182e-16	-1.0416750056374816e-16	-1.8522221970622838e-17	-3.025080528622802e-17	-1.875188278626188e-16	-3.286597565562844e-16	-2.9372183749588454e-16	-1.315394972566977e-16	-2.7432800084629963e-17	-1.049987814728496e-16	-2.1265100390059217e-16	-2.1752290667269753e-16	-8.202265255339468e-17	-7.868852166880646e-17	-1.640126062558032e-16	-2.478975057011095e-16	-1.9215519893285922e-16	1.7772702050351497e-17	1.897716422710657e-16	2.3524427597069213e-16	2.0242469363499856e-16	2.271540502215256e-16	2.8579971953439544e-16	2.560119157653973e-16	8.350627972078229e-17	-1.3664197724792095e-16	-2.3766858433579606e-16	-1.927488161999586e-16	-7.476175659421638e-17	2.2754051455325783e-17	4.8831212526997736e-17	4.210303910599435e-17	-5.185397937553526e-18	-1.5257909521904244e-16	-3.976062161019142e-16	-5.327469757233243e-16
96	-7.518771792539431e-17	-1.4463531581051866e-16	-2.3353174547084504e-16	-2.8967952907123796e-16	-2.8044839478580473e-16	-2.4224275657346385e-16	-2.5201195541553704e-16	-2.633299958367525e-16	-2.139302767600503e-16	-9.161258364365561e-17	-1.7809361009818217e-17	-7.695728997449336e-17	-1.7357729155761342e-16	-2.184250386747254e-16	-1.3896379442487218e-16	-6.175430022014582e-17	-8.504568424997267e-17	-7.008292119753757e-17	3.151582973022391e-17	2.121978042562889e-16	3.085446203837651e-16	2.17387532363343e-16	4.136750568027982e-17	-8.189868124520437e-17	-1.495292268593917e-16	-2.3806400681184063e-16	-3.789493843710377e-16	-4.673980744530812e-16	-4.811387301165839e-16	-3.819768713145424e-16	-3.248812390521898e-16	-3.327203007615476e-16	-3.544186326572739e-16	-3.300563616415243e-16	-3.152554046973563e-16	-3.3311527855328885e-16	-4.1738706886679564e-16	-4.682906347219677e-16	-4.3689704468916814e-16	-3.405358931669189e-16	-2.8400638175861996e-16	-3.100207718698966e-16	-4.493336905780632e-16	-6.1024675774670185e-16	-7.719770612222697e-16	-9.053586791439453e-16	-1.0050336027763049e-15	-1.0697327386918801e-15	-1.0986573161228888e-15
97	2.9040567720952974e-16	4.2080832613115755e-16	5.2751495020315e-16	5.177443009927655e-16	4.701910491890722e-16	4.502519632581171e-16	4.880743761320986e-16	4.959505176877007e-16	4.162486903743509e-16	2.4151206035061734e-16	7.938896686188664e-17	-5.5579527660826155e-18	-6.071385413340234e-17	-9.161881664209856e-17	-1.5750658396836258e-16	-1.4733330897491062e-16	1.0071738767529876e-18	2.2586719132287455e-16	4.0603865283352924e-16	4.545331276023245e-16	4.371748043767151e-16	3.985677961403628e-16	4.1986827335645383e-16	4.438383087862421e-16	4.460931974826103e-16	4.2581316794784105e-16	3.6769339127755826e-16	3.1599781787495733e-16	2.404577187779082e-16	2.368617154319674e-16	2.689750070506961e-16	3.042655866412207e-16	3.045262389590619e-16	2.989490296919769e-16	3.010374782268505e-16	3.267304607680902e-16	3.8439518157302653e-16	4.807964518474678e-16	6.252944447893557e-16	7.021351563637635e-16	6.866677233924552e-16	5.597670509856268e-16	5.382275676589561e-16	6.29656910073479e-16	7.597095285155499e-16	8.423459538121293e-16	8.662113894158082e-16	9.1447704625395e-16	1.1326132504326765e-15
98	7.943011595413621e-17	-1.323236833314444e-16	-3.2599809000552155e-16	-4.661905296208994e-16	-5.545530480673668e-16	-5.778350300247373e-16	-4.143650284827056e-16	-1.1508630014489475e-16	2.0537807551089154e-16	2.6619986942874834e-16	9.158649827106884e-17	-1.2865149173533162e-16	-1.8529407905752288e-16	-1.3696084307391636e-16	-2.882766264817034e-17	8.2925024709173e-17	2.248077243865813e-16	3.1947442761324565e-16	3.330132997356055e-16	2.4930263536345864e-16	1.2211077923254001e-16	3.970679430015577e-17	-3.96489348117564e-17	-8.116010985090559e-17	-3.3344890428935984e-17	1.6622181508163067e-16	3.9995791780635495e-16	4.25939986820137e-16	2.490751386635795e-16	1.6144370929287312e-17	-1.0727002496114812e-16	-9.47443729163331e-17	-1.0824644642910268e-16	-2.2656633246699083e-16	-3.929903876015364e-16	-4.1530450847400246e-16	-3.232898371289834e-16	-2.4284056403849937e-16	-3.0705914320866975e-16	-4.476186954285275e-16	-4.730282994715737e-16	-2.7875714056155265e-16	5.644636206025192e-17	3.612013410506531e-16	5.496738010381273e-16	6.455570864915629e-16	8.742454137671703e-16	1.1559093859074237e-15	1.3988016354735268e-15
99	1.1615951967826137e-15	1.3071083264298833e-15	1.2315516987162631e-15	1.0983543275653664e-15	1.1654810997800196e-15	1.4546158164831616e-15	1.7591682917532365e-15	1.726416946080347e-15	1.3579950773030438e-15	9.34482764657014e-16	7.263532889008925e-16	7.828748280789629e-16	8.517500116944434e-16	8.748727789554333e-16	8.279305447528559e-16	8.793376558114696e-16	1.1240490047197674e-15	1.4641886914763355e-15	1.7572532079876195e-15	1.8635789283515197e-15	1.778141639838561e-15	1.7763050745852025e-15	1.873795076309711e-15	2.2001837217746683e-15	2.4111777513836114e-15	2.3536430820460594e-15	2.0679180382718884e-15	1.7389336234907075e-15	1.6088818660535613e-15	1.4680427314762076e-15	1.4373097998754934e-15	1.4937288449614913e-15	1.5420428320951055e-15	1.4760737239455889e-15	1.346093449905638e-15	1.4150263561028527e-15	1.7688366705201277e-15	2.1973738989662445e-15	2.3623741310947585e-15	2.222396535517773e-15	2.0404945381242538e-15	2.1659716539549672e-15	2.56141217744794e-15	3.0500013387890015e-15	3.5182390015622624e-15	4.026157518623196e-15	4.674771631815023e-15	5.226791384264367e-15	5.536368156398714e-15
100	-1.1263122385654498e-16	-2.0972647545790408e-16	-3.776970718919856e-16	-5.644407755610641e-16	-6.27928931578152e-16	-4.861318184340678e-16	-1.269461262828955e-16	2.277650759139473e-16	4.064718801798522e-16	2.848709442069147e-16	3.590938343052735e-17	-1.632535784171675e-16	-2.2025788765155055e-16	-2.272942749437988e-16	-2.8330322493041576e-16	-3.4311715443228127e-16	-3.268279758338716e-16	-1.5944547500695663e-16	1.0378602099500935e-16	3.739853788799139e-16	5.345423847049969e-16	5.608054922263777e-16	3.793134697852271e-16	2.1903869085092143e-16	1.9242062676417667e-16	3.326266936794075e-16	5.194771990430364e-16	5.636694667258855e-16	5.625369609577212e-16	5.426297447409498e-16	6.328236260387928e-16	7.647861802236738e-16	7.490165799795816e-16	5.077267169489521e-16	1.7683933105777509e-16	5.664909536081672e-17	1.466724536639337e-16	3.418080606687586e-16	4.48666415746254e-16	4.868442589154324e-16	6.489125813592392e-16	1.036303525917795e-15	1.4999908061129867e-15	1.826037654764395e-15	1.9229090736497704e-15	1.9368872671460704e-15	2.1566662996850886e-15	2.500108051106181e-15	2.9188145065203497e-15
101	-5.145308116758687e-16	-5.25574418373339e-16	-5.19106463234535e-16	-5.170347279669675e-16	-4.871013033704113e-16	-4.388810414090613e-16	-3.308090530096491e-16	-2.1087558337171673e-16	-5.308850357502765e-17	1.6669881893161508e-17	-1.575384450727203e-17	-1.7456821859877504e-16	-2.883520849562662e-16	-3.8045886724501115e-16	-4.2521174616629066e-16	-5.589974545191612e-16	-7.677736747333206e-16	-8.626866666218948e-16	-7.609915735457566e-16	-5.670616197705442e-16	-4.82239295688548e-16	-5.473367984596584e-16	-6.285658906571724e-16	-6.432979625050955e-16	-6.756708999232966e-16	-7.664944627128824e-16	-8.326183753750011e-16	-8.621273161949907e-16	-6.960472966117688e-16	-5.302522269654619e-16	-4.907896380970631e-16	-5.288002178415384e-16	-5.695383951952126e-16	-6.006555230864026e-16	-6.916411957871847e-16	-7.637335045329501e-16	-7.672493551846414e-16	-7.173801278811083e-16	-6.6739716883514755e-16	-6.656803862262589e-16	-6.394740730707646e-16	-5.402941494764413e-16	-4.599208002143672e-16	-4.528830322241514e-16	-5.307057655477249e-16	-6.205139318190091e-16	-5.868473368616231e-16	-5.676633434211855e-16	-5.163630091000799e-16
102	-1.1892823283742338e-16	-3.797364476585398e-16	-5.834026913509153e-16	-5.433894263505142e-16	-2.941430530432038e-16	-7.751375424073312e-17	7.23750646743556e-17	2.6975196411642386e-16	5.548501951091569e-16	6.929397213868738e-16	5.4144331524267045e-16	2.1973244806094795e-16	6.94880138064392e-17	1.4349488354330713e-16	1.681792204445487e-16	-9.914205318041845e-17	-5.148027966079623e-16	-6.670619164225836e-16	-4.407915725602827e-16	-1.3426714013677883e-16	-4.927650152541647e-17	-2.0946790608535404e-16	-3.07562473161072e-16	-3.148764626745065e-16	-2.164499303599774e-16	-2.038176943209204e-16	-1.863890412466284e-16	-1.7784210879609227e-16	-8.766014499832979e-17	3.582479042709471e-17	6.949608147650593e-17	6.099358184552268e-18	-1.428707036208908e-16	-3.193986451760051e-16	-4.914014691150274e-16	-5.723207121576491e-16	-5.837603141753522e-16	-6.320067331636833e-16	-7.280468738558822e-16	-8.19017272669671e-16	-7.659919837578273e-16	-6.103519386342047e-16	-4.613605017192683e-16	-4.908108253478964e-16	-5.976193671990765e-16	-6.267976528137339e-16	-5.215969574022462e-16	-4.927876750842823e-16	-5.529289407156284e-16
103	-8.829706348013868e-16	-9.698383037510874e-16	-9.977874124516892e-16	-1.0516107289491497e-15	-1.2017244037356466e-15	-1.4054050033797984e-15	-1.5554970836507738e-15	-1.5689199246172055e-15	-1.4921201373002406e-15	-1.4338952247387448e-15	-1.442414386571276e-15	-1.5150957906192269e-15	-1.5768598957063833e-15	-1.6272322818597469e-15	-1.6021615067534752e-15	-1.486446280825077e-15	-1.3428897135731562e-15	-1.1907752598551887e-15	-1.138874435261534e-15	-1.1117883841383755e-15	-1.037098049839193e-15	-9.726773353816183e-16	-1.0111436579161821e-15	-1.1981545880838203e-15	-1.4507170184321202e-15	-1.6102221293877246e-15	-1.664752304891748e-15	-1.599652292429391e-15	-1.527150218212245e-15	-1.3931396604748237e-15	-1.2924730671358093e-15	-1.28279949324364e-15	-1.3658149778067662e-15	-1.4719048692965037e-15	-1.5501942565306466e-15	-1.5705394936546452e-15	-1.5887436469902184e-15	-1.5402538681487726e-15	-1.4132418493689368e-15	-1.2798048824786691e-15	-1.2635102379786156e-15	-1.3872082501976957e-15	-1.5649304465668329e-15	-1.601163923177357e-15	-1.6211931012088815e-15	-1.750700146700368e-15	-2.0074064381300063e-15	-2.2357389189058055e-15	-2.2575362547865945e-15
104	-1.3080547537439176e-16	-2.0406764863060633e-16	-2.791508108054955e-16	-2.787550159116122e-16	-1.2937061899443539e-16	1.635176805142232e-16	3.781170494845344e-16	3.29302560943179e-16	1.2513457673871626e-16	2.114290236137736e-17	1.5963984119264705e-16	3.631533815173637e-16	3.747130237410308e-16	1.6797048267992981e-16	-1.30619010660885e-17	-4.246984667538611e-17	-2.0930678823597635e-17	-1.573292123063189e-16	-3.87634071452521e-16	-4.967592218798677e-16	-4.107659888116765e-16	-2.2638456710241322e-16	-1.5227285897610086e-16	-6.560824137320976e-17	4.364579758885651e-17	2.484017046798584e-16	2.781831374358918e-16	2.441351531391847e-16	1.144752475249004e-16	1.2967014919356334e-16	2.8624192841146773e-16	4.180018632692426e-16	4.2040279534998827e-16	3.411992684993387e-16	3.7022188782807387e-16	4.482890595506045e-16	4.2348134125853773e-16	1.7953289899563016e-16	-1.0642723423265108e-16	-1.8589778304202483e-16	-4.766479460936451e-17	4.161721851645137e-17	-8.031647558768876e-17	-2.887218391939561e-16	-4.032945055023323e-16	-4.1457609509392507e-16	-4.769373389237033e-16	-6.571825533499526e-16	-8.041952143047946e-16
105	-3.8387309218420793e-16	-3.8624397186948795e-16	-2.6383900117428804e-16	-7.826319121399696e-17	2.930400745004792e-18	-3.688425860497438e-17	-1.008579566446424e-16	-1.541276765775795e-16	-1.4234672789257047e-16	-1.3594087429081248e-16	-1.0237196073930303e-16	-3.1803129550150224e-17	5.294857603301283e-17	2.82315838869992e-17	-9.351622823225273e-17	-2.5050836847868736e-16	-3.462108513060191e-16	-4.668816038373415e-16	-6.022975315658217e-16	-7.470177534468695e-16	-7.930131273003712e-16	-6.759467237494913e-16	-4.976711116286264e-16	-3.6819506348848225e-16	-3.3476072185140385e-16	-2.7067629960712185e-16	-7.801527113989016e-17	1.466105808005029e-16	3.1540893113497124e-16	2.9003427682495316e-16	1.4835707089141708e-16	4.82091480826418e-17	4.091056310006123e-17	6.085942166155608e-17	2.432076719763283e-17	-7.823203226185918e-17	-1.3061633514093817e-16	-5.888461737682614e-17	5.697605851892194e-17	9.921490836417383e-17	3.8835543187780905e-17	-6.821069755109676e-17	-1.1168362057940314e-16	-8.59409452946052e-17	-5.179244074903485e-17	-7.229465401158186e-17	-3.702554808417537e-17	1.4512051442752764e-16	3.3156726545329203e-16
106	-2.145626598180368e-16	-2.4026506229129004e-16	-2.2208268750265443e-16	-1.8503067661125052e-16	-1.6636213348506552e-16	-1.702572355982147e-16	-1.8977574786168252e-16	-1.0428425372969265e-16	-1.266230658857101e-17	6.812194437983824e-17	4.4934325764467325e-17	-6.707834481005498e-17	-1.5150944215272067e-16	-1.7818155852687514e-16	-1.4360328268242574e-16	-1.4223939872786984e-16	-1.9099748212999099e-16	-2.563378385669691e-16	-2.6660914944996645e-16	-2.434383113583771e-16	-2.176253810202385e-16	-2.6558994008267095e-16	-2.400837753533809e-16	-2.5497787225659104e-16	-1.5491522817782598e-16	-7.597095908269265e-17	-8.998392605122867e-18	-1.083749554456716e-16	-2.3776577813380806e-16	-2.8234724345648546e-16	-2.2956528644291363e-16	-1.6319596962113094e-16	-1.8346652541965279e-16	-2.527457714654085e-16	-3.013445636393452e-16	-3.039420377747833e-16	-3.467373698915897e-16	-4.831694510902629e-16	-6.204461875217657e-16	-6.293070805196313e-16	-5.034591093653328e-16	-4.089405889445358e-16	-4.057555065512295e-16	-5.220695422988749e-16	-6.044502738570725e-16	-6.286341789969333e-16	-7.161874521282419e-16	-8.982608371203889e-16	-1.0827327154015803e-15
107	5.5261720898042455e-17	6.192780980670814e-17	1.5625608183843982e-17	-3.231045312124246e-17	-5.967611819572103e-17	-5.521418374357945e-17	-5.813912342340919e-17	4.1963829467979974e-17	1.4387736896406008e-16	2.533863629169847e-16	3.8456275197667927e-16	4.569865315372178e-16	4.52203755614813e-16	4.0166850000346295e-16	3.369101248574954e-16	2.2103864258981545e-16	2.317825984355425e-17	-1.9025411166698444e-16	-2.672398372153284e-16	-1.4956611229225318e-16	4.9839021958183253e-17	6.123940698434183e-17	-2.5087450389965443e-17	-1.986560183510627e-16	-1.3466097356245303e-16	5.461438892918031e-17	1.5670956251031802e-16	-2.892744710012292e-17	-2.379608015651156e-16	-2.8302046065281516e-16	-7.040836048124755e-17	1.5077151759851495e-16	1.9110236791736274e-16	6.831015634482149e-17	-5.422198047788787e-17	-1.6775851040728562e-16	-2.9216011035859396e-16	-4.640024111679133e-16	-5.375731220085563e-16	-4.633151037970186e-16	-3.7834729198536284e-16	-4.584625868286034e-16	-5.800014889352149e-16	-6.899223050196636e-16	-6.051746570760216e-16	-5.025701078820534e-16	-6.53011953137745e-16	-1.0119040047169435e-15	-1.202165232593201e-15
108	-3.8379890779595457e-16	-4.693411081923997e-16	-4.915714233441101e-16	-3.881371827972795e-16	-2.321863543370679e-16	-1.440939463034781e-16	-1.9007649427998975e-16	-2.0285348390634678e-16	-9.601038639230375e-17	9.092187507158597e-17	1.500762020463244e-16	-2.35040555052075e-18	-1.5910560407819894e-16	-1.6884937576567888e-16	-1.435653937868712e-17	4.592372017979144e-17	-1.0573562939041479e-16	-3.193487243322619e-16	-3.4624627244236112e-16	-2.2133605921806256e-16	-1.8837095021245347e-16	-4.416055679158184e-16	-7.421686919923464e-16	-9.329006939124264e-16	-7.868060998256793e-16	-5.559955015944355e-16	-3.9008809232693757e-16	-4.7095257637164395e-16	-5.572170905029455e-16	-5.92499701923364e-16	-5.902122462048448e-16	-6.218394643499074e-16	-7.420530368833026e-16	-8.686139045038752e-16	-9.227590608259397e-16	-8.926282432377472e-16	-9.268583565056224e-16	-1.0992858099646237e-15	-1.316298527865798e-15	-1.3762668858793464e-15	-1.256794038275858e-15	-1.1309972244180709e-15	-1.1271941332009245e-15	-1.2484417653730779e-15	-1.2751546870620792e-15	-1.2046876659420528e-15	-1.1983601014177647e-15	-1.375969632388045e-15	-1.5668309579769227e-15
109	-4.258726491064199e-17	-1.3572687308248694e-16	-2.3647218937324506e-16	-2.0195093064394374e-16	5.04579145480601e-17	3.1959124611845084e-16	3.7595183922312e-16	2.84583933746457e-16	2.582415647168171e-16	4.534407173782931e-16	7.528834154902341e-16	9.078575631652063e-16	9.167064101983687e-16	9.017421066449284e-16	8.549299135152683e-16	6.088773941416334e-16	1.8804907696735805e-16	-8.598555231417854e-17	5.0338651053549153e-17	3.9465372066458926e-16	5.331737955418916e-16	2.6248660803782364e-16	-4.7085445379714467e-17	-2.0159682202829053e-16	-5.212647212989513e-17	1.4656568609615824e-16	2.9762595553433676e-16	2.92669134401183e-16	4.2770388859465225e-16	4.758742294602733e-16	4.428238376014931e-16	3.9449304955329304e-16	4.736940597946473e-16	6.542380634452522e-16	7.434852076407717e-16	6.34070554041836e-16	4.514003922897033e-16	3.0145071235458416e-16	2.1834436396272716e-16	1.249443616331651e-16	2.511605577643333e-17	-2.528978285202263e-17	1.3508620959925524e-17	2.4450059324461996e-17	4.37126466701402e-17	1.0685060254785429e-16	1.3125524786508057e-16	3.979470787335937e-18	-1.463821663168757e-16
110	-2.939466742269371e-16	-3.487918669232619e-16	-3.918677870318871e-16	-4.3373143583866074e-16	-4.3188234094270515e-16	-3.5998991988345184e-16	-2.4154251449259546e-16	-1.54144552427864e-16	-4.3848369333854726e-17	3.747711698601336e-17	9.435507080509441e-17	5.507634057668981e-17	6.072475940686248e-18	-4.906246941511661e-17	-6.901093892617011e-17	-1.946569489414942e-16	-4.420490968535869e-16	-6.190266795398785e-16	-5.580362188498059e-16	-3.3097412954904537e-16	-2.1074173490693296e-16	-3.331082192105573e-16	-6.726394980202787e-16	-8.91219397714242e-16	-1.023584656085304e-15	-1.022668195475646e-15	-9.231953596462686e-16	-7.572198113473171e-16	-5.334352382580152e-16	-4.2609109910282833e-16	-4.464736732446606e-16	-4.567634904918118e-16	-3.84894764179032e-16	-3.324829222942655e-16	-4.3914801186378413e-16	-6.182491683127293e-16	-7.080608938651814e-16	-6.076495140904055e-16	-5.332502411937881e-16	-6.499546366094511e-16	-8.875475751499246e-16	-9.63795876077325e-16	-8.508906854667785e-16	-6.263283771651007e-16	-5.751066000124311e-16	-7.021258352051589e-16	-7.713909648118448e-16	-7.717529828362353e-16	-7.590199663326432e-16
111	-5.3679635500006076e-17	-2.0745942676865625e-16	-2.5709344563958167e-16	-1.1610639895732577e-16	1.6430947795520126e-16	3.879004923989411e-16	4.767690290945077e-16	5.070611648157078e-16	6.232972280062725e-16	7.551328555954912e-16	7.859602727550008e-16	6.63341234008293e-16	6.0016047907399295e-16	6.375911068094027e-16	6.962678120346003e-16	5.110387179265891e-16	9.392781939633855e-17	-1.983773467691776e-16	-1.2698985779500772e-16	1.6639565311538884e-16	3.3423641366737396e-16	1.8507792295420993e-16	-9.228473235330681e-17	-3.106869129395302e-16	-3.926227887681215e-16	-4.167859225670588e-16	-4.274508019684482e-16	-4.860422605489586e-16	-4.3751614159276895e-16	-2.8578314749656353e-16	-8.395166898546162e-17	8.304710858229727e-17	8.143159313932358e-17	-1.1082723124480292e-16	-3.8083262486938005e-16	-4.826681952689799e-16	-4.031999504349637e-16	-2.9248537850345103e-16	-3.4537923851254704e-16	-5.397219039915313e-16	-6.8800831036931e-16	-6.545374932798079e-16	-5.296319479359802e-16	-4.4143020923757907e-16	-4.764032146800062e-16	-5.965889487823404e-16	-6.974693014878825e-16	-8.29437115340372e-16	-8.949859343793285e-16
112	-4.241793347044703e-16	-3.986827636195589e-16	-4.274846034001607e-16	-5.665271322373483e-16	-7.735027021513985e-16	-9.042896170751773e-16	-9.055730608339803e-16	-9.255507613607984e-16	-1.0411982071572377e-15	-1.2294388671575623e-15	-1.3118810301365948e-15	-1.249935377372669e-15	-1.1697120596591064e-15	-1.246232883189243e-15	-1.3810314869860577e-15	-1.3793001966942495e-15	-1.1829864476532046e-15	-8.976034041368424e-16	-7.335444870686921e-16	-6.965941717023639e-16	-6.871790068248229e-16	-5.987706196373956e-16	-5.926245119653894e-16	-5.667982081412408e-16	-6.947509493286711e-16	-8.49672300316364e-16	-9.613071179135991e-16	-9.305022909907511e-16	-8.679289189567155e-16	-8.236785164298192e-16	-8.563453776955776e-16	-8.973018025238915e-16	-8.968813426076628e-16	-8.89468639067879e-16	-9.455589549147438e-16	-1.0435689380867497e-15	-1.1323446711285927e-15	-1.0551641961383805e-15	-8.80335241668486e-16	-7.362230895749791e-16	-7.391458018637688e-16	-8.081753384387171e-16	-9.199683121533074e-16	-8.421079032718311e-16	-7.805811431882932e-16	-8.070081201024384e-16	-8.507804386390894e-16	-8.551313752292759e-16	-7.719419533145527e-16
113	-6.895505710732795e-16	-7.36806102715554e-16	-6.312818395794367e-16	-4.645119940173292e-16	-2.986198295869848e-16	-1.0046154227893719e-16	4.579616443489405e-17	2.163075664325394e-17	-2.0332082281813229e-16	-3.55676974889798e-16	-2.59441624316394e-16	-2.50766756880707e-17	4.507535785186444e-17	-1.543946460036951e-16	-4.3683681063936545e-16	-5.975662108893973e-16	-6.343956594083517e-16	-7.659123655196614e-16	-9.863674556417148e-16	-1.1510926333916409e-15	-1.109002157850708e-15	-9.266495257704801e-16	-6.957693441212562e-16	-5.947148994069031e-16	-4.973238503547884e-16	-3.422793032885397e-16	-2.0067617942984702e-16	-8.850824259737601e-17	-3.840829295842849e-17	-8.962121337539639e-17	-1.3587126066694822e-16	-1.7391839559476273e-16	-1.895621961399676e-16	-1.7915521298371665e-16	-1.3519010027834887e-16	-1.5493317021152534e-16	-2.3922174377943664e-16	-4.2588569420859397e-16	-5.683648063535468e-16	-6.078881384307137e-16	-5.810985150346155e-16	-6.682636544550023e-16	-7.919095046139078e-16	-9.483776404950164e-16	-9.722109902617883e-16	-9.633708596350968e-16	-1.0887772483756112e-15	-1.2991239159958832e-15	-1.4126488199077788e-15
114	5.388996110058064e-16	5.448011784830959e-16	4.242425336322372e-16	2.6024622711630543e-16	1.5521062575228283e-16	1.9190292519878741e-16	2.8711946803036496e-16	3.569508851261168e-16	2.889790896676475e-16	2.1048496971675369e-16	2.0707085551251341e-16	2.8976666678247197e-16	3.4623635828922314e-16	3.7240049408933493e-16	3.9871914973763325e-16	4.867140497232438e-16	5.624201802027649e-16	5.80652094039969e-16	5.415995387759439e-16	5.458230699705106e-16	6.231798548450005e-16	6.6371762057112e-16	6.045906475797791e-16	4.657374393252689e-16	4.0001990012580764e-16	3.8677255555081025e-16	4.04237279205694e-16	3.6257078749065224e-16	3.1450864991228557e-16	3.3482700560988193e-16	4.558269853572072e-16	5.634493747219061e-16	5.314785113192584e-16	3.232769622956498e-16	1.0585963166928638e-16	1.3976388381514154e-17	4.363621386895828e-17	8.188608246365662e-17	3.8487358314635683e-17	9.728679469428168e-18	5.4100632460700463e-17	1.6255346757864558e-16	2.0653720235376423e-16	1.1916898539817348e-16	2.739769066375481e-18	-3.046005363392745e-17	-8.229031252114727e-17	-2.295884643882283e-16	-4.3716551408242035e-16
115	-1.2037853154790037e-16	-1.3440636814522214e-16	-1.845691951842777e-16	-2.889344921394271e-16	-4.622834108820052e-16	-6.078341098839727e-16	-6.742886365297365e-16	-6.599948036021386e-16	-6.496618097756692e-16	-6.757048707959618e-16	-7.198217255563535e-16	-7.288023145775074e-16	-7.143694639421622e-16	-7.241448628226472e-16	-7.13114887877106e-16	-6.317673596873278e-16	-5.26438381540098e-16	-4.330781268127561e-16	-4.0229194547196347e-16	-3.2328931619751467e-16	-1.57534817252843e-16	-1.3719362768619031e-17	-1.1052433825154027e-16	-3.311627114593775e-16	-5.962827332105853e-16	-7.317286069620612e-16	-7.683456709467499e-16	-7.17734023484036e-16	-7.105323544469828e-16	-6.492079869707505e-16	-5.583084755195491e-16	-4.848893801302e-16	-4.764126597419035e-16	-5.378346478705964e-16	-6.1455152722780445e-16	-6.786032548786781e-16	-7.719931874115414e-16	-8.072836709849315e-16	-7.552722084345109e-16	-6.058725407455772e-16	-5.08002645048237e-16	-5.193486044573464e-16	-6.909706186001401e-16	-7.43696483925902e-16	-7.127130372505033e-16	-6.756976721187153e-16	-7.561415361375379e-16	-9.74010485199015e-16	-1.205516565170419e-15
116	3.970027802355061e-16	4.055734100635559e-16	1.7764572197178238e-16	-1.357171918083184e-16	-2.924298519173544e-16	-1.8807375362417746e-16	-6.701260128681694e-17	-7.933166599927779e-17	-2.74892612147209e-16	-3.687701045175296e-16	-2.821421221772299e-16	-1.345597072382065e-16	-1.779306581352378e-16	-3.2965418862309987e-16	-4.498953488829754e-16	-3.645839303296626e-16	-1.7599311323526006e-16	-7.019606033153611e-19	8.814795788765892e-17	1.6760725505783243e-16	2.753683499406789e-16	3.023710830370348e-16	2.2601618052959937e-16	8.687565765721e-17	2.4684975527307002e-17	-6.701113145222092e-17	-1.7219317716264446e-16	-3.2285480765506893e-16	-4.0022122372790475e-16	-3.1606705226573465e-16	-1.5552044940439008e-16	-6.975668854244747e-17	-8.584567925396366e-17	-1.81120992157873e-16	-2.720638865132998e-16	-3.3841448572211286e-16	-3.858870407806894e-16	-3.7651682413837543e-16	-3.3041525076222873e-16	-2.5168161782756866e-16	-2.2237272418476314e-16	-2.3917301669896396e-16	-2.933459662859355e-16	-4.015791310697113e-16	-5.133978292601077e-16	-5.895259905026577e-16	-6.707547959469004e-16	-7.70321237415753e-16	-8.937721177473978e-16
117	5.449960379911464e-16	6.891271675119447e-16	7.366976098769077e-16	6.259490258598714e-16	4.3301396472471963e-16	3.592507208542944e-16	4.9061506075739e-16	6.81493474378113e-16	6.537097335916038e-16	3.535620928975913e-16	-3.979602770775546e-19	-1.3172344803047217e-16	-7.657412069393994e-17	-1.0177564620459468e-16	-2.948692749519069e-16	-4.1573553680105473e-16	-2.0568078308652455e-16	2.593762784730646e-16	6.096844497638113e-16	6.506887242048422e-16	5.526424209912627e-16	5.90195964851855e-16	7.326929839695722e-16	8.723852528455981e-16	8.719599808102698e-16	7.922246540222583e-16	7.866158981401149e-16	7.68129762443728e-16	8.246950970329048e-16	8.19352154689797e-16	8.779346047960451e-16	9.674253591424286e-16	9.732461167756544e-16	8.152794995388483e-16	6.049028831831834e-16	5.033116833952271e-16	5.023534600343531e-16	5.961983273583093e-16	6.793307418144396e-16	7.527659805469856e-16	7.778246131672178e-16	8.144362577166452e-16	9.191655568781385e-16	1.102653837576283e-15	1.3044139120176791e-15	1.3836164566555862e-15	1.353867194131506e-15	1.3037335328013827e-15	1.4090178344137945e-15
118	9.053020885280228e-16	1.1506799777763758e-15	1.2289592394179659e-15	1.23895537091571e-15	1.2995089509964618e-15	1.4052280436563872e-15	1.4141498174447738e-15	1.2234054968429072e-15	8.674170321329559e-16	5.013525120394471e-16	1.9835784286469062e-16	4.420014663563624e-18	-1.3900229496802931e-16	-1.7751095773564774e-16	-7.663182465464056e-17	1.9294874036990017e-16	5.423445346069835e-16	7.993512260688121e-16	8.925793704717652e-16	8.715884971627756e-16	8.667877686541605e-16	1.0028618162000615e-15	1.1022942786924682e-15	1.2388305744016152e-15	1.1960774308767816e-15	1.018526283461243e-15	7.911999180734367e-16	5.950086635719084e-16	5.448538962781685e-16	5.082162709804219e-16	5.905499435373164e-16	7.250397556212638e-16	7.868395065777786e-16	6.667350163064473e-16	4.735645042211607e-16	4.450859639048289e-16	6.319426189135683e-16	8.877314231063799e-16	8.945327012541905e-16	6.790226572042028e-16	4.695240418006273e-16	5.698832070100323e-16	8.762271612213082e-16	1.2074556695966326e-15	1.4184872899998483e-15	1.6264217248008966e-15	1.9317240566136243e-15	2.2218045378242458e-15	2.346661557033915e-15
119	-6.962944999201423e-16	-7.301297453587059e-16	-7.114412351052366e-16	-7.78139941400899e-16	-9.475387206376028e-16	-1.0691101938037982e-15	-1.0059849573599935e-15	-8.747270109872404e-16	-7.896327035538011e-16	-8.907685008362032e-16	-1.0277815809398558e-15	-1.106880891218734e-15	-1.144509310877678e-15	-1.2932035395292896e-15	-1.5150832536471852e-15	-1.6106657585756412e-15	-1.4542512938990609e-15	-1.0947651179084102e-15	-8.11397900950465e-16	-6.87428954201958e-16	-6.278160211755654e-16	-5.020319818464191e-16	-4.534962832503545e-16	-4.84102878953802e-16	-6.845973353047916e-16	-8.277274836258675e-16	-8.364155128913845e-16	-7.146757777423281e-16	-6.985401681839787e-16	-7.559450393674366e-16	-8.063643762368729e-16	-7.4119803945764605e-16	-6.459035174745139e-16	-6.606277779178043e-16	-8.004745701533447e-16	-8.944507516479212e-16	-8.820674015974801e-16	-7.523703479141141e-16	-6.430395811658401e-16	-6.112533778741513e-16	-6.111296811766668e-16	-5.627512876388523e-16	-5.464535740449682e-16	-4.807923387169714e-16	-4.955784226067922e-16	-5.636990179105559e-16	-5.812509046832451e-16	-5.719200762749262e-16	-4.67298815631826e-16
120	-2.565721965726967e-16	-2.53001605621814e-16	-1.451148343154458e-16	2.426914066043046e-17	6.550520111053661e-17	-1.0017988227690684e-17	-1.0977977990381221e-16	-1.214488384723319e-16	-9.577292110395435e-18	9.627905321891186e-17	1.4357464838218242e-16	1.126117749889123e-16	8.109171948185895e-17	1.580585199847704e-17	-7.710136338004836e-17	-2.1393838995520826e-16	-3.274991234124768e-16	-4.505671423878354e-16	-5.167000051501234e-16	-5.595122079710416e-16	-5.665032710511242e-16	-4.8659405388467e-16	-3.910451224288502e-16	-2.4984037504038866e-16	-1.7045260467241724e-16	-1.009116851547001e-16	-4.210593904092434e-17	7.866107190015629e-17	2.036834226624434e-16	1.7535764800507562e-16	7.542770414057115e-17	-5.9113673702783296e-18	-2.1754766992829664e-17	-2.6589157646107284e-17	-5.450498423463771e-17	-1.2783549600786052e-16	-1.7810133789502467e-16	-1.4410956543410473e-16	-9.862269104859498e-17	-8.490646303238601e-17	-1.4766279792471742e-16	-2.577878277022212e-16	-3.285268653998676e-16	-3.3148211537934785e-16	-2.488296097014538e-16	-1.7233146263530778e-16	-1.0706815599021693e-16	-4.807515505140359e-17	-5.1507507942060657e-17
121	4.8577702315078e-16	6.123945537603668e-16	7.524669948374587e-16	9.52741272239465e-16	1.140064636723034e-15	1.2467879812201101e-15	1.1084705961529675e-15	8.245895283631004e-16	6.289177610750611e-16	7.056898790473919e-16	9.355855769165954e-16	1.0525382562296914e-15	9.161779309138873e-16	6.563866681255288e-16	4.554290665263719e-16	3.8155449313432985e-16	3.765977834116607e-16	2.8281371917656305e-16	1.4369592511820358e-16	4.249297132686062e-18	-8.02642026147572e-17	-6.063388476746145e-17	3.654975424860337e-18	9.610577684119046e-17	1.5149559810268068e-16	2.950617553499801e-16	3.921673325994895e-16	6.834072313638175e-16	8.349397422038616e-16	8.559788105544696e-16	8.171130515633584e-16	7.869380435983614e-16	7.574096182759944e-16	6.641327130978119e-16	5.398876815413164e-16	3.8959148121000817e-16	3.3679823168831675e-16	3.5382920949398095e-16	4.3525440359653645e-16	5.075203823728289e-16	4.804318393595502e-16	2.668742264313596e-16	1.1712130904502903e-18	-2.189387546615578e-16	-2.8202998136688027e-16	-2.7175144533124503e-16	-3.0851091913582175e-16	-3.3536742946079586e-16	-3.6695009444508493e-16
122	-3.67209982546978e-16	-2.4111616049681983e-16	-3.414694105150761e-17	1.9002045771929938e-16	2.1153446342056956e-16	1.1554187074400005e-16	-3.982202610794881e-17	-1.733850206141843e-16	-1.9554661302433502e-16	-1.583065272828821e-16	-8.240589761795459e-17	-2.4182293451416584e-17	-4.8385180278425604e-18	-1.0823522665547364e-16	-2.6901454443480135e-16	-4.467971559400929e-16	-5.451875068956012e-16	-6.336106542300152e-16	-7.043435817465943e-16	-8.26475011017301e-16	-9.784471684187126e-16	-9.679477618870358e-16	-8.538706987499886e-16	-5.310789503060682e-16	-3.584512193002913e-16	-2.6121653586322556e-16	-3.383489878460743e-16	-1.6632237795139494e-16	4.7000030461944423e-17	1.0509087789766992e-16	1.1614750803744688e-17	-1.1452028377831003e-16	-1.4890173499427158e-16	-1.2877117540472502e-16	-1.2163283216080255e-16	-2.1115851432347314e-16	-2.9274513658152724e-16	-2.611798984036614e-16	-1.5111567208651007e-16	-5.828262218716964e-17	-1.2150698220135122e-16	-3.170672150352706e-16	-5.262877906988133e-16	-5.6907287274773385e-16	-4.729525016640695e-16	-3.8524793426576153e-16	-3.3784548711304127e-16	-2.984132127162528e-16	-2.986922937632256e-16
123	-1.3719921647548073e-15	-1.420628497627351e-15	-1.3541982252339027e-15	-1.1574666534481698e-15	-1.0096719991068778e-15	-8.941309772797534e-16	-9.344523173053429e-16	-1.126415224404649e-15	-1.3912731719221845e-15	-1.5220370396129487e-15	-1.4004637858636242e-15	-1.1933386438188372e-15	-1.1079935933461472e-15	-1.2813845297872388e-15	-1.473910730871641e-15	-1.5423343714758688e-15	-1.492871714075516e-15	-1.5594274971189832e-15	-1.7106484398472108e-15	-1.807087837007568e-15	-1.7181048986487974e-15	-1.487912181720642e-15	-1.2851998847709494e-15	-1.171909081509614e-15	-1.1589479077112785e-15	-1.0685247281756174e-15	-1.0356389841405441e-15	-8.602907527197064e-16	-6.512126412946093e-16	-5.774242093286412e-16	-5.969669180017546e-16	-7.2510616902885825e-16	-9.184208375147125e-16	-1.1148230662839816e-15	-1.2123518632250962e-15	-1.2740919114018908e-15	-1.3321832867705219e-15	-1.4415781692109941e-15	-1.5527554581483463e-15	-1.5707670999466241e-15	-1.5337104739758118e-15	-1.5872753820456836e-15	-1.801113013285226e-15	-2.1050664299110247e-15	-2.317399592947093e-15	-2.3642491186787498e-15	-2.3435658378372896e-15	-2.3329160712250757e-15	-2.4197355864949196e-15
124	-1.4494077801242847e-15	-1.458429437106769e-15	-1.4486605853066066e-15	-1.45978523634482e-15	-1.4737500587770947e-15	-1.3699146104765151e-15	-1.2479528199936737e-15	-1.2479485173298048e-15	-1.3864014779465208e-15	-1.4930419496621768e-15	-1.4253596117529921e-15	-1.2772228435282671e-15	-1.1687777725802929e-15	-1.227663737951599e-15	-1.298046234468846e-15	-1.3354079744116891e-15	-1.3348436754791657e-15	-1.410970976370404e-15	-1.571346532983959e-15	-1.7471976088713322e-15	-1.839430645310724e-15	-1.7901627193650752e-15	-1.6303471206638547e-15	-1.4413808703925749e-15	-1.3033896917611617e-15	-1.2176467826757448e-15	-1.2871564712084858e-15	-1.3128068267899569e-15	-1.25044191645419e-15	-1.2179796883552972e-15	-1.1849266619047217e-15	-1.184518804474524e-15	-1.2067998919324213e-15	-1.2396050878278154e-15	-1.2331290902935907e-15	-1.24425594593293e-15	-1.355199031607698e-15	-1.5472509973564256e-15	-1.7171598488584186e-15	-1.7006318880851638e-15	-1.5222159024539781e-15	-1.3324809697709343e-15	-1.30898107792972e-15	-1.4308965251033756e-15	-1.5852586911222652e-15	-1.7501706741398141e-15	-1.9570016713652604e-15	-2.206067566697498e-15	-2.399747004632445e-15
125	1.5173681719192818e-15	1.521675331184801e-15	1.438465608712514e-15	1.4546040301794667e-15	1.6010458533128677e-15	1.6752403408662595e-15	1.506440761179843e-15	1.310560518503572e-15	1.2827972248492912e-15	1.4584695001189158e-15	1.5696746672257555e-15	1.531469262686173e-15	1.4196937359177193e-15	1.4402805816054257e-15	1.4458841309038257e-15	1.2872547262749514e-15	1.0159578739209868e-15	8.377512434686822e-16	8.322669915625813e-16	8.501630349033941e-16	7.792250630351783e-16	7.030852372485538e-16	9.075352456629498e-16	1.2608857356106448e-15	1.635438426918292e-15	1.7966180082163085e-15	1.893277400307659e-15	1.939646137320352e-15	2.013890577819208e-15	2.0875849620063263e-15	2.061120376178429e-15	1.9496060851568974e-15	1.8243744579614948e-15	1.7924904397011617e-15	1.8915373361868145e-15	2.027489722356003e-15	2.0235987442724867e-15	1.7533599349601978e-15	1.3668680975106605e-15	1.1741005872045645e-15	1.3109174995144248e-15	1.5733315673006525e-15	1.7408196499079814e-15	1.6380159063124986e-15	1.5320762003451855e-15	1.5968112684988381e-15	1.778360098335073e-15	1.942547846597036e-15	1.9905769663387457e-15
126	1.925888405207513e-16	2.3934876599878144e-16	3.433621902161696e-16	4.1143689855831617e-16	4.014883169747171e-16	3.4831166425303666e-16	3.676361755297845e-16	4.3780672879373717e-16	5.228682361283533e-16	5.701492275270513e-16	6.255330933651029e-16	6.875771636855122e-16	6.951886867581792e-16	6.23288610674786e-16	4.744283108296731e-16	3.302091559551252e-16	2.506584238958767e-16	1.6903970014657547e-16	5.823840321245042e-17	-8.000206063968724e-17	-1.7567186392666546e-16	-1.7769237928529522e-16	-6.202866164072387e-17	6.262898086415613e-17	2.0353135923651387e-16	3.53592353463795e-16	5.084720744000532e-16	5.961416533300764e-16	5.828452533901439e-16	5.15475651284383e-16	4.794096456641258e-16	5.313060224766766e-16	6.194906760477906e-16	6.578522063768938e-16	5.910009874110813e-16	4.369962515410443e-16	3.3686095905041075e-16	3.058613512771578e-16	3.606822436943533e-16	3.9635036930080414e-16	3.7771962913093075e-16	2.7362428930615336e-16	2.0220136286158548e-16	1.814077969396276e-16	2.550228955581217e-16	3.755095893016759e-16	5.103959451829088e-16	6.621506993820684e-16	8.076445673405912e-16
127	4.520819583525115e-17	7.980255702492323e-17	1.9729535386899052e-16	4.3900369858420916e-16	6.644856471609942e-16	7.665829215894233e-16	5.877690037638872e-16	2.4535592992673316e-16	1.546675661241994e-17	5.106042382088378e-17	2.7123790723113257e-16	4.037177564570319e-16	3.3652990543096047e-16	1.3777475302766729e-16	-4.588756557912851e-17	-1.7792845170285009e-16	-2.614658573703775e-16	-3.943675778197694e-16	-5.335941507287057e-16	-7.038250413780981e-16	-8.724071595927125e-16	-8.853368866213181e-16	-7.227942999762723e-16	-4.217171567107544e-16	-2.406993713041342e-16	-1.19374293685649e-16	-1.5528965305846147e-16	5.1632239610186834e-17	2.319461710270569e-16	3.1217175705182256e-16	3.37162984318142e-16	3.895075348016778e-16	4.4110445136081144e-16	3.7313879388536716e-16	2.091993953570913e-16	4.0934145781705744e-18	-8.287988176967903e-17	-8.9219475611889e-17	-4.681448871742199e-17	1.1507231192416046e-17	-2.879680483391136e-18	-2.265833275208158e-16	-6.292399030184882e-16	-1.0306947754913435e-15	-1.2158252838973643e-15	-1.188450827954782e-15	-1.1479969926527227e-15	-1.1682586358415334e-15	-1.2543033279140635e-15
128	8.247142619569749e-16	8.449505909996625e-16	8.957676565039779e-16	9.8927226176274e-16	1.0318610499514736e-15	8.935910598574321e-16	6.658873438390675e-16	5.913994620787969e-16	6.91847115723858e-16	8.710616897763175e-16	9.398394707395463e-16	8.971308418090899e-16	8.164307547355347e-16	8.034427702539834e-16	7.551162976780294e-16	6.033403384964323e-16	3.9500579754071553e-16	2.639177099107826e-16	2.814750746244146e-16	3.7455346060368336e-16	4.474220674873363e-16	4.1333722938140667e-16	4.703965623893727e-16	5.31541679255074e-16	7.406674899654206e-16	9.419215194347118e-16	1.2138778646827285e-15	1.3348346599091066e-15	1.358560665539818e-15	1.3807331593928635e-15	1.3295289028035175e-15	1.2332275401136547e-15	1.1297350015289799e-15	1.10353378694286e-15	1.153020317039342e-15	1.23280583673866e-15	1.2941454747657175e-15	1.2420114464861246e-15	1.1413761228044872e-15	1.049920830326422e-15	1.0723789068362941e-15	1.1466591534797565e-15	1.291864603932959e-15	1.3945664817457598e-15	1.4860217682982278e-15	1.598931532791459e-15	1.6615462405173512e-15	1.7070154109389132e-15	1.7779434939378327e-15
129	2.5096638699732993e-17	3.575084161051165e-17	1.3913054706619169e-16	2.490490718306356e-16	2.798955323402586e-16	2.463029782759987e-16	2.5046693493721e-16	2.926966894110255e-16	3.772351871156468e-16	4.2819143451842285e-16	4.651493663115736e-16	4.879408145726347e-16	5.096508320214379e-16	5.009895425091807e-16	4.604479379493695e-16	3.8798628860124943e-16	3.0262734849113163e-16	1.5447820602619052e-16	3.44386083066642e-18	-1.376579292821328e-16	-2.245803481165012e-16	-2.529516329973484e-16	-2.1967073530681588e-16	-1.3752973970380742e-16	1.3819555637174276e-17	1.6126357857250544e-16	4.224466651268996e-16	5.131003460200982e-16	5.874214288861398e-16	5.786919660590712e-16	4.779813513761518e-16	3.604698268124327e-16	2.992814169944066e-16	3.2298584283706203e-16	3.975617120185195e-16	4.1967243238823855e-16	3.4666217960214397e-16	2.5621339001329364e-16	1.951464561524118e-16	1.9377636433936664e-16	1.994829679257958e-16	1.3766479100661854e-16	6.352915742122164e-17	2.742692579702528e-17	6.097966100067301e-17	1.1345290843734624e-16	1.6193892090246067e-16	2.5362067830029554e-16	3.4389661461984945e-16
130	-1.0331199445887446e-15	-7.912495762575839e-16	-6.051226019592794e-16	-6.128368437923992e-16	-6.583951050426666e-16	-5.859675715234526e-16	-4.365402879838182e-16	-3.183735753437902e-16	-2.3378960220917205e-16	-7.845475667677257e-17	1.1511571805886527e-16	2.3387067904956654e-16	1.3321986105317785e-16	-4.726075633796173e-17	-2.278846840640483e-16	-2.6035121289255815e-16	-1.879669951583833e-16	-9.881172135203682e-17	-4.211149944966818e-17	1.8850256638581278e-17	8.264908210935284e-17	9.72677210106131e-17	7.703537366038015e-17	-6.840314219011782e-17	-1.8802135812624344e-16	-1.547122435864304e-16	-4.620679115220254e-17	1.585448774851213e-16	1.236614518539302e-16	4.996151664081432e-17	-5.706508982760422e-17	-1.7181765643528294e-16	-3.289482274659819e-16	-5.568822435171182e-16	-7.291872407195641e-16	-7.738555023634197e-16	-6.250131680676115e-16	-4.688853636550891e-16	-3.773465586692266e-16	-4.0441544358223315e-16	-4.463038728088851e-16	-5.3293616854794505e-16	-5.473405771193398e-16	-6.22841406177092e-16	-7.168179638020596e-16	-9.13974301014862e-16	-1.2446972408736767e-15	-1.5683916023234937e-15	-1.783135586922429e-15
131	-6.886513078870188e-16	-8.177823117214687e-16	-8.898837308207458e-16	-7.688171959454053e-16	-5.189124575754986e-16	-3.073712756081588e-16	-3.945316729471549e-16	-7.631772615011358e-16	-1.0743021419465089e-15	-1.1113085903410448e-15	-8.155307803610078e-16	-4.669295006492193e-16	-3.598630102112158e-16	-6.306039204524538e-16	-1.0937232988371298e-15	-1.441390356815188e-15	-1.4871715901899332e-15	-1.3727204976932447e-15	-1.2715798078041756e-15	-1.2938765794520823e-15	-1.3892786031961528e-15	-1.3993806112075766e-15	-1.35680928901769e-15	-1.2836326065588588e-15	-1.3575319883475488e-15	-1.3379549849349674e-15	-1.2870093317750547e-15	-9.354069662237821e-16	-7.706566228459439e-16	-7.874258843521897e-16	-9.53621928258581e-16	-1.0295674501080518e-15	-9.606315320844457e-16	-9.086645024183608e-16	-9.238513736475378e-16	-1.01716739049006e-15	-1.0612840235797388e-15	-1.0726417955508086e-15	-1.0991900191929371e-15	-1.1307652665393708e-15	-1.1732099051204849e-15	-1.3287498721491825e-15	-1.6555596010172978e-15	-2.0569490053056448e-15	-2.4053070174273406e-15	-2.6637591157188163e-15	-2.893196581072611e-15	-3.090150215173694e-15	-3.233106670988178e-15
132	-1.1709242984798955e-15	-1.2220787345054003e-15	-1.2719381288068641e-15	-1.242015247961705e-15	-1.0854388673167444e-15	-8.064680969951948e-16	-6.67725182238659e-16	-8.178051367477976e-16	-1.1266392214268782e-15	-1.276593340141605e-15	-1.106271440946157e-15	-7.978575601594001e-16	-6.371481295050899e-16	-7.189521139013387e-16	-8.487455772336006e-16	-8.332354658162159e-16	-6.881290093881397e-16	-6.199099295906541e-16	-7.464748684396364e-16	-9.765965851228566e-16	-1.17094584363722e-15	-1.252057274114483e-15	-1.2952202679634725e-15	-1.3345570754727396e-15	-1.4000320677608647e-15	-1.3816167474518601e-15	-1.4099522106017133e-15	-1.3333657351903468e-15	-1.2638520881266112e-15	-1.237342108480155e-15	-1.235318789926564e-15	-1.309651541591714e-15	-1.449747996691842e-15	-1.5699551550864592e-15	-1.4877999432711171e-15	-1.2529945574363443e-15	-1.0861904226100945e-15	-1.1652697350820427e-15	-1.4005705979156178e-15	-1.4692894748808449e-15	-1.2805429134735502e-15	-1.0407462864117532e-15	-1.0865279232000962e-15	-1.4263731980487284e-15	-1.7864285206656542e-15	-1.9247811960277046e-15	-1.904522972484093e-15	-1.926137615107945e-15	-2.0830255165137174e-15
133	8.707962380618091e-16	4.995783808324127e-16	1.2528828952386609e-16	-2.4807334423108077e-17	1.2050150392443155e-16	3.8079907897755345e-16	5.680820390867059e-16	6.765178809215492e-16	7.726796669190623e-16	8.721561770904917e-16	9.267340944351312e-16	9.0023240566874e-16	8.068872377331465e-16	6.614063900723274e-16	4.883973168985333e-16	3.5522681894786055e-16	3.2128859906615597e-16	4.772272210818098e-16	7.16413470752402e-16	9.154798697444267e-16	9.823637949835536e-16	9.027167096911176e-16	7.428585627160072e-16	5.848375158437115e-16	5.076379781258037e-16	4.334710983764641e-16	5.069641873737741e-16	5.476299118157341e-16	6.255169069022557e-16	7.696346483672725e-16	8.621065317235544e-16	8.858556910393804e-16	8.327292422637522e-16	7.110642034689555e-16	5.688694442413519e-16	4.750138468683553e-16	3.9365596057533234e-16	3.092447288834838e-16	2.180099412393082e-16	2.1634037018932816e-16	3.6472049213614067e-16	5.823841251373862e-16	6.804792167753808e-16	5.654471281705689e-16	3.5290116831693386e-16	2.3521028105599197e-16	2.992442089794383e-16	3.8034142603850563e-16	3.949809356218761e-16
134	5.792824660609451e-16	2.297491439632405e-16	-6.120403529010223e-17	-2.3500472616089556e-16	-2.438867343622187e-16	-1.2297076360056415e-16	1.663903144265379e-16	5.669583013562693e-16	9.043880725719483e-16	1.023304994598594e-15	9.667477220310449e-16	8.549059763942832e-16	8.198793165406692e-16	8.113301385368087e-16	7.4939459259487965e-16	6.360558132946124e-16	5.732905066282673e-16	6.207414262640873e-16	7.149471194751378e-16	7.087143476787758e-16	5.433239591594716e-16	2.818198803111733e-16	1.3738613064397283e-16	1.4377904446559103e-16	3.9246055351175e-16	6.253277763583766e-16	7.794653060372139e-16	6.286728554585566e-16	4.405574045985826e-16	3.9044903303439976e-16	4.464055938826451e-16	4.85516903543568e-16	3.774630225027895e-16	1.4993046729320841e-16	-9.992088411307769e-17	-2.3887161287788733e-16	-2.8486427329392014e-16	-3.202969236967341e-16	-3.6111678419103954e-16	-3.91193270968048e-16	-3.184244282048073e-16	-1.733786984209023e-16	1.918508465565577e-17	1.276277813303496e-16	2.144691407826142e-16	3.147316699052099e-16	4.462183752043989e-16	4.698845444247836e-16	4.042628720334176e-16
135	-1.0054184852825822e-15	-1.020112387562046e-15	-1.019439979270597e-15	-1.0919792246403727e-15	-1.2683338985235677e-15	-1.4098942258952358e-15	-1.387792594649753e-15	-1.2906022121564346e-15	-1.2510829079655426e-15	-1.3350641712757416e-15	-1.4226945210897345e-15	-1.4075648998128156e-15	-1.3000247885293139e-15	-1.253693114722653e-15	-1.272308362318707e-15	-1.239550117034065e-15	-1.0821170479324315e-15	-8.645995848872172e-16	-7.480582597795143e-16	-7.71566024112636e-16	-8.211472127973017e-16	-8.039740711064372e-16	-8.039270309477458e-16	-8.608910096478536e-16	-1.0657610002287357e-15	-1.2612403804682845e-15	-1.3192768942372559e-15	-1.202927984316424e-15	-1.1166640186493971e-15	-1.0802548718455151e-15	-1.142466612314551e-15	-1.2119324175881457e-15	-1.2440428472230614e-15	-1.237335043118033e-15	-1.2779031174215448e-15	-1.325644982856522e-15	-1.361419479522869e-15	-1.2804570909457973e-15	-1.1386958701649679e-15	-1.0670307905039432e-15	-1.135039251942604e-15	-1.2545591414908627e-15	-1.3571424952399221e-15	-1.2817684020321242e-15	-1.158616452046502e-15	-1.0961966233934766e-15	-1.0976751709035305e-15	-1.1258216800652468e-15	-1.124862241744639e-15
136	1.6179378570834548e-15	1.6490265958534685e-15	1.6260814196883654e-15	1.533860093801204e-15	1.4667591945874405e-15	1.331063533167104e-15	1.0933648200295742e-15	8.653987413411848e-16	7.511453461612675e-16	8.557517327418609e-16	1.0382409603534143e-15	1.2189749356660278e-15	1.2720801506350454e-15	1.2729789620530872e-15	1.1811224645333307e-15	1.0180574053721754e-15	8.50799673516893e-16	7.652056635572046e-16	8.06794206954703e-16	8.966316944032788e-16	9.822444594294879e-16	1.0183527427188558e-15	1.1326748084612994e-15	1.218963860854576e-15	1.3697487520413431e-15	1.439415302740291e-15	1.6211503759276038e-15	1.6093979122188021e-15	1.6220736554394966e-15	1.614443817942765e-15	1.6171920072541152e-15	1.6449116589994947e-15	1.6928633794824456e-15	1.701086873585026e-15	1.7381437497005425e-15	1.7578067910553111e-15	1.7966992531070394e-15	1.749988743876292e-15	1.6818772398965789e-15	1.7118690357565653e-15	1.886736115540332e-15	2.1084526462274598e-15	2.138982192714719e-15	1.997166851308928e-15	1.874861256334728e-15	1.9061065003858003e-15	1.966649587803744e-15	1.9618046958150006e-15	1.8606579112719587e-15
137	6.891817370185418e-16	6.703809249468559e-16	6.650306466565212e-16	7.398620363982764e-16	8.391499106014519e-16	8.706883456109508e-16	7.396092740650249e-16	5.203834012623151e-16	3.7900498573858674e-16	3.698984660642887e-16	5.017941386565484e-16	6.516962851506956e-16	6.942233452026987e-16	5.920322158406344e-16	3.537641796854512e-16	1.0973923323105197e-16	-1.747920350243074e-17	-4.184166727074762e-17	-4.119246369616269e-17	-1.171345430798858e-16	-2.5009156515515553e-16	-3.250569363621142e-16	-2.4809556177312955e-16	-1.3442370130914097e-16	-7.153977878600896e-17	5.344904111201933e-17	1.3174110185195956e-16	4.477655371987601e-16	5.404099095972777e-16	4.862686667149558e-16	3.9860385241632587e-16	4.686091942048538e-16	6.734326597273831e-16	8.088713204925995e-16	7.562318586487035e-16	5.712337319400314e-16	4.619244119352644e-16	4.1778829647943915e-16	4.036446324185517e-16	3.6990224701304045e-16	3.695543221866807e-16	3.4047420055310353e-16	2.689077568667631e-16	6.880124342960016e-17	-9.327808064538755e-17	-1.1294609507982319e-16	-5.908449700327983e-17	-2.9989148295674888e-18	-2.6857543385546282e-17
138	1.1352323452572602e-15	1.1718150831534609e-15	1.1885711114847292e-15	1.1928401855286427e-15	1.1993675569406367e-15	1.156850587826805e-15	1.048348589276223e-15	9.800624635436566e-16	9.825032241224955e-16	1.0964679696426013e-15	1.1451164762745125e-15	1.0964218323859195e-15	1.0078048411716005e-15	9.855569792606249e-16	9.714262870656713e-16	8.19540018616377e-16	5.416734589264134e-16	3.5389901888916726e-16	4.108112910480823e-16	6.376542717536527e-16	8.143775124022156e-16	8.236575601368387e-16	8.318551375091051e-16	8.974279561945624e-16	1.1010513946885786e-15	1.3017267065143638e-15	1.5049794574395827e-15	1.6319095380239583e-15	1.6546102271806384e-15	1.6397301820155387e-15	1.5677282228866975e-15	1.4935098981752355e-15	1.4420612691137504e-15	1.4441866836190334e-15	1.4695802433529932e-15	1.4784186135587434e-15	1.4430485194009928e-15	1.3337112054915417e-15	1.2347749333675157e-15	1.2407943729196048e-15	1.3393520050419007e-15	1.4022004983455647e-15	1.4261646374226818e-15	1.3854119677443832e-15	1.3997307578863007e-15	1.4488034453255522e-15	1.4566892674659478e-15	1.4615946301744498e-15	1.4944813061588202e-15
139	1.2689598405455577e-15	1.3380288801296219e-15	1.2398761660623464e-15	1.1293107129845214e-15	1.096568072621937e-15	1.139399811650351e-15	1.1196669490672107e-15	1.0145367097017367e-15	9.459209500134219e-16	9.995188415575125e-16	1.103857032397709e-15	1.1754875547507317e-15	1.1339850804162334e-15	9.854734944954611e-16	8.132229031966505e-16	6.450459934726016e-16	5.207064685830961e-16	4.637681099716768e-16	4.239050873146244e-16	3.9535453300081937e-16	3.4899699097103226e-16	3.461066673249346e-16	3.5411028017916757e-16	4.725282736497879e-16	6.04434371387272e-16	8.19094599346561e-16	9.359569566452884e-16	1.129672056059551e-15	1.2040041829180782e-15	1.2169668367408635e-15	1.174921543183123e-15	1.1196891635543475e-15	1.078623609558714e-15	1.1098334323335274e-15	1.2349149316458923e-15	1.3285090974656462e-15	1.296587386175785e-15	1.1349883285973198e-15	9.90361416410509e-16	1.015888470653428e-15	1.1441472113081582e-15	1.201498663231438e-15	1.126648183381261e-15	9.76695659095275e-16	9.21476491892615e-16	9.414789922524559e-16	1.0087404444996478e-15	1.0897414279950488e-15	1.1370937953773745e-15
140	2.3900813120168306e-16	2.34347570025759e-16	2.1910333591250735e-16	2.9130427885100387e-16	3.7071520864744785e-16	4.273128730427561e-16	3.974070711452621e-16	3.407615418225909e-16	3.045390127304636e-16	3.2847564924578173e-16	3.966401353155832e-16	4.785157144682434e-16	5.2120462092115675e-16	4.4178542574394717e-16	2.862643219544825e-16	1.0691556762939798e-16	9.555092072774764e-18	-4.739314638429455e-17	-8.565456684568674e-17	-1.7584438684927888e-16	-2.9001924083094946e-16	-3.30012930223755e-16	-2.721499145561093e-16	-1.4137570486705561e-16	-6.972998640978955e-18	1.2810245830993934e-16	2.1638209594958988e-16	3.003749903255046e-16	3.297064061420994e-16	2.4185453003611035e-16	1.7485987395024642e-16	1.84230354882285e-16	2.2485367981931676e-16	2.1366585972098225e-16	1.7077895949548273e-16	1.2181981198277027e-16	8.576573538935558e-17	3.459664583415537e-17	-7.547811467995694e-17	-1.5600125929771233e-16	-1.9578278051124982e-16	-1.792824920083833e-16	-1.6311147185653872e-16	-2.383054536905949e-16	-3.2497666900528497e-16	-3.9889177879801395e-16	-4.0016270077343403e-16	-3.30550262051353e-16	-3.2937075239586013e-16
141	6.969323622969758e-16	7.686537279106791e-16	8.17299492901224e-16	6.143064688633404e-16	2.7352501748023685e-16	2.0381494974435745e-17	-2.2814938208929715e-17	4.1330968811395475e-17	1.0764954983360584e-16	2.4907323506072906e-16	5.048970837269787e-16	8.61001790202976e-16	1.1517322149254886e-15	1.3134620137376666e-15	1.2887712369744015e-15	1.1636225249131217e-15	1.0374651390832606e-15	1.0424610235784014e-15	1.1709706457089505e-15	1.30876991108632e-15	1.3128687986829614e-15	1.2050792936678796e-15	1.1740204416518844e-15	1.250347454740875e-15	1.395256334651144e-15	1.4415653137846777e-15	1.4127166593360612e-15	1.3857728026158495e-15	1.3366142142170393e-15	1.3065247911630321e-15	1.2407921893532265e-15	1.1640223030909054e-15	1.101673325792871e-15	1.0499155338897084e-15	1.0234260379048743e-15	1.0428317913471128e-15	1.1464587357871975e-15	1.216599662089866e-15	1.231562113216195e-15	1.204083499174453e-15	1.2463737219707795e-15	1.2834920841569657e-15	1.3257068612342602e-15	1.2863474332131472e-15	1.2672838050213884e-15	1.2423904256916e-15	1.1209850906736559e-15	9.245167809878367e-16	7.410348704255436e-16
142	6.729338888359601e-16	6.581223628017289e-16	6.071672375349771e-16	6.024860336129683e-16	6.63373721759654e-16	6.387063433651221e-16	3.7156357808335136e-16	3.82792138165564e-17	-1.1555086562795238e-16	4.69361858674268e-17	3.4906513521058766e-16	6.127734695334692e-16	7.561474107361202e-16	7.654384375329386e-16	5.693596485341253e-16	2.4059441565181765e-16	-1.875314392624769e-17	-6.854110592726938e-17	5.480803023017394e-17	1.734454335155155e-16	2.084238533178446e-16	2.1684018307811253e-16	2.612585332170828e-16	1.5788396435359965e-16	-2.0824817746995715e-17	-1.7566749900099485e-17	2.3037254934343326e-16	6.966468137038532e-16	8.077067131107546e-16	6.622446882532194e-16	4.893561672774017e-16	5.723044801530992e-16	8.189689203246152e-16	9.042713758134875e-16	7.586783168456967e-16	4.869721967842655e-16	3.399687721053677e-16	2.867859696881546e-16	3.067411322779459e-16	3.665563749738346e-16	4.3364474098711744e-16	3.1482683022908955e-16	2.4562335157437643e-17	-4.2562051466052363e-16	-7.520989157129678e-16	-8.584951286995796e-16	-8.635413967557042e-16	-8.385019273457314e-16	-9.22824172572118e-16
143	4.24957569423286e-16	4.460863638117161e-16	5.728657388657797e-16	7.168081786825676e-16	7.629668433030842e-16	7.329965733481013e-16	7.428203339470581e-16	8.673129923262885e-16	9.933156271778609e-16	1.0569722575378459e-15	1.0733369157383844e-15	1.0984746698548224e-15	1.1096328067229112e-15	1.0690466324505555e-15	9.39569268954927e-16	7.987710199697901e-16	7.505389585328372e-16	7.106181959726913e-16	6.493717312092758e-16	5.064086402938471e-16	3.5582110534197207e-16	2.627503478746438e-16	3.3983553136014074e-16	4.213438315476302e-16	5.952678741478337e-16	7.654154982636585e-16	9.89756306508521e-16	1.0610442816666373e-15	1.0704298124975223e-15	9.743702025510522e-16	9.309148154436192e-16	9.898318474686294e-16	1.079181012693548e-15	1.0685560528581344e-15	9.536070257870354e-16	7.851653752466198e-16	7.095210596611481e-16	6.780021783750909e-16	6.503057071226074e-16	5.885059991769156e-16	5.306849264364179e-16	4.945743565724742e-16	5.519438905669592e-16	4.990383180028993e-16	4.479274009429307e-16	4.1944078489655137e-16	4.2930466987511956e-16	5.245449341364204e-16	6.049833267137498e-16
144	3.7310415711055174e-17	3.47590544052158e-17	-4.9503598253773854e-17	-2.3772075964346564e-16	-4.606348640910675e-16	-5.437314696181945e-16	-4.954040874474131e-16	-4.753333215160471e-16	-6.148406517008179e-16	-8.096755459081325e-16	-9.181006764971942e-16	-8.363729901534583e-16	-6.802564619620834e-16	-5.765392532325451e-16	-5.548930540381657e-16	-5.359680462780182e-16	-4.895275174441686e-16	-4.0009433326704616e-16	-3.1086139852899863e-16	-2.2159159646235399e-16	-1.5579026428407258e-16	-1.4563701241950792e-16	-2.489240936486241e-16	-3.228939011988405e-16	-3.773983762965271e-16	-4.1871626811504725e-16	-4.542237342997407e-16	-4.2058426662043103e-16	-3.962975358731723e-16	-3.441971808743899e-16	-3.4350904898643316e-16	-4.125663515349302e-16	-5.345957301314357e-16	-6.907506132939776e-16	-8.24705233031851e-16	-8.886542708441983e-16	-8.832715445082396e-16	-8.010661224221212e-16	-7.498492250952573e-16	-7.317380404764135e-16	-7.425028777320682e-16	-6.89512327481776e-16	-6.389644324039844e-16	-5.872445597302365e-16	-6.136138199420726e-16	-7.04294967381723e-16	-8.265855159639799e-16	-1.0013533938035457e-15	-1.2214215476392158e-15
145	-8.67610226591426e-16	-1.123892584638215e-15	-1.2531548172999811e-15	-1.2406163729561494e-15	-1.1814224723560695e-15	-1.1146426372616934e-15	-9.77472992682154e-16	-8.357586375523785e-16	-7.03960607466474e-16	-7.438660360691633e-16	-8.805548230520947e-16	-1.028038120197724e-15	-1.0574085808552416e-15	-1.0800810200835364e-15	-1.077519479342274e-15	-1.048447204338514e-15	-9.385045262238723e-16	-8.044948574247963e-16	-7.36372671204196e-16	-7.785280463957013e-16	-8.547879507621476e-16	-8.100568358379865e-16	-7.196917641558572e-16	-6.363466031474842e-16	-6.826216597183334e-16	-7.191151566319452e-16	-7.064038901519564e-16	-6.149303884972988e-16	-5.606897743351188e-16	-7.158385825145897e-16	-9.339102889437862e-16	-1.0446915874097113e-15	-1.0181966601068783e-15	-9.47696640860097e-16	-9.432538837839547e-16	-9.572424037693156e-16	-9.486960832967339e-16	-8.954860188805366e-16	-8.672568130721431e-16	-8.794864766239005e-16	-8.332339858607119e-16	-6.111847613507151e-16	-2.8386330474720724e-16	1.4280364787583766e-17	1.454711906893492e-16	1.4532718772855583e-16	2.714638341235491e-16	5.253690490214764e-16	8.5311375343413e-16
146	1.0114068286254152e-15	9.997661397622024e-16	8.633059593722228e-16	7.657950802940033e-16	8.197608985547658e-16	8.922904253940544e-16	8.159410018388266e-16	6.703699084957504e-16	6.015329305729775e-16	7.614786349881371e-16	9.246754106504053e-16	9.267196500126205e-16	7.840140087513647e-16	7.186197124999226e-16	7.703323770143616e-16	7.826752258366472e-16	6.512972568105675e-16	4.841858800371332e-16	4.925713422144619e-16	6.506787482089122e-16	7.824983624099512e-16	7.331770749973772e-16	7.081649597470635e-16	7.332366181680858e-16	9.259807027057814e-16	1.0489166023723143e-15	1.1497688720714004e-15	1.1633324579243676e-15	1.1782328641593375e-15	1.2722058608950435e-15	1.3502436816126484e-15	1.355999261421017e-15	1.2698962398932295e-15	1.1613400757556732e-15	1.0865645403813725e-15	1.0680380842443535e-15	1.0867016085162146e-15	1.0289607774730948e-15	9.245296614783807e-16	8.564421230739345e-16	8.829683160334794e-16	8.829287629277297e-16	8.317534783515585e-16	6.725474516748151e-16	6.421996734217849e-16	8.30447653790659e-16	1.0569612079560765e-15	1.1405978317358626e-15	1.0410942997710757e-15
147	1.1607429643677255e-15	1.1926419009224916e-15	1.1253687924180557e-15	9.653583368265943e-16	7.803793948620435e-16	6.581997312966203e-16	5.824807267019168e-16	5.6915495284513e-16	4.626747164586377e-16	3.7531366743781953e-16	2.983469207243102e-16	2.608924967668264e-16	1.5047733992474256e-16	5.816164640045228e-17	1.2245082801384456e-17	1.6486173391717524e-16	4.446017538799196e-16	7.563024289197798e-16	9.375212199696272e-16	1.0089228110866185e-15	1.0958964038243168e-15	1.159463689915859e-15	1.2040116804171348e-15	1.0589131835128439e-15	8.872385380094572e-16	6.858488038239949e-16	6.418646502189649e-16	6.647997007018511e-16	5.931509069392959e-16	5.724175890536918e-16	5.375992757034933e-16	5.090833138783908e-16	4.852349377195507e-16	4.0590267213850174e-16	2.592130079614162e-16	1.0488633974488154e-16	6.32707608882778e-17	1.9331095348543945e-16	4.258718708981055e-16	5.630279575877755e-16	5.081971799271743e-16	3.4718563104068875e-16	2.8534253299283193e-16	3.6116161088918433e-16	4.800926921184077e-16	5.192602889567787e-16	3.4510096023260895e-16	7.972175317133494e-17	-5.138953267127496e-17
148	-2.343429716995999e-16	-1.4920770378609133e-16	-5.49182679711736e-17	-2.1732081037501015e-17	-6.424206143305514e-17	-1.1888241804223294e-16	-1.3120409801393812e-16	-6.942861338627098e-17	-8.749255561733226e-17	-9.053254942687814e-17	-1.0545858054461446e-16	-6.26316764798214e-17	1.425074052499485e-17	9.407550561754074e-17	1.418193458528597e-16	1.5493301829064665e-16	1.201374867067664e-16	4.209433962351539e-17	-1.7436967228445616e-17	-2.4712419179119854e-17	5.275218392579682e-17	1.1064335808206754e-16	1.9429085907607846e-16	1.2674624053738524e-16	8.595660598018031e-17	2.96392785336944e-17	1.4757576410959504e-16	2.738077640638232e-16	3.7600511939323285e-16	4.510107170292336e-16	4.356096813843342e-16	3.6960029889439303e-16	2.7387392108785604e-16	1.9754540564127873e-16	1.2984099618656091e-16	9.674498586302726e-17	9.511028777252734e-17	5.80983030427849e-17	-5.3242480729118035e-17	-1.9881985934427386e-16	-2.4198293532466853e-16	-1.9181613244143959e-16	-9.04338823767465e-17	-1.0840153658208466e-16	-1.6919286412048707e-16	-1.4745465202411772e-16	-1.0280256219234285e-16	-1.2012126380329144e-16	-2.935323248649101e-16
149	3.7472065016892365e-16	2.6805416324614707e-16	-1.2411379712574912e-17	-2.761622183796631e-16	-4.102834660508799e-16	-3.960879043457722e-16	-3.6193750675607915e-16	-3.43639234659873e-16	-3.832599138630353e-16	-4.2192094223183797e-16	-4.767825564134741e-16	-5.279156524650572e-16	-5.708026142820068e-16	-5.864313530663164e-16	-5.387309525121965e-16	-4.1602071212881326e-16	-2.720996610671343e-16	-1.1812976345213561e-16	-1.4698633649136494e-17	5.735282392310716e-17	1.0022234310317793e-16	7.203824543076099e-17	-6.298348606754364e-17	-2.25819248984641e-16	-3.709305836753604e-16	-4.799625255162642e-16	-5.47208092050564e-16	-5.605019561804287e-16	-5.453221843583088e-16	-4.561306188804635e-16	-3.735705662622061e-16	-3.769291542494624e-16	-4.826817602231802e-16	-6.421478354092145e-16	-7.449858337071434e-16	-7.551423509721656e-16	-7.424748416513596e-16	-7.132454722232522e-16	-6.922133759276037e-16	-6.236710560548998e-16	-5.44865320085261e-16	-4.862706931246713e-16	-5.332115520240796e-16	-6.288025474982743e-16	-7.542086783472152e-16	-8.317971518968114e-16	-8.906201802384646e-16	-9.924353583098036e-16	-1.1576163832595075e-15
150	-1.1148013545158664e-16	-3.4734916702070857e-17	-1.032895419527146e-16	-2.231457269605808e-16	-2.982274883513193e-16	-2.5500754920294754e-16	-2.1066959978222627e-16	-1.8797977021604205e-16	-2.7880441645230467e-16	-2.778877749499677e-16	-2.0256278718756222e-16	-9.935188817765349e-17	-6.713310965452372e-17	-9.782112955256248e-17	-8.883519363081771e-17	-1.9288526663263556e-17	3.70689642431616e-17	2.2378234859566458e-17	1.2612593916941874e-17	9.69043840760866e-17	2.78421220520232e-16	3.855822282354782e-16	4.124889892993437e-16	2.8983419553525317e-16	2.073811198056837e-16	1.4224096334691485e-16	1.3936773995774456e-16	1.451021402747803e-16	1.3929109763849825e-16	1.582326304384172e-16	1.6428084320174966e-16	1.2827946592627817e-16	3.0678895389929713e-17	-1.112078513469163e-16	-2.484543467487632e-16	-3.179099492252183e-16	-3.079226342513528e-16	-2.772753647641075e-16	-3.1447262059101137e-16	-3.698456238497466e-16	-3.664756023850994e-16	-2.695946153346145e-16	-1.779914034299661e-16	-2.3486191136217527e-16	-3.9496042599737537e-16	-4.949055220487497e-16	-5.45036439759988e-16	-5.987139381506417e-16	-7.747611871987506e-16
151	-7.5058173079722e-17	-1.5014075042559403e-16	-1.6054734645037136e-16	-7.136842816885378e-17	3.101253917761099e-17	3.981714692610282e-17	5.4093219448261994e-17	3.450005137425157e-17	-2.4595998194802663e-17	-3.0105270096732613e-16	-7.511285441901162e-16	-1.1242363745657435e-15	-1.1966537638294037e-15	-9.299127515089764e-16	-5.216939041136404e-16	-1.5764002115141458e-16	8.42937299754712e-17	1.4607973368558827e-16	7.947402796770184e-17	-2.5621001802031518e-17	-3.7709313857977975e-17	2.18910854987412e-16	5.336080937318804e-16	8.541411293824278e-16	8.916513164327134e-16	7.445030453645543e-16	4.3055729968267117e-16	7.81743329514568e-17	-2.239826369168125e-16	-6.051624080765034e-16	-7.86920238319696e-16	-7.248956079232821e-16	-5.653134917305668e-16	-4.996590500168385e-16	-4.944273029388664e-16	-2.768318706073818e-16	1.5879898078551936e-16	5.44741322545631e-16	5.707919545022413e-16	3.58199462523772e-16	3.5937142699902663e-16	8.728728161277163e-16	1.5551008431297875e-15	2.063841188076643e-15	2.2372994272041452e-15	2.3951504896108732e-15	2.9107725597948667e-15	3.596988780431027e-15	4.0944744055031825e-15
152	7.42470904032971e-16	6.988453127289241e-16	6.761175002636523e-16	6.209968151614247e-16	4.986296581438851e-16	3.283211703194177e-16	1.5567699443910133e-16	9.748073946262886e-17	1.64026554799354e-16	3.6368976247216824e-16	5.433998363669555e-16	6.483385237456335e-16	6.808183079459206e-16	6.749294426930081e-16	6.095890493683512e-16	4.2959863475435174e-16	1.9402886951329784e-16	7.620632205386908e-17	1.6656547456872515e-16	3.7020789644880585e-16	4.995303951326113e-16	5.110147738912272e-16	5.050131357599723e-16	5.645107506424602e-16	6.894655892078069e-16	8.256070968627452e-16	9.492415892501514e-16	1.0736165573273486e-15	1.0643780150696264e-15	9.226380592986385e-16	7.853242972695172e-16	7.966390788202001e-16	9.336853092104384e-16	1.0282800579032476e-15	1.0140993188543402e-15	9.526494187852545e-16	9.374309335014179e-16	9.36462266416864e-16	9.112806534530881e-16	9.634438146203864e-16	1.135059764236538e-15	1.3065473870049365e-15	1.3083818677019246e-15	1.0990527053450695e-15	9.399170436446465e-16	9.762256918830972e-16	1.0756504536458516e-15	1.0600807083427359e-15	8.501182162506414e-16
153	1.7354925743255715e-15	1.865654692513859e-15	1.994732903899466e-15	2.1027728665768855e-15	2.032222393597107e-15	1.7818884714966326e-15	1.4662658417561018e-15	1.3566852029007292e-15	1.4274278182142499e-15	1.5798442236985661e-15	1.6160863490106438e-15	1.5655097719106782e-15	1.50185188985843e-15	1.55848868743801e-15	1.6396803390173471e-15	1.6186710565583274e-15	1.4558128649811324e-15	1.2759494330089538e-15	1.2510536760438289e-15	1.3369679614310121e-15	1.3990076994779928e-15	1.265123242745995e-15	1.1620152962334258e-15	1.1293457833892153e-15	1.3455998573239716e-15	1.562646986294177e-15	1.702419477764018e-15	1.7869093521579107e-15	1.7969839346564155e-15	1.8894073129903123e-15	1.951257182050305e-15	1.955064367634573e-15	1.9099730649901763e-15	1.921566637585614e-15	1.992614997289022e-15	2.0825737631611324e-15	2.1441156865507375e-15	2.1275088222878327e-15	1.997940705447847e-15	1.829182206787461e-15	1.703003083151102e-15	1.7182095570704657e-15	1.9282950681170504e-15	2.0465996836512465e-15	2.092994800065749e-15	2.0553120842621972e-15	1.9367647343037205e-15	1.8578574749916963e-15	1.8278661331091724e-15
154	-5.012974721402845e-16	-4.791500929280026e-16	-4.945474884816321e-16	-5.33790559525953e-16	-5.528661992719646e-16	-5.486991507870134e-16	-6.685979757241306e-16	-9.041155483938299e-16	-1.1069289567260683e-15	-9.901808714345247e-16	-5.945617026347431e-16	-1.8295498845825077e-16	-7.663122887516614e-17	-2.6843806808067655e-16	-5.830395730470387e-16	-7.804304257206094e-16	-7.952879301818474e-16	-7.472899511850477e-16	-6.83588382176792e-16	-6.535890884076613e-16	-6.935430046759037e-16	-8.239964202774644e-16	-8.764077603348544e-16	-9.55885855093843e-16	-9.361016923330666e-16	-7.771683651094141e-16	-6.324431879223228e-16	-3.462659803656932e-16	-3.001900280486073e-16	-3.04924208856823e-16	-3.426254321793944e-16	-3.103413811209032e-16	-2.543254508942778e-16	-3.401505731680695e-16	-5.848341313952961e-16	-9.084517050003054e-16	-1.0297538010465207e-15	-9.800350465478377e-16	-8.551310976899102e-16	-8.385147570069356e-16	-9.175418850314617e-16	-1.104294909444684e-15	-1.250332614459734e-15	-1.5785251335356506e-15	-1.963307990031036e-15	-2.3951527469547344e-15	-2.7787189310436323e-15	-2.922234939438911e-15	-2.8949567896673794e-15
155	-6.244626421306069e-16	-5.926651368936049e-16	-5.752907110598877e-16	-5.052891503373723e-16	-5.041332511545094e-16	-5.778375047345872e-16	-7.368722417766135e-16	-8.123015999575601e-16	-8.212442833158132e-16	-7.540879846250261e-16	-6.922254855788638e-16	-6.623116694217758e-16	-6.267714666579822e-16	-6.622311283829672e-16	-7.661129723225774e-16	-9.792953428741402e-16	-1.1877234051516823e-15	-1.292366486070139e-15	-1.2564636999618083e-15	-1.1757233218126756e-15	-1.097368531832921e-15	-1.0367615175911184e-15	-9.098815301096785e-16	-8.548852550712992e-16	-8.291287284058365e-16	-7.697041482222319e-16	-6.43674177101014e-16	-4.1384930185845876e-16	-2.2885109986455925e-16	-2.6445789141752304e-16	-4.0482440960894226e-16	-5.211151847090242e-16	-5.737783429246246e-16	-6.174128638134298e-16	-6.660688650414956e-16	-7.041823306171681e-16	-7.396285790846225e-16	-7.984065450103831e-16	-9.397478661026433e-16	-1.0521076154867568e-15	-1.070719273439824e-15	-9.392861149314612e-16	-7.812584450510521e-16	-7.920393508489603e-16	-9.199250660131923e-16	-1.0367346467692225e-15	-1.0512172293695333e-15	-9.6065932471067e-16	-8.896433389056075e-16
156	6.641360704033979e-16	6.026098934294363e-16	5.87991967368551e-16	6.926420918158004e-16	8.104486430279162e-16	7.883691640196367e-16	6.242596864334831e-16	5.501988822654893e-16	6.036602048742409e-16	8.016968164754333e-16	9.034112590097756e-16	8.696977857042102e-16	8.006216897430026e-16	8.331834992918823e-16	9.23344992314025e-16	9.042291505762095e-16	7.147321148287943e-16	4.828383720073514e-16	4.4343880161564165e-16	5.985825584190293e-16	7.893810349256931e-16	8.073609694351588e-16	7.811140675609027e-16	7.098710868123791e-16	8.08508489725887e-16	9.019114912478602e-16	1.042238489246665e-15	1.1058455582929324e-15	1.142295932435484e-15	1.2358046367773492e-15	1.2665552182225805e-15	1.1968341143627103e-15	1.0434688195330119e-15	9.198604801447882e-16	8.641963911187808e-16	8.751450083583562e-16	9.119137471539584e-16	8.837257943533892e-16	7.921364565368444e-16	6.877565291557484e-16	6.632187510219028e-16	6.915271917403084e-16	7.97129071394499e-16	8.129270956742343e-16	8.10322961991194e-16	8.508291676330341e-16	8.954390381069454e-16	9.145492778505477e-16	8.326531914751541e-16
157	-3.633932901199694e-17	-2.883210787629795e-17	8.061343471073703e-17	2.0749759517916311e-16	2.627944789858077e-16	2.636663040501527e-16	2.906706734947866e-16	3.913021298522398e-16	5.144987117163181e-16	5.795780772787778e-16	5.784303568715473e-16	5.46785116330508e-16	4.621029225946621e-16	4.1879624922644354e-16	3.4788972069216635e-16	2.851564479221513e-16	2.379435451513473e-16	1.4733657097995728e-16	3.826943214242856e-17	-9.329909023414602e-17	-2.0919053649976638e-16	-2.8894822848437196e-16	-2.564627401718006e-16	-1.9261196466861724e-16	-2.3602616568697835e-18	2.154046604379846e-16	4.880419702965327e-16	6.081433157058036e-16	6.753769077620875e-16	6.577185362380795e-16	6.292919025433802e-16	6.084892097453199e-16	5.77454848567331e-16	5.345946576090134e-16	5.343185277731505e-16	5.545694302063303e-16	5.755564037190059e-16	5.491970991424629e-16	4.907813316335762e-16	4.497474332873955e-16	4.3103980744545193e-16	3.639819936604973e-16	3.5228803075065466e-16	2.830204552382607e-16	3.014930855331414e-16	3.556747995974133e-16	4.0438917496232386e-16	5.283234800210384e-16	6.697730482594853e-16
158	8.597661726129948e-16	9.545545893160273e-16	1.0284943555370378e-15	1.1459626985946065e-15	1.2172349239317226e-15	1.2289543290467046e-15	1.099197663785834e-15	9.555746166606899e-16	8.857169810092302e-16	9.87253011973722e-16	1.159713145158118e-15	1.2745519954818378e-15	1.209139568693486e-15	9.24652826086647e-16	5.943667292970062e-16	3.85737819012521e-16	4.1313252045932443e-16	5.139704564185311e-16	5.195994725140621e-16	3.315567257848385e-16	7.249375671487148e-17	-4.429309363290187e-17	6.510517042825271e-17	2.793161841247741e-16	4.614688693871343e-16	6.134512656440336e-16	6.7109843106038435e-16	9.011890488949178e-16	1.0965154717967423e-15	1.1559320140699082e-15	1.124403718073472e-15	1.1026270073317919e-15	1.1373891924303797e-15	1.1498678003993106e-15	1.0741991514828275e-15	8.929348342444036e-16	7.795145447911228e-16	8.00752220699823e-16	8.775419060847439e-16	9.077022254994587e-16	8.136971278288358e-16	6.703192289929367e-16	5.505357857895163e-16	3.4872007523553815e-16	1.4885405204154567e-16	3.5158484673486536e-17	1.0417292215469006e-16	3.3683800476631133e-16	4.517136680934626e-16
159	1.9137274981332846e-15	1.9375071189560695e-15	1.8713314788402156e-15	1.8713623886036642e-15	1.8502261039963406e-15	1.7424307396639e-15	1.4563627494752294e-15	1.1848561398077564e-15	1.044523306268524e-15	1.0957336518229084e-15	1.2238217914547273e-15	1.2872491191901052e-15	1.243354220835112e-15	1.0789969391711036e-15	8.689946354339088e-16	5.956422416939136e-16	3.276414649693685e-16	1.821492245003421e-16	1.9156836744794013e-16	3.108432456248434e-16	4.494679763478852e-16	5.484838869447198e-16	7.303578739667475e-16	9.165868639039483e-16	1.1174487908850213e-15	1.4180115337783943e-15	1.576921917827822e-15	1.846181974906206e-15	1.9505563715505516e-15	1.9977776734117433e-15	2.0131047825070933e-15	2.0889115645120757e-15	2.251065280557625e-15	2.452211703713892e-15	2.5838698011199907e-15	2.5663686418461067e-15	2.440059234024512e-15	2.3450766582763003e-15	2.373513170324561e-15	2.55346239013758e-15	2.7687284246653165e-15	2.929288587170057e-15	3.035189770468981e-15	3.0395554426177604e-15	3.01143914101107e-15	3.02689176075329e-15	3.1378599176417513e-15	3.426310699745655e-15	3.823773799989023e-15
160	-4.1467985662985043e-17	-3.089277901881601e-17	4.892158848656178e-18	1.038321010661171e-16	1.5989521064262386e-16	8.445663823796866e-17	-6.547779632863985e-17	-8.296595742024166e-17	5.741997223378296e-17	2.7305828463247227e-16	3.124603314160331e-16	1.9574770367609512e-16	1.0352886297450386e-16	2.202755568329627e-16	4.082385453401539e-16	4.444444689666652e-16	2.756592592368391e-16	9.47621916623344e-17	9.636881025768264e-17	2.1747978640914916e-16	2.61476824747777e-16	1.922386822748094e-16	1.2580220145887458e-16	1.796561405416298e-16	2.696269005666644e-16	2.295290676394017e-16	8.893789595713199e-17	-4.146288472407296e-17	-1.5857790392259612e-16	-2.049188849846591e-16	-2.3043383986679914e-16	-2.0203916736516624e-16	-9.295331921591663e-17	1.8455136146749958e-17	7.049444414417055e-17	1.0007139580856494e-16	1.2993854345591193e-16	1.4246149813648772e-16	-4.46317854658123e-19	-2.774498002619492e-16	-5.517148396752603e-16	-5.724517431868993e-16	-2.7857215547443837e-16	1.5380891941952592e-16	5.229473063568161e-16	7.188615326909689e-16	7.964611205037546e-16	8.457106692447871e-16	8.333473697199573e-16
161	-1.3354976549237593e-16	2.0770230856028418e-16	5.630810178796127e-16	7.231246822322101e-16	7.285124432790568e-16	7.125089265011556e-16	7.443239334700696e-16	6.443293008242429e-16	3.1660153495997934e-16	-1.89828720429687e-17	-9.37516683606475e-17	1.3226388935696192e-16	3.634534689622782e-16	4.191474865917731e-16	3.0559971351467533e-16	2.0167945815600182e-16	2.0902903530907986e-16	2.1067412084987146e-16	2.473460329028358e-16	3.142413139006611e-16	3.911399134053536e-16	4.4161950536299933e-16	3.730755192181099e-16	2.9901745437137434e-16	2.0075786433619711e-16	1.4567433863626991e-16	9.649140661139586e-17	6.388075636026937e-17	5.419239336682494e-17	2.388683137203455e-17	3.58451542598262e-17	1.3162023665779439e-16	3.0555395320834965e-16	4.477891572826373e-16	4.117185678061373e-16	3.304705899386472e-16	3.3592322999089665e-16	5.058450286300479e-16	6.394704336580259e-16	5.869522042571947e-16	3.946568605329364e-16	3.3884817136861565e-16	5.715078915070341e-16	1.0885499508397094e-15	1.691659128103241e-15	2.167852201485476e-15	2.4163961706710906e-15	2.4320920660147967e-15	2.2432719451891695e-15
162	-1.1729566608187002e-17	-2.350662479918068e-17	-5.0231842443649915e-17	-9.734562201873217e-19	3.901492294249576e-17	-3.836254245920042e-19	-9.39953977314865e-17	-1.181688796083089e-16	-7.035616630249483e-17	-3.250680091370035e-17	-8.751669668120614e-17	-1.7566298103960822e-16	-2.266510083153616e-16	-1.9506272135854426e-16	-1.0580742936641252e-16	4.669867094790073e-18	1.1960741307800677e-16	1.8316547860174595e-16	2.2913798340471793e-16	2.750991590308428e-16	3.260799472790044e-16	3.3616472768812736e-16	1.9841718234929305e-16	2.8422186984535416e-17	-1.6126452579956644e-16	-2.757747095437555e-16	-3.1366917593002907e-16	-3.282025018212744e-16	-4.4350676657305513e-16	-5.500099650188819e-16	-5.569945801208257e-16	-4.556802905602969e-16	-3.440486383662588e-16	-3.1880376541345727e-16	-3.4807606916441067e-16	-3.2694953256736143e-16	-2.66153044089853e-16	-2.4658434162266624e-16	-4.084649166049487e-16	-6.654733882274058e-16	-8.773408300994097e-16	-8.698261278853396e-16	-6.757755143201037e-16	-3.8194363305002e-16	-1.1452557211695514e-16	8.775968479771125e-17	2.3539723134202003e-16	3.1614389708689803e-16	2.340815191502331e-16
163	4.3235729201668665e-16	7.117083781466839e-16	8.48557590090815e-16	8.556133439498878e-16	8.824349614673356e-16	9.701963537459602e-16	9.39264102239808e-16	7.066363909287028e-16	3.0000495474743587e-16	1.1923207832192563e-16	2.085952681237225e-16	4.240610025678021e-16	4.6850136218053645e-16	4.755776259274793e-16	5.241909092003515e-16	6.853844664682388e-16	8.06496235083754e-16	7.500881975648679e-16	6.527592764996146e-16	6.438395946034035e-16	7.344412860749021e-16	8.354943556298363e-16	8.565732284308983e-16	7.777276058497978e-16	6.17525100657593e-16	3.7388294177760697e-16	1.5945227700410798e-16	1.137734549124286e-16	1.3018007861207562e-16	7.612755801007709e-17	-4.752276294522102e-17	-1.0177884380331241e-16	8.814622340369635e-17	3.9882758478221705e-16	6.1938741312997255e-16	7.049414433556734e-16	7.180902729726998e-16	7.40506403701569e-16	5.969239728540779e-16	2.676614971867067e-16	-1.0857147645600547e-16	-1.5974310826067125e-16	1.0803807898610479e-16	4.924976795267628e-16	8.139881120449964e-16	1.1255600901370706e-15	1.4328341010285584e-15	1.6271191583926388e-15	1.442209325884657e-15
164	3.797280914222051e-16	4.761949550034287e-16	5.830043341282007e-16	6.455423208406551e-16	6.89681513342034e-16	6.801258017196612e-16	6.058900206805407e-16	4.712186536737222e-16	3.5341632321352657e-16	4.069952632142272e-16	5.448928856736331e-16	6.953974902038432e-16	6.431470147444638e-16	6.464538301153813e-16	6.891453286979473e-16	8.566162911292064e-16	1.0027688326498103e-15	9.937251200244235e-16	9.255885059665013e-16	9.151577673391709e-16	9.591750082515303e-16	9.889132320162231e-16	8.130460735083249e-16	6.119220191352441e-16	4.496140693212329e-16	4.731164364038673e-16	5.727066002724322e-16	6.429554189860034e-16	4.448825471051298e-16	1.124917944569568e-16	-1.0607254449495953e-16	1.5390255902961758e-17	4.644702587411608e-16	9.021531831283513e-16	1.033399517880343e-15	9.250991603956224e-16	7.836879811683715e-16	7.900936559938007e-16	7.617392360588817e-16	5.53206091052176e-16	2.479430008930964e-16	2.2756137692603348e-16	6.376134154284982e-16	1.3459808846538507e-15	1.9499102737210432e-15	2.2036291010913165e-15	2.1535883257371513e-15	1.976428834261602e-15	1.7766298579455095e-15
165	1.0546634054657455e-16	2.907402375909884e-16	5.064066931608632e-16	7.114351641253235e-16	8.300116402182366e-16	8.292938504825472e-16	6.555303185533141e-16	4.138343814212743e-16	3.556727099089686e-17	-2.328136175608337e-16	-3.437869965656289e-16	-3.456717092706363e-16	-3.6372759694727483e-16	-3.339477103423191e-16	-1.9936055293768498e-16	7.428204153828373e-17	3.8009585828709234e-16	4.851060416289289e-16	4.672992082917068e-16	4.2283900440581524e-16	4.906024890155736e-16	5.969181993606035e-16	7.187917949231495e-16	6.557481292542886e-16	5.307005949353729e-16	3.6869283911003717e-16	2.09169505513404e-16	1.182054096194288e-16	4.001491457549798e-17	-1.3232894418824953e-17	4.126170488893252e-18	4.194483217365132e-17	7.106311377532265e-17	6.718819835727376e-17	1.5646204779792424e-18	-6.212641962198554e-18	6.626269157830027e-17	1.9948145786403263e-16	2.096657081440818e-16	-7.455416463293869e-18	-4.1204189309745824e-16	-6.72323677332603e-16	-5.250338874063741e-16	-2.3579690639806167e-17	6.288521426960574e-16	1.1707801896404205e-15	1.393490178453372e-15	1.3957936846923098e-15	1.1802627146314902e-15
166	6.038118579743464e-16	6.494500756393e-16	5.652695280711136e-16	4.2671604724258767e-16	3.5292732498822254e-16	3.8507825032882336e-16	3.962025246149033e-16	3.897086896835127e-16	3.0120358354316145e-16	2.472973466788765e-16	1.93969949182604e-16	9.623331966904602e-17	-1.0367353960062175e-16	-2.6555350168883815e-16	-3.1985454563603e-16	-1.990885541723285e-16	-6.515282586088912e-18	2.6166732072127457e-16	5.414900113308246e-16	8.379170163455119e-16	1.0796842519615684e-15	1.0940789999719702e-15	9.084545918306333e-16	6.364787275781895e-16	4.851135301544251e-16	3.72874762313267e-16	2.8451042550450907e-16	1.4173161082097217e-16	4.703397533497583e-17	1.9250304245282303e-16	4.0206458578773947e-16	4.697936678357114e-16	3.626988726402483e-16	2.1688268048538404e-16	1.9113252701687654e-16	2.6838135849921317e-16	2.9921488296690413e-16	2.4822089426991456e-16	1.8579891142888398e-16	1.7214279096780637e-16	1.146414982059863e-16	-5.59120165133678e-17	-2.725724989960714e-16	-4.122974351160669e-16	-4.655914462289559e-16	-5.362433888027392e-16	-7.623056946862736e-16	-1.0260112503945885e-15	-1.098608141953565e-15
167	-5.551667049780849e-16	-6.430107206014479e-16	-6.885305098982487e-16	-7.080360183118569e-16	-7.386049848373207e-16	-7.885366340846222e-16	-8.469028273351917e-16	-7.741237669171296e-16	-6.801820353229249e-16	-5.704572314732367e-16	-5.085023435946368e-16	-5.223701848209416e-16	-5.660396554170223e-16	-6.629586809948938e-16	-7.470354524181868e-16	-7.678359629229825e-16	-7.022645129616588e-16	-5.030105298263374e-16	-2.735390810141269e-16	-9.444817604376543e-17	2.3167203085426254e-17	-3.8290830441622534e-17	-1.3855320917362646e-16	-4.1789773789052673e-16	-6.415444336578675e-16	-8.499069865883982e-16	-9.54998277189607e-16	-1.0604640519716761e-15	-1.1133044059525813e-15	-1.0094979450813973e-15	-8.504550266590191e-16	-7.425689097215778e-16	-7.754279618759603e-16	-9.037094919171031e-16	-1.0599152587233096e-15	-1.1427900327762038e-15	-1.1790916931066296e-15	-1.1970940816610351e-15	-1.2109959226588487e-15	-1.228721608498653e-15	-1.262162935434674e-15	-1.307992932690053e-15	-1.4143414783695722e-15	-1.6207726308078208e-15	-1.8959637255421824e-15	-2.1739226903379827e-15	-2.4486424414121007e-15	-2.7033003900560177e-15	-2.9236911587669352e-15
168	4.326429096354676e-16	4.0785492400605805e-16	3.9832425885486284e-16	3.5836348167303557e-16	3.1284860916438543e-16	2.1825529732381371e-16	1.410197091061388e-16	1.3958458013742268e-16	2.4330679947413865e-16	4.45644014998708e-16	6.531117421173754e-16	8.368253070259394e-16	9.754573214990812e-16	1.1041970554931955e-15	1.1397334568047119e-15	1.1051823461181337e-15	1.0313760380219539e-15	9.919777904703767e-16	9.556303154508563e-16	9.13508891683589e-16	8.785088692610118e-16	8.414328445286313e-16	8.468844970408378e-16	7.775692347092759e-16	7.595508045112806e-16	8.000724604980607e-16	9.19576805208996e-16	9.567870237466407e-16	8.413928783216737e-16	6.811300593526168e-16	5.897463361330604e-16	6.241238916499542e-16	7.271492057964214e-16	8.304023722806611e-16	8.828632319091932e-16	9.062194425594214e-16	9.492156892042563e-16	9.730597692882437e-16	1.0186278428126847e-15	1.0460681392688977e-15	1.1045194445600183e-15	1.1176364702477189e-15	1.1398465034651763e-15	1.130672489172167e-15	1.1593206098891153e-15	1.2111818250599066e-15	1.2071848875063996e-15	1.128809418146669e-15	1.032754989157899e-15
169	3.1288077637239707e-16	2.518181855856313e-16	1.8008382478915987e-16	1.4921637038154897e-16	1.5968307276032023e-16	1.7739494645549946e-16	2.0168846824150148e-16	2.845979533616929e-16	4.044609282351888e-16	5.340655178538181e-16	5.487454657378204e-16	4.901192040224816e-16	4.669801423180548e-16	6.087772755417844e-16	8.437949488232092e-16	1.0110302822871341e-15	9.955357200487796e-16	8.539555261943146e-16	7.523020537708705e-16	7.633817548332732e-16	7.860640618384569e-16	7.179403386613739e-16	5.671857220405427e-16	4.893267427489334e-16	5.783822386914527e-16	6.814398980799069e-16	6.965564508470568e-16	5.278671635174783e-16	2.808471374846273e-16	5.646899721932202e-17	-5.0986239707630254e-17	-7.405039601913592e-18	1.7603150600650287e-16	3.8660249812362305e-16	4.949695278916318e-16	4.744189714389743e-16	4.2877361514667907e-16	4.683219027401553e-16	5.324910964408975e-16	5.056194308052558e-16	3.762401255642145e-16	3.0481660007992903e-16	4.375770742019932e-16	6.625829551263591e-16	8.355431283364065e-16	8.570033549052043e-16	7.987070011834638e-16	7.31671686943213e-16	6.001143633721371e-16
170	3.8962314758800644e-16	3.3664978719489453e-16	2.983774843699303e-16	2.93877692642015e-16	3.1773315359376675e-16	3.51276249470504e-16	3.7539857494273497e-16	4.513347082404567e-16	5.489071386561266e-16	7.683267719732551e-16	9.653107133312529e-16	1.044788319797432e-15	9.43006899724565e-16	8.5540526392988375e-16	8.762782579933982e-16	9.975398874659155e-16	1.036534514619675e-15	8.96591374320105e-16	7.408759799070247e-16	7.452922653068175e-16	8.73255714536285e-16	9.032678529655738e-16	7.856086753713629e-16	6.084605738200543e-16	6.303419940571683e-16	7.875248299554865e-16	8.818743012895364e-16	7.756911976577391e-16	4.358604391593095e-16	1.0329241137476015e-16	-9.799997310396502e-17	-9.106392891733141e-17	1.3962227519983328e-16	4.78844233973683e-16	6.84861625948379e-16	6.759330050046272e-16	5.581140265975764e-16	5.317396899477657e-16	5.638904034259538e-16	4.778141807371318e-16	2.2131050870136105e-16	3.83803996424419e-17	2.2349013816727844e-16	6.652034978392714e-16	1.094078162647699e-15	1.2802766342459344e-15	1.213196140665023e-15	1.049627938300389e-15	8.266339177499497e-16
171	5.939674883046055e-16	5.821932540317136e-16	5.494136557872164e-16	4.949156717709477e-16	4.683640636474364e-16	4.4238404140211537e-16	4.280802444557744e-16	4.529912676398685e-16	5.221326079582237e-16	6.640139485281396e-16	7.966596230076542e-16	9.406267905416799e-16	1.0935618332062938e-15	1.262928535540347e-15	1.3717844387133205e-15	1.3926802521320241e-15	1.3518500641190779e-15	1.3204206216682682e-15	1.3160609419355712e-15	1.3124651109699837e-15	1.2570603351868414e-15	1.1499322280638235e-15	1.0634113714149459e-15	1.05201071922317e-15	1.1514994697116187e-15	1.2514355383220003e-15	1.3141495070721851e-15	1.2100498570853414e-15	1.0092588138955756e-15	8.560846011332885e-16	8.056845862962395e-16	8.541391884998685e-16	9.476952587055882e-16	1.0428111207630226e-15	1.0903066091029174e-15	1.090022388579101e-15	1.0847478494684812e-15	1.1120269220930493e-15	1.1934236679514824e-15	1.272224751910593e-15	1.307810820690262e-15	1.2586818956785401e-15	1.237276016267746e-15	1.2966747726599127e-15	1.4346035541556193e-15	1.5342954444580042e-15	1.4868547409822924e-15	1.3162951547464605e-15	1.1220327913465147e-15
172	-2.3870418715987734e-16	-1.7117888680061843e-16	-5.3581604589475676e-17	3.215165422564375e-17	1.0421264897976188e-16	1.5807060188211078e-16	2.193663313414765e-16	2.781296008362555e-16	3.9057845865652063e-16	5.494683375626835e-16	6.323626355375527e-16	5.71024194305066e-16	3.28635078850089e-16	1.5424937624648546e-16	1.6530163567163375e-16	4.2684854355661237e-16	7.372734643463401e-16	8.707327857872931e-16	7.799837417220537e-16	6.733284058153762e-16	6.856695290166197e-16	7.674113741209824e-16	6.899526397396488e-16	4.952169040532625e-16	3.3822546312534917e-16	4.177952556145072e-16	5.7220898194987e-16	7.047386293219669e-16	5.484455075396568e-16	3.993696496367538e-16	2.895544494063518e-16	1.6447180723561865e-16	-7.588385259060658e-18	-1.3610717822568577e-16	-5.488196007208209e-17	1.9729744286101387e-16	4.3938559024700145e-16	5.034147351689717e-16	4.697667614853744e-16	4.573376652466298e-16	5.225793149073932e-16	5.423539702098549e-16	5.214703686183492e-16	5.091090548774337e-16	4.937420922685694e-16	3.811406963194903e-16	1.7771859081954608e-16	3.6784117111398725e-18	-3.5007286874166084e-17
173	-1.91428920115896e-15	-1.6953825218339575e-15	-1.4179071706103467e-15	-1.3583495039200661e-15	-1.3527215176436906e-15	-1.1775905303882574e-15	-9.80597788212113e-16	-1.128904292461752e-15	-1.4839198311572896e-15	-1.6113432772833783e-15	-1.1980435293505267e-15	-6.16546707804927e-16	-5.395588140366717e-16	-1.1776569510957373e-15	-1.9462058532336817e-15	-2.1054871702720753e-15	-1.5820731507653025e-15	-1.037323631595359e-15	-1.0467574621144757e-15	-1.4559024293949711e-15	-1.7649301843184502e-15	-1.6748273329162769e-15	-1.4757742341079148e-15	-1.5283831295845052e-15	-1.858801490119324e-15	-2.0027519731242135e-15	-1.972587266111568e-15	-1.6058023911259494e-15	-1.363272882922379e-15	-1.157114502738507e-15	-1.0413922405275471e-15	-1.0994568816523805e-15	-1.3691126182244258e-15	-1.7340683003519212e-15	-1.8780455730894308e-15	-1.8256396652066807e-15	-1.8025451279857417e-15	-2.05990826869991e-15	-2.3598039526820532e-15	-2.3432230703165167e-15	-1.9406351832653217e-15	-1.6495692314804222e-15	-1.8107115701684915e-15	-2.2958268018041606e-15	-2.752524693923442e-15	-3.01148292896654e-15	-3.169130948926947e-15	-3.344174960159028e-15	-3.460719199420328e-15
174	-1.2548203466545873e-15	-1.1650757612517891e-15	-1.025329333838588e-15	-8.702079863279411e-16	-7.684108059392889e-16	-6.454453102714834e-16	-5.216083448615991e-16	-4.120869981479079e-16	-4.0893168133773e-16	-4.3492422654704967e-16	-4.196863502676074e-16	-3.930558933715789e-16	-4.929649778919902e-16	-6.776468005715322e-16	-7.879923094554056e-16	-6.01564257992799e-16	-2.382521902484701e-16	-3.9912321335463464e-17	-1.5821578284799303e-16	-3.6252780811972626e-16	-3.807974048564476e-16	-2.568792697797766e-16	-2.8006526569059107e-16	-6.092015775899712e-16	-9.922294449045536e-16	-1.0920298669207577e-15	-1.0223867876689916e-15	-8.188990268234992e-16	-8.589213508818109e-16	-1.0523942043480835e-15	-1.216496117975429e-15	-1.3140825035048644e-15	-1.3930340008276032e-15	-1.5061606414604552e-15	-1.503788413594719e-15	-1.3360433343689942e-15	-1.0979898769675098e-15	-9.535430656749965e-16	-9.360538272380144e-16	-9.090100606165618e-16	-7.998398485222673e-16	-6.859305538871243e-16	-6.909369508935293e-16	-8.346730472539165e-16	-9.617936842697762e-16	-1.0524178780141e-15	-1.2744135439690565e-15	-1.6715946148640339e-15	-2.11678994613877e-15
175	-4.661837377065695e-16	-3.403804953403947e-16	-3.0330554561073444e-16	-4.11325081036001e-16	-5.074265155270015e-16	-4.896144214469382e-16	-4.1406371836023437e-16	-3.935272563803131e-16	-4.166531125483004e-16	-3.7565463174366566e-16	-2.1554336370992176e-16	-4.383803523096106e-17	6.511529414088288e-17	1.138240886755354e-16	1.576074511404988e-16	2.1234230653527542e-16	2.4469190940710076e-16	2.380959317630082e-16	2.261757089729021e-16	2.3380349452785776e-16	2.5228165967260756e-16	1.971851701520908e-16	2.1003440096598296e-16	1.361058561238197e-16	1.557179524655566e-16	1.927876261859737e-16	2.4377395338041856e-16	1.8808629766279468e-16	8.72566365242147e-18	-1.5177001928471245e-16	-2.7725703823726337e-16	-3.3423433635521e-16	-3.6121178011052886e-16	-3.753352753648246e-16	-3.8578420773222193e-16	-3.4989158071359994e-16	-2.621886003980005e-16	-1.8291824308983233e-16	-1.3608296188523379e-16	-1.350108561691317e-16	-1.0335082290804281e-16	-7.968148396205837e-17	-8.186313480974078e-17	-2.026815188981198e-16	-3.287256107945734e-16	-3.87963775630083e-16	-3.8581853924876603e-16	-4.024547162722212e-16	-5.266673894222412e-16
176	2.3884615746632454e-16	1.9415562685356604e-16	1.3913087601815338e-16	1.3574001683998933e-16	1.694349527994557e-16	1.928909327556425e-16	1.759392997912844e-16	1.9405702574313168e-16	2.2069651469156606e-16	3.181503774435357e-16	3.8503785202624114e-16	4.074852026184705e-16	3.934293871410414e-16	4.55964456969458e-16	5.71911009630589e-16	6.844822372273753e-16	7.192610663284978e-16	6.657550368196191e-16	6.53306362785724e-16	6.999785376628514e-16	7.122639925204689e-16	6.091274266901658e-16	4.3971572686181247e-16	3.0168971599961247e-16	2.6746562205429387e-16	2.6431195974085573e-16	2.420851445028805e-16	1.998263027324726e-16	5.837705835836312e-17	-1.1013113163715726e-16	-2.0959434780270856e-16	-1.335934103422289e-16	9.517289459207475e-17	2.6929892331708147e-16	2.705200823748238e-16	2.153618126048807e-16	2.3793895101890174e-16	3.2496263077882894e-16	2.206591274333714e-16	-1.1848906716991178e-16	-4.942101002527109e-16	-5.25361666934593e-16	-2.2485729182607885e-16	1.8434894288392753e-16	4.971995883178514e-16	6.796073778455997e-16	7.602118556182707e-16	7.612931414094278e-16	6.27283413754721e-16
177	3.058580717826891e-17	5.337658573855968e-17	1.341772969213908e-16	2.634166668059893e-16	3.7870588386828505e-16	3.8926831484479864e-16	2.8494417014528766e-16	1.679783684455326e-16	1.0079238584111692e-16	1.640490524053324e-16	2.3868483865075033e-16	2.672023836736698e-16	2.42169239129375e-16	2.3962924293531065e-16	2.5697633226882466e-16	2.8210984659134844e-16	3.398339978194238e-16	4.1973658782781984e-16	5.378551957716383e-16	5.830956808760396e-16	4.990179699175907e-16	3.268085459591226e-16	2.0779021138211118e-16	1.530072719138103e-16	1.3409879703282165e-16	8.523162096200716e-17	4.512479588277487e-17	7.133611584878851e-17	5.188971187594988e-17	1.1697484745851546e-17	-5.230090097512362e-17	-6.025453807557216e-17	2.8758436320498005e-17	1.5218627549950522e-16	2.0811055723862087e-16	2.5620872789904234e-16	3.474585159488041e-16	4.3017445770814917e-16	3.628040664853455e-16	1.0872269537496116e-16	-1.5452806400195307e-16	-2.1682015898252263e-16	-1.0582982166856817e-17	2.950975712364343e-16	5.925658551235246e-16	8.369166774424419e-16	1.0111571006853326e-15	1.0934202617221921e-15	1.0439461986160998e-15
178	6.069026337961724e-16	6.646534857679629e-16	7.51332452104861e-16	8.117852049566558e-16	7.996287002270165e-16	6.738103593480139e-16	5.632519245170657e-16	4.737850112523956e-16	3.788682085243833e-16	2.068775315333568e-16	-9.531179107200063e-18	-1.1858249494285791e-16	-7.74596438564426e-17	1.1740410646605184e-16	2.7581798421358213e-16	3.871893481348832e-16	5.005582695055567e-16	6.370723021360965e-16	7.480328020923221e-16	7.662105728777447e-16	7.237347179935148e-16	7.181152287144154e-16	7.198180052623556e-16	7.151148502358168e-16	6.013120592103201e-16	4.748898483173533e-16	3.8038865597356874e-16	3.916091998867437e-16	3.31164022761196e-16	2.338145409208084e-16	1.4754068948427038e-16	1.733460179619783e-16	3.2978633873102114e-16	4.969959214883642e-16	5.393126240919976e-16	4.992727936040663e-16	4.842539402525837e-16	5.096671709465391e-16	4.810996594209729e-16	3.0512560932929807e-16	1.250006812873461e-16	1.5553800365660826e-16	4.3082610477293384e-16	8.570041353786879e-16	1.212375393337998e-15	1.4633525791863546e-15	1.6667037922477063e-15	1.8116540337893527e-15	1.891487974944977e-15
179	3.7688428287010784e-16	4.3400295538200206e-16	4.554769423810359e-16	4.240749421334092e-16	3.6960164018871627e-16	2.761746210034929e-16	1.864749849099396e-16	1.5347844854827285e-16	2.1617675893532336e-16	4.278410472857e-16	6.136280454295635e-16	6.931785775654786e-16	6.906811299957599e-16	7.456213038513372e-16	8.600790286409924e-16	8.978220361078832e-16	7.462857032673777e-16	5.252704453103144e-16	4.524114848727013e-16	5.438251869276004e-16	6.174679130016155e-16	5.163006483537745e-16	3.609717204161187e-16	3.192091035776257e-16	4.590530850761151e-16	5.967687439222881e-16	7.537759661529638e-16	8.539030617166535e-16	9.206607369752542e-16	1.0139607630506169e-15	9.664220822506005e-16	8.345095851681367e-16	7.426297852497789e-16	7.774747647138595e-16	8.248993515795412e-16	8.048514622347355e-16	7.109689399743943e-16	6.018907976531806e-16	4.813397057605137e-16	3.248049323374836e-16	2.1118821319281175e-16	2.1190385335927626e-16	3.8912627228239366e-16	6.596067351820221e-16	8.716213089477192e-16	9.892754175441847e-16	1.0570373040895778e-15	1.1296575918428632e-15	1.162024880181385e-15
180	-1.7467340716934327e-16	-1.6274878156130148e-16	-1.5532301778376515e-16	-1.1629865769638508e-16	-7.628945007228589e-17	-3.302879235483231e-17	-6.582012083697369e-17	-1.4756635193472573e-16	-2.427001320802546e-16	-2.0942708745190546e-16	-8.839722144333164e-17	2.7359959914749078e-17	5.837242640579114e-17	2.1648041939170774e-17	1.3277835858591162e-17	6.184080799598132e-17	1.2193362821982362e-16	1.5289579102283283e-16	1.968359380274427e-16	2.661056505562495e-16	3.173706935216117e-16	2.771081667754747e-16	1.7725396733000506e-16	1.1203775043376451e-16	1.1042664840826307e-16	5.974138796425637e-17	-8.596092391923114e-17	-2.0996222150442656e-16	-2.6275020024413913e-16	-2.511033870286472e-16	-2.541668848387965e-16	-3.2376210269288805e-16	-4.068680913963567e-16	-4.2609823294427856e-16	-3.9815014794675865e-16	-3.947438040386161e-16	-4.430076278778267e-16	-4.6067854195584995e-16	-4.390772792739593e-16	-4.125835777932944e-16	-4.764772353746558e-16	-5.811669644251517e-16	-6.309161371536684e-16	-6.15245553108913e-16	-5.991854502392797e-16	-6.56580002555844e-16	-7.71693423892703e-16	-8.626621006161993e-16	-9.317594388638367e-16
181	-5.753042354681769e-16	-5.992932244824214e-16	-5.412846880527015e-16	-4.000174128950609e-16	-2.938296165975233e-16	-3.616542520104053e-16	-5.123169707578573e-16	-5.617119586710007e-16	-4.602358179197426e-16	-3.2614073933391216e-16	-3.1105732309186504e-16	-3.884166060782688e-16	-4.0037427442776883e-16	-2.577975946671181e-16	-7.884662365967628e-17	-5.324227109213115e-18	-7.875268066453361e-17	-1.7348865063272594e-16	-1.967599315012095e-16	-1.5641885917185914e-16	-9.791993229050348e-17	-1.0414052578270992e-16	-1.1114327825807237e-16	-1.8141853685719883e-16	-2.0621353762029627e-16	-2.1915440232568424e-16	-9.535179076761375e-17	3.291932026430611e-17	6.680514261093061e-17	7.717710517564388e-17	2.2354788877964113e-17	-2.914575787316718e-17	-5.632112932799468e-17	-5.086184128936964e-17	-5.884209443182952e-17	-7.663096847754927e-17	-8.878168809698409e-17	-1.6735622090049107e-16	-3.023699484291372e-16	-4.713798208112318e-16	-5.226126303742126e-16	-4.291205610087266e-16	-2.12722035388368e-16	-8.213653559031619e-18	1.4166781828884892e-16	2.8259436670920015e-16	3.668237855401343e-16	3.8249369499408005e-16	3.748212456389719e-16
182	5.43166533213892e-16	5.756123811533465e-16	5.734052992096206e-16	5.39947921981279e-16	4.433022412434145e-16	3.2532073490277797e-16	2.2527941929737317e-16	1.6196107600033886e-16	1.1621808217630423e-16	8.892394561659709e-17	1.0342058290908641e-16	1.6493934458211044e-16	2.2376086551671326e-16	3.0661783565214035e-16	4.0046479879248566e-16	5.206147947266034e-16	6.058374266179024e-16	5.680767853629291e-16	4.656310952284201e-16	3.9942026930112085e-16	4.563623704709404e-16	5.596566692642236e-16	6.153123616556883e-16	5.804442353559112e-16	5.361079125611182e-16	5.370793337138011e-16	5.771263535480245e-16	7.081999834538379e-16	6.529583802690817e-16	6.140199353614226e-16	5.417272206279871e-16	4.880015609826397e-16	4.533785499783551e-16	4.240395250300511e-16	3.688918133145798e-16	3.452726406575528e-16	3.7366446226703387e-16	4.383652979071874e-16	4.271146179059374e-16	3.3357074022586027e-16	2.5665506575817965e-16	3.220964338494729e-16	5.432009758122196e-16	7.9222533242722e-16	9.645263018674523e-16	1.065977899032906e-15	1.138981521674756e-15	1.1627657277956445e-15	1.0920286740901698e-15
183	2.8631534011157997e-16	4.514483717340923e-16	4.864990511607976e-16	4.991586966996066e-16	6.277864791137687e-16	8.065683444308288e-16	8.462355301190702e-16	7.065557146094798e-16	4.3876110228696733e-16	3.7212967708423224e-16	5.066541050022022e-16	6.876865583311924e-16	6.630705828423021e-16	5.556729964033163e-16	4.747622175475237e-16	5.718748663645546e-16	8.112073127140809e-16	9.8452782230166e-16	1.052207320713714e-15	1.0009362038812189e-15	9.599028549743144e-16	9.957018266588562e-16	1.1258828799204007e-15	1.0604941219562422e-15	8.195942617001466e-16	5.356881333941086e-16	4.64087718605266e-16	5.421736472756862e-16	4.269041374980137e-16	5.999109315027742e-17	-2.3297310965934915e-16	-1.0458693808017303e-16	3.7239858511418417e-16	7.455777246660669e-16	6.981816613559177e-16	4.838008828480348e-16	4.701065898529559e-16	6.390613722670212e-16	6.622679978771897e-16	4.034014025759852e-16	1.2010799717391383e-16	1.5599488642129208e-16	5.318448266075736e-16	9.221538464020379e-16	1.211183699969679e-15	1.4459680856406091e-15	1.5406061946055758e-15	1.3817188892977583e-15	8.717905191829783e-16
184	5.694645320829433e-16	7.343779674562589e-16	9.250314150816115e-16	8.784253202897345e-16	7.157400209733671e-16	7.369513475314223e-16	9.988466067189881e-16	1.2246597550341493e-15	1.1191524258809334e-15	8.661950661751607e-16	7.929037593475274e-16	1.0642516981809345e-15	1.2966490088069359e-15	1.4340633843305889e-15	1.3324556592061089e-15	1.3627220026615396e-15	1.5690238197445117e-15	1.8217839347523902e-15	1.9868867769403876e-15	2.0440722799127923e-15	2.0060122466872165e-15	1.9128326890504334e-15	1.75695528123198e-15	1.6298238804651982e-15	1.5007861405597165e-15	1.4760141257791728e-15	1.4153133380459774e-15	1.4295929873952764e-15	1.212844498449825e-15	7.776700269465588e-16	3.528260019126351e-16	1.9621271824554156e-16	4.60298394042163e-16	8.707070095054629e-16	1.0974845917649317e-15	1.0916796115167696e-15	1.0490303886062032e-15	1.2315880097452763e-15	1.5058943701653408e-15	1.6259876380193159e-15	1.6234886038177085e-15	1.7470724507430413e-15	2.068147243280294e-15	2.4997511655754332e-15	2.8011955698199364e-15	2.8904168619398574e-15	2.7873707704269915e-15	2.523509052789937e-15	2.0954778308349843e-15
185	-1.7563976367119555e-15	-1.5897684587996074e-15	-1.2541331645582398e-15	-1.0463090715130745e-15	-1.1195954715464809e-15	-1.2597994514916965e-15	-1.185516118428553e-15	-9.535313491299855e-16	-8.780861956006554e-16	-1.0458471335488655e-15	-1.207650541045513e-15	-1.1187276379337952e-15	-8.908669882918954e-16	-7.248005469966795e-16	-7.730537911838371e-16	-7.746328410974991e-16	-5.75598513023273e-16	-2.7341554361648364e-16	-8.096992423130276e-17	-7.037797100373388e-17	-1.4611068236672313e-16	-2.4597220758446795e-16	-3.9447903763317326e-16	-6.483215956590961e-16	-8.929141100432497e-16	-9.779774154780425e-16	-9.608068206625115e-16	-8.678631305106671e-16	-9.122787845224754e-16	-1.1720795673954716e-15	-1.4591805530187728e-15	-1.5900492331828995e-15	-1.4647003404728806e-15	-1.192908186165402e-15	-9.498492921128399e-16	-8.381195171503265e-16	-7.919910409852271e-16	-7.08997149284251e-16	-5.977843848789913e-16	-5.782954444779625e-16	-6.661784597692102e-16	-7.347077929939358e-16	-6.952273386618948e-16	-6.063423982157055e-16	-6.411603739275102e-16	-8.488718468854777e-16	-1.1258802461999062e-15	-1.3208393855942851e-15	-1.4132833243794867e-15
186	4.695461751905591e-16	6.063212386919519e-16	8.11367760790086e-16	9.472200896327586e-16	1.0512237148003662e-15	1.1581412756672206e-15	1.2318007569590212e-15	1.0670639402378026e-15	7.003359942672683e-16	4.333880728407244e-16	4.712050597568109e-16	7.324100511620825e-16	8.275043418584159e-16	8.224886786875748e-16	8.195497758250432e-16	1.0060550317975138e-15	1.2490090006318434e-15	1.3216451527497064e-15	1.3072830798142207e-15	1.400495992323457e-15	1.5637056577119799e-15	1.6530757910019537e-15	1.4324299723598175e-15	1.1719649148648393e-15	9.60110832088104e-16	9.570803801875626e-16	8.843920695314412e-16	8.204514691565238e-16	5.69377122501812e-16	2.563485912489699e-16	7.084706637240775e-17	1.3506947141559158e-16	4.511759322325914e-16	7.779379120427338e-16	9.437717140432271e-16	1.0326992170218124e-15	1.2026152897168747e-15	1.4426194113771846e-15	1.542962182307531e-15	1.4212006830212114e-15	1.3049843179592566e-15	1.4878019046422657e-15	1.91341034683427e-15	2.3803238107775554e-15	2.6338396781946724e-15	2.7105158712026946e-15	2.7308267322527083e-15	2.662687647949799e-15	2.398457230832095e-15
187	-5.037243304406392e-16	-4.1490314855308003e-16	-3.388133118468098e-16	-2.6073712352944095e-16	-6.101325402029034e-17	2.316049932275599e-16	4.711995130134605e-16	5.968064587808231e-16	6.142524461903061e-16	7.034000770371581e-16	7.772143068677226e-16	7.645058617821733e-16	5.984442827652179e-16	4.936317320868236e-16	4.929988466629377e-16	6.413013683121457e-16	8.480498576449971e-16	1.0288362312582016e-15	1.144720271069551e-15	1.170946921209537e-15	1.1030671942731863e-15	9.381573968405077e-16	7.785335840350084e-16	5.494052730059435e-16	3.8131909181177513e-16	2.555193689554153e-16	2.2964458190454953e-16	3.0233701346063546e-16	3.0984012654502634e-16	2.9122855725890524e-16	2.1036746942142934e-16	7.18364668177655e-17	-4.925513893196452e-17	-6.739233328130948e-17	6.080436246140794e-17	2.4846889871176246e-16	3.811118785364811e-16	3.815595310337935e-16	3.4850840460553243e-16	3.5463492123105507e-16	4.2321588445338413e-16	4.163610256815498e-16	4.345977908061306e-16	4.4067362319872024e-16	4.968725909986084e-16	4.742966838179102e-16	2.476758615488768e-16	-5.754861942007436e-17	-2.854409845925683e-16
188	-1.0705063486305862e-15	-9.160593225346963e-16	-8.137702382811921e-16	-7.98946144949326e-16	-7.708128976846442e-16	-6.283679841721862e-16	-5.835856022943799e-16	-7.773543943671336e-16	-1.0506412860834784e-15	-1.0485688039546698e-15	-6.372563667822558e-16	-1.0472253101361354e-16	6.175430806598755e-17	-3.252464646974736e-16	-9.36482774563857e-16	-1.2478894576320125e-15	-1.081723007651738e-15	-7.814758993933695e-16	-6.965703639843203e-16	-8.330683628106508e-16	-9.574276058471144e-16	-9.23207721331821e-16	-8.835776579143836e-16	-1.0630243010479631e-15	-1.3633881375720062e-15	-1.4059674084435383e-15	-1.238717240661875e-15	-7.999843990419745e-16	-5.877789898708817e-16	-4.76344530123518e-16	-4.3832661444620114e-16	-4.585250070806276e-16	-6.221300296702248e-16	-9.495511320601862e-16	-1.209743745165455e-15	-1.3570958230471317e-15	-1.4215533482472627e-15	-1.5443684559878422e-15	-1.6033288176318652e-15	-1.4358872833246774e-15	-1.1554764498550975e-15	-1.1824210806382624e-15	-1.6348302168950805e-15	-2.293071414410233e-15	-2.7255225615118003e-15	-2.944280848005993e-15	-3.2229656290698462e-15	-3.580956746065463e-15	-3.8210701693614245e-15
189	-1.6354817491918209e-15	-1.6347035596618274e-15	-1.6760440741004932e-15	-1.6610219625773774e-15	-1.573662412622471e-15	-1.439433277615128e-15	-1.3452327964728365e-15	-1.374503418704459e-15	-1.3635742258988638e-15	-1.2523468641110026e-15	-1.0278308313104913e-15	-8.145821843963939e-16	-7.72395375355239e-16	-9.106334137752841e-16	-1.1623148845497685e-15	-1.2645908815117621e-15	-1.1074101424972654e-15	-7.994848435135768e-16	-5.815754192111152e-16	-5.197141931433205e-16	-5.63763176411238e-16	-5.784376665716219e-16	-6.448484607190438e-16	-7.780095978269623e-16	-9.817159496308518e-16	-1.0362321703484005e-15	-1.0571797492836108e-15	-9.972088336207184e-16	-1.16616390662975e-15	-1.4470941765126586e-15	-1.6696106513962584e-15	-1.7592788757554206e-15	-1.789447345856655e-15	-1.870991919514771e-15	-1.9041071926139622e-15	-1.7982445116027364e-15	-1.5390232833926418e-15	-1.260427605561636e-15	-1.1186778838019093e-15	-1.1293300473924681e-15	-1.146369102411514e-15	-1.0546276055130664e-15	-9.427879569002378e-16	-9.021763516607083e-16	-1.0310285802743764e-15	-1.2790426112274771e-15	-1.4709724859357926e-15	-1.589597657261766e-15	-1.739647990080191e-15
190	-9.13106791063548e-16	-9.471509768755971e-16	-1.0052493652838034e-15	-9.340164797861542e-16	-6.892818481992469e-16	-3.8224870695216784e-16	-3.015712335458635e-16	-4.934308080795062e-16	-8.057186294776085e-16	-9.150601849784346e-16	-7.526101072788829e-16	-5.122565655601379e-16	-4.639847325571362e-16	-6.337264586466686e-16	-8.93623887985805e-16	-1.0674357996967713e-15	-1.1254182110980551e-15	-1.217892724335583e-15	-1.2816425782720333e-15	-1.2416641407075015e-15	-1.0722487973294509e-15	-9.247019468879751e-16	-8.503364174992032e-16	-1.0427240430410442e-15	-1.2561027576801125e-15	-1.2830802269657498e-15	-1.2104107951340022e-15	-9.219205262359558e-16	-7.637935598631763e-16	-6.084880973204412e-16	-5.077722363855994e-16	-4.800939464218961e-16	-5.492147423021475e-16	-6.988488990148591e-16	-8.521122251238893e-16	-1.0779379719143849e-15	-1.2964667945238997e-15	-1.5324752308845374e-15	-1.609440609250401e-15	-1.520530083633163e-15	-1.4270554107748496e-15	-1.5836188582054208e-15	-2.0218648895246648e-15	-2.5795860716450993e-15	-2.93884137915165e-15	-3.14554883573913e-15	-3.4404451596582724e-15	-3.735204084762269e-15	-3.888166554836982e-15
191	-1.706676368077947e-15	-1.6306571598142835e-15	-1.5551760052708237e-15	-1.4546812900166789e-15	-1.308135921527244e-15	-1.1623878415822433e-15	-1.103331353914726e-15	-1.1365992922887889e-15	-1.1992515452363286e-15	-1.1515836116862914e-15	-1.0225103008185263e-15	-9.623653286384022e-16	-1.0345955489203629e-15	-1.231789951092186e-15	-1.3375233705792017e-15	-1.2580564432318811e-15	-1.0486142005369878e-15	-9.355938898392106e-16	-1.0071650542352692e-15	-1.1842123466224261e-15	-1.330795064596991e-15	-1.4573550695951504e-15	-1.484998862957698e-15	-1.622654027355107e-15	-1.6733614056480545e-15	-1.6440295317049977e-15	-1.561182463616539e-15	-1.5097927943026717e-15	-1.4600850603617218e-15	-1.3958764794550588e-15	-1.4264988954792746e-15	-1.6446172113087372e-15	-1.9614996939331474e-15	-2.1281052003360605e-15	-2.00405710307558e-15	-1.7284941356317372e-15	-1.5329234729383142e-15	-1.5443531707856577e-15	-1.5832124976781931e-15	-1.5137347179846893e-15	-1.3374772322156516e-15	-1.2568366261742133e-15	-1.2909945637249277e-15	-1.4073906750552465e-15	-1.4613926726177566e-15	-1.4955360794155513e-15	-1.6517343945011689e-15	-1.882486636541716e-15	-2.060086144025933e-15
192	-3.3631053247069623e-17	-8.753734803512866e-17	-6.525511564066971e-17	-1.0079762712295338e-17	-1.7060981182769045e-17	-1.5659738845466043e-16	-2.7065877373575053e-16	-3.3692800360952995e-16	-2.647151491209366e-16	-1.7320307653821292e-16	-1.4002755814510124e-16	-1.0453158959647598e-16	-3.5516269436509194e-17	1.0074837079891734e-16	1.7975060921555755e-16	1.7740471811740595e-16	1.0228363673227932e-16	7.291844268151483e-17	7.833512048352041e-17	6.702100705607425e-17	-2.848203039262958e-17	-1.126447329894398e-16	-1.7884521938757327e-16	-1.0958802033409647e-16	-7.429491884386181e-17	-9.72475584474277e-17	-1.482084452291667e-16	-6.825893005420893e-17	3.1490239574141657e-17	8.285636134215916e-17	1.4737742559162284e-17	-5.478184589655672e-18	1.498440027216474e-16	3.6589423502757467e-16	4.367931597706038e-16	3.6040266041861684e-16	3.2664552865320855e-16	4.446522582005109e-16	5.610027004312294e-16	4.845360191353492e-16	3.553514506284027e-16	4.583947540601276e-16	7.735164965308231e-16	1.074676095061819e-15	1.0950771449808898e-15	9.643642545516848e-16	1.0130792711112023e-15	1.2159423848998127e-15	1.3850426192393155e-15
193	7.560636941510308e-16	7.9985892246710395e-16	7.266386150282401e-16	6.776682713711863e-16	6.988358732521109e-16	7.433780356631258e-16	7.091866922904909e-16	6.677104361796124e-16	6.354321284352403e-16	7.050550503681096e-16	7.837966724031571e-16	8.288602137815489e-16	8.292241424167729e-16	8.405183646685186e-16	8.658401794579202e-16	8.388919563625591e-16	7.309576627182938e-16	5.825568233403506e-16	5.108922483382241e-16	5.448326782744059e-16	6.297375967819567e-16	6.48025681009343e-16	6.304817149984838e-16	5.689151789629057e-16	6.097006861963465e-16	6.902256437013728e-16	8.728765601461113e-16	9.53170615223335e-16	9.97927654671246e-16	1.0038853395049246e-15	1.0135664323925002e-15	1.0257686588817316e-15	9.865918860437456e-16	8.691314550592662e-16	7.432454258476233e-16	7.034979469094445e-16	7.660294894626925e-16	8.144510594383393e-16	7.157539530537469e-16	5.442336362145496e-16	4.467911058196947e-16	5.1934533420843e-16	6.886472319586051e-16	7.27926174206649e-16	6.654712602411582e-16	6.196875115439145e-16	6.689284483831074e-16	7.556065822004896e-16	7.064793601221359e-16
194	-5.36104226744308e-16	-2.0581046575295753e-16	1.9258356710890846e-16	3.0984757119962077e-16	1.7869045519440005e-16	1.3161007277712557e-16	2.9722140691436063e-16	5.277558479800604e-16	5.336357728891269e-16	5.163441903365788e-16	5.695022567329295e-16	6.803842711355642e-16	6.064329191904669e-16	5.121386126777565e-16	5.266725564861455e-16	8.342491814096993e-16	1.2422689129564014e-15	1.4859274095795712e-15	1.6200113690590582e-15	1.766499600732582e-15	1.8680291165694055e-15	1.6893044330443661e-15	1.332347650994156e-15	9.68822588246898e-16	9.9474464108752e-16	1.200836460156826e-15	1.1709647609332098e-15	8.167872119749304e-16	2.591617388164695e-16	-9.59248313528543e-17	-1.4606655265864854e-16	-8.464358732065361e-17	-6.118131664665636e-18	1.1455248989885305e-16	2.959967697623083e-16	3.813946301604147e-16	2.853712518687042e-16	1.4989827761924147e-16	1.9755472620168374e-16	3.9067161549863523e-16	4.624898571671265e-16	2.722427614211269e-16	1.4896019579422849e-16	2.6329238127256256e-16	6.250694248555308e-16	8.11025402227328e-16	4.998574379516741e-16	-7.267052632463275e-17	-5.777007195780637e-16
195	-6.954537499872973e-17	1.0183304927122372e-16	2.4717518287010843e-16	2.6705588731694822e-16	2.553766374151787e-16	3.979201766722264e-16	6.12160319596724e-16	7.24026952847979e-16	5.755023987520901e-16	4.963829015714473e-16	6.38934773997418e-16	9.289294810817225e-16	1.017844517148716e-15	9.263669772310139e-16	7.956315235641082e-16	8.92549469779305e-16	1.1859973228218182e-15	1.4469008170768412e-15	1.5591146104436388e-15	1.5400992959985153e-15	1.4403576726718798e-15	1.2677998978942798e-15	1.0587108250112281e-15	8.397864892307181e-16	7.595465811390793e-16	7.962303970931156e-16	7.975693359969869e-16	7.179278088923484e-16	4.351722562098997e-16	3.563246874559016e-18	-2.9119722782071543e-16	-3.169810722254027e-16	-8.99643520957778e-17	1.835325696323239e-16	3.713274662762288e-16	4.209921157055582e-16	4.148402287944322e-16	4.4117190110652827e-16	5.008901851227583e-16	5.55092043204087e-16	4.993765108911545e-16	3.808299459453015e-16	3.253757145289284e-16	3.629932449402616e-16	5.138651575662234e-16	6.363188531839336e-16	5.479570979109628e-16	3.0930664814447925e-16	1.3575529048439676e-18
196	3.2162838027658766e-16	4.3641035479592317e-16	4.880848669212619e-16	5.235417872639639e-16	5.809227386022138e-16	6.442767332454918e-16	6.624767468013864e-16	7.130422883014494e-16	7.87074997388289e-16	1.0339870163426032e-15	1.2725380612606436e-15	1.3468410669507126e-15	1.1462852107239708e-15	9.61298369777138e-16	9.240072806215e-16	1.080492695394511e-15	1.2796841309906341e-15	1.3899034990707243e-15	1.4585218239070134e-15	1.5469697095526003e-15	1.6298196887604441e-15	1.6240747214089929e-15	1.5138954194122527e-15	1.2502366141626042e-15	1.0435400289603951e-15	1.0011403325901186e-15	1.0602715578113621e-15	1.072314901238448e-15	6.810606848787827e-16	-1.5790896344405244e-18	-4.545224879664586e-16	-2.758332442982481e-16	3.9030848829427634e-16	9.33329813144163e-16	9.317281667777594e-16	6.151823225603418e-16	4.745848145378807e-16	6.82826515358949e-16	9.174813274927678e-16	8.816534480077307e-16	6.860398968721066e-16	7.319443303739837e-16	1.180515848572438e-15	1.6979077483574348e-15	2.0237792284232825e-15	2.097799070153285e-15	1.969851562258262e-15	1.7791742500158913e-15	1.4803580445944523e-15
197	5.854855722208477e-16	6.662757776685844e-16	7.750203797504809e-16	8.631942668928783e-16	9.321956090511376e-16	9.928162001059816e-16	1.0577212866420904e-15	1.0070860480558794e-15	7.609444567371882e-16	4.0549997651588334e-16	1.0895728677600938e-16	-3.9588855593358754e-18	-1.3478691134779083e-19	1.015646149556752e-16	2.3693815202402726e-16	4.1009226509364697e-16	5.594102438001362e-16	5.747549721915748e-16	4.781212538223842e-16	3.8380567465268856e-16	4.055070241480552e-16	5.811508164539752e-16	7.635934212002818e-16	9.055974016524834e-16	9.60377013119583e-16	9.833053448404101e-16	9.239521694682937e-16	7.855389715414599e-16	6.400829077539021e-16	3.8967828621111677e-16	2.294074779018542e-16	1.8738291915651976e-16	2.4580810802948555e-16	3.3062161358853905e-16	4.168178871774385e-16	5.37186900373269e-16	6.95575452929041e-16	8.156032847175752e-16	8.021180634621071e-16	6.749448828263553e-16	5.491906154760435e-16	6.321580346376862e-16	9.493640352331342e-16	1.3484647195785354e-15	1.6625596478630985e-15	1.8055994513789814e-15	1.850212261940544e-15	1.917638526320706e-15	2.0386468240287378e-15
198	-1.339147402859221e-16	1.5414712884450541e-16	4.513616109823e-16	6.337266448692804e-16	7.361183754695498e-16	8.253244867789221e-16	8.851872856844055e-16	8.035038952864648e-16	4.1490586652733556e-16	1.3701800047390428e-17	-1.5299388833923052e-16	5.447728359053221e-17	2.9440569385968526e-16	4.687172586154182e-16	5.298449202570132e-16	6.755999216639669e-16	9.104006497933678e-16	1.0229560664449166e-15	1.0183210362142947e-15	1.0250770369647378e-15	1.1147097185155645e-15	1.1949381217203285e-15	1.108340330759686e-15	8.642849258341055e-16	6.553867996289221e-16	6.329486870594504e-16	6.437374553753306e-16	5.921877601413113e-16	3.5330860398187296e-16	-2.561074711318647e-17	-2.8769663288947353e-16	-3.0801516475938693e-16	-6.175128344910662e-17	2.672874359395332e-16	4.891484673563101e-16	5.830470622752686e-16	6.203967139142676e-16	6.646510466125396e-16	6.491171541493929e-16	5.682022407157094e-16	4.974528640160446e-16	6.260201163099472e-16	9.136880598505959e-16	1.2218484009266406e-15	1.5178857327159937e-15	1.780385727236891e-15	1.869187548224955e-15	1.7086263408530298e-15	1.3022991712844908e-15
199	2.2310662943078556e-17	1.4563501126905175e-16	4.685901757097195e-16	8.358763465497856e-16	1.0794201489039106e-15	1.1686042257183524e-15	1.173000697087313e-15	1.084294678864452e-15	6.780401226319502e-16	1.6140371675388361e-16	-1.939328133367732e-16	-1.4697760473898265e-16	7.490872543311222e-17	2.390225618943892e-16	2.1910218793950313e-16	2.318266729101254e-16	4.137374942361844e-16	5.340190954992572e-16	4.582071801511346e-16	2.927380012881669e-16	3.508408958313798e-16	6.591631067370967e-16	1.0051427970781991e-15	9.538921064376657e-16	6.920296963210783e-16	4.882727677792325e-16	4.825734903254192e-16	5.471716030132327e-16	5.137286442272297e-16	2.1226568369221062e-16	-1.1443137227080772e-16	-3.6256956396560986e-16	-4.518442835099531e-16	-3.626218998435139e-16	-1.2359585624319702e-16	1.809302528102473e-16	4.0531441920378555e-16	4.3385616827356707e-16	3.4944159683503766e-16	3.1202818443216993e-16	3.7408071127671204e-16	5.405517151750136e-16	7.950139685195039e-16	1.083906977605391e-15	1.4596168831347544e-15	1.8289534496217728e-15	1.985560101697815e-15	1.9208860763777517e-15	1.7095950779743106e-15
200	1.0695770857321041e-16	9.57195467057253e-17	5.895859795213035e-17	8.16708753334107e-17	1.5987064127667272e-16	2.1318422130298103e-16	1.8177004151598675e-16	1.635369277150593e-16	1.7541664297548462e-16	3.710734027173541e-16	6.071940381640391e-16	7.971643430252542e-16	8.269630064319123e-16	8.507898045796473e-16	8.5483186553727195e-16	9.244459677189592e-16	1.0375811969149738e-15	1.1687171927744772e-15	1.3201015617715515e-15	1.478430826184931e-15	1.5811456037549788e-15	1.4903149735221975e-15	1.2803589550408172e-15	9.529899454838833e-16	8.625073710662404e-16	1.0249186173934408e-15	1.2431326872963134e-15	1.2247525131894076e-15	8.000125918985908e-16	1.7226215128339334e-16	-2.23682269783238e-16	-1.934336522493617e-16	1.5189654361342416e-16	4.770120264395089e-16	5.659793827399455e-16	4.697168075114388e-16	4.112794611788447e-16	4.783177231318799e-16	5.849762485719171e-16	5.664767780423535e-16	4.257184104968683e-16	3.779118073548103e-16	6.195223023677251e-16	1.0119097220602136e-15	1.3692377658362442e-15	1.4750001065012978e-15	1.2091818388204637e-15	7.873190817627199e-16	4.139324810878056e-16
201	-4.695953536735065e-16	-4.814926428817622e-16	-4.118099791503848e-16	-4.76636533159393e-16	-7.115500973084697e-16	-9.174993301535385e-16	-8.178888144784974e-16	-5.380959148946765e-16	-2.998759634378028e-16	-1.9494417886505724e-16	-1.3350507463966402e-16	4.5051729152574015e-17	2.9912459987109335e-16	6.196249461724564e-16	8.272236313620201e-16	9.679997468535902e-16	1.0531200251564728e-15	1.1488949153820443e-15	1.2523581231811795e-15	1.3264806218552826e-15	1.2473572337841162e-15	1.0207843811313378e-15	7.380009647006999e-16	6.562413931950368e-16	7.802620030487183e-16	9.410818302799653e-16	8.894363290791914e-16	6.442584698074311e-16	2.3651125540179505e-16	-1.7605376641145627e-16	-3.976442860629165e-16	-3.629530858708285e-16	-1.1370443693964776e-16	1.5868192418115136e-16	2.976391289749849e-16	2.9219326557464486e-16	2.9072607032795764e-16	3.737733863237338e-16	4.803199981677108e-16	4.3338506786596296e-16	2.740849671120273e-16	2.1717909610157193e-16	4.3277720297879697e-16	8.626483917241153e-16	1.2049464538619708e-15	1.2629404442807435e-15	1.154892134866657e-15	1.0616682637352075e-15	1.0315334497313603e-15
202	1.6735670150140418e-16	1.3637370961720636e-16	2.5420919092434445e-17	-9.395525181477353e-17	-1.2595276590951933e-16	-1.1858061442026522e-16	-1.135305850077441e-16	-1.0273565325135851e-16	-5.490429269499582e-17	7.075716029490124e-17	1.7709502916691224e-16	2.6926162171807e-16	3.8161509920117245e-16	6.17879335733077e-16	8.380182888608856e-16	9.708619571209614e-16	1.001121540026798e-15	1.0394523208271614e-15	1.1437279848130975e-15	1.24828499477263e-15	1.2095306476553058e-15	1.0032676078722858e-15	7.677009981330688e-16	6.427746992673029e-16	7.213111660627765e-16	8.844573670911697e-16	9.718547941287707e-16	9.282360784832007e-16	6.825891206789633e-16	4.47092309257976e-16	2.913796392112354e-16	2.3263635043067865e-16	2.5573767628073906e-16	3.308698153429713e-16	4.207096303361522e-16	5.0127217720657585e-16	5.541300487569526e-16	5.545936249744728e-16	5.44117762371556e-16	5.418737845780756e-16	5.97412350477892e-16	6.344436971621549e-16	6.930511038054252e-16	7.372995693042768e-16	8.345895291866893e-16	9.438535290446065e-16	9.778143545975192e-16	8.857696708758894e-16	6.744074966410822e-16
203	-1.5765458858198305e-16	-8.705364454704524e-17	2.7064504252660994e-17	1.1564566471047026e-16	1.5621039507038743e-16	1.1415399877384548e-16	6.504539403727858e-17	8.817138213015322e-19	-1.1236092115127063e-16	-2.897434726823695e-16	-5.351270957875653e-16	-7.64187751844321e-16	-9.030116224513237e-16	-8.878800684390423e-16	-7.802832232120224e-16	-6.018514007742518e-16	-3.7747112753827404e-16	-1.4435873503577654e-16	6.916390280821439e-17	1.9635702361876919e-16	2.5272656078411536e-16	2.6886452805409237e-16	2.734881175561244e-16	2.1687998609650637e-16	1.0418619839807229e-16	-4.2097544400587234e-17	-9.846965949341086e-17	-1.0906501391168429e-16	-1.1126370800912866e-16	-1.8175879456121963e-16	-2.915202856781978e-16	-3.7538214585489956e-16	-3.7230777447392837e-16	-2.95690935139655e-16	-2.321705046596538e-16	-1.500008003947162e-16	-6.678516881988832e-17	-8.751609352154758e-18	-6.415039630883417e-17	-2.691443520247263e-16	-4.706064644901211e-16	-4.744475440846965e-16	-2.6765751507869824e-16	7.17265145972129e-17	3.7046619884820325e-16	6.306240555418957e-16	9.091905979358283e-16	1.1863250313025744e-15	1.3659272488931102e-15
204	2.6914362780067543e-16	2.624502010064326e-16	2.321714762536202e-16	2.2822564666357725e-16	2.2071080222175842e-16	2.0141627830054434e-16	1.6541151084266917e-16	2.2892334752214877e-16	3.5535857361460044e-16	5.51371595009008e-16	6.321862046720284e-16	5.76338347425441e-16	5.008059706945964e-16	5.849148404715952e-16	8.059069893440072e-16	9.464989469954026e-16	8.559613025203556e-16	6.426881289839991e-16	5.752887829641177e-16	6.922269675702972e-16	7.659674679468021e-16	6.072304708272354e-16	3.637933360308354e-16	2.7351558341254316e-16	4.539059478196902e-16	6.403480116957716e-16	6.302321663386565e-16	4.713352270043233e-16	2.479570946868658e-16	1.4609414457985198e-16	1.5434634700722943e-16	2.530115643202245e-16	4.2007803364085525e-16	5.856601292642222e-16	6.505071416766556e-16	6.24966424999335e-16	5.80468429847894e-16	5.752454770166803e-16	5.288011292813777e-16	3.804687086220892e-16	1.596161683830489e-16	3.8205077536655927e-17	1.74839564091785e-16	4.6888587964855405e-16	7.810670114556556e-16	9.415116983411694e-16	9.020197987770649e-16	7.724260421419159e-16	6.235297675617593e-16
205	6.582561843662227e-16	4.905764156284848e-16	3.7942413395868473e-16	4.029269751646796e-16	4.724717326353238e-16	4.2916563399700027e-16	3.405655905340778e-16	3.611044081935666e-16	4.679597037620832e-16	5.805593131210474e-16	5.816648650769947e-16	5.784359786373085e-16	6.751973542317469e-16	8.966799965667472e-16	1.0490587686293084e-15	1.0293666540404905e-15	8.829755017467405e-16	7.830222973354449e-16	8.163822455273238e-16	9.105961888209627e-16	9.401467192614733e-16	8.274632063961008e-16	7.61667048276456e-16	7.283291630917772e-16	8.701755303040403e-16	9.840314650337442e-16	1.0644450539477703e-15	9.471791260531004e-16	7.920717598086207e-16	7.637795525337522e-16	8.492149512025557e-16	9.736311413359135e-16	1.034653558736064e-15	1.031203887300154e-15	9.950557243785143e-16	1.0109716935735025e-15	1.1419151929100283e-15	1.2895239376598431e-15	1.3811601726599957e-15	1.3098198653029852e-15	1.1420263454979266e-15	9.713795067364879e-16	1.0021466018134837e-15	1.1663035302004882e-15	1.3789834181126102e-15	1.4868527754033481e-15	1.4025533474528926e-15	1.2537219903507724e-15	1.1606752767045736e-15
206	5.768994497349449e-17	4.382072842645615e-18	-1.7245584349149455e-16	-2.7129473817447134e-16	-2.289490541656751e-16	-1.3559222510268138e-16	-1.2763271073608268e-16	-1.6828229971063315e-16	-1.544331688080139e-16	-1.5383973989479955e-17	1.0764551979637007e-16	1.5175692815125485e-16	1.3896081615437553e-16	1.5738375682589081e-16	2.3244160823527575e-16	2.695581933270094e-16	2.1969580238974088e-16	1.4149018051933223e-16	1.3522414015276102e-16	1.8628215588423298e-16	1.7816037955560835e-16	6.746023789216392e-17	-1.0362645380614532e-16	-1.4792123724839273e-16	-4.0791814972297694e-17	1.231253602005695e-16	2.558841908469319e-16	3.150381830220347e-16	2.920003000940309e-16	2.4519819681683704e-16	2.1798897929077256e-16	2.329980428389577e-16	2.569607025737942e-16	2.2425054601276595e-16	1.5841668651761593e-16	1.4505031534547261e-16	1.8826538401465494e-16	2.0686482877038877e-16	4.5757879909240274e-17	-1.9827476218939518e-16	-3.4382885452396417e-16	-2.096067465126927e-16	3.3525231306703175e-17	2.2017227719859606e-16	2.7682062836772507e-16	3.1197007990307375e-16	4.3077964713559915e-16	5.562612531221036e-16	5.215877923010173e-16
207	3.1719918227677525e-16	2.374891546840431e-16	1.4792296809046362e-16	1.9048009985877945e-16	2.6499467667756324e-16	2.4140433928358167e-16	1.0279588006198665e-16	-3.975748664215139e-17	-3.866530781766324e-17	5.538871351845168e-17	1.4613948560093547e-16	1.8065699524405102e-16	1.7297802048910203e-16	1.236567089233903e-16	3.664248978794416e-17	-1.1261295382292026e-16	-2.797712782403249e-16	-4.052889166328012e-16	-4.3703893545952833e-16	-3.763527215042519e-16	-2.695665326555957e-16	-1.2282853318602318e-16	-8.207653410693352e-17	-2.2908564622138808e-17	-1.54188829280112e-17	6.48881376147538e-17	1.58035683896489e-16	3.198346094379463e-16	3.8380594308884065e-16	3.7641652797741684e-16	3.7101174795776047e-16	4.031838239283129e-16	4.059615906872998e-16	3.174513734048543e-16	2.123552605041324e-16	1.9330933783467446e-16	2.3560817519545797e-16	2.677277571090775e-16	1.8754113984769118e-16	1.1066705436856356e-16	9.743325050202015e-17	2.0602705774921965e-16	3.0775058715330985e-16	4.0590545057832695e-16	4.787755735164186e-16	5.479743706611057e-16	6.45731470503332e-16	7.18704956819848e-16	7.229313880261273e-16
[truncated: 152 more columns]
