# Supplementary material for: Neural dynamics of phoneme sequences reveal position-invariant code for content and order
Source: Nat Commun. 2022 Nov 3;13:6606. doi: 10.1038/s41467-022-34326-1 (PMC9633780; doi:10.1038/s41467-022-34326-1)
Supplement: Supplementary file 4 — Source Data [file 41467_2022_34326_MOESM4_ESM.zip › source_files-sept/sup_fig18-fig45/supp_fig40-syllable_location_word_coefs-.csv]

	t0	t1	t2	t3	t4	t5	t6	t7	t8	t9	t10	t11	t12	t13	t14	t15	t16	t17	t18	t19	t20	t21	t22	t23	t24	t25	t26	t27	t28	t29	t30	t31	t32	t33	t34	t35	t36	t37	t38	t39	t40	t41	t42	t43	t44	t45	t46	t47	t48
0	-6.1473668231303785e-15	-5.647975156166453e-15	-6.1385501382193424e-15	-6.157549636239086e-15	-5.62151585269966e-15	-4.9320671081812625e-15	-4.883030508036347e-15	-6.1745442468946494e-15	-7.516030443281602e-15	-8.037147319330384e-15	-7.595209928951219e-15	-6.594624771601982e-15	-5.910698761311082e-15	-5.114614408733435e-15	-4.402740568049192e-15	-3.626806151704346e-15	-3.8654578960102735e-15	-5.616813362634423e-15	-7.718002768326601e-15	-9.198856498055659e-15	-9.446199497906726e-15	-9.224135743978012e-15	-9.218559575362327e-15	-9.50909565848065e-15	-9.469824152779187e-15	-8.950408463100733e-15	-8.719904509467908e-15	-9.131198449403004e-15	-9.476779717937885e-15	-8.921391469760067e-15	-7.637281902097986e-15	-6.198466042277267e-15	-5.5258555989310014e-15	-5.6772330643688115e-15	-6.295290138692801e-15	-7.204447289596268e-15	-7.884639465609263e-15	-7.725436714110347e-15	-6.579395060239329e-15	-4.7756087970232e-15	-3.4715671742592638e-15	-3.3716463722557858e-15	-4.426535877627985e-15	-5.515607369079319e-15	-6.0709980660117676e-15	-5.324071132622864e-15	-4.840314524179824e-15	-5.431282357116222e-15	-7.349363412530146e-15
1	3.178222535403961e-15	3.3699858962142937e-15	3.113113698105079e-15	3.2679054096594242e-15	4.082470613018506e-15	5.079846234069555e-15	5.212194130982338e-15	4.570652178072843e-15	3.7850278596543845e-15	3.489604091038933e-15	3.5971512665527104e-15	3.686362511663419e-15	3.950175034040632e-15	4.6453917287049555e-15	5.533219943830686e-15	5.914376021216485e-15	5.334497284171401e-15	4.147261727481092e-15	2.9288734462874257e-15	2.1781534724929597e-15	1.9281818969982065e-15	1.8604154950990687e-15	1.7230079313916585e-15	1.389443961176306e-15	1.14554626671141e-15	9.0603269781076e-16	6.752413838874715e-16	1.0052533660330506e-16	-1.9690685994842016e-16	1.0874072282444843e-16	1.2589359948862246e-15	2.4223360005739635e-15	3.041245689034457e-15	2.4651718849464346e-15	2.0294593283855675e-15	1.339334419584069e-15	1.5116766010278043e-15	1.8439534733481084e-15	2.5669874425203266e-15	3.4982326790326108e-15	4.5148571651553006e-15	4.762646454110702e-15	4.008939644876284e-15	2.6845493121568577e-15	2.0647935126012005e-15	2.5399629906123574e-15	3.1534039391972843e-15	2.6306475848393444e-15	8.801277540476636e-16
2	4.350694115375113e-15	2.6333100859842276e-15	1.643002449928981e-15	3.518730558279301e-15	7.488159615024831e-15	1.0728983622171089e-14	1.1037580792443944e-14	9.027311593659286e-15	6.545783184267088e-15	5.524326892308867e-15	6.0240894577259654e-15	7.212867980985759e-15	8.079742325573103e-15	8.553617912234654e-15	8.800695409248533e-15	8.739096698779193e-15	7.766350749288664e-15	5.809558987031682e-15	3.927275539458852e-15	3.749260093591882e-15	5.355149741467852e-15	7.267841140955944e-15	7.792238773404922e-15	7.454644619966168e-15	7.825666106641834e-15	9.413114071157821e-15	1.0816695659469803e-14	1.0682390603095287e-14	9.582148696202353e-15	8.994288860896068e-15	9.290673686081079e-15	9.798909579325637e-15	1.0135394440363633e-14	1.0384142698710568e-14	1.0740667461072687e-14	1.1147367207158712e-14	1.1112007390361141e-14	1.1728326778532049e-14	1.3146668679865374e-14	1.4627102079662634e-14	1.496432441348777e-14	1.4187988012003506e-14	1.3384905574495233e-14	1.3021053091916504e-14	1.2948061976115983e-14	1.2296123006980407e-14	1.1431488565534546e-14	1.0499704754091391e-14	9.85999916833925e-15
3	-9.66137679947841e-17	-2.720606062377071e-16	-6.355961077804915e-16	-1.3732514989640633e-16	1.4353783000649323e-15	3.1959702022173402e-15	3.825892960687253e-15	3.3179593333697165e-15	2.157940322280906e-15	1.4043700559059093e-15	1.1466668036519274e-15	1.5610845476900136e-15	2.5057727422647206e-15	3.6117075592727406e-15	4.174600787855116e-15	3.641508994091404e-15	2.3576472213960216e-15	1.0733797901842767e-15	2.6932683102303467e-16	1.782773113439695e-16	5.650283164254753e-16	1.0726364308031585e-15	1.3064688978359562e-15	1.2981089529545037e-15	1.5175804914059361e-15	2.1822075884390707e-15	3.0184369906018626e-15	3.1928204158406843e-15	2.5794030544510095e-15	1.6984541113256897e-15	1.4127223647576862e-15	1.8293788770556015e-15	2.592344889140954e-15	2.7544074375506636e-15	2.325305444374117e-15	2.0653448265841933e-15	2.0028861048563323e-15	2.527260648020665e-15	3.4635311820199118e-15	4.439639708078563e-15	5.007391421086468e-15	4.903708666939462e-15	4.375743581269054e-15	3.706995692977374e-15	3.2943521350457137e-15	2.994647929679826e-15	2.724158982999108e-15	2.230931866658854e-15	1.6592923159639687e-15
4	-1.286248402520003e-15	-1.6651443082207653e-15	-1.734166517374458e-15	-9.204368578013636e-16	6.772492155089318e-16	1.851050201318919e-15	1.942784875583878e-15	1.3126954750964752e-15	4.613482371622322e-16	-5.731173420305725e-17	-4.608019498885952e-16	-5.6802375465427325e-16	-9.150185031607035e-17	9.619231174691428e-16	1.5938075856679956e-15	1.087567955206433e-15	-8.412331567682004e-17	-1.0470047661613204e-15	-1.3505425524996142e-15	-1.1259123141025163e-15	-8.390234436399783e-16	-4.636130155345242e-16	3.8845955580912905e-16	1.803406669212234e-15	3.517548008717007e-15	4.5149102348291475e-15	4.511666336752315e-15	3.744151608783704e-15	2.953023192874138e-15	2.9031711385613185e-15	3.650974092634415e-15	4.4265766164692606e-15	4.640895375485695e-15	4.151175266791528e-15	3.887261540014713e-15	3.993591612702371e-15	4.7323222956050444e-15	5.6730064550564265e-15	6.539446913647211e-15	7.298079500546979e-15	7.93872782464479e-15	8.467585404864441e-15	8.456695230661276e-15	8.130221166090753e-15	7.383610365247007e-15	7.090470002649393e-15	7.419857910888023e-15	8.142661501146538e-15	8.742200988671245e-15
5	3.3012949618007216e-16	1.2995705130355557e-15	1.6678489418857237e-15	1.8952248366451185e-15	2.8168049435103958e-15	3.947552633445821e-15	4.2686333715116905e-15	3.570988191081447e-15	1.9695318170091482e-15	9.834408185930186e-16	9.5478220016542e-16	1.5584714093966263e-15	2.099286097257527e-15	2.325466106565858e-15	2.291281888371378e-15	2.173386191875641e-15	2.040438989452724e-15	1.7501169292945034e-15	1.200590180924863e-15	9.79425040610295e-16	1.6002045149192846e-15	3.084059715151542e-15	4.532129642703454e-15	5.1347342325171965e-15	5.41531367844329e-15	6.020240412839974e-15	6.9392618097428924e-15	7.232285422699233e-15	6.243004231391551e-15	5.096012820128042e-15	5.17194109946586e-15	6.527340255651879e-15	7.631563223815437e-15	7.275720287006523e-15	6.0900788873655256e-15	6.344020248701488e-15	8.05750993245289e-15	1.0552346324174622e-14	1.2178641822130571e-14	1.2650987931539958e-14	1.2614610003671954e-14	1.2459292206160009e-14	1.2089816473694536e-14	1.0978147508378654e-14	9.955073693299137e-15	9.413078688799711e-15	1.0425599167342869e-14	1.1992324830932717e-14	1.3312341103081062e-14
6	-1.1183749740648667e-16	7.219802574600776e-16	1.8988297321694604e-15	2.158416764679656e-15	1.72314017642376e-15	1.3060333172689695e-15	1.243481962550005e-15	1.150581867631956e-15	5.061139172359738e-16	6.92250342909607e-18	2.682769659105971e-16	1.5607332987907898e-15	2.991034795376221e-15	3.730073532073929e-15	3.51174729363338e-15	2.704407884813697e-15	1.864172183873973e-15	1.4799738714929551e-15	1.1451910699600984e-15	8.266720807129761e-16	5.977341476629422e-16	4.2317796809796207e-16	5.603699325836544e-16	7.908088108400708e-16	1.2472356086632353e-15	1.644122071242787e-15	1.721421596847456e-15	1.5463977695535308e-15	1.4531089950752797e-15	1.8559060220372997e-15	2.7311097638577242e-15	3.378149514358876e-15	3.3153407796047012e-15	2.314948485344554e-15	8.927800543118446e-16	-9.082016575788887e-17	-3.800789157152821e-16	2.1553463983461016e-16	1.1370210484255854e-15	1.9686568623283645e-15	2.4369430540631188e-15	2.8304679119179966e-15	2.9697448536581826e-15	3.250267448439298e-15	2.816447285268873e-15	2.737936335532985e-15	2.575328485402512e-15	2.6409261037285886e-15	2.644248614077482e-15
7	2.8603217350242626e-15	4.008054892451299e-15	4.5721068274737335e-15	4.978184293773105e-15	5.4356193343876545e-15	5.706785544703853e-15	5.371853521043398e-15	3.963201047234521e-15	2.7832945209194118e-15	2.1155113382221664e-15	2.0197140566578258e-15	2.292858434295419e-15	3.215549335088515e-15	4.8054927420581864e-15	6.381741500740667e-15	6.852610762894991e-15	5.6687390284784104e-15	3.5539734470852716e-15	2.1614307122061647e-15	1.7337239963761451e-15	1.7092309161651511e-15	1.1417804212663283e-15	5.870899846332096e-16	6.945298751646741e-16	1.6167105451720487e-15	2.5483867260793627e-15	2.328510522149068e-15	1.503947074059923e-15	1.070740551467522e-15	1.9851055719736432e-15	3.3757838715061795e-15	4.168206261061654e-15	4.106388717149937e-15	3.512905323456861e-15	2.8289230364504025e-15	1.4006784894189073e-15	4.1001466412384767e-16	4.80688203106804e-16	1.9690893029723817e-15	3.9343117837793595e-15	4.764703682489864e-15	4.259070272767439e-15	2.731731620240037e-15	1.809294793654194e-15	1.408538916453008e-15	2.2116546999739738e-15	2.1912766964933427e-15	1.4432600575294264e-15	-7.189878313365046e-17
8	2.9410725843968064e-15	3.395252845944726e-15	4.076977041439233e-15	4.59007936402236e-15	4.846500360778315e-15	4.633130908537879e-15	4.1995330792405905e-15	3.4618589667717094e-15	2.968083086471544e-15	2.7615402849748967e-15	2.887455671808563e-15	3.4431314198661525e-15	4.225228195225871e-15	4.860515587706384e-15	4.911165359379865e-15	4.406610962154645e-15	4.009720870559086e-15	4.136223119538067e-15	4.61809894078811e-15	4.603474421964369e-15	3.854032577575575e-15	2.992840596353926e-15	3.1527688448310228e-15	3.865022338450754e-15	4.4743459837664674e-15	4.067669400643304e-15	3.331118587114483e-15	3.253795278736963e-15	3.808608882591893e-15	4.631349987335616e-15	5.185722002418118e-15	5.7672380204817895e-15	6.212147814752589e-15	6.183328442743565e-15	4.8232740365997334e-15	3.6480409318748224e-15	3.4590859552278048e-15	4.955068533988688e-15	6.649054103318101e-15	7.392675951619328e-15	7.010497058314509e-15	6.710389557713729e-15	7.441600471221785e-15	8.813497883046766e-15	9.310642927507766e-15	9.074717501457451e-15	8.325333169685729e-15	8.032083776243845e-15	8.19985498017163e-15
9	-1.8329142313874204e-16	-3.457422110136516e-16	1.5661992405372556e-16	1.5915280648497062e-15	3.314412917999341e-15	4.431569341557969e-15	4.73859816398238e-15	4.231093316284329e-15	2.8089690621178905e-15	1.0552590328886111e-15	-8.242075041999089e-17	4.419338531022915e-16	2.0189877049165706e-15	3.3825289710933336e-15	3.734170031216931e-15	3.36475959296858e-15	2.6337004953609813e-15	1.3614074484275289e-15	-2.5366991535484675e-16	-1.0988500564462482e-15	-3.5777969857370425e-16	9.164263696102996e-16	1.4103347766583615e-15	6.877568493549631e-16	-9.157826400044807e-17	1.2255747106016398e-16	5.325667318537653e-16	1.5041517568243178e-16	-9.70566569904802e-16	-1.2553420367808028e-15	-1.873003730928619e-16	1.4701046032104064e-15	2.420809040079837e-15	2.1128507771964896e-15	8.651641327353393e-16	4.1321666691494525e-16	5.879406223432736e-16	1.9696973698331505e-15	3.633456146354652e-15	4.969639825198274e-15	5.269704700532538e-15	4.870139416402493e-15	3.762634695829405e-15	2.9533053087183238e-15	2.0272864397078163e-15	2.418653611638418e-15	2.7098852826757894e-15	2.608271971595812e-15	1.376910375138851e-15
10	1.4169635147119774e-15	2.540658658971921e-15	2.7790201501478687e-15	3.2430808052769727e-15	4.7072719201781375e-15	6.527816284446655e-15	7.210997551762453e-15	5.944954395147565e-15	3.5703706662347475e-15	1.5372228186003863e-15	8.969880064106162e-16	1.4523237463879566e-15	2.733898918131898e-15	4.3527709840127135e-15	5.7727117078869e-15	6.144339727452224e-15	4.925164172954503e-15	2.5965408965132928e-15	7.422778057406841e-16	6.115159010563144e-18	4.064712597448122e-17	-3.3692219791777547e-16	-7.555809100708524e-16	-9.671360576032858e-16	-9.629170881836923e-16	-8.9932011200377e-16	-1.2708678650897269e-15	-1.6318342872185553e-15	-1.902267957257311e-15	-1.6532366821232405e-15	-1.1049518012745139e-15	-1.5037112920882037e-16	9.757032977357675e-16	1.2997816789986504e-15	7.956862582431944e-16	-7.644317906881748e-16	-1.2821299766580413e-15	-1.3503694263267768e-16	2.031068790121777e-15	3.784494392690316e-15	3.994092685104801e-15	3.0262520529650625e-15	1.1813510364511193e-15	1.6949686977482273e-16	-4.596685141187823e-16	6.937364257146424e-16	8.013245844721899e-16	-2.5346076481310977e-16	-2.6060967500355414e-15
11	4.002505866064443e-16	1.360278092115622e-16	5.274740917531287e-16	2.0183729298582787e-15	3.7916066667757566e-15	4.2987168310717736e-15	3.3146013917025847e-15	1.9602504316075165e-15	1.1993994240241045e-15	9.552181766345877e-16	5.865293424058761e-16	3.5172400640953434e-16	1.222326976705803e-15	3.0712077082080126e-15	4.345546063949585e-15	3.845989801985078e-15	2.193081763794463e-15	6.663561875188089e-16	7.295456301767447e-17	1.4893859868681226e-16	4.385421795428109e-16	8.661343389882755e-16	1.7318703912968812e-15	3.0176736561906764e-15	4.036353681076581e-15	4.643281835290917e-15	4.9074148070634555e-15	4.78543489624075e-15	4.0434679326140466e-15	3.2886003833704877e-15	3.099573136961288e-15	3.574238925674426e-15	4.236072249955312e-15	4.23793009768907e-15	3.971619633134005e-15	3.438856216780901e-15	4.174540712103224e-15	6.091369038887294e-15	8.232774625384271e-15	9.489241792091146e-15	9.561315725990039e-15	9.18084104462305e-15	8.226850413614347e-15	7.225436173734684e-15	5.639681214613392e-15	5.135223632055051e-15	5.446452885183388e-15	6.303117195117371e-15	6.844535496778213e-15
12	-5.449813727082133e-16	7.513821293812567e-16	1.2885801381242036e-15	1.0713892545317945e-15	8.795659486925044e-16	7.369636838091891e-16	3.7784259918249005e-16	-2.8964878477461313e-16	-9.50606402992624e-16	-1.0864519514190807e-15	-9.73484183210291e-16	-8.50733959838455e-16	-8.852693176113478e-16	-6.59283714734846e-16	-2.8020920578476166e-16	-1.3538586154823207e-16	-3.1029630992793697e-16	-6.634949303651152e-16	-8.530670112910243e-16	-6.667819156682811e-16	-1.9132280026077502e-16	3.078433655721882e-16	8.888938574570152e-16	1.5368652239542974e-15	1.7915750455035732e-15	1.5299865099092491e-15	8.89691517529233e-16	3.2967593249080233e-16	-1.1209900979887856e-17	1.2011999731129416e-16	7.953152682936237e-16	1.798601777614179e-15	2.46569024351836e-15	2.080231835873938e-15	5.156325130546364e-16	-4.72591454138997e-16	-3.159464149535246e-16	1.6886422387087595e-15	4.098354607249014e-15	5.821310853913968e-15	6.2057421483520516e-15	5.929779671216343e-15	5.236189197079856e-15	4.945052861263995e-15	4.252428296076463e-15	3.894999119944012e-15	3.822764880187756e-15	4.330343151506689e-15	5.353488189334885e-15
13	3.1388211250121976e-15	2.562206757910724e-15	1.9739855907572985e-15	2.675795676081781e-15	4.24129895803383e-15	5.73452223778476e-15	5.905431123703028e-15	4.8840041962744085e-15	3.868020960919355e-15	3.566776982490091e-15	4.300309082417117e-15	5.121914918994138e-15	5.588555287961395e-15	6.102051866490936e-15	6.898424442271787e-15	7.140575329025013e-15	6.105476523505263e-15	3.770957388840151e-15	2.0267572112214126e-15	1.7849892558295073e-15	2.6055522609435308e-15	2.9556922860879328e-15	2.6185251627971312e-15	2.367965848525944e-15	2.5895839099791215e-15	2.9996152346616127e-15	2.7842750208894865e-15	1.740817060278808e-15	9.365065643334213e-16	6.662708143041319e-16	9.982781149503712e-16	1.3872545157365707e-15	1.7063767377193027e-15	1.875900391759791e-15	2.6738756979829623e-15	2.5154264941579977e-15	2.9736603875378186e-15	3.3709057029149773e-15	4.088755200189921e-15	4.818691946575602e-15	5.395188605451521e-15	5.620003907317051e-15	5.392121590982882e-15	4.8401900959427766e-15	4.490417254191573e-15	4.472954562141956e-15	4.427930834814395e-15	3.6036144447693254e-15	2.006561857538524e-15
14	5.790968920484731e-16	5.311190462785544e-16	8.023070493792793e-17	4.02263735233661e-16	1.7234708598841375e-15	2.6344317076293185e-15	2.339977527438202e-15	1.3243258441493018e-15	7.901688101970964e-16	1.0594064118544959e-15	1.3133769119952239e-15	8.629611300031596e-16	4.420433108318723e-16	9.793684495039515e-16	2.1934169577532332e-15	2.6885507962695096e-15	2.1164807000918064e-15	8.158034733601303e-16	2.902116770647286e-16	5.542813505277767e-16	1.1219767079820563e-15	1.9432689000865064e-15	3.38948270207195e-15	5.418085223724352e-15	6.9368382847702676e-15	7.483708494960035e-15	7.242688822809515e-15	7.24895574162539e-15	7.454241322527005e-15	7.789689702988031e-15	7.762089278480434e-15	7.528132425597097e-15	7.457421125057311e-15	7.76180472888855e-15	8.379651602161967e-15	8.644295128522078e-15	9.529775681196356e-15	1.0875822522579587e-14	1.2317358340118549e-14	1.3127979966560327e-14	1.3071108537355371e-14	1.2989835143950648e-14	1.312281820648243e-14	1.3341373546436171e-14	1.32056765723755e-14	1.2652955103667323e-14	1.252584900920033e-14	1.3365994246078595e-14	1.497056521745664e-14
15	-1.7409918995715718e-15	-2.5421573471644126e-15	-2.934512257344662e-15	-1.6291380940709639e-15	8.54385225053411e-16	2.831248508589746e-15	3.3290392319092863e-15	2.370073857682824e-15	1.3736708848968725e-15	1.0640043173554664e-15	1.4254621893396947e-15	2.11124372648291e-15	2.742789603462648e-15	3.289503278220225e-15	3.546111112171695e-15	3.2583283083973574e-15	2.2852861136231983e-15	4.6651707334558e-16	-1.0609940317541904e-15	-1.4479577741603193e-15	-5.747816954927392e-16	7.054418252120853e-16	1.545681433381394e-15	2.269259207480675e-15	3.043070014886331e-15	4.2840113655335466e-15	4.9654471341195555e-15	4.884638062655336e-15	4.055170539995031e-15	3.7564244363868676e-15	3.7820765530791355e-15	3.722748294274175e-15	3.291988957447198e-15	3.02560954933321e-15	3.2786490922316862e-15	3.9757694290988846e-15	4.34555376454622e-15	4.68220092992188e-15	5.358752914419439e-15	6.596905203333787e-15	7.569552135694698e-15	7.968784808578461e-15	7.445122918747568e-15	6.978122583968484e-15	6.131050303580717e-15	6.072743406084204e-15	5.680592999872692e-15	5.376790204344107e-15	4.739383800647482e-15
16	-1.2680231797728062e-14	-1.1854307815199622e-14	-1.152811307890707e-14	-1.1928821536019304e-14	-1.2401580945110005e-14	-1.2754359677084443e-14	-1.2566227354415131e-14	-1.2285789917130207e-14	-1.1665733897821099e-14	-1.1577220846467437e-14	-1.1999016146157952e-14	-1.3145418467871102e-14	-1.454551965608055e-14	-1.5521117881087612e-14	-1.6322631980702452e-14	-1.688441259630831e-14	-1.7067280316467557e-14	-1.667042679335009e-14	-1.5552148388416406e-14	-1.448339885554965e-14	-1.4158787051836418e-14	-1.4918417064827042e-14	-1.597532040873604e-14	-1.7042754453504423e-14	-1.7760631094952926e-14	-1.8283313615750064e-14	-1.8633920682715625e-14	-1.8711990549371142e-14	-1.860332508015927e-14	-1.8211168175809965e-14	-1.805855842016755e-14	-1.802223157017039e-14	-1.8417926430687632e-14	-1.8870438911318206e-14	-1.864283496180395e-14	-1.9046247851108817e-14	-1.8881470662522125e-14	-1.9241633919877412e-14	-1.9647493770978776e-14	-2.0007095680508617e-14	-2.024049427765732e-14	-2.0775720598579108e-14	-2.135918257995827e-14	-2.180294770659214e-14	-2.219888827625269e-14	-2.192507421087711e-14	-2.220699294982311e-14	-2.273271936990309e-14	-2.308767727841045e-14
17	-4.273858150978958e-15	-2.9209968528444014e-15	-2.4394343650881153e-15	-2.8485700977723365e-15	-3.0878225849517585e-15	-2.7431765843893175e-15	-2.518303364420277e-15	-3.340767444442027e-15	-5.015269081182464e-15	-6.084847131802539e-15	-5.919536659685245e-15	-4.5784533274463416e-15	-3.2228789265798764e-15	-2.384602501007191e-15	-2.025076950776491e-15	-1.9790920598390373e-15	-2.453665843036161e-15	-3.579449204857452e-15	-5.114099453414109e-15	-6.1730649391963386e-15	-6.288066050230395e-15	-5.898172585630666e-15	-5.442257605915627e-15	-5.454197404564633e-15	-5.2740922294396446e-15	-4.888894868060738e-15	-4.545213007114172e-15	-4.4565512050091855e-15	-4.297089840611665e-15	-3.583549183439691e-15	-2.5053354456641406e-15	-1.6169584345495275e-15	-1.6044726599027381e-15	-2.6050612551345066e-15	-4.340677638059367e-15	-5.068570611774471e-15	-5.22004604948957e-15	-4.105131978869576e-15	-2.662989944637266e-15	-1.4344899141403735e-15	-9.040184784509364e-16	-8.772393295065342e-16	-1.034054281376361e-15	-1.1831431226484236e-15	-1.603448044478078e-15	-1.779449093433785e-15	-1.955980050731824e-15	-2.0699881080596498e-15	-2.4501191490837805e-15
18	1.989109860683551e-15	1.6808541173475752e-15	1.801255747103354e-15	2.8559994161113752e-15	4.424039948337584e-15	5.085550196103532e-15	4.241594170287536e-15	2.310413646592484e-15	4.501263628263073e-16	-3.9874581696323516e-16	-3.8419721394193293e-16	5.14410324857398e-16	1.7072639450371896e-15	2.6889581359913956e-15	2.9157883237843025e-15	2.3827918805494115e-15	1.5718656775712539e-15	7.32498018999853e-16	2.9690331746426584e-17	-1.2241437073104095e-16	5.210359411149905e-16	1.4241391369234567e-15	1.8925597007392796e-15	1.4704361477195023e-15	9.92228585796709e-16	1.329612085532934e-15	2.2100548909129846e-15	2.7653475929315388e-15	2.4182956133431506e-15	1.916007217552764e-15	1.977939207762692e-15	2.5593998234951226e-15	2.9211243227229507e-15	2.6694694399376848e-15	1.5743464532844215e-15	1.5190632016308239e-15	1.6031792468917124e-15	2.8235553540507204e-15	4.361452222413986e-15	5.833083040911945e-15	6.40953721639326e-15	6.19552617456685e-15	5.249038719448962e-15	4.392432143134568e-15	3.5788184704072434e-15	3.7858746984871455e-15	4.2772288368559985e-15	4.660413403500312e-15	4.32005728301628e-15
19	-2.7196847856399393e-15	-1.948831260919115e-15	-1.323926799337407e-15	-1.1159169092894382e-15	-9.14342971484928e-16	-7.738457962266942e-16	-9.560017785317546e-16	-1.441055763724374e-15	-2.2730727557336635e-15	-2.826211798525766e-15	-2.9951938938616238e-15	-2.5946928554106386e-15	-2.1339707488948336e-15	-1.9051116902217086e-15	-1.923458353102117e-15	-2.2594447776835177e-15	-2.5746471211881404e-15	-2.8706974453342557e-15	-3.4256624935988364e-15	-3.9926015678231186e-15	-4.0942461182099576e-15	-3.640328185967469e-15	-2.968723705972325e-15	-2.9618406110583223e-15	-3.205190401626626e-15	-3.398431104254163e-15	-3.251344301628891e-15	-2.9500432706219718e-15	-2.9620209877742165e-15	-3.129700899388241e-15	-2.7214067113782843e-15	-1.6529673409083227e-15	-9.00018852618922e-16	-1.4093018623734735e-15	-3.4251609992096943e-15	-4.383217423580832e-15	-4.473382382425521e-15	-3.06049838762575e-15	-1.6518435488991286e-15	-6.31366201453186e-16	-1.0752121382814045e-16	1.5755957743043654e-16	2.6293294339850777e-16	-5.108705586236104e-17	-4.975197352414918e-16	-1.0107466535518097e-15	-9.056638554280386e-16	-5.255478331621001e-16	-1.9079809352582007e-17
20	-3.9936104892941656e-16	5.264338119486647e-16	8.83429600353481e-16	1.2164513128928303e-15	1.9013635661723317e-15	2.840329410489667e-15	3.2142073490818364e-15	2.3746167875492972e-15	5.523411945900221e-16	-9.652662861049339e-16	-1.294556676041353e-15	-3.202678839317762e-16	8.189067035023129e-16	1.4197210215733164e-15	1.5419519162375435e-15	1.4000211752780297e-15	7.703837296748523e-16	-4.619372576029243e-16	-1.7565527500533347e-15	-2.112222406391407e-15	-1.2847096595214085e-15	-3.2310131571050106e-16	6.864894593173816e-17	-2.679019025395559e-16	-6.180986440231361e-16	-7.368072856448967e-16	-9.435596256170785e-16	-1.2975968769645845e-15	-1.380003387122322e-15	-8.342618806201734e-16	1.116995106218561e-16	9.330849882541925e-16	1.2070114792359434e-15	5.561905648442137e-16	-1.0214609786489332e-15	-1.61012613695596e-15	-1.7448899038443084e-15	-4.539196505874138e-16	1.0347607216728947e-15	2.2986917109647268e-15	2.9314089399346443e-15	3.098911262929648e-15	2.4142506366642366e-15	1.1710607321303167e-15	-1.5761995825385949e-16	9.747526860543443e-17	1.124257849478194e-15	1.779467372126566e-15	9.416663277821436e-16
21	3.1373191897288113e-16	1.3227615318280123e-15	1.9286484616266542e-15	2.856794891315035e-15	4.392330873214421e-15	5.3703357688302995e-15	4.902853622712455e-15	3.160100725997114e-15	1.759728315501544e-15	1.6217616612271872e-15	2.0110359938775617e-15	1.9395449966333218e-15	1.7660457052281951e-15	2.5036805344618308e-15	3.9212426625544185e-15	4.3269397473741054e-15	3.138031986520327e-15	1.156146256010974e-15	2.983110361274814e-16	8.08059160468854e-16	1.5684051802668877e-15	1.6944848031366942e-15	2.0886125945722533e-15	3.3378830229102838e-15	4.626709157213024e-15	4.9547198247732106e-15	4.175435470524841e-15	3.575409795174432e-15	3.3503834207380452e-15	3.2434202354680936e-15	2.7548142530807715e-15	2.6097759172055797e-15	3.2204513011207318e-15	3.976961291214353e-15	3.62924988287872e-15	2.5020758439490126e-15	2.128750885682721e-15	3.673665168928826e-15	6.2383827107769054e-15	8.217127985700263e-15	8.73007200752396e-15	8.487925781529248e-15	7.818935836390492e-15	7.41549535932946e-15	6.434004247034757e-15	6.27600432502615e-15	6.5894221929651894e-15	7.517594373531296e-15	8.16767446132824e-15
22	3.0295348060772425e-15	3.137628022903347e-15	3.0463986252203437e-15	3.244329771312471e-15	3.981034125307442e-15	5.02235811245499e-15	5.457114525561112e-15	5.092563491286057e-15	4.2707863940465906e-15	3.957116139056146e-15	4.252378584021054e-15	4.844531591667368e-15	5.322010572197719e-15	5.819402063644234e-15	6.407901272324102e-15	6.68003845987464e-15	6.1471634284819094e-15	4.826409803179011e-15	3.173826082383039e-15	2.150572125297087e-15	2.1528230794776806e-15	2.780374658492849e-15	3.2090102099229098e-15	2.9294209808535984e-15	2.194177359781795e-15	1.5814413520137713e-15	1.4606168629507642e-15	1.3391297457091396e-15	9.43873701371064e-16	3.472912883739839e-16	3.9314220665438835e-16	1.437481991898216e-15	2.9546286130190897e-15	3.4280293838284867e-15	2.8665030991480158e-15	2.1060699632419713e-15	2.116918239181458e-15	2.994301144636367e-15	4.102152130547708e-15	4.917163304448676e-15	5.6072038920421804e-15	6.018347125233874e-15	5.887988351395443e-15	4.82899755386345e-15	3.5044258636439576e-15	2.8717378864247246e-15	3.016057089755374e-15	2.8603778111467515e-15	1.511924397251994e-15
23	1.1785165213925204e-15	1.65580820260076e-15	2.523362127365414e-15	2.8170625976939773e-15	2.8985188072752814e-15	3.0239615068562497e-15	2.6595022283959937e-15	1.851325452719253e-15	1.1044963140057538e-17	-1.3283281601036551e-15	-1.2904166890789005e-15	8.179100106117855e-17	1.7628828720260467e-15	2.8623394743036985e-15	3.3122191424559533e-15	3.5003951915807237e-15	3.227012429099391e-15	2.5326175218966462e-15	1.1941717613197226e-15	-1.6253258559860977e-16	-1.1274519578729962e-15	-1.3929992801548842e-15	-1.0935423763153632e-15	-7.532998437956837e-16	1.990557911106782e-16	1.0451004755116243e-15	1.4485406865214497e-15	9.871879931914434e-16	7.771838456683796e-16	1.151363011042768e-15	2.411691152231814e-15	3.5387705585622474e-15	3.743735499491669e-15	2.3337134812126508e-15	4.84222936219818e-16	-8.898114151214076e-16	-8.286492047753979e-16	4.032290946260299e-17	7.765128143467597e-16	6.669071625053319e-16	3.954401332326538e-16	5.180277402331875e-16	1.3665335081775456e-15	9.636728029482866e-16	5.873942082275885e-16	-1.4920451670045712e-16	5.342153061009205e-16	1.166712185961426e-15	9.476713671337258e-16
24	-2.1455455352353416e-15	-6.388913896373828e-16	8.97056472367163e-16	1.661267890501123e-15	2.0737713417087397e-15	1.90574956502598e-15	1.5319081679669372e-15	1.081299685702221e-15	1.2619459298147864e-15	2.0516041276038477e-15	2.8719061556672616e-15	3.0644746731063814e-15	2.5723599102093994e-15	1.7249951011190106e-15	8.943440439309662e-16	3.4852254702992013e-16	1.3525198874605095e-16	4.840654717392105e-17	-1.6304708909231654e-16	-6.008035812792314e-16	-1.0291773299005148e-15	-1.0392201603336183e-15	-4.830090249653778e-16	-2.371370756954459e-16	-4.732754703591646e-16	-9.839036241076861e-16	-1.3137509473030943e-15	-9.976144383921532e-16	-7.348035710532119e-16	-1.147070340457671e-16	7.138534737132523e-16	1.6729794692496686e-15	1.7135980405955066e-15	7.463374084841944e-16	-8.794168086105448e-16	-1.3286107472820016e-15	-7.324103898388176e-16	4.361749098315337e-17	-1.6828339149334996e-17	-7.480556307208246e-16	-1.4938802254976305e-15	-2.053781847430193e-15	-2.62469714928741e-15	-3.416829737274134e-15	-4.0581106773154194e-15	-3.619585434697657e-15	-2.787957589461314e-15	-1.7066081472344444e-15	-9.661553984287687e-16
25	-9.172425365551117e-15	-8.27098586218284e-15	-7.167346771255129e-15	-6.672475888565576e-15	-6.314248839159478e-15	-6.395733563632795e-15	-6.571121123969677e-15	-7.225837572661785e-15	-7.377768071722652e-15	-7.043524157718824e-15	-6.491407945344833e-15	-6.120094218614176e-15	-6.614465075405496e-15	-7.626904156302063e-15	-8.793530799994563e-15	-9.400539909568902e-15	-9.304489272626997e-15	-8.953124785376768e-15	-8.752666297763032e-15	-8.929327464582147e-15	-9.333465607861861e-15	-9.956156941155143e-15	-1.0169081324007868e-14	-1.0171960199278173e-14	-9.810030598243193e-15	-9.312452716090098e-15	-9.025652308954235e-15	-9.057924991878597e-15	-9.341053667928985e-15	-9.248970393346516e-15	-8.734301874251223e-15	-7.850342845365426e-15	-7.503625186886286e-15	-7.762556168453241e-15	-9.416809240042211e-15	-1.0024578278233326e-14	-9.824329063377151e-15	-8.558023732332032e-15	-7.984029309755753e-15	-8.424150447829657e-15	-9.400853473867656e-15	-9.561024809684811e-15	-9.246963896034299e-15	-8.935623344731588e-15	-1.0092505749348206e-14	-1.0371312028303233e-14	-1.0232186623772229e-14	-9.208052544622875e-15	-8.529268814615464e-15
26	-4.2881974169520326e-15	-3.58663281094201e-15	-2.1971825973207154e-15	-1.695724346558045e-15	-1.933758059954829e-15	-2.7388309589382084e-15	-3.331062954340154e-15	-3.3911344044287144e-15	-3.054470677864154e-15	-2.1888370446414253e-15	-1.1094400198713407e-15	1.1543416169219729e-16	9.529637207516315e-16	8.793755162074933e-16	-3.105331634424667e-16	-2.1289825498025166e-15	-3.1940560417474815e-15	-3.0223068576659426e-15	-2.011576463608073e-15	-1.192933633867805e-15	-1.4581622079213714e-15	-2.4700041597682066e-15	-3.2377462604915665e-15	-3.629518729181683e-15	-3.44072518945369e-15	-2.826291999590226e-15	-1.884991868456385e-15	-8.587977911535444e-16	-3.9397850544771235e-16	-5.702909687868961e-16	-7.803715196342476e-16	-4.909665931208312e-16	3.31119889111821e-17	-2.2824578757433474e-16	-1.842838297047653e-15	-2.6742328852346648e-15	-2.7425111725745224e-15	-1.805137680932348e-15	-1.4280953974888918e-15	-1.9219907071634362e-15	-2.6391849256742855e-15	-2.4699468038584796e-15	-1.6993575604212353e-15	-1.6219245218188611e-15	-2.393498186995656e-15	-2.6752705716721974e-15	-2.1461143687404353e-15	-1.1078726333770612e-15	-6.807873365780988e-16
27	2.5535713903824354e-15	2.377298243641772e-15	3.876209129587371e-15	5.097963286482274e-15	4.779574535028706e-15	3.4256530391087523e-15	2.297767928504784e-15	2.0322118789361087e-15	2.566304037788031e-15	3.7399940558346775e-15	4.8587780628853794e-15	5.8887768620809125e-15	6.55113240602756e-15	6.6676476166323116e-15	6.399676760911762e-15	5.993271114547677e-15	5.780701110300835e-15	5.882615239830872e-15	6.338180103167254e-15	6.517899819527827e-15	5.68966325522722e-15	4.068279462653481e-15	2.9939163283409776e-15	3.598587403333619e-15	5.145376029980205e-15	6.903797398535346e-15	7.974677188657283e-15	8.226186032443907e-15	7.929504968263247e-15	7.576104260860427e-15	7.533231385116354e-15	8.04052312280812e-15	8.426787490468712e-15	7.485390833539327e-15	4.8534270020105384e-15	3.231908866891153e-15	3.291249518278663e-15	4.605640453775108e-15	4.87234356872357e-15	3.78034475757996e-15	2.991562639913809e-15	4.18870067933914e-15	5.8101166263748856e-15	5.896972652306597e-15	4.029449623544148e-15	3.0453947698234197e-15	3.441841484872782e-15	4.722096876546999e-15	5.250063586808311e-15
28	-1.4238797666524692e-15	-1.6933304314861613e-15	-1.0061112869102678e-15	-8.233153134554772e-18	1.9583574061174144e-16	-3.652657565185214e-16	-9.881293729613979e-16	-8.83876490220096e-16	-1.9000261419287219e-16	5.80058416117007e-16	4.964441406200067e-16	7.219863889631261e-16	1.651791310231569e-15	2.7868625350908157e-15	3.0070407034645354e-15	2.298424935626324e-15	1.4433609725941368e-15	1.2918549590799921e-15	1.6356989966568593e-15	1.5284707868899843e-15	7.314623345853323e-16	5.869637139990424e-17	5.357970630221209e-16	2.230309092952467e-15	3.6807256065317685e-15	4.525526652056366e-15	4.997832439054468e-15	5.5117374876636e-15	6.431924900979887e-15	6.943055463046059e-15	6.497838864320334e-15	5.51533055141724e-15	4.779410325128384e-15	4.464211818949846e-15	3.1448230577631205e-15	2.7737732677576095e-15	1.5010396443296521e-15	1.0629728668792997e-15	9.655812494972086e-16	1.7235015869935194e-15	2.894484899895266e-15	4.651580325370331e-15	5.342770581585736e-15	4.8754024092313235e-15	3.867158652556834e-15	3.672074745217031e-15	3.803037740179369e-15	3.2645063654882794e-15	1.501453394963368e-15
29	-2.800976495575363e-15	-2.408288947233277e-15	-1.9155528177871474e-15	-1.3866920886519194e-15	-5.612558307771397e-16	3.4644076420756025e-16	6.590617590721991e-16	-3.227154049262029e-16	-1.6739165916757366e-15	-2.1394526401996276e-15	-1.60475418441605e-15	-4.352529997293168e-16	1.5852388760659685e-16	2.1691653856668997e-16	1.0382899556151892e-16	-2.0201238304519214e-16	-1.0738723579314612e-15	-2.0947839990054426e-15	-2.485914594376944e-15	-2.0414916460286475e-15	-1.4756262009910522e-15	-1.720722827953619e-15	-1.966769743267102e-15	-8.918846838573576e-16	8.446099244192394e-16	2.3308681286842734e-15	1.8595214726890237e-15	2.7415006086652107e-16	-8.654597059501019e-16	-3.3591997770079764e-16	8.424790895387521e-16	1.4333361786849433e-15	6.985697516849556e-16	-7.303815059017555e-16	-2.8378917398857084e-15	-3.743689191729621e-15	-4.382602100341408e-15	-4.0416341664039336e-15	-3.703464651304685e-15	-3.0396777580541063e-15	-2.062758966718488e-15	-3.42968369292652e-16	7.842935059402606e-16	1.302066774216117e-15	-3.395061330581475e-16	-1.7389477191751282e-15	-3.3562343328351587e-15	-4.021497697592767e-15	-4.231644855345193e-15
30	-2.9833300385620295e-15	-2.106201171055422e-15	-1.7602267580698782e-15	-1.72738420814957e-15	-1.4462189430989654e-15	-1.2801302991144596e-15	-1.8028829825029634e-15	-2.346615190147699e-15	-2.6895671444022266e-15	-2.530735714378066e-15	-2.5374491714178355e-15	-2.800337875170222e-15	-3.0096864764684197e-15	-2.7693337820850892e-15	-2.4557521439772786e-15	-2.514744255275074e-15	-2.7688534414448435e-15	-2.8559773049231228e-15	-2.8761533332263585e-15	-2.918285620806939e-15	-2.907145848445946e-15	-2.6719790137047585e-15	-2.087313629105951e-15	-1.896365913062188e-15	-1.9306368704977163e-15	-2.348343555730151e-15	-2.6758414644310497e-15	-2.987781367768981e-15	-3.203087422342033e-15	-3.189548175050827e-15	-2.4556323732995172e-15	-1.2904666905446633e-15	-7.182999870365221e-16	-1.488672909355986e-15	-3.3294249911700577e-15	-4.498180688367796e-15	-4.31312166945678e-15	-2.5679722602302395e-15	-4.566365824870013e-16	1.1755952101698272e-15	1.92381487231135e-15	1.8624412905934286e-15	1.4250311964982902e-15	7.756211908533773e-16	5.204214300465649e-16	2.730869954574466e-16	5.688005628284083e-16	7.275125009731246e-16	1.1017755208471182e-15
31	-9.129604858632709e-16	-5.526156162364733e-17	9.265965645250092e-16	1.2918156485111968e-15	1.3108270926146558e-15	1.6850075918608296e-15	2.3184331322441175e-15	2.7107458693046117e-15	2.500572338128437e-15	2.5273480784054876e-15	3.0123901641094194e-15	3.91572606810883e-15	4.153476881379572e-15	3.400474295940988e-15	2.294172469481593e-15	1.8120688581872182e-15	1.9917743431185624e-15	2.3261284529251208e-15	2.3030751153231597e-15	2.2950825293313545e-15	2.365918614646524e-15	2.0714995431633018e-15	1.3655272507706653e-15	1.080462656598543e-15	2.066425194324645e-15	4.311164321357255e-15	5.910763342731695e-15	5.231152997536555e-15	3.280820657150875e-15	2.3030763179579075e-15	3.409605531510032e-15	5.170958388655507e-15	5.482315361026766e-15	3.5123482421661575e-15	4.899702421113016e-16	-9.753501527707189e-16	-1.1720325538235555e-15	-2.5166151978818587e-16	7.492290495681999e-16	1.6299984053868919e-15	2.1785287436613107e-15	2.5859026547399843e-15	2.3945690452283e-15	1.72020345362553e-15	1.0323375612062612e-15	1.188326149138048e-15	1.4879380762454915e-15	1.4136311562240785e-15	6.956149864100293e-16
32	-3.497202987682321e-15	-3.1496168770647715e-15	-3.3070687274421553e-15	-3.4820084760486823e-15	-2.931735530451206e-15	-2.4905861000274843e-15	-2.5505817031677824e-15	-2.5359333484582896e-15	-2.264192249587349e-15	-1.5017351269515061e-15	-1.2832880285733665e-15	-1.8810326775725145e-15	-2.8414167437997274e-15	-3.2630292343495785e-15	-3.3191049059013416e-15	-3.3816420259874364e-15	-2.7487965269149443e-15	-1.6243682490069816e-15	-3.5416539897406306e-16	3.8749671737492525e-16	8.596789980418754e-16	2.0738452153388272e-15	4.345878848307195e-15	6.618666439950324e-15	8.106602271082146e-15	9.07530855776443e-15	1.0417600023587245e-14	1.1969491835803858e-14	1.2563666462008995e-14	1.184644292100034e-14	1.1092322121522651e-14	1.1706468105567848e-14	1.3826695893331201e-14	1.6130937767834132e-14	1.7864748170991268e-14	1.783191012879589e-14	1.7972367462003922e-14	1.787137404435379e-14	1.7752610511826196e-14	1.7549916527671913e-14	1.7582595743714527e-14	1.8563702808210907e-14	1.974100666791655e-14	2.0792308180160994e-14	2.1194833493063193e-14	2.1117931712693434e-14	2.139655357673402e-14	2.2489471831445496e-14	2.4889566144232366e-14
33	1.3783065611800116e-15	2.4398687679636433e-15	2.7709300875267402e-15	2.8140926212211388e-15	3.0984781455090115e-15	3.100088481499076e-15	2.5175007535213972e-15	1.7332612037513453e-15	1.270641241479117e-15	1.5233021508663418e-15	1.5871657386859172e-15	1.1800860005050468e-15	8.141412724760421e-16	1.2783238566603723e-15	2.4162189750622698e-15	3.240166355065843e-15	3.259291190242908e-15	2.6231397871422807e-15	1.978566449654285e-15	2.064275710087375e-15	2.9094015325850207e-15	4.085698644045944e-15	4.890484865882219e-15	5.342791284739317e-15	5.380603973851829e-15	5.738560722713522e-15	6.3039926031190184e-15	6.5236568440859474e-15	5.7985470710406835e-15	5.24394642208583e-15	5.775925743871415e-15	7.229403324720646e-15	8.035747639554559e-15	7.185900760328237e-15	5.4223023573926855e-15	5.313009996733281e-15	6.917194893731152e-15	9.283713695292215e-15	1.0635753481410212e-14	1.1047380462898847e-14	1.1289911465454106e-14	1.2003650048392723e-14	1.2000099207920868e-14	1.134487891657079e-14	9.717211819431875e-15	9.11396318951657e-15	9.733715430295924e-15	1.1339885347465842e-14	1.2899012515107546e-14
34	2.6422374306368638e-15	3.0199979245607734e-15	3.55685677739101e-15	4.1694580407214504e-15	4.528200617911356e-15	4.4249875266367426e-15	3.940265341315059e-15	3.858214667548427e-15	3.632103497858977e-15	3.2215389539348517e-15	2.8105850918390216e-15	2.1656082184963747e-15	1.9148389023444855e-15	1.7729080306669403e-15	1.6778429490094784e-15	1.977042329850888e-15	3.067316610957514e-15	4.483519984025794e-15	5.049728263413091e-15	4.2343721259987695e-15	2.8221366574115635e-15	2.2315067088713405e-15	2.7760722457804723e-15	3.62305465684746e-15	3.895993655306504e-15	3.650586826693082e-15	3.865431207498414e-15	4.510430092598719e-15	4.661256443467936e-15	4.137419567938266e-15	3.865679701741182e-15	4.767303100739958e-15	6.410135011372509e-15	6.899270912421682e-15	6.981230815876035e-15	5.34812487901238e-15	6.0695064048082336e-15	7.91923591599357e-15	1.0036900216065261e-14	1.0786776245818165e-14	1.066208069468025e-14	1.0200869842006486e-14	1.0099698937240504e-14	9.175723108273586e-15	7.973435528873951e-15	6.83524465046061e-15	7.731347214231956e-15	9.817886204365906e-15	1.1517107966457386e-14
35	-3.573982288437087e-15	-2.997004655796102e-15	-3.1001992124796686e-15	-3.3108775181912164e-15	-2.4252725022398053e-15	-9.158502186274178e-16	-6.294556706266757e-16	-1.8755933134420947e-15	-3.414711852107518e-15	-3.381456780753291e-15	-1.92397998661582e-15	-8.989850558128507e-16	-1.246769470882868e-15	-2.2316267761583844e-15	-2.7033949869163433e-15	-2.7879286675296187e-15	-3.2453900347038053e-15	-4.3075051442444335e-15	-5.1973217397772386e-15	-5.2555128295343e-15	-4.7744224336668136e-15	-4.598355316241481e-15	-4.523535331685313e-15	-4.189042726919353e-15	-2.841245179435854e-15	-1.6571128997557857e-15	-1.7408730604509743e-15	-3.384623770103523e-15	-4.981150099770968e-15	-5.196080536841081e-15	-3.978343745211325e-15	-2.9829152743686466e-15	-3.33395614536654e-15	-4.589564778304182e-15	-5.4629629484394e-15	-5.905303523967026e-15	-5.62692865291246e-15	-4.854169655589226e-15	-3.337263778474341e-15	-1.4546098409365923e-15	-2.5431092503700267e-16	-4.239224245652518e-16	-1.2701049609354772e-15	-1.998973802022256e-15	-1.7020381302934897e-15	-1.4213485990146748e-15	-1.5551271962322317e-15	-2.5270260076832397e-15	-3.1933078389150624e-15
36	-1.6780118558522982e-15	-2.151730193960674e-15	-2.0920737789865435e-15	-1.4839013413542887e-15	-8.075290459193415e-16	-5.411021669425768e-16	-5.233827504105476e-16	-2.288993350138991e-16	4.956140848647206e-16	5.654762618206728e-16	-3.6239982450291913e-16	-2.178394792468283e-15	-3.351843705110867e-15	-3.559215648411482e-15	-3.5524616849093274e-15	-3.922294043908156e-15	-4.43612959690245e-15	-4.1347350715311316e-15	-3.125979246461258e-15	-2.29265294307444e-15	-2.4727830823702933e-15	-3.3067826360098256e-15	-3.704508050266083e-15	-3.794444032163464e-15	-3.739115078095309e-15	-4.1351430068401e-15	-4.427969333809887e-15	-4.498544923629565e-15	-4.72226433533416e-15	-5.1495385523367416e-15	-5.397341557415609e-15	-4.902494308256813e-15	-3.97920623863025e-15	-3.935221446641773e-15	-4.480628237334367e-15	-6.138106539777021e-15	-5.941536812212521e-15	-5.00311565155479e-15	-4.210965298325999e-15	-4.970102758810491e-15	-6.354662861741167e-15	-7.047218302611234e-15	-6.128543298686358e-15	-5.301132213082014e-15	-5.234573282073166e-15	-5.644692077402465e-15	-5.5968501449602755e-15	-5.0499691333959315e-15	-4.93751394374503e-15
37	-5.750222248064832e-15	-4.857450774528521e-15	-4.42025576558174e-15	-4.6444231831917794e-15	-4.2433366396489504e-15	-3.2253212679199157e-15	-1.9824412065198826e-15	-1.3154966858842641e-15	-1.5138321579208585e-15	-1.879763952817514e-15	-2.031239170726092e-15	-2.4182305666985865e-15	-3.405898517292554e-15	-4.699365436365393e-15	-5.4216234622487585e-15	-4.906926264606025e-15	-3.061341107158858e-15	-1.368551815505709e-15	-5.553597712751663e-16	-6.615780345341251e-16	-1.247247327545103e-15	-1.879074884826637e-15	-2.5061208694269435e-15	-2.8984080696044407e-15	-2.7248940704600065e-15	-1.9774522039391625e-15	-1.1297904465178343e-15	-2.442743212809776e-16	3.387027924751544e-16	1.6063643648381192e-15	3.227860473996251e-15	4.607352006598747e-15	5.0175291793153944e-15	4.8286765902304594e-15	5.0345456935911975e-15	5.525807982735816e-15	6.269203602545764e-15	6.454817524580835e-15	6.4447281384185765e-15	6.3884879416580296e-15	6.190666439378753e-15	5.828473914190126e-15	5.6541339802665146e-15	5.754805514523004e-15	5.5880520417069106e-15	4.86244829956982e-15	4.398655296010884e-15	5.5144653111634175e-15	8.437481556024741e-15
38	-5.199205829419083e-15	-4.804018398533503e-15	-4.408830002893405e-15	-3.689537022955113e-15	-2.7854142450132892e-15	-2.553460933173194e-15	-3.06308649710957e-15	-3.576446587021538e-15	-3.503601011533992e-15	-3.2058349452362553e-15	-3.0528991079654095e-15	-3.588485235006282e-15	-4.430403343582545e-15	-4.960760103762484e-15	-5.078000124058529e-15	-4.999282235184657e-15	-4.743462409741378e-15	-4.399702963137259e-15	-4.040721618648636e-15	-4.176617894898953e-15	-4.887029918997619e-15	-5.702314532281834e-15	-5.817086949912863e-15	-5.479850413412306e-15	-4.910113577843373e-15	-5.13725952748915e-15	-5.687359322096228e-15	-5.847356112473887e-15	-5.131059851986823e-15	-4.252905204804417e-15	-3.715091752406092e-15	-3.7084201645256386e-15	-3.9692218186719676e-15	-4.1885158882633594e-15	-4.3167249116095756e-15	-4.9744032300241825e-15	-4.696627708097524e-15	-3.361777131430096e-15	-1.597971732988663e-15	-8.265828016658808e-16	-1.7427911309646555e-15	-3.4682868403361936e-15	-4.0809262732672115e-15	-3.598026979012419e-15	-2.513695085321641e-15	-2.6096392444994706e-15	-2.842323597004784e-15	-2.61091728197949e-15	-1.0912502575722528e-15
39	-1.0151789666126998e-14	-8.980829794807866e-15	-7.850565488623414e-15	-7.065263588348305e-15	-5.687395651108065e-15	-4.335839382623265e-15	-3.759436482925806e-15	-4.605490945602614e-15	-5.7723195948091595e-15	-5.8562177997516926e-15	-4.5464843692104824e-15	-3.788839207252232e-15	-4.859656488152501e-15	-7.330238023610096e-15	-9.241687592654663e-15	-9.478776087441087e-15	-8.697992220016292e-15	-8.230944055815483e-15	-8.488752640068267e-15	-9.129350315171185e-15	-9.775412199026463e-15	-1.0371566395975646e-14	-1.0563349796252556e-14	-1.0503324651672154e-14	-9.974004604593148e-15	-9.838475882947833e-15	-1.041328148661896e-14	-1.0791972891291874e-14	-1.0356389870326635e-14	-8.720153408898157e-15	-6.9464704911264975e-15	-6.1175619642627775e-15	-6.872091836658826e-15	-8.463744350553022e-15	-9.791360083734635e-15	-1.0418486547041783e-14	-9.821268309551417e-15	-9.072104953212367e-15	-8.906277896235524e-15	-9.743554557791934e-15	-1.1202180749701015e-14	-1.2624716589564366e-14	-1.3269490648927193e-14	-1.3320964753301908e-14	-1.3052696156811078e-14	-1.2643619664215963e-14	-1.2213380631122557e-14	-1.1527951039425836e-14	-1.0769235716474528e-14
40	-1.1764417462868863e-14	-1.1193150191721085e-14	-1.0583635765493742e-14	-1.0567951745540011e-14	-1.0416062482824618e-14	-1.0226107694865099e-14	-1.0130214808832073e-14	-1.0369297218604243e-14	-1.0678230935938205e-14	-1.0883563188645553e-14	-1.0549757343842902e-14	-9.651830822714152e-15	-8.790150103536005e-15	-8.208433202411928e-15	-8.660466035686099e-15	-9.872442241137571e-15	-1.1025922268979096e-14	-1.120864589436107e-14	-1.0581185005476675e-14	-9.97310404293306e-15	-1.0104467262398492e-14	-1.0763372636475215e-14	-1.114629658692253e-14	-1.1321869464419682e-14	-1.1290686888113828e-14	-1.1081841146780039e-14	-1.0572120289486309e-14	-9.962849042660322e-15	-9.768034549627652e-15	-1.0167568007778602e-14	-1.0445211808734711e-14	-9.994483550489871e-15	-9.230281751462528e-15	-9.076545623146516e-15	-1.0273217466625254e-14	-1.0967167605706904e-14	-1.0989275823990704e-14	-1.0184915145712228e-14	-9.770983091794167e-15	-9.81493202402128e-15	-9.811938047044829e-15	-9.405161362400904e-15	-9.225860776047858e-15	-1.0015648814587552e-14	-1.1347670008632732e-14	-1.1405850616135069e-14	-1.020394466778681e-14	-8.770876936995817e-15	-8.254217127190919e-15
41	-1.1531624948684862e-15	-7.925561001618273e-16	-1.457582271220105e-16	2.228290575609829e-18	-3.048082619026394e-16	-5.621792677243206e-16	-5.84220668113293e-16	-3.3840735047614174e-16	-3.1331978929218994e-16	-1.0483835343147768e-16	2.642442503916635e-16	9.82720125292239e-16	1.5540986634536447e-15	1.5176492247975862e-15	8.185499609732284e-16	3.1078482455919013e-17	-2.234968399771698e-16	-1.1930546565760786e-17	1.8061078574832802e-16	1.7890459064021443e-16	-1.4740037946082778e-17	-1.8906647240079796e-16	-1.5226420052049912e-16	1.8448375831539141e-16	9.358546184809424e-16	1.9118635384308867e-15	2.78101734499392e-15	2.8602543617694106e-15	2.367721813038245e-15	1.7163006773330987e-15	1.382781950645097e-15	1.3437201878981326e-15	1.568699886148077e-15	1.5831881336035747e-15	1.216984799025769e-15	1.0052076456543728e-15	5.823498957353463e-16	3.7812742944509233e-16	2.8494215457053126e-16	2.8440931650001e-16	3.5266491125210364e-16	7.06894981652472e-16	1.072224047629187e-15	1.2889823336125355e-15	1.2416561261563646e-15	1.3343961109406325e-15	1.4314290412344512e-15	1.4470662358001585e-15	1.2577112940350117e-15
42	-4.284615715431361e-15	-2.689245651739507e-15	-1.97208029104535e-15	-2.421718606616873e-15	-2.8403378815512728e-15	-2.7707016710186785e-15	-2.737844766073362e-15	-3.3673816888766313e-15	-4.0816694546423455e-15	-3.911963269065791e-15	-2.8553697486330722e-15	-1.6945901662208492e-15	-1.5682931009528796e-15	-2.2549229706316656e-15	-3.1969771669108687e-15	-3.781347308611388e-15	-3.97508286212323e-15	-3.7839833886290084e-15	-3.656613045190231e-15	-3.68022954213877e-15	-3.775826028198238e-15	-3.983792977339281e-15	-4.149642455924763e-15	-4.362475705804039e-15	-4.386268647577946e-15	-4.179384667174477e-15	-4.055794898840819e-15	-4.167556658968305e-15	-4.2906056654309954e-15	-3.966398157877681e-15	-3.024140056621958e-15	-2.029027459661131e-15	-2.071851913062322e-15	-3.229377116705247e-15	-5.200755631881414e-15	-5.668311350295024e-15	-5.4641975543216605e-15	-4.320683493630034e-15	-3.4850086567855875e-15	-2.9250680943349784e-15	-2.682770812702097e-15	-2.4923844734812823e-15	-2.525022503886162e-15	-2.553762761399673e-15	-3.049442221525622e-15	-3.587971075414067e-15	-4.199681657161625e-15	-4.555040751991817e-15	-4.340761339090105e-15
43	-1.5155145843323227e-15	-3.095209434761437e-16	1.190285486112166e-15	1.713183013348275e-15	1.2232537701667238e-15	5.663763526268064e-16	9.468515600744276e-17	-1.2916947667260657e-16	-6.969724078194173e-16	-9.475333737756528e-16	-7.629148712282918e-16	2.823774917303658e-16	1.4582637117499921e-15	2.192048320927858e-15	2.444026616560392e-15	2.4247352766414197e-15	1.9132105837354624e-15	1.0538943458339341e-15	-3.4158059744802335e-16	-1.6245966580611896e-15	-2.3863976265017718e-15	-2.6373086591512276e-15	-2.370380585050749e-15	-1.6633353934700005e-15	-2.4831224633081034e-16	9.526050061216855e-16	1.2094331618380878e-15	4.1765070432238343e-16	-1.8268643670478666e-16	3.0857026932503267e-16	1.7292790740503414e-15	2.8653106064748282e-15	2.8954279482280825e-15	1.5273368448375156e-15	-8.507368135880053e-16	-2.5532078867643043e-15	-3.558596640739006e-15	-2.8861035902925087e-15	-1.2747826391375819e-15	2.500671500528974e-16	8.367668760697264e-16	7.717300413774488e-16	6.567924430321083e-16	7.436840854955186e-16	7.180055024896777e-16	8.56418905189204e-17	-1.1483750904221868e-15	-2.3066569091766143e-15	-2.6107971567388923e-15
44	-9.412811300032087e-15	-8.926864942097023e-15	-8.478372510646154e-15	-8.395495881829895e-15	-8.579334234634384e-15	-8.860796390353895e-15	-9.00420913846218e-15	-9.256682811745598e-15	-9.384580812358875e-15	-8.868161344179267e-15	-7.582463522306598e-15	-5.847396481572469e-15	-5.0053475546911125e-15	-5.232568292376972e-15	-6.29509587806234e-15	-7.270113699654187e-15	-7.848019958628995e-15	-8.120563671724474e-15	-8.603285861772635e-15	-9.205010129552504e-15	-9.426131918057775e-15	-9.35130620527708e-15	-9.08556955123466e-15	-9.085106121387295e-15	-9.163289137859112e-15	-8.755721956564336e-15	-8.104892137782617e-15	-7.949516745074514e-15	-8.386223639670226e-15	-8.794023638476292e-15	-8.254590003540157e-15	-6.773874974532589e-15	-5.830901828994872e-15	-6.173775811698341e-15	-8.412487911801237e-15	-9.748939795157624e-15	-1.0362124249355597e-14	-9.673084704189074e-15	-8.7390566082264e-15	-7.349810305397783e-15	-5.7015459835199625e-15	-4.49415810421503e-15	-4.709116363614324e-15	-5.359345917751136e-15	-6.294741728631154e-15	-6.089877330418552e-15	-6.3948591706104065e-15	-7.584104817471065e-15	-8.970577071654912e-15
45	-3.477563644469221e-15	-3.3010443722090418e-15	-3.2729072681453035e-15	-3.366492825562358e-15	-2.9956294733765292e-15	-2.360569961347638e-15	-2.2126648888628533e-15	-2.790463105172706e-15	-3.625850104627048e-15	-3.710308620895074e-15	-3.0815891905493527e-15	-1.927691131246902e-15	-8.689132105327749e-16	-4.868837177502187e-17	-1.0728377650327075e-16	-1.3471936792346032e-15	-3.480523038168875e-15	-4.914808245810875e-15	-4.9288249178674165e-15	-3.931455394200561e-15	-3.2394108818823524e-15	-3.701020073898295e-15	-4.379037762066927e-15	-4.405839927624546e-15	-3.3027519624093854e-15	-2.0590958279879513e-15	-1.7221992579123062e-15	-2.478368231821046e-15	-3.5205164423927813e-15	-3.986284337026035e-15	-3.47978427217822e-15	-2.4856911353124005e-15	-2.034871513187179e-15	-2.9497582499087796e-15	-5.2068394614625e-15	-6.814151702174178e-15	-7.021666309904993e-15	-5.7060978048831466e-15	-4.28202103689427e-15	-3.122927161858591e-15	-2.1053292027543915e-15	-8.833223393048222e-16	-4.772885583086274e-16	-1.1805213971400367e-15	-3.020702085709874e-15	-3.977934107657022e-15	-4.291638071005049e-15	-4.3870733851839946e-15	-4.908967539487493e-15
46	-5.289240738336251e-15	-3.656374323819139e-15	-1.798550125849514e-15	-1.2786083935063599e-15	-1.5376200738592936e-15	-1.7160584837053014e-15	-1.5662471280736745e-15	-1.6135879695575047e-15	-1.9016934534437176e-15	-1.7141663846861687e-15	-4.872321529082825e-16	1.527295679192298e-15	2.8509268644058155e-15	2.6063480895958667e-15	8.092838248329346e-16	-1.4754762108994503e-15	-3.078561014451879e-15	-3.4441121712419643e-15	-3.071798566671408e-15	-2.5279997481720737e-15	-2.126269579399754e-15	-2.1294094975989927e-15	-2.2418397170922743e-15	-2.787850830727124e-15	-2.878172513381195e-15	-2.371352165762494e-15	-1.5184986539032396e-15	-1.1193353685004863e-15	-1.2413465577765961e-15	-1.4720587033384317e-15	-8.839512921445868e-16	2.237664275054484e-16	5.089801866711272e-16	-8.266022717769121e-16	-3.1688777619564803e-15	-4.2145195005039415e-15	-3.6932931228069406e-15	-2.4611351935213458e-15	-2.162275091517896e-15	-2.5730070690704273e-15	-2.634047145767004e-15	-1.936068910093936e-15	-1.449881113084073e-15	-1.8764196908149705e-15	-2.910602415481395e-15	-2.7447853235684106e-15	-1.951923532380957e-15	-1.2980423420483638e-15	-1.2987016491985866e-15
47	-3.0587873960578974e-15	-2.3859708387706974e-15	-1.1699404198680007e-15	-3.942944720760621e-16	-1.9206163635012847e-16	-3.937370101822887e-16	-5.518085171865887e-16	-6.385328147339947e-16	-8.336512590920956e-16	-1.0414384534663393e-15	-8.293991584925871e-16	-6.212435393172552e-17	5.504629174429553e-16	4.604949877738402e-16	-3.719245222706817e-16	-1.1711957334019514e-15	-1.3540294074371555e-15	-1.1066503447831635e-15	-1.220708908804561e-15	-1.776445789783109e-15	-2.1438138397113823e-15	-1.937346388735121e-15	-1.3707987984108053e-15	-1.3288076457565995e-15	-1.6485867683065068e-15	-1.973862019106397e-15	-1.944515340908782e-15	-1.5983387972135302e-15	-1.219658540255742e-15	-9.443322288106055e-16	-4.973248534079398e-16	8.398289761374881e-17	4.6314577577771525e-17	-7.606122443392917e-16	-2.277617171296952e-15	-2.6325697818963196e-15	-1.9561865991365245e-15	-3.1982866188678243e-16	6.63648138505646e-16	6.452532846158283e-16	4.862149543224538e-18	-5.140947540456228e-16	-5.752246648438065e-16	-5.393806439490307e-16	-9.117347575215078e-16	-1.5418461208772643e-15	-1.8891556137324446e-15	-1.8261650189676958e-15	-1.3371617369590882e-15
48	-1.2586932889512279e-14	-1.0322250036141747e-14	-9.2359691186141e-15	-9.78255745089569e-15	-1.0127724127733023e-14	-9.463111482472932e-15	-8.082442087876756e-15	-7.781373641001803e-15	-8.520272348857205e-15	-9.649412191971892e-15	-9.607619323292299e-15	-8.844660354986124e-15	-8.596968808782776e-15	-9.851088456068511e-15	-1.2290605980115821e-14	-1.4586803971583572e-14	-1.559112263569586e-14	-1.5079013162584534e-14	-1.3431714049108161e-14	-1.1486094764792323e-14	-1.0061881558133352e-14	-1.0030400921593885e-14	-1.0804078173513182e-14	-1.1843471117959931e-14	-1.210763157639961e-14	-1.1913976414849734e-14	-1.2311810661937187e-14	-1.3394946772429615e-14	-1.4444672033767318e-14	-1.422984566704084e-14	-1.2997942956446594e-14	-1.1901057353693417e-14	-1.2210592665929886e-14	-1.3007966026172477e-14	-1.332994977297167e-14	-1.3171203100028237e-14	-1.2777391502130926e-14	-1.3126463952558113e-14	-1.4196116864619614e-14	-1.525916249829995e-14	-1.592499055390918e-14	-1.627024685367735e-14	-1.6798327885174968e-14	-1.7467263307883356e-14	-1.8764041077167297e-14	-1.9531799371457417e-14	-2.0322167800939132e-14	-2.0407831613543092e-14	-1.9776383044242443e-14
49	-2.233444093917843e-15	-2.330725391468245e-15	-3.2018821597450034e-15	-3.4399312628455807e-15	-2.060601678347472e-15	-6.507039471188589e-16	5.0229157801737215e-17	4.968368593346359e-16	1.3997127248007638e-15	2.629395628558706e-15	2.6082387981816304e-15	1.142313464289473e-15	-5.190883993300756e-16	-1.0673022689409893e-15	-6.91077208875785e-16	-3.0264400406291114e-16	5.3696507857548884e-17	6.891642814628304e-16	2.1289077813206894e-15	3.845932958268678e-15	5.31238673173276e-15	6.405658997134551e-15	7.509157455656437e-15	8.458012858122559e-15	9.263523256046005e-15	9.924517897084936e-15	1.0515353725694371e-14	1.1665457633077882e-14	1.2857024544962373e-14	1.4386842209070278e-14	1.5450152642917518e-14	1.5527007835612533e-14	1.5107735088253406e-14	1.551097866123975e-14	1.7458285393499523e-14	1.9284539278237985e-14	2.050454149145115e-14	2.0483968693260985e-14	2.050683367359403e-14	2.1172658894661728e-14	2.1921248920134364e-14	2.2604314774275336e-14	2.2821865372251186e-14	2.3243819196017235e-14	2.35529294121076e-14	2.3518805270115883e-14	2.314048878906509e-14	2.344428974760325e-14	2.5226101987723903e-14
50	-5.718065698035155e-15	-4.48778028259719e-15	-2.804433500680136e-15	-1.5790935698506792e-15	-9.316067664616683e-16	-1.1257125158202655e-15	-1.4301139103743015e-15	-1.4088019483923028e-15	-7.917902855002821e-16	-1.384347272265821e-16	2.5855985180670605e-17	-7.82220678766493e-16	-1.97801574467156e-15	-2.9757975842305715e-15	-3.3384733649640037e-15	-3.2299928626652326e-15	-2.818697460965942e-15	-2.3772159656706642e-15	-2.1205491988514914e-15	-2.2175064546887363e-15	-2.5579822254538114e-15	-2.7172255415402807e-15	-2.474522639931575e-15	-2.355515723800303e-15	-2.7837994059937392e-15	-3.747662886906904e-15	-4.745521864608398e-15	-4.7941864280213536e-15	-4.182526013865648e-15	-2.850689241927803e-15	-1.5903916456693849e-15	-7.958029183675838e-16	-1.1785254071967195e-15	-2.4714789656771407e-15	-3.938948524234017e-15	-4.534800593763967e-15	-3.840379620664797e-15	-2.688177824437633e-15	-1.912777071676278e-15	-1.8402153627741424e-15	-2.3761426192849906e-15	-3.3078154741701737e-15	-4.200813796451025e-15	-4.812268679030743e-15	-4.9887347740812966e-15	-4.664437042950836e-15	-4.297158055207114e-15	-3.658886779469093e-15	-2.7903450250246103e-15
51	-6.5909602015155265e-15	-5.747599908029713e-15	-5.587077849195051e-15	-6.0317867473854325e-15	-6.087459496032859e-15	-5.670235982007576e-15	-4.4625139516975925e-15	-2.720049606887471e-15	-1.352189188438869e-15	-1.1871453623067855e-15	-1.7693045427837223e-15	-2.8882143444854975e-15	-4.024578259795267e-15	-5.3107099687895e-15	-6.509312147149804e-15	-6.951835158834565e-15	-5.8481440401732485e-15	-4.316602838071953e-15	-3.608117388157839e-15	-4.099062543685934e-15	-4.6724541370033806e-15	-4.307605234047496e-15	-3.5476237510600768e-15	-4.026113059401984e-15	-5.257890003530687e-15	-6.360441457639715e-15	-6.128702063620359e-15	-4.6667453297955655e-15	-3.0089137985116292e-15	-1.4724148205032027e-15	-1.73090377054335e-17	1.2233481038059119e-15	1.6397486994927428e-15	1.0659005290867897e-15	8.851977726441181e-16	4.2694600822629107e-16	1.190954992716794e-15	1.8174155268979262e-15	2.1989211192851236e-15	1.8605231971751e-15	1.297504839012902e-15	6.122607444624354e-16	7.023561137591603e-16	7.350480821006681e-16	9.962435059234e-16	5.536732588852119e-16	8.420414236295548e-16	1.9177016019849343e-15	3.728306136280785e-15
52	-3.935603521136964e-15	-3.991017307460441e-15	-4.167662526184521e-15	-4.169778605300673e-15	-3.557752522435978e-15	-3.19951548455518e-15	-3.583775134598699e-15	-3.4085661593781733e-15	-3.2744265620718596e-15	-2.7196983187279704e-15	-2.541835039039165e-15	-3.2234238875943e-15	-4.605319861918286e-15	-5.481689300604586e-15	-5.546156764303753e-15	-5.010199857601357e-15	-3.431990839407011e-15	-1.412475701994734e-15	4.18284406349661e-16	1.6621815533384148e-15	2.6013383972117444e-15	4.199588030903243e-15	6.34162182893377e-15	7.921029763264278e-15	9.040889351352598e-15	9.752306769669528e-15	1.1365172377281616e-14	1.296864885210098e-14	1.3600665439848873e-14	1.29809388828552e-14	1.2904656679301306e-14	1.451294378822144e-14	1.7329034965581955e-14	1.9244553189842822e-14	2.0472735346678985e-14	1.9653881513026708e-14	1.9715703990431156e-14	1.937420240321156e-14	1.8888794808365966e-14	1.8072409280501398e-14	1.7964759403221993e-14	1.90396702577637e-14	2.1204248871307074e-14	2.2820747356615568e-14	2.429672238482245e-14	2.4203573531773134e-14	2.5005991166036715e-14	2.6748944765191443e-14	3.020303174235513e-14
53	-3.047375519049736e-15	-2.7472918720609754e-15	-2.8709816885291295e-15	-2.8963696983472495e-15	-2.437910040346656e-15	-1.9410222109518574e-15	-1.7128537774645278e-15	-1.8089938419856346e-15	-1.4194918830452565e-15	-1.0860377561523424e-15	-1.0178216134797007e-15	-1.924400324540347e-15	-3.2078345028392775e-15	-4.264865117861734e-15	-4.895531631191624e-15	-5.418944392457927e-15	-5.910167696503366e-15	-6.030000250614861e-15	-5.370342880650669e-15	-4.3826222084698155e-15	-3.884767538030895e-15	-4.4108841973661335e-15	-5.13273605635614e-15	-5.547221143199493e-15	-5.438367465039792e-15	-5.553771545844992e-15	-6.232678816779719e-15	-7.107903724551557e-15	-7.346733173564236e-15	-6.716636774223094e-15	-5.932406606844941e-15	-5.890708543373827e-15	-6.634900502213301e-15	-7.325706957732437e-15	-6.743153389964241e-15	-6.8186682902739315e-15	-6.785298382439141e-15	-7.458768048590051e-15	-7.956244182793462e-15	-8.138691081395949e-15	-8.521583246302836e-15	-9.655694455260258e-15	-1.1296312612131134e-14	-1.239789508204877e-14	-1.2759227592713988e-14	-1.2172585258439278e-14	-1.1985577082232174e-14	-1.1987707793083142e-14	-1.1637906718628697e-14
54	1.1550609827705037e-15	1.1734173600532883e-15	1.1880186749416643e-15	1.2591851429470324e-15	1.3834823173573092e-15	1.3338288634931408e-15	1.2855856353513782e-15	1.5206924705805665e-15	2.3548714496761766e-15	2.9290123971003274e-15	2.8225558733383097e-15	1.4980181866920492e-15	5.79969113074773e-17	-7.357319592302412e-16	-9.381403879806918e-16	-1.0445002969930997e-15	-1.3225229512285873e-15	-1.3484745386820516e-15	-8.586861830003727e-16	-1.8684177537673595e-16	-5.375066870373556e-17	-6.356864753452591e-16	-1.2133658777722635e-15	-1.49298376189771e-15	-1.4434397141690706e-15	-1.6387541141253944e-15	-1.91490343865749e-15	-1.971453382793946e-15	-1.9026676909919546e-15	-1.794978071215846e-15	-2.050735215970425e-15	-2.412740752809244e-15	-2.6019741914302533e-15	-2.9340291869088657e-15	-2.87747639052738e-15	-3.861994747233105e-15	-3.6985872084653095e-15	-3.4778761130994995e-15	-3.3125242011538476e-15	-4.064572285574798e-15	-4.851697822390191e-15	-5.019462222524237e-15	-4.141920985490375e-15	-3.6162887500032585e-15	-4.114247574934727e-15	-4.920318715616371e-15	-5.440841203344792e-15	-5.3610836362136326e-15	-5.4698989766606305e-15
55	-1.7132762664725623e-15	-4.6416872716555286e-18	-1.21253196336903e-16	-1.204815035275567e-15	-1.5837860687187936e-15	-8.173061798129977e-16	2.43524077408171e-16	8.77932793339634e-16	1.1724202775587788e-15	1.2702145110929086e-15	1.5293367726797202e-15	1.3747232057298888e-15	1.0882083091133049e-15	6.209376222503559e-16	-3.2588339577794716e-17	-7.370396894361533e-16	-9.976332272891813e-16	-8.674205215867704e-16	-4.646075165991152e-16	-2.8074749488526436e-16	-4.8101276480322e-16	-7.428365046556098e-16	-1.011168539931154e-15	-1.3733073718437378e-15	-1.3088608358062125e-15	-1.1567099472753e-15	-6.161442944526061e-16	-4.192834125838949e-17	3.1408640965009867e-16	9.325365110331165e-16	1.792450015929644e-15	2.672983017494798e-15	2.733430623764532e-15	2.4167383321150412e-15	2.308527447994087e-15	2.1131410156355624e-15	2.2622351090462525e-15	2.236756278837476e-15	2.4427340431551283e-15	2.877008709572383e-15	3.1807887204714596e-15	3.0319445499581818e-15	3.2193932077927008e-15	3.616693662300042e-15	3.946478044784519e-15	2.8904941310331694e-15	1.3819475939364804e-15	7.692363742758054e-16	2.4257136592343697e-15
56	-1.8986107360717308e-16	4.2833431693547185e-17	-6.405990379843933e-16	-1.370067638261746e-15	-1.3167110163375857e-15	-4.244645314939386e-16	1.4728534433792775e-16	-5.704401922214021e-16	-1.763206469892806e-15	-2.0860341173983763e-15	-1.6148858037531082e-15	-6.777889583570736e-16	-4.4096850553220784e-16	-7.406678042705246e-16	-6.96873166293065e-16	5.655861262116073e-17	4.762188751736216e-16	1.8036823702916086e-16	-9.89626983995525e-16	-2.376396207900724e-15	-3.2850596389492004e-15	-3.5893125460728235e-15	-3.356580304795992e-15	-2.785374966234679e-15	-2.5061024318167674e-15	-2.8261163472912703e-15	-3.752102893994952e-15	-4.6047115538563445e-15	-4.678966087414619e-15	-4.18017677638246e-15	-3.801255970398445e-15	-3.941006849862165e-15	-4.600193553690418e-15	-5.3226101604147956e-15	-6.748738722682354e-15	-7.08137178391017e-15	-8.305834277809845e-15	-9.137584535106111e-15	-9.778316019876847e-15	-9.273289060091788e-15	-8.05316212703408e-15	-6.782442175833451e-15	-7.210568158533857e-15	-8.681785997286641e-15	-1.0439734911375398e-14	-1.0732322923884886e-14	-1.0983111075511845e-14	-1.2060117975129415e-14	-1.4401168137950847e-14
57	3.4811757150035442e-15	3.3873392202479422e-15	3.3666045528722377e-15	3.113877380693036e-15	2.3718780178570883e-15	1.8956105004981763e-15	2.0097555384204123e-15	2.2370600335034044e-15	2.0325006246404893e-15	2.0342259015763092e-15	2.661731518965558e-15	4.346032758455888e-15	5.535654300280977e-15	5.2771660588718615e-15	4.251995282891467e-15	3.9608432569379245e-15	4.1500964493474866e-15	3.954174329444113e-15	2.722518841367412e-15	1.6979246823593691e-15	1.6686625425085478e-15	2.2395289870643485e-15	2.0343165179996603e-15	1.8940279937821523e-15	2.469824345790974e-15	4.331332889974598e-15	5.8714305945656926e-15	5.798191071027368e-15	4.433109164006026e-15	3.299555546435582e-15	2.959753867559195e-15	3.0151996955859775e-15	2.8230879449601198e-15	3.132173035790704e-15	2.9272348377808135e-15	4.632361365631602e-15	3.8535394508644645e-15	2.3280978326321666e-15	7.946758395344005e-16	1.2805910539458173e-15	3.0986094088081276e-15	4.352920088650556e-15	3.535330871282855e-15	2.110579607607034e-15	6.454607402981551e-16	5.522379273992552e-16	9.205797220152948e-16	1.4303040331687553e-15	1.6778271736402736e-15
58	9.83984535017618e-15	8.766992364642046e-15	9.210323205380531e-15	9.952650580141702e-15	9.650081008877001e-15	9.30657414740588e-15	9.593967229150779e-15	1.033419375230083e-14	1.0568155470605896e-14	1.0659586209822734e-14	1.0790926210550596e-14	1.1682585066405444e-14	1.255503746249686e-14	1.256556432087143e-14	1.2250755268416647e-14	1.2285101286002421e-14	1.2255911019459823e-14	1.1753724497037201e-14	1.088354840940753e-14	1.03441249671026e-14	1.0395736172636497e-14	1.0710542595878932e-14	1.0807917682094279e-14	1.1434736492133153e-14	1.2203790356622066e-14	1.3168486951490744e-14	1.383440580184405e-14	1.3862256076006975e-14	1.3717028657431588e-14	1.3505051009098053e-14	1.3154602873843115e-14	1.2668012757459992e-14	1.2537806611920649e-14	1.3058061696365712e-14	1.295157445087737e-14	1.3685404480961235e-14	1.2636331117399794e-14	1.1521765068791076e-14	1.0565920039802115e-14	1.0467816464722811e-14	1.0455391070975149e-14	1.0386652000278418e-14	9.87748588516025e-15	1.0113667200019958e-14	1.070073138439913e-14	1.109283229419085e-14	1.0471694417866823e-14	9.468028068331294e-15	8.814296606764934e-15
59	1.9006655681929912e-15	1.1393933316703206e-15	8.811547626400887e-16	7.344326453924887e-16	6.100665306445796e-16	6.181285268531589e-16	8.032396405575575e-16	1.3248285967852415e-15	1.7122919811996134e-15	2.3018986173275318e-15	2.658648676036547e-15	3.2153195313419223e-15	3.8862496560666635e-15	4.229535198700156e-15	4.281243212675306e-15	3.960185479455876e-15	3.3219446518746566e-15	2.790598032766899e-15	2.591717368596562e-15	2.596696377891892e-15	2.373057943568861e-15	2.086132947019159e-15	1.8908031081668534e-15	2.479621618852943e-15	3.15380764696847e-15	3.625794530238844e-15	3.582766988459281e-15	3.526356238802676e-15	3.668369895933682e-15	3.928418561697833e-15	4.0465424190297e-15	3.955762224457777e-15	4.014386577126264e-15	4.545284542109328e-15	4.4929719338579335e-15	5.098412364304201e-15	4.521009943685774e-15	3.762557755635694e-15	2.821189206632347e-15	2.230226624061285e-15	1.99696474884264e-15	2.3117913207490714e-15	2.8008743836721007e-15	3.264028126409826e-15	3.659449043107271e-15	3.3361412276783595e-15	2.964563696208062e-15	2.5619303921585022e-15	2.123263324110744e-15
60	8.266579857528068e-15	7.324688985539814e-15	7.328400859180714e-15	7.869532449603027e-15	7.773493952336986e-15	7.537482291970455e-15	7.290779694455704e-15	7.518523079003129e-15	7.580667412977051e-15	7.986778030168564e-15	8.42896289679598e-15	9.011915816294731e-15	9.375522530806656e-15	9.151522793501125e-15	9.035649915468187e-15	9.335845435798869e-15	9.500284862104444e-15	9.038723116695542e-15	8.040718329914651e-15	7.405033332416016e-15	7.543717289182462e-15	8.441948837236266e-15	9.157427910910626e-15	9.505183995851415e-15	9.516297178753915e-15	9.364538657053244e-15	9.521519010766485e-15	9.635148181783952e-15	9.823585890366592e-15	9.642863622625025e-15	9.006032337346967e-15	8.239833856012822e-15	8.090634361389613e-15	8.653628233108867e-15	8.981891270163897e-15	9.466790148237118e-15	8.6682304316223e-15	7.60043871147858e-15	6.701607284682588e-15	6.349086328665699e-15	6.2693291743838056e-15	6.294399520530568e-15	6.305304388871896e-15	6.061079874344507e-15	6.384714710897584e-15	6.169325625353357e-15	6.011014784539787e-15	5.635062630670579e-15	5.164404835401616e-15
61	2.0619518884654505e-15	8.714778326220723e-16	1.346473240276441e-15	2.2176997235122728e-15	1.7865645765030943e-15	8.568032731841211e-16	3.6170208294154153e-16	9.150395566133318e-16	9.92659277330594e-16	3.5266027227931685e-16	-6.8973413821979585e-16	-1.9105655528040233e-16	1.6022843706478046e-15	3.171389327003209e-15	3.359158368726065e-15	2.6440011857637307e-15	2.0669617586967935e-15	2.6254141092381097e-15	3.3412442871206812e-15	3.0296256012722755e-15	1.6131889180451026e-15	4.3164949647173605e-16	5.493796350683949e-16	1.8279333154763614e-15	2.9613384127835336e-15	3.43588085303277e-15	3.8244590982841265e-15	4.065114902485586e-15	4.64647001465401e-15	4.627657904865357e-15	4.2879232038239e-15	4.031383061083513e-15	4.100600230514502e-15	3.872113489390484e-15	2.2433392554362267e-15	1.926053166368771e-15	1.1614071542257587e-15	1.3013064195929297e-15	1.1492376064490956e-15	9.873047697160434e-16	1.1511729790930803e-15	2.1719413940464128e-15	2.943674321849616e-15	2.47823074274404e-15	1.7742974130155984e-15	1.0088844316512789e-15	1.513653440449499e-15	2.225597550029591e-15	2.2696949206701018e-15
62	2.5049279252634877e-15	2.059340911247564e-15	2.7963678280319543e-15	3.689719648235667e-15	3.979979101055399e-15	3.901498683831122e-15	3.129264218149589e-15	2.0320819429121764e-15	9.455591337720347e-16	1.060406269059257e-15	1.49487056443206e-15	1.885035375440643e-15	1.880586139826119e-15	2.0282833075774008e-15	2.7547313238289465e-15	3.567587785889811e-15	3.648746138657784e-15	3.559388404546515e-15	3.75187659405358e-15	4.058449495020805e-15	3.6122665447456575e-15	2.4720923254355864e-15	1.691936108199137e-15	2.1863879799738674e-15	3.4283567099236313e-15	4.314723251332684e-15	4.863479559941816e-15	5.035455420098711e-15	5.426407139682972e-15	5.669855071152318e-15	5.658589950986205e-15	5.595148720146907e-15	5.550253752257724e-15	4.994367472329282e-15	3.3469858893427494e-15	2.8471194922882075e-15	2.2857545409713565e-15	2.2699891898733797e-15	1.7839959610739076e-15	1.3203996970774514e-15	1.5244945759093081e-15	2.8665776792012517e-15	3.861898552621189e-15	3.579607302355384e-15	2.925643241737041e-15	2.636070765336687e-15	3.114228511990087e-15	3.2174803472895535e-15	2.348120697918245e-15
63	-2.8512155142945184e-15	-2.2187507639387e-15	-2.1429348325474123e-15	-2.8804015295377312e-15	-3.3821804448671333e-15	-3.067067647201732e-15	-2.657475278685751e-15	-2.9495613160251345e-15	-3.747218356102741e-15	-3.792495402744048e-15	-3.041854772626921e-15	-2.2200078615449257e-15	-2.092815053433499e-15	-2.421896023872626e-15	-2.5189932101993066e-15	-2.1652941281385886e-15	-1.8884646002476024e-15	-2.0593229360118624e-15	-2.6233553486196537e-15	-2.7726433280117836e-15	-2.3325011429882104e-15	-1.876220145661668e-15	-2.054180948424788e-15	-2.6216646612329238e-15	-3.015281419843671e-15	-2.5385258464103597e-15	-1.5525349358725073e-15	-7.73278316219277e-16	-8.948604490218028e-16	-1.3380541891704823e-15	-1.717631086921644e-15	-1.8831132606967217e-15	-2.2626417442906785e-15	-3.1040561123825967e-15	-3.863035835015673e-15	-3.5217244005476943e-15	-2.6996034260536146e-15	-2.245837332657242e-15	-2.5024223520885062e-15	-3.1027141610012514e-15	-3.302028932474372e-15	-2.9437066042248314e-15	-2.922186048096192e-15	-3.1258650505045836e-15	-4.066022577663884e-15	-4.4472394777123406e-15	-4.7461426521494036e-15	-4.641374964405353e-15	-4.4259972018779736e-15
64	2.8369653307600704e-16	6.067076124755807e-17	-1.0481416312653173e-16	-4.708066436681287e-16	-6.983470276093299e-16	-6.81797425818517e-16	-2.942570731842742e-16	5.279342813590826e-16	8.500756080966557e-16	1.113132473976771e-15	1.3637579005587475e-15	1.3072201844032417e-15	7.816808923386334e-16	-1.3840224451735304e-16	-7.927319251510373e-16	-6.478320287818146e-16	5.204331280744709e-16	1.7428866842652076e-15	2.323062281143652e-15	2.5449501502399435e-15	3.141455911663236e-15	4.7327290502690655e-15	6.56857154566579e-15	7.462408947876949e-15	7.65205347399396e-15	7.797278684880166e-15	8.777209224440454e-15	1.0151794136828628e-14	1.0854576740723441e-14	1.1047469569312357e-14	1.1317954040071635e-14	1.2055128897570286e-14	1.2996114820350775e-14	1.3326113615047611e-14	1.4252335177480026e-14	1.4388503642974287e-14	1.5482343769136418e-14	1.5928834216980174e-14	1.6170950895756308e-14	1.6114146614611375e-14	1.6369179285373367e-14	1.6803166857840953e-14	1.7205836868838626e-14	1.7000257457791516e-14	1.696234992276851e-14	1.6744567262152187e-14	1.7411373813706115e-14	1.8934547156579496e-14	2.1147052739212553e-14
65	6.7653285927295665e-16	1.2996422486645202e-15	1.1759536197658296e-15	1.0587703635838114e-16	-7.310441499813417e-16	-1.0166454687785914e-15	-1.1797300185443806e-15	-1.4531212542188816e-15	-1.8683991997791192e-15	-1.6296592642755548e-15	-1.0054029439512021e-15	-9.711010112658945e-16	-1.8057645451294485e-15	-2.6272464070326836e-15	-2.555837648400089e-15	-1.7097742212586572e-15	-5.590608024239985e-16	8.923695706252175e-17	1.490741822472204e-16	1.3383620331444496e-16	5.397878225553996e-16	1.5567465040755676e-15	2.8768593094781158e-15	3.860729333694214e-15	4.399674451550381e-15	4.647487189841356e-15	5.3531356103073505e-15	6.571612701987184e-15	7.372938846232234e-15	7.300420670252449e-15	6.7246219633192345e-15	6.629308885692963e-15	7.5205939974405e-15	8.309684252820378e-15	8.916357303730022e-15	8.163361488356755e-15	8.035119727112666e-15	8.157512781236744e-15	8.587729035832332e-15	8.345196886174825e-15	7.90840513809872e-15	7.691389259044113e-15	8.331458594674763e-15	9.269742692957656e-15	9.996152319679391e-15	9.995963301120898e-15	1.0305717616242266e-14	1.1336367073568207e-14	1.3003684714499938e-14
66	-5.4493191644055106e-15	-5.5243980241474575e-15	-6.0366088643684824e-15	-6.844477901839105e-15	-7.281997965634176e-15	-7.275582389774634e-15	-6.769602134037943e-15	-5.828450456099361e-15	-4.933824283659561e-15	-4.5192785938803214e-15	-4.468311329136072e-15	-4.8413148240850765e-15	-5.4081872973307555e-15	-5.967111584830168e-15	-6.514928858972959e-15	-6.597300612630477e-15	-5.976002271335392e-15	-5.2111037487360176e-15	-4.797867017929962e-15	-4.942536985144312e-15	-5.210640437771941e-15	-5.13785773546665e-15	-4.813711341885704e-15	-4.860933223523281e-15	-5.060817188654857e-15	-5.322359160116044e-15	-5.199848396756619e-15	-4.374324161443023e-15	-3.032821611463775e-15	-1.712043063141463e-15	-9.136774448579849e-16	-7.499564950303208e-16	-6.038317226717906e-16	-1.710425666047047e-16	1.3172032471370415e-15	1.365598100313169e-15	1.6554410198008479e-15	1.728947922318928e-15	2.4186385880913093e-15	3.1015793669641776e-15	3.2257221809802747e-15	2.7268646442605792e-15	2.56734665353144e-15	2.6104696194279457e-15	2.8551083699440803e-15	2.2312003042693357e-15	1.7708249789068042e-15	2.1530109975679707e-15	3.899066739177083e-15
67	4.428244773317583e-15	6.071471527569978e-15	6.300849706203575e-15	5.925502212879048e-15	6.078497433034064e-15	6.45147502589787e-15	6.3474846161495134e-15	5.667946691179023e-15	4.760914372586333e-15	4.438609229498377e-15	4.4286934803100026e-15	4.281990468676364e-15	4.2530515576532134e-15	4.58019658748101e-15	5.171599731096609e-15	5.597963846118379e-15	6.165911040400598e-15	6.49116866890933e-15	6.879496279227864e-15	7.222281357232745e-15	7.631570627494546e-15	8.539221744133635e-15	9.490951388576746e-15	9.758870477628092e-15	9.407745970039654e-15	9.291361166448168e-15	9.973140646381677e-15	1.0904978986428402e-14	1.0868211563066994e-14	1.0678495774929345e-14	1.1193173853605827e-14	1.2521557123605172e-14	1.3308786705633391e-14	1.2601972134671689e-14	1.1250060264299039e-14	1.080971934208393e-14	1.2320288499481333e-14	1.461983456542372e-14	1.6503604690960598e-14	1.7618452212514056e-14	1.8452690250393326e-14	1.961893670467361e-14	2.067649453337181e-14	2.061321766231793e-14	1.9635917835147507e-14	1.7885579226865053e-14	1.6990936531459745e-14	1.7513910432481233e-14	1.939466749635006e-14
68	3.731205586475278e-15	4.521354642031718e-15	4.628726730810218e-15	4.703799264780763e-15	5.112360350360932e-15	5.363562674462735e-15	5.013031408932578e-15	4.180925661881665e-15	3.3510968289365498e-15	3.210124774786818e-15	3.3819571826147697e-15	3.4381221668116174e-15	3.545057359831483e-15	3.75360322235554e-15	4.062199455736348e-15	4.229083282485498e-15	4.533222721134332e-15	4.796816308033308e-15	5.0662936442611496e-15	5.2213468562942684e-15	5.381259213939007e-15	6.177258817539249e-15	7.379478574548682e-15	8.442171039555854e-15	8.70308490622897e-15	8.825549399331336e-15	9.399669587366466e-15	1.0313477659665525e-14	1.0220642744420255e-14	9.414586932851183e-15	8.510056991548527e-15	8.58740146849671e-15	9.366975626323562e-15	9.741141268755917e-15	9.30425087743922e-15	8.844392730710823e-15	9.560373277234104e-15	1.1443320416279918e-14	1.3483616526856393e-14	1.463578489828024e-14	1.4787807476825428e-14	1.4866430480979645e-14	1.505043904169979e-14	1.517556303546855e-14	1.4815881818253462e-14	1.4310668573844462e-14	1.4315026675236487e-14	1.5403446902223358e-14	1.6892407884398518e-14
69	-7.91880467268883e-15	-6.970119086918849e-15	-6.1059252879020815e-15	-6.035456003185965e-15	-5.902283296805016e-15	-5.51091728635874e-15	-4.794897876643742e-15	-4.597004270773412e-15	-4.739791777659081e-15	-4.961399166514248e-15	-4.757217863674791e-15	-4.699562807004485e-15	-5.173963499165766e-15	-6.1730832096963516e-15	-7.484714105557435e-15	-8.597981663510554e-15	-9.109157057860305e-15	-8.705360491804373e-15	-7.451563803131013e-15	-6.023232893778299e-15	-5.287622866930803e-15	-5.624278156540786e-15	-6.3476585077995235e-15	-7.250548728305474e-15	-7.845410276477337e-15	-8.222144444642218e-15	-8.569722164208268e-15	-8.585561722682427e-15	-8.451188817404436e-15	-7.995498831085746e-15	-7.680184146946296e-15	-7.593293539341285e-15	-7.920156992229712e-15	-8.110288479025454e-15	-7.92370712311127e-15	-7.526870060917389e-15	-7.41174912548643e-15	-7.82984721221185e-15	-8.413176903909462e-15	-8.704967514812612e-15	-8.893832933969423e-15	-9.461321460325762e-15	-1.0369445891426563e-14	-1.0947560094763114e-14	-1.1116856351128911e-14	-1.0576129578166498e-14	-1.0442953783893148e-14	-1.0340043549099989e-14	-9.989673496057525e-15
70	-3.0340462058283773e-15	-2.0539954089736118e-15	-2.2223258858790115e-15	-3.1957588444189427e-15	-3.160277605940423e-15	-1.883635946182061e-15	-2.3881011441648265e-16	7.861828360819033e-16	5.770664541173746e-16	2.2611905446929477e-17	-5.766080938756779e-16	-1.447750340181523e-15	-2.3050550117965693e-15	-2.6833066544956256e-15	-2.2139545708436773e-15	-1.1427592538550066e-15	4.910958285245844e-16	1.8361731347205214e-15	2.731898178304422e-15	3.425553693904181e-15	4.393209251734321e-15	6.007041309067049e-15	7.487290568617278e-15	7.734585061973116e-15	6.941291366558102e-15	6.6014833848629065e-15	7.833103461432898e-15	1.0278700165771674e-14	1.1994519772292176e-14	1.276168822413949e-14	1.2966836272108405e-14	1.339602946301617e-14	1.4050304553602199e-14	1.4792364791939633e-14	1.6247805593055207e-14	1.7479016645839557e-14	1.935458213990526e-14	2.032292254846199e-14	2.064301231965236e-14	2.0828544488055783e-14	2.1583655998979425e-14	2.3236824820917976e-14	2.479155601035738e-14	2.5307764375424294e-14	2.4788619592122855e-14	2.336351227319334e-14	2.273440116038905e-14	2.3881566279587603e-14	2.7126030967647248e-14
71	-4.059656109458127e-15	-3.959292914685152e-15	-3.959143829581268e-15	-3.9571377335821865e-15	-3.917676324434436e-15	-3.985695466838067e-15	-3.977722016901157e-15	-3.8528119872170565e-15	-3.2198111053946387e-15	-2.9511200674155245e-15	-3.1290120586500945e-15	-4.34469788152557e-15	-5.5282161700083955e-15	-5.981836170753047e-15	-6.021578835263449e-15	-6.050558419544253e-15	-6.315638390191768e-15	-6.339497232515011e-15	-6.094017420828217e-15	-5.824898122802708e-15	-6.038293859728818e-15	-6.7299249446351576e-15	-7.244225215950864e-15	-7.547830237315586e-15	-7.533566971899604e-15	-7.505467011811329e-15	-7.464819657595317e-15	-7.493477765289177e-15	-7.765136433186466e-15	-7.969585169988024e-15	-8.041626001832057e-15	-7.796353767734984e-15	-7.675993940229303e-15	-7.987932212029134e-15	-7.948312100060224e-15	-8.391190608413239e-15	-7.688521394125972e-15	-7.432670275053197e-15	-7.666930900284764e-15	-8.511935784262413e-15	-8.748931277898784e-15	-8.55539516403897e-15	-7.919805666691047e-15	-7.907876230670423e-15	-8.516523811160331e-15	-8.569430607718012e-15	-8.389370788653745e-15	-8.159814052593131e-15	-8.429831067435524e-15
72	-4.0086343447523164e-15	-3.886644097337319e-15	-3.3487590321833234e-15	-3.202440605746637e-15	-3.553238235880969e-15	-3.854565410835134e-15	-3.96026262814503e-15	-4.040320967708024e-15	-4.41015542799156e-15	-4.581614706620654e-15	-4.629859847983074e-15	-4.115335051016284e-15	-3.6039590322694886e-15	-3.21690635535875e-15	-2.9297636019928554e-15	-2.76575709526191e-15	-2.8960975749449185e-15	-3.047675454281865e-15	-3.3013104879609073e-15	-3.622544462901131e-15	-4.167876829780469e-15	-4.888493298670941e-15	-5.295965194093956e-15	-5.102148203339762e-15	-4.403524148980374e-15	-3.818632061965928e-15	-3.5756938128799565e-15	-3.628286577985959e-15	-3.3301625624539147e-15	-2.8414573327609137e-15	-2.203609760413401e-15	-1.561619768543462e-15	-1.327747686458446e-15	-1.9670541556805e-15	-3.747022506362175e-15	-4.502921224107242e-15	-4.916691465077421e-15	-4.4990440838018874e-15	-4.604398762727789e-15	-5.090950597785434e-15	-5.233037283670986e-15	-4.418309591720462e-15	-3.611171134968879e-15	-3.5409913574900222e-15	-4.219585862986623e-15	-4.535572534617364e-15	-4.2692935744528056e-15	-4.017763132150004e-15	-4.411642515397845e-15
73	5.301973386633149e-15	4.952712593610392e-15	5.086506790810565e-15	5.0688186950046484e-15	4.512735458021303e-15	4.1674959464678366e-15	4.375114368415054e-15	5.050967168855505e-15	5.297947395195914e-15	5.369733115825741e-15	5.315722644413411e-15	6.0259989515403715e-15	7.027494062336984e-15	7.531575762377159e-15	7.393887634184219e-15	6.9430294258774015e-15	6.574820539982765e-15	6.458196356492531e-15	6.529595817372191e-15	6.626166314652561e-15	6.56044581805016e-15	6.34177413567649e-15	6.188415663833048e-15	6.860706077692503e-15	8.202261922599176e-15	9.803338327357052e-15	1.0687897654987682e-14	1.0265558988074266e-14	9.089169941882913e-15	7.94205741113426e-15	7.34257645163985e-15	7.217284464274195e-15	7.206232030503885e-15	7.22255485764366e-15	6.552455406012241e-15	6.852122797564949e-15	6.389139331303219e-15	5.899376210187175e-15	5.311205531976548e-15	5.612108535344403e-15	6.791429105632424e-15	8.201843862728997e-15	8.336860456373385e-15	7.182073849405006e-15	6.165892044561062e-15	6.093583699463552e-15	6.919460656954788e-15	7.28180119178888e-15	6.652129371288115e-15
74	7.411901834174805e-15	5.97162809540324e-15	5.239225261006528e-15	5.562647475908755e-15	5.866476036747213e-15	6.196108616773454e-15	6.293341535038341e-15	6.375400078570465e-15	6.205970182321157e-15	6.110320958257259e-15	5.847829180188005e-15	6.246865234893058e-15	7.242954013010668e-15	7.811313042873401e-15	7.591162808543524e-15	6.80741739134522e-15	5.9150963609705885e-15	6.007412044035499e-15	6.7805587550546895e-15	7.381790177674825e-15	7.135072330443978e-15	6.321024073573805e-15	5.934135229579545e-15	6.573629447040151e-15	7.546234587249727e-15	8.019928592335234e-15	7.894815850144239e-15	7.0913653489996904e-15	6.600253678514491e-15	6.314550866493309e-15	6.067098326015454e-15	5.59857618907477e-15	5.1088127161284014e-15	4.60738205369963e-15	3.6402719276071765e-15	3.74500529605606e-15	3.279958023492841e-15	3.0896643077915407e-15	2.52097606461941e-15	1.9889138621832498e-15	1.6560385584486854e-15	2.114106902028449e-15	2.269022104735199e-15	1.7080635478638323e-15	1.0868687219853133e-15	7.032433575558538e-16	8.463819924238521e-16	9.111091114304155e-16	1.4630670401047623e-16
75	3.027074869968449e-15	2.09341604184207e-15	1.3797862878873076e-15	1.6138753014939726e-15	1.498272644593483e-15	1.2482008476834152e-15	7.957409702419372e-16	4.2260731089617515e-16	1.47569277159502e-16	-2.555903779941407e-16	-1.076655335356395e-15	-1.4320721236297072e-15	-1.1626157357487973e-15	-7.254606724701012e-16	-2.595152712251234e-16	1.8242900362230185e-16	1.0735721151337644e-16	1.5068279096240407e-16	1.2384189135164047e-16	-2.566318817999443e-16	-9.254422845448366e-16	-1.5195580007372193e-15	-1.4988042335674196e-15	-1.1197015165295906e-15	-1.092018276468091e-15	-2.1860867873273532e-15	-3.809324430126424e-15	-5.664250847319311e-15	-6.056330967204005e-15	-5.8373664844737196e-15	-5.643920037485456e-15	-6.1586313174910494e-15	-7.180443382794896e-15	-8.131023980943875e-15	-9.547296069689771e-15	-9.517144523235103e-15	-1.0655570603256768e-14	-1.1423817928814349e-14	-1.229107031658818e-14	-1.2513510894133431e-14	-1.2643197117711461e-14	-1.2950343434948222e-14	-1.4169329805914971e-14	-1.5785488807877905e-14	-1.631819050887981e-14	-1.59356982603829e-14	-1.535850643140938e-14	-1.5968940574402974e-14	-1.8056022373045668e-14
76	-8.633511243907172e-16	-1.6442731401752774e-15	-1.6842289239226992e-15	-1.5752274913478651e-15	3.8255683914907894e-16	6.364123502144856e-16	-5.726799388936887e-16	-2.4919949180961158e-15	-3.910373120600115e-15	-3.402094125670755e-15	-3.717861328098977e-15	-3.3120207541575806e-15	-2.868803377728987e-15	-1.4472110405785966e-15	-1.890490030337924e-16	6.421272865056682e-17	-1.1565980189890746e-15	-2.157174346927869e-15	-2.329562826201685e-15	-2.5986401948099495e-15	-3.894604452522475e-15	-5.6164781463289e-15	-6.190278689150185e-15	-4.7512081118879024e-15	-2.65837350302931e-15	-1.3137255385206207e-15	-2.455138567751337e-15	-2.950755237969321e-15	-3.246255757089072e-15	-2.225473590661798e-15	-9.364252272154943e-16	-6.147887126754884e-16	-1.4913544286516254e-15	-2.1698028802350823e-15	-6.680372854268162e-15	-4.6327114803981184e-15	-6.760025764003313e-15	-6.926852942530582e-15	-7.906514176304068e-15	-7.007207958497983e-15	-5.7135855663087706e-15	-3.7221512800577964e-15	-3.184485378600096e-15	-3.6069383291598234e-15	-4.0833751757562216e-15	-4.902071162288759e-15	-6.286079974149216e-15	-8.43722352091673e-15	-1.0610853375304494e-14
77	9.488898301450253e-15	8.456866406761528e-15	8.145968549541117e-15	8.407553067240177e-15	8.638692601648153e-15	8.862433110407109e-15	8.888640265069805e-15	8.891996373092435e-15	8.779456993304871e-15	8.985289138635721e-15	9.100342718818476e-15	9.322957410603866e-15	9.533686593102448e-15	9.585586866825713e-15	9.762032248484617e-15	9.866657918296369e-15	9.499912788851875e-15	8.916692924048954e-15	8.735199037015434e-15	9.149742209207375e-15	9.536895262092454e-15	9.467588128640701e-15	9.093818201343027e-15	9.490797045095416e-15	1.031940766678632e-14	1.1018924679016322e-14	1.1041220053767334e-14	1.0593164059816483e-14	1.045455325870722e-14	1.0621739326427575e-14	1.0401128204427019e-14	9.553679613100128e-15	8.904657389276537e-15	9.208534938467091e-15	9.808240027194734e-15	1.0395175412286477e-14	9.601277424870683e-15	8.529845987561732e-15	7.940382456604827e-15	8.03436424040604e-15	8.009983414646142e-15	7.79344874777019e-15	7.442204110782812e-15	7.52885380799317e-15	8.185326101260568e-15	8.250450404309382e-15	7.948250798514634e-15	7.686448326912249e-15	7.805309351233978e-15
78	6.4811248512475565e-15	5.858549945164786e-15	4.75141298007366e-15	4.571866850687497e-15	4.254968417949099e-15	4.416985018769153e-15	4.540925383127348e-15	3.875232288286537e-15	2.7758231492427938e-15	1.9162957780783273e-15	1.7672557329021485e-15	2.2288110599080135e-15	2.6634677170249893e-15	1.920135616301607e-15	1.002522166822376e-15	1.1238860962597086e-15	2.0495472366983166e-15	3.248741192030142e-15	3.651594041603789e-15	3.359551648104477e-15	3.045269202030037e-15	2.9285743300805807e-15	2.7521155980676614e-15	2.530270515580536e-15	1.369871297299957e-15	-7.485139674348644e-16	-3.3906216041821106e-15	-6.1765304730982766e-15	-7.967928481088624e-15	-8.872199359772667e-15	-9.569568264136251e-15	-1.0730231004926471e-14	-1.2340473190123123e-14	-1.3851835230989296e-14	-1.493927619358541e-14	-1.4255752808535843e-14	-1.374981987693882e-14	-1.3382719197751833e-14	-1.3863853224822287e-14	-1.4637907144015002e-14	-1.546268618893727e-14	-1.6261076528931064e-14	-1.7705941821811625e-14	-1.8895999027833677e-14	-1.984841962240064e-14	-1.9618430341619536e-14	-2.012834353242628e-14	-2.172711530330326e-14	-2.4629909302443205e-14
79	7.093092897394138e-15	7.0222078339915515e-15	5.5347909697097725e-15	4.662147205127972e-15	4.225167786772802e-15	4.763813442636418e-15	5.0803058769150986e-15	4.552342787932805e-15	3.3131171694504166e-15	2.345758128946461e-15	1.9744737205227928e-15	2.4261433701330783e-15	3.549581473809217e-15	4.549530609366211e-15	5.352819550812579e-15	6.0286996365776686e-15	6.679177770400844e-15	7.294346342408312e-15	7.546686280810798e-15	7.334196478940734e-15	6.934955931556966e-15	6.978739422165589e-15	7.301821395978641e-15	8.021693507565471e-15	8.066951645772127e-15	6.823862768350396e-15	4.738562779040723e-15	1.7085235196299171e-15	-8.591590817041748e-16	-2.387345104200482e-15	-3.0164417881351658e-15	-3.3890223273293567e-15	-4.005523035950884e-15	-4.413184384215877e-15	-4.2016713651543154e-15	-2.0655245961032607e-15	-5.793111891432507e-16	1.205713032672213e-16	4.647241074285844e-16	1.7633420498737044e-15	3.722566240901928e-15	4.911374096021331e-15	4.643852020988111e-15	3.778519407606395e-15	3.4244631572665834e-15	3.1109366257928843e-15	1.873105957967858e-15	-3.3259944425531626e-16	-2.486465282239949e-15
80	3.9964965221646935e-15	3.948429807765458e-15	3.8437993192408594e-15	4.14572345111839e-15	4.839284523154455e-15	5.308417533725271e-15	4.614220317372355e-15	3.2591743924842414e-15	2.0550876085454297e-15	2.06297212920227e-15	2.9073914422340034e-15	3.6874839680325e-15	4.187188322141855e-15	4.592378366090129e-15	5.0512150691344e-15	4.9923403511481785e-15	4.011084341829763e-15	2.7795834958952813e-15	2.1989245519906485e-15	2.29389121138437e-15	2.1449404969343946e-15	1.4198831071724623e-15	9.90343556436667e-16	1.5758959202800375e-15	3.2668107399292693e-15	4.236768865336222e-15	3.766406953195225e-15	2.4592710041126495e-15	1.9598417514660605e-15	2.58212657772298e-15	3.580326625087498e-15	3.8652915113663724e-15	3.696162976707978e-15	3.1898256937945077e-15	2.6924595610694923e-15	1.4250010366043428e-15	5.548663217414998e-16	7.544924106500318e-16	2.27839391803144e-15	3.890621482192444e-15	4.51116902977324e-15	4.256542327146497e-15	4.108978535158461e-15	3.80849801977743e-15	4.167230110107179e-15	4.030405172587587e-15	3.8426588965463774e-15	3.1876486522504232e-15	2.4466664279760833e-15
81	-2.952633863454056e-15	-2.4165843943809354e-15	-1.8612790771260617e-15	-1.4011757029397902e-15	-7.420528052812674e-16	-3.5334040411014283e-16	-6.136809081379639e-16	-1.1966553365677272e-15	-1.5986045907145474e-15	-1.4454321427079147e-15	-1.1128977526754212e-15	-1.1387584315381704e-15	-1.7173333862823552e-15	-2.1966887578716375e-15	-2.470451651964614e-15	-2.4986959595445382e-15	-2.3388043463513997e-15	-1.8560117634917473e-15	-1.3452934505339066e-15	-1.2389269028219075e-15	-1.8486897101837637e-15	-2.9318343053667353e-15	-3.6647112238192055e-15	-3.8627849026916075e-15	-3.5222530366343966e-15	-3.3685180951457792e-15	-3.5232536844737563e-15	-3.789626730031724e-15	-3.676892217680244e-15	-3.273084677441156e-15	-2.4994150393136437e-15	-1.768724242591307e-15	-1.5402015632477293e-15	-1.9583339821225286e-15	-2.8168877728005307e-15	-3.1056966448353767e-15	-2.5352433818077646e-15	-1.495832964699159e-15	-7.386917251522203e-16	-7.062006003706084e-16	-1.3130342936450174e-15	-2.220625073542058e-15	-2.8862508476049837e-15	-3.123902540400345e-15	-3.0171917518171988e-15	-2.960365678199993e-15	-2.8117767788300478e-15	-2.534492162314648e-15	-1.4943002935711386e-15
82	-5.2825353430116375e-15	-4.9564813602337886e-15	-4.888553559572709e-15	-4.595094891087338e-15	-3.6762635448189024e-15	-3.1233088898407965e-15	-3.05068597506235e-15	-3.0484814274249165e-15	-2.459155487177179e-15	-1.6595536319538434e-15	-1.2440188906271784e-15	-2.3235142093355154e-15	-4.39626143901367e-15	-6.4912336082484035e-15	-7.644328821808368e-15	-7.739240423631217e-15	-7.230301271639154e-15	-6.880911643026247e-15	-6.7611277347011115e-15	-6.5646931131918795e-15	-6.141490822071026e-15	-5.932057670183574e-15	-6.178969492176144e-15	-6.920838719542005e-15	-7.282999390036473e-15	-7.314583435453078e-15	-7.411409708305492e-15	-7.62775677866124e-15	-7.876913747391992e-15	-7.273945834062772e-15	-6.252022216708543e-15	-5.656063519457673e-15	-6.2300332383301426e-15	-7.281048934841836e-15	-7.129068089735688e-15	-6.706764481344505e-15	-5.666336966060581e-15	-5.762310284490882e-15	-6.6879858852858406e-15	-7.976557775023246e-15	-8.965097859320053e-15	-9.941599245724242e-15	-1.0655323592217915e-14	-1.1516347519858837e-14	-1.199108343831773e-14	-1.203874912578123e-14	-1.160339769214889e-14	-1.0927246783598229e-14	-1.0345998299817381e-14
83	-5.6685665391859724e-15	-5.8587431169220545e-15	-5.9773141531062535e-15	-5.952295176338058e-15	-5.746740831806662e-15	-5.73895033382325e-15	-5.708949038219783e-15	-5.465815430154067e-15	-4.879015219378725e-15	-4.945996023479548e-15	-5.562166766733721e-15	-6.870027966747353e-15	-8.013614569482668e-15	-8.569059829248492e-15	-8.946429804117423e-15	-9.383320944406047e-15	-9.75718623333712e-15	-9.61079583454901e-15	-8.76149667820757e-15	-7.825771749892283e-15	-7.473518100236249e-15	-8.055665969904876e-15	-8.699192116418551e-15	-9.42020988529296e-15	-9.85207336962529e-15	-1.0526288504736661e-14	-1.1135820473244104e-14	-1.121912925608256e-14	-1.0543751318917493e-14	-9.70223248648403e-15	-9.52240670441556e-15	-1.0224076107489464e-14	-1.115160034147379e-14	-1.150418083772765e-14	-1.0748767353681607e-14	-1.1138855235112306e-14	-1.1409717103106106e-14	-1.2127986947019758e-14	-1.2420089079148277e-14	-1.259477093308981e-14	-1.2870627688974601e-14	-1.348654580517037e-14	-1.384042003889798e-14	-1.4125087478813465e-14	-1.4349814140549355e-14	-1.4621840371601747e-14	-1.4928017485986646e-14	-1.505623994257322e-14	-1.4943089048456772e-14
84	-2.04609070315479e-15	-1.309095375368544e-15	-9.63335343611468e-16	-1.4342552174689483e-15	-2.1312808036120462e-15	-2.6081617935704356e-15	-2.2065688509367618e-15	-1.376937202473732e-15	-4.996033353205309e-16	-4.961141752454838e-16	-1.0244878894137136e-15	-2.1077326667834172e-15	-3.2406083470032077e-15	-4.338927994366426e-15	-5.292812565041304e-15	-5.6890784609024246e-15	-5.379598311882969e-15	-4.706604386767915e-15	-4.224175597247412e-15	-4.019886232342515e-15	-3.964556784399271e-15	-4.097244246039446e-15	-4.388938948490916e-15	-5.172863695130568e-15	-6.3329042676293184e-15	-7.456990626695865e-15	-7.808697383971727e-15	-6.945559406414578e-15	-5.653025663102671e-15	-4.549133131573874e-15	-4.580590821234955e-15	-5.325281591456552e-15	-6.189772312280765e-15	-6.659079032543375e-15	-6.303459304861901e-15	-6.959015371402417e-15	-7.345738980781492e-15	-7.91376968295838e-15	-8.116016616800434e-15	-8.542740328393502e-15	-9.152993362497456e-15	-9.945492047544226e-15	-1.0224662804022502e-14	-1.0205936645872637e-14	-1.0865531411798256e-14	-1.141180424764109e-14	-1.2289659200825567e-14	-1.2655874385667178e-14	-1.2782993540113884e-14
85	-1.4122560996549078e-14	-1.3967573734196873e-14	-1.387080132797553e-14	-1.386826652089091e-14	-1.3496096631145626e-14	-1.3307789342158842e-14	-1.3157376572372354e-14	-1.3046096527785201e-14	-1.2677867845549512e-14	-1.254521756085535e-14	-1.257303370199469e-14	-1.3093060769667699e-14	-1.3681482991098414e-14	-1.4011616328015735e-14	-1.456676371573824e-14	-1.518478466278918e-14	-1.5442543280974995e-14	-1.4945450822152262e-14	-1.4060241988349728e-14	-1.3419397578329236e-14	-1.3349545887115039e-14	-1.3704087683455626e-14	-1.3850888110175897e-14	-1.4247245678238202e-14	-1.4678735969794987e-14	-1.5110788689191146e-14	-1.5487395911938407e-14	-1.566463671405664e-14	-1.574970522327765e-14	-1.55897889903656e-14	-1.5217660274429612e-14	-1.486078210061349e-14	-1.5027557232106583e-14	-1.5502040709092896e-14	-1.5627845945579334e-14	-1.5645237708376545e-14	-1.5223714171492275e-14	-1.5164141722114956e-14	-1.5457351797363196e-14	-1.58364304565575e-14	-1.6025444744862443e-14	-1.6293174131819243e-14	-1.655385923384805e-14	-1.6855764308890616e-14	-1.7075565217730717e-14	-1.6796059049464082e-14	-1.6681844738336728e-14	-1.6766138202577987e-14	-1.684673247201749e-14
86	2.4793773845393e-16	-1.4276804727940206e-16	-4.121877149783403e-16	-3.039081893853907e-17	5.258281026599242e-16	8.934941500732622e-16	8.668083218803092e-16	7.985181602207298e-16	1.118746170108092e-15	9.416250013525588e-16	5.163798678132109e-16	-8.731478985492402e-16	-1.7116137344411945e-15	-1.711355668109013e-15	-1.4308387539757616e-15	-1.4757095666829915e-15	-1.8531539957114206e-15	-1.8939237499301633e-15	-1.5043154585953963e-15	-1.1338382237474033e-15	-1.3776736336839444e-15	-1.9775364710368425e-15	-2.4197284644113085e-15	-2.6328374297843117e-15	-2.579792337149494e-15	-2.6074062281175497e-15	-2.4988429413391482e-15	-2.5275618331494834e-15	-2.615384635013338e-15	-2.6666323349565484e-15	-2.6638798600310746e-15	-2.4760054948299975e-15	-2.243579157748861e-15	-2.627109105955115e-15	-1.7571114856165064e-15	-3.218849252416731e-15	-2.5777562468295414e-15	-2.40062664290845e-15	-1.8661196496912896e-15	-2.0840221022695657e-15	-2.136543389488937e-15	-2.253765131142e-15	-1.6497654965487777e-15	-1.4134806670683767e-15	-1.5151409798512597e-15	-1.6513405892620905e-15	-1.5034246691284338e-15	-1.2058567379121181e-15	-1.3352361731337832e-15
87	-3.3025724851135943e-15	-3.861909542660035e-15	-3.72281789855638e-15	-2.9926432719176655e-15	-2.124113509037064e-15	-1.9848032403693057e-15	-2.4187475051406367e-15	-2.5116089055460633e-15	-1.897283623868474e-15	-1.3870187867593937e-15	-1.813461040603475e-15	-3.7572915975768864e-15	-5.7563527893061164e-15	-6.696745868993901e-15	-6.60691765532424e-15	-6.4648336531964974e-15	-6.703350442906834e-15	-6.637262173824101e-15	-5.784965300683633e-15	-4.638700099570429e-15	-4.400877371595535e-15	-5.2359088525973085e-15	-6.244750572619808e-15	-6.857792571570041e-15	-6.90433840234841e-15	-6.991810206470006e-15	-6.89099341353251e-15	-6.3718316554484774e-15	-6.1364188171922435e-15	-6.585113316301453e-15	-7.433790923695321e-15	-7.691887363552939e-15	-7.13911701197292e-15	-7.06693146202695e-15	-7.593784037246419e-15	-8.94345085454482e-15	-8.376347660373386e-15	-7.019053031167586e-15	-6.317402388792247e-15	-7.651958632088954e-15	-9.387679268913666e-15	-9.777801002321593e-15	-8.286626703994164e-15	-7.184900088142493e-15	-7.202248086823973e-15	-8.050583147656924e-15	-8.008140321188554e-15	-7.383333409357462e-15	-7.364071051948531e-15
88	2.6742817265863814e-15	2.042850480453754e-15	2.172450505713278e-15	2.5229605803649817e-15	2.6889753478552286e-15	2.770570073717588e-15	2.5723166271337498e-15	2.5730427756865953e-15	2.5978132908119245e-15	3.2817944489858787e-15	3.977219297572617e-15	4.805975409227944e-15	5.2458200217392976e-15	5.1800694317175804e-15	4.752043388016929e-15	4.226137943505237e-15	4.0548820497173974e-15	4.3814613911788246e-15	4.805876647236386e-15	4.785469746210973e-15	4.042394617044371e-15	3.1685673176883723e-15	2.8061170951660904e-15	3.349152463673406e-15	4.246106827047023e-15	5.051966400993094e-15	5.63293895695421e-15	5.675481976353609e-15	5.6758583441142735e-15	5.5296650518759805e-15	5.587322209602314e-15	5.812653467390317e-15	6.01872046342328e-15	5.6829470217656e-15	4.548131693989164e-15	4.477202976779189e-15	4.281622470109561e-15	4.113146160067154e-15	3.3585505496861627e-15	2.85753037537199e-15	3.3982313909782705e-15	4.979148924185625e-15	6.100136047258611e-15	5.7897211263574674e-15	5.127145960843256e-15	4.869364293013857e-15	5.652128822030494e-15	6.052680798518606e-15	5.391828045083484e-15
89	1.2554798347509299e-15	1.3192684480573655e-15	1.927500145489503e-15	2.0392555566792572e-15	1.5965321119080085e-15	1.3068651593657408e-15	1.4366664108161896e-15	2.1535721300952538e-15	2.6433560648675967e-15	2.997886507356792e-15	3.030388577262555e-15	3.316286326961915e-15	3.923463301096177e-15	4.358851921421947e-15	4.107784697985045e-15	3.3121149454235477e-15	2.785949272648019e-15	2.947776188774443e-15	3.5140300091928415e-15	3.890209553527398e-15	3.702743556361518e-15	3.2787912551139647e-15	2.9172349139393215e-15	2.99614969011499e-15	3.620780290714166e-15	4.82337261403643e-15	6.090038836986361e-15	6.293984970412115e-15	5.5936955719972074e-15	5.013771379822275e-15	5.661947330164463e-15	7.049487488371926e-15	7.744431362946803e-15	6.858140698223239e-15	5.175403478933286e-15	4.626185799768936e-15	4.926269226821257e-15	5.21964462869153e-15	4.769077655816382e-15	4.230573691054275e-15	4.435247895185878e-15	5.286541802977454e-15	5.6731212345756235e-15	5.0466715463551764e-15	4.6367494230855446e-15	4.984033109184484e-15	6.1613821123923875e-15	6.760692220816117e-15	6.3132617794293586e-15
90	7.21991548693886e-16	8.500673801458325e-16	1.4217520027622338e-15	1.650896295827594e-15	1.6530712960447086e-15	1.9789458346802797e-15	2.1680663142388885e-15	1.8797524228635495e-15	1.0224905535848232e-15	9.364917358335663e-16	1.421602105049471e-15	2.283844814910252e-15	2.676724005030486e-15	2.673121148598054e-15	2.764970261336542e-15	2.7811571246586198e-15	2.3984676745036465e-15	1.9628211217516806e-15	1.760867764734775e-15	1.9282353529503437e-15	1.8288543531038436e-15	1.1288831322710437e-15	3.427214051681669e-16	4.506485929009103e-16	1.550329177354514e-15	2.774191311481591e-15	3.4390661845104897e-15	3.3985777388833904e-15	3.424140557204418e-15	3.655613783966308e-15	4.1179054862601255e-15	4.505137542223099e-15	4.6898333542571984e-15	4.162897926806745e-15	2.55784966776586e-15	1.6308902064426737e-15	8.860607414681152e-16	9.06433914436748e-16	8.099844217751512e-16	5.876092576722047e-16	7.565910678551394e-16	1.8628297743586206e-15	2.822265609950399e-15	2.7442833817262027e-15	1.8633798674610866e-15	1.2532106800670922e-15	1.6233833809690765e-15	2.2695919634810455e-15	2.27472003416197e-15
91	-4.0082932521210633e-16	-1.0596173043349983e-15	-1.2820242407643838e-15	-1.24976026663791e-15	-1.0995596570561089e-15	-8.983815620564966e-16	-8.969101463590959e-16	-1.1629668030248793e-15	-1.4713949661281398e-15	-1.3467898170316302e-15	-1.2482291674910053e-15	-1.0030896526130242e-15	-1.2629224707087595e-15	-1.4963188691975054e-15	-1.5292830016816634e-15	-1.2371390704877474e-15	-9.004353154826475e-16	-6.344240194647148e-16	-5.537597031961051e-16	-7.345499536571575e-16	-1.1026610837669763e-15	-1.5762373535531035e-15	-1.6404972122871204e-15	-1.011387122773089e-15	-3.430499500113523e-16	2.4865534289261093e-16	6.5190969515182e-16	6.424682421398874e-16	6.316895318793156e-16	4.0251850189468864e-16	2.5919156102263435e-16	3.408216477779136e-16	5.980013910301019e-16	8.35300313538378e-16	1.8136339415612054e-16	3.2684021978378334e-16	-1.4564342585474754e-16	-3.840658441732667e-16	-9.246349404848086e-16	-9.670767036989697e-16	-4.747886238099778e-16	6.2008096318697975e-16	9.418162717515172e-16	8.607834243678078e-16	5.350413696244115e-16	9.448186403031372e-16	1.3739930392295287e-15	1.3096407677806854e-15	5.394908095396029e-16
92	-6.365082396928757e-15	-5.621227461638521e-15	-4.799917467906228e-15	-4.767807784947032e-15	-4.7022583764696616e-15	-4.656409841000356e-15	-4.709836144942995e-15	-5.045370041822129e-15	-5.525966360121794e-15	-5.241073167364588e-15	-4.179158351236887e-15	-2.795765607814881e-15	-2.569334223542137e-15	-3.7238577893907234e-15	-5.582761785089964e-15	-6.793036317009528e-15	-6.5091529249663605e-15	-5.4881133291738624e-15	-4.780022056479816e-15	-4.767380231622943e-15	-4.998243413404421e-15	-5.003830595069121e-15	-4.9273929589286125e-15	-5.868587559820001e-15	-6.7685018538423205e-15	-6.890321374293307e-15	-5.942798499372622e-15	-5.042732928893537e-15	-5.088496567782309e-15	-5.9383266393446185e-15	-5.9223391259859705e-15	-4.593932020694915e-15	-3.2809856268408177e-15	-3.519622211171794e-15	-5.4842646119787255e-15	-6.302581607001407e-15	-5.854699856246152e-15	-4.5819055931397314e-15	-4.5368036827490296e-15	-5.458656035498451e-15	-6.2404015629694995e-15	-5.903085405039438e-15	-5.345504058266249e-15	-5.975049988730083e-15	-6.938237154833006e-15	-7.12997595158161e-15	-6.251490073132181e-15	-5.477709509018698e-15	-5.384042977861747e-15
93	4.30903295386124e-15	4.327258010799524e-15	5.017967129292182e-15	5.488353336203971e-15	5.227319344136848e-15	4.779946782292317e-15	4.636523340218839e-15	5.104277710638064e-15	5.336876925957571e-15	5.331947509076491e-15	5.130562797093311e-15	5.290945060691327e-15	5.893144883095598e-15	6.358098174602623e-15	6.143793223364355e-15	5.395344689116203e-15	4.888212586673801e-15	4.98090882689966e-15	5.397850741543118e-15	5.524364891399948e-15	5.013780201950306e-15	4.389720325730881e-15	4.150667482280424e-15	4.389772768866017e-15	5.1351239629374575e-15	5.928962633778667e-15	6.693374935664395e-15	6.93808994906943e-15	6.717294096128392e-15	6.3184439336008545e-15	6.125129534097287e-15	6.342955302836588e-15	6.902122064898756e-15	7.018769687876923e-15	6.6280075204964245e-15	5.699387390613889e-15	5.165702494469671e-15	4.994182008472416e-15	5.250843337184773e-15	5.436954045189826e-15	5.46689786097181e-15	5.484356814778173e-15	5.695320778962371e-15	5.7046891792732344e-15	5.945524920192252e-15	6.121152458557476e-15	6.348824920746503e-15	6.405750605180435e-15	6.184104968753761e-15
94	-1.6267347372582163e-15	1.2247607992147564e-16	1.0408220477262885e-15	1.1549404400117216e-15	1.349984103971211e-15	1.6881448368684951e-15	1.723249449305254e-15	8.423459648172764e-16	-5.254587781516828e-16	-1.3421627875859334e-15	-1.1223843474224774e-15	-2.7411144149851334e-16	2.5607327766443085e-16	2.9507553060687367e-16	1.772286521379546e-16	1.6637902458539636e-16	9.539334840284459e-17	-4.654737152749649e-16	-1.1837582681248445e-15	-1.353480465998427e-15	-9.452880460690789e-16	-9.560143014553548e-16	-1.6588079656474631e-15	-2.5628901610093078e-15	-2.406237691876964e-15	-1.4692930763197914e-15	-1.018622348107636e-15	-1.4188988307476442e-15	-2.1440568431609244e-15	-1.638432605502391e-15	-1.4085325665298564e-16	1.1653150007682088e-15	9.294790833413815e-16	-6.254407327852108e-16	-3.0254808031142937e-15	-4.4680306317530935e-15	-4.732976656673808e-15	-3.3728902717806423e-15	-1.5975930145377352e-15	-3.472185399300605e-16	-3.2609141092340876e-16	-7.809369781382624e-16	-8.067394414226507e-16	2.1754676485190557e-17	3.0233357906738894e-16	-2.425699496341904e-16	-1.435237068638833e-15	-1.8162019898153137e-15	-9.289008434554437e-16
95	-1.0020571580693328e-15	-5.160381532294394e-16	-1.3880009128919045e-16	-1.189971706010659e-16	-2.4058803363623718e-17	2.4670954973595554e-16	2.872500599710581e-17	-6.788087342966658e-16	-1.3643813324529938e-15	-9.760257585521842e-16	1.804207698383135e-16	1.3964936522230945e-15	1.853245133547108e-15	1.6650261450586527e-15	1.0076147366442253e-15	1.0278672142476632e-16	-7.292822126030358e-16	-7.475789275774871e-16	-1.6497592968862205e-16	3.084207874639748e-16	-1.7213523909487507e-16	-1.528384046626258e-15	-2.4867018706756097e-15	-2.3237779686287125e-15	-9.263382031745878e-16	4.924634971518978e-16	1.0331409687566474e-15	4.079918507450704e-16	-1.8231250180669346e-16	3.610656219811539e-17	1.2029214177590199e-15	2.267209011248597e-15	2.255247107080035e-15	8.78817603369136e-16	-7.897806049161631e-16	-1.4961991271229729e-15	-1.322836430164482e-15	-9.378267718347941e-16	-8.468733108803851e-16	-6.427904509678978e-16	6.740791652310683e-17	8.560181443131846e-16	9.514377967504774e-16	3.914098684976251e-16	-3.552306642520889e-17	1.1884981871193113e-16	1.3472292533953174e-16	-6.465476033837187e-16	-1.5934216996063563e-15
96	-3.40234747448397e-15	-3.0342377706469316e-15	-2.820781439496902e-15	-2.7976824558999515e-15	-2.8555073639774223e-15	-2.902147675886392e-15	-2.6656061606554123e-15	-2.3592376324668135e-15	-1.8458833006878987e-15	-1.85015696548666e-15	-2.1241950502106505e-15	-2.9808579554105674e-15	-3.7581033981193795e-15	-4.248073035123718e-15	-4.716862986851021e-15	-5.1084744994075054e-15	-5.3098128139559486e-15	-5.067500537890576e-15	-4.6462344924767706e-15	-4.3495226081146075e-15	-4.46036829814979e-15	-4.812850142990904e-15	-5.14679859576411e-15	-5.676386796702054e-15	-6.371675024671725e-15	-6.960891397030176e-15	-6.9935100537432005e-15	-6.535512494168512e-15	-6.273048246721474e-15	-6.256200545394921e-15	-6.539412232021759e-15	-6.587470866826665e-15	-6.615485019205796e-15	-6.982153070181398e-15	-7.251194426194743e-15	-8.165686916125344e-15	-8.008707541049409e-15	-7.804233071280972e-15	-7.657043598590673e-15	-8.054179385028278e-15	-8.245933540848345e-15	-8.212691401595604e-15	-7.69709279944351e-15	-7.654361525055407e-15	-8.385658707822842e-15	-8.906944823332852e-15	-9.110985905858716e-15	-8.805621916397608e-15	-8.897086941937166e-15
97	-1.531507306853408e-15	-1.5278163065558255e-15	-1.2503245651600393e-15	-9.053038545650675e-16	-9.519537908037977e-16	-1.4353974306028744e-15	-1.7508687479155597e-15	-1.6893404497663698e-15	-1.3844497597025301e-15	-1.3731856200234202e-15	-1.8094354814449503e-15	-2.137045946136134e-15	-2.5233038573497266e-15	-2.7610230020123075e-15	-3.0725638260012894e-15	-3.213622196478066e-15	-2.591564761514256e-15	-1.4152497600393185e-15	-8.539069099010041e-18	9.631987303980635e-16	1.7305487326806992e-15	2.502775061670074e-15	3.6263730190219766e-15	4.4070272464970725e-15	4.488854078207867e-15	3.9885213808787225e-15	3.737238038565745e-15	4.138385512088103e-15	4.720787829396792e-15	4.7454693059361936e-15	4.374013510933639e-15	4.310497897928284e-15	4.931009425893187e-15	5.938156550982254e-15	6.424094094044822e-15	6.316880063892765e-15	6.2230442471923575e-15	6.811147300396364e-15	7.567360512359917e-15	7.83294397046116e-15	7.41074934388957e-15	7.015853566374956e-15	7.536158596313625e-15	8.832791842045072e-15	9.460649449229808e-15	8.917750280028427e-15	8.263920545120995e-15	8.896574932056251e-15	1.0928981469726608e-14
98	-3.8112119764042597e-16	9.786187609913362e-16	2.3628836053691794e-15	3.215191398088491e-15	3.178473431720386e-15	2.286720255466289e-15	1.5726001072556858e-15	1.780508276998112e-15	2.3158672411414115e-15	2.2876944602266156e-15	1.741079439897138e-15	1.1881832744977827e-15	1.3867025339806688e-15	1.6597206370400217e-15	1.4026856129236815e-15	9.46923670895165e-16	1.5671827038794036e-15	3.0218172657364852e-15	4.151199480776806e-15	3.85974562844552e-15	2.747432627546672e-15	2.3821465880832156e-15	2.7322508157789875e-15	2.7964826871719707e-15	2.16729343737845e-15	1.3573548267687794e-15	1.490751331718405e-15	2.46741167005849e-15	3.1195711438244313e-15	3.3913564419142556e-15	3.940597427135544e-15	5.196937084424425e-15	6.250625838001896e-15	5.9480121262721295e-15	4.6391727376660796e-15	3.076152535684754e-15	3.905010571918747e-15	6.649914035749704e-15	9.622067959733729e-15	1.0678651587165925e-14	9.779471360683274e-15	8.522743454039734e-15	8.689020348073215e-15	9.396210661313896e-15	9.937471436022458e-15	8.677498470381447e-15	7.769399355495815e-15	8.136023505711602e-15	1.0159078555741007e-14
99	-4.152172256265712e-15	-3.275479492135179e-15	-2.6441398546049704e-15	-2.819196130044188e-15	-2.4966566414921758e-15	-1.2407451593411842e-15	2.0335018052659917e-16	1.4584939560789277e-15	1.053396250377154e-15	4.955614614370014e-16	2.6257253654371055e-16	1.9640788541665923e-16	-5.893122216422076e-16	-1.7660731697467484e-15	-2.5926444940793802e-15	-2.40305949889707e-15	-8.61965148053884e-16	1.1239236562656773e-15	2.7985240233616385e-15	4.036891467390398e-15	5.1971898982724005e-15	6.6846831819537535e-15	8.590142279483147e-15	1.0155821243305053e-14	1.1685933587788432e-14	1.3510885283393065e-14	1.5961491326144664e-14	1.8349625233572216e-14	1.9636941825526347e-14	1.9879834063362322e-14	2.0284467392906238e-14	2.1484778262898838e-14	2.3268775164022157e-14	2.4567163357367962e-14	2.563352956103436e-14	2.6630388733866053e-14	2.842852051980052e-14	2.9958490283911425e-14	3.061702516666846e-14	3.0807977910179604e-14	3.1523722584343787e-14	3.33444438209891e-14	3.531546390754577e-14	3.6043447076069145e-14	3.57779854292392e-14	3.4498784024892956e-14	3.475831206110802e-14	3.7027294415959466e-14	4.1382305109932347e-14
100	-9.320563017056269e-15	-8.729485696379695e-15	-9.25339912302528e-15	-9.874383325172444e-15	-9.34313099068761e-15	-8.41705175368317e-15	-7.411260820141681e-15	-5.935489597063311e-15	-4.434294255328994e-15	-3.6360440507893436e-15	-4.165863891940981e-15	-5.752880154925103e-15	-6.927493565131098e-15	-6.864736581638922e-15	-6.1878720817703535e-15	-5.943724829403647e-15	-5.56978729001556e-15	-4.814929873858338e-15	-3.5172630896862098e-15	-2.526775298397862e-15	-2.188611127376874e-15	-2.0096911258242247e-15	-1.5904181161647978e-15	-1.2382147642639429e-15	-9.001445896816994e-16	-8.86875782909743e-16	-4.830803170053167e-16	8.89986638503721e-16	3.2679259328302556e-15	5.984662029302455e-15	7.99472684806631e-15	8.478446040867257e-15	8.154002722257632e-15	8.378950399055207e-15	1.0874005396752918e-14	1.2501024658362642e-14	1.3996151684835207e-14	1.3773305412560826e-14	1.3492194767792597e-14	1.3756409021518836e-14	1.451536159246108e-14	1.5310317187307278e-14	1.6032605395754294e-14	1.6355283438508106e-14	1.6629131804165958e-14	1.5544293546055138e-14	1.4770441092782578e-14	1.5085755859884175e-14	1.7753278285924935e-14
101	-7.0619094356401414e-15	-6.5059462038859255e-15	-5.9441410471158285e-15	-5.545170794998528e-15	-4.956867194758356e-15	-4.5371913457913904e-15	-4.383080545079119e-15	-4.3723349470123965e-15	-4.193344523493758e-15	-3.9963940315108496e-15	-3.8075303543495145e-15	-4.17218823918915e-15	-5.016429680218989e-15	-6.246986496699788e-15	-7.720005600588624e-15	-8.814640990988337e-15	-9.201462782688094e-15	-8.856300889214014e-15	-8.229173901664331e-15	-7.806600935999272e-15	-7.747086158985116e-15	-7.854749499694314e-15	-7.715312969636271e-15	-8.235205210209252e-15	-8.798800183245064e-15	-9.644336405030215e-15	-1.0256753764808591e-14	-1.0386383196093138e-14	-9.85890691706212e-15	-8.916049579227512e-15	-8.121505911244054e-15	-7.995113105021679e-15	-8.76467553068459e-15	-9.658649980509784e-15	-9.963524126486209e-15	-1.014265109444158e-14	-1.010064345068841e-14	-1.0273995648945202e-14	-1.0488958256292465e-14	-1.0606460021126809e-14	-1.0867164396538144e-14	-1.1707361626556961e-14	-1.2527649956126079e-14	-1.3297090493915447e-14	-1.3167467926705206e-14	-1.2708581919713273e-14	-1.2262189477719188e-14	-1.2169490993885743e-14	-1.2049556734730632e-14
102	-1.0326484436138198e-14	-9.586064854833293e-15	-9.042330776716474e-15	-8.964980550961713e-15	-8.784658951950752e-15	-8.534704612641627e-15	-8.022680148631787e-15	-7.440244753186755e-15	-6.642793735638755e-15	-6.130712581877387e-15	-5.981934035003593e-15	-6.573382184515738e-15	-7.695607163298347e-15	-8.725386844883677e-15	-9.481211163434794e-15	-1.0175936647797728e-14	-1.0780729697163373e-14	-1.0764082348235205e-14	-9.569557267061299e-15	-7.99413420167408e-15	-7.523265846243924e-15	-9.124919680752907e-15	-1.115344738707438e-14	-1.1728886952274039e-14	-1.049981292394316e-14	-9.353760973727176e-15	-9.89543503355278e-15	-1.1164526256168943e-14	-1.130721201920888e-14	-9.714947074482031e-15	-8.029789775875177e-15	-7.872374788034823e-15	-9.33299519155631e-15	-1.072002652756455e-14	-1.1198787479259714e-14	-1.132525035747066e-14	-1.0900041177693895e-14	-1.0226437015187408e-14	-9.611383452685992e-15	-9.699201708118257e-15	-1.0791235434927578e-14	-1.2338071323199862e-14	-1.3383670935219202e-14	-1.3497788791267814e-14	-1.3692018303876899e-14	-1.3770038286063807e-14	-1.3871403056442775e-14	-1.3580239017362936e-14	-1.2812202097760306e-14
103	1.588493909695521e-15	9.84078182014174e-16	1.0825857812062153e-15	2.0903877323827737e-15	3.188030361959022e-15	3.1765020564541585e-15	2.4816721768756213e-15	2.3052181416019516e-15	3.581899983372023e-15	4.696042898768466e-15	4.237896711136543e-15	1.709961920949534e-15	-9.122425844644823e-16	-1.974267960655116e-15	-1.7008511298124939e-15	-1.4805598044081938e-15	-1.9315267811370947e-15	-2.163910417519219e-15	-1.1927641720842312e-15	2.9623239839732045e-16	8.930033174062095e-16	5.7350694833929864e-18	-8.82854176482074e-16	-1.2349041131984114e-15	-7.894417507545871e-16	-6.839247312230088e-16	-1.0648966703594054e-15	-1.4781058552996256e-15	-1.756370630449911e-15	-2.09528267546192e-15	-2.683965196815587e-15	-3.0866751523544693e-15	-2.9557345620195612e-15	-2.95158352010439e-15	-2.950949280872596e-15	-4.42426462053989e-15	-4.3389408871015926e-15	-3.4928999136111307e-15	-2.5634189712290634e-15	-3.171660148367616e-15	-4.690173422997365e-15	-5.770391050585851e-15	-5.247525049219359e-15	-4.364224206313948e-15	-4.292417073374613e-15	-4.86984483344131e-15	-5.406952888376643e-15	-5.245382710125932e-15	-4.9563902056091024e-15
104	4.173721583450314e-15	4.3761070403230415e-15	4.152941959036432e-15	3.7096073339017885e-15	3.520868991200921e-15	4.1085441867699565e-15	4.503587668370794e-15	3.952685027259193e-15	2.4173157477537253e-15	1.4552468442053192e-15	1.5509591266498906e-15	2.8187158635651103e-15	3.815753535520339e-15	4.02144373602991e-15	4.0273525651012225e-15	4.618353769552751e-15	5.322146566459804e-15	5.73044612664998e-15	5.008489380264457e-15	3.5214455926206378e-15	2.1422574828024354e-15	1.5106816297367437e-15	1.7449126614082612e-15	2.3766977122022628e-15	3.0897213005919965e-15	3.301724337367327e-15	3.2171963559040935e-15	2.7407317144785487e-15	2.7382628891210282e-15	3.1681663282055866e-15	3.9811984911871106e-15	4.734002863530138e-15	4.842531166469082e-15	3.873675278519954e-15	1.6909801288748024e-15	9.54005196504495e-16	3.6621165315917177e-17	-2.1488926141697756e-16	-8.446414116324558e-16	-1.2322719377710546e-15	-7.245558148975074e-16	5.761361163358797e-16	1.3253452279029768e-15	5.672041383534182e-16	-6.434607282728782e-16	-1.3462336248272015e-15	-1.0804048463293167e-15	-1.153939435027261e-15	-2.2560547209432047e-15
105	3.613177817561658e-15	2.3613377246135113e-15	1.896085500542065e-15	2.3480487825262728e-15	2.8336489944444135e-15	3.0821364839701893e-15	3.015722159445451e-15	3.100098195848167e-15	3.1394288102299033e-15	3.382317581334418e-15	3.501969605583602e-15	3.9131506671026314e-15	4.6197295517728764e-15	5.306863770824967e-15	5.943596232116293e-15	6.053298645662874e-15	5.340097022838754e-15	4.27473107236009e-15	3.912308325534466e-15	4.22183384179752e-15	4.390614412083303e-15	4.002839003469648e-15	3.631889272292025e-15	4.424918773841002e-15	5.719852006486623e-15	6.649907414861526e-15	6.505489063416763e-15	5.990415249928821e-15	5.925601420818137e-15	6.1481941237087154e-15	6.034505894953843e-15	5.427495560305683e-15	5.203529606372152e-15	5.997315730160226e-15	6.54338825367132e-15	7.300562743112693e-15	6.628002301818156e-15	5.970861238167314e-15	5.464743355323269e-15	5.225905010527494e-15	4.790422671618884e-15	4.5984251805666926e-15	4.777572263433482e-15	5.423087328308313e-15	6.298404960712856e-15	6.0512782945154985e-15	5.4440699471942696e-15	4.6927996684359445e-15	4.173207804672141e-15
106	-1.5714536654966791e-15	-1.0653671365413527e-15	-3.150749898008412e-16	4.119347465744599e-16	7.69047671295517e-16	6.050034215682778e-16	5.154207606152224e-16	7.548312040267303e-17	-1.1325839609254428e-16	-3.3844966175289613e-16	-1.2023268235023993e-16	6.846720015334033e-16	1.81390993652012e-15	2.3049400303919167e-15	1.7548666863876823e-15	6.34481462749766e-16	-1.0760293673812099e-16	-2.3796825685941775e-16	-1.3420025283143298e-16	-3.028661540172746e-16	-6.085419887262071e-16	-6.258381689029452e-16	-2.1152871165474142e-16	2.5152798129473806e-16	2.7073797093811675e-16	1.4661653543863046e-16	-1.380507545873354e-16	-5.4807623119289504e-17	-2.1820575029297537e-16	-2.1382752996982665e-16	-2.5347749488246726e-16	-7.168216864504865e-18	1.4299362782086027e-16	-1.7536704176259344e-17	-8.18345611203263e-16	-1.9722101912996796e-15	-2.311614685249126e-15	-1.8371727254658083e-15	-1.0441907277043416e-15	-6.794505738981005e-16	-1.0183568669481991e-15	-1.4161799093062062e-15	-1.6308487086995558e-15	-1.280698299145374e-15	-1.446945834686675e-15	-1.2534504342830146e-15	-1.813867266044148e-15	-2.0648797342982776e-15	-2.236271617031443e-15
107	-5.284873014311631e-15	-3.836910271238576e-15	-2.9479852964462393e-15	-3.2248556940634676e-15	-3.5448072095485473e-15	-3.2302395054222164e-15	-2.566462497727512e-15	-2.333824563783732e-15	-2.5584067563288657e-15	-2.4661628602743273e-15	-1.6488529902924067e-15	-6.778074807459655e-17	1.0120931557942436e-15	9.209182109748813e-16	-4.3257127483822865e-16	-2.1494411210026374e-15	-3.2920855252315763e-15	-3.4660389299727086e-15	-3.3695119398378913e-15	-3.40011538649135e-15	-3.557106333426155e-15	-3.842504551403271e-15	-3.721489284259264e-15	-3.4904056562741404e-15	-3.4615353876155858e-15	-2.9455625252776597e-15	-2.2912291121709915e-15	-2.0298887162574867e-15	-2.552641692975667e-15	-3.0673177407039502e-15	-2.661998585655951e-15	-1.4301099196147309e-15	-8.333155804134318e-16	-1.6723708682022247e-15	-3.9759378750946034e-15	-4.95864701652106e-15	-5.402186314248072e-15	-5.0590270601573725e-15	-4.992956457196059e-15	-4.506304421433446e-15	-3.663929251830548e-15	-2.85516844630597e-15	-3.412109308044735e-15	-3.923422853983765e-15	-4.8274920013318294e-15	-4.035456891458008e-15	-3.9531583661948206e-15	-4.2873151620078984e-15	-4.809073235971331e-15
108	-9.42883959755713e-16	3.1981048540853773e-16	1.7023314764284446e-15	2.267958074484384e-15	2.2763649855495048e-15	1.9712737989379596e-15	1.7910734663340094e-15	1.3580492572916352e-15	1.3659633143798792e-15	2.1909645370109914e-15	3.799369648521135e-15	5.11955551214995e-15	5.421819400787943e-15	4.554338369262158e-15	3.3572647816322924e-15	2.4941994503667528e-15	1.896137851267191e-15	1.3243372339061507e-15	9.834760747974443e-16	1.0650559387047968e-15	1.087054500685969e-15	4.806516874710336e-16	-3.458458138789734e-16	-3.3116648495976825e-16	1.0365067331532286e-15	2.5548674293776287e-15	2.5230638043383872e-15	1.3309706374352746e-15	2.6011492201575064e-16	1.1881115006130077e-15	2.9786117705343213e-15	3.81799801182875e-15	2.666106562516832e-15	7.036674757324022e-16	-4.3462762060161447e-16	-8.077076791421036e-16	-2.0248963687757132e-16	4.329946583531213e-16	9.636815441057992e-16	1.0640253890117228e-15	6.323301582692748e-16	2.776858538233247e-17	-3.1879477313105774e-16	-2.12320505408003e-16	-6.432643069515979e-16	-1.1192213483971477e-15	-2.2612853571767814e-15	-2.7311300323413083e-15	-2.3560129461617346e-15
109	-5.288795981518262e-15	-5.908703371427048e-15	-6.709447709262726e-15	-6.803716983318756e-15	-5.736207671643363e-15	-5.278779863344672e-15	-6.315142878734747e-15	-7.886526221936976e-15	-7.602662291575815e-15	-5.111038688589664e-15	-2.5473204300265488e-15	-1.5484384550263255e-15	-2.1206216420722787e-15	-2.956876908554725e-15	-3.754936071526255e-15	-4.985801913971128e-15	-6.267997692586202e-15	-6.624635622857803e-15	-5.25226435049266e-15	-3.280334325472159e-15	-2.627612362670904e-15	-4.02254697844331e-15	-5.93929007398642e-15	-7.142005959113942e-15	-6.802013263547682e-15	-5.491664678114333e-15	-4.386720093525049e-15	-4.088033028759377e-15	-4.400483181264034e-15	-4.811202743479075e-15	-4.709129533549627e-15	-4.029038963384248e-15	-3.556865512873447e-15	-3.805641192734618e-15	-4.9908994301886624e-15	-5.3740881191467444e-15	-5.204014178852298e-15	-4.540461988171237e-15	-4.7415525728203326e-15	-5.461138222296582e-15	-5.989246574215034e-15	-5.264078575588357e-15	-4.4643975182254836e-15	-4.4372322161690975e-15	-5.681061447073861e-15	-5.918846275812986e-15	-5.594727283504619e-15	-4.767323180483979e-15	-4.242577048433984e-15
110	-7.785739936212978e-16	-6.285482994276253e-16	2.9949069121325854e-16	1.2136133534888488e-15	2.228110583239044e-15	2.9343899006718546e-15	3.0340038212189247e-15	2.455403229330882e-15	1.3768210584689736e-15	8.558934402412058e-16	1.6211446914705214e-15	3.0350458636078603e-15	3.995326645928385e-15	3.69115101326903e-15	2.3873795737232675e-15	1.1831552826430046e-15	9.717564898594903e-16	1.5452800463901172e-15	2.1214553185362765e-15	2.175819616514917e-15	1.6441043310606052e-15	1.0533039379471704e-15	8.825216592743477e-16	5.282283766078359e-16	6.016895684703817e-16	7.52391373869552e-16	1.101627920073425e-15	1.5035746204838187e-15	1.7333055994704652e-15	1.806087847161429e-15	1.868550872682643e-15	2.1767345725472186e-15	2.6308649047811035e-15	2.8182696858535195e-15	2.6576000512720954e-15	2.1026204087550424e-15	2.1794857933329726e-15	2.586015254340476e-15	3.0788127849581086e-15	2.878357414639928e-15	2.1711698844361074e-15	1.177833675825537e-15	7.864007719417917e-16	3.4537330946111455e-16	7.596962073225653e-16	1.4199187767518451e-15	2.6159043441640403e-15	3.24493417516806e-15	2.9117444318965323e-15
111	-9.894204047029397e-15	-8.63801159770353e-15	-7.930648460437216e-15	-7.781141905198725e-15	-7.0186744304421645e-15	-5.896021861361764e-15	-5.2239041541066935e-15	-5.6185331194085386e-15	-6.264821214211243e-15	-6.23118351155368e-15	-5.288000186764557e-15	-4.8397180912944324e-15	-5.562532716664945e-15	-7.11071794223928e-15	-8.543007874711991e-15	-9.124922212615057e-15	-8.899469827691407e-15	-8.457015528017418e-15	-8.102021693886428e-15	-7.859513842289015e-15	-7.878985188095939e-15	-8.287019219704466e-15	-8.670875164521097e-15	-9.38938496698424e-15	-9.731136387896203e-15	-9.944905285076516e-15	-1.027077121082585e-14	-1.064817773552642e-14	-1.0562735747805945e-14	-9.511083312336653e-15	-8.069376929851943e-15	-6.99943461582362e-15	-7.014796191028933e-15	-7.536897981320545e-15	-7.951745370097967e-15	-8.458681010008842e-15	-8.74475918374125e-15	-9.22069443510068e-15	-9.496701047274533e-15	-9.707069084422176e-15	-1.0207867993824365e-14	-1.133940597969931e-14	-1.2298063765254483e-14	-1.2700988085685337e-14	-1.2257150676938435e-14	-1.151240558459318e-14	-1.1116133220429766e-14	-1.0931149369921494e-14	-1.0660433415420736e-14
112	5.880340103036412e-15	5.222850571620889e-15	5.07525424954338e-15	5.202623555544852e-15	5.307717040750188e-15	4.97609695419992e-15	4.564714402652945e-15	4.6237518952470096e-15	4.889736127777304e-15	4.742510428905789e-15	4.125191363959608e-15	2.9855926287563055e-15	2.0490899599800698e-15	1.6326356627852943e-15	1.7375935770280465e-15	2.0949782281581832e-15	2.671605487895609e-15	3.2330691733300146e-15	3.709870107646803e-15	3.943269274779841e-15	4.047750710956405e-15	4.342817434364929e-15	4.8306190408538604e-15	4.8092415554101396e-15	4.578096666132238e-15	3.8802654216371564e-15	3.453595421689412e-15	3.671359576024724e-15	4.28852035272758e-15	4.76253281771446e-15	4.7339665026152e-15	4.306770933800192e-15	4.1496249600254144e-15	4.275242684246175e-15	5.120452663045622e-15	4.781926289215025e-15	4.7511609438679e-15	4.5457440223753584e-15	4.766117201616707e-15	4.578092117528033e-15	4.133411554443979e-15	3.605061419733516e-15	4.2761283261286034e-15	4.8680868884191586e-15	5.690672808808124e-15	5.004358697624114e-15	4.5853286396611615e-15	4.83854988420803e-15	5.978403934089031e-15
113	-9.656675955490793e-16	-5.845275601006621e-16	-7.594612114782209e-16	-1.2545062579973981e-15	-1.555410570563408e-15	-1.2098394294540198e-15	-1.0587102064524229e-15	-1.899309755358271e-15	-2.942753802787505e-15	-3.0927238744071402e-15	-2.758903942846713e-15	-2.26911612251602e-15	-2.2902713704274784e-15	-2.371549242100044e-15	-1.8967620100196932e-15	-1.1484166991762665e-15	-1.1972095363761237e-15	-1.811347524044279e-15	-2.336139015466935e-15	-2.41143355725878e-15	-2.3765594943441156e-15	-2.819832972339107e-15	-3.2290094952601715e-15	-2.816417636089827e-15	-1.788158706118589e-15	-8.066122819606761e-16	-8.265759400747918e-16	-1.6379968693490172e-15	-2.0301755409670963e-15	-1.646173303880031e-15	-1.0108606239959705e-15	-8.384641920379652e-16	-1.405218241283889e-15	-2.3084014985193037e-15	-3.8840703856647454e-15	-4.470579932426751e-15	-5.607496312244857e-15	-6.162673176533742e-15	-6.518635575739248e-15	-6.022424274706607e-15	-5.1262816451987194e-15	-3.976377986725623e-15	-4.181708584094613e-15	-5.299008314806007e-15	-6.744213733295667e-15	-6.9041837505263385e-15	-6.719922056555403e-15	-6.898245439243091e-15	-8.183324138265086e-15
114	8.013813603616013e-16	1.4869433271187087e-15	1.959830414771468e-15	1.1511928066600664e-15	-3.980279496408392e-17	-5.428487081625154e-16	-9.058757017278671e-17	4.7592399895233525e-16	3.1865058754803014e-16	-1.1539047034998606e-16	-1.7232178684297324e-16	1.853132215464934e-16	4.1377318691164953e-16	2.0783915598335145e-16	-9.728005327535304e-18	1.5617684157115635e-16	6.37383446080497e-16	8.94824401873612e-16	5.106873575891583e-16	1.7597519678154964e-16	4.2145650842170985e-16	7.834913318491348e-16	7.720944524173046e-16	3.0130776797739477e-16	7.309335661058717e-17	5.146139185109485e-16	1.2589389576603392e-15	1.8008564641028767e-15	1.8211634852502116e-15	1.976060192683236e-15	2.303488617511368e-15	2.3205289810165846e-15	1.7596408479286118e-15	5.964282039464888e-16	8.438202598253263e-19	-4.0568427469827104e-16	-2.850481220491119e-16	-4.44619557246574e-16	-5.791403151131209e-16	-6.807331145413743e-16	-5.983369538539158e-16	-8.818825454225307e-16	-1.6469538334147215e-15	-2.1337142311905683e-15	-2.55598321137318e-15	-2.149267116272868e-15	-1.7252397193946321e-15	-1.3311464645993265e-15	-1.104615603152031e-15
115	5.580610601793204e-15	5.672059866131992e-15	6.02849703028343e-15	6.128455149546826e-15	5.975956642244737e-15	5.6502358172182e-15	5.527255135460719e-15	5.885668840200844e-15	6.580427765526353e-15	6.894211024896571e-15	6.4254370815412775e-15	4.929006839170661e-15	3.493536744390208e-15	2.6621775961068912e-15	2.49800808855676e-15	2.5525848223157186e-15	2.87814833818118e-15	3.6574132711053036e-15	4.797913790559125e-15	5.688588574335986e-15	5.7233082876157845e-15	5.1374382419286675e-15	4.811712246045238e-15	4.5778788417779824e-15	4.404734517549862e-15	3.685204623832141e-15	3.217222809635207e-15	3.456129101600898e-15	3.7538182202131875e-15	3.4625704734835684e-15	2.6164427726094445e-15	2.3658004875749952e-15	3.3284307719057386e-15	4.0487892301947794e-15	4.072129278613792e-15	2.2822826773773566e-15	1.784386055428275e-15	2.3541356274965302e-15	3.1756999370270825e-15	2.338977888117947e-15	6.577728616522014e-16	-2.779939469427884e-16	8.786516196674124e-16	2.1409963309206344e-15	2.3187119045162123e-15	1.3532230554449215e-15	9.19501274714051e-16	1.5236825379749152e-15	2.103990560421029e-15
116	7.005746617393645e-16	1.079865298729295e-15	5.072790430371051e-16	-1.0538138900224565e-15	-2.0263889838626515e-15	-1.788488448599272e-15	-9.606300817063872e-16	-8.294702619043817e-16	-1.4172121649521473e-15	-1.7649709817366552e-15	-1.4093135318324162e-15	-1.2737536811595097e-15	-2.049654129877761e-15	-3.2821696589125193e-15	-3.8114281009867925e-15	-2.8143447997124427e-15	-1.4494502253649571e-15	-1.1023314414778465e-15	-1.873178386548761e-15	-2.1698867644175272e-15	-1.1925608353729693e-15	-8.164378350714393e-17	3.945709029612066e-17	-1.0340099144370314e-15	-2.006534702239598e-15	-2.1387425302940156e-15	-1.627321178704622e-15	-1.337427674949605e-15	-1.1658190162710585e-15	-6.129858195685793e-16	-2.7144082697634346e-16	-9.169567479653122e-16	-2.4341878864453437e-15	-3.981426603149519e-15	-3.923576106562291e-15	-3.808557104022997e-15	-3.812121375867429e-15	-4.644584878647431e-15	-4.9887195763514335e-15	-4.391180680004131e-15	-3.178404776360391e-15	-2.647450575286355e-15	-3.1727155217736875e-15	-3.817516864551833e-15	-4.826277584303458e-15	-4.9236354068431795e-15	-5.03158755284931e-15	-4.637679067330951e-15	-4.029944416286732e-15
117	-1.5162129607082617e-15	-8.486702984345808e-16	4.62307042728431e-17	-1.6246657865909483e-16	-1.108228844928648e-15	-1.6427200189532114e-15	-4.3776025312061126e-16	1.7837441856689285e-15	2.6531476953013075e-15	1.8886431423047247e-15	8.141485842139579e-16	6.737763494534151e-16	1.0714545755195377e-15	5.726172427931733e-16	-9.36780840993087e-16	-1.930799397275476e-15	-8.134868170608839e-16	1.444183047816283e-15	3.208218546135275e-15	3.8363340675655514e-15	4.148163261643031e-15	5.0913450487964415e-15	6.315468478885323e-15	6.928006115004552e-15	6.859887337125244e-15	6.919592651703989e-15	7.7125718900276e-15	9.190269293280808e-15	1.0142113775628819e-14	1.0746611146649841e-14	1.119694119085473e-14	1.1782456396918549e-14	1.2585759319508984e-14	1.304733488795011e-14	1.3925634597063202e-14	1.432133943911189e-14	1.563361586540525e-14	1.6625156886931155e-14	1.7136962759464693e-14	1.6727124055022167e-14	1.629086587051681e-14	1.6769447268011453e-14	1.7984931417889227e-14	1.8650490084097834e-14	1.814763194725126e-14	1.685201570422544e-14	1.6740872289378945e-14	1.8582011884535072e-14	2.1462638255587364e-14
118	3.365567270668342e-15	3.4254822910967176e-15	3.0973262199819024e-15	2.3746494263482467e-15	2.0721606666457536e-15	1.782491654241748e-15	1.3324869707994609e-15	1.332989969800712e-15	1.5356266685413683e-15	2.359441884862744e-15	2.7650369812129902e-15	2.1387291298933276e-15	8.98245282081471e-16	2.0214796311862582e-16	5.5000802894693005e-16	1.4935783985292203e-15	2.6391916980169038e-15	3.5083676361167895e-15	4.045682902223248e-15	4.617527370203112e-15	5.522672538129854e-15	7.045581517622832e-15	8.689051435084975e-15	9.80930823720474e-15	1.0615216468520693e-14	1.1341011778104886e-14	1.2535866665303383e-14	1.3841566101725822e-14	1.4327778309491035e-14	1.4326534531251775e-14	1.453839575270039e-14	1.52826769831434e-14	1.6253274058557057e-14	1.6622105890930276e-14	1.7016308215635417e-14	1.7190997171264777e-14	1.783197758654141e-14	1.7827709863536016e-14	1.7332845663735256e-14	1.650461699496197e-14	1.6214403550424535e-14	1.665791360278121e-14	1.7878243959186864e-14	1.9059543223008024e-14	2.0311770032370255e-14	2.0530692918900584e-14	2.088757499026002e-14	2.1878369768598436e-14	2.3957562512599203e-14
119	-5.214682305889521e-16	-1.07933709918942e-15	-7.840575445373756e-16	-1.1946850033710868e-16	2.9019123901955053e-16	2.5228649420211663e-17	-2.298214332143988e-16	1.730241987526567e-16	8.542210918846352e-16	8.006822588017421e-16	1.8268356106446225e-16	-8.444133905288947e-16	-1.8292817905147113e-15	-2.6531026093878984e-15	-3.344027565390337e-15	-3.503863174026257e-15	-2.7344382371148874e-15	-1.4530550488118101e-15	-2.543720605366086e-16	1.6634729012779017e-16	4.1786439458181337e-17	3.772280346236592e-17	5.782348520819733e-16	8.27449384340728e-16	5.712612006998785e-16	-4.539853109116134e-16	-1.138168518471037e-15	-5.77277764939991e-16	1.00446244827305e-15	2.1740176925349526e-15	2.056934218645348e-15	1.0969477688674754e-15	8.228835817768441e-16	1.5840500110166147e-15	3.081447776267206e-15	2.6102538437427816e-15	2.2765896606046783e-15	2.2891925191992553e-15	3.2661062771859462e-15	3.6148725263207e-15	2.8588322198066852e-15	1.7921509386682276e-15	2.2757003660869302e-15	3.296749947511461e-15	4.139873793985866e-15	3.2010284474724374e-15	2.4472885337299334e-15	2.8123779973284785e-15	4.3059771803198456e-15
120	1.1109428010606707e-14	9.59722294814064e-15	9.004282490004366e-15	9.161574886203087e-15	9.501815740289866e-15	9.959711504418067e-15	1.0257519211420496e-14	1.0443681298639198e-14	1.0392341302974168e-14	1.0627950888786835e-14	1.0964569542253514e-14	1.1604877731401429e-14	1.2098423434501539e-14	1.2136275252183061e-14	1.192454704720899e-14	1.1641779531783191e-14	1.129502339442842e-14	1.109031243520698e-14	1.1236414306151911e-14	1.1599127094030926e-14	1.1770760008066233e-14	1.171600400679997e-14	1.159888479659701e-14	1.2126633657744484e-14	1.2663331298757201e-14	1.308990990287587e-14	1.3273303115950846e-14	1.324015340153821e-14	1.3281569032806593e-14	1.304702693574699e-14	1.2569885247784955e-14	1.2179562071919289e-14	1.229977823652999e-14	1.281733334689848e-14	1.2716899069176805e-14	1.2811877558265797e-14	1.223628457334865e-14	1.1756741100700456e-14	1.1284932604228984e-14	1.1050429950611284e-14	1.1140046837800823e-14	1.1736022169835013e-14	1.2298840458143824e-14	1.2512430578152593e-14	1.25222998058012e-14	1.2021628636708016e-14	1.1593409769893658e-14	1.1154558188219194e-14	1.0705112269538416e-14
121	6.792461833919749e-15	5.7962852108180056e-15	5.762050279032178e-15	6.107248630422164e-15	5.6147304923732615e-15	5.513801026786024e-15	5.775342955515276e-15	5.69198936938638e-15	4.90727977592629e-15	4.6031794625208335e-15	5.111853945233671e-15	6.276039066050704e-15	6.667037510276579e-15	5.816030661423483e-15	5.319709227908477e-15	6.120684445962416e-15	6.859963418075755e-15	6.615822558686271e-15	5.39902088574794e-15	4.885582694293204e-15	5.713742681052335e-15	6.784824669587964e-15	6.843703942915416e-15	6.374512277448155e-15	5.9997660311174025e-15	5.984707683703282e-15	5.843439453948596e-15	4.7486626217452645e-15	3.9621842221793955e-15	3.712687579167919e-15	3.622400730224716e-15	3.0745200908019017e-15	2.11930889054153e-15	1.5516592133280643e-15	9.081555346030556e-16	1.956571207604761e-15	1.4709598831156254e-15	6.760445246111187e-16	-5.794988432703143e-16	-1.2295601728061415e-15	-1.5531212952544432e-15	-1.7055452715371877e-15	-2.456313352992188e-15	-3.0319685393611498e-15	-3.1985593216352923e-15	-2.9466556806643053e-15	-3.213961976100684e-15	-4.2780402729157896e-15	-5.954939914633288e-15
122	8.367523481363998e-15	7.123428927354582e-15	6.898006361014041e-15	7.337477257066758e-15	7.463950977289618e-15	7.771927179836317e-15	7.954748926819185e-15	8.202273816718206e-15	7.771858511923845e-15	7.561799066714154e-15	7.526797268970331e-15	8.208755473162003e-15	9.018734066621253e-15	9.1277152160744e-15	8.734298744428618e-15	8.363212165459015e-15	8.135408992719376e-15	8.366583791038827e-15	8.628183077885666e-15	8.7016215406198e-15	8.426721401709049e-15	8.263908176089963e-15	8.533816087988017e-15	9.37306361202308e-15	1.023454240898927e-14	1.0415242570359201e-14	1.0233940177894726e-14	9.608079977657463e-15	9.38372067157618e-15	9.090708018698332e-15	8.49130940748027e-15	7.663162245760822e-15	7.328529849660553e-15	7.718543207245938e-15	7.863815156323509e-15	8.741612870711154e-15	8.19572798252612e-15	7.391126999374108e-15	6.5198420883175146e-15	6.130104411960715e-15	6.02489672241714e-15	6.0831290983804284e-15	6.049521845101982e-15	5.660679701160468e-15	6.0944779209020806e-15	6.069659454668219e-15	6.243485658184783e-15	5.9525705038532766e-15	5.309096884578894e-15
123	6.42061425229582e-15	5.1582699259212784e-15	4.482230385126527e-15	4.726726874161204e-15	5.094551861094495e-15	5.672084711302607e-15	5.979059887266387e-15	5.694712344024498e-15	4.916546793749915e-15	4.420199778433034e-15	4.1230507151953524e-15	4.5323233420627045e-15	5.193238491268276e-15	5.483156694005315e-15	5.667734806243981e-15	5.9957585646360145e-15	5.9392133266543785e-15	5.830144413139905e-15	5.6079601349344745e-15	5.467529595786277e-15	5.337080264492197e-15	5.017259130303571e-15	4.79677560163065e-15	5.251861768660154e-15	6.010950725091911e-15	6.304354424878416e-15	5.68466563541031e-15	4.364937860251484e-15	3.8226203164128354e-15	4.316723484576476e-15	4.814701433462576e-15	4.26179022106151e-15	2.9438455058149674e-15	1.7912487162335307e-15	5.264800943859355e-16	2.7409113499331754e-16	-9.26188932726269e-16	-1.5501503849469967e-15	-1.4989923090919536e-15	-6.246582000452434e-16	3.471456278877981e-17	3.5387881210621973e-16	-4.0082790137136677e-16	-1.4954518975045538e-15	-2.2486128307375963e-15	-2.3786476698165395e-15	-2.763028367840199e-15	-3.866313920838106e-15	-5.847905760987157e-15
124	5.0922622848779774e-15	5.157704096854989e-15	5.158785070110888e-15	5.39880769898644e-15	5.903056937295907e-15	6.447333626067016e-15	6.16343287376667e-15	5.036607966083521e-15	3.930753562679347e-15	3.996253660285926e-15	4.803124974247443e-15	5.484101185274411e-15	5.596798000054069e-15	5.378245913439553e-15	5.544686381413535e-15	5.97080030837798e-15	6.0290899364586365e-15	5.6262312554112455e-15	5.063528193533382e-15	4.472591858959371e-15	3.611255700581158e-15	2.5693755584821878e-15	2.1497364988415214e-15	2.9402953923732878e-15	4.639354634987875e-15	5.861756070190342e-15	5.898212647559039e-15	5.008209342502097e-15	4.497708840260631e-15	4.9541701351905294e-15	5.792549540013384e-15	6.162128657294679e-15	6.00526605106415e-15	5.276056286052771e-15	4.172101369447448e-15	2.7587136052024828e-15	1.7299815504179983e-15	1.3627458246567986e-15	1.6406848157059648e-15	2.0080749769531378e-15	2.1468629383008703e-15	2.5827699301035983e-15	3.2980313927110288e-15	3.826758310605713e-15	3.7148268857326674e-15	2.892221410818326e-15	1.7687741703676208e-15	1.0149940666571743e-15	6.556189310733742e-16
125	2.1796727222670873e-15	2.5585092864196017e-15	3.2867831623533168e-15	3.61999249895807e-15	3.1280748946666967e-15	2.139238301660987e-15	1.799230018991025e-15	2.2593261372004055e-15	3.0808946389238192e-15	3.6502115583317354e-15	3.4047970563446447e-15	3.3256025907901363e-15	3.2836983306865567e-15	3.278245404228943e-15	3.1400275368864874e-15	3.1789788976978846e-15	3.250654186439002e-15	2.94231020012263e-15	2.0378027437253372e-15	1.370286292989103e-15	1.601302488978197e-15	2.4576714863973804e-15	2.7132283489559986e-15	2.650095469102341e-15	2.773976310250126e-15	4.3650757544627734e-15	6.2870277909882655e-15	6.9883909026812165e-15	5.79212785240526e-15	4.1595842289663426e-15	3.3095842093124557e-15	3.288613709785753e-15	3.0185123400689005e-15	2.9316477577439196e-15	2.4179918491407338e-15	4.460766426500501e-15	4.5005539794793094e-15	3.3902445056475503e-15	1.7568252661732719e-15	2.1517342347029627e-15	4.19936431352473e-15	5.659045897025673e-15	4.8107724569419225e-15	3.5219114156878147e-15	2.525374425125834e-15	3.343271539899962e-15	3.960499411479088e-15	4.3719047178471046e-15	4.698343017031376e-15
126	-4.234615419514332e-15	-4.472054572120596e-15	-4.305820725050975e-15	-3.9702170397817685e-15	-4.008365724142365e-15	-4.336654413052309e-15	-4.7169803598031385e-15	-4.795307635223038e-15	-4.5024969257496465e-15	-3.799660905972423e-15	-2.972349668370029e-15	-1.960328969134109e-15	-1.558071922921266e-15	-1.7122644639949501e-15	-2.045531442951598e-15	-2.1055058774935926e-15	-2.3403283776432037e-15	-3.0069913135817757e-15	-4.0606837013225826e-15	-4.8047028191849304e-15	-4.581163179175763e-15	-3.596619773647223e-15	-2.8129906396773234e-15	-2.5829563667610223e-15	-3.1399318111796273e-15	-3.630846370783168e-15	-3.664431157802966e-15	-3.2146833734633686e-15	-2.5822373228724414e-15	-2.5672819451788732e-15	-2.9163883749117844e-15	-3.021205493673608e-15	-2.4856312346353012e-15	-1.3020794743457704e-15	-1.0454430538072215e-15	-6.17969783286135e-16	-1.4171007530863159e-15	-2.097313599995853e-15	-2.8482230550189956e-15	-3.128314213991364e-15	-3.194900402138188e-15	-2.9698389261977996e-15	-2.880450058397736e-15	-2.7028110597916733e-15	-2.6104033566783112e-15	-2.759815354371896e-15	-3.027559609510921e-15	-3.396788172344934e-15	-3.4011390832270916e-15
127	8.253392168743999e-15	6.838070403439598e-15	6.310998534795456e-15	7.044687508159916e-15	7.398134389004379e-15	7.395290631709477e-15	6.884324076303693e-15	6.488922900759364e-15	6.502175604313966e-15	7.018404546457312e-15	7.198421007256282e-15	7.21252075934193e-15	7.04645810564133e-15	6.5966660539630446e-15	6.354877364640222e-15	6.601135845453065e-15	6.752481204983317e-15	7.053895087269126e-15	6.954821385884704e-15	6.590060077787482e-15	6.1627469481511656e-15	6.034623181473193e-15	6.277721454181833e-15	6.849300696727417e-15	7.002275912455244e-15	6.164204728716007e-15	4.791655375799008e-15	3.0500723649390832e-15	2.3684745103277543e-15	2.260101890955669e-15	2.3249798409003575e-15	2.20646474544957e-15	1.959375093236823e-15	1.5790536028876642e-15	3.124807712804952e-16	-7.973892267762531e-17	-1.110019362182578e-15	-1.4966264175483046e-15	-1.9552399349534925e-15	-2.339040387989414e-15	-2.712413603575904e-15	-2.7396280451182217e-15	-3.286772715057298e-15	-4.568517640169433e-15	-6.035613566789436e-15	-6.7712154280833335e-15	-6.537276049137615e-15	-6.130665536254035e-15	-6.766931164071748e-15
128	-1.7865663314002187e-15	-1.7336950988394423e-15	-1.3339615949368659e-15	-1.2045138803365652e-15	-1.5476055734051074e-15	-2.224816163648397e-15	-2.3412090667648737e-15	-2.151438996698055e-15	-1.829429094550668e-15	-2.0388110146750085e-15	-2.662930540341631e-15	-2.834177443080764e-15	-2.8916856657582912e-15	-3.0754437777129887e-15	-3.5210697051742904e-15	-3.79716715119406e-15	-3.634154922939644e-15	-3.31313334394155e-15	-3.2242796942333038e-15	-3.1442171501004746e-15	-2.427078741487039e-15	-1.3322803608592444e-15	-6.494830256356218e-16	-6.731525911626645e-16	-1.1969366862592307e-15	-1.0463764642990017e-15	-5.875252135182203e-16	-4.456218493871242e-16	-1.150786006960783e-15	-1.992483980416499e-15	-2.217571244434545e-15	-1.839316171628172e-15	-1.992260903832188e-15	-2.3538072439755328e-15	-3.3942216040677355e-15	-2.4669175500646096e-15	-2.243319352844028e-15	-2.24137451616172e-15	-2.8430821185399325e-15	-2.6110058713322778e-15	-1.7633206078673283e-15	-9.903309547244804e-16	-1.4775257696737878e-15	-1.9952457718529343e-15	-2.7644510242727834e-15	-2.400623965849216e-15	-1.9895240604212396e-15	-1.3077174503958592e-15	-4.871089876018399e-16
129	-1.0545383681842196e-15	-1.847076872291527e-15	-2.23166529047312e-15	-2.468783700268518e-15	-2.6680050875860484e-15	-2.8491306945325444e-15	-2.8708024467320833e-15	-2.639478137704846e-15	-2.3754714778640964e-15	-2.074845391394358e-15	-1.8167503365692665e-15	-1.3528324530900481e-15	-7.93250577995504e-16	-4.634096450497987e-16	-3.3219419484294165e-16	-4.3398734084986506e-16	-1.0963428351509236e-15	-2.0640802638235084e-15	-3.0583937648555427e-15	-3.8163656366877846e-15	-4.364766646757843e-15	-4.734703316323142e-15	-4.892037769902174e-15	-4.31999510852007e-15	-3.74732494517747e-15	-3.2765843661965064e-15	-3.242039412566773e-15	-3.0491712541225733e-15	-2.860587148494962e-15	-2.835023409693139e-15	-3.302422153292008e-15	-3.9392715525556075e-15	-4.069335299740429e-15	-3.3208029540543436e-15	-2.8231310007843857e-15	-2.3484017892041318e-15	-3.1236152016224827e-15	-4.1658786159776085e-15	-4.923830659277044e-15	-5.093379193859793e-15	-4.920216614780494e-15	-4.877542370332882e-15	-5.058428118851124e-15	-5.2200302984524565e-15	-5.312150358897102e-15	-5.722153862998308e-15	-6.052368398410642e-15	-6.399670420807057e-15	-6.713429760474579e-15
130	1.7144444107399903e-15	1.034007422560717e-15	-1.971267766987416e-16	-2.6734047573728935e-16	-1.3630744536089004e-16	5.133768057976085e-16	1.3009157202626881e-15	1.835068434331363e-15	2.0631358506977705e-15	1.7305248627702778e-15	1.4216494724218413e-15	1.8396863212546497e-15	3.021260934169384e-15	4.183749497691712e-15	4.982234628931332e-15	5.3769276772359024e-15	5.124751444050809e-15	3.858152663030578e-15	2.247835841732291e-15	1.3041569332377708e-15	1.8348221652993697e-15	2.950212966866798e-15	2.968548240188336e-15	2.070604734595166e-15	2.579429472234073e-16	-1.547654295777689e-15	-3.546347113023796e-15	-6.129078895330269e-15	-7.987127154729103e-15	-8.345906064158875e-15	-7.701494593053514e-15	-7.247557037159948e-15	-7.43491241123099e-15	-7.301057300383326e-15	-6.394814450684974e-15	-4.611761452668605e-15	-4.196981915084626e-15	-4.4111500035035726e-15	-4.1417888915352724e-15	-2.2848677560143797e-15	-2.401611535403765e-16	2.2170808812102114e-16	-1.3119236570608261e-15	-3.0039322569394905e-15	-3.985530897885363e-15	-4.343243155728504e-15	-5.492657634867544e-15	-7.882079654858417e-15	-1.0918514791731269e-14
131	1.0131171916521723e-14	9.309465504248194e-15	8.387418180387986e-15	8.364579627717452e-15	8.028936318215119e-15	8.118078712100504e-15	8.189683629575425e-15	7.841276282352199e-15	6.679418636177649e-15	5.394241465578423e-15	4.89358607958153e-15	5.552079848653717e-15	6.644716825168195e-15	6.836735989429868e-15	6.538849185921166e-15	6.823080120750906e-15	7.328237679271426e-15	7.560070342275194e-15	6.931657761129649e-15	5.994474591765333e-15	5.646298356966976e-15	6.179834447965001e-15	6.5654396893821986e-15	6.445814509298609e-15	5.215605911282207e-15	2.9347063535779964e-15	4.976267231341236e-16	-2.0731516160097675e-15	-3.3111041864213496e-15	-3.6027278391341665e-15	-3.536322083347527e-15	-4.007666391709956e-15	-4.889968578088694e-15	-5.7035467269150095e-15	-6.264846755414257e-15	-5.822355334519613e-15	-6.34122427514347e-15	-7.0445639861997836e-15	-7.529299944085718e-15	-7.188489454969273e-15	-6.596489915075562e-15	-6.6557106328521204e-15	-7.615222438632896e-15	-9.07275971205961e-15	-9.410148840659091e-15	-9.235679367287385e-15	-9.155413586179496e-15	-1.0885811217702359e-14	-1.4617248885802023e-14
132	6.1803436202008936e-15	6.1199182316649665e-15	5.175972456855977e-15	4.671785659516191e-15	5.155109158641025e-15	6.144487229694433e-15	5.981045978573305e-15	4.599791862325159e-15	3.381077954690437e-15	3.769023353833136e-15	5.012047786882943e-15	5.742567381288533e-15	5.576100691405004e-15	5.4914517547360316e-15	6.402429631232745e-15	7.739241774599698e-15	7.830565327531494e-15	6.455367610495597e-15	4.400966254485845e-15	3.079858035660503e-15	2.875031371332903e-15	3.2459221201500284e-15	3.456426340674821e-15	3.3762954866305058e-15	3.252614241223776e-15	3.021907523590923e-15	2.8430366318733344e-15	2.5947808325721462e-15	2.865863707125813e-15	3.4246720364750667e-15	3.700415674934303e-15	3.102668570951321e-15	2.1839664863337604e-15	1.353368239556217e-15	1.2314690186663652e-15	1.2151151969194772e-15	1.0061214976192622e-15	7.122350111040021e-16	1.063856597635898e-15	2.1238113516767434e-15	3.2672081380090658e-15	3.7074850197584965e-15	3.12160260797815e-15	1.8857549634811117e-15	9.414266563872427e-16	3.918553066909494e-16	-4.8506866902579835e-16	-2.174511267042271e-15	-4.391758226907604e-15
133	-3.798429703007316e-15	-2.907100075122006e-15	-2.733936245603452e-15	-3.583122129918047e-15	-4.32207567898436e-15	-4.4679598312616104e-15	-3.6745039359216855e-15	-2.6419935073804528e-15	-1.9484223538923468e-15	-2.0458874841613867e-15	-2.4651890896803298e-15	-3.10219286131436e-15	-3.7357481391478105e-15	-4.574153001327193e-15	-5.708214849404161e-15	-6.735607428972188e-15	-6.943386468270565e-15	-6.194772629034651e-15	-5.135789555799156e-15	-4.508120081195041e-15	-4.652464911832101e-15	-5.29155204680287e-15	-6.0052686652814254e-15	-6.8485166925026306e-15	-7.639204200004292e-15	-8.155171315783599e-15	-8.000482541141612e-15	-6.911841429869515e-15	-5.8177333144816854e-15	-5.1841163247023464e-15	-5.342792744309243e-15	-5.604329208195681e-15	-5.559620481671011e-15	-5.275151248555787e-15	-4.796024272012743e-15	-4.889422967027711e-15	-5.259377763714995e-15	-6.061877827569096e-15	-6.837663029052937e-15	-7.4164983678594e-15	-7.519664185691622e-15	-7.587029867036275e-15	-7.65255737775877e-15	-8.190965185949003e-15	-9.154972730122412e-15	-9.762801841191724e-15	-9.839678407784973e-15	-9.134871836254267e-15	-8.322559151385392e-15
134	-5.692264493111052e-15	-3.7536518378071586e-15	-3.24767143746391e-15	-3.975736133881822e-15	-4.174363077176908e-15	-3.4892274214105292e-15	-2.284733884029625e-15	-1.5991079141932417e-15	-1.3781974097273589e-15	-1.2789200824215049e-15	-7.608501356296966e-16	-7.471332550047402e-16	-1.91553436346358e-15	-4.0214845221669e-15	-5.765877183070375e-15	-6.066397738345861e-15	-4.9889756577467396e-15	-3.824718044343886e-15	-3.61642425645736e-15	-4.298211572792727e-15	-5.036358898775249e-15	-5.3603628808877924e-15	-5.387912869275769e-15	-5.592015274615025e-15	-5.954666861288048e-15	-6.358723345013778e-15	-6.887018613408717e-15	-7.150795963569903e-15	-7.209267717895047e-15	-6.375971548336898e-15	-4.926216911160535e-15	-3.4686049779087833e-15	-3.1611285169250246e-15	-3.945603370886118e-15	-4.840715523092123e-15	-5.920775491362497e-15	-5.611288427571645e-15	-4.970780567386075e-15	-4.339003436611927e-15	-4.376939695238121e-15	-5.267447614978765e-15	-6.725168166320139e-15	-7.87692524889916e-15	-7.991619214364265e-15	-7.638282139647884e-15	-7.07900004734631e-15	-6.8458741041275966e-15	-6.392581789464504e-15	-5.315351001320357e-15
135	2.2272661591497404e-15	2.063604361757251e-15	2.0681609751907547e-15	2.278424702779844e-15	2.3790584253070447e-15	1.8841047482781173e-15	1.192279051773176e-15	9.9704084684192e-16	1.5806790742123508e-15	2.0095136185482067e-15	1.9880226494766695e-15	1.275158205582854e-15	6.469848925720229e-16	5.716484553442236e-16	7.478855968791502e-16	7.32887717808662e-16	8.505899366873317e-16	1.1075559855476057e-15	1.6722909771783499e-15	1.9888081296537185e-15	1.964665884860178e-15	1.9368041245096826e-15	2.453640806110832e-15	3.1225071070853945e-15	3.693739968575298e-15	3.770065837118545e-15	3.919363940950789e-15	4.737140318744581e-15	5.904657321630491e-15	6.7466809393187895e-15	6.625015169326503e-15	5.823737932799998e-15	5.168086875806546e-15	5.129392696352298e-15	6.027620936446367e-15	5.519313370871681e-15	5.355749380622496e-15	4.984937079987295e-15	5.1146576161497086e-15	4.943698110118282e-15	4.372678900720879e-15	3.434425264095396e-15	3.661666998554343e-15	4.673920312023068e-15	5.940647291997731e-15	5.97003932188281e-15	5.608065007814702e-15	5.7628616306434695e-15	7.011084272539477e-15
136	2.044473231979075e-15	2.233184393370244e-15	2.013145193587127e-15	1.723643016037685e-15	1.4580441765054298e-15	1.0107869104682844e-15	7.027967183381845e-16	3.3733896267987835e-16	-9.811708072204859e-17	-4.2864227946622213e-16	-1.1578185795079942e-15	-1.061125528630801e-15	-5.747923038241496e-16	-3.289807567436264e-17	2.1459058699575638e-16	4.948745358789835e-16	1.271967586439159e-15	2.152267509058365e-15	2.836942561322772e-15	3.09965913167827e-15	3.4678511780552326e-15	4.182570110358224e-15	4.624135680241416e-15	4.821638868984469e-15	4.1762211734076e-15	3.5812603443685524e-15	2.849466110063271e-15	2.0109580908846347e-15	5.636171183018258e-16	-1.0069479931253889e-15	-2.0944000057602894e-15	-2.39932864822888e-15	-2.382152620773017e-15	-1.9510736849318965e-15	-3.0142730714188687e-15	-4.3499845902370426e-16	2.541898358996293e-16	1.2371980347241738e-15	1.2408165496160201e-15	2.1809916385528134e-15	3.776828761586228e-15	5.393308555003754e-15	5.49815799152002e-15	5.052653733031953e-15	4.579911993245848e-15	4.944918527485703e-15	5.012636529254034e-15	4.5023031557453584e-15	3.692372770794808e-15
137	3.908511785614988e-15	3.4511492854717205e-15	2.959582404278661e-15	3.0331479791774894e-15	2.437781225194501e-15	2.0559085161312717e-15	2.0309155650700464e-15	1.9828015681193788e-15	1.5242476200888852e-15	9.93619692183582e-16	9.824648515420676e-16	1.8490925591192788e-15	2.5687641331007543e-15	2.2004994552237074e-15	1.5892565573740887e-15	1.8680487337607262e-15	2.86734055835845e-15	3.649438781384443e-15	3.4637253212349468e-15	2.926897499703699e-15	2.938568102852965e-15	3.2907404131325207e-15	3.158937513489464e-15	2.5690490445650043e-15	1.706889658403213e-15	8.296217769657985e-16	2.3594183663569977e-17	-1.3707427847568961e-15	-2.2578147041758398e-15	-2.916780426384995e-15	-3.5159058724581225e-15	-4.3087687479870355e-15	-4.909624066990824e-15	-4.560052585627222e-15	-3.9185324294252026e-15	-2.634702980654244e-15	-2.868218410804374e-15	-3.455615635424773e-15	-4.0547831155855425e-15	-3.939051122271117e-15	-3.819207097022371e-15	-4.207996072954201e-15	-5.2442253664796045e-15	-5.799002030553164e-15	-5.865011990049956e-15	-5.748272385079868e-15	-6.395193658811068e-15	-7.699859473191269e-15	-9.085865722651562e-15
138	3.3188373403365215e-15	3.707220671501829e-15	4.051500034576428e-15	4.124754794532647e-15	3.834413888278946e-15	3.489199545885879e-15	3.586480405159919e-15	3.680348057060406e-15	3.5954332243993325e-15	3.1536674002506317e-15	2.4396047491350834e-15	2.2203461933365627e-15	2.347970845553468e-15	2.319156849422082e-15	2.117025548020679e-15	2.178359934229627e-15	2.7178705725839664e-15	3.16918215323431e-15	2.996772527992677e-15	2.4994352580005716e-15	2.423344284284741e-15	3.1436926682961905e-15	3.880959081149619e-15	4.143188119487937e-15	3.981799111392702e-15	4.019657297168086e-15	3.957213932328231e-15	3.302981779285506e-15	1.867155421605151e-15	5.772228307422009e-16	4.474700598453553e-17	3.463352369604681e-16	5.297585762877014e-16	6.360900025376279e-16	-3.999196524169131e-18	8.812786047500757e-16	1.0232409598015396e-15	1.117097837677925e-15	1.235144181002501e-15	2.2482000259116646e-15	3.604741772141231e-15	4.2091379791116834e-15	3.4870497636158072e-15	2.6520433699916256e-15	2.2454276944884642e-15	2.9022976870000703e-15	3.1946107342821854e-15	3.2381112981374704e-15	3.0643656803871742e-15
139	6.104020847159599e-15	6.2408144051156144e-15	6.4760447672905635e-15	6.673170046571287e-15	6.169191653101934e-15	5.8481465061201486e-15	5.987802290454579e-15	6.453108354168676e-15	6.285386925444858e-15	5.600521583304271e-15	4.4204238528339586e-15	4.007147900749012e-15	4.433948057568826e-15	5.063810229178333e-15	5.3880994919393674e-15	5.6783369440667275e-15	5.737030806968292e-15	5.647405348547121e-15	5.209137679230028e-15	5.115232878043282e-15	5.594805829695446e-15	6.499874584421675e-15	6.5529205272568205e-15	5.85167474258286e-15	5.0932227465121216e-15	5.224691034906649e-15	6.0332136969156345e-15	6.087720888316647e-15	5.309064360747363e-15	4.143178263490807e-15	3.3151181995305627e-15	3.108667047440233e-15	3.1794009775884686e-15	3.680189552710325e-15	3.726677609084005e-15	5.572440620553546e-15	5.669549501903544e-15	5.1182813974679085e-15	4.174487746577685e-15	4.227965963581401e-15	5.100465470386118e-15	5.738664690731976e-15	5.498342231332428e-15	4.694260486555769e-15	4.344708138208203e-15	4.209431469626076e-15	4.155744134629454e-15	4.035785314252688e-15	4.0130721105137874e-15
140	4.83244444777631e-15	4.784800122551345e-15	4.830534389623518e-15	4.780855858880155e-15	4.322252038229327e-15	4.015926764795757e-15	4.01619257513445e-15	4.334376687235786e-15	4.532093473582338e-15	5.046508367408295e-15	5.662478093680236e-15	6.31369814099523e-15	6.553831203776558e-15	6.141293351249715e-15	5.6929393595690704e-15	5.7041355602837285e-15	5.798750465307431e-15	5.4195149292226055e-15	4.44250597716294e-15	3.821278731835181e-15	4.0118648264263106e-15	4.8404265640960524e-15	5.059919152677747e-15	4.763048031187895e-15	4.357369294066882e-15	4.737006542078258e-15	5.57411094228688e-15	5.93879015504152e-15	5.400342959238986e-15	4.6971446060787385e-15	4.385263496300369e-15	4.548321089743831e-15	4.939943972156153e-15	5.294082997732141e-15	5.263064095626349e-15	5.635397248990648e-15	5.098149023529386e-15	4.2425476724488095e-15	3.573232408746181e-15	3.568310373574304e-15	3.76568804838824e-15	3.656820387769205e-15	3.1119913394769447e-15	2.8196590751149997e-15	3.083094670601553e-15	3.480472712692848e-15	3.2416925484583823e-15	2.672226738014292e-15	2.1259232624781094e-15
141	4.425639111462829e-16	1.790213949181269e-15	2.023743612879263e-15	1.5212305684216256e-15	7.330495899063787e-16	6.061934670375738e-16	9.425887414589395e-16	8.850161751472454e-16	2.5384220957044655e-16	-4.068105873936586e-16	-4.682936903700082e-16	4.841093301108469e-16	1.6944761582013105e-15	2.2627886969351346e-15	2.2346656556788334e-15	2.217878925201496e-15	2.7835093046018405e-15	3.273524340465305e-15	3.4254743571088236e-15	3.388826427905936e-15	3.903193528224807e-15	5.045351988884925e-15	5.692639056907071e-15	5.377997056678843e-15	3.945035218014842e-15	2.4886711164162377e-15	1.1623822174468477e-15	-4.955510669681078e-16	-2.3786091667710396e-15	-3.824924423828097e-15	-4.261682600595145e-15	-3.877121797348976e-15	-3.808085159426002e-15	-3.910709698843729e-15	-4.12497358265859e-15	-2.431150481037722e-15	-8.491179902089978e-16	4.906435951548451e-16	1.2446904224710964e-15	2.5454115853688996e-15	4.2332310442193024e-15	5.371527536948231e-15	5.160225958540296e-15	4.437239878480514e-15	4.048337391391526e-15	3.945540746573077e-15	3.3029017226423434e-15	1.893163750525363e-15	4.424756977761586e-16
142	1.0270491382155247e-14	9.700908765164146e-15	7.495659262647037e-15	6.500653082733472e-15	6.301693026614994e-15	7.188752805601259e-15	7.470153931551937e-15	6.207208563707043e-15	4.578150630522216e-15	4.070006423509574e-15	5.0344925706242365e-15	6.433897696156713e-15	7.373059528734354e-15	7.00717232517891e-15	6.719360659087689e-15	7.367813094203632e-15	8.481431945088915e-15	9.237490899319567e-15	9.570451076663465e-15	9.969469203109122e-15	1.0636072005481294e-14	1.0914798510457342e-14	1.0022884106820436e-14	8.937300834798378e-15	7.680739621481747e-15	6.104880245648273e-15	3.729410536187364e-15	1.5247262340908389e-16	-2.6167280887549244e-15	-3.639690049646523e-15	-3.430033535953285e-15	-3.558366784639732e-15	-4.833382658252845e-15	-5.927640004413659e-15	-5.639694689225656e-15	-2.6452055410179243e-15	-6.018583582174403e-16	-1.3183347692427176e-16	-8.567204356261596e-16	-6.355150659952409e-16	5.665723514127021e-16	1.091546642140802e-15	-1.3699903271696454e-16	-1.5029116204545455e-15	-1.8295134318378244e-15	-9.548743036976872e-16	-1.085648621789159e-15	-3.0781585902078765e-15	-6.06134684208466e-15
143	5.93912471830011e-16	1.0003292359939012e-15	1.3231360807457983e-15	9.740354686780641e-16	-2.2520122104468646e-17	-5.537298251848207e-16	-2.152804590907135e-16	3.296985658885558e-16	5.241876722350931e-16	8.768662749861888e-16	1.8517169723958185e-15	3.653768506991401e-15	4.888831341932919e-15	4.71575500590778e-15	3.7702667395060045e-15	3.257737395355483e-15	3.1544652625661955e-15	2.870576093274419e-15	1.7672392058917105e-15	4.907006555587087e-16	1.1773182577729955e-17	5.816335379239247e-16	1.277786353954916e-15	1.8799342992134467e-15	1.58589674085581e-15	1.581105942453744e-15	2.0330654293575455e-15	2.8302918253683875e-15	3.1912358028312495e-15	2.8091324020336226e-15	2.2210523416388755e-15	2.291597489151577e-15	3.0677788322638925e-15	4.047019581215708e-15	3.713522613575246e-15	3.666008078735945e-15	2.494287252715099e-15	1.4917071907979786e-15	3.18882517492003e-16	-2.674403096993268e-16	-2.873506386715003e-16	2.1931670357696458e-16	2.678481429038714e-16	4.702435814668026e-16	8.798008590199585e-17	-2.0224145327704528e-17	-6.141415668857042e-16	-1.2366496330718563e-15	-1.6332735066177261e-15
144	6.334054497947687e-15	6.73220681312489e-15	6.6421712998794e-15	5.9717450969727796e-15	5.514314188011259e-15	5.6122123558756475e-15	5.7425954485471035e-15	5.471822539067861e-15	4.871929896005357e-15	4.508713743628046e-15	4.560786883027111e-15	4.325966471239837e-15	3.831431160903648e-15	3.364830016397541e-15	3.4225539011802894e-15	3.8787982927793354e-15	4.609019484650166e-15	5.276581754720721e-15	5.6717368691352395e-15	5.514476936498556e-15	4.7408066076016124e-15	3.861066383937308e-15	3.633748914987075e-15	4.114553749906842e-15	4.736245498230977e-15	4.682805131130148e-15	4.458273995498101e-15	4.9504303503958656e-15	6.104012927573718e-15	7.217546496435098e-15	7.18145529728747e-15	6.050299584844185e-15	4.995122681623724e-15	4.463568269009133e-15	4.966054212052086e-15	4.744288717936709e-15	4.6730949858180845e-15	4.261452923411187e-15	4.134934979331654e-15	3.72100583337515e-15	3.192119431533562e-15	2.4320057921019887e-15	2.179456007137132e-15	2.2019575511770594e-15	2.288579047711261e-15	2.0002153901721985e-15	2.0194243812256733e-15	2.674234589611509e-15	3.776173658093483e-15
145	-4.669629462216434e-16	-7.117217660483078e-16	-1.3280960820087536e-15	-1.1774125602583562e-15	-2.534093452909734e-16	3.883194903458084e-16	1.99524274231977e-16	-1.272283897238464e-17	3.463291026015285e-16	9.708803501886273e-16	9.096787944070222e-16	-2.022171574005103e-16	-1.2101151483941156e-15	-1.1661904174310867e-15	-4.613191404259841e-16	-1.1447817204305883e-16	2.98362895797922e-17	2.7252475410599017e-16	1.2164135836501787e-15	2.0150369321097973e-15	2.052326807389836e-15	1.6957343898952878e-15	1.5437282896988416e-15	1.686327556254431e-15	2.2353844072037335e-15	2.713603445912309e-15	3.3210192109840596e-15	3.785518979155338e-15	4.005982339085428e-15	4.208512403997923e-15	4.771663650579856e-15	5.5462743697229324e-15	5.998373921864364e-15	5.8827922160683384e-15	5.947235507076944e-15	5.4304698263745255e-15	6.161377771781811e-15	7.140159683806959e-15	8.36172126501422e-15	9.196054905695893e-15	9.600922458977227e-15	9.97010042626637e-15	1.0732839114765034e-14	1.1205540405123281e-14	1.1512086131789622e-14	1.0369340904080255e-14	9.557530362639357e-15	9.674519895922444e-15	1.145638740626876e-14
146	1.7628448769869597e-15	2.4147899045242774e-15	2.3773288420042105e-15	1.6169583251574295e-15	9.20223787874211e-16	9.248616855272708e-16	1.4509876368754312e-15	1.2990647061119276e-15	6.884464192740368e-16	2.303819546816261e-16	4.127606113149784e-16	1.325467234365779e-15	2.0076439630719262e-15	1.912982362764195e-15	1.4762809069628982e-15	1.4487438106969981e-15	1.904531273535746e-15	2.1522785672817587e-15	1.9153041559002617e-15	1.690778047750597e-15	2.1194960420962355e-15	2.961522743030349e-15	3.3106038224652936e-15	3.027622350352157e-15	2.300916513791663e-15	2.1397487524151165e-15	2.178227522112147e-15	1.95854282748419e-15	9.452528688289386e-16	8.119248289375822e-17	-2.923131442334482e-16	-1.2863640429945477e-16	-3.582599038584581e-16	-7.316248933992694e-16	-1.5788817481268577e-15	-6.197547390913251e-16	-1.4101572957353058e-16	-8.855994379233013e-17	-7.685533691345868e-16	-8.606187726325796e-16	-2.119194285725795e-16	7.013939334324427e-16	6.824316725670682e-16	6.981350963925389e-16	4.1317523936338255e-16	1.1928216995158745e-15	1.3981649846106921e-15	1.3258160219486474e-15	7.438398878654501e-16
147	5.234586503871124e-15	5.94121858762881e-15	6.460062675235015e-15	5.6168300645884625e-15	4.2702509093812445e-15	3.0496681562520537e-15	2.8475477235038262e-15	3.1027472610811543e-15	3.603805936319935e-15	3.834265600254881e-15	3.8399513547637545e-15	3.1830298664856826e-15	1.4633212475120584e-15	-6.390409509093788e-17	-2.674842119537391e-16	1.142146745003862e-15	3.2868108601773364e-15	4.620286186221998e-15	4.8114262508513955e-15	4.8154218453631515e-15	5.714327206582107e-15	6.693574855777056e-15	7.403738327376914e-15	7.225604175183779e-15	6.425039763343234e-15	6.007711952218504e-15	6.260613926675239e-15	7.441139189023098e-15	8.478022768569281e-15	8.961332668381056e-15	8.436592471816964e-15	7.566951713370897e-15	7.052158208219772e-15	7.10867833167322e-15	7.470485074618673e-15	7.239978121839994e-15	7.033115930965801e-15	7.219054334850653e-15	7.598027301469704e-15	7.386933804152542e-15	6.4663889448915e-15	5.47655538649819e-15	5.356819173377766e-15	7.082962366102634e-15	7.641460327411891e-15	7.86129237008011e-15	6.9153254963423765e-15	7.092656176662909e-15	8.804724582282664e-15
148	-2.2270699907797426e-15	-1.959809901516061e-15	-1.6555351856711376e-15	-1.2388491313964983e-15	-1.052538401605644e-15	-1.4878614647928376e-15	-1.8670234479559217e-15	-2.1590258736541874e-15	-1.3657756862567902e-15	-6.34023402170022e-16	-4.462808696676921e-16	-6.807864786340934e-16	-7.515092940776281e-16	-3.2710022391027853e-16	4.400195919897099e-16	8.421083060686137e-16	6.795532457740542e-16	-3.830038393136145e-16	-1.3675374546457468e-15	-1.5508704348558116e-15	-7.054621525602385e-16	1.0139715322096428e-16	1.1757117317063436e-16	-4.0574333247341495e-16	-5.605276790052071e-16	4.9770142936868085e-16	1.7299793812896261e-15	2.4654512102887925e-15	2.133646907285551e-15	1.7532201246493826e-15	1.373958117160251e-15	8.478877340450518e-16	-2.281450680347507e-16	-8.886758526325295e-16	-7.873934813422634e-16	-9.388168146683507e-17	2.0331991078555739e-16	-2.6086774671856326e-16	-9.228312842854234e-16	-9.103015139007895e-16	-5.025236925947889e-16	-2.3436633584693445e-16	-9.675843144421204e-16	-1.5382856824926413e-15	-2.192583421049707e-15	-2.0441860233684658e-15	-2.3404250833121825e-15	-2.524518364360064e-15	-2.459450122041166e-15
149	4.666914156257018e-15	5.213353541643208e-15	4.970234845241386e-15	3.685365917334743e-15	2.6807038354595332e-15	2.7714424764183387e-15	3.6679750838105754e-15	4.145949215191239e-15	3.888948841239353e-15	3.559576948422716e-15	3.7387697133214955e-15	3.64486444450966e-15	2.758982702687763e-15	1.3450120039796772e-15	6.13122758202863e-16	1.0323036892447451e-15	2.1756551917795767e-15	3.0536380248408627e-15	3.347365666995548e-15	3.468896453596093e-15	3.627194298335016e-15	3.60655085493807e-15	3.419895881468572e-15	2.9176034350739842e-15	2.4943106729755285e-15	1.8688757095643706e-15	1.3184611562000577e-15	1.362804173275664e-15	1.9474881014448157e-15	2.8275795256680103e-15	3.03016859727454e-15	2.370651877824836e-15	1.5968555409434949e-15	1.0321804821949012e-15	1.4297585063899901e-15	1.079805789041515e-15	1.051855655936854e-15	7.787390631770117e-16	7.253617913663615e-16	2.821407401525289e-16	-2.7253503901803876e-16	-6.976795462007091e-16	-3.271205440060177e-16	2.2021494181160944e-16	1.596656116511961e-16	-3.9736211252252723e-16	-9.305482936613037e-16	-6.653908156644562e-16	2.1045774062555206e-17
150	-2.0063839661300877e-17	9.027871936604167e-16	1.3323518699394872e-15	1.0177825136481891e-15	5.538511722149456e-16	5.712555444161807e-16	1.0151629461949255e-15	9.00023441804251e-16	6.823502651806065e-16	6.868483308477059e-16	1.2393849087994422e-15	1.717311088351909e-15	1.6980731232747666e-15	1.2137071383498707e-15	1.0248021479291242e-15	1.3551355309782792e-15	1.802880169736319e-15	1.5433167232863087e-15	8.748179339341976e-16	4.754767224933403e-16	7.092308647123701e-16	9.790688466671048e-16	8.98425896600134e-16	8.667532456890038e-16	1.3560238588825858e-15	2.551614123002334e-15	3.591596907245721e-15	4.1218789020795044e-15	4.051491965517127e-15	4.37341436517428e-15	4.6753127789198366e-15	4.273691064146314e-15	2.9614083571154043e-15	1.5861471835726921e-15	1.2897684123856766e-15	1.5283205762608086e-15	1.8833555926413634e-15	1.6065055266680276e-15	1.4116074069029715e-15	1.6866549035383303e-15	2.181580841814355e-15	2.078124409055718e-15	1.0438960551761796e-15	2.992738278273117e-16	-9.625532363456951e-17	5.872375368355538e-16	8.528058418437438e-16	1.0674957146725946e-15	1.2116983489596483e-15
151	5.1681800613713414e-17	1.2600537162166751e-15	1.5226691892305432e-15	1.5200546711858937e-15	2.263703979049155e-15	2.975096976859491e-15	2.680199360212596e-15	2.090279523594789e-15	1.6690222376537747e-15	2.2723800239130144e-15	2.6297867463826163e-15	1.6680396300901032e-15	-1.4094004989825612e-16	-8.635222598018691e-16	1.6368058702773533e-16	1.5943044867324617e-15	2.3725955358235605e-15	1.9013982618549484e-15	1.5861725182458743e-15	2.2744086621486544e-15	3.955810150966806e-15	6.3700713382331144e-15	8.768779358167557e-15	1.0654545448234376e-14	1.2530901910166882e-14	1.3995865338528983e-14	1.5287858474645298e-14	1.5981415939866663e-14	1.620350594448035e-14	1.612804377260435e-14	1.6322048255381154e-14	1.654523638856132e-14	1.6964174176560965e-14	1.7690435062988185e-14	1.9800458964293e-14	2.1938626129279084e-14	2.40744471932225e-14	2.4891804394541665e-14	2.508204961886357e-14	2.555868531902102e-14	2.6661868457750647e-14	2.846180051873447e-14	3.0106018595777853e-14	3.0528839328559795e-14	3.0915692100141785e-14	2.982021861849416e-14	3.0052457966282496e-14	3.174138810786321e-14	3.556964682631567e-14
152	5.426015660892101e-15	6.154449767591646e-15	6.496371373861037e-15	6.592886844592628e-15	6.1907004426657015e-15	6.09834307708932e-15	6.420123660420057e-15	6.252810918818336e-15	4.965792260003221e-15	3.36330719657189e-15	2.633965889963733e-15	3.3449069374865794e-15	4.5949163792153145e-15	4.936056655945196e-15	4.690000109864926e-15	4.864914040740407e-15	5.758430376896281e-15	6.315809751030065e-15	6.093560021805746e-15	5.9011570210017275e-15	6.591325836423916e-15	8.002642266886151e-15	8.547606942290152e-15	8.119421292799205e-15	7.469798327829344e-15	7.536292521324212e-15	7.647802689156285e-15	6.5232279606991915e-15	4.311246404492692e-15	2.482957301081739e-15	1.8227530069227145e-15	1.8822269195175894e-15	1.397655613231216e-15	6.241455142296679e-16	1.7448202352323329e-16	1.819737138113222e-15	3.5049859842666147e-15	4.377007835645367e-15	4.4828426782629894e-15	5.157223884922712e-15	6.838552907866637e-15	8.531529767770059e-15	9.089777802313467e-15	8.685929468031418e-15	8.18789064315978e-15	8.242259978346902e-15	8.240206585882083e-15	8.097381243041226e-15	7.590093118501789e-15
153	1.7525522994539795e-15	2.7185314173749046e-15	2.8720522529762414e-15	1.887969334402742e-15	8.001566406719617e-16	5.003215729497922e-16	8.079560981195197e-16	9.013408155500925e-16	1.5154462035168403e-16	-8.631747133125562e-16	-1.2682124274692081e-15	-4.60375856643307e-16	6.645504698443411e-16	1.1281074027846411e-15	4.993690056683612e-16	-2.953523084816654e-16	-6.528391614559573e-17	9.768940794892858e-16	1.8428987100832933e-15	2.165198819332344e-15	2.5034547332065476e-15	2.8009242555380952e-15	3.0358312997148706e-15	2.733124684957709e-15	1.8289083954374867e-15	1.6058097442131028e-15	2.4880417073534495e-15	3.1924603481290828e-15	2.64320010703142e-15	1.2852483921421774e-15	1.2648143714308592e-16	-2.1794706336713598e-16	-5.185273723058846e-16	-6.954870525109827e-16	-1.2452537264772075e-15	-1.9070492461971123e-16	4.850291789754449e-16	3.3966693973077515e-16	-3.049005321712274e-16	1.4456702003823423e-16	1.824481896730657e-15	3.2607469695933e-15	2.7218845636715645e-15	2.130846257494652e-15	1.0392283836805497e-15	2.1699831888431584e-15	2.7915511212582623e-15	2.691037259157845e-15	2.0393934616552096e-15
154	4.723699237033212e-15	5.029196362502008e-15	4.239884637873669e-15	3.76672174634517e-15	2.9804149389463076e-15	3.5171585360790643e-15	4.628421992282891e-15	4.455562764219023e-15	3.1011371950372546e-15	1.5934273975801574e-15	1.413647035779693e-15	2.5459966456859695e-15	3.710367063243996e-15	3.622995112283112e-15	3.238190047389208e-15	3.880287137454221e-15	5.040954214888574e-15	5.331371064046106e-15	4.807232799144801e-15	4.220831002922678e-15	4.583387449105201e-15	5.406530982499153e-15	5.579119103612921e-15	5.149764344668315e-15	3.3907431021268418e-15	7.867000640040798e-16	-2.512276057404171e-15	-6.375259840944037e-15	-8.848152226292786e-15	-9.398599353499164e-15	-8.830977523394376e-15	-8.682781768047689e-15	-9.58822389035775e-15	-1.0195943985100729e-14	-1.0044514450434647e-14	-7.880889511967243e-15	-7.141671523385126e-15	-7.502123164170084e-15	-8.421791959426785e-15	-7.856907878781414e-15	-6.243471850966565e-15	-5.070152529794767e-15	-5.960640083244078e-15	-7.368336711005204e-15	-8.360257809538473e-15	-7.81787423474364e-15	-8.112744514654306e-15	-1.007600712444876e-14	-1.355335623239285e-14
155	1.0235000978579517e-14	1.0128592452506177e-14	1.0273372192272126e-14	1.0309397649298315e-14	9.908489465604498e-15	9.352562292653165e-15	9.037218374643629e-15	9.134152010168826e-15	9.47906840112173e-15	9.765901428748449e-15	9.748822132766387e-15	9.686030751301124e-15	9.854956209125839e-15	9.9327205459626e-15	9.684470591215077e-15	9.024152937406442e-15	8.330009917898393e-15	8.154884339976197e-15	8.436218801243895e-15	8.848917847679142e-15	9.035760646519926e-15	9.027849872567145e-15	9.034922000593306e-15	9.536956151684105e-15	1.0133131496137421e-14	1.0769851489091342e-14	1.1039000036557723e-14	1.0637447571721337e-14	9.935772497595089e-15	9.556716421787125e-15	9.467563438404115e-15	9.082544279007315e-15	8.192462808066224e-15	7.320271572391934e-15	7.26982332847238e-15	7.913573235286436e-15	8.104173411160983e-15	7.383681153258534e-15	6.739426608035028e-15	7.08730579806949e-15	7.996032194549349e-15	8.540640671838048e-15	7.893919823174527e-15	7.388860976822967e-15	7.018668712982021e-15	7.642166527622418e-15	7.844458558763743e-15	7.858190134395309e-15	7.784896745224526e-15
156	-2.616101422377035e-15	-1.997700543553486e-15	-1.4050586067503611e-15	-1.4941740325280439e-15	-2.0460670880473652e-15	-2.5992153441934032e-15	-2.6045036473562153e-15	-2.716215439117902e-15	-2.6278029535084763e-15	-2.451017036568187e-15	-2.2085599594346803e-15	-1.883647206501233e-15	-2.0101255269220626e-15	-2.647689677948346e-15	-3.3011148146376084e-15	-3.468649124893541e-15	-3.079433910275311e-15	-2.792794535470796e-15	-2.834751644637373e-15	-2.8842028289548533e-15	-2.5056000246240722e-15	-1.9832371238950954e-15	-1.9082947598436853e-15	-2.2154354698777948e-15	-2.3287179391351865e-15	-1.6196502714510922e-15	-8.154408476333796e-16	-3.7115097134794595e-16	-7.196337536499184e-16	-9.234067899899711e-16	-9.447454092549503e-16	-1.0374887393550079e-15	-1.895232241738988e-15	-2.6801948137297002e-15	-3.1778439910708843e-15	-2.1507229571394734e-15	-1.5945678579162712e-15	-1.7983281128283757e-15	-2.6527495728284947e-15	-3.019966495677619e-15	-2.9146899455940423e-15	-2.7589354116297186e-15	-3.2818103288612354e-15	-3.4328793619412624e-15	-3.627407072165155e-15	-2.9563310493392843e-15	-2.838845381829881e-15	-2.5909338010514212e-15	-2.336612628504776e-15
157	1.727645556128422e-15	1.292491000720677e-15	7.183752854385835e-16	1.5883610856463834e-16	-2.878636239370603e-16	-3.3283445732476437e-16	2.6415910978538047e-17	4.393726398711289e-16	8.954009227397829e-16	1.7218177206143462e-15	2.696169907140876e-15	3.573135142593396e-15	3.665298598337846e-15	3.0998921568838432e-15	2.5766274189504287e-15	2.5634380414927477e-15	2.3496789037172567e-15	1.5676466433061695e-15	3.253022713562645e-16	-4.893107557395782e-16	-5.349296395068453e-16	-1.2760740429498405e-16	-7.345932276930899e-17	1.7053728855160479e-16	3.0659266493122413e-16	9.848899764393723e-16	1.6851528423951794e-15	2.1351739840015806e-15	2.0487680407493275e-15	1.6092658562977621e-15	1.0979260884268583e-15	8.536649701521295e-16	9.97671933364603e-16	1.5978829140475762e-15	1.6605839598803514e-15	2.105814562961106e-15	1.6360586125589181e-15	9.697005623539855e-16	2.2297990523721727e-16	-4.390835503380714e-17	2.1947373465080117e-16	6.400212136632273e-16	5.236606772998732e-16	2.0446289060697122e-16	-5.376268965859615e-16	-9.987389804408462e-16	-1.3829600607375361e-15	-1.6281152114304989e-15	-1.8141055894281108e-15
158	7.450425958348348e-15	7.138410483120816e-15	7.63084733534197e-15	8.058440876179647e-15	7.222360879657585e-15	6.66968566977638e-15	6.7993913778844975e-15	6.999662542473771e-15	6.4810158762484e-15	6.0949360560863525e-15	6.245741908818377e-15	7.133643144962864e-15	7.700448863294619e-15	7.321636032781402e-15	7.07199762164431e-15	7.95317563528352e-15	8.904356414242799e-15	8.93309978801126e-15	7.75157899827815e-15	6.9196621503429665e-15	7.12815781380925e-15	7.866510574964026e-15	7.654790053757873e-15	7.0907070074335146e-15	6.510172444603306e-15	6.706990649260889e-15	7.26319550221324e-15	7.106100910207372e-15	6.5187615924928296e-15	5.778283343493391e-15	5.0721855264492165e-15	4.5796562494769046e-15	4.476818824258116e-15	5.1326929650346535e-15	5.339113093731018e-15	6.85502911272482e-15	6.469705360963081e-15	5.6673297001363276e-15	4.4821709177943085e-15	3.820411247905431e-15	3.507106840542107e-15	3.4620609869418994e-15	3.1924742570826883e-15	3.424832267607671e-15	3.335399845818784e-15	3.2436684281709215e-15	2.60195422880048e-15	2.02916075069218e-15	1.501044833173555e-15
159	8.624879906059382e-15	7.998059638113563e-15	7.703478676048293e-15	8.242741768597262e-15	8.440354779165413e-15	8.267934680004976e-15	7.986604476185569e-15	7.703490919360839e-15	7.46738536582366e-15	6.896311446235151e-15	5.869626378615982e-15	5.335181911322907e-15	5.601717576958033e-15	6.236606340018262e-15	6.7679415782566685e-15	6.957894728153922e-15	6.648521362772163e-15	6.366610043770484e-15	6.407794655777877e-15	7.08244299375466e-15	8.13401962450081e-15	8.911305643353271e-15	8.724541337395424e-15	8.47053886821767e-15	8.538974269160008e-15	9.326812517341112e-15	9.970718188988369e-15	8.986031777623304e-15	7.404237635626561e-15	5.402556271857034e-15	4.023786450035262e-15	3.22932950030606e-15	2.8770588978874542e-15	3.6514325895178125e-15	4.4187968143574015e-15	7.427065929134352e-15	8.014178671445549e-15	7.66331757337858e-15	7.266324907871673e-15	8.6463106772963e-15	1.095734748578553e-14	1.2291205100486613e-14	1.1782685301649518e-14	1.1502605318627792e-14	1.1890266615643979e-14	1.3313018022689784e-14	1.372136059494537e-14	1.327302698401889e-14	1.3193302384524258e-14
160	-7.690689037503702e-16	-1.640823601944664e-16	-1.1309587787222035e-15	-3.0455754258336916e-15	-4.1661863549912025e-15	-3.5241313475452204e-15	-2.3304515108523918e-15	-1.975162992926725e-15	-2.231172399082573e-15	-1.7761884858015957e-15	2.215177652922384e-16	2.285657977184603e-15	3.298737023510215e-15	2.924302407493528e-15	2.2339329424694382e-15	1.964060802859756e-15	2.006670474477498e-15	1.9093031229032325e-15	1.4901381182230065e-15	1.3394767193586825e-15	1.6879221335428051e-15	2.3403517810461316e-15	2.3156872397252063e-15	1.4211379612620712e-15	3.058640130132437e-16	9.814757095417135e-17	1.3578322789837324e-15	3.216060763141572e-15	4.078020980819462e-15	3.4232905879078343e-15	2.1171178490584905e-15	1.6657514578829242e-15	2.527840370899063e-15	3.660142118860903e-15	5.1980189832109425e-15	5.361644744310934e-15	5.921312528297682e-15	5.780084667657462e-15	5.320964525967198e-15	4.393304126201471e-15	3.9207475795194426e-15	3.970183556259811e-15	4.551984414711207e-15	5.187962151457904e-15	5.6816115689262855e-15	6.065389204213566e-15	6.052740407719392e-15	5.8065155549304425e-15	5.537479043480531e-15
161	1.4595771719225904e-15	4.174761046365432e-16	-8.670775406657565e-16	-8.503723633395229e-16	4.928433065219513e-16	1.5191487927029602e-15	1.202433440038026e-15	4.536296906133687e-16	1.9146078207957273e-16	8.043551293132889e-16	1.9706024484970717e-15	2.7352088233114743e-15	3.154092528680244e-15	3.153952147335341e-15	2.433254204465338e-15	9.01259572388804e-16	-4.853694599379237e-16	-1.6214132563527784e-15	-1.791174762918545e-15	-1.2447824126828817e-15	-1.4618732901496933e-16	1.7719824001529856e-15	3.94588695195135e-15	5.619992019071728e-15	6.460467222103774e-15	6.928658421570282e-15	7.979970979447554e-15	9.511018202868573e-15	1.028188985011217e-14	9.682312810353509e-15	8.512962613657154e-15	8.389682297801509e-15	9.942363000321213e-15	1.1887715427880433e-14	1.3681974252287278e-14	1.2539474858644238e-14	1.1849418088649575e-14	1.1260853964459669e-14	1.1591329629940225e-14	1.1793291793710778e-14	1.1701634565321552e-14	1.1584911485218476e-14	1.198198917012869e-14	1.2388999107712644e-14	1.3082880224388911e-14	1.3095787372136769e-14	1.3703231452641568e-14	1.4889716183307193e-14	1.6646516963981e-14
162	5.390261301748609e-15	5.7849186834291984e-15	5.5931200646884225e-15	4.507362309198933e-15	3.3397029155950308e-15	2.850427779145948e-15	2.8307527049923867e-15	2.7411984851393364e-15	2.4877874789445836e-15	2.646331911396737e-15	3.7024682498123575e-15	4.875850719426633e-15	5.5989599216135225e-15	5.633846948772502e-15	5.47937364529409e-15	5.525516613831186e-15	5.727357445554227e-15	5.625714211727167e-15	5.3152486933521445e-15	5.334513895321062e-15	5.897425623231292e-15	6.536192389285175e-15	6.459672483648023e-15	5.915837695286778e-15	5.659329077376351e-15	6.56298662340189e-15	8.310459939485081e-15	9.802048208026273e-15	9.964683801213125e-15	9.497905769158199e-15	9.293275486420598e-15	9.776978638918956e-15	1.040348241592416e-14	1.022751699816622e-14	1.000314598219225e-14	9.1982644085757e-15	9.611502154457363e-15	1.010592030472677e-14	1.0397224565183685e-14	9.798213695410238e-15	9.132197194095865e-15	8.898900211838441e-15	9.591186253765865e-15	1.0479205686168243e-14	1.1128412550779575e-14	1.1285286086322035e-14	1.1536772800705987e-14	1.20940468962059e-14	1.2588060313291412e-14
163	1.1292558799959765e-15	1.0904879781087871e-15	5.700079091937791e-16	-3.2728281991543036e-16	-1.0857854795597334e-15	-1.3197669233824463e-15	-1.242450151604648e-15	-1.1813183061092198e-15	-1.3073554750310932e-15	-9.410009378668642e-16	2.378218813923569e-16	1.398278957352353e-15	1.7403794594240154e-15	1.094522223334725e-15	1.0181601197558685e-16	-4.452063354266837e-16	-4.6086594115599605e-17	2.1281588291557328e-16	-8.379602201718262e-17	-4.0076196417143505e-16	1.4408394314347593e-16	1.8737405465969206e-15	3.7144620460827436e-15	4.490533569249232e-15	4.7290662275583895e-15	4.966031858964641e-15	6.102978052667791e-15	7.359932159439482e-15	7.845335601451718e-15	7.754868356619647e-15	7.643806217987438e-15	8.023803269598396e-15	8.719699798451545e-15	8.927660963360642e-15	9.850066428928796e-15	9.658309961082648e-15	1.0223183904192878e-14	1.0005961292043053e-14	9.573737726818319e-15	8.817337919269133e-15	8.426758663604536e-15	8.3438367672095e-15	8.574472722336705e-15	9.167217125730995e-15	9.857347602125972e-15	1.0770975932024817e-14	1.1349188087132437e-14	1.2072624933962169e-14	1.3252449188884744e-14
164	9.720964723114212e-16	1.531971698860167e-15	8.03224284443403e-16	-7.23740119365101e-16	-1.7096535514161925e-15	-1.4959530846645547e-15	-8.95597696220842e-16	-4.734748327420464e-16	-5.292011837151495e-16	-1.4354362431678396e-16	1.1829056754838927e-15	2.320865625079249e-15	2.608613435525554e-15	1.9359859829227246e-15	8.848777142079936e-16	-9.177809923742513e-17	-3.7558551311131703e-16	-5.477681013221042e-16	-3.2615717991848367e-16	4.921349548042367e-16	1.6599519661429231e-15	2.9870192748301167e-15	3.738448314558471e-15	3.734467949607916e-15	3.88582377562113e-15	4.805568346780583e-15	6.691514090105883e-15	8.294989018839459e-15	8.379887074338719e-15	7.0197927212571145e-15	5.673112870094638e-15	5.67945226853568e-15	7.115774804224458e-15	8.414846812505388e-15	9.90792685017048e-15	9.623813096523513e-15	1.0073630009045385e-14	9.945895126743477e-15	9.771952003108433e-15	9.188368995055467e-15	8.892666944101745e-15	8.81138473096626e-15	9.22156894566501e-15	9.521300884712583e-15	1.0261047327155842e-14	1.0500467930036533e-14	1.0802266833476516e-14	1.1133565786397825e-14	1.203619836477467e-14
165	1.170335951417963e-15	1.505343477364967e-15	7.454431856432379e-16	7.501973911121129e-17	2.9358018433029757e-16	8.684994509534544e-16	1.1263095004157577e-15	8.13089727579253e-16	1.0405962062352896e-15	1.7756383466112787e-15	2.755321679240523e-15	2.9331901138809663e-15	2.4368799918822977e-15	1.871319380352731e-15	1.3245925431126117e-15	9.219381077199138e-16	1.1679947589621148e-15	1.8672057855904543e-15	2.844433375131697e-15	3.3366677589048243e-15	3.560825727000584e-15	4.311332918640689e-15	5.948502307755045e-15	8.162873961391977e-15	9.842082132806936e-15	1.1511080082534289e-14	1.3621655265560784e-14	1.5779495056814816e-14	1.6304587583621113e-14	1.540531046463039e-14	1.4095115633612183e-14	1.3881760731454833e-14	1.4866924186234856e-14	1.609503648140155e-14	1.8082341220243495e-14	1.7667820833467506e-14	1.8034841282653125e-14	1.7134493847802977e-14	1.5999069640526345e-14	1.4828014415523775e-14	1.42176900716608e-14	1.437639231712798e-14	1.464559265647723e-14	1.549336085008739e-14	1.5926680350925105e-14	1.670085525259739e-14	1.669492859980067e-14	1.7421595046937558e-14	1.9472306110902713e-14
166	2.2019435813477584e-15	2.6409643578806907e-15	2.5887362906347126e-15	1.7680509130024823e-15	1.0594359676845276e-15	7.013617850955481e-16	9.826385661204272e-16	1.4157179135031799e-15	2.0384548075359738e-15	2.438460893407589e-15	2.620071810678215e-15	2.0498209459312523e-15	6.364998197809677e-16	-1.1238703700689705e-15	-2.246780084278246e-15	-2.0416339235572118e-15	-7.190799499038252e-16	7.939770477933728e-16	1.6209257451555632e-15	1.888540179928735e-15	2.0341974566374952e-15	2.047169301899491e-15	2.0841690431412574e-15	1.731069012185459e-15	9.47748261124842e-16	1.8764385561596103e-16	6.096622800328196e-18	7.329147620027273e-16	1.2792817795015496e-15	1.2518022252274528e-15	4.0515293804901647e-16	-2.326790764091523e-16	-2.0202132056763156e-16	-1.916256001473507e-16	-3.2541062019052025e-16	-1.2885458901376236e-15	-1.2031805812776674e-15	-4.829648308869255e-16	1.3049320155595057e-16	-4.1431847380198127e-16	-1.3309439530646889e-15	-1.6177298735093347e-15	-9.049450596482518e-16	-1.7292864475810195e-16	-1.2060275585132343e-15	-2.3769563061797992e-15	-3.4591441812198307e-15	-3.230722156144119e-15	-2.5539822483051585e-15
167	-3.4871635843479372e-15	-3.4181941023226993e-15	-3.502790271029963e-15	-3.4480987017732615e-15	-3.2146375826581317e-15	-3.3663148282774287e-15	-3.4121320594861992e-15	-3.4000216219964153e-15	-2.153842222420088e-15	-1.245013259391552e-15	-1.476242272021728e-15	-3.497358152348098e-15	-5.8850288153201595e-15	-7.126281834402708e-15	-7.340893458099917e-15	-7.163206510894794e-15	-7.178538669798614e-15	-6.958503760933767e-15	-6.118041617036983e-15	-5.057636246254372e-15	-4.5932853157977255e-15	-5.3713091382264224e-15	-6.420396808718226e-15	-7.270054813277163e-15	-8.106683922484685e-15	-8.817243021314125e-15	-9.389560660986518e-15	-9.147120022916073e-15	-8.844048479138567e-15	-8.563568742249637e-15	-9.093611882230875e-15	-9.95722776625158e-15	-1.0925810253554526e-14	-1.1722625879895219e-14	-1.1835226849458645e-14	-1.2952359014353877e-14	-1.3018229347099735e-14	-1.3203593015982205e-14	-1.3519034946401517e-14	-1.437819407225158e-14	-1.534869955632413e-14	-1.5963799698346806e-14	-1.6244396889906666e-14	-1.5787134740946728e-14	-1.6424254636591536e-14	-1.599578786572912e-14	-1.6650813879321746e-14	-1.721148953103461e-14	-1.801542275884099e-14
168	-2.629202328791733e-15	-1.8778547175562745e-15	-1.919967554627455e-15	-2.0656770893668245e-15	-1.9503068151676705e-15	-1.7225905874075547e-15	-1.6292143415607015e-15	-1.916017100548993e-15	-2.1634329455005784e-15	-2.4583836267526916e-15	-2.7626605910505064e-15	-2.5999101327090786e-15	-2.0023017781057374e-15	-1.1909974168096316e-15	-8.715494336815084e-16	-1.3320888106396391e-15	-1.8004631928589213e-15	-1.8287117661734623e-15	-1.1911607141235594e-15	-5.708359616850582e-16	-1.7814258559105014e-16	2.890939798237294e-17	1.7294175163615916e-16	1.5859850032179633e-16	-4.63571693328129e-16	-1.2265162374567568e-15	-1.8835033486408058e-15	-2.332809498810795e-15	-2.8680703010358545e-15	-3.78630011111198e-15	-4.696358825332456e-15	-4.990152870103211e-15	-4.8651941897288296e-15	-4.213708278174076e-15	-3.7676995757699876e-15	-2.9618093791915186e-15	-2.5794268276798177e-15	-2.268985553169543e-15	-1.906315068628657e-15	-7.935403951151002e-16	6.182586151289853e-16	1.4461679625754971e-15	1.0958241843610972e-15	5.005165414364062e-16	2.2929210405313483e-16	5.23300656369417e-16	4.150428471588085e-16	-5.38317071006057e-16	-1.826816332770659e-15
169	8.8800186613145885e-16	1.5548744162985672e-15	1.501922375297732e-15	1.1057122989398184e-15	9.687113212457519e-16	1.553634094670038e-15	2.531845571647747e-15	3.1661967655823425e-15	2.973410372078557e-15	2.607963517171451e-15	2.869341688766818e-15	3.855512366313578e-15	4.78308147539758e-15	4.542790458786596e-15	3.1627991089315528e-15	1.663143770900727e-15	1.203343528762214e-15	1.7819049732430986e-15	2.645858140139026e-15	3.27070515215394e-15	3.5861991355382926e-15	4.013305682559521e-15	4.073430192418329e-15	3.646220460134655e-15	2.9420008003896014e-15	2.7287465617288067e-15	3.3578542881366576e-15	4.261816092697132e-15	4.322530838021479e-15	3.405571731613355e-15	2.0121999122248945e-15	1.244149437596853e-15	1.4424929864630423e-15	2.103736516935849e-15	2.9982763600787805e-15	3.0585194616837032e-15	3.0520910233555134e-15	2.763804093416935e-15	3.095033270420133e-15	3.953899178174891e-15	4.874610627194593e-15	5.06403920757287e-15	4.758755487632463e-15	4.6713424062596005e-15	5.482146931104601e-15	6.4772803364112904e-15	6.633949774238955e-15	5.667511432273538e-15	3.973320543326372e-15
170	-1.450427653179021e-15	-1.0678268398879305e-15	-1.5309628200275745e-15	-2.2990997406008733e-15	-2.665736213017801e-15	-2.007111227863367e-15	-8.304655961358436e-16	-1.423583546313174e-16	9.945581171304333e-17	5.435577563515438e-16	1.9656118259001e-15	3.613876122814842e-15	4.458871427972679e-15	3.7255051802000355e-15	2.1269414707464473e-15	6.39629408306941e-16	3.9924571851530346e-17	-2.732345865568547e-16	-2.9947216412024735e-16	1.867804215286262e-16	1.350431129602634e-15	2.764918510923048e-15	3.2896340553897863e-15	2.712889053158145e-15	1.831376909792447e-15	1.8935833012514053e-15	3.1007124015808944e-15	4.3309876128762605e-15	4.332312946826558e-15	3.2117808844548203e-15	1.876061710792911e-15	1.4109122740876939e-15	1.648701949530978e-15	1.8563663966610343e-15	2.467585482966906e-15	2.4060775284452986e-15	3.478474856766393e-15	4.009468072472386e-15	4.0170254617641775e-15	3.580245365474956e-15	3.656003109381565e-15	4.33691709636848e-15	4.991228161612332e-15	5.338424838015372e-15	5.4301437417434225e-15	6.08063765386597e-15	6.295707911388719e-15	5.770869884129102e-15	4.504443589727608e-15
171	5.040722057216085e-16	9.032700857576725e-16	1.1116770819431528e-15	1.2666086003219903e-15	1.4840789259706407e-15	1.7709131428451166e-15	2.1235244156047434e-15	2.206326892859526e-15	1.936113788803224e-15	1.6434712523244986e-15	1.7498258007750924e-15	2.534825228788902e-15	3.3085411021419066e-15	3.150546539660047e-15	2.233757135509237e-15	1.4956891843008545e-15	1.7877630153490322e-15	2.5341468778735277e-15	3.0597394362326926e-15	3.1692148454766854e-15	3.3071531561160515e-15	3.82354153362281e-15	4.151734725650171e-15	3.912567971423622e-15	3.2151631472897005e-15	2.6917334662722072e-15	2.4184199395881317e-15	2.1194281350104293e-15	1.431804042677487e-15	8.210649451697385e-16	6.335981052444543e-16	1.0140133510868193e-15	1.261052113342882e-15	1.234142107861686e-15	8.769589099531012e-16	1.5201990385745056e-15	2.5497265105230084e-15	3.4449792256016334e-15	3.674440369147964e-15	3.635832802899705e-15	3.802269131451664e-15	4.273434017109199e-15	4.846551665986387e-15	5.117346904934507e-15	5.367080773593483e-15	5.5013380792364015e-15	5.418015784386114e-15	4.793234191439096e-15	3.451873991900742e-15
172	-2.907723766028845e-17	-3.509905839145391e-17	-9.42390450157894e-16	-1.221286176033732e-15	-7.01324364624209e-16	3.71319458477149e-16	9.469050860462971e-16	8.365588775149056e-16	4.34650534057237e-16	3.9323317961150543e-16	9.719756844411035e-16	1.9027275715982248e-15	2.5104205623599667e-15	2.5476703171026924e-15	2.2293670292010164e-15	1.9221586545292002e-15	1.73118047733133e-15	1.1680346034328033e-15	3.050318077828185e-16	-4.006396292838564e-16	-3.343250229363429e-16	2.706032100177104e-16	2.361860689950766e-16	-7.225704425177922e-16	-2.2172220216355396e-15	-3.389811564380129e-15	-3.991039024909803e-15	-4.755918434704521e-15	-5.589780968585309e-15	-6.241291432384837e-15	-6.094473934002812e-15	-5.092417237480696e-15	-3.944788798629181e-15	-3.3274400116007347e-15	-3.0532215178167632e-15	-2.537827460122513e-15	-2.041025483897668e-15	-1.6026791003472136e-15	-1.1407202580923179e-15	-2.8312001088377024e-16	9.236083533003504e-16	1.4956936619298671e-15	1.1242320156020977e-15	-1.4352285122532497e-16	-1.0451863798726613e-15	-1.80844765443381e-15	-2.382995429940376e-15	-3.742671565148271e-15	-5.731930152442168e-15
173	3.147178272297517e-15	2.766116367276267e-15	1.1640302470650584e-15	2.7255949277568843e-16	3.2509409991403085e-16	1.5266539234000336e-15	2.0558325819403076e-15	1.1929416638372862e-15	-2.983913120967266e-16	-9.804769659300771e-16	-2.5919920842826825e-16	1.1452156302017323e-15	2.15217510067026e-15	2.4445855486972335e-15	2.8338354192340866e-15	3.877942107585581e-15	4.264886635189595e-15	3.274092707630707e-15	1.1485005264959715e-15	-8.202150089922955e-16	-1.561316379105222e-15	-1.2498701400615524e-15	-1.0476376586414666e-15	-1.5251039729430891e-15	-2.9962476521185697e-15	-5.4865395354986235e-15	-8.155303947353094e-15	-1.0446557912979537e-14	-1.0567642469542276e-14	-9.450299465391075e-15	-8.621852946574046e-15	-9.409404116096197e-15	-1.0903055377875849e-14	-1.1567505562775554e-14	-1.1075542949641306e-14	-1.0352427279476209e-14	-1.102138183451999e-14	-1.1621151311046821e-14	-1.0888676145265572e-14	-9.008970500423183e-15	-8.108221579673728e-15	-8.954025570478264e-15	-1.0427453094699322e-14	-1.1196637190301875e-14	-1.0790887550790376e-14	-1.1440713539984012e-14	-1.3289799803360562e-14	-1.6078709528741953e-14	-1.8897127402258894e-14
174	4.0163084286346075e-15	4.2237805265063355e-15	4.236288051846582e-15	4.935815814425271e-15	5.999987744590218e-15	7.341341622444849e-15	7.843589316480994e-15	7.232301212399358e-15	6.246612124566581e-15	5.924475349144918e-15	6.6292379326366485e-15	7.6146320661905e-15	8.111544826484084e-15	8.131183092146955e-15	8.187546542892137e-15	8.333636806368204e-15	8.192293577364985e-15	7.334509631815506e-15	6.066338309342689e-15	5.141655246983286e-15	4.978523904085336e-15	5.103409926177045e-15	4.717783008213534e-15	3.657710423499113e-15	2.032922847216841e-15	3.773430503472026e-16	-4.786976133051015e-16	-7.537607857077384e-16	-3.0904418930280204e-16	1.9893267069392199e-16	5.726476424979882e-16	1.0694176079079907e-15	2.295976948091182e-15	3.5101924225985535e-15	4.7535655179829044e-15	4.31792663839021e-15	3.608034625544002e-15	2.906819536374254e-15	3.368126164438598e-15	4.754460913203522e-15	6.215818344499024e-15	6.384462158829347e-15	4.919997402318166e-15	2.759510079687979e-15	1.1123948987911776e-15	8.988643196875476e-16	8.695467097581015e-16	-1.4882437903990802e-17	-1.9834249522429896e-15
175	-5.381398552145632e-15	-4.731097509059857e-15	-4.3784209788829845e-15	-3.948707784580137e-15	-3.807972156509217e-15	-4.025306917849962e-15	-4.35739724728335e-15	-5.08369168464216e-15	-5.813592323042608e-15	-6.345504550938197e-15	-6.265610204300722e-15	-5.582689105396473e-15	-5.032783310527607e-15	-4.966553266137779e-15	-5.274696898554072e-15	-5.3153308234739346e-15	-4.930565678428505e-15	-4.832739224634617e-15	-4.89975250813832e-15	-4.941920181079511e-15	-4.60281243688512e-15	-4.2361565425972405e-15	-4.231730421719807e-15	-4.643244855222082e-15	-5.132752287014733e-15	-5.461661317561851e-15	-5.823881473430273e-15	-6.6747580972620444e-15	-7.778288048658749e-15	-8.870658398832417e-15	-9.551094479883567e-15	-9.62939870457147e-15	-9.308124093319811e-15	-8.525184060801849e-15	-8.04198272406267e-15	-7.261928638093164e-15	-6.843841335045363e-15	-6.391195521544342e-15	-6.059864089480995e-15	-5.488895029135096e-15	-4.948389017628213e-15	-4.620551121969031e-15	-4.827172316856267e-15	-5.1883887427214906e-15	-5.688464353795221e-15	-5.867181537044328e-15	-6.335685748673798e-15	-7.24612319030402e-15	-8.31094494510251e-15
176	-1.3037450124710258e-15	-7.750540047889981e-16	-1.0770249337876358e-15	-2.225673392177678e-15	-3.1707306213301146e-15	-2.759895392709731e-15	-1.152815251563211e-15	4.090853027989382e-16	9.97693310807635e-16	9.91860783750315e-16	1.6912283236630371e-15	2.9625683379069195e-15	4.015812128790738e-15	3.5550317887187725e-15	1.9806138176220227e-15	6.450471073876087e-16	4.801632083509196e-16	7.028186927280401e-16	6.688845791028581e-16	8.111708327974558e-16	1.5864671314269096e-15	2.9586767193432185e-15	3.555562406671772e-15	2.8795669320934066e-15	1.8250908322893506e-15	1.7724838672135593e-15	3.066380597110978e-15	4.418789382925222e-15	4.476061372911107e-15	3.81804463363162e-15	3.565767179642268e-15	4.200274758665819e-15	4.886181007465013e-15	4.409202971632276e-15	4.403395304104612e-15	4.0035016258232586e-15	5.370231411506301e-15	6.230785656233736e-15	6.315071759103441e-15	5.429945057461429e-15	4.5971925486676214e-15	4.1532237611991334e-15	4.115070433762344e-15	4.300647347692599e-15	4.6348055230960646e-15	5.534688883482329e-15	6.498978470199217e-15	7.425892850584581e-15	7.867020100131303e-15
177	-2.7189488095693557e-15	-2.9031895091820686e-15	-3.551596128551758e-15	-4.208625380332652e-15	-4.561688193559827e-15	-4.471626558150174e-15	-4.245860117810111e-15	-4.196385225286622e-15	-3.8722469260688855e-15	-3.21661510332815e-15	-1.990725599346403e-15	-9.340955269208216e-16	-3.671552067681963e-16	-3.4341444053545707e-16	-6.891399359361223e-16	-1.1155407334996253e-15	-1.4119902351919408e-15	-1.9399048685581186e-15	-2.3956118206684767e-15	-2.6100117061612242e-15	-2.1855410597842053e-15	-1.2510448744153056e-15	-5.932995081132055e-16	-6.554500236064559e-16	-1.0981152748936403e-15	-8.546125185018926e-16	4.2571630900957677e-16	1.8966057959701493e-15	2.4995290908000414e-15	2.5645957837369918e-15	2.6313153531422215e-15	3.0180123679436726e-15	3.169685935556067e-15	2.8955938448446357e-15	3.442730953776299e-15	3.5352014730933004e-15	4.326864575299737e-15	4.2161315979327796e-15	3.5020456254685997e-15	2.4432271382498582e-15	1.6100263260050263e-15	1.0747105547857108e-15	9.51407455967151e-16	1.668620654487298e-15	2.743441869849923e-15	3.884262108607388e-15	4.389034658988135e-15	4.7458731477610204e-15	5.388339468430209e-15
178	-4.568848563965226e-15	-4.763129904940206e-15	-5.5147278112583136e-15	-6.391479681596738e-15	-6.596334024116886e-15	-6.473806603483194e-15	-6.777214003735545e-15	-7.316861579715459e-15	-7.557010426355931e-15	-6.919784111017541e-15	-5.779113293422948e-15	-5.04881157043619e-15	-5.34421885266645e-15	-5.851990989120531e-15	-6.085157835434367e-15	-6.028032119954528e-15	-5.849067242433282e-15	-5.9166560151001665e-15	-6.090317272348937e-15	-6.094861522604553e-15	-5.643214329248624e-15	-4.9050700314342965e-15	-4.1926917420473e-15	-4.029826839258279e-15	-3.838954530993807e-15	-3.2822796114106756e-15	-1.9843070127283893e-15	-4.860761102327792e-16	6.472145653480083e-16	8.40779281147872e-16	7.015528296987536e-16	6.159903004842154e-16	7.164247045132137e-16	8.118548215523217e-16	1.0905264971936915e-15	1.2331621803879047e-15	1.4112448866176746e-15	1.247398799513653e-15	5.631561242565861e-16	-3.376824358915139e-16	-9.446839158364218e-16	-9.495026820354028e-16	-2.6168643737753005e-16	7.729570774572622e-16	1.9623127782566636e-15	2.4205651736962578e-15	2.841196146187653e-15	3.183951189497719e-15	4.067292546566645e-15
179	-2.1719668267438242e-15	-1.5966009611231009e-15	-1.3740479749244203e-15	-1.629943747484106e-15	-2.1071274170517275e-15	-2.6869408782319833e-15	-3.1563861401910182e-15	-3.5984907442936805e-15	-3.6727814064248905e-15	-3.397560722896231e-15	-2.635384386429979e-15	-1.8288540869522167e-15	-1.3752301877390371e-15	-1.3011360461830147e-15	-1.0621275965292524e-15	-4.304429023954946e-16	4.07575526448011e-16	4.708256397087314e-16	-1.9397129072278243e-16	-1.0241129403608377e-15	-1.268166478985968e-15	-1.0698720867055938e-15	-1.0471310588059659e-15	-1.5525053770949224e-15	-1.9449413169306284e-15	-1.7038309913446317e-15	-9.51549145851416e-16	-5.2437049770955693e-17	3.98840955590986e-16	5.538497683228995e-16	4.549073752802094e-16	2.4353576903393804e-16	-1.38286742252424e-16	-3.616532132327186e-17	6.342590836978861e-16	1.6954681454535063e-15	2.4658672916306016e-15	2.527951801418893e-15	2.2612265638624824e-15	2.1192684259102624e-15	2.0664590951942067e-15	1.6084512509263605e-15	9.878876572436845e-16	8.407666881345975e-16	1.3585281113846366e-15	1.9112518943612385e-15	1.937380806707683e-15	1.7127432617882101e-15	1.83709176946074e-15
180	6.949716542430598e-15	7.09237298322675e-15	6.863367035255202e-15	6.277064698854523e-15	5.777207363804187e-15	5.6697228722585415e-15	5.830942561076456e-15	5.8147969093690465e-15	5.5768374318048094e-15	5.4519641910823025e-15	5.697194352872149e-15	6.158835980667943e-15	6.645956995577148e-15	6.758992711740217e-15	6.465640134464515e-15	5.904968080905412e-15	5.550865802931671e-15	5.451396933652241e-15	5.502842726045335e-15	5.582821174026025e-15	5.791194706378748e-15	6.241395671186396e-15	6.8277138222035496e-15	7.275676006279477e-15	7.409976520118042e-15	7.449808647552246e-15	7.785535569593965e-15	8.513094302107877e-15	9.036819291334147e-15	9.455788287373383e-15	9.529084155242382e-15	9.368120335007982e-15	9.115601937716842e-15	8.874630017664328e-15	8.954218427812501e-15	8.553171708327147e-15	8.174445620805103e-15	7.51460462719455e-15	7.236157148281008e-15	7.327302354310011e-15	7.675666069102233e-15	7.79330433538054e-15	7.818406523746136e-15	7.927533049468559e-15	7.953477656466232e-15	7.97706743460759e-15	7.758281460205058e-15	7.863581951621691e-15	8.276457474394737e-15
181	-9.064699256343493e-15	-8.684354012911322e-15	-8.700852838626579e-15	-9.314535342249821e-15	-9.904806310119019e-15	-1.0329382264599925e-14	-1.0506197581689457e-14	-1.0777841610187551e-14	-1.076205401852708e-14	-1.0516883131566933e-14	-9.834745349693717e-15	-9.090203567488119e-15	-9.081790788968804e-15	-9.568104823826514e-15	-1.0004657780436408e-14	-9.934099137165467e-15	-9.4660117262398e-15	-9.295513459912822e-15	-9.572628330070654e-15	-9.932522004113965e-15	-9.75648601218133e-15	-9.56578622903543e-15	-9.601079250505943e-15	-9.917724487835198e-15	-1.0084454660508693e-14	-9.604176902597166e-15	-8.683190758797046e-15	-7.74457121940219e-15	-7.33674028342267e-15	-7.52238694070161e-15	-7.828091315079234e-15	-7.920230913518572e-15	-7.943983351914483e-15	-7.696098139961523e-15	-7.581311329225083e-15	-7.161401700974838e-15	-6.568162332206589e-15	-5.989410250118855e-15	-5.849774872605596e-15	-5.996123166859168e-15	-6.337277594397413e-15	-6.70146360218685e-15	-7.21747863835151e-15	-7.154336942218102e-15	-7.133867865303497e-15	-6.854940868593441e-15	-6.871402602832777e-15	-7.048094279719342e-15	-6.929162791471384e-15
182	-7.0021725487948646e-15	-6.14560362217439e-15	-5.898191276748385e-15	-6.723610792625809e-15	-7.851520079545261e-15	-8.294803824829444e-15	-8.108485602588082e-15	-7.858806443148578e-15	-7.821026440977245e-15	-7.757567828913395e-15	-7.13750784867439e-15	-6.656388312305652e-15	-6.8677232658291225e-15	-7.534264652189543e-15	-7.962533158911861e-15	-7.582254525057391e-15	-6.630615467380859e-15	-6.2346098804606874e-15	-6.598947593612032e-15	-7.048292679020065e-15	-6.635753214036651e-15	-5.807651795791243e-15	-5.336692637684539e-15	-5.7777521351697156e-15	-6.2927377584290815e-15	-6.117829733703958e-15	-4.969895707922587e-15	-3.964516775438255e-15	-3.623890822682676e-15	-3.904742690843965e-15	-4.180405445026651e-15	-4.272669779656088e-15	-4.404195834858625e-15	-4.757166279200045e-15	-4.2832451117175226e-15	-4.239565078461092e-15	-3.2332941912039707e-15	-2.825929957883136e-15	-2.8490004018072467e-15	-3.4589931672376904e-15	-3.971787821308434e-15	-4.565376709172547e-15	-4.800490223853968e-15	-4.534366406992202e-15	-4.1281856966639275e-15	-3.590612148257528e-15	-3.0625404428335073e-15	-2.6034363376979294e-15	-2.088634560519107e-15
183	-2.561957426835359e-16	-8.680930187626608e-16	-2.3114254658333986e-15	-2.8075069365929507e-15	-1.7511359032120547e-15	-1.4445881088063225e-16	6.228471265104253e-16	1.6145524959032856e-16	5.2785532918078506e-17	1.0418572707526895e-15	2.8639581208570308e-15	3.974861469801833e-15	3.902132607337471e-15	3.2070399777831105e-15	2.2344950286963226e-15	9.145050349409035e-16	-7.057156640710644e-16	-2.4339398634279646e-15	-2.8104548354728547e-15	-1.5565936687915683e-15	4.73203230915432e-16	2.1668662485748813e-15	3.0079872118737974e-15	3.617434640716671e-15	4.670843381996918e-15	6.516572922055605e-15	8.359705847430015e-15	9.186900409463405e-15	8.468011322544429e-15	7.344397919890712e-15	6.815991716506646e-15	7.245237975408545e-15	7.639393356531607e-15	7.067086263441711e-15	6.4958302539805145e-15	5.632623384781095e-15	6.619596475730213e-15	7.916776362280878e-15	8.792027273075664e-15	8.783458668431218e-15	8.500371493478671e-15	8.797403549020642e-15	9.308807102532006e-15	9.586949477837717e-15	8.745709161352616e-15	7.930514796961591e-15	7.44001805503923e-15	8.057206450705774e-15	9.146275127936014e-15
184	-4.322355815348398e-15	-4.142578051806962e-15	-2.8192603819067197e-15	-8.801545596455166e-16	5.766319776478045e-16	1.6865055530488151e-15	2.250543852885094e-15	3.0759896615448292e-15	3.1099039215287986e-15	2.06014360154461e-15	1.0453092522703006e-15	1.4411589808941152e-15	3.1049876035041206e-15	4.370969158843008e-15	3.427599148717486e-15	1.117718748592412e-15	-4.054297734624893e-16	-6.26055674084174e-16	-7.387213920688889e-16	-1.6353812041216104e-15	-2.4863154860105696e-15	-1.922050980319624e-15	8.391237937909332e-17	2.1191496049480975e-15	3.1311192424517292e-15	3.2262221176044758e-15	3.1973582900094086e-15	3.0620652713061053e-15	2.946055084187897e-15	2.012176687187174e-15	1.136808362795792e-15	1.1120454887074508e-15	2.7947890163619143e-15	4.750165541867491e-15	6.2142151463343585e-15	6.1905854479525576e-15	5.948417303659664e-15	6.4681403699371445e-15	7.450961140563475e-15	7.623533898767333e-15	6.4690270336848686e-15	5.371662033534819e-15	5.590853779487174e-15	6.582681673711477e-15	7.429637851588996e-15	7.048990955648378e-15	6.592882636293941e-15	6.5140993739981585e-15	6.538324233157337e-15
185	-2.7168296501653217e-15	-2.8907800673061027e-15	-2.491447506896168e-15	-1.1170155587831033e-15	4.564076566645368e-16	1.6071831813099558e-15	1.885062608895475e-15	1.7845909427132886e-15	1.6776172775782502e-15	1.6668842008223266e-15	1.8695067060046058e-15	2.3125645760911222e-15	2.9472255915990108e-15	3.678893601274818e-15	3.995721282513276e-15	3.4298037722740524e-15	2.255693466305273e-15	6.260582818140998e-16	-5.377556676421457e-16	-9.759447245329237e-16	-6.997803374439316e-16	-3.11519886846182e-16	4.231747014377064e-17	2.7984354588047367e-16	4.541535132445118e-16	4.1791328730572823e-16	3.0541411961407945e-17	-8.987338169026771e-16	-1.7056563670298648e-15	-2.3895936430931772e-15	-2.502158703506188e-15	-2.144324271960896e-15	-1.1636222279673344e-15	6.848874389485106e-17	1.847087651433341e-15	2.640061902449133e-15	3.5207774367684905e-15	3.77348505085137e-15	3.83378334807859e-15	3.8662370762439335e-15	3.972420898886032e-15	4.245383646227531e-15	4.502709882096324e-15	4.735804606744535e-15	4.756624458180945e-15	4.373300765807509e-15	3.320792288489666e-15	1.4797423183749014e-15	-3.854818296262769e-16
186	-2.4503827564714943e-15	-3.669650774531517e-15	-4.136486627472874e-15	-2.6722026702436644e-15	-2.304853876010574e-16	1.6603137906017104e-15	1.8008421200042846e-15	1.222440085332363e-15	3.196013845187485e-16	-1.0438919466541484e-16	2.496488885766914e-16	1.261235986121737e-15	2.4502463138633743e-15	3.257791331026739e-15	2.985081522662032e-15	1.815545653248055e-15	4.558523089485927e-16	-1.0729503779634545e-15	-2.3375974838475452e-15	-2.81840356952529e-15	-2.125501379894423e-15	-5.006474092465937e-16	6.703423487048489e-16	8.722201276946888e-16	1.3470494204350015e-15	2.8094952583786073e-15	4.776701409610761e-15	5.106331472768232e-15	3.903604493892712e-15	2.0985451240585026e-15	1.4288899676976888e-15	1.9653504636266e-15	3.01046767746478e-15	3.5522188942873787e-15	4.452820305743495e-15	5.00721968655925e-15	5.7674829095267535e-15	6.361198721758172e-15	7.103122226731406e-15	7.953500072569646e-15	8.84530594626159e-15	9.15008566375675e-15	9.317641118879138e-15	8.77940207198981e-15	9.094044990900164e-15	8.983027901261823e-15	9.348927164168024e-15	8.973023800160945e-15	8.212017391421898e-15
187	2.9956047376595755e-15	3.1807476771917722e-15	3.1339219202582166e-15	3.4906694344265353e-15	4.001540125177797e-15	4.85395630257863e-15	5.6913385091132195e-15	5.863511651407911e-15	5.4356110923328816e-15	4.981767625064375e-15	5.303493314282408e-15	6.4833949569137794e-15	7.546352308835228e-15	7.813684583376692e-15	7.453321117455978e-15	6.876858441830901e-15	6.3869135746699955e-15	5.14337655793189e-15	3.68506026835847e-15	2.8270936295302555e-15	3.266307305986058e-15	4.202944068639675e-15	4.335020081689815e-15	3.664223116223078e-15	2.5400432843591207e-15	1.803741625794018e-15	1.0849899417187213e-15	-3.6278758256671766e-17	-1.2148092925541794e-15	-1.600208118059553e-15	-1.103124296565979e-15	-1.399612714693607e-16	5.907117853108522e-16	1.1209431937304475e-15	1.9599985078034197e-15	3.1360073287140525e-15	4.138383181978477e-15	4.388586033470065e-15	4.270757846330993e-15	4.573769495285006e-15	5.363422259665097e-15	5.840007591187741e-15	5.358501890633184e-15	4.61583481641258e-15	4.047623235335187e-15	4.0554146116425284e-15	3.260629745599103e-15	1.2232968930782932e-15	-1.5583747344954417e-15
188	6.301614840015949e-15	6.6279349200716226e-15	5.474989652781886e-15	4.212607213841506e-15	3.1173489682978317e-15	3.7622377862164336e-15	4.868423175452584e-15	4.904177637212338e-15	3.795870237285495e-15	2.9601201817907036e-15	3.417614671296715e-15	4.717380879653153e-15	5.57292124647693e-15	5.325787420845614e-15	5.202605987373941e-15	6.165693754880739e-15	6.872618714370668e-15	5.876172647147048e-15	3.511371604291658e-15	1.917191994047211e-15	2.7166802574084233e-15	4.859807562088299e-15	5.458880517107869e-15	4.034810753996648e-15	1.0818342984994997e-15	-1.9295193147976216e-15	-4.331077032079013e-15	-6.8252361145946615e-15	-8.30421043955138e-15	-8.404127686670639e-15	-7.758105633533619e-15	-7.800823020605475e-15	-8.750575112090923e-15	-9.425815177313036e-15	-9.102828846841286e-15	-7.305904300392308e-15	-7.173234768533444e-15	-8.315925708652866e-15	-9.234939405096899e-15	-8.013881012441363e-15	-5.5939967028002144e-15	-4.456509683208403e-15	-5.980632204616345e-15	-8.579322832393474e-15	-1.009913162026623e-14	-1.030892645883506e-14	-1.092790249688729e-14	-1.3246273450454334e-14	-1.701639602771038e-14
189	3.6717089101361575e-16	3.7680616981783693e-16	1.7614601337357618e-16	9.153104600192924e-16	1.8129712265186e-15	2.8122217305569416e-15	3.208419405338357e-15	3.3511075207112253e-15	3.322077642050678e-15	3.305789077922249e-15	3.4171967661369254e-15	3.622569727277705e-15	4.0594542231045015e-15	4.2840952240650535e-15	4.121602685723823e-15	3.495751251681155e-15	2.866561107958596e-15	2.564138086038489e-15	2.8772980746284575e-15	3.428811872365988e-15	3.680474447764029e-15	3.381249994532022e-15	2.383031313082912e-15	1.4403902299040472e-15	5.549560464907298e-16	-6.773367781337877e-16	-2.217512610779029e-15	-4.347126388129318e-15	-5.698395356545875e-15	-6.266479901068657e-15	-5.981435485364849e-15	-5.326933872647154e-15	-4.2847101204803155e-15	-2.962629719427027e-15	-1.0742037760944511e-15	2.8729716636932016e-16	1.1655338796234693e-15	1.4458886928284485e-15	2.2773064536533685e-15	3.869649333141846e-15	5.585793567848237e-15	5.993010274231806e-15	5.291362691248199e-15	3.9072712256459555e-15	3.4109029022352324e-15	2.6429979870314822e-15	1.694396356851789e-15	-5.009103149546519e-16	-3.257694552988151e-15
190	4.02427434439035e-15	2.7003419428996966e-15	1.4138171766184192e-15	1.9282801433221944e-15	2.8436723671874765e-15	3.695353253435889e-15	3.591173654929334e-15	2.304050224182603e-15	1.1295490041467718e-15	3.2909317052921943e-16	6.662946579671335e-17	3.1623490661846334e-16	6.503983458319755e-16	8.662066562742472e-16	1.469808557155869e-15	2.7087933208117854e-15	3.271237093161884e-15	2.8588851397192782e-15	1.5607205588619612e-15	3.618078199733981e-16	2.6347204881541436e-16	9.974782436799011e-16	1.5478965180392553e-15	1.4149032449428289e-15	-1.9626340194709201e-16	-2.5700649328757854e-15	-4.97471814873388e-15	-6.971878814276377e-15	-7.600347240949958e-15	-7.266566319618355e-15	-7.027453793507877e-15	-7.661227930123575e-15	-9.074192380406532e-15	-1.0186554846269304e-14	-1.1511160120005165e-14	-1.1540884157261298e-14	-1.281353530343865e-14	-1.3745937304666504e-14	-1.4133593259224771e-14	-1.3154964729915207e-14	-1.2037558237218615e-14	-1.167505057425475e-14	-1.3253390291368774e-14	-1.4962218370366145e-14	-1.6307330440633417e-14	-1.637937844536149e-14	-1.751647556777375e-14	-1.9885346171426915e-14	-2.3287324005262103e-14
191	-3.4039474575005844e-16	-1.1388816876253904e-15	-2.6524660774185097e-15	-2.7988959870092864e-15	-1.5305490852149535e-15	-6.175774281579501e-17	1.9715540826132805e-16	-1.1926319530207654e-15	-2.2275633944691515e-15	-2.2277846996179133e-15	-1.2503880263865932e-15	-2.6973793785665594e-16	3.482164358226289e-16	1.0444101207442074e-15	1.779164999406556e-15	2.117072900131997e-15	1.211115511270348e-15	-9.3768180674435e-16	-2.6421024698269058e-15	-3.3710615039713768e-15	-3.2633497030284987e-15	-3.331332025630777e-15	-3.652957405515717e-15	-3.696885855841507e-15	-3.762371108354638e-15	-4.312483522501613e-15	-5.8212883958009935e-15	-7.482049605678024e-15	-7.868678807037457e-15	-6.558176902654269e-15	-4.886872087899731e-15	-4.1841378278501566e-15	-4.537714924946058e-15	-4.883518221244043e-15	-4.4208914838977015e-15	-4.6172826076694725e-15	-4.955255035636982e-15	-5.242801251537685e-15	-4.4102744801099796e-15	-2.7318362848090776e-15	-1.8043281300355948e-15	-2.5670783966972676e-15	-4.573731911639119e-15	-5.692188288577012e-15	-5.717099319736173e-15	-4.83572195398106e-15	-5.479173287649641e-15	-7.395814144519845e-15	-9.69053307656282e-15
192	-7.216101462144258e-15	-7.071608106212668e-15	-7.121329306525682e-15	-7.393441774980432e-15	-7.544282792024394e-15	-7.747141623309223e-15	-8.380846559130204e-15	-8.93573380210149e-15	-9.378068121032377e-15	-9.298196563148306e-15	-9.095351111718615e-15	-8.90606587050859e-15	-8.90347753522144e-15	-8.726733302995449e-15	-8.457555949938104e-15	-8.541014619115377e-15	-8.889004988814872e-15	-8.901149514219431e-15	-8.379880645482363e-15	-7.623345203858751e-15	-7.192311187856795e-15	-7.26976234547195e-15	-7.498252449617758e-15	-8.03709383576394e-15	-8.371804812877886e-15	-9.128243039272836e-15	-9.364932266413726e-15	-8.813546527650243e-15	-7.419130465299177e-15	-6.94893520183563e-15	-7.898375324249269e-15	-9.561374423395959e-15	-1.0423056684918213e-14	-9.736681620291037e-15	-8.586655278709068e-15	-7.430724917411044e-15	-7.137915013354705e-15	-6.877812372875063e-15	-6.392559080197007e-15	-5.7337678261988955e-15	-5.421888698070993e-15	-5.787783974820877e-15	-6.203943610139888e-15	-6.638411451578703e-15	-6.145222510049806e-15	-6.111989918494106e-15	-5.60307739403755e-15	-5.57281864651126e-15	-5.351219218970551e-15
193	-4.2630310123968095e-15	-3.416452864282599e-15	-3.3342609068917327e-15	-4.2447033281743454e-15	-5.019789611574026e-15	-4.936702148040589e-15	-4.156595302156346e-15	-3.732396831199537e-15	-3.757617602813992e-15	-3.633475463919344e-15	-3.1729495013805438e-15	-2.681822873802129e-15	-2.629750107445534e-15	-3.1362461213597366e-15	-3.832462653515587e-15	-4.0166288130078866e-15	-3.756550034043701e-15	-3.4961960353925145e-15	-3.662632621198365e-15	-4.075765037995685e-15	-4.455428103658451e-15	-4.53854662068333e-15	-4.542009570169004e-15	-4.5133315818311095e-15	-4.371731661965107e-15	-3.74873070911848e-15	-2.8817703392488528e-15	-2.175011784322474e-15	-2.1563877926010747e-15	-2.2450422923161696e-15	-2.4051821835927354e-15	-2.6375305086898894e-15	-3.237591555177133e-15	-3.914261768336762e-15	-4.267658493973591e-15	-3.5915441434185445e-15	-3.041154910255373e-15	-3.2594446941970993e-15	-3.999462779829172e-15	-4.341896438525938e-15	-3.965415253163895e-15	-3.474761504237931e-15	-3.84941041306766e-15	-4.663172279208433e-15	-5.617240047472594e-15	-5.3719834117506736e-15	-4.9284975482650684e-15	-4.314481236541713e-15	-4.179757822910951e-15
194	9.596005182045245e-16	1.060059152081639e-15	1.2212362077490753e-15	2.6951048831791117e-15	4.8831084652833155e-15	6.94810301147144e-15	7.756063963174283e-15	7.341502395593517e-15	6.834474182203157e-15	6.789945480247471e-15	7.321392013263428e-15	8.254969716518513e-15	9.316187909423543e-15	9.903931112826025e-15	9.183990016269801e-15	7.129832670527794e-15	5.1116373164136546e-15	3.4433274181787556e-15	3.0878550476481388e-15	3.914816803681535e-15	5.6419271742831994e-15	7.269675889277486e-15	7.900244363050451e-15	7.759697889567214e-15	7.155548817286386e-15	7.238691428362826e-15	7.521342900563244e-15	6.6697183823373934e-15	4.407987187007688e-15	1.7665205905341246e-15	3.0037852685058005e-16	9.44610112705638e-16	3.0448247220497777e-15	4.881378308634826e-15	5.7135426272087006e-15	5.4575522513320296e-15	5.948849970655958e-15	7.344316985087226e-15	9.125633118015098e-15	1.0069603511746329e-14	9.702640654885845e-15	9.061252736930179e-15	9.031326588775353e-15	1.0011107261348601e-14	1.0253122796427826e-14	9.478835911172966e-15	6.867119130802392e-15	3.786910625016574e-15	1.1892281348379663e-15
195	4.972348921613331e-16	6.823311103869107e-16	8.444316075059447e-16	1.6150545119135135e-15	2.845313124981661e-15	4.2170130824879865e-15	4.988569303118831e-15	5.164691250237403e-15	5.055892589971223e-15	5.416347968174827e-15	6.160266489219924e-15	7.010829242219912e-15	7.505153323778279e-15	7.369818228528131e-15	6.442259353619479e-15	4.8665452800417665e-15	3.223475040685108e-15	1.9645799710144594e-15	1.3690474813379238e-15	1.5827700618177385e-15	2.2550920894677226e-15	3.0369765140579783e-15	3.4492054698047707e-15	3.702236212429055e-15	4.100846751980343e-15	5.119082960405101e-15	6.619242244413202e-15	7.534669321436611e-15	7.153427274824971e-15	5.698109065062796e-15	4.172942223843795e-15	3.5848597863830235e-15	4.1860702892546895e-15	4.767875756352276e-15	5.243312125581353e-15	4.91247143153021e-15	4.9999906580382616e-15	5.120675745192656e-15	5.286870368690993e-15	5.290399585826866e-15	5.455934795607814e-15	6.178098342740932e-15	7.0532500593323515e-15	7.82544885298611e-15	7.739743045213445e-15	7.535536912543536e-15	6.710570236932273e-15	5.5927498546774806e-15	4.2086571315605686e-15
196	-4.582818057684266e-15	-5.212566101110629e-15	-6.03399420081818e-15	-5.519020029229574e-15	-3.5442307288401038e-15	-1.2247976768828482e-15	-1.9111822197861896e-16	-4.2772564032170724e-16	-6.650964367778521e-16	4.3452232732860696e-17	1.43639757717021e-15	2.468146639929297e-15	2.657919600189982e-15	2.3465053953378103e-15	1.2388518066781457e-15	-4.415048624090595e-16	-2.075697692930975e-15	-3.482565075015993e-15	-3.821933825379081e-15	-3.013162318435427e-15	-1.4624548952456206e-15	2.172117826298582e-16	1.2984824968276668e-15	1.7369376273258795e-15	1.8860082849795775e-15	2.9717080911134435e-15	5.020564588569708e-15	6.394454535530357e-15	5.770029971470552e-15	3.475102352457743e-15	1.2918870968613902e-15	8.827101599150636e-16	2.0620096449953696e-15	3.0191005035671627e-15	3.7883248269219964e-15	3.5266745837370946e-15	4.702514806823267e-15	6.2231454385592515e-15	7.183556424108333e-15	6.953628770782656e-15	6.46221202658736e-15	6.879066931417402e-15	7.839560414261545e-15	8.5255731272939e-15	7.771702299757795e-15	7.147719496067073e-15	6.821781393134619e-15	6.938916257571675e-15	6.872009222805288e-15
197	-3.3833802741322078e-15	-3.0377995562369823e-15	-3.4826064257806475e-15	-3.9194853169556416e-15	-3.501698766735624e-15	-2.776521629928531e-15	-2.7748318493898727e-15	-3.075396161259371e-15	-3.2872606167687784e-15	-2.7550033646334343e-15	-2.34715750700922e-15	-2.67054770112673e-15	-3.409423767134966e-15	-3.6887768651115636e-15	-3.47457564227739e-15	-3.3934215323791634e-15	-3.569118908810195e-15	-3.676887386963759e-15	-3.454426920857346e-15	-2.772904270102229e-15	-1.7920446103909466e-15	-6.066174603039565e-16	5.481019063772358e-16	1.3378046661812503e-15	1.9441646221278623e-15	2.6392175249501183e-15	3.7779716765895995e-15	4.712195322250717e-15	4.947704230692495e-15	4.332125870864443e-15	3.809157717454787e-15	4.003358843799628e-15	4.955927301804906e-15	5.973309740462064e-15	6.884280157495572e-15	7.342417821593974e-15	7.79605894877558e-15	8.101662026427858e-15	8.381125971229096e-15	8.638687312874476e-15	8.801457208084443e-15	8.898708499573768e-15	8.896465632394823e-15	9.069623157384118e-15	9.609739116829094e-15	9.83508686748574e-15	1.0071982925175186e-14	1.0373621891527877e-14	1.1633821888347294e-14
198	-9.930625165393241e-17	1.5387925658370496e-16	7.890489635266143e-17	7.108932731367518e-16	2.1514700176107346e-15	3.605439020838148e-15	3.907459027495369e-15	2.8321317253245206e-15	8.71275229230814e-16	-5.119400685606048e-16	-5.401817960299692e-16	4.5989857906701105e-16	1.562263943334405e-15	2.1987678048388002e-15	1.9396268107758973e-15	1.137433869584394e-15	1.359991073393648e-16	-8.965325788554793e-16	-1.3307239461383138e-15	-7.491988444586861e-16	5.584289199060973e-16	2.1195875980020203e-15	3.1593081603605205e-15	3.971845979398313e-15	5.2131889629838025e-15	7.170610561022086e-15	9.057841927409851e-15	9.635667099633815e-15	8.691407414036154e-15	7.420665503079751e-15	6.6936801203401074e-15	6.775723274709067e-15	7.41144003486831e-15	7.907261477599796e-15	8.985810718208142e-15	9.520012286375143e-15	1.0381385498377381e-14	1.0930422296520442e-14	1.1607674804698796e-14	1.2287905967540069e-14	1.3147329818277925e-14	1.396514640370148e-14	1.470269319312627e-14	1.5022725535539194e-14	1.4826789697500512e-14	1.439249224373569e-14	1.4115736400227077e-14	1.4369283582314312e-14	1.504094979271096e-14
199	-2.0981554629750006e-15	-1.9067440299554128e-15	-2.383673960103953e-15	-2.1549083274362834e-15	-8.778020264901541e-16	1.7758869263749264e-16	-1.2451960814309536e-16	-1.3970875523063008e-15	-2.17671596786422e-15	-1.8020840482180914e-15	-9.66900313635881e-16	-4.29056098226525e-16	-5.070815160829803e-17	6.188470893844814e-16	6.587747894827834e-16	-6.686529645168535e-16	-2.7631821626010366e-15	-4.224464115028864e-15	-3.843495652822476e-15	-2.2664316789323495e-15	-6.654569346995252e-16	6.219131594418886e-16	2.0770963616244906e-15	3.995194523873115e-15	5.599302590710645e-15	6.804709965734902e-15	7.694398552748854e-15	8.621071196713587e-15	9.10519090398348e-15	8.864901862725373e-15	7.991877341285665e-15	7.383186960127934e-15	7.782031975999987e-15	8.855572349576088e-15	1.0378098020485213e-14	1.0548714714853756e-14	1.0717385260713947e-14	1.0773951295903732e-14	1.1004920980141281e-14	1.1277354257318711e-14	1.1449419255339762e-14	1.191704749236482e-14	1.203496994245617e-14	1.2119781733080779e-14	1.1444943724536909e-14	1.1576588936545297e-14	1.2228633759193885e-14	1.3790682264048684e-14	1.559681064081361e-14
200	-2.6959898210663225e-15	-2.5199338634150463e-15	-3.2334031333114502e-15	-3.325207634864385e-15	-2.321279748158269e-15	-1.0471606455669673e-15	-5.980624682890131e-16	-7.442531722695965e-16	-1.1127218570967954e-16	1.5840968976040685e-15	3.501249966348742e-15	4.5995407206023865e-15	4.595652889569315e-15	3.78565298877276e-15	2.244538932503008e-15	2.5836785973205214e-16	-1.2766113344679538e-15	-1.79060101872921e-15	-1.2489508266188043e-15	-8.745143384907847e-17	1.2864270657891838e-15	2.328786877283489e-15	2.6690473027036397e-15	2.5550766299962962e-15	2.3367053991893635e-15	3.35241220053555e-15	5.378624055211799e-15	6.726976690265489e-15	6.0044446886419785e-15	3.688771543241865e-15	1.5725549236282427e-15	7.720389426123011e-16	6.51287176983815e-16	1.6978472225159155e-16	1.3968461469405787e-16	4.103241677677456e-16	2.416033547884098e-15	4.11563899394091e-15	4.605740499824479e-15	4.1047624033460565e-15	3.639150306255546e-15	3.935453057513608e-15	4.372647026013303e-15	5.2350838283762655e-15	5.624150888196536e-15	6.500410283159447e-15	6.188631325771892e-15	4.737765677201362e-15	2.6942969225116568e-15
201	-5.665460236398695e-15	-5.924915078377007e-15	-5.67128168056375e-15	-4.282542806324615e-15	-2.6393637501886995e-15	-1.5072831718884385e-15	-1.1341185808506978e-15	-8.741271024628293e-16	-8.661075618437882e-16	-1.122865703414909e-15	-1.511493143507535e-15	-1.3699911421036897e-15	-6.176321046588493e-16	1.8191610889764162e-16	-9.789779613392759e-18	-1.3622256307989229e-15	-2.513886914683185e-15	-2.816460273013566e-15	-2.2587774852631353e-15	-1.6845680312559983e-15	-1.3573277627063334e-15	-8.236505354114655e-16	1.0693974327897813e-16	1.1042450864536394e-15	1.4074170378243126e-15	7.060003649404824e-16	-3.6311696606673285e-16	-1.5344393132828493e-15	-2.3083206979392506e-15	-3.4488109053377452e-15	-4.600515901805625e-15	-5.158886920049513e-15	-4.6131406789608e-15	-3.2429028719424364e-15	-1.4657264203343272e-15	-2.528627423319688e-16	8.388538423906598e-16	1.5085970320683265e-15	1.951609548316481e-15	2.251985261805135e-15	2.5070657136389585e-15	3.0321438939690666e-15	4.226069516375905e-15	5.646408493022055e-15	6.931457322012704e-15	6.4102021222688045e-15	4.643094247354676e-15	1.8968686140465388e-15	-2.859940452812577e-16
202	-1.7715243541203925e-15	-1.2302674531919671e-15	-1.29602469893036e-15	-1.0424452516709104e-15	-3.398436340967601e-16	1.0964848507115375e-15	2.5691135558097935e-15	3.069376553838849e-15	2.3207574526218356e-15	9.860370326872782e-16	3.770146189539642e-16	8.7828300312200765e-16	1.791734303418715e-15	2.104451194081372e-15	1.6609612146771652e-15	9.00086236419068e-16	6.287610436784714e-16	4.2328868374952527e-16	4.891165343149798e-16	7.987273184752301e-16	1.444007102214275e-15	2.204724144092986e-15	2.398917105242348e-15	2.020925876784555e-15	1.016640008803319e-15	1.9290704775719496e-16	-2.639335676501718e-16	-8.028396037094725e-16	-1.7327145117340467e-15	-3.209716428508763e-15	-4.5931591111900496e-15	-4.889324723481828e-15	-4.194700457263385e-15	-3.188956813675775e-15	-2.3903236725511776e-15	-1.939181592585513e-15	-9.035762194014112e-16	3.0659158856361907e-16	1.4378435622635666e-15	2.420043786421584e-15	3.4287521745572892e-15	4.2508449455700445e-15	4.465320020580974e-15	4.002331958980789e-15	3.4234548308088467e-15	3.0422854063508845e-15	2.588705434994671e-15	1.354646715836306e-15	-6.60529260825844e-16
203	-3.8218910404208553e-16	-5.403945345539373e-16	-1.4159397546288052e-15	-2.0925723669112395e-15	-1.9759756690521515e-15	-2.1508679210158077e-15	-3.0689516460578e-15	-4.00337401124042e-15	-3.855005294968183e-15	-2.775439465490064e-15	-1.8480587358067536e-15	-2.2135650186150686e-15	-3.467580121956978e-15	-4.114685957472076e-15	-3.619736841093947e-15	-2.8040281408475536e-15	-2.1241494975718283e-15	-1.8741955151991574e-15	-1.3067092073440278e-15	-5.666350180838697e-16	1.0133084241343825e-16	5.658371670182682e-16	1.4233081455183366e-15	2.650879518885028e-15	3.812840205503388e-15	4.249111178001709e-15	4.209079605048639e-15	4.59709924418777e-15	5.423602634588948e-15	6.1337493721680115e-15	6.298428732482951e-15	6.025303651727393e-15	6.065080080569487e-15	6.835588607777815e-15	8.245419526205315e-15	8.626476982188059e-15	8.912358839598317e-15	8.649696661882174e-15	8.225053268222195e-15	7.62039537338527e-15	7.131254550955232e-15	7.240545289656674e-15	8.127418632433283e-15	9.51668075087938e-15	1.0729878824295338e-14	1.0958791856549244e-14	1.0929575780809e-14	1.1314161190257254e-14	1.2728917109753553e-14
204	1.1855931257738832e-15	1.9251592070742917e-15	1.4982234569780639e-15	1.359506917312594e-16	-1.448467379196364e-15	-2.115332741103338e-15	-1.5411582836131657e-15	-3.965139119936152e-16	5.421779060422973e-16	9.394514904231882e-16	1.5728712756576461e-15	2.8169520630787058e-15	4.483654333256328e-15	5.054044914326098e-15	4.067916311888531e-15	2.5184547650243467e-15	1.938686557605047e-15	2.613497291718448e-15	3.4552172227510702e-15	3.7221186946900195e-15	3.608254562392882e-15	3.686976262818936e-15	3.617069412514762e-15	2.957953151558122e-15	1.9183552110055976e-15	1.6315739038618318e-15	2.573760208150659e-15	3.83775710110227e-15	4.1096292657427644e-15	3.4655906237871286e-15	2.621145121932237e-15	2.4477262539400683e-15	2.695841866801714e-15	2.7803633793969232e-15	3.2616432716171945e-15	3.2179833662911433e-15	4.075202720692953e-15	4.6283730045961736e-15	5.0798747427314145e-15	5.197204753865133e-15	5.264916269466758e-15	5.167577273908247e-15	5.107490288016133e-15	5.446916859515078e-15	5.874257132777817e-15	6.456364817377255e-15	6.200520041561146e-15	5.580078155048002e-15	4.808823499054823e-15
205	-2.2703258579067922e-15	-1.6978565711775575e-15	-1.891792079436336e-15	-1.9949921374685975e-15	-1.8196214999306452e-15	-1.6948481624123475e-15	-1.6376733764685068e-15	-2.0186900353970113e-15	-2.59097781550437e-15	-3.4295684736579178e-15	-3.945144357172292e-15	-3.2082255270439624e-15	-1.656412806509615e-15	-7.298498104844315e-16	-1.149421854283938e-15	-2.1061378063704537e-15	-2.1273957044629524e-15	-1.3678046898497175e-15	-5.715696160790697e-16	-3.0971377235404315e-16	7.76204884650984e-17	9.9978120908411e-16	1.7564310292460095e-15	1.4898799130428226e-15	2.11493432675246e-16	-5.962812174429906e-16	-6.626384404589312e-16	-4.192988870681767e-16	-8.487027058541265e-16	-1.6259432885504104e-15	-2.207336485777735e-15	-2.2553712315077317e-15	-2.490903088501151e-15	-2.5766456289679804e-15	-2.7398088262011883e-15	-1.7298194301307437e-15	-1.1795072750940691e-15	-9.590431703869277e-16	-8.813609904951195e-16	1.0496133928641251e-16	1.4892131170061228e-15	2.3894100062031907e-15	2.125902310711854e-15	1.9079564986348464e-15	1.8893693492770672e-15	2.4488127488452803e-15	2.2070280520082744e-15	1.479763758511284e-15	6.379375261782719e-16
206	1.804682334771063e-15	2.276992892185537e-15	1.5855815394057039e-15	2.0551227985652848e-16	-5.921572492115454e-16	-2.504139412929013e-16	3.6261153657868734e-16	4.897885436500059e-16	5.475308348359739e-17	-1.5237741057042988e-16	-2.8970974913668005e-18	-1.3747164851219772e-17	-1.6055883407006634e-16	-2.512868258039916e-16	1.6469341274845563e-16	9.282480076755064e-16	1.514399404817836e-15	1.6980785895781728e-15	1.6371746924141998e-15	1.7169175474210855e-15	1.6723648765649846e-15	1.2259137693669353e-15	2.1300894965208338e-16	-8.686453923492328e-16	-1.0321303184891034e-15	-4.480542272463536e-16	4.818636144509706e-16	1.1499633966242493e-15	1.3656533703565348e-15	1.567999646902796e-15	1.734029722129548e-15	1.6413566962175994e-15	1.2365371534527208e-15	7.734714327132244e-16	1.1412294688530774e-15	2.0329831170433824e-15	3.086849668884322e-15	3.437939143824036e-15	3.3011559764978683e-15	2.8633583000473257e-15	2.6534657219125224e-15	2.426368448911571e-15	2.280070139296452e-15	2.0339779682089e-15	2.156163236746082e-15	2.537311655463862e-15	3.040693301673203e-15	3.398483135761985e-15	3.3960685677797725e-15
207	4.4711481582639716e-15	4.598053509254117e-15	4.35337895085865e-15	3.54554457656613e-15	2.849049910490634e-15	2.7832553021528494e-15	2.9194513430863302e-15	3.2058999913780204e-15	3.1689527914473884e-15	3.3091100124570515e-15	3.572413045229775e-15	3.694377555744319e-15	3.54374396281663e-15	3.0376522036272376e-15	2.6982993491293486e-15	2.810522613850114e-15	3.257267532480834e-15	3.66022837412119e-15	3.390798334127847e-15	2.860920187440599e-15	2.606840075375767e-15	3.044136470320962e-15	3.509519252265091e-15	3.4107480039489722e-15	3.4569904880764523e-15	3.934276762019154e-15	4.958057720945353e-15	5.388384911263075e-15	4.9009124951885004e-15	4.062285443239598e-15	3.799544282389753e-15	3.901943708965856e-15	3.63712867190799e-15	2.493562346856955e-15	1.6336624940737567e-15	1.724779545696209e-15	2.622036055820836e-15	3.112620697790158e-15	3.119017086143994e-15	2.979572375335798e-15	3.2803433216678817e-15	3.584482756934829e-15	3.545764264491248e-15	2.6739635509054016e-15	2.1865814846160845e-15	1.8669489495353506e-15	2.3671439709710796e-15	3.0336511319640026e-15	3.625372509931803e-15
[truncated: 152 more columns]
