# Supplementary material for: Neural dynamics of phoneme sequences reveal position-invariant code for content and order
Source: Nat Commun. 2022 Nov 3;13:6606. doi: 10.1038/s41467-022-34326-1 (PMC9633780; doi:10.1038/s41467-022-34326-1)
Supplement: Supplementary file 4 — Source Data [file 41467_2022_34326_MOESM4_ESM.zip › source_files-sept/sup_fig18-fig45/supp_fig39-phoneme_location_sentence_coefs-.csv]

	t0	t1	t2	t3	t4	t5	t6	t7	t8	t9	t10	t11	t12	t13	t14	t15	t16	t17	t18	t19	t20	t21	t22	t23	t24	t25	t26	t27	t28	t29	t30	t31	t32	t33	t34	t35	t36	t37	t38	t39	t40	t41	t42	t43	t44	t45	t46	t47	t48
0	-3.278534519738251e-13	-3.306353531608896e-13	-3.458328771314296e-13	-3.7286301520733853e-13	-3.8633633292075434e-13	-3.783365133200969e-13	-3.623752064838264e-13	-3.621442802492592e-13	-3.710018856132242e-13	-3.742333071816843e-13	-3.5982726838082863e-13	-3.40575202582189e-13	-3.329518307887706e-13	-3.366151814286928e-13	-3.5178175932368446e-13	-3.778692605030326e-13	-4.0811614131118936e-13	-4.4666965930355026e-13	-4.68013499676838e-13	-4.699966257550104e-13	-4.617399200629653e-13	-4.620258128806547e-13	-4.68304800651865e-13	-4.718049407293857e-13	-4.595315663574269e-13	-4.365349135639641e-13	-4.1125943364237156e-13	-3.994531658938518e-13	-3.97228208277943e-13	-4.0640519315005387e-13	-4.2612985174124183e-13	-4.4829862449824936e-13	-4.65856871559523e-13	-4.768900123691723e-13	-4.857898812048808e-13	-4.961971950446324e-13	-4.967065830552747e-13	-4.896201515281344e-13	-4.787572396392842e-13	-4.750023745221905e-13	-4.810588336146283e-13	-4.875425209979062e-13	-4.848641734084636e-13	-4.838525246278124e-13	-4.885929761624893e-13	-5.097024960980821e-13	-5.352353373120567e-13	-5.526326769827671e-13	-5.625428809438233e-13
1	-3.19806753638784e-13	-3.2395931280863936e-13	-3.4123091039493704e-13	-3.542004388805083e-13	-3.508120029160666e-13	-3.404563519322978e-13	-3.315406182409686e-13	-3.246525349866722e-13	-3.180606048271256e-13	-3.0757976899685076e-13	-3.006940099483976e-13	-2.954109869174071e-13	-2.8863498396560634e-13	-2.7930640496285324e-13	-2.7884955770370077e-13	-2.973847578948554e-13	-3.293850600034117e-13	-3.5741496807078453e-13	-3.721647200487893e-13	-3.7532042678048224e-13	-3.731177587671938e-13	-3.650139503504715e-13	-3.5319876776209457e-13	-3.3689386878793904e-13	-3.212081006713358e-13	-3.0533584125453696e-13	-2.8776933478584574e-13	-2.707011910199261e-13	-2.662462154351133e-13	-2.750593291132595e-13	-2.929422177733948e-13	-3.1012840943474906e-13	-3.192551113139809e-13	-3.197249275255321e-13	-3.0853681716672254e-13	-2.9404948109510063e-13	-2.812314806137723e-13	-2.803166383188651e-13	-2.8461709217615887e-13	-2.874864793208667e-13	-2.835251263900883e-13	-2.8230015160250315e-13	-2.906828354374078e-13	-3.0515814804469834e-13	-3.1569638317713513e-13	-3.1964284980344027e-13	-3.2184001640637854e-13	-3.303597250583469e-13	-3.370644911852165e-13
2	-2.975836988599483e-13	-2.9854966199671667e-13	-2.8478309517230055e-13	-2.6901235601213183e-13	-2.6314858083344927e-13	-2.588923454868365e-13	-2.5128706520054775e-13	-2.538541588124896e-13	-2.8358528910360555e-13	-3.3694784355471607e-13	-3.7978136388259256e-13	-3.842050917642954e-13	-3.5055849965110095e-13	-3.0256490833782303e-13	-2.6022444659373867e-13	-2.4393473450929877e-13	-2.5600781411069765e-13	-2.940442754982325e-13	-3.350577196307017e-13	-3.524459764456248e-13	-3.4142458200576615e-13	-3.227026829975912e-13	-3.193412392114703e-13	-3.2010258646830277e-13	-3.0604420319005927e-13	-2.761484166064636e-13	-2.5900718322777255e-13	-2.79183269537892e-13	-3.181873487131135e-13	-3.3872923899357746e-13	-3.352068811149446e-13	-3.2512162670598167e-13	-3.249402711369746e-13	-3.3038367384462427e-13	-3.2800582580831525e-13	-3.277358137401888e-13	-3.363696134270126e-13	-3.582960831023603e-13	-3.786882835238201e-13	-3.898811745671405e-13	-3.920036165646544e-13	-3.799645794628239e-13	-3.5540521375628365e-13	-3.300892119154774e-13	-3.2211870598957453e-13	-3.4053659601459376e-13	-3.5919726789626415e-13	-3.6127475986055326e-13	-3.506788086049154e-13
3	-3.841859170235513e-13	-3.798547664946509e-13	-3.708598348414589e-13	-3.58026431054914e-13	-3.468996338384587e-13	-3.4179872373990034e-13	-3.452175269207945e-13	-3.588041931365788e-13	-3.825943222856087e-13	-4.027094544961899e-13	-4.088994360861484e-13	-3.991292652337669e-13	-3.811743377369028e-13	-3.6405142097689825e-13	-3.54891341299813e-13	-3.613618301155534e-13	-3.8117590642949623e-13	-3.9921638840432073e-13	-4.067497878323699e-13	-4.0299867095115183e-13	-3.980690779031729e-13	-3.9500571645625765e-13	-3.89171635268128e-13	-3.684069156007183e-13	-3.3952574097744526e-13	-3.225531773446436e-13	-3.252164715362043e-13	-3.4247374644430496e-13	-3.6361557711152214e-13	-3.800628415386429e-13	-3.946124482271027e-13	-4.0308221253887133e-13	-4.0053001333601224e-13	-3.888354103690129e-13	-3.763797025385083e-13	-3.7038633796476363e-13	-3.6773371856350976e-13	-3.675547827985086e-13	-3.7063664394010675e-13	-3.7960645234060196e-13	-3.8580685877892383e-13	-3.8108233135575533e-13	-3.677549627296117e-13	-3.6142271309644644e-13	-3.688977277774814e-13	-3.847725421834261e-13	-3.9052973674555055e-13	-3.8026193698577063e-13	-3.6232685902785767e-13
4	-1.8327458993434658e-13	-1.7807973922735616e-13	-1.8564013293048608e-13	-1.800589886237789e-13	-1.6166254797406491e-13	-1.4407560055318003e-13	-1.5360382318209138e-13	-1.8536984772160028e-13	-2.1766513462090013e-13	-2.284408469139975e-13	-2.3716239663660683e-13	-2.542534579026685e-13	-2.7027216837186997e-13	-2.523355688776408e-13	-2.01873064144775e-13	-1.5662883735535635e-13	-1.5587217744339355e-13	-1.8645625987989615e-13	-2.1204032620186729e-13	-2.0620952129828062e-13	-1.848954007268632e-13	-1.7682941583631724e-13	-1.860776317239872e-13	-1.9381842953116244e-13	-1.7184376288126014e-13	-1.459307538773512e-13	-1.3666407915315738e-13	-1.5752220721060575e-13	-1.7793365505689935e-13	-1.757248493475806e-13	-1.6033884377807968e-13	-1.5749181138855005e-13	-1.7722551755594036e-13	-1.98601638252871e-13	-1.98263271098977e-13	-1.851014230526671e-13	-1.7880635502196585e-13	-1.9365257300960946e-13	-2.1693713610862887e-13	-2.2582150287566432e-13	-2.1226508503179242e-13	-1.846458211591757e-13	-1.556219030507679e-13	-1.4631318305742301e-13	-1.5177825236061934e-13	-1.6870670417629659e-13	-1.7816025629979516e-13	-1.7341403237796948e-13	-1.515507469849031e-13
5	-1.2228002407819205e-13	-1.1245157734261691e-13	-9.30321760299149e-14	-8.052607538522643e-14	-8.626390291876477e-14	-8.599931229768726e-14	-7.617962497021549e-14	-7.048826882154757e-14	-8.898317816940843e-14	-1.2835758131225828e-13	-1.6608935379243497e-13	-1.854649788289758e-13	-1.8613153119325557e-13	-1.7360945191824884e-13	-1.4426370246895858e-13	-1.0659741164973612e-13	-7.894976911813918e-14	-8.036150013162352e-14	-1.1123345769852799e-13	-1.418636923756613e-13	-1.4745594735012107e-13	-1.2967438184316094e-13	-1.1850011363834655e-13	-1.2045891056561555e-13	-1.3063602747262515e-13	-1.326704250155893e-13	-1.2265609444925766e-13	-1.1725887911660374e-13	-1.2205487956137347e-13	-1.3157844572362105e-13	-1.382860848060646e-13	-1.3602309341767711e-13	-1.327698664646491e-13	-1.3518333227471367e-13	-1.4043574225624972e-13	-1.4111613282679183e-13	-1.3648253359437754e-13	-1.3860733322511444e-13	-1.5591181489021176e-13	-1.7652253978224318e-13	-1.776934120757567e-13	-1.4933639681199535e-13	-1.1437021957368175e-13	-1.0845363988847191e-13	-1.363072169835014e-13	-1.7905934011129365e-13	-1.9860945867301943e-13	-1.912268881404507e-13	-1.738164082983219e-13
6	-2.1317392592214663e-13	-2.0555433647304633e-13	-2.0886770114845698e-13	-2.2885535677803637e-13	-2.475765120050016e-13	-2.4212993443625404e-13	-2.1573165884446393e-13	-1.9128364073863197e-13	-1.8793707931459774e-13	-1.9363814565700758e-13	-1.93007060659042e-13	-1.8506139859221417e-13	-1.8256438330240515e-13	-1.8938548252859704e-13	-2.0233973445295112e-13	-2.1218353967496692e-13	-2.2058102675351227e-13	-2.239446534202745e-13	-2.2736307991554402e-13	-2.2587932107708389e-13	-2.2012378125187228e-13	-2.13979065258501e-13	-2.093437839296458e-13	-2.098213118620958e-13	-2.0836049106991042e-13	-2.0597810984949215e-13	-2.0325134981076453e-13	-1.9629949860012967e-13	-1.8779391255238813e-13	-1.8028162952943847e-13	-1.771175333281156e-13	-1.7736066405070441e-13	-1.818917952972615e-13	-1.8986628863081119e-13	-2.017490647100641e-13	-2.133174257531117e-13	-2.1836480790237417e-13	-2.1887322197984022e-13	-2.176315775218418e-13	-2.1227272641470619e-13	-1.9792961781696928e-13	-1.7757069321528266e-13	-1.608555224419099e-13	-1.6916603916327683e-13	-1.9316420514123064e-13	-2.1650727615235528e-13	-2.2447591701398025e-13	-2.2655964320777485e-13	-2.2799942730069676e-13
7	1.7437684879499518e-14	1.913788055702912e-15	-3.3556354203986566e-14	-6.470893377562456e-14	-6.716398683697505e-14	-4.8261835977950756e-14	-2.7742290355036687e-14	-1.4777562496295116e-14	-5.1580230881153825e-15	7.990852854527726e-15	1.9280396111903153e-14	1.8567608812160747e-14	7.573592469066228e-15	-4.784891930317693e-16	-8.280134503002291e-15	-2.5432051773385053e-14	-5.6078766069714605e-14	-9.041479602507752e-14	-9.857457483743618e-14	-8.263224586463414e-14	-6.178019601854307e-14	-6.373963371527454e-14	-6.708558667973209e-14	-6.317494399829806e-14	-3.537134793167045e-14	-5.664530587490018e-15	4.854527530633994e-15	6.642059550671062e-15	1.7031250015140538e-14	4.052114932206042e-14	5.465580111618197e-14	3.5100512978857145e-14	-5.73553051070699e-15	-3.6780564551597686e-14	-4.00806134068058e-14	-3.568059038396051e-14	-4.053433280162879e-14	-5.585496442520141e-14	-5.837765162172839e-14	-3.692924096662073e-14	-1.1955272045010918e-14	-5.9408436413688e-15	-1.249194786235753e-14	-2.0234288939717433e-14	-2.4281501214198202e-14	-3.8857878694020975e-14	-7.259849347513385e-14	-1.0309903082362907e-13	-1.0407434991639565e-13
8	3.532278694748311e-13	3.595593147240885e-13	3.6338510113941396e-13	3.4369511919780556e-13	3.1722628117918177e-13	3.168267145093732e-13	3.4250994382938055e-13	3.7058465407463533e-13	3.71327626170214e-13	3.5562834374220164e-13	3.4724305543671807e-13	3.450251926364812e-13	3.481115511968443e-13	3.461789532696585e-13	3.3570377658668083e-13	3.2748881526051534e-13	3.219131217707007e-13	3.175012382342349e-13	3.04813230820131e-13	2.91310030393628e-13	2.955193504755517e-13	3.0823519198007614e-13	3.241709099340978e-13	3.201551451829647e-13	3.157037320293975e-13	3.181213832614296e-13	3.213279007279253e-13	3.293436886669261e-13	3.385824959070836e-13	3.3920996960835575e-13	3.3313113171413926e-13	3.2659215937547166e-13	3.2659872699914384e-13	3.1903303208392204e-13	3.0694829134041737e-13	3.028130534250419e-13	3.071788892975747e-13	3.1535812001858866e-13	3.135972489364904e-13	3.11476758952854e-13	3.1268431021988114e-13	3.0972036766586064e-13	3.17377549534661e-13	3.2426552981197264e-13	3.1787367780802573e-13	3.006821301922474e-13	2.8691113689849155e-13	2.8786587685859053e-13	2.8625855191366796e-13
9	-4.591732549910402e-13	-4.664379212643291e-13	-4.706308840483555e-13	-4.674333940918575e-13	-4.627310078729465e-13	-4.536036416767597e-13	-4.426233546233869e-13	-4.469775062837783e-13	-4.672126891331332e-13	-4.933005566698039e-13	-5.038507184325352e-13	-4.90620192456771e-13	-4.633842028677724e-13	-4.406939978010219e-13	-4.3433061174947277e-13	-4.4990437128675895e-13	-4.841474457180629e-13	-5.278563799390007e-13	-5.612445128601409e-13	-5.657117414962532e-13	-5.413371465802077e-13	-5.15085762738853e-13	-5.090796530226681e-13	-5.21258138593427e-13	-5.110513405165902e-13	-4.762070537859906e-13	-4.3762628930038834e-13	-4.3142467632605637e-13	-4.5412814221621705e-13	-4.776363901277081e-13	-4.855459927509823e-13	-4.843380660226218e-13	-4.914844015878166e-13	-5.077619167839523e-13	-5.186834105551894e-13	-5.167248908170971e-13	-5.098792467610124e-13	-5.089405857809696e-13	-5.114697014886297e-13	-5.066361958639465e-13	-4.922862136462175e-13	-4.76140635950465e-13	-4.627148801455814e-13	-4.685376360870991e-13	-4.751635220448634e-13	-4.938613186100312e-13	-5.174709183065208e-13	-5.385840430993376e-13	-5.423423247567802e-13
10	-3.8363230237617417e-13	-3.8494079237424584e-13	-3.8354289648406523e-13	-3.8728283037140324e-13	-4.019020729568372e-13	-4.149629989392879e-13	-4.0402516268045783e-13	-3.8481520254113375e-13	-3.673951334408453e-13	-3.6822401028129275e-13	-3.8208574820822563e-13	-3.825217020266719e-13	-3.631493405793932e-13	-3.4160141745505803e-13	-3.4534824055030063e-13	-3.798564547537312e-13	-4.2528586102629477e-13	-4.68255493354733e-13	-4.903328943123519e-13	-4.989498574491379e-13	-4.962457236816449e-13	-4.87498651231916e-13	-4.703907325193741e-13	-4.5439151846778375e-13	-4.2701989509148e-13	-4.00984017831531e-13	-3.7566573229436956e-13	-3.563437648324236e-13	-3.4465077447755163e-13	-3.4722597689897124e-13	-3.6910483478708743e-13	-3.9929208376147215e-13	-4.216556995288184e-13	-4.295878096179169e-13	-4.2586391670511946e-13	-4.2583964274190193e-13	-4.2068374164467087e-13	-4.0882519856375e-13	-3.897007039578728e-13	-3.7814632436199597e-13	-3.8146213249989903e-13	-3.890809793843577e-13	-3.813708759451195e-13	-3.7787049940959047e-13	-3.827756762778487e-13	-4.267948391314584e-13	-4.817047822966037e-13	-5.153055220615754e-13	-5.151320812936695e-13
11	4.22541069677975e-14	4.256767519651417e-14	2.9639434546162024e-14	2.5496069960338623e-14	4.226865686015666e-14	7.843203826117125e-14	9.872790527450924e-14	8.144370761753688e-14	3.227270993148436e-14	-6.952792156646712e-15	-1.1918841190166861e-14	2.549073933622366e-15	1.0538800787738277e-14	2.7269504957339602e-14	6.480166427295366e-14	1.1614157441331548e-13	1.3713289950043448e-13	1.1447910730943716e-13	7.766477586303382e-14	6.763623550625972e-14	8.816804107310631e-14	1.0394388221390906e-13	9.751541688836459e-14	8.745105557625595e-14	9.571740397087458e-14	1.185380881203366e-13	1.2816300107791494e-13	1.0889971669877378e-13	8.511328154781792e-14	8.61528547433947e-14	1.086799565185299e-13	1.2103781542603932e-13	1.1000253442949591e-13	1.0119730708852844e-13	1.1391434980564787e-13	1.3863603694015515e-13	1.5475934969089831e-13	1.4840675363741574e-13	1.2856145629262284e-13	1.1582335734784848e-13	1.2678771037015692e-13	1.5670976348619501e-13	1.8318259234248102e-13	1.9125436597781468e-13	1.792266799619684e-13	1.6034277899335185e-13	1.4454506005926116e-13	1.3482471493740147e-13	1.4239868373144952e-13
12	-1.5027316083104688e-13	-1.502404699942894e-13	-1.4545681426152281e-13	-1.4161397297806752e-13	-1.4229248282605645e-13	-1.3205461654931882e-13	-1.1503035526913365e-13	-1.0342305569988426e-13	-1.1459486798283954e-13	-1.4259623665120224e-13	-1.6386953979172602e-13	-1.6856682432919945e-13	-1.6131740488219948e-13	-1.4828731841630894e-13	-1.3519497067582002e-13	-1.1584370234467238e-13	-1.0179863267507158e-13	-9.767237181595306e-14	-1.1251346881532606e-13	-1.289572796194628e-13	-1.317622759989913e-13	-1.2504896569595683e-13	-1.2104565548902566e-13	-1.2437200020896897e-13	-1.216204832376515e-13	-1.0649163714391586e-13	-8.767362991982726e-14	-8.594886893338193e-14	-1.0138368798189283e-13	-1.1968420310207813e-13	-1.21153858666916e-13	-1.0537516891839625e-13	-8.9976061786281e-14	-8.534185763786199e-14	-8.644893777015278e-14	-8.079405970108001e-14	-7.154906539396051e-14	-6.971551282645312e-14	-8.498321592414728e-14	-1.0084401781086708e-13	-9.607516296278128e-14	-7.160551013308808e-14	-4.69954503466898e-14	-5.141186985270742e-14	-7.295749610201633e-14	-9.655404153228411e-14	-1.0824637428508763e-13	-1.154323644882338e-13	-1.1583193642059996e-13
13	-5.161995160130026e-13	-5.116793658496676e-13	-5.296943031521179e-13	-5.435927056285671e-13	-5.26399434170389e-13	-5.01321170259153e-13	-4.993949210005663e-13	-5.284499519626421e-13	-5.543232395364114e-13	-5.478414110529378e-13	-5.188724122952378e-13	-4.979977326711142e-13	-5.009428259423991e-13	-5.034893141982802e-13	-4.931256867058004e-13	-4.81891946163451e-13	-4.96525521588512e-13	-5.352282511581565e-13	-5.57779537672707e-13	-5.475183205065351e-13	-5.256421862612592e-13	-5.255643948571328e-13	-5.428745547116656e-13	-5.456201118954428e-13	-5.209443131406053e-13	-4.88894333463503e-13	-4.809835152517487e-13	-4.956941685559367e-13	-5.126492202240251e-13	-5.131417322257223e-13	-5.086391764019961e-13	-5.143583772598189e-13	-5.237467412935575e-13	-5.146915162025803e-13	-4.849180888245569e-13	-4.62584917728013e-13	-4.665978669367206e-13	-4.913799844547525e-13	-5.055051050296703e-13	-4.958254293852994e-13	-4.833942327431646e-13	-4.929753079221554e-13	-5.18539130884615e-13	-5.303248465385702e-13	-5.159853213219654e-13	-4.938476959096379e-13	-4.898686397801228e-13	-5.017827552644479e-13	-5.06194694526505e-13
14	3.9663907961039544e-13	4.101728943926785e-13	4.141186348359248e-13	4.1877680778582775e-13	4.317794489122507e-13	4.5382935027147576e-13	4.640649126687342e-13	4.489469292214931e-13	4.160192991023496e-13	3.815497533636613e-13	3.5596938161817983e-13	3.3714610266165694e-13	3.274308649142203e-13	3.456481892716596e-13	3.958993752567602e-13	4.526853993667726e-13	4.772505574994952e-13	4.555828380251594e-13	4.2101814836190294e-13	4.071001549950413e-13	4.1576178583222214e-13	4.205183118553626e-13	4.1256844629384225e-13	4.0558065593797646e-13	4.1453255967309356e-13	4.325733348291066e-13	4.3791941642971525e-13	4.233205075485118e-13	4.1147738357044673e-13	4.194681464236273e-13	4.369589977434575e-13	4.4333949717511244e-13	4.3586490197415087e-13	4.314308666772263e-13	4.400326715031019e-13	4.440380129070056e-13	4.292671554140537e-13	3.9731601813980803e-13	3.6946661535940914e-13	3.658835598847316e-13	3.7959524016273463e-13	3.990598596223889e-13	4.1339034462584903e-13	4.200348554974354e-13	4.207345481362383e-13	4.123841229841541e-13	3.9949716494856214e-13	3.914153447250123e-13	3.964848040534054e-13
15	-2.5733048904306775e-14	-1.914713317851279e-14	-2.7670967787040756e-15	1.8641157161355484e-14	3.495552624021565e-14	4.185480063887929e-14	3.434423799294437e-14	9.21568833677124e-15	-2.378376255131253e-14	-5.2711756734819985e-14	-6.859782027757741e-14	-6.740376042050506e-14	-5.3761401405260935e-14	-3.3939569585727904e-14	-1.739731909173579e-14	-1.0815054892726936e-14	-1.3150969801725086e-14	-2.8042099402017752e-14	-4.356889486918053e-14	-5.0713974541734415e-14	-3.982465799186366e-14	-1.826098038433024e-14	7.832137671503261e-15	1.5573872491959002e-14	2.0378594331097652e-14	2.1319001995084738e-14	2.3592081317807028e-14	1.518553499888454e-14	-3.598951891457939e-15	-2.6302714527054454e-14	-4.6036352544271204e-14	-5.972657452491438e-14	-6.783972439890062e-14	-7.15947625828746e-14	-6.761312693709093e-14	-6.2577424902452e-14	-5.575913288683087e-14	-5.679382697378668e-14	-6.71896012230338e-14	-8.281926865043328e-14	-9.611616676575222e-14	-9.512945370118748e-14	-7.655169576529103e-14	-6.858048264748094e-14	-6.587489183634167e-14	-7.228449787095702e-14	-7.35716497216473e-14	-6.18508347293088e-14	-5.2868249174707995e-14
16	4.4887618111220235e-13	4.548741933361043e-13	4.4996173255022586e-13	4.431089387918976e-13	4.430063542240835e-13	4.4863311348571935e-13	4.491173740200808e-13	4.440359636065427e-13	4.482320690447309e-13	4.620638506980221e-13	4.730156792127341e-13	4.66994664504624e-13	4.48938214192707e-13	4.430086738542747e-13	4.471667347205114e-13	4.5447342716219735e-13	4.5170617749660367e-13	4.4773478636821027e-13	4.575333813941663e-13	4.798624744007672e-13	4.983474555781909e-13	5.021901181653055e-13	5.053525671163612e-13	5.098213421917701e-13	5.121540370197646e-13	5.068971475090976e-13	4.973267257126756e-13	4.920671746054533e-13	5.019236896694927e-13	5.129785418626122e-13	5.146458566468664e-13	5.073530852259391e-13	4.995873502988802e-13	4.953563237532073e-13	4.97358159786619e-13	4.978288599755558e-13	4.990957902000232e-13	4.984972887533667e-13	4.942786835563243e-13	4.904331340237999e-13	4.889771829339082e-13	4.923670740626688e-13	5.00052537571049e-13	5.083240820225449e-13	5.161817952109653e-13	5.34290030328609e-13	5.580007652291399e-13	5.764646715933955e-13	5.811262073719357e-13
17	-5.660619059060624e-13	-5.651576925178191e-13	-5.803749983086183e-13	-6.153479424423309e-13	-6.502208092664364e-13	-6.531665430677233e-13	-6.232680684817232e-13	-5.890453533194989e-13	-5.80684955469862e-13	-5.976764437021183e-13	-6.113602819143075e-13	-6.075022745853836e-13	-5.953922645689882e-13	-5.974399700999858e-13	-6.141984307861687e-13	-6.369049681658362e-13	-6.558196801650042e-13	-6.71244023824891e-13	-6.881532437218302e-13	-6.975290548445e-13	-6.914384220378507e-13	-6.786860513502142e-13	-6.752641239443911e-13	-6.841048272529672e-13	-6.932002399228005e-13	-6.854530903425642e-13	-6.636385819018613e-13	-6.435370361530686e-13	-6.366850695140041e-13	-6.397222638762694e-13	-6.434255229584752e-13	-6.450085187099599e-13	-6.563829443570516e-13	-6.853318533567483e-13	-7.18945379980985e-13	-7.313376461726056e-13	-7.171828132178903e-13	-6.945704957262684e-13	-6.91532585965494e-13	-7.062739639499936e-13	-7.140640765888309e-13	-6.980712837570307e-13	-6.718943604066439e-13	-6.716843407686737e-13	-7.050261673257995e-13	-7.492209685989277e-13	-7.703709086370725e-13	-7.646736888247208e-13	-7.53442099162208e-13
18	-5.525993104825407e-13	-5.504106962633412e-13	-5.393627543543011e-13	-5.31844253625129e-13	-5.414691747110704e-13	-5.498486495700937e-13	-5.448833417036124e-13	-5.324181529563964e-13	-5.390940875372539e-13	-5.720819016294031e-13	-6.046101908359648e-13	-6.127078833526399e-13	-5.920033946443426e-13	-5.665217861015783e-13	-5.559675485878184e-13	-5.615074840899982e-13	-5.737068615124023e-13	-5.826180091201207e-13	-5.917473669559446e-13	-5.97950089869981e-13	-5.953432553765492e-13	-5.845956235904795e-13	-5.736178835897442e-13	-5.738551268606939e-13	-5.773435769640111e-13	-5.72574595657235e-13	-5.534346072023448e-13	-5.392867021353289e-13	-5.476917375195186e-13	-5.770988983808173e-13	-6.01964077845953e-13	-5.980598482543051e-13	-5.739610390169167e-13	-5.582177342524855e-13	-5.670337601236166e-13	-5.83789314741564e-13	-5.929681427915051e-13	-5.916813487939995e-13	-5.944103205968874e-13	-5.994943766311727e-13	-5.94030927896371e-13	-5.723916648037024e-13	-5.487570194966114e-13	-5.497010412722973e-13	-5.68495016420626e-13	-5.928112174557363e-13	-6.052678933770505e-13	-6.097162707392991e-13	-6.078224044870822e-13
19	-3.602284923973864e-13	-3.483078197016758e-13	-3.4196256725138083e-13	-3.6303949483957094e-13	-4.0373602606322237e-13	-4.224109585232458e-13	-4.025801065358924e-13	-3.658618728466135e-13	-3.486510904564237e-13	-3.597391031042498e-13	-3.7317125419656995e-13	-3.749747330858497e-13	-3.6963789380699955e-13	-3.7422939075257026e-13	-3.8851070766276363e-13	-3.985696789299103e-13	-4.013661449884764e-13	-3.984202844251465e-13	-4.0378704425080823e-13	-4.1358379052595477e-13	-4.1922069948185466e-13	-4.2026152635798e-13	-4.2306755804030055e-13	-4.227004991003661e-13	-4.1804234808963253e-13	-4.0584724301554587e-13	-3.955722231987652e-13	-3.9021346051542255e-13	-3.8949563451134284e-13	-3.9076563187073767e-13	-3.893077783753334e-13	-3.8506825629900656e-13	-3.8387823968904087e-13	-3.8973893967940953e-13	-4.002443637759468e-13	-4.062800303173466e-13	-4.085970119679396e-13	-4.0699624897735575e-13	-4.1108185299205446e-13	-4.1652740841538134e-13	-4.1268969144344817e-13	-3.9858835545635083e-13	-3.842080174544629e-13	-3.8590862896916163e-13	-4.06967169172505e-13	-4.3025528788941893e-13	-4.378829877584818e-13	-4.3817469068482117e-13	-4.370886009850009e-13
20	-4.703400815865255e-13	-4.725786042530321e-13	-4.748887635580959e-13	-4.822830575987443e-13	-4.900683878591913e-13	-4.870372535371888e-13	-4.697502293131799e-13	-4.5365350569211085e-13	-4.532667439589827e-13	-4.717572937812828e-13	-4.873336513972709e-13	-4.873013327145551e-13	-4.728354320640097e-13	-4.673253937548103e-13	-4.795281235564567e-13	-5.064213736418556e-13	-5.313817513407481e-13	-5.516175669907699e-13	-5.67750988288509e-13	-5.759655656887749e-13	-5.685909714669165e-13	-5.512458952345418e-13	-5.366344650635019e-13	-5.333065289688037e-13	-5.309965771985396e-13	-5.165424882689275e-13	-4.898748523162226e-13	-4.678803173226441e-13	-4.634709257886562e-13	-4.741536992304716e-13	-4.926642798814138e-13	-5.087450617237327e-13	-5.202019629867668e-13	-5.285276382516332e-13	-5.335772451897792e-13	-5.344232023569929e-13	-5.326925518881777e-13	-5.3171788774437e-13	-5.384151091929647e-13	-5.500138912650493e-13	-5.569077890780161e-13	-5.463003204079129e-13	-5.233659631013478e-13	-5.171878688823109e-13	-5.359721455737667e-13	-5.71421106404338e-13	-5.908446961165661e-13	-5.847977268171167e-13	-5.69621308168404e-13
21	-1.0191700348751181e-14	-8.328708194862715e-17	1.9151119835963313e-14	1.733401851550077e-14	-2.1523359271766508e-15	1.7837316531880993e-15	3.5994295035101025e-14	6.55418159435033e-14	5.008309834902913e-14	9.279112921687335e-16	-3.5269336884078446e-14	-2.9414869354251184e-14	-3.91216772733627e-15	1.0295159797243346e-14	9.45612845364266e-15	1.43990775491865e-14	2.6156888771862613e-14	2.5402257787542805e-14	-1.3055524611795291e-15	-3.1468297173830254e-14	-3.504616857348735e-14	-1.2203421070587102e-14	1.562892894597907e-14	2.03639054664449e-14	1.6398418166737427e-14	2.109451312612541e-14	3.9428323484619596e-14	4.875300658663608e-14	3.099472160793281e-14	-9.133726736077855e-15	-4.617911890082244e-14	-5.4629993664226194e-14	-3.92959104339661e-14	-1.739961111848986e-14	3.644412925315511e-15	2.8276272304990936e-14	5.6026868426603606e-14	6.805122145765483e-14	4.5654737227466306e-14	7.874360886708995e-15	-1.0998043930620184e-14	1.214160950667762e-14	5.3180105421574904e-14	6.18387695162146e-14	3.55664827093299e-14	-5.286393774063697e-15	-2.7741890136943887e-14	-2.9165890475645796e-14	-2.1524703659691658e-14
22	-4.54753453647783e-13	-4.5112299715539975e-13	-4.259350427254031e-13	-4.0168058569993503e-13	-3.9897420750641184e-13	-4.12516387582839e-13	-4.203940275791447e-13	-4.1534055117753274e-13	-4.1491368305089776e-13	-4.2734036356408206e-13	-4.4072284431325793e-13	-4.33824807982014e-13	-4.101174892071992e-13	-3.9466719116259017e-13	-4.059725669789332e-13	-4.383570688214314e-13	-4.681954449795143e-13	-4.798185213263241e-13	-4.8259259298104e-13	-4.875983964821695e-13	-4.937409919574456e-13	-4.888786625974294e-13	-4.694432872306999e-13	-4.3904000327060496e-13	-4.141954328591013e-13	-4.054770822722762e-13	-4.1034950024099696e-13	-4.2308055588805286e-13	-4.392374451615257e-13	-4.5464581206280005e-13	-4.676889240381317e-13	-4.684255008846348e-13	-4.5396822068991273e-13	-4.349377030956549e-13	-4.243718667162789e-13	-4.254029804739002e-13	-4.27578644724733e-13	-4.267825272261579e-13	-4.2879871143438954e-13	-4.4335214382803256e-13	-4.606205334559993e-13	-4.66429412730539e-13	-4.599440280810779e-13	-4.579428661085909e-13	-4.699058573657703e-13	-4.865750846231466e-13	-4.881939559214645e-13	-4.731108220870186e-13	-4.586510449143526e-13
23	-2.8707563523843876e-13	-2.989650590193604e-13	-3.3207033830218406e-13	-3.685777155576721e-13	-3.8429122320827577e-13	-3.718555635258189e-13	-3.4279882290780824e-13	-3.240189816047725e-13	-3.234811511975742e-13	-3.2221325089649016e-13	-3.0466044823889814e-13	-2.8769592081777235e-13	-2.951831670987527e-13	-3.173234047874568e-13	-3.2499564930287525e-13	-3.1229106894851965e-13	-3.0357822072424787e-13	-3.183195704416262e-13	-3.4799022328741846e-13	-3.5934179544246913e-13	-3.4851184555015055e-13	-3.345755272816611e-13	-3.5110466471581153e-13	-3.5918270848267547e-13	-3.563807043348634e-13	-3.371483560683454e-13	-3.25828363752702e-13	-3.264925247535661e-13	-3.187339229458988e-13	-2.9194955570811297e-13	-2.665856867278752e-13	-2.650772369757308e-13	-2.8738804030637873e-13	-3.078591898042514e-13	-3.162044827705447e-13	-3.247634299459793e-13	-3.466432472183688e-13	-3.728892211044174e-13	-3.7424830899805245e-13	-3.4943135878281783e-13	-3.2133340904075896e-13	-3.1854348953035224e-13	-3.3921978268397693e-13	-3.4675299583441393e-13	-3.4258982931194466e-13	-3.4048251547279586e-13	-3.4807507540132997e-13	-3.6919299470843043e-13	-3.7355936622651133e-13
24	2.4625890289573397e-13	2.460974179405095e-13	2.454960168910383e-13	2.3978651609965323e-13	2.274321467709967e-13	2.1898975451514845e-13	2.2267889993710298e-13	2.3880055876227184e-13	2.565291116936048e-13	2.6460835034815754e-13	2.655273512661429e-13	2.6790831783212235e-13	2.7559571549929127e-13	2.800596769078257e-13	2.6845990704417563e-13	2.4500417702699665e-13	2.2907455341512134e-13	2.338285380899968e-13	2.4751561281680344e-13	2.5415050252957993e-13	2.556813898631303e-13	2.671762807281011e-13	2.9497192258178767e-13	3.1494820869273903e-13	3.0480517811633726e-13	2.763611488413038e-13	2.6230096673375317e-13	2.7526767472594136e-13	2.963111914551984e-13	3.0008597764229294e-13	2.871154213704691e-13	2.8178240280800834e-13	2.9376419926143793e-13	3.048895497571727e-13	2.9532230250837327e-13	2.7333989024364966e-13	2.6549824049429857e-13	2.798423221466468e-13	2.984264118402237e-13	3.0269136022341536e-13	2.946781227273618e-13	2.9209400612163293e-13	3.015507636974524e-13	3.128020604082785e-13	3.1272221855137005e-13	3.051646303384453e-13	2.9952933594802894e-13	2.964609686613879e-13	2.952087232128491e-13
25	-5.874637332604339e-14	-4.046694298431827e-14	-3.377173873811856e-14	-5.461093344069538e-14	-9.561979090380324e-14	-1.168095152309009e-13	-9.753311540183989e-14	-6.353355336153712e-14	-4.3251250576392436e-14	-5.420752629004081e-14	-6.62389374087445e-14	-5.509625117763011e-14	-2.8601642563676496e-14	-2.091331752762991e-14	-5.869733968470034e-14	-1.0791146697814907e-13	-1.2450420132994767e-13	-9.582552039294244e-14	-6.25437079572495e-14	-6.219854071771959e-14	-8.44181352559061e-14	-9.26626541551843e-14	-7.12585703614714e-14	-4.314329070973829e-14	-3.212200081657758e-14	-4.506142882139264e-14	-6.013328763948017e-14	-6.772471866946268e-14	-5.761428313746297e-14	-4.0737537689367376e-14	-2.2811606969950597e-14	-1.4167843382321892e-14	-2.7323889138305263e-14	-5.734521125403782e-14	-8.228376026483062e-14	-7.95852368387978e-14	-5.752412170471381e-14	-4.180020733389692e-14	-4.960770010170614e-14	-6.484221105834185e-14	-6.322966205130056e-14	-4.279695260923017e-14	-2.0725663808590527e-14	-2.2288840255761103e-14	-3.527515781673931e-14	-4.537409944715454e-14	-4.242968285744361e-14	-3.973402223254862e-14	-4.870125026365919e-14
26	1.4901358476118163e-13	1.4988946000144348e-13	1.443505069979153e-13	1.2347264986640823e-13	8.734978129402382e-14	6.302071318146445e-14	7.195629623107273e-14	1.1194643797756951e-13	1.5132220088595667e-13	1.6652426330355307e-13	1.7288064763398134e-13	1.8433377367367586e-13	2.0364913733767126e-13	2.128812648120165e-13	1.975219081569608e-13	1.745568382696679e-13	1.6389785392553684e-13	1.755448329131407e-13	1.801624218558292e-13	1.6705920284140465e-13	1.4680032036320947e-13	1.4285719587307176e-13	1.5867303150977864e-13	1.7589838284607108e-13	1.7610184511309839e-13	1.6685973033988714e-13	1.6369440605349924e-13	1.7485196590862256e-13	1.96135858889606e-13	2.155379413276097e-13	2.277032877510985e-13	2.316530394220217e-13	2.26690543773582e-13	2.1710224256098422e-13	2.0515396412020996e-13	1.9993069854023722e-13	2.0076951765006204e-13	2.0878797181061542e-13	2.1500332828033827e-13	2.1700259299664166e-13	2.1649421161745196e-13	2.1717246178005823e-13	2.2663294171892937e-13	2.374866776791071e-13	2.443954554020748e-13	2.422169998911699e-13	2.3155210258186834e-13	2.15659975227997e-13	2.0654741401096442e-13
27	-3.571055785833255e-14	-5.237309327832455e-14	-6.568616885244285e-14	-8.088068291871384e-14	-9.291621724210788e-14	-9.383375081693145e-14	-7.456849557438778e-14	-4.551727035006115e-14	-2.9106202060342114e-14	-2.8281144961366704e-14	-2.4645300571899296e-14	-1.4003439588302126e-14	-2.7834377763368795e-15	3.358570984310599e-15	2.5872957187524355e-17	-6.043936121266066e-15	-1.253341533218518e-14	-1.5277078852510496e-14	-2.324405080603125e-14	-3.8788549300956936e-14	-6.17639093985695e-14	-8.457182333872871e-14	-9.356457643100283e-14	-8.600660792979511e-14	-7.4157004570455e-14	-6.2113972224114e-14	-4.8792601618623294e-14	-2.580141134595634e-14	-7.777205630765071e-15	-2.944718916555871e-15	-1.2437055944824025e-14	-2.046984929784466e-14	-1.7745789479918224e-14	-8.575379128286845e-15	-1.0098783118046185e-14	-2.279445487930311e-14	-3.015697180120551e-14	-2.2923668195871784e-14	-1.017497969857792e-14	-6.399628575691756e-15	-1.7664444187832955e-14	-3.4463824774186923e-14	-3.9014022389077953e-14	-3.681404407815932e-14	-3.25794323291167e-14	-3.763025282415102e-14	-5.1347793635345755e-14	-7.108379400412316e-14	-8.496423223230576e-14
28	-1.8594888798658884e-13	-2.0376883633202613e-13	-2.2175113894450975e-13	-2.3262249901733357e-13	-2.1992260705149495e-13	-1.9298119027281393e-13	-1.7059121772623955e-13	-1.7346754865545087e-13	-1.9487342104277382e-13	-2.1391327393724262e-13	-2.0352120278724804e-13	-1.7823973852027908e-13	-1.6058884535221602e-13	-1.6545273878579012e-13	-1.891197464874158e-13	-2.1447609329849984e-13	-2.1955669942183404e-13	-2.0700634325886376e-13	-2.0090699083451732e-13	-2.176187483663818e-13	-2.5246109437296327e-13	-2.8262582683552013e-13	-2.8951581407012105e-13	-2.766123142591279e-13	-2.627807552360323e-13	-2.536505088897367e-13	-2.45985176726953e-13	-2.2841241541445746e-13	-2.0318347033730853e-13	-1.735307720871542e-13	-1.5018999565687334e-13	-1.3934668069043002e-13	-1.4341386322026522e-13	-1.595095585793498e-13	-1.884561256160173e-13	-2.1955027522410255e-13	-2.4321525831926847e-13	-2.4933252236211144e-13	-2.42236486660337e-13	-2.3284897396953e-13	-2.3626369399046667e-13	-2.4741217328342746e-13	-2.5004269760752407e-13	-2.4768044865177953e-13	-2.350604154513352e-13	-2.336229262976758e-13	-2.4356240136318e-13	-2.6595574281951085e-13	-2.9668138409216415e-13
29	-2.4089303760700663e-13	-2.3174733742851454e-13	-2.132522175713329e-13	-2.1280074735424637e-13	-2.2602277620300073e-13	-2.2147252318596604e-13	-1.833958948313832e-13	-1.4877107756708866e-13	-1.466786348523346e-13	-1.776629891302771e-13	-1.9645068283299403e-13	-1.7755171670169595e-13	-1.4424524808128076e-13	-1.4471203857671646e-13	-1.873219256812793e-13	-2.307567251218733e-13	-2.374923210575929e-13	-2.1910843149827082e-13	-2.1612409486720459e-13	-2.3436148738442006e-13	-2.4020707011173146e-13	-2.172055953201544e-13	-1.8195448164727533e-13	-1.853484906684832e-13	-2.0926661848729732e-13	-2.277302423889492e-13	-2.1620877653220824e-13	-1.9097107075753857e-13	-1.859002724458798e-13	-2.0364792915003166e-13	-2.1974132079618272e-13	-2.1175097940111478e-13	-1.8794258061321843e-13	-1.786190653010243e-13	-1.9287468606364224e-13	-2.1365434439722477e-13	-2.112672452785553e-13	-1.8718104511923056e-13	-1.6905280970843464e-13	-1.7469553383191417e-13	-1.9863825211346764e-13	-2.1099053392560202e-13	-1.9799591963311707e-13	-2.157653376364256e-13	-2.486612049821656e-13	-2.8374812116553264e-13	-2.835008428744125e-13	-2.549956679104612e-13	-2.3686536246512803e-13
30	-1.6936449298827812e-13	-1.558548511192038e-13	-1.5690312363490642e-13	-1.687333723048259e-13	-1.77590547154359e-13	-1.6966440688792155e-13	-1.554596797705061e-13	-1.4975906627652133e-13	-1.556558516987747e-13	-1.6108892674949905e-13	-1.547345223790789e-13	-1.4802284568555438e-13	-1.5385816517445055e-13	-1.6694389970715718e-13	-1.730419479993081e-13	-1.604857320279212e-13	-1.5053733876293906e-13	-1.5194411554736532e-13	-1.68533663539807e-13	-1.760319897938744e-13	-1.6547711664082292e-13	-1.5006520648927567e-13	-1.504740802829869e-13	-1.5566819893432205e-13	-1.5256183257192606e-13	-1.3560712489223125e-13	-1.2289175187666765e-13	-1.2630617800677692e-13	-1.3763428543549688e-13	-1.4364227867746187e-13	-1.382262900114594e-13	-1.3075711812775247e-13	-1.2719240601162813e-13	-1.209446311745936e-13	-1.102960225342605e-13	-9.934098845638934e-14	-1.0263902285932517e-13	-1.135446736469275e-13	-1.2393837080977913e-13	-1.2036683083650283e-13	-1.0536251081807342e-13	-9.127446280867268e-14	-8.629710364627767e-14	-9.257359070640622e-14	-1.0572568583149318e-13	-1.2089443769602698e-13	-1.2508767545729246e-13	-1.2618242619771695e-13	-1.1806393281873877e-13
31	-1.3981666377590915e-13	-1.3713907362040635e-13	-1.3035782057535082e-13	-1.369501207950578e-13	-1.6286889936261292e-13	-1.9083520357833535e-13	-1.8700720368590129e-13	-1.4832534156907927e-13	-1.1338824043383491e-13	-1.1482508276793887e-13	-1.3063509764944268e-13	-1.2956651918389655e-13	-9.998458496361143e-14	-7.12612776351247e-14	-7.33108614175427e-14	-9.278470288737448e-14	-9.986891525804172e-14	-8.715942201191033e-14	-9.049133605952122e-14	-1.194602430170861e-13	-1.4960537666199855e-13	-1.4894897923516204e-13	-1.2546471269103012e-13	-1.0632131221009154e-13	-1.13925467035246e-13	-1.2262687521065011e-13	-1.187563282404214e-13	-1.0049057181708044e-13	-9.255241008749649e-14	-9.707811868610607e-14	-1.0125510716194806e-13	-8.927264382372402e-14	-6.426155512742459e-14	-4.3798870622665787e-14	-4.711288510386831e-14	-6.719802525762269e-14	-8.013015159149711e-14	-7.614307783924655e-14	-6.837905323619179e-14	-7.283018640124999e-14	-8.634089037748787e-14	-9.35592568894391e-14	-8.628410630954376e-14	-7.903120452620124e-14	-7.967726832646508e-14	-8.672137740745522e-14	-9.158742017007206e-14	-9.823814636246038e-14	-1.1016753258551238e-13
32	4.164118162710933e-13	4.2479941950368103e-13	4.2224410187783017e-13	4.3857744022668676e-13	4.660673529156698e-13	4.906072678385332e-13	4.910903754565006e-13	4.76798530335499e-13	4.645842704501103e-13	4.640436759242559e-13	4.5344566110722e-13	4.345627767320999e-13	4.1463104435060256e-13	4.251392657082604e-13	4.597866804189712e-13	5.034917180447504e-13	5.245280026779782e-13	5.23784982435838e-13	4.986101601524284e-13	4.655997495733351e-13	4.386594147170021e-13	4.3058253356791585e-13	4.3895597172658846e-13	4.557000389973677e-13	4.779975575494981e-13	4.983849296620056e-13	5.220904013937163e-13	5.313959355062553e-13	5.2934113298977e-13	5.177607381990399e-13	5.165297700415274e-13	5.358813236507898e-13	5.652077397585225e-13	5.862096217476252e-13	5.894326676993186e-13	5.708276362323172e-13	5.376331536625067e-13	4.965198617656217e-13	4.5348307811600543e-13	4.3106289092384443e-13	4.40107802299549e-13	4.77342469402342e-13	5.166678004114977e-13	5.376104201704781e-13	5.416135570254533e-13	5.306177758593384e-13	5.133628597323989e-13	4.931015655901623e-13	4.792738901416766e-13
33	-1.6613966405522114e-13	-1.511882291263026e-13	-1.212938643313064e-13	-1.0218540485857449e-13	-1.0740691472189152e-13	-1.1097713118038573e-13	-1.0341494704562543e-13	-9.213031946626363e-14	-1.0357844424639956e-13	-1.3576196741828068e-13	-1.6644715714882295e-13	-1.7695232641128296e-13	-1.6867854289058786e-13	-1.5203927643392982e-13	-1.3135295388057959e-13	-1.0368201678804078e-13	-7.890081710346202e-14	-6.675691124400599e-14	-8.216126421963154e-14	-1.0881939996191096e-13	-1.2430670529207292e-13	-1.222796033659502e-13	-1.1626869189129247e-13	-1.2190203207259237e-13	-1.261673671115318e-13	-1.1613340185797685e-13	-9.12330151663468e-14	-7.530915033504735e-14	-7.987163584889117e-14	-9.529856491958215e-14	-1.018756249689527e-13	-8.939973882480069e-14	-7.11510719659371e-14	-6.480744994893036e-14	-7.317873290294228e-14	-8.287190095831738e-14	-8.405770562766608e-14	-8.086491341888278e-14	-8.855946758031953e-14	-1.0426216491988802e-13	-1.0830428375715851e-13	-8.663944917663649e-14	-5.3003267352101085e-14	-5.0905357937989434e-14	-8.290081965634862e-14	-1.3289845621658937e-13	-1.6337011256764322e-13	-1.594310179031807e-13	-1.312187635158615e-13
34	5.93637786205657e-13	5.841398567249959e-13	5.837683739143628e-13	5.780206313490679e-13	5.654160981042314e-13	5.684364119122694e-13	5.82547737912514e-13	5.930072711140113e-13	5.862418475810474e-13	5.651309163947803e-13	5.440146371811736e-13	5.43653668684443e-13	5.587627799831693e-13	5.654498169664081e-13	5.622099837549671e-13	5.654987832303376e-13	5.744704959914536e-13	5.779893904945867e-13	5.572307109915849e-13	5.256941024311793e-13	5.149133180566453e-13	5.26643652711526e-13	5.422076983135643e-13	5.379524109833102e-13	5.180851130151659e-13	5.188422259668313e-13	5.393934473997426e-13	5.636067960540403e-13	5.680232307750862e-13	5.533861946784894e-13	5.451946877915627e-13	5.540257203570368e-13	5.704169026746851e-13	5.705274727405484e-13	5.586559742670756e-13	5.445518820555277e-13	5.353253939690135e-13	5.33655852479501e-13	5.307706373700217e-13	5.317666462182642e-13	5.43046416673944e-13	5.57923347808563e-13	5.642674730772131e-13	5.557211815770091e-13	5.333577557795808e-13	5.10412425046245e-13	4.971560619592531e-13	4.975467842660607e-13	4.987812437858032e-13
35	7.616283292508499e-14	8.347085926125543e-14	7.046811154827101e-14	4.903891024776473e-14	4.619178072788471e-14	6.64921659958126e-14	9.294545264919459e-14	1.0773309272346769e-13	1.0833276176505993e-13	1.0590994631116968e-13	1.080821144067151e-13	1.1109071218533077e-13	1.0642984533654759e-13	1.0058885142920583e-13	9.910348622416191e-14	1.0528270168319687e-13	1.0216851552802509e-13	8.892913593619029e-14	7.136154945868392e-14	7.204652522894322e-14	9.225735242423686e-14	1.1829218305831289e-13	1.2661255283169703e-13	1.222801777106754e-13	1.1321768456252784e-13	1.22151276917581e-13	1.382715550253069e-13	1.4988214562518236e-13	1.4614359227880044e-13	1.3571317351947423e-13	1.3284953161542692e-13	1.4057566777292122e-13	1.502400669676753e-13	1.6124291936244512e-13	1.7165687250984765e-13	1.7847581151769755e-13	1.7409438694361257e-13	1.6013228922980203e-13	1.4710359549248542e-13	1.5139717689645224e-13	1.7105920384814405e-13	1.911261392772441e-13	1.9452251479286423e-13	1.8639093323356604e-13	1.7518552267468617e-13	1.7195598602629788e-13	1.7857602257968766e-13	1.8081273804975697e-13	1.8923966156675038e-13
36	2.7331914106959403e-13	2.677574771353179e-13	2.54745606518073e-13	2.5257743435883686e-13	2.709512237183842e-13	2.873938694197081e-13	2.8433888418166747e-13	2.6841827626413574e-13	2.6620569358624053e-13	2.872004307039959e-13	3.1079238335167595e-13	3.162269628009903e-13	3.0672435888445693e-13	3.0259464560773606e-13	3.10512874500846e-13	3.187055491124192e-13	3.1216192818876334e-13	2.9678951728718e-13	2.9603925245225345e-13	3.190487222489603e-13	3.450687472165609e-13	3.529615305373118e-13	3.4297692822538447e-13	3.4150634125451245e-13	3.437299855520973e-13	3.469285395284682e-13	3.3810047321473307e-13	3.3103439156924213e-13	3.379569822033075e-13	3.6007749726658766e-13	3.7847308638994085e-13	3.765796829148012e-13	3.5969736084851433e-13	3.4480967919707635e-13	3.457143186715805e-13	3.5104138234545166e-13	3.508528220063695e-13	3.4263477566826233e-13	3.415824541036235e-13	3.5358398546908305e-13	3.7195472459236697e-13	3.7969452947489167e-13	3.713535030509916e-13	3.751330867948147e-13	3.8481254005572986e-13	4.018596131680151e-13	4.131268298606128e-13	4.1600583561700243e-13	4.1064089402153897e-13
37	6.969857771121521e-13	7.217362935994362e-13	7.383124213581622e-13	7.397450786347445e-13	7.251082882835035e-13	7.180677038984247e-13	7.237456634131411e-13	7.391598997906312e-13	7.489701761744341e-13	7.522746878659762e-13	7.502473146026262e-13	7.508276081728978e-13	7.462300414463318e-13	7.339757017848307e-13	7.208026538579773e-13	7.301573358648988e-13	7.517609657333022e-13	7.635426202167456e-13	7.399695974823443e-13	7.003398715991412e-13	6.827908555991013e-13	6.966883752747132e-13	7.17597844151887e-13	7.25527706224374e-13	7.347702433392825e-13	7.635709500329992e-13	8.049854367889141e-13	8.191381740638874e-13	7.964849285036737e-13	7.601991548077874e-13	7.469726223874396e-13	7.611582893544987e-13	7.78744456706445e-13	7.758983774237973e-13	7.596451023416618e-13	7.461859871416311e-13	7.43596656018139e-13	7.455922003539736e-13	7.366604142703863e-13	7.225457315912296e-13	7.280683008627115e-13	7.622172569471059e-13	8.044004192302629e-13	8.210498935811149e-13	8.05860320510098e-13	7.792356417250902e-13	7.629157915065073e-13	7.559963213413258e-13	7.562930546954946e-13
38	2.709114727070665e-13	2.7623883257472023e-13	2.724466602075793e-13	2.6051086044932567e-13	2.556636003501896e-13	2.6468702126132095e-13	2.762924494362458e-13	2.8082128299180613e-13	2.804617420633072e-13	2.8035270955209583e-13	2.8008494576941094e-13	2.715871823934178e-13	2.5638627462257926e-13	2.5144081016527343e-13	2.5965506147980383e-13	2.743243296339673e-13	2.7228925914125183e-13	2.5257790477286063e-13	2.357687507069661e-13	2.3821006508427656e-13	2.527522863271271e-13	2.5783018003410955e-13	2.48657947547541e-13	2.4570642483192575e-13	2.5635814749138564e-13	2.808038636394697e-13	2.9534918437201483e-13	2.919347411143884e-13	2.820776378600603e-13	2.747006203508683e-13	2.7579852595402834e-13	2.7815467181342124e-13	2.7741557727039355e-13	2.787935830081249e-13	2.861242444114339e-13	2.963359518155394e-13	3.00832540666192e-13	2.976807181550946e-13	2.8740303180130003e-13	2.8159277548192157e-13	2.840934155104917e-13	2.9272727903028506e-13	3.0214258389539967e-13	3.1128249138735537e-13	3.1344219659410764e-13	3.0917343024727054e-13	2.9829155345876846e-13	2.821119960972099e-13	2.738314710519535e-13
39	2.4172247824196515e-13	2.624766782735837e-13	2.490314210154564e-13	2.137851681492526e-13	1.8544394108752323e-13	1.881096782288475e-13	2.1332701077069813e-13	2.425935289485665e-13	2.646501201322441e-13	2.7908319837695263e-13	2.8390953630379165e-13	2.775641074990907e-13	2.646446510867495e-13	2.497954896674533e-13	2.3526387514077304e-13	2.2329074644078587e-13	2.155530339365122e-13	2.1958912884447053e-13	2.3350816526631465e-13	2.5229435200153537e-13	2.705395092580835e-13	2.8436690842475154e-13	2.9367605241931594e-13	2.976462320277392e-13	2.946439832562989e-13	2.896396874754518e-13	2.8650167613352425e-13	2.859710717141917e-13	2.893193737634559e-13	2.8984378585645656e-13	2.8583958307846046e-13	2.7995770546967065e-13	2.7422988382936757e-13	2.6707233821975475e-13	2.603288331740677e-13	2.6093117951825786e-13	2.729270851010726e-13	2.9149303853901785e-13	3.031231043883675e-13	3.0091572237349037e-13	2.9222493912141134e-13	2.899871144258243e-13	3.0119621464998853e-13	3.195455368168659e-13	3.315606457475931e-13	3.3403074620121875e-13	3.3412569822069815e-13	3.30675767133623e-13	3.3303665233783844e-13
40	-8.450196929883342e-14	-9.182848277611532e-14	-9.278870764902008e-14	-9.482986413196052e-14	-1.0478780904567315e-13	-1.1488659204848128e-13	-1.1380777087107632e-13	-1.0295309014516828e-13	-9.004745132732023e-14	-8.885461558641935e-14	-7.8274562022608e-14	-5.810786474528794e-14	-3.650927545630534e-14	-2.639591177828988e-14	-4.5548711602852436e-14	-7.478690773191995e-14	-9.013652763815569e-14	-7.615626606623978e-14	-5.244235275627635e-14	-4.1611351655812586e-14	-5.0202696552494087e-14	-5.987998589792786e-14	-5.692630855656243e-14	-3.887372936035823e-14	-3.2996338233695116e-14	-5.081960936106283e-14	-7.585413738430195e-14	-8.347172900298325e-14	-5.90037866838069e-14	-2.5819716776237343e-14	-8.987106446664258e-15	-1.26717978801288e-14	-2.108886732209198e-14	-1.9200027824403072e-14	-1.6592456976543727e-14	-2.2515431311508168e-14	-2.8196426323479775e-14	-2.316073210477377e-14	-7.881671928506873e-15	-2.3646499714275107e-15	-8.67180332333375e-15	-1.774392751645229e-14	-5.709769368200202e-15	1.6113780442183925e-14	2.5875265479020878e-14	1.2120097688797652e-14	-5.843013054016532e-15	-9.619484095782686e-15	8.2993110320762e-15
41	-4.131678061595322e-14	-4.0275830436621384e-14	-4.288990149976724e-14	-5.047688879967134e-14	-6.128086138099639e-14	-6.946020646604789e-14	-6.404254713712151e-14	-4.4954604656595113e-14	-2.8683286029453314e-14	-2.0471465751019524e-14	-1.3831525549408889e-14	-3.4043976031739833e-15	7.055463384730054e-15	1.0410363297292302e-14	-1.7041336356653386e-15	-1.872693025908777e-14	-3.028938686618498e-14	-2.2642589848221315e-14	-1.3346973357112996e-14	-1.2579327417808023e-14	-2.330750624227676e-14	-3.198288881047348e-14	-3.092737672272566e-14	-2.027289662737055e-14	-1.1495135988638282e-14	-9.444440671802701e-15	-1.1516243497543532e-14	-5.935402395121431e-15	5.1069873714952435e-15	1.497124423170417e-14	1.3419016896834434e-14	3.3001824011768687e-15	-1.2168318024122197e-15	9.034432096247606e-15	2.481837318733708e-14	3.194562181873363e-14	2.605604947526131e-14	1.7884797178733827e-14	1.796893523768525e-14	2.5569347008278025e-14	3.031253662830344e-14	2.628701404586703e-14	2.0210182069240545e-14	1.7963414571632203e-14	2.300657697913914e-14	2.558040135167057e-14	2.1007712795917255e-14	8.96913049690143e-15	2.324788924525424e-15
42	-1.6965425818571986e-13	-1.6423084070515425e-13	-1.725021788852608e-13	-2.0112507632169553e-13	-2.284607986617209e-13	-2.2483512215874894e-13	-1.946332695114565e-13	-1.6573637888057871e-13	-1.6100780067001784e-13	-1.7309888253558789e-13	-1.7597789826106468e-13	-1.6485905801468195e-13	-1.558981276143236e-13	-1.6298328258406283e-13	-1.7964252823504665e-13	-1.9001703612621564e-13	-1.9018676309976266e-13	-1.9022931366438328e-13	-2.0400920641633242e-13	-2.1794680247681025e-13	-2.1612522761514772e-13	-2.002679885866899e-13	-1.8622285307938518e-13	-1.8804498957881946e-13	-1.973671022267426e-13	-2.0049995748397463e-13	-1.885577775939789e-13	-1.7312474798479081e-13	-1.6517169032206508e-13	-1.728428825012232e-13	-1.8733116689410482e-13	-1.9400948858660122e-13	-1.9080646267157457e-13	-1.8678918850711904e-13	-1.8823316577389118e-13	-1.9346068802652407e-13	-1.941366247531343e-13	-1.8926851119269066e-13	-1.8872694758668716e-13	-1.9195010257148333e-13	-1.8906316342439346e-13	-1.7391339743629413e-13	-1.532719420886598e-13	-1.5187227270267669e-13	-1.6710483021111982e-13	-1.8640782258192894e-13	-1.9471701400695386e-13	-1.9838502876125793e-13	-2.0083290514989946e-13
43	-3.6428164115561044e-13	-3.617475241272234e-13	-3.6569779875729117e-13	-3.916226018887962e-13	-4.192224272008607e-13	-4.17325423803535e-13	-3.7454066775942165e-13	-3.205842089122025e-13	-2.958983018889761e-13	-2.995361011502794e-13	-3.060082694366152e-13	-3.0672210532971904e-13	-3.1309639202385156e-13	-3.3333515672617563e-13	-3.5755828257376975e-13	-3.692519152719341e-13	-3.69805324961473e-13	-3.7150307350189113e-13	-3.8538902984471706e-13	-3.942703060776053e-13	-3.8849510330213157e-13	-3.7490886126201184e-13	-3.67188259917545e-13	-3.6128759431573706e-13	-3.477566468219177e-13	-3.351620149499225e-13	-3.386519556726934e-13	-3.4854889022248215e-13	-3.468676309216406e-13	-3.21794937053608e-13	-2.964082194984041e-13	-2.9712050980559435e-13	-3.2378992282254057e-13	-3.5074410129366966e-13	-3.6238377603574986e-13	-3.6348776998512537e-13	-3.599084706852475e-13	-3.5260340404613647e-13	-3.385812002609616e-13	-3.225046831857015e-13	-3.107813777850309e-13	-3.045667655810566e-13	-2.9895100733478894e-13	-3.076677186060799e-13	-3.3798262376368567e-13	-3.812166453804304e-13	-4.0696124966307933e-13	-4.1262650078400756e-13	-4.071065569690113e-13
44	-4.211581291102353e-13	-4.275941158496129e-13	-4.280185845136385e-13	-4.4005652686816854e-13	-4.595193179943627e-13	-4.624362024021855e-13	-4.3731215568653194e-13	-4.0061152631520664e-13	-3.8413508511178983e-13	-3.9966024462043167e-13	-4.196844488434281e-13	-4.15773193282178e-13	-3.91570605553765e-13	-3.7901206699452205e-13	-4.006020505233538e-13	-4.3691674097001333e-13	-4.591993245723123e-13	-4.547982160208609e-13	-4.4893082878829067e-13	-4.505204235199379e-13	-4.504159834817167e-13	-4.3765601558488436e-13	-4.1325883005765745e-13	-4.028156681921632e-13	-4.0933942379873965e-13	-4.281125604547209e-13	-4.390633638190983e-13	-4.327087005221081e-13	-4.209639937116511e-13	-4.2271985759389577e-13	-4.387001741071178e-13	-4.5283087208176986e-13	-4.5453146311015503e-13	-4.4477232847389706e-13	-4.347432384572446e-13	-4.2701464394906676e-13	-4.208918859840678e-13	-4.1718827558356217e-13	-4.2260088717596234e-13	-4.303497232209238e-13	-4.315035441836172e-13	-4.195811718853295e-13	-4.015586603618279e-13	-4.1052251433441047e-13	-4.3476898822105077e-13	-4.571989733117721e-13	-4.600440509627662e-13	-4.594772728138605e-13	-4.666745319475958e-13
45	-3.232296715174514e-13	-3.3184961131129973e-13	-3.3539981954930397e-13	-3.486507227065025e-13	-3.644921458378823e-13	-3.6395081063817183e-13	-3.392190620183519e-13	-3.108954512991764e-13	-3.073168449849804e-13	-3.1943851274774554e-13	-3.225000857005749e-13	-3.0435365848936023e-13	-2.8306970399263825e-13	-2.7767821936559374e-13	-2.9583727958746024e-13	-3.156976763297026e-13	-3.270421009616294e-13	-3.302453007754241e-13	-3.4079272236134127e-13	-3.49585288902247e-13	-3.429964017406777e-13	-3.219291961504952e-13	-3.0340791442795285e-13	-3.047751181427488e-13	-3.147229445786162e-13	-3.2326289833886324e-13	-3.181245612882108e-13	-3.0910934805765205e-13	-3.0504543173742257e-13	-3.0730439057716284e-13	-3.0291538137549795e-13	-2.844073450468978e-13	-2.644242428692235e-13	-2.6089769527062657e-13	-2.778617966114594e-13	-2.9881018230520455e-13	-3.0161070534024407e-13	-2.9191464578219583e-13	-2.899852359584396e-13	-2.9763512391394366e-13	-2.983593128027634e-13	-2.7994373236710196e-13	-2.5548607427897796e-13	-2.592409968742426e-13	-2.890195692989981e-13	-3.215033773692372e-13	-3.2899676334488115e-13	-3.220025950506829e-13	-3.1476590547791883e-13
46	-1.359841721131405e-13	-1.3405678797758444e-13	-1.4660678963914509e-13	-1.8133547199982135e-13	-2.1440268719178501e-13	-2.121525256007633e-13	-1.720750468379849e-13	-1.2723921235703634e-13	-1.1098435960243644e-13	-1.2215991198448064e-13	-1.2734256539573858e-13	-1.0876900237842645e-13	-7.900373155061549e-14	-6.667993575913479e-14	-8.792045953431183e-14	-1.203906427226246e-13	-1.4131411929125772e-13	-1.4252368309942377e-13	-1.454716120714569e-13	-1.5486539667315603e-13	-1.5667332715494707e-13	-1.389648605421137e-13	-1.156471637890958e-13	-1.0405780404829363e-13	-1.0900332576965615e-13	-1.1297794734072052e-13	-1.0328666031742346e-13	-8.791642204375716e-14	-8.247677616833296e-14	-8.722094927632626e-14	-8.396433610188484e-14	-6.948528690645056e-14	-6.431633027482343e-14	-8.193899560075517e-14	-1.0653684627593232e-13	-1.0901434240640831e-13	-8.385624321348099e-14	-5.815798798193181e-14	-5.391618927230141e-14	-6.079338416029363e-14	-5.4612687272173234e-14	-4.042164911320511e-14	-3.720864990635042e-14	-6.062260500817621e-14	-8.868104921121415e-14	-9.779082088904201e-14	-8.625251550834648e-14	-8.192962943590088e-14	-8.485510527792257e-14
47	-2.3813286225578406e-13	-2.2797787597830676e-13	-2.2445650617453503e-13	-2.4317852557467847e-13	-2.712743771671818e-13	-2.7795962997820496e-13	-2.6227041623507876e-13	-2.4773677611589236e-13	-2.505409198376544e-13	-2.60249782530024e-13	-2.546454725521113e-13	-2.3207329098503175e-13	-2.1234359993161643e-13	-2.1451116295423684e-13	-2.363272095696469e-13	-2.575319282902584e-13	-2.667182156363921e-13	-2.64527853066283e-13	-2.6586080143689365e-13	-2.703316969658921e-13	-2.6682027410405806e-13	-2.5130171146336107e-13	-2.3382026214268923e-13	-2.25970201383784e-13	-2.3246467345948024e-13	-2.4310801096725444e-13	-2.425842843006364e-13	-2.35944071260649e-13	-2.2964879753312073e-13	-2.3049682185021115e-13	-2.295789447179833e-13	-2.2194999887651445e-13	-2.2046674115853857e-13	-2.3899873964327845e-13	-2.6731938270692634e-13	-2.77770944630874e-13	-2.5904032763523083e-13	-2.2955913842133485e-13	-2.223614909245193e-13	-2.400697936372985e-13	-2.508418765214221e-13	-2.352285734639587e-13	-2.0587122754924537e-13	-1.9741399048143604e-13	-2.1718052826432138e-13	-2.43597427599024e-13	-2.52165068900436e-13	-2.5128575382911024e-13	-2.5317169124650803e-13
48	3.341509402345306e-13	3.53567414141188e-13	3.7111671874441806e-13	3.7387337980636655e-13	3.6462123097730027e-13	3.6417972268671597e-13	3.7847431427246056e-13	4.007681126270911e-13	4.1914315885456827e-13	4.262268395595737e-13	4.287159237707732e-13	4.31411970781493e-13	4.3191471206600995e-13	4.2266905476251996e-13	3.920567421742205e-13	3.6107808012128107e-13	3.496983067414027e-13	3.7419442263885235e-13	4.1633814658506685e-13	4.4533775408167125e-13	4.4705015695099693e-13	4.3246084997971004e-13	4.364204612033831e-13	4.617025186272133e-13	4.865024058672951e-13	4.829688948978995e-13	4.553902404341384e-13	4.3214514544001315e-13	4.3991074357379666e-13	4.57942487043702e-13	4.580059994071193e-13	4.390981768251939e-13	4.280939682966086e-13	4.479099578397904e-13	4.814477828746246e-13	5.012857077726212e-13	4.994188001085634e-13	4.949804367486315e-13	4.920968333713258e-13	4.837307510533686e-13	4.66984616853767e-13	4.5864450450908e-13	4.740324553886908e-13	4.98975249217045e-13	5.114671516818856e-13	5.15486250984601e-13	5.28728542366305e-13	5.511983590359642e-13	5.6631702016659e-13
49	8.643523352593105e-13	8.978961791723625e-13	9.102472154837149e-13	9.18250850784842e-13	9.272017028079093e-13	9.335237694507242e-13	9.29371641061932e-13	9.276605705132997e-13	9.372340959838345e-13	9.588737374729376e-13	9.565453705084625e-13	9.317852394866953e-13	9.043592426502546e-13	9.076925418317629e-13	9.372712697801608e-13	9.740062099788903e-13	9.877620320133316e-13	9.77022088218252e-13	9.509710947762001e-13	9.318352735109976e-13	9.223668119764718e-13	9.211959325824913e-13	9.300582177149252e-13	9.484638237001915e-13	9.819867737259846e-13	1.0100466731828425e-12	1.0267967347586814e-12	1.0218847823673815e-12	1.0020489623091676e-12	9.850390991644146e-13	9.883874534443218e-13	1.0065802396822718e-12	1.0236740937218512e-12	1.0281099981684122e-12	1.0286509654540603e-12	1.0230668982745039e-12	1.0125607716317142e-12	9.928328487240195e-13	9.673058833702278e-13	9.515510761734845e-13	9.454570918312546e-13	9.570743680886166e-13	9.79023920658058e-13	9.99013883790122e-13	1.0086533600572761e-12	1.0024601343881349e-12	9.873576803644529e-13	9.702131975338206e-13	9.651173090635548e-13
50	1.6375948420979484e-13	1.7405955286615915e-13	1.7268426441962308e-13	1.503990933920446e-13	1.2136877971843066e-13	1.1831050229402838e-13	1.439899482314951e-13	1.7421433770301395e-13	1.8292317314052195e-13	1.7458092883102087e-13	1.7343312410488285e-13	1.8763835243095695e-13	1.9928617514738117e-13	1.8882681191374315e-13	1.6820111901451891e-13	1.5871541364706945e-13	1.6579224048153558e-13	1.739496467825288e-13	1.6782809804132402e-13	1.5665680542236729e-13	1.5831950944351773e-13	1.7217870158158166e-13	1.8427840949027524e-13	1.8413600039455677e-13	1.7670770350427299e-13	1.756887572182158e-13	1.8283145982453818e-13	1.8771561143693205e-13	1.875966736373278e-13	1.8485553702259343e-13	1.8336266538292662e-13	1.8590208511549935e-13	1.887697929689899e-13	1.871751025127416e-13	1.8264056607310898e-13	1.7888842001150852e-13	1.799386435987573e-13	1.8534744346996228e-13	1.8643624964904883e-13	1.7956665749780036e-13	1.7107867686684116e-13	1.7424773972700833e-13	1.9067769798866302e-13	2.0642593392248254e-13	2.0921010071357687e-13	2.00937691793016e-13	1.942992800084597e-13	1.916533818904223e-13	1.8804656707712665e-13
51	8.350806821193299e-13	8.451836155973758e-13	8.505586718053587e-13	8.498416046671554e-13	8.36413733047448e-13	8.212612259672258e-13	8.153186034902729e-13	8.27937953619448e-13	8.438985277314058e-13	8.488240536759808e-13	8.477951263799386e-13	8.614547422899685e-13	8.875753157671355e-13	9.041783863472487e-13	8.937085261458564e-13	8.770819375638411e-13	8.707792523267906e-13	8.775966681751939e-13	8.694020616210891e-13	8.422735731159259e-13	8.192694266494695e-13	8.217558435938417e-13	8.387049752540122e-13	8.586437821687339e-13	8.544310403232716e-13	8.496494255452952e-13	8.599728183276656e-13	8.768171624561618e-13	8.88818644907181e-13	8.879124946558979e-13	8.864626082893579e-13	8.936350388508916e-13	9.044489404023169e-13	9.065968524837839e-13	8.969387174084251e-13	8.850151265355543e-13	8.760096382190667e-13	8.736170397479544e-13	8.671915099525025e-13	8.567024181180064e-13	8.524519131764659e-13	8.604437115083935e-13	8.729324376649808e-13	9.014310875176341e-13	9.210563818733247e-13	9.4070810972837e-13	9.54078748506531e-13	9.474816974086763e-13	9.3222990381671e-13
52	2.6940517898229713e-13	3.028802183198907e-13	3.1560831621133135e-13	3.2684896607535907e-13	3.407100204886908e-13	3.565131186134669e-13	3.558788383977257e-13	3.32405981095333e-13	3.1637145758999783e-13	3.2344156231491094e-13	3.237796875979229e-13	3.003135193646171e-13	2.633196415643864e-13	2.544608751464396e-13	2.9446492330056496e-13	3.5874703164867315e-13	3.8515685855458284e-13	3.637198673545826e-13	3.0911098965381494e-13	2.6832191777510197e-13	2.590846571093169e-13	2.734506167772036e-13	2.763375717673138e-13	2.7662320272256665e-13	2.981151744089575e-13	3.37511686362313e-13	3.6179271946975065e-13	3.395647072294237e-13	2.951225641469019e-13	2.7129469365765494e-13	2.943843567637336e-13	3.405472656483618e-13	3.6749865300455094e-13	3.6258151888588236e-13	3.519522945094259e-13	3.482280099218091e-13	3.391030808997896e-13	3.1112969651952714e-13	2.608986039694648e-13	2.1744283927959685e-13	2.0688998036921118e-13	2.3473970084218633e-13	2.722547353141608e-13	2.9402139169702106e-13	3.0037515447049434e-13	2.870307015166374e-13	2.7416184892001057e-13	2.6514021186040444e-13	2.604362512458659e-13
53	1.415080491069663e-13	1.5608475039653298e-13	1.635475085652847e-13	1.6665414371854035e-13	1.7533567012757675e-13	1.854580643963626e-13	1.8809127987620655e-13	1.8619142279557223e-13	1.887392801695023e-13	2.0048565870061145e-13	2.108843810500587e-13	2.1014093377542442e-13	2.0090124230561423e-13	1.991281993605459e-13	2.0041085570682963e-13	2.0157472110825602e-13	1.9773568041461425e-13	1.9865366784334905e-13	2.118379791472588e-13	2.2729607925277702e-13	2.317877799805665e-13	2.2854514891094644e-13	2.3825645344914384e-13	2.54898692634767e-13	2.6407645575035736e-13	2.570810724698921e-13	2.41561370288623e-13	2.406403637481485e-13	2.569285502327228e-13	2.7164293754655165e-13	2.742208042136438e-13	2.668387596956408e-13	2.612943416723395e-13	2.6199177334789584e-13	2.656945664498903e-13	2.662755732526004e-13	2.6719854854614423e-13	2.6978152446956514e-13	2.710306881728353e-13	2.733682071443826e-13	2.755706658825676e-13	2.787994124386403e-13	2.8231680634792344e-13	2.914967589072735e-13	3.0393390011568223e-13	3.2628986605354574e-13	3.445808809823179e-13	3.4711695740697627e-13	3.4000070006618557e-13
54	3.288621563218749e-13	3.322124911462676e-13	3.404512812090113e-13	3.530672284392431e-13	3.6354580367459917e-13	3.6533554628216393e-13	3.629800390573811e-13	3.644785545397189e-13	3.725098807075972e-13	3.8045756701191656e-13	3.7823840757877806e-13	3.7160132802308024e-13	3.654277249378482e-13	3.682406553642197e-13	3.7338592607330134e-13	3.7496514528090456e-13	3.7084784123460853e-13	3.667828197558617e-13	3.7030782951562266e-13	3.8081444148529733e-13	3.921717878708124e-13	4.01673117416815e-13	4.1256481031560696e-13	4.2665955976781297e-13	4.3165439821228634e-13	4.252061598105435e-13	4.080592377575506e-13	3.950086907920471e-13	3.939782574746581e-13	4.016602177203374e-13	4.070894218203898e-13	4.0709668586157276e-13	4.066085904538598e-13	4.0866196382988844e-13	4.1137211053781036e-13	4.0762209155648547e-13	4.048653429989709e-13	4.053001697782269e-13	4.1070530759555794e-13	4.135213838990343e-13	4.121058653822907e-13	4.108718210016935e-13	4.113320102629941e-13	4.1956652363193774e-13	4.240931866380011e-13	4.3221219810790744e-13	4.4537881317046617e-13	4.64574240472975e-13	4.816871999892894e-13
55	3.267642188404418e-13	3.5048324527832366e-13	3.693112582683612e-13	3.739142250457847e-13	3.752070441755539e-13	3.9032349342982056e-13	4.138637996120655e-13	4.299739789464283e-13	4.2269328995289336e-13	4.027151826409163e-13	3.9495937538134946e-13	4.092676561478563e-13	4.2963479152451676e-13	4.323581649786804e-13	4.132253925487306e-13	3.9890637063230077e-13	3.9597509178321794e-13	3.9673945741313597e-13	3.7616153186954804e-13	3.4844542807149527e-13	3.4525106834567244e-13	3.787690662157706e-13	4.2052186894121294e-13	4.374999542531033e-13	4.3381717556125376e-13	4.3406219575424037e-13	4.488707288717255e-13	4.60232619765403e-13	4.486466264984867e-13	4.2004171224914236e-13	4.045417350970744e-13	4.166065088556686e-13	4.3879474241624957e-13	4.495230862468242e-13	4.462563136613624e-13	4.5048881960799123e-13	4.658877566751623e-13	4.781040124949328e-13	4.62070165341913e-13	4.3205541803146324e-13	4.2490243534519e-13	4.567857099517541e-13	5.029664492843838e-13	5.142080075613141e-13	4.826443685165931e-13	4.3919155725062854e-13	4.24857741352231e-13	4.2827152533297904e-13	4.315856896465489e-13
56	-8.981681716425399e-13	-9.036344902348355e-13	-9.031782116720979e-13	-9.127977348773183e-13	-9.282410080301489e-13	-9.371740579371205e-13	-9.294787109052122e-13	-9.181470220226676e-13	-9.06491936026615e-13	-8.920955731456389e-13	-8.686619421809848e-13	-8.471902710712196e-13	-8.410562780962985e-13	-8.571958831177097e-13	-8.829256256729374e-13	-9.1070195815661e-13	-9.274164169184853e-13	-9.402569590393642e-13	-9.460215098680911e-13	-9.470497812436301e-13	-9.445466929095358e-13	-9.44943345002658e-13	-9.535210267508475e-13	-9.678224207812769e-13	-9.751305332479413e-13	-9.785979822752085e-13	-9.740797532791595e-13	-9.593478173711252e-13	-9.409496666971366e-13	-9.27011142939945e-13	-9.250164985125247e-13	-9.307153711249358e-13	-9.350140677789966e-13	-9.38380054218657e-13	-9.500409165099723e-13	-9.704540221337942e-13	-9.813808182100232e-13	-9.750881077137625e-13	-9.545789041381848e-13	-9.401616701617532e-13	-9.385886497866724e-13	-9.494824453216186e-13	-9.674616446404017e-13	-9.990045979513353e-13	-1.025829720259395e-12	-1.0418076407509515e-12	-1.036106625137602e-12	-1.0214789473411798e-12	-1.0194918348703397e-12
57	1.9944152766689156e-13	1.8782472590476717e-13	1.9745112767933118e-13	2.0533686922582133e-13	1.9307572881868341e-13	1.6479208309035682e-13	1.4716369859215267e-13	1.504527761820585e-13	1.5842388771551992e-13	1.519224446837467e-13	1.4210852006945869e-13	1.43400144776226e-13	1.6965406646324674e-13	1.8595756224075292e-13	1.7699668758963064e-13	1.4835331358088842e-13	1.4324293972627999e-13	1.6811724290506698e-13	1.882743802084858e-13	1.7571272583084862e-13	1.457438424436791e-13	1.3857529750770523e-13	1.5663630353545936e-13	1.670287298231992e-13	1.6651122099272066e-13	1.6329982774020546e-13	1.7718160757962127e-13	1.9386951905138065e-13	1.904934861223338e-13	1.7612480177527361e-13	1.7440488431306827e-13	1.8664148082481308e-13	1.8265651341572254e-13	1.460568692137104e-13	1.0365328447103019e-13	1.0172189943307342e-13	1.340946513599082e-13	1.6625675101987066e-13	1.7230180486138127e-13	1.6202510078814173e-13	1.723818352160836e-13	2.0395831915971786e-13	2.294352609434701e-13	2.0731826968689628e-13	1.6515384065589876e-13	1.3123469242458438e-13	1.326911561536149e-13	1.4391942803777907e-13	1.351505122087167e-13
58	-4.812729399450113e-13	-4.894639373646314e-13	-4.936348032738014e-13	-4.899113529103336e-13	-4.776108199616426e-13	-4.779413424472865e-13	-4.910671711630901e-13	-5.083842845714848e-13	-5.164304263003124e-13	-5.128044856991769e-13	-5.01779452072768e-13	-5.020922250057719e-13	-5.112830569681757e-13	-5.194652037454066e-13	-5.135531269553482e-13	-5.059032899525255e-13	-5.023510052509909e-13	-5.116024244926005e-13	-5.182360164281195e-13	-5.175078989395619e-13	-5.197063405071191e-13	-5.352221658047102e-13	-5.656204798625568e-13	-5.846169991234376e-13	-5.833661142986654e-13	-5.701765228750997e-13	-5.658737190603582e-13	-5.681047647785276e-13	-5.718752353893221e-13	-5.572410947206008e-13	-5.365491630035851e-13	-5.327150748128112e-13	-5.493404967786841e-13	-5.648294687897033e-13	-5.644937426803706e-13	-5.539243764379178e-13	-5.552289603573664e-13	-5.738492355562187e-13	-5.810498099024044e-13	-5.632131506863964e-13	-5.384594900104676e-13	-5.38051005884245e-13	-5.649007043786134e-13	-5.941460904139196e-13	-5.995643976358385e-13	-5.984565691944398e-13	-6.123804854360988e-13	-6.435983248096138e-13	-6.658089885989319e-13
59	-1.167424438718791e-13	-1.3298234660122803e-13	-1.4290503333911181e-13	-1.4229281754015026e-13	-1.4084870330512583e-13	-1.4471184937393182e-13	-1.4908857438821796e-13	-1.466598800770206e-13	-1.3968171127200004e-13	-1.3836361975968973e-13	-1.451091106818262e-13	-1.5661738653617043e-13	-1.6060880300948673e-13	-1.5918783555395115e-13	-1.5404685797214332e-13	-1.5513752953953334e-13	-1.5719759191036249e-13	-1.6295621883385403e-13	-1.680326789871289e-13	-1.7363076942131478e-13	-1.8191681705003994e-13	-1.913741463679653e-13	-2.0965895316180306e-13	-2.2398960834913361e-13	-2.3193321178062715e-13	-2.319651508368939e-13	-2.2673240442111865e-13	-2.2040209197552593e-13	-2.1608930297913764e-13	-2.0969107555894764e-13	-2.0500825830731653e-13	-2.0811318082407565e-13	-2.17905604328266e-13	-2.2470534263214896e-13	-2.268747688878674e-13	-2.2802878502671133e-13	-2.3455083777081257e-13	-2.471951935864004e-13	-2.495421966522611e-13	-2.386212634613325e-13	-2.2241908276546668e-13	-2.149908573807329e-13	-2.1955434089733181e-13	-2.318318892306718e-13	-2.384753858057742e-13	-2.449315858052523e-13	-2.5438522133240315e-13	-2.728939305398677e-13	-2.9388300690688427e-13
60	-5.338389031526548e-14	-5.974966100408204e-14	-5.792252888595468e-14	-4.921157283909435e-14	-3.4118506261156885e-14	-3.77189657061703e-14	-4.960495276288555e-14	-5.3177317718260976e-14	-4.928864580559479e-14	-4.58783720665973e-14	-5.010279393748285e-14	-6.239715149375438e-14	-6.95585334611845e-14	-7.055919344404437e-14	-6.394087568273628e-14	-6.452957285782861e-14	-7.004050042003384e-14	-7.712116057023532e-14	-7.995383437183703e-14	-8.068849845831185e-14	-8.768868698349393e-14	-9.874431657103015e-14	-1.1395558113974784e-13	-1.203115538698835e-13	-1.2090910584873062e-13	-1.1405452645127848e-13	-1.1239164547070274e-13	-1.0384493790025678e-13	-1.0195377684508804e-13	-9.24438278320529e-14	-8.343808984226861e-14	-8.511033065758854e-14	-9.732752000298875e-14	-1.0841676687723377e-13	-1.1048653016527263e-13	-1.0526956952182394e-13	-1.055582935699164e-13	-1.14354766848399e-13	-1.1745875471633492e-13	-1.0875051326692726e-13	-9.662106759926691e-14	-9.36268181359636e-14	-1.0446313854094373e-13	-1.179488846245478e-13	-1.2800875657750366e-13	-1.363193306234365e-13	-1.4642660752336564e-13	-1.577760589630314e-13	-1.66142477814965e-13
61	-5.139409135079591e-13	-5.30417303478141e-13	-5.458830988624892e-13	-5.550327865217169e-13	-5.449595536956467e-13	-5.239082127754738e-13	-5.016029446706646e-13	-4.962152623636042e-13	-5.08273562588815e-13	-5.250677348370369e-13	-5.214389101729471e-13	-5.124947466820449e-13	-5.151890976511972e-13	-5.335077565288855e-13	-5.468479758469332e-13	-5.500709213800578e-13	-5.486078443984839e-13	-5.599318124802373e-13	-5.822419529376477e-13	-6.014472163543331e-13	-6.12380203601144e-13	-6.192542984437831e-13	-6.360645035936587e-13	-6.388088452163944e-13	-6.305562111271705e-13	-6.066581851327434e-13	-5.96527986938138e-13	-5.97395011391127e-13	-5.996309618289492e-13	-5.727234533035299e-13	-5.300590617598038e-13	-5.083798052711135e-13	-5.283327697285897e-13	-5.693056704219869e-13	-6.041292519343282e-13	-6.201790770562806e-13	-6.287500965344366e-13	-6.408120427426746e-13	-6.416649750423723e-13	-6.258140198609919e-13	-6.067536180197473e-13	-6.088562508094724e-13	-6.296706900287702e-13	-6.427005330393791e-13	-6.312332638106267e-13	-6.170837775216997e-13	-6.217845155599917e-13	-6.536078780480774e-13	-6.878991192948419e-13
62	-3.53290174407031e-13	-3.71682095301158e-13	-3.918265382207801e-13	-4.0507219224279843e-13	-3.968920555646501e-13	-3.7592859056613173e-13	-3.521331483347015e-13	-3.413650467809696e-13	-3.4719254974253233e-13	-3.5504802953908006e-13	-3.488474864532276e-13	-3.406732650644481e-13	-3.4242200056198493e-13	-3.5458471574096537e-13	-3.591389199879894e-13	-3.5567004957731396e-13	-3.5207860916539156e-13	-3.607542060564145e-13	-3.7845321879429244e-13	-3.8930369603203074e-13	-3.9170278504168433e-13	-3.913188261617894e-13	-3.976037811141916e-13	-3.9806594716561633e-13	-3.9262178740902505e-13	-3.846615074145921e-13	-3.8773575229214483e-13	-3.8671176367257157e-13	-3.806962234667206e-13	-3.605665962346771e-13	-3.4277131372362455e-13	-3.402133998693577e-13	-3.511886152677424e-13	-3.6651851897300913e-13	-3.822917830930533e-13	-3.995784854007108e-13	-4.1158456954487484e-13	-4.16355734414582e-13	-4.087974483759306e-13	-3.954498803730467e-13	-3.860728781250115e-13	-3.860451483693644e-13	-3.9072208823445305e-13	-3.968060437539113e-13	-3.960677827641898e-13	-3.969146258273792e-13	-4.0109616882997135e-13	-4.1874680600803713e-13	-4.427288074858778e-13
63	-4.099158918525078e-13	-3.9498726878177007e-13	-3.840487702484254e-13	-3.836567955760683e-13	-3.9681724337277004e-13	-4.1215997508270546e-13	-4.138209975493314e-13	-4.003812720699007e-13	-3.9034550073183944e-13	-3.8493554842001216e-13	-3.833054442868933e-13	-3.7871039969469633e-13	-3.775903557401454e-13	-3.8695493779013123e-13	-4.040380655610718e-13	-4.167708201704594e-13	-4.147641212681716e-13	-3.9624396488704685e-13	-3.8404869460115236e-13	-3.8762115343072823e-13	-4.021510543074656e-13	-4.111968310166716e-13	-4.0801190051148644e-13	-4.0221012606661914e-13	-3.9763334139867303e-13	-4.0145906731628734e-13	-3.992272848142142e-13	-3.8982582486061464e-13	-3.8474222416496567e-13	-3.8897784772787713e-13	-4.0135440433170134e-13	-4.0756823562267623e-13	-4.032703797309047e-13	-3.98376782479419e-13	-4.0354374650343223e-13	-4.1106238321162967e-13	-3.997471819721648e-13	-3.763572932651775e-13	-3.5722083737342197e-13	-3.6440382661591765e-13	-3.872393449533839e-13	-4.0166121887106925e-13	-4.013957963307316e-13	-4.0495599251900564e-13	-4.204402543345638e-13	-4.3557435487134465e-13	-4.335018110022129e-13	-4.1662614295598053e-13	-4.0551868008335855e-13
64	2.1690434280224643e-13	2.2997881208838694e-13	2.4740838563485447e-13	2.6672502549681397e-13	2.7336820702819995e-13	2.6965264190947727e-13	2.62193395360849e-13	2.584862568695585e-13	2.519515797825853e-13	2.484670482337235e-13	2.4128920474473745e-13	2.3795138985241856e-13	2.3112347646799705e-13	2.2683184330861794e-13	2.3623408912238783e-13	2.6386413102412533e-13	2.896332273233102e-13	2.9345030555617465e-13	2.642158915346742e-13	2.2776011949406466e-13	2.1170219967871463e-13	2.2501132546180453e-13	2.3984778674413273e-13	2.4752904326749234e-13	2.4627248636282577e-13	2.5085172409135146e-13	2.596479630329996e-13	2.5934464957273864e-13	2.4707655884127e-13	2.3793816020324437e-13	2.4431540978402813e-13	2.6478656909554416e-13	2.846959507717975e-13	2.8724599999941215e-13	2.7497202735580503e-13	2.5100420112904887e-13	2.3020129232463645e-13	2.1374726719930165e-13	1.9897013133548196e-13	1.8595139953634702e-13	1.8270127790649192e-13	1.9884377553926577e-13	2.2516093176547873e-13	2.4869988107631067e-13	2.5104549584813585e-13	2.3887732904015333e-13	2.328131070435837e-13	2.3657080651145085e-13	2.3925924072268395e-13
65	-1.6059829656708847e-13	-1.3684163369252057e-13	-1.1806546891353473e-13	-1.0664175029982619e-13	-1.0599272325467581e-13	-1.079247152566319e-13	-1.1253877955344746e-13	-1.1895984893849223e-13	-1.2757633468781536e-13	-1.270937720425254e-13	-1.288190735736569e-13	-1.3124474506603172e-13	-1.4119856108867104e-13	-1.4830079614919431e-13	-1.4586671640062774e-13	-1.3081435229990937e-13	-1.142243613195568e-13	-9.973953669902784e-14	-1.0248656453068603e-13	-1.200921186469528e-13	-1.4279053789129023e-13	-1.5406995322677423e-13	-1.5353879046153525e-13	-1.431731350228429e-13	-1.3458693922414632e-13	-1.3619187171746096e-13	-1.4220400100554436e-13	-1.4810215363830046e-13	-1.5186610563566806e-13	-1.5583736773006035e-13	-1.6074329392688429e-13	-1.585440566641471e-13	-1.4541703535722286e-13	-1.325017671471554e-13	-1.311742473617594e-13	-1.4802271590639414e-13	-1.6585693166947797e-13	-1.726715492361836e-13	-1.7450482704955294e-13	-1.8515420154063583e-13	-2.010047786546334e-13	-2.0698206811184333e-13	-1.9769444048357156e-13	-1.815825812659055e-13	-1.7761610106256166e-13	-1.7930714974993363e-13	-1.750080965116302e-13	-1.6097170687775677e-13	-1.549382215443358e-13
66	9.11175546497179e-13	9.149604786249985e-13	9.185713230884078e-13	9.285179820098185e-13	9.322358408629382e-13	9.245807897824e-13	9.157884288310898e-13	9.192679302399062e-13	9.381905364935235e-13	9.554326421494399e-13	9.543538487840345e-13	9.466548060473252e-13	9.41088000204876e-13	9.50081359996213e-13	9.555343977666394e-13	9.605891049384245e-13	9.601473252914537e-13	9.578244951544653e-13	9.472494745852042e-13	9.34963304146691e-13	9.283721436027086e-13	9.332955382905372e-13	9.414654998496004e-13	9.522821225959145e-13	9.587874304847201e-13	9.627205945619524e-13	9.697514658576255e-13	9.723249003432138e-13	9.710893218162362e-13	9.627309738301229e-13	9.582555217683516e-13	9.625948733990756e-13	9.725500259206263e-13	9.77611085357236e-13	9.748251479409845e-13	9.622409276947433e-13	9.537563020225829e-13	9.54479199223175e-13	9.576095629856313e-13	9.607317828748025e-13	9.640546146328288e-13	9.693489663450155e-13	9.757113373007955e-13	9.81572302517506e-13	9.83810750012823e-13	9.83256132858753e-13	9.915629766511948e-13	9.963053472407145e-13	1.001328962986891e-12
67	4.1342519751752177e-13	4.214270598381136e-13	4.3633793489421043e-13	4.5198736692191577e-13	4.629887462003189e-13	4.720662564969415e-13	4.74059791500544e-13	4.714704906802725e-13	4.638351518825138e-13	4.502607119716163e-13	4.284759354809718e-13	4.0561471773673053e-13	3.9214948876914336e-13	3.9941805616222507e-13	4.234408055705677e-13	4.5185602827751156e-13	4.665589954393307e-13	4.626123831005966e-13	4.4050799234908286e-13	4.111907938187051e-13	3.8891941260658274e-13	3.860517603252605e-13	4.0127333974801843e-13	4.2146805792610477e-13	4.2962696284112907e-13	4.277161068757856e-13	4.221975657752874e-13	4.204957216075558e-13	4.23519648671803e-13	4.2979303411309814e-13	4.380220725370616e-13	4.4955948881142677e-13	4.611011022243979e-13	4.672348193153419e-13	4.673925856509016e-13	4.624048986068451e-13	4.5391384259206057e-13	4.396153658171213e-13	4.178155397768935e-13	4.0549063022098e-13	4.1338621258030327e-13	4.449681162664627e-13	4.738326560251397e-13	4.755167435392043e-13	4.402147919464674e-13	3.904601007847093e-13	3.5411115943984043e-13	3.4353850762562985e-13	3.52357506273011e-13
68	1.3598355159916436e-13	1.4257167188610817e-13	1.5462431857391637e-13	1.6791400122529912e-13	1.764954946673518e-13	1.8217954535485954e-13	1.8057368981908167e-13	1.7230498438272602e-13	1.5352558775996234e-13	1.27293930160423e-13	9.915146867243597e-14	8.226883962901451e-14	8.264151533343043e-14	9.820200384734236e-14	1.2363837478011217e-13	1.5103970890631768e-13	1.7537568793986146e-13	1.8793016175901039e-13	1.7778545100995142e-13	1.4966088174731672e-13	1.225744802194496e-13	1.1357407293173168e-13	1.2040666914436256e-13	1.246894649055749e-13	1.2165698906512633e-13	1.220344380792733e-13	1.3053990502108937e-13	1.349591785321452e-13	1.2552576306162918e-13	1.1535894440675475e-13	1.1911791592430348e-13	1.4085361140845886e-13	1.6237672243885227e-13	1.6490894812055492e-13	1.5064677577103593e-13	1.321965480080862e-13	1.1975037740226928e-13	1.0929560377743128e-13	9.506475195173791e-14	8.389430844489042e-14	8.321537455909262e-14	1.0033708566373472e-13	1.2400499407396996e-13	1.3374745371963838e-13	1.2489498774050828e-13	9.957832947953827e-14	7.509941386029771e-14	6.538141964310213e-14	6.672551030884048e-14
69	2.639720172488798e-13	2.7205800216409054e-13	2.761223135134576e-13	2.730095841455882e-13	2.6473308658574923e-13	2.630208043284986e-13	2.6657174262301947e-13	2.7280241386088764e-13	2.795930668782454e-13	2.845109433188598e-13	2.8949335874514637e-13	2.9319430074226454e-13	2.9525585529735645e-13	2.910730363428199e-13	2.752024705704153e-13	2.5664430529859893e-13	2.494750233061886e-13	2.634787019338222e-13	2.8811045972800794e-13	3.050062887282294e-13	3.074154382329566e-13	3.028841333648471e-13	3.077863949062487e-13	3.196467611816672e-13	3.228783115617287e-13	3.1165376600147703e-13	3.019747033187106e-13	3.0882524105586693e-13	3.348741471889502e-13	3.506646350023039e-13	3.367499259018311e-13	3.056486773006062e-13	2.8931946576979616e-13	3.0004228827759906e-13	3.225538134171116e-13	3.318270856579909e-13	3.2358026881547043e-13	3.159043712413101e-13	3.1708799515564716e-13	3.2196372209793103e-13	3.196573907362958e-13	3.1271004260120154e-13	3.1466463176553733e-13	3.2655307353780616e-13	3.3929276181656473e-13	3.4547794692842276e-13	3.493680768517189e-13	3.556927217436335e-13	3.5978403834283617e-13
70	8.606999831360202e-13	8.761726793889874e-13	8.846629459645012e-13	8.994503647817024e-13	9.202296143325265e-13	9.404627112893816e-13	9.460419682060558e-13	9.426811921699052e-13	9.354940802577173e-13	9.33674390086632e-13	9.263408362878114e-13	9.18657503377671e-13	9.110381598971157e-13	9.200436689767663e-13	9.402173651184823e-13	9.660533363567675e-13	9.769233393357292e-13	9.69732039637312e-13	9.364242022327216e-13	8.975209431905096e-13	8.765656205736828e-13	8.885150379567392e-13	9.178865856244181e-13	9.38061891121822e-13	9.415424802159352e-13	9.453744901941095e-13	9.657652606042678e-13	9.885627089888351e-13	9.946513597574905e-13	9.826310697135148e-13	9.766131995289051e-13	9.909044541112243e-13	1.011312249522308e-12	1.0122492871329189e-12	9.924635074091175e-13	9.649409647909257e-13	9.47758046691956e-13	9.34018924842151e-13	9.114874477751393e-13	8.989030688576108e-13	9.160514727435456e-13	9.664529874744312e-13	1.0105973133548825e-12	1.0176035704302052e-12	9.897031169080072e-13	9.552755933599955e-13	9.397751404289194e-13	9.363043145721274e-13	9.377975965568463e-13
71	4.88901122664252e-13	4.884952909830195e-13	4.9065424213615e-13	4.923881785567673e-13	4.946580086823165e-13	4.980604998143588e-13	5.008688708652683e-13	5.036832388629013e-13	5.079754859365604e-13	5.129907273285104e-13	5.129146579381188e-13	5.078187945922436e-13	5.001448702914777e-13	5.002810602679703e-13	5.042813872601886e-13	5.097987732382326e-13	5.120354386159688e-13	5.154347440612373e-13	5.249810402211364e-13	5.405819421609468e-13	5.54778784130743e-13	5.62396061468482e-13	5.684505510358467e-13	5.690328446340225e-13	5.624051393870772e-13	5.513441840873308e-13	5.421711311369671e-13	5.41589930257934e-13	5.504044338268173e-13	5.571772919689129e-13	5.551127783392822e-13	5.492528581100317e-13	5.487721997914455e-13	5.528795163513818e-13	5.583611363532413e-13	5.592056382693736e-13	5.605424060614521e-13	5.638260933995818e-13	5.681747611751951e-13	5.676383911191455e-13	5.654544552343679e-13	5.63267755740701e-13	5.626404791300668e-13	5.649673452603901e-13	5.635831433774733e-13	5.668153770107564e-13	5.738978459876074e-13	5.878973002053086e-13	6.001538852424833e-13
72	-6.268325885444867e-13	-6.267130157175076e-13	-6.326885111097314e-13	-6.508023843746953e-13	-6.658849814560562e-13	-6.579557456279614e-13	-6.309749861075111e-13	-6.100506350286536e-13	-6.148049728095737e-13	-6.295516836343227e-13	-6.298805783928122e-13	-6.158323241080845e-13	-6.05789282915713e-13	-6.149598513123984e-13	-6.33202079264172e-13	-6.444479503404542e-13	-6.443909996278981e-13	-6.423080307426884e-13	-6.5367755335283e-13	-6.72415582270588e-13	-6.826305274647532e-13	-6.774352897011898e-13	-6.687787137250642e-13	-6.6509555979426e-13	-6.652597220141053e-13	-6.636270304702898e-13	-6.56419602628435e-13	-6.479660942953552e-13	-6.436482373805014e-13	-6.384987812740191e-13	-6.313172123829334e-13	-6.250615903649453e-13	-6.264119847002596e-13	-6.413608394817994e-13	-6.658686244679375e-13	-6.867300868794602e-13	-6.951354938035473e-13	-6.907745871912265e-13	-6.830270853184509e-13	-6.79359903903815e-13	-6.763577408767993e-13	-6.7345082500983e-13	-6.680817130861834e-13	-6.724543902668339e-13	-6.834804055409438e-13	-6.978143978076593e-13	-7.043971955411546e-13	-7.014237847897098e-13	-6.983039206026691e-13
73	-1.8014030697952352e-13	-1.8390774220580685e-13	-1.737645238222947e-13	-1.6712930707355914e-13	-1.7394373012226441e-13	-1.868260331849343e-13	-1.845391899201338e-13	-1.6987251743682493e-13	-1.6237501352659305e-13	-1.7343498711737666e-13	-1.8872185543652455e-13	-1.9432810816305402e-13	-1.8683489761233955e-13	-1.739791287211591e-13	-1.673363200613499e-13	-1.728237754738273e-13	-1.8383764228297093e-13	-1.8805634203142223e-13	-1.8501593054211346e-13	-1.8318149328570508e-13	-1.9152353798296528e-13	-2.0879920370496354e-13	-2.312943866880552e-13	-2.382933606121438e-13	-2.3252066777097155e-13	-2.1940990386808674e-13	-2.1326408853580005e-13	-2.1508443538554795e-13	-2.2325566986016827e-13	-2.2234194495437576e-13	-2.098496165745398e-13	-1.9305605928617445e-13	-1.8459406532555373e-13	-1.8909672506919754e-13	-2.079196353135277e-13	-2.2439906780424075e-13	-2.272939519614414e-13	-2.2464153993381782e-13	-2.2636439545240386e-13	-2.361876288235584e-13	-2.4375353536970424e-13	-2.4315475355323757e-13	-2.388924445928998e-13	-2.403354488821047e-13	-2.4511913490200197e-13	-2.533659810515032e-13	-2.5863584090912576e-13	-2.6271156514164343e-13	-2.649531809153956e-13
74	-4.817255353679079e-13	-4.769596482836537e-13	-4.891859099704602e-13	-5.066461512499287e-13	-4.969679268547286e-13	-4.768972934354559e-13	-4.563431081865292e-13	-4.53370520193836e-13	-4.64305133255541e-13	-4.754934817084743e-13	-4.740488821478126e-13	-4.739350277440048e-13	-4.845980314877273e-13	-5.027766763480703e-13	-5.101109643403286e-13	-5.115763150350315e-13	-5.137764523501887e-13	-5.290025030431036e-13	-5.422628126519082e-13	-5.420764638858958e-13	-5.372300435938944e-13	-5.441518496265841e-13	-5.731953761092644e-13	-5.901117752273529e-13	-5.849010823327701e-13	-5.572648641692905e-13	-5.442052211503651e-13	-5.370892245571426e-13	-5.421861788257274e-13	-5.250241943814217e-13	-4.962435310520896e-13	-4.822990234426009e-13	-4.937364474027029e-13	-5.141579869239632e-13	-5.27606713796757e-13	-5.352143279351966e-13	-5.45386226968749e-13	-5.645115778386835e-13	-5.689189204322101e-13	-5.519446684755961e-13	-5.32972970173045e-13	-5.360468593010356e-13	-5.634734503476859e-13	-5.884519492962585e-13	-5.890194585216579e-13	-5.773622293745819e-13	-5.771542414812895e-13	-5.98073211846158e-13	-6.219818482554757e-13
75	-1.204973705322624e-12	-1.222488640912791e-12	-1.2377658617174178e-12	-1.244644475120489e-12	-1.2270044993943765e-12	-1.210121083459692e-12	-1.2023593729477358e-12	-1.2085213674946985e-12	-1.2143198144914273e-12	-1.2168112807450962e-12	-1.2098343362464692e-12	-1.2097007025961504e-12	-1.2166822292607093e-12	-1.2321532924225708e-12	-1.2457296554590715e-12	-1.2647530046628346e-12	-1.2854679450115837e-12	-1.3152831393903561e-12	-1.3369762429704322e-12	-1.3447064524036429e-12	-1.3408819243531742e-12	-1.3398184815332437e-12	-1.3521412192185342e-12	-1.3633910788814432e-12	-1.371693515361815e-12	-1.3651457766073196e-12	-1.35950751529379e-12	-1.3450450324183108e-12	-1.3291128626762664e-12	-1.3031763725780812e-12	-1.281896369964156e-12	-1.2809187070794526e-12	-1.2971194293783705e-12	-1.3158893185303552e-12	-1.3268558906308904e-12	-1.333391748813167e-12	-1.3490267242805539e-12	-1.3698829080769127e-12	-1.3744814844689777e-12	-1.3593619825906834e-12	-1.343708721783808e-12	-1.3551037230163953e-12	-1.391629521674998e-12	-1.4245750977171138e-12	-1.433934466775467e-12	-1.427215309012914e-12	-1.4272977446271884e-12	-1.4405817298648674e-12	-1.4625407214999078e-12
76	-5.561713213757954e-13	-5.598697250743096e-13	-5.965575668746611e-13	-6.208495303769306e-13	-6.398043207321215e-13	-6.246667485186907e-13	-6.061004091182536e-13	-5.940513062628687e-13	-5.789161647786498e-13	-5.679961382861384e-13	-5.428404197271539e-13	-5.49407892379858e-13	-5.715219100651325e-13	-5.941786723299126e-13	-5.957895104507959e-13	-5.936594729745734e-13	-6.023205345377829e-13	-6.266959253538252e-13	-6.372578604648031e-13	-6.218466946282797e-13	-5.994456643594407e-13	-6.00349643380511e-13	-6.211416576215374e-13	-6.332357840266036e-13	-6.181352538878269e-13	-5.990231935762687e-13	-5.786928550587707e-13	-5.834054897828972e-13	-5.697031438476513e-13	-5.50735671055888e-13	-5.402002056296351e-13	-5.493208949211684e-13	-5.71483038066582e-13	-5.890415401031287e-13	-6.109592040492826e-13	-6.18964268433046e-13	-6.314686989786495e-13	-6.339937420760314e-13	-6.241570453920241e-13	-6.041570776353522e-13	-5.914140014993268e-13	-6.010134687499987e-13	-6.28223280179061e-13	-6.494163515651386e-13	-6.493598550665122e-13	-6.421645267824928e-13	-6.456893190010618e-13	-6.680520649656129e-13	-6.864949703200974e-13
77	-1.5513252971225366e-13	-1.594474297141172e-13	-1.6939016398988104e-13	-1.7589403181357596e-13	-1.6975039266567722e-13	-1.6285002193025724e-13	-1.574980550986575e-13	-1.598525984509246e-13	-1.656414383898843e-13	-1.706424580533994e-13	-1.701933059672307e-13	-1.6918833937680527e-13	-1.7346957284533632e-13	-1.834679167367556e-13	-1.8836828344013728e-13	-1.9000430161407028e-13	-1.863168107872212e-13	-1.8777088731994726e-13	-1.9348210539907503e-13	-2.0110627843912253e-13	-2.099974674523517e-13	-2.2037493745746106e-13	-2.3834558511089056e-13	-2.4740465833849917e-13	-2.4620127744733176e-13	-2.3544595972293336e-13	-2.322793429903937e-13	-2.335194850038664e-13	-2.3871033812792227e-13	-2.2598796674483707e-13	-2.0558848913229144e-13	-1.981677409188561e-13	-2.1085212308474967e-13	-2.263905855384798e-13	-2.313129988521349e-13	-2.3276977192230817e-13	-2.404642307304942e-13	-2.5887966351574024e-13	-2.650482167144302e-13	-2.5285144637645147e-13	-2.3954132227404004e-13	-2.42789194126252e-13	-2.6134050613881036e-13	-2.74816310662952e-13	-2.703802090931755e-13	-2.6393377530875413e-13	-2.692673309820615e-13	-2.887196493728742e-13	-3.0415664844578465e-13
78	-1.015349596754579e-12	-1.0235250012457543e-12	-1.0096707511997858e-12	-9.969980264262847e-13	-9.821361271316885e-13	-9.870712396309736e-13	-1.0013418975961062e-12	-1.0161861170644558e-12	-1.0284014989188895e-12	-1.0294850153231893e-12	-1.0140540125637012e-12	-9.911062268735031e-13	-9.779584184029237e-13	-9.901161396600723e-13	-1.0108833721723151e-12	-1.026280789565064e-12	-1.0244679688911397e-12	-1.0300941669204684e-12	-1.0551808999009323e-12	-1.0878893073450249e-12	-1.0979187827310771e-12	-1.0874291112010143e-12	-1.077146378640717e-12	-1.0957167001209459e-12	-1.1207364825992129e-12	-1.1234190214647406e-12	-1.0951891751641663e-12	-1.051537401660072e-12	-1.0317152193853575e-12	-1.026864580239455e-12	-1.0247952379842762e-12	-1.0177259575618356e-12	-1.0076864016594433e-12	-1.0014100511673472e-12	-1.0002026600621818e-12	-9.995756498114385e-13	-1.0010865511797752e-12	-1.0135424511875605e-12	-1.026103874409881e-12	-1.0321824119493582e-12	-1.0273937575289776e-12	-1.026025632850502e-12	-1.0363121360678784e-12	-1.0603698064146828e-12	-1.081232039586297e-12	-1.0870443793470499e-12	-1.0864671335125458e-12	-1.0850231268755322e-12	-1.104754976131472e-12
79	1.3426369656634399e-14	-1.4052579300322292e-14	-2.2830177639568558e-14	-1.9757181211851324e-14	-9.29431583495242e-15	-1.9148541868374023e-14	-3.6815912460320917e-14	-4.6334169091885745e-14	-4.1768841262607916e-14	-3.315539181464046e-14	-3.0231765620340676e-14	-2.8319947934845734e-14	-1.3163584772267316e-14	2.4268721878023877e-15	7.673737019913621e-15	-7.973387129987921e-15	-2.5712179720371257e-14	-3.5943958950931637e-14	-3.9581993437349144e-14	-4.939552727208074e-14	-6.010460983090069e-14	-5.935870948042487e-14	-4.7582866881990825e-14	-4.24092062413723e-14	-4.768334661835385e-14	-4.738521002919803e-14	-3.1272198667181203e-14	-3.985366353988151e-15	-1.7940111514508567e-15	-1.9822792960537094e-14	-3.9919165080892657e-14	-4.220668434047506e-14	-2.7947927199633137e-14	-9.747053648983362e-15	7.623754153960505e-15	3.2388056759901516e-14	5.478367929802517e-14	5.903034132196138e-14	4.8601917492564564e-14	3.837754180464954e-14	4.021406909952059e-14	4.512804950249435e-14	3.687966733865716e-14	1.5562215768494367e-14	-9.523173538861007e-16	-1.3521798097413548e-14	-2.5509053912132744e-14	-4.3064430856965683e-14	-6.033759994163935e-14
80	8.119544608419612e-14	7.848246906673956e-14	4.205109593975463e-14	3.3268663550529363e-15	-1.7834064519634367e-15	2.049365297894523e-14	4.5877732887715704e-14	5.614656151057308e-14	5.516974182023014e-14	6.060762487450529e-14	7.440417496461488e-14	8.167678825504222e-14	7.290640620462286e-14	5.892879102773663e-14	5.186590564439266e-14	4.998556899355037e-14	3.9384683071021773e-14	2.065511944432852e-14	1.2187805371972495e-14	2.7395970025452627e-14	5.195390921799345e-14	6.339396850481099e-14	5.360731217153553e-14	4.918223680190928e-14	5.3569643265296674e-14	6.7245903745963e-14	6.838832110922364e-14	6.512690619545057e-14	6.850181863126147e-14	8.96884315452277e-14	1.1210053345715163e-13	1.1414799315253667e-13	9.568584383816637e-14	7.866245147466272e-14	7.48292062840384e-14	7.505164316281778e-14	6.767505425816285e-14	5.3532796300037435e-14	5.1113051399274604e-14	6.879754622680698e-14	8.970681042192797e-14	9.416536621677207e-14	7.87748058062458e-14	7.067592400880866e-14	6.924882056474447e-14	7.083364118492523e-14	6.644075550201748e-14	4.973853372377698e-14	4.209061304851777e-14
81	-1.9626630913550074e-13	-1.8441189549189394e-13	-1.8120165969229015e-13	-1.9324468892395676e-13	-2.0913771018440665e-13	-2.0997037196123244e-13	-1.9744116839575256e-13	-1.8462177521404817e-13	-1.802511306241446e-13	-1.7837103669792513e-13	-1.7084540717692027e-13	-1.5977283875320034e-13	-1.5204266513494565e-13	-1.516019968839191e-13	-1.6070637938869755e-13	-1.699153320990774e-13	-1.7828362257290804e-13	-1.78209005747153e-13	-1.8047762709300643e-13	-1.8553891631019695e-13	-1.8840035116799183e-13	-1.8285415537706056e-13	-1.7314842120531636e-13	-1.6444795057239043e-13	-1.6217594834100184e-13	-1.6270822946623126e-13	-1.5375348655058994e-13	-1.3645166882860442e-13	-1.218791929811204e-13	-1.2486570102134598e-13	-1.3631625170544808e-13	-1.4049087494783776e-13	-1.3203211041468694e-13	-1.2115607422307578e-13	-1.207439151206611e-13	-1.2824404166742294e-13	-1.3252978702340028e-13	-1.261970478532103e-13	-1.1771017549209114e-13	-1.1579126047759434e-13	-1.1360619032424926e-13	-1.0742160040619106e-13	-9.591105055318952e-14	-9.077234580386599e-14	-9.531013863008325e-14	-1.0593896047094815e-13	-1.09939672094626e-13	-1.108309048771785e-13	-1.0526685376837062e-13
82	4.433296136145288e-13	4.61203818959879e-13	4.951863078116528e-13	5.147575157857113e-13	5.058609967124925e-13	4.91973647876286e-13	4.937100121251513e-13	5.069934140295438e-13	5.114140917908657e-13	5.024996669825273e-13	4.9666700585801e-13	5.120336877839937e-13	5.357935736621534e-13	5.418336883769693e-13	5.189021901128995e-13	4.881379120678574e-13	4.715111412928863e-13	4.811556306034515e-13	5.022246172401979e-13	5.171765596916443e-13	5.196614830580799e-13	5.163414454560667e-13	5.20545388681303e-13	5.356090194418874e-13	5.449335192115978e-13	5.443219084264393e-13	5.374698218133342e-13	5.360230557367247e-13	5.457115823969582e-13	5.493158523148941e-13	5.390952511465941e-13	5.287741979328947e-13	5.367885549629624e-13	5.578996605485651e-13	5.699964974085687e-13	5.598281162751792e-13	5.433858148804953e-13	5.414038528799261e-13	5.459905149662605e-13	5.395542824039626e-13	5.238888457957447e-13	5.228533853052828e-13	5.461917949978848e-13	5.819140795639342e-13	5.965993620772132e-13	5.923789467872928e-13	5.903907078198716e-13	5.96880143986403e-13	6.020403478295074e-13
83	5.201848350397214e-13	5.234905786730305e-13	5.191586379465363e-13	5.230541111600052e-13	5.350445661848586e-13	5.396994051898164e-13	5.30527082534883e-13	5.218846867088823e-13	5.358127832881116e-13	5.639757805886518e-13	5.793994502621506e-13	5.677697828807602e-13	5.430314201640277e-13	5.380669154355027e-13	5.481638256918508e-13	5.578767833081215e-13	5.468681098324396e-13	5.299065027072013e-13	5.377511837335835e-13	5.736889423824161e-13	6.106173165687358e-13	6.218233658664583e-13	6.163053485818216e-13	6.200754907964025e-13	6.317985796552191e-13	6.383666964985684e-13	6.227198688337015e-13	6.003299499870872e-13	5.993603320491073e-13	6.180101100654791e-13	6.358759045717098e-13	6.321224312936954e-13	6.152794246016747e-13	6.097449550607038e-13	6.223435170889164e-13	6.352214621218023e-13	6.345000809052002e-13	6.245635860456716e-13	6.242083747098431e-13	6.411161647737438e-13	6.585665509354995e-13	6.591892250824129e-13	6.442038561085102e-13	6.437589545881725e-13	6.581538942089391e-13	6.866701916161475e-13	7.100059403171712e-13	7.184711153289338e-13	7.235258765009545e-13
84	5.61325641478717e-13	5.614996217592295e-13	5.729623697970839e-13	5.902350044208099e-13	5.971295983071435e-13	5.928929738794331e-13	5.869410513111128e-13	5.958029066682483e-13	6.150928422615352e-13	6.291751084541675e-13	6.266375917673862e-13	6.198115597139034e-13	6.175815305583501e-13	6.190968938389154e-13	6.113355947293409e-13	5.977776791011735e-13	5.873750904064188e-13	5.901641148285761e-13	5.996471378615381e-13	6.105324035634984e-13	6.233527679016438e-13	6.401573393984084e-13	6.626355225190062e-13	6.754830114506587e-13	6.699715598100175e-13	6.548855591777576e-13	6.444610157849744e-13	6.420980694558691e-13	6.423228604138488e-13	6.375984579443313e-13	6.35728544574721e-13	6.46827733695149e-13	6.666924631445823e-13	6.751946069555051e-13	6.665485275799571e-13	6.486861181898141e-13	6.446892183323867e-13	6.564148857650016e-13	6.66446423776724e-13	6.61282677575675e-13	6.534449889445201e-13	6.606365051890304e-13	6.825518087125616e-13	6.978210606462809e-13	6.917416642066279e-13	6.862325390807236e-13	6.998589702237833e-13	7.308865229290412e-13	7.563326336984689e-13
85	1.9372817373870394e-13	1.9194198340519015e-13	1.8827147347420658e-13	1.8985895534581363e-13	1.9374788486609673e-13	2.0085234952806965e-13	1.9928295750784914e-13	1.950459068975177e-13	2.0148106786630923e-13	2.179119337253775e-13	2.318332956596608e-13	2.31698923991131e-13	2.2336108681729177e-13	2.2360931844732846e-13	2.2724404495551816e-13	2.290389912675851e-13	2.2322990450828758e-13	2.2588725650958867e-13	2.419975980265337e-13	2.62400630197104e-13	2.702438311831907e-13	2.654250302955417e-13	2.6787789234784436e-13	2.8275791018328537e-13	2.944999832504443e-13	2.9069170593715177e-13	2.798611265023538e-13	2.737503548012627e-13	2.881989000285456e-13	3.0304049760107204e-13	3.0595186479926987e-13	2.9850657201354937e-13	2.9297347745536155e-13	2.9505883379107737e-13	3.0104971040835245e-13	3.034002148346889e-13	3.0118761724776245e-13	3.018583183540801e-13	3.0403143988489594e-13	3.069766107618759e-13	3.068583409928495e-13	3.037947579503464e-13	3.022815976348999e-13	3.0736216996162427e-13	3.1807283913545466e-13	3.32282242672465e-13	3.4484056093549086e-13	3.5418047642812963e-13	3.617755556381839e-13
86	2.330176221125239e-13	2.329204326026982e-13	2.338935551723984e-13	2.3380396974970714e-13	2.4000227287367164e-13	2.48662856845962e-13	2.579923639889037e-13	2.6352209504858407e-13	2.652968264639286e-13	2.6692560819580365e-13	2.6304519362018967e-13	2.601448243289309e-13	2.5451390338868444e-13	2.5181175739286313e-13	2.519365148471972e-13	2.544326799298138e-13	2.588308550289364e-13	2.630327651706267e-13	2.680526003185516e-13	2.724140715129436e-13	2.7485232295803434e-13	2.78989871452465e-13	2.8711606853676764e-13	2.965924041422381e-13	2.9307211420152046e-13	2.8100058621008726e-13	2.675154276500747e-13	2.6941361728060773e-13	2.8235342732061973e-13	2.957505424982326e-13	2.987027396954213e-13	2.937619346446828e-13	2.887467142123921e-13	2.824282507250283e-13	2.7858539273895623e-13	2.7620263281712303e-13	2.839156944543796e-13	2.9255065324055696e-13	2.982164854810912e-13	2.9431565347374843e-13	2.891878663532632e-13	2.9004183975214355e-13	2.942330417790863e-13	3.0058376321982507e-13	2.9706257885311243e-13	2.9240486372438334e-13	2.9321367451302813e-13	3.032390551103929e-13	3.09982577483644e-13
87	9.1986431257791e-14	7.913394262702778e-14	6.79953490152164e-14	7.773492863674161e-14	1.0180701019876697e-13	1.213183226765915e-13	1.246029394589389e-13	1.1798565286308897e-13	1.193370399581443e-13	1.2998539596964572e-13	1.3562896734437534e-13	1.2636812373472413e-13	1.0638055537986364e-13	9.440587771347918e-14	9.896814839098376e-14	1.1101266683409118e-13	1.1212630343819634e-13	1.044467133602772e-13	1.0992165508902901e-13	1.3558578781426873e-13	1.621126526654536e-13	1.6722660977423488e-13	1.521095343797984e-13	1.4140679038567327e-13	1.4407833949765625e-13	1.4919899028791931e-13	1.3775033847925253e-13	1.210950040800166e-13	1.2393337268104132e-13	1.4470020503273034e-13	1.5762973282358588e-13	1.4481279372581104e-13	1.2398729721539784e-13	1.2257872088860798e-13	1.4432451490079703e-13	1.6311227712100416e-13	1.6242899676385358e-13	1.49690183460496e-13	1.4550268267371485e-13	1.5135521831039363e-13	1.5603883278499404e-13	1.4978591214779844e-13	1.3825493112104816e-13	1.4290438441025454e-13	1.562642068094302e-13	1.7110362964577186e-13	1.7734566003132684e-13	1.8167418478405241e-13	1.923955725273016e-13
88	-1.729725214595106e-13	-1.8914304418648921e-13	-1.8964905822360323e-13	-1.8527020006859908e-13	-1.8860532035507985e-13	-1.9956690537035888e-13	-1.9688940264094522e-13	-1.7686589200072993e-13	-1.5670458401068492e-13	-1.5427434412454938e-13	-1.6194149100733995e-13	-1.672095952472307e-13	-1.6305781213207743e-13	-1.5491221891802637e-13	-1.5151520469021555e-13	-1.5251434329277946e-13	-1.5505062112169056e-13	-1.5410800031325358e-13	-1.6212345083686158e-13	-1.7887813958218867e-13	-1.9931962676047149e-13	-2.0958252443144275e-13	-2.1357021191140073e-13	-2.0605906020459316e-13	-1.9943714897471125e-13	-1.9197987792572168e-13	-1.880047293882973e-13	-1.8641504950954912e-13	-1.9453600350856988e-13	-2.0399485297135514e-13	-2.0746507074730428e-13	-2.0027716561229508e-13	-1.8881278263289666e-13	-1.8127674632185859e-13	-1.8433674745216594e-13	-1.9257149340795149e-13	-2.0109317091480027e-13	-2.0645982498022386e-13	-2.0552349989713912e-13	-1.9678879098457714e-13	-1.838129088571702e-13	-1.7963676982388984e-13	-1.8914121497630643e-13	-2.0533745949953232e-13	-2.0943211108496848e-13	-2.0553486873066727e-13	-2.0290047998322961e-13	-2.177705654874616e-13	-2.4112305842323135e-13
89	2.805550025176667e-14	2.509790683272213e-14	1.0557910797470521e-14	-1.45183845391929e-14	-3.1441483031047906e-14	-3.311147399423512e-14	-1.7457212030222116e-14	3.1045680843106155e-15	1.7939695446170557e-14	2.3500612631759475e-14	2.613840143154521e-14	2.893547900140358e-14	3.5314661191031526e-14	4.5090114233802865e-14	4.789991647894352e-14	4.181776328732791e-14	3.339145325902863e-14	3.555971610660215e-14	3.378525258246712e-14	1.7552400305550465e-14	-1.1855261640909729e-14	-3.273107717965375e-14	-3.597860982795648e-14	-2.3080082617230305e-14	-1.3612958893839576e-14	-9.801330526605833e-15	-8.360298278477186e-15	-8.99517119833527e-17	8.39672325537651e-15	1.7024433532141257e-14	2.380674020173201e-14	3.071860199363436e-14	3.733024687605803e-14	4.2917909552590267e-14	4.227410004686692e-14	3.274226731618804e-14	1.853664530473575e-14	6.3409312716473664e-15	1.6503813902281007e-15	4.0898639837814e-15	9.836210681755302e-15	1.582753116077598e-14	2.5962051075304653e-14	3.200608710605804e-14	3.0129367838598567e-14	1.0055889377562546e-14	-1.4535570278588093e-14	-3.297392055917194e-14	-3.64859962171924e-14
90	-3.6091420872207205e-13	-3.70784105472656e-13	-3.7290563815047423e-13	-3.769878228946609e-13	-3.8205318234361127e-13	-3.78952530830422e-13	-3.57679684168578e-13	-3.2958138417658403e-13	-3.185914631691378e-13	-3.2530651564936276e-13	-3.342976392349894e-13	-3.3521815475269127e-13	-3.30115173142482e-13	-3.2986160437920295e-13	-3.36211862001783e-13	-3.42334803690736e-13	-3.4142297547720973e-13	-3.3456141454649285e-13	-3.39971083285312e-13	-3.5822454099266755e-13	-3.781241937262859e-13	-3.826401561224634e-13	-3.739236637400434e-13	-3.614943300530266e-13	-3.5669807216761447e-13	-3.581537705554699e-13	-3.577999673695817e-13	-3.4365980943813837e-13	-3.3051045978814833e-13	-3.243954590374424e-13	-3.236869163011474e-13	-3.168236190174976e-13	-3.055268914828208e-13	-3.072174137383525e-13	-3.341621097307096e-13	-3.693405092372516e-13	-3.806731267447625e-13	-3.6506168898409937e-13	-3.4579599611346247e-13	-3.457626244462192e-13	-3.554662189599701e-13	-3.5531975732964175e-13	-3.400180399408783e-13	-3.33283694793426e-13	-3.420785152833015e-13	-3.549253202952088e-13	-3.5400063768010997e-13	-3.5036786686321595e-13	-3.5630152130721203e-13
91	-3.700714808820537e-13	-3.7621126085978066e-13	-3.845432094975721e-13	-3.9032455399946703e-13	-3.8964009406783587e-13	-3.838181744536993e-13	-3.7473965107012107e-13	-3.6948898054478106e-13	-3.703181382537755e-13	-3.7551116261512855e-13	-3.73869496002206e-13	-3.717569030819708e-13	-3.754207840337839e-13	-3.8138050560773795e-13	-3.8894360778361933e-13	-3.924044887423563e-13	-3.914639027064228e-13	-3.8893314443729176e-13	-3.892595781940145e-13	-3.944406587035217e-13	-4.0420420949463094e-13	-4.1626497806552083e-13	-4.235432299931998e-13	-4.1858669533357023e-13	-4.04421283090915e-13	-3.9168836550334254e-13	-3.884373712429725e-13	-3.9383059487271693e-13	-4.001383707314663e-13	-4.0119590547691066e-13	-3.975011229253134e-13	-3.9371891773232313e-13	-3.9374597341582873e-13	-3.9653226291718703e-13	-4.056560679728889e-13	-4.168651653721585e-13	-4.2601100545305706e-13	-4.288187727821905e-13	-4.2470284772433125e-13	-4.148245036597742e-13	-4.051279026880245e-13	-4.0090676948990933e-13	-4.0140747977466286e-13	-4.057521490907077e-13	-4.0734858699028364e-13	-4.099199010275744e-13	-4.1644092713726443e-13	-4.3108166346528597e-13	-4.436803129781507e-13
92	-7.085482291178149e-14	-7.903467192395185e-14	-1.0757723478762531e-13	-1.382607299108116e-13	-1.6262053218368852e-13	-1.7627883408570152e-13	-1.8337163362840825e-13	-1.785769998639255e-13	-1.6383839578733733e-13	-1.4612412090230484e-13	-1.2751571300716193e-13	-1.089072046371937e-13	-8.892354446820694e-14	-7.972171651942727e-14	-9.001935079363759e-14	-1.0949514583542278e-13	-1.234323161460002e-13	-1.1638004554247023e-13	-1.0782285611435645e-13	-1.0716328432240313e-13	-1.1182162064912876e-13	-1.0607943508945753e-13	-9.417338929014344e-14	-9.001397650864656e-14	-1.0505156743240983e-13	-1.234216665503145e-13	-1.2546628923539872e-13	-1.0738878938564949e-13	-7.91609970925604e-14	-6.098799452084408e-14	-6.155484734075274e-14	-7.334051452394645e-14	-8.741952410807129e-14	-9.941198812785352e-14	-1.0724149106926736e-13	-1.0749362658051534e-13	-1.0092029137035067e-13	-8.21288410874822e-14	-6.534038400964077e-14	-5.96670954106129e-14	-6.660230821284394e-14	-7.452777938813202e-14	-6.66011139410844e-14	-5.076845893689255e-14	-3.97690881433943e-14	-4.626507222305885e-14	-5.945664312461766e-14	-7.401449430761794e-14	-8.35112042508113e-14
93	1.1644924410373343e-13	1.1582446403659838e-13	1.1106219538292453e-13	1.0448012447036116e-13	1.0148579601316902e-13	9.608447988777991e-14	9.335560123527623e-14	9.645373991565354e-14	1.0320895687203776e-13	1.140965272149371e-13	1.2355950181427567e-13	1.309224017540154e-13	1.342730935423765e-13	1.3699195877382077e-13	1.3947711313537039e-13	1.4107375044089673e-13	1.3949660860643862e-13	1.381143033910853e-13	1.3098789819416557e-13	1.2177011738501806e-13	1.1324839673942197e-13	1.1466287247390707e-13	1.209232392128822e-13	1.2855699675497558e-13	1.2899606868348096e-13	1.2834055208581975e-13	1.271750537575241e-13	1.3411221233661084e-13	1.376663687225179e-13	1.4185093216238234e-13	1.4425087301634238e-13	1.455590786002936e-13	1.4392622887991443e-13	1.412721821069405e-13	1.3978728835465557e-13	1.3973814690830077e-13	1.4149396996178646e-13	1.3953437666278544e-13	1.3694771000941939e-13	1.397976668520511e-13	1.4677089948320276e-13	1.526423374710309e-13	1.5240971128198343e-13	1.4750053898690782e-13	1.4466710318538345e-13	1.4303455266273094e-13	1.3995993055985326e-13	1.30784328074318e-13	1.219610717981681e-13
94	-9.782556421720778e-14	-9.53613890502199e-14	-9.83210573612181e-14	-1.218101297600473e-13	-1.540252978854094e-13	-1.5906792084204517e-13	-1.2631162983660044e-13	-8.041603665094134e-14	-6.407672920419559e-14	-8.189661798720061e-14	-1.031541979400813e-13	-1.0298207406718043e-13	-8.884248979857068e-14	-8.77636466380877e-14	-1.1322621553130967e-13	-1.4313100418934304e-13	-1.5562124685748934e-13	-1.4575991107199892e-13	-1.335532371875587e-13	-1.3089427218034143e-13	-1.39435292578743e-13	-1.5819093865618788e-13	-1.7212960257715684e-13	-1.7873997913952373e-13	-1.6930018951490752e-13	-1.565078692592478e-13	-1.4682499206451078e-13	-1.373588378520126e-13	-1.1761614265518958e-13	-9.556603714218128e-14	-8.78172437896774e-14	-9.812818578851171e-14	-1.148412431024631e-13	-1.2513646715035247e-13	-1.2953988474442384e-13	-1.3601318688381289e-13	-1.4684861085389325e-13	-1.5171184981976389e-13	-1.5139659937492348e-13	-1.464749375456046e-13	-1.3785955767637755e-13	-1.2198892662361103e-13	-1.0079514929882514e-13	-9.976523581957633e-14	-1.218555924676946e-13	-1.5191274793682112e-13	-1.6275639050692362e-13	-1.5610111464850142e-13	-1.4911067298163734e-13
95	-2.9452563233763624e-13	-2.8775883728298213e-13	-2.7763428946256537e-13	-2.8635976035553307e-13	-3.1194091775372886e-13	-3.2482359816832716e-13	-3.050942584787407e-13	-2.6918725067165795e-13	-2.5197126624410234e-13	-2.614512222961825e-13	-2.766180747382404e-13	-2.776195716556395e-13	-2.662985285754889e-13	-2.534358825210258e-13	-2.562733364719238e-13	-2.71330794353288e-13	-2.9318934728547037e-13	-3.026112977359025e-13	-3.0600845518434327e-13	-3.0744102844359907e-13	-3.080042200464303e-13	-3.016805089455562e-13	-2.887724929163147e-13	-2.7185121351333774e-13	-2.6619957797114933e-13	-2.7267461897670765e-13	-2.796332154323954e-13	-2.717459331878628e-13	-2.5506335425672257e-13	-2.491971586054381e-13	-2.5945200748384693e-13	-2.676696973278703e-13	-2.5694475871803147e-13	-2.353983430955328e-13	-2.317196122171349e-13	-2.516956664364571e-13	-2.723474979347342e-13	-2.7311380709048327e-13	-2.605319446991385e-13	-2.5375420014366256e-13	-2.557597668346217e-13	-2.576566458585018e-13	-2.5292997369564386e-13	-2.5214887176070236e-13	-2.606990476274981e-13	-2.73842997303948e-13	-2.792608009650293e-13	-2.83311114208026e-13	-2.851944196856129e-13
96	1.627823824000129e-13	1.6262682201828907e-13	1.74249873164067e-13	1.8432607227275363e-13	1.8624337992939195e-13	1.8618052980484024e-13	1.923252039350623e-13	2.0444417884980903e-13	2.150890725433162e-13	2.1643937383924212e-13	2.085718136414588e-13	2.025251005465562e-13	1.9998640718596128e-13	2.0018725075694542e-13	1.9763813069711744e-13	1.937002019712665e-13	1.9209241704220563e-13	1.9536062396767177e-13	2.022503811688744e-13	2.1035124379610734e-13	2.1968650849989484e-13	2.312671952206173e-13	2.474808579535281e-13	2.573336563300202e-13	2.537698288423971e-13	2.4288822345333066e-13	2.3416022296332595e-13	2.3475265694918047e-13	2.421497146114206e-13	2.462021549120866e-13	2.4211647716855684e-13	2.3698736252023823e-13	2.3677812960636174e-13	2.370846793592635e-13	2.3461056477900706e-13	2.297884376575138e-13	2.3281958035895273e-13	2.4312752806060126e-13	2.510591341661732e-13	2.4671936984763295e-13	2.386781785403521e-13	2.400948659421729e-13	2.5156576583505494e-13	2.6240625571438e-13	2.5879936096581276e-13	2.5286274665854996e-13	2.5788904763790713e-13	2.794331548788433e-13	2.9537894520418376e-13
97	5.318586040370181e-13	5.299876809159111e-13	5.301560219226158e-13	5.409596711991961e-13	5.560079832188895e-13	5.636987186591055e-13	5.56895405527076e-13	5.454762495931984e-13	5.391812777043526e-13	5.380855060584156e-13	5.3177670092881e-13	5.215223253044647e-13	5.167051984360134e-13	5.254110134494407e-13	5.371929961217556e-13	5.461011153975399e-13	5.441846723466741e-13	5.330673295612889e-13	5.246213583706145e-13	5.237944018305431e-13	5.308937554012941e-13	5.346135719143216e-13	5.40197845369952e-13	5.436959482581629e-13	5.495981576342729e-13	5.534761852140252e-13	5.501060448584126e-13	5.383161547539313e-13	5.308483582792622e-13	5.264253540374554e-13	5.252658222293995e-13	5.225898154075645e-13	5.237498874369467e-13	5.309091080457932e-13	5.404951953306741e-13	5.398735293846848e-13	5.263441589441505e-13	5.140268477031166e-13	5.09418572987202e-13	5.153074327931019e-13	5.186818339722342e-13	5.17331621545686e-13	5.183466903529274e-13	5.289746681347741e-13	5.350503640808159e-13	5.333832533420126e-13	5.273192757749216e-13	5.261065768324246e-13	5.344069809134309e-13
98	4.2633906046585593e-13	4.456529816877471e-13	4.654141229956337e-13	4.602980900586572e-13	4.360846979075042e-13	4.239197749964944e-13	4.3186686423000474e-13	4.5409026519833024e-13	4.643995441237603e-13	4.561671415943908e-13	4.4067101545425673e-13	4.3203777798818554e-13	4.3300713017237496e-13	4.407770170916765e-13	4.4782718630485943e-13	4.548982477234831e-13	4.573368352934253e-13	4.555857192454155e-13	4.441261579758667e-13	4.260890684784261e-13	4.068810860419772e-13	3.9477115993160183e-13	3.9848947073083675e-13	4.146976686815281e-13	4.2938339336791766e-13	4.472012573876872e-13	4.603048929897518e-13	4.65850753571489e-13	4.575448731694229e-13	4.332038880519663e-13	4.0986999118439795e-13	4.078220733713657e-13	4.2907989273926235e-13	4.5360179597533005e-13	4.611335490103813e-13	4.5347781157226494e-13	4.491071857445505e-13	4.59120932667103e-13	4.651063909871721e-13	4.563783687993875e-13	4.3818159813830535e-13	4.3481694163897597e-13	4.4806267241636996e-13	4.630015820659646e-13	4.5087323205867893e-13	4.2074641404965204e-13	3.9708026301974464e-13	3.929478770880834e-13	4.078503329591e-13
99	7.421264682921947e-13	7.682360719021866e-13	7.655571096504679e-13	7.733962542154675e-13	8.004861322629334e-13	8.324351487312261e-13	8.423920296372987e-13	8.260997669500155e-13	8.072924980235115e-13	8.041828895999195e-13	7.948146135535508e-13	7.817882633675416e-13	7.640672622557074e-13	7.676780453472917e-13	7.935049358512036e-13	8.264429060266006e-13	8.423602729628928e-13	8.321223721644898e-13	7.853348948817524e-13	7.290251020939486e-13	6.904125042992906e-13	6.973132982868723e-13	7.229576123316942e-13	7.582198154042571e-13	7.935806543040748e-13	8.291762704263218e-13	8.627477911209381e-13	8.558090754598237e-13	8.180693688426808e-13	7.894988523502888e-13	8.036071820761266e-13	8.528054217340346e-13	8.871208017178447e-13	8.802297145490642e-13	8.570508392468292e-13	8.315001395785969e-13	8.065579624064518e-13	7.678967570621065e-13	7.260645945920063e-13	7.172471173860186e-13	7.44547381602262e-13	7.932613969276841e-13	8.188425288034169e-13	8.187699199669371e-13	8.047856319753188e-13	7.764630972155065e-13	7.49748819629272e-13	7.298082570699254e-13	7.35342138396039e-13
100	1.1691991639358008e-12	1.186156742259087e-12	1.1897069501858055e-12	1.1978909722816844e-12	1.2061798894861695e-12	1.2058786255877065e-12	1.191058535124772e-12	1.1900971385322603e-12	1.202441465018697e-12	1.2267892672955572e-12	1.2414743651504832e-12	1.2446392743279588e-12	1.241005634305374e-12	1.2488469962695582e-12	1.2627133616690265e-12	1.2805978275108809e-12	1.2751249536302551e-12	1.2468144835258931e-12	1.2027765204843377e-12	1.17492704338209e-12	1.1756155182106552e-12	1.1956489949038752e-12	1.219097171520134e-12	1.2404726684296818e-12	1.2585399678110545e-12	1.2824612099722545e-12	1.3005418248849634e-12	1.3010415734357033e-12	1.2952808232565476e-12	1.2951060474508556e-12	1.310294186044062e-12	1.3268739801806225e-12	1.3295076349090984e-12	1.3150795435808939e-12	1.2957731060168603e-12	1.2747693687615863e-12	1.2541885443577929e-12	1.2402407111063741e-12	1.2334087936813495e-12	1.2405751975147015e-12	1.257336513408923e-12	1.2790022878842646e-12	1.296083016279814e-12	1.3127857834168268e-12	1.315148547810597e-12	1.3159880228150438e-12	1.3112897751383484e-12	1.2999727500666025e-12	1.2999923461285465e-12
101	2.831115893479402e-13	2.9424089839093315e-13	2.9430996634384597e-13	2.8429732952969645e-13	2.747579340527643e-13	2.776325141657818e-13	2.8444543042764207e-13	2.8823413300897997e-13	2.9503296030714273e-13	3.0517253376975653e-13	3.1464261032365277e-13	3.141198878664193e-13	3.040671809004634e-13	2.940770515726512e-13	2.829756200604865e-13	2.7405329453014664e-13	2.684097863666594e-13	2.781890120501084e-13	2.9661948180914325e-13	3.1169908700839007e-13	3.1423840626787644e-13	3.111168283378851e-13	3.1500495198141867e-13	3.281910554416404e-13	3.3323807538821347e-13	3.260230965196673e-13	3.138884117113121e-13	3.095963442738511e-13	3.21433052942477e-13	3.339437622232737e-13	3.3710351750987664e-13	3.3127117132090095e-13	3.2424674258580114e-13	3.225156745306332e-13	3.244664798766005e-13	3.2616789506831376e-13	3.225529484359973e-13	3.2085479095015153e-13	3.1571021444451285e-13	3.120851901729092e-13	3.143311115684873e-13	3.206259304311583e-13	3.281101647026449e-13	3.345109861484743e-13	3.397669057599788e-13	3.416469715968603e-13	3.4697742914219055e-13	3.49008304790313e-13	3.5392664903414973e-13
102	2.3228349606832255e-13	2.442496726166732e-13	2.589689195409679e-13	2.591236920228724e-13	2.462880433724428e-13	2.424333540200118e-13	2.589420130241316e-13	2.8846281862075715e-13	3.096423366834785e-13	3.1141394451470423e-13	2.987104781053535e-13	2.898736639708563e-13	2.906211614994329e-13	2.8878197123704547e-13	2.7176531297141296e-13	2.5533532969913347e-13	2.542324513576846e-13	2.7255815861151154e-13	2.874769552651467e-13	2.910727059401017e-13	2.926152329974508e-13	3.036039011903978e-13	3.259662771826205e-13	3.398233654205977e-13	3.3775186082142185e-13	3.246449383412672e-13	3.232852062565459e-13	3.328200982078483e-13	3.4174289019059484e-13	3.371439302778327e-13	3.3097551037418364e-13	3.375680240622381e-13	3.5118070398316725e-13	3.544625436680027e-13	3.463044495105938e-13	3.376553792832889e-13	3.3975003930053653e-13	3.511019483850006e-13	3.534006427067169e-13	3.4663862092107954e-13	3.410416118520735e-13	3.5010861338181004e-13	3.746300656995864e-13	3.9435632957053906e-13	4.0071570177697124e-13	3.96261956072738e-13	3.906454071065522e-13	3.845932898579394e-13	3.851768492997495e-13
103	3.2335978361040347e-13	3.222178324421457e-13	3.1606958777144913e-13	3.2314319844935533e-13	3.427730212575282e-13	3.529472453804284e-13	3.4427905117822915e-13	3.316144050143513e-13	3.3470895139980517e-13	3.5285734525428843e-13	3.586557108296551e-13	3.4792243645795613e-13	3.309012566192606e-13	3.307436619976584e-13	3.4492998531285057e-13	3.565533086113318e-13	3.488428252053949e-13	3.328555817208264e-13	3.3649820686393786e-13	3.6582758641552193e-13	3.9588981465602384e-13	4.0073951515933234e-13	3.8836825092803116e-13	3.848851459267004e-13	3.9332077526267713e-13	3.9597318707440563e-13	3.7299693799446455e-13	3.41502081829083e-13	3.3488412264543346e-13	3.6335085311184003e-13	3.981554427389847e-13	4.058438278942183e-13	3.849536940747308e-13	3.630481334093945e-13	3.6433393376489005e-13	3.7792603567195904e-13	3.8658261073534087e-13	3.7916612534370427e-13	3.6709009250052244e-13	3.63175630275271e-13	3.6556622208448573e-13	3.668563219682226e-13	3.6343836397584433e-13	3.743976001191435e-13	3.897750217103285e-13	4.113000956592117e-13	4.263285091733463e-13	4.3778276176616206e-13	4.492241874973756e-13
104	-8.032430509477304e-13	-8.109324857853321e-13	-8.16351375768022e-13	-8.28320464835293e-13	-8.362964265581168e-13	-8.292933865733597e-13	-8.04779319303683e-13	-7.805249626339814e-13	-7.718037549184323e-13	-7.740378018767759e-13	-7.695629773939146e-13	-7.597420947932999e-13	-7.571936505130147e-13	-7.763845973148716e-13	-8.034197260836016e-13	-8.281518422507198e-13	-8.384709095562251e-13	-8.418135681612166e-13	-8.438603183557444e-13	-8.429436519660124e-13	-8.39724042598552e-13	-8.393736236397426e-13	-8.538359601682011e-13	-8.671143389649204e-13	-8.75881866210127e-13	-8.737054071219744e-13	-8.7147988532695e-13	-8.673121165507557e-13	-8.610241715758272e-13	-8.425490831247099e-13	-8.204345357992209e-13	-8.074651729015677e-13	-8.13930070464976e-13	-8.364639012510364e-13	-8.618414432117127e-13	-8.776478703092909e-13	-8.835805015924318e-13	-8.862183592986225e-13	-8.879233720128172e-13	-8.899597555037516e-13	-8.865642217233891e-13	-8.855217650637777e-13	-8.93324130427598e-13	-9.105136214709563e-13	-9.26635776046456e-13	-9.33743529470197e-13	-9.287253037326139e-13	-9.24566266274456e-13	-9.304402323407994e-13
105	-1.0572710582274568e-13	-1.1565827047707117e-13	-1.294553531842231e-13	-1.3663481352571484e-13	-1.3084983317745151e-13	-1.279334950566017e-13	-1.355366054772229e-13	-1.5105698172369178e-13	-1.5743771827462914e-13	-1.5357251361566958e-13	-1.4137999182474588e-13	-1.387296579972957e-13	-1.4374442774713205e-13	-1.4948914608082446e-13	-1.4416802865564013e-13	-1.4093841104004396e-13	-1.4460303120284668e-13	-1.6160484186507246e-13	-1.7062704416862206e-13	-1.6744170135539522e-13	-1.639908969319331e-13	-1.7642153958510187e-13	-2.0656511102912555e-13	-2.278022732301829e-13	-2.29094828378915e-13	-2.1314146241227137e-13	-2.04896338885418e-13	-2.082810288647086e-13	-2.1540178495981451e-13	-2.0476245375614639e-13	-1.8664266870948633e-13	-1.8401643587307737e-13	-2.0292030263774218e-13	-2.188559976864559e-13	-2.1803445411059012e-13	-2.0803454813580246e-13	-2.1568277947792087e-13	-2.411278525201971e-13	-2.495729006915209e-13	-2.2385194637257998e-13	-1.9279473373989817e-13	-1.9243260876187192e-13	-2.24234628801672e-13	-2.503371813892339e-13	-2.453200039603686e-13	-2.3125298512975577e-13	-2.3879250200111405e-13	-2.7159985753483595e-13	-3.008352792130863e-13
106	1.784168442208812e-13	1.819784376640281e-13	1.839699539018907e-13	1.7393182024266343e-13	1.5452806151574503e-13	1.4356065395150857e-13	1.5142927440693248e-13	1.712447524843817e-13	1.8242683258507602e-13	1.791056538734974e-13	1.7406729990303543e-13	1.8139482998578621e-13	1.9761788626556116e-13	2.068400077674401e-13	1.960982584012677e-13	1.7156491301943415e-13	1.5214616526943964e-13	1.4798703282530412e-13	1.552103044317335e-13	1.6058074966280582e-13	1.6006276550487343e-13	1.55166070564992e-13	1.6175519874539255e-13	1.6784747853434424e-13	1.7098653665493588e-13	1.691296621042102e-13	1.6928030721458894e-13	1.7591219135124224e-13	1.8220828473278945e-13	1.8087622807547006e-13	1.7233039284514944e-13	1.676906608763658e-13	1.7374447333464128e-13	1.8147760034469047e-13	1.8055540336919424e-13	1.6885432779245707e-13	1.626853845811094e-13	1.6775823790042862e-13	1.7755088198440955e-13	1.8108525433388243e-13	1.754508828058727e-13	1.6931811938639553e-13	1.7058759822266436e-13	1.7073279555461877e-13	1.6641343724993403e-13	1.6163711940034476e-13	1.5657785679954825e-13	1.5311650843958728e-13	1.4888160238600907e-13
107	-1.6834405023139265e-13	-1.586443618391173e-13	-1.4782359520131825e-13	-1.5663949595694596e-13	-1.8743551934298755e-13	-2.1299141076076662e-13	-2.0040394042453728e-13	-1.5898828813500994e-13	-1.1891068266034692e-13	-1.1579729515232097e-13	-1.358746646707235e-13	-1.452314497447934e-13	-1.2385010440497502e-13	-8.837987418843706e-14	-7.706191111215757e-14	-9.460290766102468e-14	-1.2027327979776067e-13	-1.3042455603990566e-13	-1.3878815973663235e-13	-1.5299329251340027e-13	-1.6155110944079934e-13	-1.4986636012455972e-13	-1.2468566038716753e-13	-1.1295573690431528e-13	-1.1646034631746622e-13	-1.2078718856948738e-13	-1.0776887040459168e-13	-8.741195989441764e-14	-8.073537105562551e-14	-9.103551101035582e-14	-1.0106588364953368e-13	-9.432524789166081e-14	-7.96910972681677e-14	-7.355403032118777e-14	-8.35829287983135e-14	-9.431649690574155e-14	-9.170018284610435e-14	-8.280207215993753e-14	-8.302889281328628e-14	-9.296441692084336e-14	-9.823336231708753e-14	-8.71938276455393e-14	-6.314652105263393e-14	-6.281419450530952e-14	-7.428278419036438e-14	-9.209707437636322e-14	-1.0003459983844164e-13	-1.0796137797496565e-13	-1.1707332722998788e-13
108	2.482233667855951e-13	2.714443436861498e-13	2.843779388812467e-13	2.6458987412741767e-13	2.33536727873401e-13	2.2560853347297723e-13	2.4688235605328576e-13	2.8105230715719273e-13	2.9933966466626796e-13	3.0270844361353856e-13	3.004613231977712e-13	3.0935845866792145e-13	3.2902573863571694e-13	3.4064916875516427e-13	3.2804871766072336e-13	2.9571003861400673e-13	2.67806326074553e-13	2.653163827788329e-13	2.7868425460969904e-13	2.8966610063998085e-13	2.8780793296233195e-13	2.841636166256249e-13	3.019218554669402e-13	3.2830317363276823e-13	3.4006832357801976e-13	3.2660064652754987e-13	3.107455753269872e-13	3.17899501250544e-13	3.363375637321403e-13	3.4364678465279755e-13	3.3021571537839277e-13	3.12382407610104e-13	3.090871303887547e-13	3.167980002006879e-13	3.2765212607667446e-13	3.3364640985371023e-13	3.4280150202261727e-13	3.5547008071500513e-13	3.646286864458157e-13	3.633640319753786e-13	3.549706513823671e-13	3.521414474970506e-13	3.592841843935502e-13	3.616348464640691e-13	3.5119510332959064e-13	3.4082531444773023e-13	3.3838520501110947e-13	3.372381122342331e-13	3.327247006521361e-13
109	1.5502896440578458e-13	1.4976459415171058e-13	1.3811103151925062e-13	1.1877425199144304e-13	9.236281454321252e-14	7.593364572475166e-14	8.301685504898516e-14	1.0095492000071538e-13	1.182047964941146e-13	1.2862779128597374e-13	1.4573651444123192e-13	1.6863606167267308e-13	1.8439553900192525e-13	1.8226265232145105e-13	1.5690059703129198e-13	1.3423861174104015e-13	1.2903909688328592e-13	1.4700471689272058e-13	1.637773922089833e-13	1.588957793003795e-13	1.3035336337382523e-13	1.0368267974735192e-13	9.706703685663147e-14	1.1524706988062068e-13	1.3566405125888735e-13	1.3430048420713787e-13	1.2011448439705576e-13	1.130066420445769e-13	1.2828303918343553e-13	1.4869085968016824e-13	1.5610266440632396e-13	1.5383120340537598e-13	1.5500381738179061e-13	1.6556976833263542e-13	1.6869820904516272e-13	1.5625837746024691e-13	1.3675991187360263e-13	1.3155255850766285e-13	1.4137785712086942e-13	1.5579143976430783e-13	1.6211783709150516e-13	1.6195404968656297e-13	1.624029836406409e-13	1.5820807235688356e-13	1.573980601740017e-13	1.509440934574521e-13	1.4901405806913567e-13	1.4643676765613417e-13	1.44717084771071e-13
110	2.6372283050871413e-13	2.648603954290921e-13	2.498553006288113e-13	2.310956345987124e-13	2.19979411459827e-13	2.1548387303413774e-13	2.1151659122008344e-13	2.1090353324278564e-13	2.2345915100304545e-13	2.4918445992481955e-13	2.734873091907144e-13	2.83470344380941e-13	2.813430242180687e-13	2.792035212908402e-13	2.781042626606995e-13	2.7025006157665194e-13	2.516462488540038e-13	2.3923526832833524e-13	2.4230051698603783e-13	2.592414761655353e-13	2.7224153244143537e-13	2.7588949250841554e-13	2.722678705736497e-13	2.820736600206878e-13	2.8599107114844223e-13	2.799747048450796e-13	2.6506438745583453e-13	2.567080302698177e-13	2.612768073775048e-13	2.7556935810867346e-13	2.8853817883129704e-13	2.9559237006851293e-13	2.962503485826172e-13	2.9035018568295503e-13	2.786563429351578e-13	2.665819921250177e-13	2.635174392404321e-13	2.707501259443896e-13	2.794538444793445e-13	2.801454850718552e-13	2.7486758778779265e-13	2.741307259798043e-13	2.807827956120336e-13	2.990514487576697e-13	3.0624613369259414e-13	3.03957866940544e-13	3.0438244224932913e-13	3.084886250145369e-13	3.115117026502031e-13
111	2.521257039488243e-13	2.6217626265804705e-13	2.5932849063366086e-13	2.4143758605091346e-13	2.2582056658367304e-13	2.2878261576019274e-13	2.3972152929639613e-13	2.442490024348694e-13	2.471101995687632e-13	2.597300182165932e-13	2.807181608323655e-13	2.8940568744198736e-13	2.7490139727230925e-13	2.513242249366813e-13	2.3519919970889214e-13	2.364445926154101e-13	2.483453424391905e-13	2.7111606662223823e-13	2.94571482195173e-13	3.115983312997663e-13	3.181520612892643e-13	3.205779166858048e-13	3.2529251375852113e-13	3.292925398669465e-13	3.11335936443705e-13	2.8042647107251503e-13	2.6037491147167726e-13	2.6911620082202527e-13	3.0146301716195013e-13	3.286679767733832e-13	3.3695168573502034e-13	3.3328117510522636e-13	3.265027278600427e-13	3.1838319357572957e-13	3.0842095982416474e-13	3.0738631785103255e-13	3.196880494470778e-13	3.365528559700058e-13	3.379731099907665e-13	3.2258056326916493e-13	3.0943247010317503e-13	3.1169641359970363e-13	3.249634602295636e-13	3.383741973869412e-13	3.3987808668822257e-13	3.344286492819727e-13	3.320233338544308e-13	3.3400228051779894e-13	3.489565889268153e-13
112	3.160908069547282e-13	3.187857997541075e-13	3.2358045831146175e-13	3.371372917993748e-13	3.4893755523490533e-13	3.4807202037110235e-13	3.339224441739595e-13	3.257561550566581e-13	3.2713330268235485e-13	3.356257350977991e-13	3.3844171669866347e-13	3.3560480929629905e-13	3.293563932562922e-13	3.302676299784064e-13	3.3712830017450176e-13	3.4173869675709447e-13	3.372915478474759e-13	3.3021299758735607e-13	3.33266319757679e-13	3.4785812612358014e-13	3.594246645035783e-13	3.5529329544322925e-13	3.3987712738838145e-13	3.49707413759165e-13	3.571296240936371e-13	3.557530610933661e-13	3.3598808666464626e-13	3.1477728540332267e-13	3.1026984716400704e-13	3.213976427262852e-13	3.2931080956700264e-13	3.2446459279453706e-13	3.171651009356308e-13	3.208365131836841e-13	3.305646800462035e-13	3.2971341454557976e-13	3.1886375570900617e-13	3.1318971279618623e-13	3.2332329136217955e-13	3.396510751980617e-13	3.4411715604006316e-13	3.3250638823152745e-13	3.130313669848391e-13	3.284275091461962e-13	3.3915101610924705e-13	3.4563491826640875e-13	3.3958229750180885e-13	3.329275651577863e-13	3.3835163054889345e-13
113	-4.849818490209742e-13	-5.00368940554549e-13	-5.141838913496504e-13	-5.208404278193562e-13	-5.120935871295134e-13	-4.962302214358756e-13	-4.774245336458372e-13	-4.674680064297826e-13	-4.657877436100149e-13	-4.656420395465631e-13	-4.570578398288129e-13	-4.493062621893755e-13	-4.5119372047033226e-13	-4.63931018220564e-13	-4.829671817793654e-13	-5.044311140627499e-13	-5.201931981680134e-13	-5.348108437070367e-13	-5.437439315663838e-13	-5.484060436762622e-13	-5.505435460529121e-13	-5.550598967727543e-13	-5.623971125028985e-13	-5.692211098492187e-13	-5.656027646093847e-13	-5.531658080026299e-13	-5.368309271000527e-13	-5.191176717161755e-13	-5.080998894115299e-13	-4.988947983472225e-13	-4.929694989866067e-13	-4.914235350642806e-13	-4.948017505198757e-13	-5.022872419918395e-13	-5.142801521796066e-13	-5.342597509973488e-13	-5.558730689917016e-13	-5.756897420938707e-13	-5.779933927920169e-13	-5.591674451020442e-13	-5.327351502015736e-13	-5.205247651609624e-13	-5.303516595910807e-13	-5.608590716210858e-13	-5.805980372817553e-13	-5.85336779751677e-13	-5.813689111322678e-13	-5.808974052939237e-13	-5.901723234566781e-13
114	-3.7687525396837697e-13	-3.655967605387408e-13	-3.512442804324428e-13	-3.432644287251599e-13	-3.4823882175392216e-13	-3.5722110980180677e-13	-3.618490393168011e-13	-3.595295923660904e-13	-3.5572428017577236e-13	-3.423245853502609e-13	-3.2923626331521036e-13	-3.196941140164972e-13	-3.265321413905415e-13	-3.4461589586762847e-13	-3.634107301824357e-13	-3.671818958833979e-13	-3.5617320463617726e-13	-3.3419863999028413e-13	-3.2669979005701524e-13	-3.364765211992533e-13	-3.4949547352057535e-13	-3.493723120779565e-13	-3.3844134223758324e-13	-3.326433128321966e-13	-3.353105560039413e-13	-3.471522413574488e-13	-3.500978695046765e-13	-3.456901616411948e-13	-3.432791741455753e-13	-3.4680123767727697e-13	-3.51857815907061e-13	-3.501704817970657e-13	-3.4479759783578566e-13	-3.458309480340885e-13	-3.5215582568133596e-13	-3.552039371648783e-13	-3.417092633313946e-13	-3.219914355091163e-13	-3.1566727959234126e-13	-3.3377305616209403e-13	-3.5768104638447816e-13	-3.695801023130797e-13	-3.661482261053662e-13	-3.653748886082261e-13	-3.754073005553118e-13	-3.840278149135232e-13	-3.77468220725433e-13	-3.564112730415777e-13	-3.36158572691345e-13
115	1.7563441513455564e-13	1.7755125883789657e-13	1.7985807488545664e-13	1.8544451160579572e-13	1.9034622071440644e-13	1.8913687045426616e-13	1.832781172601364e-13	1.7589801866692126e-13	1.7097101634414151e-13	1.7117619787432762e-13	1.7109017511366184e-13	1.7590645573264392e-13	1.805675424892348e-13	1.883787610841788e-13	1.977036348496385e-13	2.0413189412003465e-13	2.0201827619383076e-13	1.9358972664080365e-13	1.8963341194048042e-13	1.9831358716723938e-13	2.145297890011921e-13	2.2592194374959686e-13	2.221852368037522e-13	2.1769883239053563e-13	2.0894438627294478e-13	2.00259781057715e-13	1.8661012214070887e-13	1.7475289729727403e-13	1.7086723407496313e-13	1.7900114146107578e-13	1.879121709592496e-13	1.9051536663650518e-13	1.891134251013472e-13	1.8886659702291595e-13	1.9172061758542993e-13	1.9083063903541122e-13	1.9001153891291463e-13	1.9027267616249316e-13	1.916884252005933e-13	1.889837009936541e-13	1.833693623353322e-13	1.797789252346512e-13	1.7586056610059492e-13	1.8223399652755744e-13	1.8362961401756656e-13	1.8988604414175358e-13	2.016014566273248e-13	2.170249341571563e-13	2.2702994514603577e-13
116	-5.353743883206592e-13	-5.180492920435318e-13	-4.985455924801781e-13	-4.868788729045823e-13	-4.920677560524149e-13	-4.985315494192531e-13	-4.945579707412021e-13	-4.823029995312795e-13	-4.772855338305416e-13	-4.80509158920589e-13	-4.91066314560714e-13	-4.929959105545272e-13	-4.936511432358953e-13	-4.953989197831642e-13	-5.07010429423833e-13	-5.15236472636289e-13	-5.127586916803197e-13	-4.953099368231132e-13	-4.848192506364863e-13	-4.893998192802968e-13	-4.969719387730959e-13	-4.928585198327453e-13	-4.775941782507009e-13	-4.696019777417458e-13	-4.758573145572623e-13	-4.937264847592473e-13	-5.055362056147632e-13	-5.195829716272437e-13	-5.295082320278063e-13	-5.39543758237948e-13	-5.441910553300545e-13	-5.376033242473456e-13	-5.229591827076685e-13	-5.143106388483321e-13	-5.160107501422376e-13	-5.213747195387174e-13	-5.118206185603089e-13	-4.907250478345825e-13	-4.769074852088421e-13	-4.880832259284266e-13	-5.138117583999881e-13	-5.355615666355317e-13	-5.47107288719929e-13	-5.54510588408293e-13	-5.610803987018186e-13	-5.590371582341371e-13	-5.437954257048124e-13	-5.195231516448231e-13	-4.996753389819383e-13
117	5.827161726709531e-13	5.954444135176572e-13	6.122790659792552e-13	6.380561049015608e-13	6.45585927445023e-13	6.289149878414329e-13	6.061427786706948e-13	6.079990533881686e-13	6.297396848250482e-13	6.451604286702525e-13	6.316292723347653e-13	6.130003997827571e-13	6.122991857885498e-13	6.345514008925242e-13	6.557778870947579e-13	6.635519542314008e-13	6.592129232388008e-13	6.555069201556045e-13	6.431542781733563e-13	6.19919163551434e-13	5.974012034564293e-13	5.963612101266825e-13	6.14559365431448e-13	6.363586476416948e-13	6.432421721701439e-13	6.437838780207478e-13	6.512411018237616e-13	6.634505481506906e-13	6.707003242141147e-13	6.675055362447072e-13	6.660358196421793e-13	6.763317336293137e-13	6.91919500950459e-13	6.936977507079476e-13	6.760425482256935e-13	6.455130952121485e-13	6.213464517744708e-13	6.081541875721082e-13	5.997441586329293e-13	5.967001274695682e-13	6.054777928964963e-13	6.300703629957736e-13	6.566893902848496e-13	6.720622519324685e-13	6.714572626027441e-13	6.674672010177712e-13	6.678747036404302e-13	6.59762597116962e-13	6.401330351075044e-13
118	9.202213934419969e-14	1.0288901319492556e-13	1.1489060201581683e-13	1.354297549585513e-13	1.4673876907554102e-13	1.4561392701839048e-13	1.3377195465753021e-13	1.2341895326890143e-13	1.1665470897702993e-13	1.1345668070171665e-13	1.0016264201532242e-13	8.927077664507204e-14	8.856945920897405e-14	1.0435480177224298e-13	1.2454799144896023e-13	1.3931662598294876e-13	1.4354617074754315e-13	1.4838511286054732e-13	1.4569235535396143e-13	1.318417719065195e-13	1.0591524976138777e-13	8.587077247889555e-14	7.681580031493753e-14	9.086402664702278e-14	1.1126746876431923e-13	1.2410680839186458e-13	1.2599858586509732e-13	1.1903305379474058e-13	1.1335101735438614e-13	1.1305516973987898e-13	1.1662484488366785e-13	1.2550350015770382e-13	1.3943430466803745e-13	1.5110258843474263e-13	1.5143789643729378e-13	1.3169722238022176e-13	1.0278757091614617e-13	7.446264747685662e-14	5.098337475611315e-14	3.19585658089721e-14	2.287129209712696e-14	3.2364945525776696e-14	5.625895346485749e-14	8.709311803435309e-14	1.0826049496587993e-13	1.1442650127135772e-13	1.102018639033844e-13	9.933336504225982e-14	8.278093546843518e-14
119	7.502085946706231e-13	7.471327239617573e-13	7.399421159312774e-13	7.473002439635223e-13	7.60856524388203e-13	7.611653610196029e-13	7.455189894843495e-13	7.378763416477754e-13	7.513308767755114e-13	7.729371474735051e-13	7.828538647132901e-13	7.773344330805661e-13	7.652720567839939e-13	7.675762173195496e-13	7.793325614714827e-13	7.910148406226807e-13	7.877177895396268e-13	7.735853393445637e-13	7.684198877768154e-13	7.806351197027491e-13	7.976261050989298e-13	8.014458152766198e-13	7.92516199171718e-13	8.038579451637153e-13	8.186092428590191e-13	8.312252036715041e-13	8.209303934620432e-13	7.987865637820373e-13	7.916453540729884e-13	8.035566800184313e-13	8.161422654929155e-13	8.089763368082194e-13	7.905287277006683e-13	7.852541970890912e-13	7.997120492196589e-13	8.117765640689613e-13	8.086716464574237e-13	7.969978207809595e-13	7.953654092574528e-13	8.076310159729732e-13	8.200916392957954e-13	8.218627177902792e-13	8.135051670876244e-13	8.300601398577849e-13	8.440425974731924e-13	8.562330744843383e-13	8.56120015868015e-13	8.456301690614619e-13	8.443850031041167e-13
120	2.5475421775601087e-14	5.645437020235608e-15	-1.6939395054878478e-14	-2.5962430225291517e-14	-1.6410148388787726e-14	-8.677312998924273e-15	-9.59201871478821e-15	-1.7777128904447472e-14	-2.1183052897810883e-14	-2.033685589364961e-14	-1.8455890530713936e-14	-2.5254609105042556e-14	-3.622432008564003e-14	-4.0040813723988706e-14	-3.171897682297994e-14	-2.4511957636178258e-14	-2.5418372724549108e-14	-3.7451255478179134e-14	-4.7766168622925147e-14	-5.1754326729092055e-14	-5.706926508796746e-14	-7.084476821714667e-14	-9.515222153232281e-14	-1.0673586865152231e-13	-1.0319784969171233e-13	-8.954407884514494e-14	-8.582778104676798e-14	-8.979761616859064e-14	-9.435559017434015e-14	-8.234641746501271e-14	-6.356285112995288e-14	-5.791131504509644e-14	-7.060400826900545e-14	-8.483835292809857e-14	-9.009880379539225e-14	-9.195856645534729e-14	-1.0038031803342645e-13	-1.203809183085217e-13	-1.2853924262706866e-13	-1.1554553585234916e-13	-9.448637391672686e-14	-8.704906157322324e-14	-9.786585809210145e-14	-1.110395080399771e-13	-1.1160987900005465e-13	-1.106902008782308e-13	-1.205674797024343e-13	-1.457622989352996e-13	-1.6699584349020914e-13
121	-9.112700090380955e-13	-9.231458579867303e-13	-8.999545819106426e-13	-8.690153225313651e-13	-8.475167311064592e-13	-8.503995715770575e-13	-8.610190857511813e-13	-8.716580188080874e-13	-8.850808208129069e-13	-9.03520073365241e-13	-9.15034753991853e-13	-9.177143038200962e-13	-9.146970477692963e-13	-9.20213271928384e-13	-9.278796721934169e-13	-9.392571710124532e-13	-9.427371235470595e-13	-9.474703379992324e-13	-9.591444389573923e-13	-9.75957556664847e-13	-9.89515745182698e-13	-9.96330197572937e-13	-1.0066904473391404e-12	-1.0195758458061951e-12	-1.0327200151771667e-12	-1.035603206707634e-12	-1.0302880094025767e-12	-1.0143350695610699e-12	-1.0025939948326503e-12	-9.877961871186074e-13	-9.742437133114856e-13	-9.635484813489668e-13	-9.586244790881168e-13	-9.64561872358567e-13	-9.8086718623165e-13	-1.0004023491380188e-12	-1.0174973427432042e-12	-1.0308810041020413e-12	-1.0375202881424764e-12	-1.0413634576765082e-12	-1.0403321262146223e-12	-1.0366025696507313e-12	-1.0371215322187485e-12	-1.0568146200438733e-12	-1.08596129915254e-12	-1.1122380438039788e-12	-1.1213447815421344e-12	-1.1137331359914794e-12	-1.1139308908725327e-12
122	-4.644571723402794e-13	-4.739722945330429e-13	-4.776334097242121e-13	-4.76114670434361e-13	-4.638349090069201e-13	-4.601939300717032e-13	-4.592571699123539e-13	-4.590501161061307e-13	-4.632267654086305e-13	-4.714555012616452e-13	-4.769676857014705e-13	-4.81640652195776e-13	-4.861004907289764e-13	-4.95211731328601e-13	-4.999868441490384e-13	-5.063055196484059e-13	-5.092750417354883e-13	-5.166100267183101e-13	-5.267733466896633e-13	-5.356779988201566e-13	-5.448034705000103e-13	-5.527955766631832e-13	-5.716460080758488e-13	-5.798611050391572e-13	-5.852117642791127e-13	-5.787655838322193e-13	-5.758770046692669e-13	-5.651940222079774e-13	-5.636944799131278e-13	-5.530976112783239e-13	-5.412604316963733e-13	-5.383306907458975e-13	-5.462314498430879e-13	-5.554259584110612e-13	-5.603335802356899e-13	-5.632596933002546e-13	-5.699676427417137e-13	-5.851711499468426e-13	-5.918547407675165e-13	-5.860994115385001e-13	-5.783888656819233e-13	-5.831102675920625e-13	-6.031913951186527e-13	-6.195324229617853e-13	-6.25689454688134e-13	-6.269062456079955e-13	-6.306849418799431e-13	-6.402757323411948e-13	-6.503374102000907e-13
123	-5.683070058994591e-13	-5.818129630806949e-13	-5.930394109181234e-13	-5.909678875072794e-13	-5.633239509118444e-13	-5.428856961386587e-13	-5.339688102665479e-13	-5.327189479915516e-13	-5.291597770464471e-13	-5.194793088576775e-13	-5.106132251187169e-13	-5.226789876002342e-13	-5.514243967220415e-13	-5.762038851311615e-13	-5.778164040529609e-13	-5.738806688271739e-13	-5.797977463214704e-13	-6.066532080112502e-13	-6.292267438783909e-13	-6.311189644196276e-13	-6.218553788362332e-13	-6.195494141712209e-13	-6.308608768725672e-13	-6.351261519233836e-13	-6.282201277671427e-13	-6.134892882144791e-13	-6.103397834677962e-13	-6.001277017200972e-13	-5.951124780398437e-13	-5.800756793898578e-13	-5.671079667000743e-13	-5.637916603916128e-13	-5.678348452014594e-13	-5.768908105401749e-13	-5.93426346068086e-13	-6.158282981230061e-13	-6.288240369915161e-13	-6.33847215905235e-13	-6.250891790983139e-13	-6.139286144597435e-13	-6.107252742549901e-13	-6.203143924457608e-13	-6.366965427213351e-13	-6.488153788779661e-13	-6.463843644069031e-13	-6.35748568359593e-13	-6.326532712519499e-13	-6.451025391212606e-13	-6.635272091692545e-13
124	-9.664287556462989e-15	-1.2480647448043968e-14	-5.2468142976134953e-14	-9.29224587090298e-14	-8.905754852513603e-14	-5.670679973572554e-14	-2.790566071620732e-14	-2.462582064535558e-14	-3.304528869277443e-14	-2.4740322971396e-14	2.01186338952762e-15	1.9339581060507347e-14	7.74415933396806e-15	-1.4339533015179603e-14	-2.2939327072452926e-14	-1.7575906348733332e-14	-1.8989828148207056e-14	-3.549321292371606e-14	-4.8409636485845536e-14	-4.323271724061126e-14	-3.220168285455452e-14	-3.3079591526294486e-14	-4.4275962141872087e-14	-4.6731924809082074e-14	-3.136374971934375e-14	-1.0365052579895462e-14	-7.241810939023975e-15	-7.78366030914834e-15	-3.791573643826058e-15	1.8606886065266326e-14	4.1791479915488545e-14	4.237860790062941e-14	2.341212593400041e-14	7.765964945091099e-15	4.0761570197384e-15	-1.1880886198451533e-15	-1.4344593337907084e-14	-3.4669201874336266e-14	-4.0271409632427535e-14	-2.075718919311185e-14	8.826462360217292e-15	2.374711817082001e-14	1.6448147395176457e-14	1.0072101394157982e-15	-2.4033992521135462e-15	2.847977749984265e-15	6.587766020634522e-16	-2.110576656979797e-14	-4.430317754600443e-14
125	2.2818708095333114e-13	2.1403199754330596e-13	2.1742394177889353e-13	2.2465600221891269e-13	2.104264776145878e-13	1.8518110349874372e-13	1.7281511953836603e-13	1.847663593951001e-13	1.970294253288851e-13	1.8511002086259242e-13	1.6448816720283595e-13	1.5875915456001345e-13	1.82509757348872e-13	1.9606283674606778e-13	1.7890876359277461e-13	1.3928721921502367e-13	1.2451570859311076e-13	1.510294441187414e-13	1.8655087886651958e-13	1.9280582336044349e-13	1.712220503000818e-13	1.542149794299523e-13	1.594752615344012e-13	1.705969753863279e-13	1.792194611143196e-13	1.8250491050687311e-13	1.957990539999342e-13	2.0443196346129387e-13	1.9590240927801634e-13	1.7322936113761644e-13	1.6074724312107038e-13	1.6695447629253415e-13	1.6927814891058385e-13	1.4082006387842597e-13	9.484604550884912e-14	7.413769651053318e-14	8.852008670528532e-14	1.2398297845108483e-13	1.5231851406952874e-13	1.6327975683628867e-13	1.7446836842362457e-13	1.8507964155263646e-13	1.8180536521620194e-13	1.4886879396459802e-13	1.1132929516257302e-13	9.412701437642562e-14	1.0584716233429832e-13	1.2342102236052576e-13	1.2420713222720852e-13
126	1.2365756091774208e-13	1.1201845559201026e-13	1.04807219116238e-13	1.0503457105166201e-13	1.0989452894532185e-13	1.076897000596806e-13	9.646026207068044e-14	8.265169921448773e-14	7.882132063714422e-14	8.118368412207376e-14	8.847571521461516e-14	9.21448222131419e-14	9.965171733754368e-14	1.1146407189251186e-13	1.1872117804476595e-13	1.1238596263082984e-13	1.0045713625451404e-13	9.050948708300664e-14	9.095411404691534e-14	9.378414575109847e-14	8.911180071920955e-14	7.755784515613818e-14	6.373423388715764e-14	5.872068189986856e-14	6.142709964867042e-14	6.459812760357785e-14	6.822328185029907e-14	7.349871835312975e-14	8.503600951910207e-14	9.77327335880882e-14	1.0388119439177028e-13	9.579345887635076e-14	7.971720789282235e-14	7.030967812930883e-14	7.165123807405207e-14	7.486388871442981e-14	6.789325126023967e-14	5.5544909091081175e-14	5.923623593739306e-14	8.143094463896194e-14	1.0672709261953862e-13	1.1202386817673286e-13	1.0068657047939875e-13	8.437318316761282e-14	7.68426465873439e-14	6.552010513028304e-14	4.8119704318518106e-14	2.865077214731766e-14	2.2982956005484503e-14
127	-9.381380621991573e-13	-9.422903563148899e-13	-9.27340695137245e-13	-9.078638530651821e-13	-8.856686016572521e-13	-8.801339418167119e-13	-8.802788420700111e-13	-8.821160781918895e-13	-8.881905181521974e-13	-8.994685139876359e-13	-9.075635938779852e-13	-9.11445382556127e-13	-9.13469037912913e-13	-9.253359031387623e-13	-9.42089806903749e-13	-9.637212266354839e-13	-9.754568837753668e-13	-9.817512252810092e-13	-9.870600054784164e-13	-9.945198364122862e-13	-1.001642560278151e-12	-1.0026343540561688e-12	-1.0048542222195512e-12	-1.0047059044089239e-12	-1.0118828282960558e-12	-1.0178798740672442e-12	-1.0189385925441822e-12	-9.986331878837356e-13	-9.780242246662107e-13	-9.595129553924786e-13	-9.523127447591018e-13	-9.516845185261463e-13	-9.506449938403314e-13	-9.521661170693784e-13	-9.659293648567064e-13	-9.884800399457667e-13	-1.0050300428915766e-12	-1.0111759495780832e-12	-1.0054824778153628e-12	-1.0022692522666131e-12	-1.004274555499042e-12	-1.0107960755296388e-12	-1.0208874176186615e-12	-1.0373123348768155e-12	-1.0554410267377085e-12	-1.068498056723089e-12	-1.069820539164061e-12	-1.06425294984483e-12	-1.0686316053741692e-12
128	1.9463250482823145e-13	1.8940194745436183e-13	1.9996252606634537e-13	2.1098482501270584e-13	1.9619973193079182e-13	1.7352976138331673e-13	1.670230101838141e-13	1.8306089276757562e-13	1.961174800229895e-13	1.8028093118890296e-13	1.5095412054333616e-13	1.3476551253050834e-13	1.4380336083159816e-13	1.4983681199383296e-13	1.3726314723231333e-13	1.1813475954425865e-13	1.211445009983142e-13	1.4523093391150313e-13	1.615049077400458e-13	1.5225256346380397e-13	1.3617859174890142e-13	1.3659417692872699e-13	1.5616409386409075e-13	1.659640878188707e-13	1.6360099037685498e-13	1.55277781225817e-13	1.6095329132829297e-13	1.6356868794232474e-13	1.5481582670828864e-13	1.3295289384882464e-13	1.1972306356638053e-13	1.2501753617451367e-13	1.3143035117108883e-13	1.1863621571046075e-13	9.135727209846548e-14	7.88433111834724e-14	8.861022210922334e-14	1.1314649716497951e-13	1.3263620387559646e-13	1.4140381830610804e-13	1.43923786363611e-13	1.3752347659861124e-13	1.2020905377907213e-13	9.481420587664625e-14	8.101654972658189e-14	8.618685799621637e-14	9.698548378349713e-14	1.0328493986849113e-13	9.935765547492603e-14
129	-1.5592428616485144e-13	-1.580196661332682e-13	-1.5875462638853206e-13	-1.6263330559689817e-13	-1.7357183994028445e-13	-1.857315377073705e-13	-1.928809855196314e-13	-1.9525892514445715e-13	-1.9425755592196725e-13	-1.9709531191239878e-13	-1.9650544490280173e-13	-1.929158607460856e-13	-1.86037017699198e-13	-1.8163644691662226e-13	-1.8029338518932932e-13	-1.8282075182424784e-13	-1.845589828067683e-13	-1.9165490589678318e-13	-1.976703567403873e-13	-2.0086124107719128e-13	-2.0368391915368864e-13	-2.1265509053496277e-13	-2.337441635259262e-13	-2.500652658836469e-13	-2.5252900739012576e-13	-2.419723585573689e-13	-2.3044764142630976e-13	-2.283746032510065e-13	-2.3045908406180873e-13	-2.280921603948318e-13	-2.2279601462613747e-13	-2.2734749389919072e-13	-2.445058990383533e-13	-2.586763733649136e-13	-2.609640412888841e-13	-2.5562790496937204e-13	-2.579780802415469e-13	-2.7210361119383303e-13	-2.74135988923739e-13	-2.55417151107134e-13	-2.2787280924134295e-13	-2.2009301420752517e-13	-2.3633336426412627e-13	-2.5804018526470034e-13	-2.659256864856004e-13	-2.6697730034115904e-13	-2.7614381573251566e-13	-3.003426859475117e-13	-3.2107137033850323e-13
130	-4.405616539655209e-13	-4.5425164976696004e-13	-4.561780229444829e-13	-4.625281267564227e-13	-4.740171064773001e-13	-4.944402104684419e-13	-5.104601757184499e-13	-5.138277953119693e-13	-5.015768130102475e-13	-4.851357326869652e-13	-4.594519735773402e-13	-4.2854114036733315e-13	-4.0307781595784133e-13	-4.043521000226325e-13	-4.2568211616191935e-13	-4.5390934867297416e-13	-4.730102984832478e-13	-5.047120387598521e-13	-5.398222183926664e-13	-5.66497753594127e-13	-5.660598922422695e-13	-5.527613513786223e-13	-5.458478499478761e-13	-5.585513332795978e-13	-5.582084057081296e-13	-5.277973727174591e-13	-4.865507743268902e-13	-4.610852357433551e-13	-4.662825646277832e-13	-4.851285965332196e-13	-5.005215261282878e-13	-5.058572761473284e-13	-4.990186057674607e-13	-4.806381878289339e-13	-4.5362848693220497e-13	-4.3043471830503465e-13	-4.19402049185966e-13	-4.1831192146100535e-13	-4.1883482786538863e-13	-4.230582797340224e-13	-4.325163235072592e-13	-4.434751886270297e-13	-4.4477849646345355e-13	-4.54740722290208e-13	-4.734444541147181e-13	-5.047663748052509e-13	-5.326186963968044e-13	-5.416312178829362e-13	-5.472945040118246e-13
131	-8.488763270544478e-13	-8.591083570813828e-13	-8.651091564172501e-13	-8.766815835764403e-13	-8.754420250675327e-13	-8.835690323882903e-13	-9.001676978116672e-13	-9.201588902361119e-13	-9.219324417750508e-13	-9.030696132550089e-13	-8.724703263541261e-13	-8.554618939474295e-13	-8.519846737337554e-13	-8.574608449925021e-13	-8.569126587106421e-13	-8.706616768862708e-13	-9.006301641972525e-13	-9.479020768315629e-13	-9.739626954443338e-13	-9.66857008612165e-13	-9.420981126910003e-13	-9.313980029545984e-13	-9.442557545900941e-13	-9.654708873211045e-13	-9.82099504136521e-13	-9.818930349486637e-13	-9.781526731708366e-13	-9.573965145320667e-13	-9.33139772392387e-13	-9.10915853713078e-13	-9.093881169345723e-13	-9.28481313257881e-13	-9.411531649049463e-13	-9.30273422605489e-13	-9.099765107282487e-13	-9.040816913797161e-13	-9.153190559502004e-13	-9.258692077174797e-13	-9.114165390255307e-13	-8.90892603490085e-13	-8.955193647334275e-13	-9.27884273148931e-13	-9.592294958861027e-13	-9.61837157378945e-13	-9.534390596352032e-13	-9.594088623729218e-13	-9.804667644113592e-13	-9.933049407982194e-13	-1.0031029741374826e-12
132	-4.777378581824534e-13	-4.826532729482649e-13	-4.937573462720264e-13	-5.06780894738796e-13	-5.072306058855747e-13	-5.04136161585763e-13	-5.017789312203375e-13	-5.025975635769945e-13	-4.966186850710264e-13	-4.718838441144011e-13	-4.364809837398615e-13	-4.1070677404806257e-13	-4.0596098097089776e-13	-4.1374813497688973e-13	-4.2327356153654407e-13	-4.4080982326936606e-13	-4.702793035118677e-13	-5.039889691763906e-13	-5.180678992196002e-13	-5.046490203665153e-13	-4.832423430355536e-13	-4.757570651325371e-13	-4.872593452982023e-13	-4.955389917304119e-13	-4.896206972567391e-13	-4.719731211149236e-13	-4.588231081679552e-13	-4.459157761998772e-13	-4.3432499135684897e-13	-4.214893013925404e-13	-4.1951546824209214e-13	-4.3187837297603106e-13	-4.4585702843377973e-13	-4.4929766010275433e-13	-4.447594468897952e-13	-4.4744445665341424e-13	-4.548104320396583e-13	-4.616060247891396e-13	-4.519182532603081e-13	-4.3623137291370876e-13	-4.294296740945896e-13	-4.3824722667875567e-13	-4.5057503714367266e-13	-4.5408041994312716e-13	-4.5308337327788363e-13	-4.605170801692848e-13	-4.725471721551115e-13	-4.779702356827136e-13	-4.671333964650821e-13
133	3.046885460302579e-13	3.1044799379209524e-13	3.2071832124142485e-13	3.297316794478413e-13	3.248386668463234e-13	3.153514097401485e-13	3.108227166720837e-13	3.203216063888762e-13	3.3576981650720815e-13	3.429240861251425e-13	3.3912828117900656e-13	3.3677787879684836e-13	3.405934175789372e-13	3.3858840681323756e-13	3.236541495076972e-13	3.0696208800700565e-13	3.005800939362366e-13	3.088742369420345e-13	3.1428377160829055e-13	3.112637286724143e-13	3.112494521580834e-13	3.2533704224996003e-13	3.49507792318286e-13	3.641321788190792e-13	3.5926740704570686e-13	3.476036238278422e-13	3.436069041300874e-13	3.4581725840261735e-13	3.489383365169637e-13	3.407687531510615e-13	3.278482395299678e-13	3.2212085270983246e-13	3.2897811276538306e-13	3.3833986805494016e-13	3.4320265178914664e-13	3.425527677292481e-13	3.424152405999982e-13	3.486960041243317e-13	3.508619780836186e-13	3.4195017087157157e-13	3.3178304668603676e-13	3.3257142011094937e-13	3.444943905231423e-13	3.5438695418433e-13	3.5267742287864215e-13	3.548870054815824e-13	3.728143609532598e-13	3.9772847870436145e-13	4.057896008961955e-13
134	2.1735429985313158e-13	2.3908380436041893e-13	2.518050222541698e-13	2.363869139577579e-13	2.0405477033685157e-13	1.9513029836812857e-13	2.1479782404134587e-13	2.4030324621317963e-13	2.4405501833896325e-13	2.3211257827962813e-13	2.2956565444151385e-13	2.5016118546773264e-13	2.7239325044274117e-13	2.7019398089774885e-13	2.4241815534963833e-13	2.1562573378697538e-13	2.0497710103539932e-13	2.0737222336185866e-13	2.065684954189959e-13	2.0440368573130463e-13	2.1282279434557094e-13	2.287136599453111e-13	2.4229619473194403e-13	2.4419931663724003e-13	2.4288292970571983e-13	2.496421386206834e-13	2.6433418094551664e-13	2.720152750721401e-13	2.7140351077719836e-13	2.618790203900112e-13	2.5411188166488766e-13	2.564029185784882e-13	2.6492077376321523e-13	2.6669038593975866e-13	2.599540863898415e-13	2.4927381706918726e-13	2.52819039680737e-13	2.69444635330607e-13	2.7718336587328627e-13	2.632156248303407e-13	2.441078047548221e-13	2.4560820963200823e-13	2.7351798312157396e-13	2.9747491561626983e-13	2.976537161826544e-13	2.817462440461065e-13	2.74162122045047e-13	2.7650354129765915e-13	2.7552972009349684e-13
135	2.0864716753949863e-13	2.1323999405449173e-13	2.0384576006403661e-13	2.034724374869784e-13	2.1776437917727845e-13	2.2905438016558477e-13	2.193368551269743e-13	1.9455223008446043e-13	1.8178990488741166e-13	1.919444031325671e-13	2.0620208599749524e-13	2.0721989186231708e-13	1.919931417618255e-13	1.8587816475282815e-13	1.9549383053516522e-13	2.1237606846961544e-13	2.1785550491104167e-13	2.1063711808113156e-13	2.0948056762983378e-13	2.1709601874741668e-13	2.206643953790721e-13	2.0893851161672263e-13	1.9446099872044808e-13	1.9879473020263852e-13	2.165085890625564e-13	2.2385873747125847e-13	2.0286369883830477e-13	1.7185141951262807e-13	1.6307386329676152e-13	1.7891852979270142e-13	1.9397134249881725e-13	1.8830472656472875e-13	1.7478239276091083e-13	1.7779514171891294e-13	2.0376878621350234e-13	2.225131090535703e-13	2.2034245936791598e-13	2.0299099597165927e-13	1.9347511384580777e-13	1.9716609430097012e-13	1.9823514243897863e-13	1.8194940382506173e-13	1.5841751792434685e-13	1.5563852964438032e-13	1.6628807957398263e-13	1.8275293545752316e-13	1.8682996300356672e-13	1.8153485356774253e-13	1.8179458698859965e-13
136	2.48003448683665e-13	2.311821284459772e-13	2.350972954910883e-13	2.4450498922655704e-13	2.3257046939435906e-13	2.145388258535765e-13	2.0654693720461803e-13	2.0855907671889378e-13	2.0159401482361352e-13	1.712256866946263e-13	1.4652721966931156e-13	1.5264285678678047e-13	1.93296836215694e-13	2.2187015596136486e-13	2.174569243900305e-13	1.9580967593834337e-13	1.9650119185325706e-13	2.1777792494134974e-13	2.2399811792662203e-13	1.9489084048215198e-13	1.592386300054149e-13	1.5276403366471288e-13	1.7811015695393863e-13	1.8912535901549912e-13	1.7764819627564146e-13	1.5604522712906265e-13	1.6115183438463289e-13	1.7652337838995136e-13	1.8529739705929372e-13	1.7122593981256485e-13	1.5558936793305962e-13	1.599838731260388e-13	1.7664664047631725e-13	1.822014274927283e-13	1.6588384629182734e-13	1.5385996683142936e-13	1.5728593838180097e-13	1.8183560847966923e-13	1.997538443242499e-13	2.0191061182665458e-13	1.9887951267936862e-13	2.0394859892153435e-13	2.1602315925921597e-13	2.0559090945075282e-13	1.8476333106941007e-13	1.6215372378031747e-13	1.555636968137857e-13	1.6472059946059014e-13	1.6275154552625618e-13
137	-5.998230110636667e-13	-6.155538130138616e-13	-6.041902108083895e-13	-5.903835592671253e-13	-5.798504309860062e-13	-5.903235522728775e-13	-6.069303819212748e-13	-6.217607736846693e-13	-6.340484625748577e-13	-6.443528647260737e-13	-6.427959640304848e-13	-6.294241350550411e-13	-6.087658036228631e-13	-6.041799816539645e-13	-6.1236290733054e-13	-6.236433862236727e-13	-6.246862219554418e-13	-6.279387442198221e-13	-6.457881762103292e-13	-6.724926799123958e-13	-6.838231117150897e-13	-6.735566437798515e-13	-6.608735905735065e-13	-6.730219888874359e-13	-6.95526331800541e-13	-7.028419031067026e-13	-6.879482162566953e-13	-6.636884954486407e-13	-6.586080188136669e-13	-6.637074012311138e-13	-6.636707356917038e-13	-6.576096685528582e-13	-6.575087618082323e-13	-6.671283820661027e-13	-6.755753405371109e-13	-6.701201531877355e-13	-6.624190565339382e-13	-6.562466255395333e-13	-6.49668212418976e-13	-6.415625601948833e-13	-6.350202765756567e-13	-6.42347813137014e-13	-6.593667878781374e-13	-6.781048125158313e-13	-6.853756414923979e-13	-6.888435431624585e-13	-6.972550237235726e-13	-7.078511458748583e-13	-7.22551312280235e-13
138	1.473966503977533e-13	1.3988576207897807e-13	1.6009897435208858e-13	1.7564731319847025e-13	1.5933007835733732e-13	1.3042201180113945e-13	1.27668936497327e-13	1.5430791580168774e-13	1.714487736778344e-13	1.5129676309989777e-13	1.146014594119819e-13	1.0048689980940487e-13	1.2273171682907412e-13	1.3804912805564603e-13	1.221645305417706e-13	9.120649415126631e-14	8.779907617398473e-14	1.154444476421006e-13	1.3876324696116134e-13	1.2999347726645372e-13	1.0800523614337285e-13	1.0550889273243316e-13	1.2533144274436808e-13	1.3359936322586696e-13	1.2692000349376176e-13	1.1488850988669774e-13	1.2377916085825934e-13	1.4191933971411207e-13	1.443119050661839e-13	1.244006850117915e-13	1.0764922015816713e-13	1.1446388999380184e-13	1.309599388111906e-13	1.2595725464553144e-13	9.725406068103334e-14	7.860864554236134e-14	8.783548987924059e-14	1.1885087086209393e-13	1.4224470930671216e-13	1.4143046078109637e-13	1.3512264265383465e-13	1.3755571688240023e-13	1.441832292316043e-13	1.3003040272116595e-13	1.0444117924472118e-13	8.137405377851362e-14	7.539016489955451e-14	8.252210889970336e-14	8.274093418996931e-14
139	3.544696784815979e-14	3.055718679407186e-14	4.141543401564851e-14	3.873565517770302e-14	2.0296046066623697e-14	5.114393780861011e-16	3.885760139724094e-15	1.9492409209262725e-14	2.0059253810760234e-14	-6.997447042613948e-15	-3.2303178127101724e-14	-3.350989507929941e-14	-3.997194778783359e-15	1.5199496408140218e-14	1.3517223047944476e-14	-8.352612367630117e-15	-1.750392617100258e-14	-6.524824413596864e-15	1.7720115187795285e-15	-1.1946693353163067e-14	-3.96806688193927e-14	-5.35139243922797e-14	-5.304671265246251e-14	-4.5475543014623436e-14	-4.661081081795642e-14	-4.519520702219954e-14	-3.578125318350574e-14	-2.1557214181906104e-14	-2.375084498050855e-14	-3.4335887742134955e-14	-3.6719858163445713e-14	-2.3506137092812234e-14	-1.1405196137454525e-14	-2.14624691204556e-14	-5.145843248998477e-14	-6.781944753844157e-14	-6.637943968978878e-14	-4.8093442731615483e-14	-2.7992951548673546e-14	-1.797898129963998e-14	-9.371052314859317e-15	-1.653737972424991e-15	-1.5878911237359354e-15	-1.8034843147097352e-14	-4.043366968117588e-14	-6.147240255164094e-14	-6.350906487223097e-14	-5.762039533654217e-14	-6.184104975531133e-14
140	1.225328662309223e-13	1.2006679507805123e-13	1.1510840665831965e-13	1.0697342547829432e-13	1.0017140199704117e-13	9.280026376219762e-14	9.263611260122488e-14	9.966207277605374e-14	1.0462434031889792e-13	1.0200875226626805e-13	9.647589665148414e-14	9.434541902192106e-14	1.0286165228178685e-13	1.1151684567436302e-13	1.1561318694037038e-13	1.0633938368043343e-13	9.672497313420704e-14	9.524759484458123e-14	9.994270724448044e-14	1.0415803913134465e-13	1.0257976430598562e-13	1.0143762047147823e-13	9.814151756579532e-14	9.373188645759665e-14	8.861656284991313e-14	8.939843249749857e-14	9.730637905529292e-14	1.1050981654619604e-13	1.1248560773162312e-13	1.1037729742031646e-13	1.1015841279588605e-13	1.1473982107467398e-13	1.162918755330215e-13	1.0584303911858751e-13	8.670903307150679e-14	7.41249466241925e-14	7.572722495716347e-14	8.636554879768865e-14	9.961743061180925e-14	1.090000887988648e-13	1.1654532516886916e-13	1.241824846628235e-13	1.2879385171026912e-13	1.2253026979268425e-13	1.0958714588445092e-13	9.195269058890669e-14	8.114588556060157e-14	7.725626669256914e-14	7.494567819864191e-14
141	2.320331688971542e-15	-2.4705779056603562e-14	-3.305488147306587e-14	-2.977032471913526e-14	-3.080643892034282e-14	-4.2564587728987156e-14	-5.6685248219356734e-14	-6.343736586437166e-14	-6.621572431860512e-14	-7.369248183802556e-14	-8.175860572360305e-14	-7.758365403253291e-14	-5.740776933092311e-14	-4.576954875801428e-14	-5.3070531065501936e-14	-7.223145339222902e-14	-8.091038532429475e-14	-8.109819999749116e-14	-8.529248044094666e-14	-1.0329535561250302e-13	-1.153554553512199e-13	-1.0801367793627148e-13	-9.008173657137503e-14	-9.731173844423982e-14	-1.2184848280850144e-13	-1.363685523748344e-13	-1.147186275247416e-13	-8.130416545371755e-14	-7.040643538776304e-14	-8.867615116092581e-14	-1.0834398105233946e-13	-1.0169096208091129e-13	-7.717189929523646e-14	-6.094125761192099e-14	-6.313084946033396e-14	-6.567276038772047e-14	-6.204100752886254e-14	-5.051694775741894e-14	-4.6158372061628817e-14	-5.438630408575263e-14	-6.859087336099064e-14	-7.633659852820196e-14	-7.246293287388844e-14	-6.956073900054083e-14	-6.952789558133148e-14	-8.337156186363035e-14	-1.0632058969524138e-13	-1.2751578439137285e-13	-1.477828483352719e-13
142	-5.028170864859702e-13	-5.354609503996355e-13	-5.414112478510691e-13	-5.372470824626882e-13	-5.296913530456861e-13	-5.41517530561103e-13	-5.561894689177736e-13	-5.636294100339172e-13	-5.672273911765138e-13	-5.68058345487867e-13	-5.560142640642914e-13	-5.250337035456571e-13	-4.859005279043021e-13	-4.767102417215791e-13	-5.001243159718022e-13	-5.346459910367806e-13	-5.418297370385546e-13	-5.35688502679726e-13	-5.379781997709858e-13	-5.655140694358969e-13	-5.916120333565236e-13	-5.926989952490103e-13	-5.862884048457362e-13	-6.031331180745779e-13	-6.275604119632795e-13	-6.336149954578285e-13	-6.073563541270973e-13	-5.701317489042441e-13	-5.621147116403094e-13	-5.789327773843162e-13	-5.898467716389009e-13	-5.755007292775068e-13	-5.493943896882281e-13	-5.380767761212435e-13	-5.448814439091785e-13	-5.474874243483595e-13	-5.400076471493873e-13	-5.267139365065693e-13	-5.20363085035253e-13	-5.262149201048441e-13	-5.294671202589135e-13	-5.205404765170291e-13	-5.028798842092172e-13	-5.038992493904444e-13	-5.268080916491547e-13	-5.632843170104576e-13	-5.866386883834292e-13	-6.017081925236802e-13	-6.282913777831249e-13
143	-2.6523802620940683e-13	-2.725454070341016e-13	-2.6972781409164196e-13	-2.670314991722675e-13	-2.7364231448161845e-13	-2.8644416624418177e-13	-2.9258726616690337e-13	-2.8609620614283896e-13	-2.7680761474156974e-13	-2.788367438980587e-13	-2.860045042404503e-13	-2.8829323858754427e-13	-2.754137935266333e-13	-2.604434527950183e-13	-2.548569532064475e-13	-2.6417620898629203e-13	-2.723020081627643e-13	-2.7754660916740475e-13	-2.8163302798933775e-13	-2.898996133958378e-13	-2.9943030230861564e-13	-3.0487753938848474e-13	-3.045263319259212e-13	-3.163309839028993e-13	-3.229237295697159e-13	-3.2292193078586505e-13	-3.1370355434654437e-13	-3.0617155930824564e-13	-3.0370574048068015e-13	-3.0097261752718454e-13	-2.947888227918512e-13	-2.9205221272873944e-13	-2.9976255767083673e-13	-3.128557734211658e-13	-3.2075912537087503e-13	-3.17580484338051e-13	-3.1094270241516784e-13	-3.1205326319600694e-13	-3.148130902284234e-13	-3.0903126343946146e-13	-2.922867299850331e-13	-2.7608157760138283e-13	-2.6896692498084005e-13	-2.9229072009615937e-13	-3.1758372174240707e-13	-3.3962022417031694e-13	-3.520599551426459e-13	-3.593752587554674e-13	-3.6784334775713853e-13
144	-1.0994837483673811e-13	-1.0597646555406061e-13	-1.0766354423026983e-13	-1.0727611803525773e-13	-1.0375670068277758e-13	-1.027752334743811e-13	-1.041003546087662e-13	-1.0507083609038635e-13	-9.999745692687055e-14	-8.66186275971903e-14	-7.839751270283712e-14	-7.849243145287842e-14	-9.227550439773047e-14	-1.0657814240852353e-13	-1.1233466345811791e-13	-1.0946969815593299e-13	-1.0564878931210442e-13	-1.0273967813671642e-13	-1.0130204399970525e-13	-9.997055770249876e-14	-1.0202872238040484e-13	-1.0848871841144131e-13	-1.1610661027430528e-13	-1.1393507630365606e-13	-1.0664864413260758e-13	-1.0780387034539934e-13	-1.230964506876747e-13	-1.4017315767188346e-13	-1.4557835804539323e-13	-1.3706525915947477e-13	-1.3002137642126714e-13	-1.3121305872350977e-13	-1.3365233839413872e-13	-1.3076848930752683e-13	-1.235914276517153e-13	-1.2252566371339546e-13	-1.204286395787192e-13	-1.1326308501707195e-13	-1.0334128425975588e-13	-1.0585723669393939e-13	-1.2580075761767338e-13	-1.5372923140016416e-13	-1.7522063122974528e-13	-1.755481923721494e-13	-1.666614945913887e-13	-1.528590910658505e-13	-1.4366438715315535e-13	-1.3905978685793404e-13	-1.3806015337208687e-13
145	5.96665057195234e-13	6.036227899610744e-13	5.976568468385293e-13	5.976281808260039e-13	6.128146799629765e-13	6.278346217140679e-13	6.245408951100808e-13	6.172080116002033e-13	6.155811573778076e-13	6.279509883551186e-13	6.387718028241807e-13	6.337013882808581e-13	6.119550792987468e-13	6.006821054888433e-13	6.089480035210004e-13	6.328341650287925e-13	6.441623989951695e-13	6.334052162907829e-13	6.103386668428347e-13	5.952816566145239e-13	5.922150645212013e-13	5.931600493723793e-13	5.983490803247726e-13	6.131823299311951e-13	6.306187346297848e-13	6.52798130277761e-13	6.613958952341363e-13	6.547554338201792e-13	6.434006511852776e-13	6.421872780175897e-13	6.538014476218662e-13	6.668094329605998e-13	6.697004863411677e-13	6.674126138726315e-13	6.68254192452256e-13	6.723457166759666e-13	6.727151083169518e-13	6.614462057825713e-13	6.407346316546947e-13	6.291618084870774e-13	6.314961451824858e-13	6.468760351591576e-13	6.584414056575423e-13	6.695706530902567e-13	6.619936116549545e-13	6.511535997531997e-13	6.399245952566408e-13	6.327612287486376e-13	6.416386733915563e-13
146	2.6233512382870155e-14	1.2839873464637137e-14	3.3243370983325984e-14	6.075142370721955e-14	5.931459573325947e-14	3.8736661334398014e-14	3.349407282890732e-14	4.777421011090026e-14	5.838045439967194e-14	3.8255048020144814e-14	2.6544683467666373e-15	-9.770151678276118e-15	1.5011118576815165e-14	3.5007054373371875e-14	2.0601763494318412e-14	-1.2039866181880402e-14	-1.7406587466832265e-14	1.187429860237512e-14	3.555915875064275e-14	2.1902820162769476e-14	-3.847672875055628e-15	-1.855383381921668e-15	3.058994479154099e-14	3.688687981769617e-14	1.841144462510427e-14	-7.04137240962088e-15	2.576323581103211e-15	3.153249141670404e-14	3.711310763065989e-14	4.058421533071176e-15	-2.909374716309181e-14	-2.3990501421764737e-14	8.861883180115988e-15	2.099157271819495e-14	-4.0210776831847694e-15	-3.345106720634926e-14	-3.3250236464700925e-14	-7.043210325696182e-16	2.4654734411711073e-14	1.588403526443355e-14	-1.2567747796865028e-14	-2.7896021703289938e-14	-1.7987387742693863e-14	-1.3408110392995864e-14	-1.6362226956279456e-14	-2.862651168293153e-14	-2.946845916480116e-14	-1.709822566242371e-14	-7.891907967969185e-15
147	-3.2564060861568527e-13	-3.1223878290039313e-13	-2.9447941756104115e-13	-2.7305350403366677e-13	-2.689513825329948e-13	-2.735644834236169e-13	-2.8413526748604125e-13	-2.9844411659729885e-13	-2.99678899675859e-13	-2.9464848984437066e-13	-2.981678024291316e-13	-3.0382059303019005e-13	-3.1053158905547573e-13	-3.0695414460127077e-13	-2.9858246659123464e-13	-2.8365741790635484e-13	-2.716166051896459e-13	-2.618300041289114e-13	-2.651633232182242e-13	-2.7806964931044267e-13	-2.8270523749946644e-13	-2.7540300876928835e-13	-2.6452083970649403e-13	-2.657446358351182e-13	-2.7148322731739774e-13	-2.878193081074004e-13	-3.0208671650246814e-13	-3.1850834165069293e-13	-3.2920308131320607e-13	-3.396521502162482e-13	-3.4430678665085466e-13	-3.3773544336903045e-13	-3.222080182684119e-13	-3.0984244192418834e-13	-3.0895510423763474e-13	-3.2388264249649133e-13	-3.393967481714421e-13	-3.395863231367523e-13	-3.3309458184874923e-13	-3.3688830406384133e-13	-3.545230842172278e-13	-3.722977575444826e-13	-3.6698636937545755e-13	-3.5485972075593036e-13	-3.4240262961795613e-13	-3.389994535451414e-13	-3.2742035001546857e-13	-3.063759577851618e-13	-2.895873341519766e-13
148	9.136377197650847e-14	8.478095178786461e-14	7.77987098023693e-14	7.654610212322308e-14	7.699420807769043e-14	7.559608463431914e-14	7.232406221047089e-14	6.645225743176787e-14	6.909495333602552e-14	8.0357524116379e-14	9.149793443412528e-14	9.478625836970977e-14	8.655518326570308e-14	7.387600225542372e-14	6.395462615172308e-14	6.066954873398247e-14	6.267681740510809e-14	6.554021251171591e-14	6.765370509334336e-14	6.448932581023933e-14	6.27479529134069e-14	6.449404938434743e-14	7.486528063549638e-14	7.68517215907342e-14	7.637043920253846e-14	6.70927482095811e-14	6.296170387071614e-14	6.584633093988364e-14	7.340174147342549e-14	7.226001127928345e-14	5.4808877431077424e-14	2.9294058049852e-14	1.1895628522244388e-14	1.1778289752724953e-14	2.5467264881540905e-14	3.968691043479682e-14	5.0897578997670737e-14	6.096464651314502e-14	6.90470791255938e-14	7.236788923509698e-14	6.490876214953359e-14	4.98729388265142e-14	3.46755627224334e-14	1.8562798155199526e-14	1.044772124777384e-14	6.577717429527026e-15	4.763099291838432e-15	7.346722757066507e-15	9.346916127702415e-15
149	-1.4490504170681461e-13	-1.355188624115928e-13	-1.249134529407926e-13	-1.1046397946442294e-13	-9.981184473291963e-14	-9.92806639102847e-14	-1.0899912802217731e-13	-1.2026438529736395e-13	-1.2589816926100322e-13	-1.2027131424059804e-13	-1.176612111252664e-13	-1.1691758538035795e-13	-1.2109078264331194e-13	-1.226645794312453e-13	-1.2110130020563054e-13	-1.1851209079335436e-13	-1.1823658928773876e-13	-1.1693897115198966e-13	-1.1472747165695043e-13	-1.0966263995173455e-13	-1.0116372137259977e-13	-8.863882644774106e-14	-7.640155983093016e-14	-7.251170245631717e-14	-8.470811191934704e-14	-1.1010242407361982e-13	-1.354810380091158e-13	-1.4744082264656364e-13	-1.452839489850844e-13	-1.3649325977448453e-13	-1.3184157340708442e-13	-1.2969198016882552e-13	-1.2520882469424585e-13	-1.2074807366369377e-13	-1.1835708324645122e-13	-1.211713237007469e-13	-1.1849021572949664e-13	-1.1028512312251985e-13	-1.0434380467066168e-13	-1.1043937486141916e-13	-1.2542953664982008e-13	-1.3745674157295829e-13	-1.434698071308881e-13	-1.4065992854815323e-13	-1.3927534841960505e-13	-1.287178937146808e-13	-1.1133517546069108e-13	-9.270439751122441e-14	-8.435743709626497e-14
150	1.5060701689058484e-13	1.5543888351586285e-13	1.5141840731251641e-13	1.4251810742942564e-13	1.378474354840461e-13	1.3650755490474648e-13	1.3662109725224536e-13	1.3915046105732916e-13	1.4447892305012925e-13	1.6015343941367088e-13	1.75902331103439e-13	1.8010797785157495e-13	1.6490290515965819e-13	1.4428325015556754e-13	1.3220396395169324e-13	1.329712659484164e-13	1.42502621734289e-13	1.5310908154136295e-13	1.6290721548776177e-13	1.6664782491495015e-13	1.6057385961796883e-13	1.4537105920855476e-13	1.4204413166410318e-13	1.4792641527688092e-13	1.6071645308254837e-13	1.6156381231458838e-13	1.5228013042922747e-13	1.4268099437247264e-13	1.3851942371166039e-13	1.3693662819421583e-13	1.302159641443279e-13	1.2251555386079818e-13	1.2255323265833489e-13	1.2828659135481943e-13	1.3209512026107255e-13	1.277599819210697e-13	1.3175300169583765e-13	1.48271402492514e-13	1.6860381642212195e-13	1.7288095248065673e-13	1.5356351554261062e-13	1.252390667687505e-13	1.0637970747158142e-13	1.0150383194604999e-13	9.99352490018975e-14	1.0295133138776918e-13	1.0590077399275646e-13	1.159828999781531e-13	1.2721169905577888e-13
151	6.26671104149333e-13	6.168908356779953e-13	5.98192649437423e-13	5.959365031994589e-13	6.155416762183465e-13	6.485643497360231e-13	6.656679585507369e-13	6.66374018674059e-13	6.567322224067849e-13	6.463908328606196e-13	6.264904731171506e-13	5.913604743702752e-13	5.569020471447033e-13	5.666918894019784e-13	6.297546938293973e-13	7.090067066622424e-13	7.432447365050342e-13	7.234885892835516e-13	6.736868157899239e-13	6.341186798945731e-13	6.086895585117217e-13	5.860163524545754e-13	5.675895953909397e-13	5.866806518677501e-13	6.281587490715301e-13	6.723758800540641e-13	6.880415053034925e-13	6.72649425271636e-13	6.588270830775928e-13	6.655518135995768e-13	6.890134979865158e-13	7.108903908873985e-13	7.229933240499416e-13	7.261873102870276e-13	7.243918564577762e-13	7.068585146059451e-13	6.693356084406946e-13	6.283573314361746e-13	6.019379971923081e-13	6.04617489362276e-13	6.239900534574576e-13	6.508219977812218e-13	6.696223364420045e-13	6.915301436687531e-13	6.951206744696398e-13	6.708664972206058e-13	6.271381783243408e-13	5.870466783274233e-13	5.821573477766932e-13
152	1.267053160456976e-13	1.1261901559603794e-13	1.2997562320740704e-13	1.4508186809965165e-13	1.3309429283317502e-13	1.0505530465185572e-13	9.829928663170022e-14	1.1694107335423523e-13	1.22655846012266e-13	1.000004687085704e-13	7.1868567940428e-14	7.925016111036416e-14	1.2001159867071664e-13	1.3788858927060673e-13	1.134535841657799e-13	7.366393977679949e-14	6.917403988438397e-14	9.743858149736323e-14	1.1466135834099593e-13	9.632411165245145e-14	7.167826623299671e-14	7.753802601560446e-14	1.0671168951856037e-13	1.1400372007167704e-13	9.44329066833278e-14	7.417604763935767e-14	8.297295081477693e-14	1.0324856700979205e-13	1.0158365485081882e-13	8.375557404152849e-14	7.886614134407407e-14	1.0358374736401305e-13	1.3275494120022328e-13	1.320272353780459e-13	1.0379274909932212e-13	8.757059235996186e-14	9.948099787365363e-14	1.2658724884949186e-13	1.4243876361695504e-13	1.4043534522066374e-13	1.3964114724917455e-13	1.4826207817950075e-13	1.5164468483489276e-13	1.3299284846018272e-13	1.0755117840503793e-13	9.537657951995845e-14	1.061515999890796e-13	1.2035972838879938e-13	1.112627867311541e-13
153	1.431858010960142e-13	1.4970715222197481e-13	1.6205416313887238e-13	1.6589335549622806e-13	1.5262063610850828e-13	1.366266947459054e-13	1.3756375558903437e-13	1.6122284257573848e-13	1.742551915299414e-13	1.6536710609553526e-13	1.371001029676373e-13	1.1234852335991799e-13	1.0496910601561037e-13	1.0477284094845968e-13	1.0255823077495465e-13	1.0692955100107816e-13	1.2522972252251582e-13	1.5873505816905547e-13	1.7509589932916108e-13	1.6927428418229147e-13	1.642812473035744e-13	1.7678901777485638e-13	2.0052802488386413e-13	1.9678684583970327e-13	1.7208487545732351e-13	1.4532686427053083e-13	1.5348144199378834e-13	1.810451096803276e-13	2.0060010794694087e-13	2.0008402438849264e-13	1.9042124026803046e-13	1.839228124112278e-13	1.7533839795573196e-13	1.615936540996e-13	1.490855715174497e-13	1.5566084956661353e-13	1.7717550550978754e-13	2.0207516968768788e-13	2.1583194643764954e-13	2.1453427737234215e-13	2.066259795500053e-13	1.9066544278375417e-13	1.7331044871680056e-13	1.546384941181703e-13	1.4839004473007065e-13	1.610168319492842e-13	1.7810159259563076e-13	1.8598272523544463e-13	1.8743890535332315e-13
154	-4.66678228468524e-13	-5.037075976411559e-13	-5.198945737766992e-13	-5.21122385097895e-13	-5.102365109103734e-13	-5.200660955250633e-13	-5.45788272698576e-13	-5.677853268596639e-13	-5.611501992353573e-13	-5.277444508381255e-13	-4.801734881042183e-13	-4.4713036101990846e-13	-4.3478884918493947e-13	-4.4345586126196573e-13	-4.563347098288639e-13	-4.729170274361726e-13	-4.847530261491307e-13	-5.146733172818172e-13	-5.369956648152004e-13	-5.511721055451319e-13	-5.551344744151156e-13	-5.595817751165449e-13	-5.692086807229303e-13	-5.819429926416815e-13	-5.770816444215007e-13	-5.581520318456829e-13	-5.372817058856479e-13	-5.11662897096511e-13	-4.923116486819575e-13	-4.813190706267629e-13	-4.841985178958162e-13	-4.964128154558682e-13	-4.988925419879287e-13	-4.798356931613239e-13	-4.4935992649071287e-13	-4.278809941204397e-13	-4.272854123889457e-13	-4.355794834630802e-13	-4.333924216326667e-13	-4.228598132465737e-13	-4.1849358002629974e-13	-4.2933040710922455e-13	-4.41376755520017e-13	-4.547968125051799e-13	-4.626115146418844e-13	-4.815516718915437e-13	-5.065308929643231e-13	-5.341988493139821e-13	-5.591049950023433e-13
155	2.7071087804516714e-13	2.722326341697679e-13	2.699700686148329e-13	2.7081092315050923e-13	2.735771383937734e-13	2.721086589017702e-13	2.7021677536648896e-13	2.723365229558776e-13	2.7474803672562333e-13	2.7690505500729997e-13	2.753640544256972e-13	2.7380699003238987e-13	2.754882359893789e-13	2.7536905075974335e-13	2.7189908415684677e-13	2.6444510643329437e-13	2.583260438729528e-13	2.621583641381998e-13	2.729444383236004e-13	2.8488046866788234e-13	2.9164791181996205e-13	2.941634855123529e-13	2.972064826489636e-13	3.000062277665688e-13	3.146975423177118e-13	3.3205037040721975e-13	3.3850272357009217e-13	3.3094757627354617e-13	3.1664963094179647e-13	3.1795103086865763e-13	3.370283114395047e-13	3.518143445678822e-13	3.4191106196837097e-13	3.1488719712422737e-13	2.941672394741299e-13	2.9408083254842776e-13	3.0414455572332385e-13	3.0978328069123444e-13	3.1561333386613045e-13	3.322258663232936e-13	3.5530823192414383e-13	3.6317036266847263e-13	3.4661203600677864e-13	3.1641214169049177e-13	3.0824368844316156e-13	3.243921433736925e-13	3.43472996281801e-13	3.412081709544665e-13	3.292736121801217e-13
156	-1.5709442789483796e-14	-9.980800295322121e-15	5.736389690669707e-15	1.2647889235046872e-14	-2.4486455781425734e-15	-2.259386198077813e-14	-2.44975825787259e-14	-1.114128230759652e-14	3.614033336516719e-15	3.987211788088771e-15	-1.0217057933457777e-14	-2.2385172595000968e-14	-2.429503790995278e-14	-2.7699355146952882e-14	-3.894841677757001e-14	-5.094333545345007e-14	-4.7442062724212724e-14	-3.254060590177399e-14	-2.5489999913534414e-14	-3.775354544379387e-14	-5.131036937604228e-14	-4.5625826089001355e-14	-2.2078951939777442e-14	-1.5408184473396255e-14	-2.1688293197698153e-14	-3.880985213651354e-14	-3.9363008494123043e-14	-2.5972477234284126e-14	-1.7611355465053713e-14	-3.026357793057622e-14	-5.5572170600789325e-14	-7.237133513619912e-14	-7.435051223574075e-14	-7.667679184866959e-14	-9.012819684070291e-14	-1.0008658747878493e-13	-8.517327835649357e-14	-4.678798934693006e-14	-1.7471102929553125e-14	-2.5038151830602718e-14	-5.865675768758616e-14	-8.213897083184435e-14	-7.738071856443e-14	-7.85810008415457e-14	-9.08639798339208e-14	-1.143779278268182e-13	-1.195681793373767e-13	-9.717123278149921e-14	-7.586773299216041e-14
157	-6.475569342393402e-14	-7.701497754765443e-14	-8.465744293550184e-14	-8.854897726023923e-14	-9.31646171801521e-14	-1.0171688400765609e-13	-1.0912997328312722e-13	-1.1223405465095655e-13	-1.111477919395248e-13	-1.1404740333430602e-13	-1.150784710830904e-13	-1.121173836017672e-13	-9.854295658655322e-14	-8.279632954598461e-14	-7.227845363320775e-14	-7.499708273898677e-14	-8.26702771882167e-14	-9.435449505547245e-14	-1.023938839882199e-13	-1.0736088970672239e-13	-1.1148291518304382e-13	-1.1825092056738422e-13	-1.3027695587313215e-13	-1.5010469803637435e-13	-1.6165231077879203e-13	-1.6327918167310467e-13	-1.5504859295321547e-13	-1.4911079689161719e-13	-1.4719125218581628e-13	-1.4651774293912723e-13	-1.456755352687455e-13	-1.4924635647320547e-13	-1.5763409562256063e-13	-1.6211109246335565e-13	-1.6014615271092777e-13	-1.5377030348441546e-13	-1.5145707676220568e-13	-1.5982177550400387e-13	-1.614616487590207e-13	-1.510900432875799e-13	-1.3344951392077373e-13	-1.2479402383919286e-13	-1.2919386460198171e-13	-1.4868160541588594e-13	-1.57191804737253e-13	-1.5987269092336006e-13	-1.6784902105156876e-13	-1.868784138564132e-13	-2.083097419975594e-13
158	-9.704068649377275e-14	-1.1046756330641793e-13	-9.874003729352076e-14	-8.295300322126215e-14	-7.546821730932457e-14	-9.038786873046716e-14	-1.0594519421615145e-13	-1.1076460213611472e-13	-1.164136417663126e-13	-1.2890515966787536e-13	-1.3742647307988015e-13	-1.3267109076562972e-13	-1.0810670005892745e-13	-9.348969383122373e-14	-9.11960065680806e-14	-1.0637551892998178e-13	-1.1552827473459435e-13	-1.1532872528144593e-13	-1.158592621551692e-13	-1.2143830640884846e-13	-1.26247665173272e-13	-1.233740424582863e-13	-1.2658090069683503e-13	-1.4061369450003532e-13	-1.5239507963775014e-13	-1.4606677167532674e-13	-1.2541949527651607e-13	-1.0686023484014369e-13	-1.156294202496909e-13	-1.2638003848125417e-13	-1.1996233038434247e-13	-9.956620508983787e-14	-9.104108587578138e-14	-1.0914804414308342e-13	-1.379987902797847e-13	-1.4490438233332728e-13	-1.3326441511461697e-13	-1.2208349261774223e-13	-1.2051037578977396e-13	-1.2410627494496357e-13	-1.1233384425908014e-13	-8.983464569210579e-14	-7.826650741876982e-14	-9.799134322184279e-14	-1.3281557288115016e-13	-1.612677285133076e-13	-1.6427661237350856e-13	-1.578887965569589e-13	-1.6477958349943487e-13
159	4.304954442306341e-13	4.051347722495103e-13	3.9869534431498354e-13	4.0448779101758986e-13	4.041457538377971e-13	3.9070268402303387e-13	3.780076066702e-13	3.718738651258844e-13	3.586531704297642e-13	3.258343531665331e-13	2.9891961242894944e-13	2.9744637905287217e-13	3.33359787122047e-13	3.5000249061453604e-13	3.3445569095686054e-13	2.9834885434828404e-13	2.8862005568396336e-13	3.1751406885004206e-13	3.4387259981681066e-13	3.3468220618824383e-13	3.075037936729885e-13	3.0551575130904817e-13	3.2669046683313567e-13	3.336739327743268e-13	3.2364708079236497e-13	3.1823523159784367e-13	3.3401509397191394e-13	3.584683692937529e-13	3.5635635558011126e-13	3.2938445501833544e-13	3.1661307111292256e-13	3.314171668972069e-13	3.4029417279730234e-13	3.1330364791369865e-13	2.6391774611318954e-13	2.5330439786941736e-13	2.7582320689690594e-13	3.1350739119999867e-13	3.3607100125110515e-13	3.4163600922893756e-13	3.5915143949168684e-13	3.834843536365344e-13	3.943843315506552e-13	3.6132056871983426e-13	3.224474875620593e-13	2.9668756641973193e-13	2.9927056687914694e-13	3.0086129136616547e-13	2.890609118088373e-13
160	-1.4028772855203414e-13	-1.2522237210726352e-13	-1.0522068483356866e-13	-9.294321759919876e-14	-9.357635957367829e-14	-1.0205767737907929e-13	-1.0760880890194155e-13	-1.0944521451319507e-13	-1.1597635753813112e-13	-1.2504691540235197e-13	-1.3702538642946151e-13	-1.3891213584886763e-13	-1.373089396190659e-13	-1.424886164474565e-13	-1.5337839491070646e-13	-1.5289900078573496e-13	-1.3026120344057244e-13	-9.930933427238901e-14	-9.317470111733237e-14	-1.1890740883789537e-13	-1.5076811223110715e-13	-1.5776852583827359e-13	-1.4464241460826306e-13	-1.3824715035964942e-13	-1.4823876777894686e-13	-1.6212929467406811e-13	-1.5723104561389396e-13	-1.384323800151822e-13	-1.3024785493456515e-13	-1.452173463842939e-13	-1.7001197304935704e-13	-1.8372385822632192e-13	-1.7994629354049e-13	-1.712526880278404e-13	-1.6036239187588056e-13	-1.4943122351389576e-13	-1.3057495845232597e-13	-1.1856685913576555e-13	-1.2244012706031407e-13	-1.4311874068658462e-13	-1.6168897531610634e-13	-1.7043653877482472e-13	-1.768465768221189e-13	-1.947607936561638e-13	-2.176986350494056e-13	-2.2659625723404556e-13	-2.155920041056544e-13	-1.9495654232398966e-13	-1.9199335395482777e-13
161	1.291478415486265e-13	1.3394534875685408e-13	1.3289576848447154e-13	1.394432347908128e-13	1.5207962206480963e-13	1.671195501661095e-13	1.7173418262004367e-13	1.5982060705591233e-13	1.384525665614185e-13	1.1811352116184013e-13	9.197838454322371e-14	6.477719248494071e-14	4.510424205734949e-14	5.723295505989449e-14	1.0346584229154205e-13	1.578125125004961e-13	1.8270274472207271e-13	1.6264076715043458e-13	1.2395220433867518e-13	1.0027168849980889e-13	1.0249678898544309e-13	1.1766203912850576e-13	1.2406153872087166e-13	1.258762100135788e-13	1.32309935881498e-13	1.4021539110870555e-13	1.3841598032254079e-13	1.180535479356743e-13	9.403952368296574e-14	7.78901818449885e-14	7.307431147817773e-14	7.046781356239304e-14	6.812848487367003e-14	7.006057075146852e-14	8.62195602767987e-14	9.363766313453705e-14	8.8761160446982e-14	7.010441596219118e-14	5.3822776542542006e-14	5.270744569876564e-14	5.892367467648088e-14	6.391198929585133e-14	6.741681982686197e-14	7.777048632513972e-14	9.45166207269187e-14	9.847752742083282e-14	8.446285759159866e-14	6.924279630264129e-14	6.394856670974626e-14
162	2.887501043885052e-14	4.2083237835695874e-14	5.3010487111435886e-14	5.314906410489649e-14	4.381390625114545e-14	3.396180012543411e-14	3.308200098711176e-14	3.659589354886101e-14	3.548687935050134e-14	2.7934389417311495e-14	1.8219166405538528e-14	1.3926066272287526e-14	6.522372286802812e-15	-5.353463121179701e-15	-1.5083414973391874e-14	-1.0749445094558569e-14	1.4338783424561866e-14	4.338123657419332e-14	5.554344067479388e-14	4.599285445745951e-14	2.9072970395106403e-14	2.270459286490084e-14	2.601361414196645e-14	2.998904134326529e-14	2.4445417477703986e-14	1.5569182688826797e-14	1.1311059703211405e-14	1.1541511930290217e-14	7.031027237797526e-15	-1.8246442266116078e-15	-9.402889702996949e-15	-8.67810836490036e-15	-2.1207270108418445e-15	9.668372686380368e-16	1.860070310874214e-15	-2.2180354567413184e-16	4.541348927793904e-15	4.800009413153918e-15	-3.1528577467330558e-15	-1.653292567949545e-14	-2.4309858357007222e-14	-2.480796064226099e-14	-2.681897042112442e-14	-3.2891518895250805e-14	-3.841676917127172e-14	-3.014560571375839e-14	-1.2800577685400546e-14	3.654482781623743e-15	2.763199524662555e-15
163	-9.43851860454571e-14	-7.558567092673935e-14	-6.144110388819159e-14	-3.908060303028188e-14	-1.5066720806383907e-14	-5.763159298171244e-15	-2.679753095777865e-14	-6.978985428044773e-14	-1.160653073431576e-13	-1.282533955280899e-13	-1.2877297330770882e-13	-1.3000287624324238e-13	-1.4449012744758663e-13	-1.4669701759742347e-13	-1.260626002740908e-13	-8.796917281329521e-14	-6.445261084469508e-14	-6.604639624773596e-14	-8.275153225776533e-14	-8.706929575595498e-14	-7.451122972295684e-14	-6.117105317853083e-14	-6.562567623472394e-14	-8.757769920018726e-14	-9.29437513320843e-14	-9.063559310935812e-14	-8.476965994353076e-14	-9.381086406714542e-14	-1.1048912715659317e-13	-1.2512089130972567e-13	-1.349988217995252e-13	-1.4556440407139684e-13	-1.5157406129528626e-13	-1.4548583771080357e-13	-1.2006097716298628e-13	-1.0295223308984466e-13	-9.969205367798044e-14	-1.1111437298196689e-13	-1.2070784285841268e-13	-1.2219403633241946e-13	-1.2159048966521944e-13	-1.269695618012154e-13	-1.3085798087676252e-13	-1.3187445929799122e-13	-1.2982324350017414e-13	-1.3254841939620476e-13	-1.3910142468621726e-13	-1.339668106906226e-13	-1.1868257135511752e-13
164	-8.586228937821882e-14	-5.966841498654773e-14	-3.971742180620595e-14	-3.028144879828119e-14	-3.057701038125242e-14	-3.489771645031322e-14	-4.753310630557004e-14	-7.666854364931143e-14	-1.1334389559212446e-13	-1.3453848100255168e-13	-1.44891905981009e-13	-1.48935269145425e-13	-1.5855399974567561e-13	-1.640419479312942e-13	-1.4828784933928056e-13	-1.12759041298987e-13	-8.319809232409246e-14	-7.785278543427583e-14	-9.355692192910612e-14	-1.0775149061203327e-13	-1.0678104040499979e-13	-9.305153546857695e-14	-8.795091384195256e-14	-9.508038261216551e-14	-1.0274329164261355e-13	-1.0641758553357705e-13	-1.0573375972335062e-13	-1.1745639551284389e-13	-1.417498481333729e-13	-1.7320040535238316e-13	-1.985965156591616e-13	-2.134482819799543e-13	-2.1692378032383141e-13	-2.1451932728259545e-13	-1.9374884523526203e-13	-1.6512735253702878e-13	-1.3285365153529639e-13	-1.142082296263124e-13	-1.1761405018497676e-13	-1.383866801776409e-13	-1.6297484516131033e-13	-1.8022829621155791e-13	-1.8883700074125043e-13	-1.9651812837477248e-13	-2.031190124084853e-13	-2.0773407649905826e-13	-2.0094676986220527e-13	-1.7809921889685957e-13	-1.553564479739456e-13
165	3.1777455070983387e-13	3.3330817191394244e-13	3.3956908612877296e-13	3.560869173490843e-13	3.8080817834128994e-13	3.9916623109433227e-13	3.9644123527293836e-13	3.8383321175468394e-13	3.738991585141901e-13	3.752661904023809e-13	3.606382900216645e-13	3.272512195823791e-13	2.874358184586535e-13	2.851050304625938e-13	3.2369130901517523e-13	3.7535693223240665e-13	3.9976394404172946e-13	3.8881151979999967e-13	3.7067047081349175e-13	3.7003015292382293e-13	3.828883189920352e-13	3.8703943635293774e-13	3.811311014897083e-13	3.654064790667651e-13	3.64702002990011e-13	3.7500106269818203e-13	3.909011949126731e-13	4.0142459502804226e-13	3.98450770281598e-13	3.7849770287710763e-13	3.542109987001413e-13	3.464576961147193e-13	3.6911598426755947e-13	4.0537818514754307e-13	4.3337544307352374e-13	4.2374490578766377e-13	3.9941775941575626e-13	3.705418646693346e-13	3.4663412653358823e-13	3.290327417479662e-13	3.1790105194720173e-13	3.230028917068823e-13	3.474265586621822e-13	3.6794056975189926e-13	3.78087873008275e-13	3.7512525957994947e-13	3.6388655195325863e-13	3.60074189101368e-13	3.545166276261117e-13
166	3.2338952941867114e-14	4.256835212162808e-14	7.61281772309081e-14	1.095344914689645e-13	1.1053138312085634e-13	8.71157406280264e-14	6.940479645859396e-14	7.754044289783373e-14	9.64465567397966e-14	9.752890810967148e-14	7.318346984792279e-14	5.650583051142579e-14	6.048387111196419e-14	7.409546463819417e-14	7.040718124371482e-14	5.668499563514e-14	5.281727650493383e-14	6.701884404922822e-14	7.831442082648978e-14	7.638316235821439e-14	7.521153695154627e-14	9.208311266257193e-14	1.2427440736522077e-13	1.4057697044820062e-13	1.2492965827255e-13	8.93835178475504e-14	6.930306503636269e-14	6.990587587644913e-14	7.460058594896286e-14	6.15324084358994e-14	3.8867270897425365e-14	3.4749745636667604e-14	5.817198467417848e-14	8.1265693781492e-14	8.243000335387695e-14	6.213884098328097e-14	5.5447751093786557e-14	7.01027435537175e-14	8.352163083645935e-14	7.130030316136355e-14	4.6223413233302124e-14	4.055511922197539e-14	6.200952441247376e-14	8.077031588504658e-14	7.304185594736246e-14	6.022372964482836e-14	6.779812175165917e-14	9.899303413128978e-14	1.244430135599855e-13
167	5.78739883561418e-13	5.864494558995758e-13	5.851209947273508e-13	5.862749866718982e-13	5.967450616205407e-13	6.090974599628426e-13	6.124219705481052e-13	6.165895939809938e-13	6.23540881637619e-13	6.370505037753975e-13	6.438247211106661e-13	6.379161069955549e-13	6.220550245761541e-13	6.215304155824668e-13	6.284612597979711e-13	6.379691053446163e-13	6.356577332317094e-13	6.284448229788446e-13	6.33974644330881e-13	6.571921710483142e-13	6.851262472840864e-13	6.961801501563106e-13	7.121561949071334e-13	7.167790008200239e-13	7.192340961959792e-13	7.098174556696415e-13	6.936253791019509e-13	6.808653262521007e-13	6.871799575235124e-13	7.039703504708448e-13	7.174295259389554e-13	7.187331731981669e-13	7.14659347309054e-13	7.14928231792929e-13	7.222172623047321e-13	7.252737699434325e-13	7.274454335799956e-13	7.256062510935401e-13	7.220801931891743e-13	7.192252083485524e-13	7.157895617108711e-13	7.132235451871383e-13	7.154810461077952e-13	7.23729193620655e-13	7.33596198461982e-13	7.614552945219191e-13	7.844112260135831e-13	8.07073242911742e-13	8.243496163646738e-13
168	1.5746255878328673e-14	-2.812834642160138e-16	-8.880178273043937e-15	-1.1651015282348185e-14	-1.770787689127712e-14	-2.399133596593555e-14	-2.746419962450056e-14	-2.8067632298281344e-14	-3.056354991502513e-14	-3.922590861189827e-14	-4.820180304661958e-14	-4.753886636981918e-14	-3.4125352948185987e-14	-1.9580289092928918e-14	-1.4628212683725184e-14	-2.0341821477522843e-14	-3.1801253554975684e-14	-4.4269380241632495e-14	-5.290279859422937e-14	-5.878235296335984e-14	-5.942051222733557e-14	-6.088543728409969e-14	-6.273531674162989e-14	-7.418911019482272e-14	-8.136947455407587e-14	-8.221113484429996e-14	-7.091778841021027e-14	-5.917511639894297e-14	-4.844485076901683e-14	-4.3188826782594036e-14	-4.1647240800810106e-14	-3.9230217888809266e-14	-3.5011343986051366e-14	-3.0721091052795803e-14	-3.0853259270499624e-14	-3.507279162208994e-14	-4.339654253465951e-14	-4.546791696757695e-14	-4.2622269189549935e-14	-4.2162634351618333e-14	-4.871915689180849e-14	-5.934119167735165e-14	-6.310318438561263e-14	-6.564060738009928e-14	-6.548514680012163e-14	-7.051672666285226e-14	-7.866309327708226e-14	-8.329413026586802e-14	-8.610679941837183e-14
169	-1.3207257792244984e-13	-1.3972610842786328e-13	-1.405070435151827e-13	-1.3355330042752758e-13	-1.282076766646278e-13	-1.3037063877108809e-13	-1.3821800053076975e-13	-1.45193502475848e-13	-1.5197805036806274e-13	-1.5506064934639112e-13	-1.6030761655899603e-13	-1.5673318183708152e-13	-1.4608629087953327e-13	-1.390201911266581e-13	-1.4079227149356285e-13	-1.4953101060573635e-13	-1.525529658100784e-13	-1.500509309191131e-13	-1.5412380167681173e-13	-1.6946160624051745e-13	-1.8238347018894803e-13	-1.780694984043696e-13	-1.6420071944065349e-13	-1.66442265391317e-13	-1.885451540470955e-13	-2.134262057389393e-13	-2.1322249020880584e-13	-1.9169217921948295e-13	-1.7089953900925092e-13	-1.6424795000805798e-13	-1.7024779726402528e-13	-1.7495222852628547e-13	-1.7546204865688895e-13	-1.815756756429078e-13	-1.9161943418500698e-13	-1.9754989749537568e-13	-1.8736216700395682e-13	-1.7349549597136147e-13	-1.7184388722656223e-13	-1.9183466063791033e-13	-2.1810596260108215e-13	-2.324696478811195e-13	-2.3147131090713536e-13	-2.3023157090563926e-13	-2.3348233287407625e-13	-2.385355029400023e-13	-2.3471766840223805e-13	-2.2002078929238049e-13	-2.099102562448037e-13
170	-3.118985859809722e-14	-1.9979169758698043e-14	5.668114615022626e-16	1.19910745575395e-14	7.541977471559478e-15	-2.288817501949301e-15	-5.6212973538589046e-15	-9.718817368680941e-15	-2.919140205881585e-14	-5.521346414919395e-14	-7.727198347479887e-14	-7.800897240065986e-14	-6.628297603104857e-14	-5.493585734764458e-14	-4.8061243170938764e-14	-4.1189802521401714e-14	-3.2518381311300976e-14	-2.915476729861292e-14	-3.688137374682421e-14	-5.186346557515844e-14	-5.996349692984021e-14	-5.40941490626802e-14	-4.114644715114149e-14	-4.291047358844843e-14	-5.3994058434320574e-14	-6.573972517161757e-14	-6.094097885415986e-14	-4.7833768659927e-14	-4.558209333084695e-14	-6.060269274039572e-14	-8.308064141966797e-14	-9.48944341393556e-14	-9.366956419321064e-14	-9.228251052842252e-14	-9.045025987720918e-14	-8.306747765459967e-14	-5.99414244135577e-14	-3.7036806396038624e-14	-3.417670449709744e-14	-5.806699539401827e-14	-8.811517379834371e-14	-1.0427537826697335e-13	-1.042528129748778e-13	-1.1015402884503432e-13	-1.184607664643535e-13	-1.2257991862751933e-13	-1.1610064669495937e-13	-1.0056599891901721e-13	-9.456057409971596e-14
171	1.0926518984873732e-14	-6.657339799631271e-15	-1.4386940972604736e-15	6.899929853379935e-15	-3.026199465227871e-15	-2.4115980897224516e-14	-3.6063976491297154e-14	-2.824376816762469e-14	-1.8239511785169825e-14	-2.4406548974229463e-14	-4.370385419733098e-14	-5.2798896075834975e-14	-4.1148249096539056e-14	-2.910991434525224e-14	-2.6585517497674346e-14	-3.4594642877704955e-14	-3.7447703141690864e-14	-3.909262356119624e-14	-5.014626159048682e-14	-7.355240382726767e-14	-8.97705863064804e-14	-8.338989799732786e-14	-6.43744223972052e-14	-6.244253153590935e-14	-8.482220056329497e-14	-1.0927492341978275e-13	-1.0682716347650648e-13	-8.465995200773596e-14	-6.728943492445848e-14	-6.643161309294015e-14	-7.465414004668084e-14	-7.185179301206768e-14	-5.860824904483707e-14	-5.58806332781827e-14	-7.318543985632728e-14	-9.712681749614973e-14	-1.1016205940889295e-13	-1.063795993031171e-13	-1.0051728393517572e-13	-1.0867704523346326e-13	-1.274661027414396e-13	-1.3825660162277434e-13	-1.3058383463225615e-13	-1.1768695952327648e-13	-1.147753745647286e-13	-1.2568132202398256e-13	-1.3292264016458512e-13	-1.2275817111791129e-13	-1.1284778949170446e-13
172	-5.229344931873852e-13	-5.301980501425461e-13	-5.277296264069877e-13	-5.33108372589793e-13	-5.460968345502856e-13	-5.617490860712576e-13	-5.707304997542437e-13	-5.740957988864365e-13	-5.636507309406352e-13	-5.481998878923432e-13	-5.329137991769444e-13	-5.231985514582825e-13	-5.184622824675174e-13	-5.228974377143802e-13	-5.361231090851654e-13	-5.5943321922653e-13	-5.802305908880246e-13	-5.969313270096243e-13	-6.047238631602637e-13	-6.170633485465296e-13	-6.359030255536426e-13	-6.516080708851672e-13	-6.590600980873083e-13	-6.48554031575552e-13	-6.363573639716661e-13	-6.252100925971905e-13	-6.156047719372305e-13	-6.079109113136115e-13	-6.088376102140818e-13	-6.208336958851647e-13	-6.372867093672719e-13	-6.418173078022354e-13	-6.296973057382129e-13	-6.140311565499171e-13	-6.040147171221695e-13	-6.002298442056306e-13	-5.943618973870117e-13	-5.855828642843307e-13	-5.783641908759057e-13	-5.855195848289794e-13	-6.031615719112609e-13	-6.244040386093837e-13	-6.379667208517224e-13	-6.433007815198521e-13	-6.466491891770815e-13	-6.6269957879202e-13	-6.815215505201532e-13	-6.936709104511231e-13	-7.015069394271315e-13
173	-9.234444210176798e-13	-9.25873479735522e-13	-9.431220316573431e-13	-9.825326487913209e-13	-1.0070984124334373e-12	-1.0221859297137166e-12	-1.0340522854210256e-12	-1.0544876233069514e-12	-1.0512652514700483e-12	-1.010153441726986e-12	-9.3548133759703e-13	-8.734978523580313e-13	-8.601852625071358e-13	-8.869919241920047e-13	-9.230342361004443e-13	-9.579661384718179e-13	-9.814578104560558e-13	-1.0167310115290806e-12	-1.0375112353892915e-12	-1.040738891637274e-12	-1.0366307176853703e-12	-1.0479443727162383e-12	-1.0765079097775097e-12	-1.0931562016059671e-12	-1.0875686214194057e-12	-1.057473137471598e-12	-1.0299367565766175e-12	-1.0055173666379662e-12	-9.82339692061593e-13	-9.58993597040259e-13	-9.556783808686395e-13	-9.81820091126323e-13	-1.014817951643869e-12	-1.0227624349410535e-12	-1.0099696048488111e-12	-9.96064812802879e-13	-9.81805037245262e-13	-9.634023245442409e-13	-9.3018343820189e-13	-9.089250838758434e-13	-9.22432088895546e-13	-9.708560357948594e-13	-1.0260229483108978e-12	-1.0541068564429682e-12	-1.0521948471310545e-12	-1.0423680175344965e-12	-1.0374673458201133e-12	-1.0422625885865838e-12	-1.0541117524149179e-12
174	-4.635354491216361e-13	-4.5283024069861936e-13	-4.377417165380556e-13	-4.288613591807931e-13	-4.21824378445653e-13	-4.261573491588019e-13	-4.3835097770621427e-13	-4.547668200744116e-13	-4.699555006418046e-13	-4.690136520223286e-13	-4.5077783084321185e-13	-4.1868974901871253e-13	-3.919624516558771e-13	-3.8311512416628474e-13	-3.975482707338976e-13	-4.2841405647432847e-13	-4.624654874894166e-13	-4.916400475253166e-13	-5.082884491028466e-13	-5.114089241858862e-13	-5.039128824507077e-13	-4.942174805710677e-13	-4.86974317272442e-13	-4.76399013155095e-13	-4.5348511176409736e-13	-4.228647124343454e-13	-4.0371439640579444e-13	-4.028219803953795e-13	-4.1670416475842487e-13	-4.246792944793638e-13	-4.2979938829526837e-13	-4.41407745233726e-13	-4.568402919102565e-13	-4.5812016728932e-13	-4.2860821859679363e-13	-3.9139613905697865e-13	-3.7404104755324684e-13	-3.8896284100444317e-13	-4.0329578209643e-13	-3.948381642000828e-13	-3.7498809581422645e-13	-3.7890522286314476e-13	-4.1110258114798073e-13	-4.426296619580457e-13	-4.429418895427911e-13	-4.2130177470564224e-13	-4.1198942363281526e-13	-4.2943570065269163e-13	-4.510492860925501e-13
175	1.9922450494765152e-13	1.8820313017405594e-13	1.801071407775725e-13	1.729761140574587e-13	1.6918459883281867e-13	1.679070977411009e-13	1.6009986083542833e-13	1.4724867946139878e-13	1.3983037726007186e-13	1.4333135657124858e-13	1.560118739006384e-13	1.6932319571301355e-13	1.7874840951922852e-13	1.840363683267451e-13	1.8447988343283805e-13	1.7572529699419528e-13	1.607118142423839e-13	1.4099754906042532e-13	1.3370526736574926e-13	1.3793380313155797e-13	1.4683649551874687e-13	1.436617349273588e-13	1.3194535263145376e-13	1.1429225522517505e-13	1.0985005207620767e-13	1.16897026720922e-13	1.3237402788327396e-13	1.3750553277049032e-13	1.3738271424467413e-13	1.358514912662279e-13	1.3651735617343588e-13	1.3955216782238963e-13	1.4168867335483535e-13	1.437020248598104e-13	1.4409209559279878e-13	1.4582518785831276e-13	1.43400631129702e-13	1.4017900716108474e-13	1.3805099058839723e-13	1.3682339449940191e-13	1.3339186904527464e-13	1.279365147220355e-13	1.27420811298715e-13	1.3084478787547307e-13	1.398532388502289e-13	1.4135565625325415e-13	1.3164370166393683e-13	1.1811050728189873e-13	1.0527424067111764e-13
176	-2.5605813522990358e-14	3.0750468513524093e-15	1.0558426557130333e-14	4.0622026061345705e-15	-2.591087975984023e-15	-6.9802593996136535e-15	-1.6826040861768922e-14	-3.7726106538042544e-14	-6.467496206186878e-14	-7.681660169432391e-14	-8.243594805865624e-14	-8.50274215893395e-14	-8.944083230878434e-14	-8.56228556500894e-14	-6.966314824762431e-14	-4.898886179462324e-14	-3.7987241486965795e-14	-4.0286505076149036e-14	-4.767019706214813e-14	-4.9607411445460756e-14	-4.719360147941564e-14	-4.648393554795304e-14	-5.3286727621409e-14	-6.443574712000657e-14	-6.666215981336695e-14	-6.41112708849024e-14	-6.08126786302707e-14	-6.236763334851256e-14	-6.656357750977604e-14	-7.097784108787647e-14	-7.706727005051954e-14	-8.713751138395107e-14	-9.724707210969421e-14	-1.0529305817082569e-13	-1.0198137745413192e-13	-9.239074277081648e-14	-7.124271827762918e-14	-5.1558534786683853e-14	-4.372353402535606e-14	-5.766173532887783e-14	-8.008702074224007e-14	-9.755580536095173e-14	-1.0433384195046649e-13	-1.1167313269246629e-13	-1.1978226132841644e-13	-1.2130590296152732e-13	-1.1306962593937588e-13	-9.781233518187975e-14	-9.113543031647676e-14
177	1.627700265846348e-13	1.7199849660302365e-13	1.8215526949590817e-13	1.8785037111885813e-13	1.8465336045222662e-13	1.7647076222095025e-13	1.6926593795009863e-13	1.627046634366069e-13	1.5184423065268114e-13	1.3566351150811372e-13	1.176125962349023e-13	1.0648316595927838e-13	9.952129468991621e-14	9.831271985585577e-14	1.0320883664813999e-13	1.1974982996029496e-13	1.43330508067834e-13	1.5367889837849737e-13	1.469474861926265e-13	1.305443486256901e-13	1.2203845169744284e-13	1.2435646848255262e-13	1.3063718528961788e-13	1.251075813790629e-13	1.1409936101686375e-13	1.0807132502408219e-13	1.1035542236776931e-13	1.1207166100696889e-13	1.0669001456753461e-13	9.176330036243324e-14	7.675146161052389e-14	6.918457159238374e-14	7.086515455296036e-14	7.629354880879271e-14	8.791291511054343e-14	9.712942375990343e-14	1.0671882561506429e-13	1.0764236195087966e-13	9.774039708860077e-14	8.08309826875254e-14	6.312253825453888e-14	4.970621303093392e-14	4.196126522748493e-14	3.497289855219952e-14	3.0633045220834207e-14	3.173332142440075e-14	3.6822366556655196e-14	5.1007682899573686e-14	6.333483820621302e-14
178	-9.730436038582805e-14	-9.389624470514753e-14	-1.0382510595294384e-13	-1.0169908788471559e-13	-8.450959932125837e-14	-6.778759950085976e-14	-7.414355134909597e-14	-1.0146853816007384e-13	-1.2264451397794517e-13	-1.2194995985457265e-13	-1.1532318526097882e-13	-1.2312794783607046e-13	-1.4475789548189512e-13	-1.531276258193395e-13	-1.3744108788817774e-13	-1.0552596887177412e-13	-8.652500094605412e-14	-8.639358739055417e-14	-9.474620902420944e-14	-9.565057423103066e-14	-9.040425718973006e-14	-9.063151176138383e-14	-1.0484650982658974e-13	-1.1727928128257233e-13	-1.150866309812001e-13	-1.0656331815858544e-13	-1.0328385304198262e-13	-1.1203539804856672e-13	-1.1748781016570955e-13	-1.1815553389813943e-13	-1.1468753150127843e-13	-1.1613986870023747e-13	-1.2244671538834475e-13	-1.2637102843716557e-13	-1.2029016691841306e-13	-1.1135941531596621e-13	-1.1113174163186567e-13	-1.2151802335478135e-13	-1.393843492611408e-13	-1.5332894375631882e-13	-1.584580064610258e-13	-1.5779570129712008e-13	-1.5304475932258532e-13	-1.4299892903053826e-13	-1.2864595795858502e-13	-1.154576926940069e-13	-1.0882830819150036e-13	-1.1090504115396106e-13	-1.1342035114527586e-13
179	2.9109538772780155e-14	3.5515367389109754e-14	4.0856836915372716e-14	3.739337397124762e-14	2.7304459416012134e-14	2.4213562977966646e-14	3.112429900381428e-14	3.738029263575662e-14	3.38648979868839e-14	2.5136168081826023e-14	1.8110839529251642e-14	1.5517695543493863e-14	7.470393011032888e-15	-1.2356630414219607e-14	-3.283048952134221e-14	-3.8159611407330486e-14	-2.294249548724441e-14	-3.0426654571367696e-15	6.942358914715499e-15	-6.411073996178544e-16	-1.5699114010807868e-14	-2.730283354513676e-14	-2.7667421923760873e-14	-2.4130435335221388e-14	-2.2034069960927414e-14	-2.6686865216388794e-14	-2.822377491767783e-14	-2.373382085577421e-14	-1.2838877588293931e-14	-1.1394233961291972e-14	-2.925393210562032e-14	-5.708022734688678e-14	-7.612783241891884e-14	-7.671481404417977e-14	-6.574270993377482e-14	-5.592847093927108e-14	-5.023653169206123e-14	-4.328568047203206e-14	-3.496181619118776e-14	-3.21756643671932e-14	-3.8249294041229066e-14	-5.3062656318709516e-14	-7.254125359241515e-14	-8.992454683486808e-14	-1.0262911475596733e-13	-1.0363358813563103e-13	-9.796416113259692e-14	-8.680805456822889e-14	-8.259182567277421e-14
180	-4.083895479715554e-14	-3.352652597575966e-14	-3.089848760523833e-14	-3.283269519835763e-14	-3.614602958949012e-14	-4.1343508105185694e-14	-4.456755932556735e-14	-4.4594799400057066e-14	-4.219315122721496e-14	-2.986454702032328e-14	-1.5370675753818978e-14	-2.8117847318462856e-15	-4.893142193796146e-15	-1.643476020648941e-14	-2.724531442996526e-14	-2.857427003560964e-14	-2.0095359327554716e-14	-9.873261083967533e-15	-5.300030505458486e-15	-8.819251785705718e-15	-1.8947448270343957e-14	-2.951280667105231e-14	-3.316344159306951e-14	-2.5407383292567024e-14	-8.972694512284695e-15	4.476600450878998e-16	-4.304297476514514e-15	-2.0541409320228873e-14	-4.098257347909773e-14	-5.4232788949802353e-14	-6.096838008558605e-14	-5.941151779400839e-14	-4.8619597351427804e-14	-3.374387918556755e-14	-2.4523829695073422e-14	-2.934275755360067e-14	-3.3315058156929126e-14	-3.188684416473964e-14	-2.483908748849733e-14	-2.5856172168513527e-14	-3.730029205093297e-14	-5.033479318964608e-14	-5.716405290897654e-14	-5.989793001649201e-14	-6.47783192978779e-14	-6.603180691635461e-14	-5.79013321785298e-14	-4.209596645229885e-14	-3.1526200872494104e-14
181	-4.595791978099953e-14	-3.18515497687458e-14	-2.553057443741418e-14	-2.2516309600658355e-14	-1.96977873278138e-14	-1.2438091056334572e-14	-8.367364901678066e-15	-1.5251035327401542e-14	-2.1828026794542615e-14	-1.9062331574916684e-14	-9.303191740801584e-15	-8.437520606110684e-15	-3.0294040672079023e-14	-5.779384781241663e-14	-7.861311580934643e-14	-7.74848502793167e-14	-6.537803606893462e-14	-5.434478831871831e-14	-5.0696768424773024e-14	-5.344119252909747e-14	-5.887233328098156e-14	-6.893358128179133e-14	-7.671620812868033e-14	-7.873596055117682e-14	-6.605977427260259e-14	-5.753921479095863e-14	-5.84563471459913e-14	-7.161652523056911e-14	-7.61238551875132e-14	-7.186055643680449e-14	-6.307010976431115e-14	-6.09561871968169e-14	-6.891575294652747e-14	-7.672830278052915e-14	-7.63889345606552e-14	-6.81662402221626e-14	-5.843560653529983e-14	-5.6151349527380225e-14	-6.520818460536025e-14	-7.995101898033577e-14	-9.358106646376277e-14	-1.0747214390483187e-13	-1.231497196011507e-13	-1.4053645746201655e-13	-1.4996056617642122e-13	-1.4421327070870673e-13	-1.319566136400944e-13	-1.2191178671501504e-13	-1.1411571479520054e-13
182	3.788429523555208e-13	3.882871542001048e-13	3.9488274666900906e-13	3.971497844281619e-13	3.968856482364754e-13	3.956352922016095e-13	3.9788444512789393e-13	3.995660632359746e-13	3.987153245691529e-13	4.0084109356924217e-13	3.9816106043662416e-13	3.946997116826702e-13	3.799863131225095e-13	3.664714929060329e-13	3.5862693530622246e-13	3.648211282377621e-13	3.8045383990202527e-13	3.964878416416114e-13	4.0212823098443853e-13	3.9556191558774974e-13	3.8393719822618426e-13	3.72738667576081e-13	3.6443665169569617e-13	3.618538458824616e-13	3.6365476457285725e-13	3.5908814190595994e-13	3.5243561929330444e-13	3.4606297294541083e-13	3.456637354626243e-13	3.4713826949387704e-13	3.4285267668568173e-13	3.358317340748519e-13	3.3598486872244094e-13	3.483547653537575e-13	3.6683377241079334e-13	3.7242544199089017e-13	3.7169262698814315e-13	3.6456225173253636e-13	3.561074244699416e-13	3.435127491977218e-13	3.2875387278188263e-13	3.144934195301887e-13	3.0166066572477076e-13	2.9043733405266093e-13	2.7723038765076204e-13	2.7341267068673053e-13	2.8238986088809e-13	3.0118917073905386e-13	3.15993544630948e-13
183	1.154367966994635e-13	1.2498460855167612e-13	1.4505360137107908e-13	1.7877355563917555e-13	2.0751679018350573e-13	2.1012600382054108e-13	1.798890587227647e-13	1.333377091273115e-13	9.506969369142221e-14	7.666876488049157e-14	6.211931484901602e-14	4.8531654497645715e-14	4.077316466517076e-14	5.4826745013583425e-14	8.767268190831017e-14	1.2437009184302512e-13	1.4426280314646526e-13	1.38117651712441e-13	1.2272326921020053e-13	1.1196108336800582e-13	1.1251962070120593e-13	1.2010110938756356e-13	1.344501560118599e-13	1.4166011359891509e-13	1.4795994291897838e-13	1.419137336892698e-13	1.3063456633038213e-13	1.209936151575535e-13	1.20195749984404e-13	1.1102328653241977e-13	8.083971658497423e-14	3.6972710091949643e-14	1.1860744177769964e-14	2.4046916683830906e-14	6.628763987804354e-14	9.662187352796046e-14	1.0681726420970492e-13	1.0182431394467816e-13	9.412938264655433e-14	8.344939149104433e-14	6.463777790515057e-14	5.054561538273039e-14	5.952366608958003e-14	7.739782217587402e-14	9.465312820874664e-14	9.340558623769431e-14	8.451848372086542e-14	8.79221082611294e-14	9.553266239854504e-14
184	-2.627768136247005e-14	-3.3421150116952276e-14	-5.039297865854433e-14	-4.211341098553351e-14	-2.0875155215675376e-14	-2.4992822640241507e-14	-6.419035057142316e-14	-1.1335125203966105e-13	-1.2670090555609773e-13	-1.0336043386127171e-13	-8.370089826619188e-14	-8.654598174461202e-14	-1.0144945083156602e-13	-8.625591419196895e-14	-4.2005253143224935e-14	-2.439034988917495e-14	-5.856579691643459e-14	-1.261165115410467e-13	-1.616320505329636e-13	-1.4692266647221957e-13	-1.1808394558001164e-13	-1.0512133895908199e-13	-1.1679571927073445e-13	-1.085986081744319e-13	-7.52690462815723e-14	-4.7128656376629566e-14	-4.331750999528449e-14	-6.937094447319052e-14	-8.455178347948122e-14	-7.623073722352198e-14	-7.18186611558031e-14	-8.744481941780811e-14	-1.1469390615962158e-13	-1.3013978906182253e-13	-1.2657133705447158e-13	-1.2984423543984426e-13	-1.3450197651616563e-13	-1.348543521496046e-13	-1.176405618359681e-13	-9.861452790563524e-14	-1.0220645126560778e-13	-1.2387782870239964e-13	-1.5213183638270238e-13	-1.6388262347931125e-13	-1.607448761172628e-13	-1.6617851322568592e-13	-1.6908975668796126e-13	-1.6349436435257363e-13	-1.3853493402527212e-13
185	1.0640971818956243e-14	2.7268875802935374e-14	2.531039429055305e-14	2.4853439341683554e-14	4.471223905535251e-14	6.280209036626358e-14	4.9858682748535685e-14	9.661618576259375e-15	-1.857623719664104e-14	-1.363687775357554e-15	4.1179439566866814e-14	7.086623819219943e-14	6.808388484998905e-14	5.997793749796169e-14	6.349122569646798e-14	7.057925941426103e-14	5.197601419208751e-14	1.5215766594118337e-14	-5.232846723066446e-15	9.006705143927821e-15	3.744272674730706e-14	4.647204068236603e-14	3.5075602828460066e-14	3.3745038651325106e-14	6.052288338286881e-14	8.939931693703514e-14	9.100884712593097e-14	6.665457488143797e-14	4.683535366543622e-14	5.577748741586646e-14	7.614024207123887e-14	7.656552008442898e-14	5.983918176317374e-14	5.975147564374262e-14	9.506837267160604e-14	1.3734433998239237e-13	1.5105896484645507e-13	1.314918814545349e-13	1.1148943539768596e-13	1.1231557739116136e-13	1.169712703124799e-13	1.0138831542739822e-13	7.396522068075045e-14	6.266479257816025e-14	7.898359716547301e-14	9.660596398578638e-14	9.236390321666618e-14	7.390006109430312e-14	7.753573507167426e-14
186	-1.8420013388073418e-13	-1.6874102799526296e-13	-1.769093371268447e-13	-1.7920680644453817e-13	-1.5945720998709292e-13	-1.3557719523050725e-13	-1.4055521801700943e-13	-1.8907144451193467e-13	-2.4241287188951344e-13	-2.7395254338510133e-13	-2.852972652114814e-13	-2.8386319154470103e-13	-2.7259552074504337e-13	-2.4774873217216497e-13	-2.147624155883876e-13	-1.9250068023029282e-13	-1.916085331050184e-13	-2.1060041507124506e-13	-2.3767583586138027e-13	-2.623992790163709e-13	-2.7368128754498546e-13	-2.594227117440852e-13	-2.3600036739328805e-13	-2.0604533578855983e-13	-1.8697551576291723e-13	-1.827239616961651e-13	-1.9042456730903393e-13	-2.0718546090544554e-13	-2.298428255882145e-13	-2.613376412629324e-13	-2.9738312700468e-13	-3.2986122907047064e-13	-3.475582397191909e-13	-3.4607392962913606e-13	-3.2355274530879403e-13	-2.991277744298241e-13	-2.839195976094904e-13	-2.8852796482704553e-13	-3.0566507160066334e-13	-3.2033424641860354e-13	-3.2187068355972517e-13	-3.13695737471195e-13	-3.040609001718674e-13	-3.0677092878790796e-13	-3.0637321087383907e-13	-3.115935485979325e-13	-3.0943463947332066e-13	-3.006002052792707e-13	-2.881327964733451e-13
187	-2.952120012595936e-13	-2.951119735053275e-13	-2.8367774169733936e-13	-2.790628099968567e-13	-2.8815693201708885e-13	-3.034372100659986e-13	-3.103456293096545e-13	-3.06588765848545e-13	-3.030264351915655e-13	-3.053684960683403e-13	-3.0466006680394555e-13	-2.8705851113854633e-13	-2.636406498710631e-13	-2.582263270778446e-13	-2.773749150152783e-13	-3.0840673478082764e-13	-3.317443813133565e-13	-3.536718623598339e-13	-3.771936050854854e-13	-4.0003108339945465e-13	-4.0259411577610365e-13	-3.84313596741757e-13	-3.5710975650462097e-13	-3.508333768648762e-13	-3.5297321833861073e-13	-3.5207585857532e-13	-3.403732123980976e-13	-3.3357740621198134e-13	-3.435332242047243e-13	-3.625915020976597e-13	-3.7724784279764703e-13	-3.740666409213823e-13	-3.560456898690459e-13	-3.3703457454801193e-13	-3.2651343757616307e-13	-3.261684763613279e-13	-3.2521530928827793e-13	-3.183188720009314e-13	-3.1301950457743755e-13	-3.244907478952585e-13	-3.5138418444519646e-13	-3.7424267608565634e-13	-3.739300663212808e-13	-3.687868629334967e-13	-3.6848830285024367e-13	-3.8432758211626117e-13	-4.0385248753753237e-13	-4.0749817645865247e-13	-4.0398149017101766e-13
188	-8.922264327965449e-13	-9.063400759339359e-13	-9.305320875322787e-13	-9.645305565525983e-13	-9.765990410396255e-13	-9.82275066246306e-13	-9.8837453138247e-13	-9.981944373510422e-13	-9.922145214248366e-13	-9.600190845141357e-13	-9.038286206041053e-13	-8.561483080427139e-13	-8.394797702746139e-13	-8.56789953420279e-13	-8.811493184367384e-13	-9.069816786496052e-13	-9.278225049484941e-13	-9.670566130035858e-13	-1.0006788006879512e-12	-1.0153977800350924e-12	-1.010033995196346e-12	-1.009572390536331e-12	-1.027434828006919e-12	-1.0539197767983255e-12	-1.059980277576511e-12	-1.0331519739953126e-12	-9.986141632771165e-13	-9.67640770336495e-13	-9.58237252919564e-13	-9.577348645592883e-13	-9.66509318013532e-13	-9.815293804220776e-13	-9.866858097704974e-13	-9.725296783180451e-13	-9.492942144799758e-13	-9.366364696837505e-13	-9.37582697849365e-13	-9.43100165982065e-13	-9.270846558040781e-13	-8.990999402939941e-13	-8.847262226621663e-13	-9.023597843368341e-13	-9.369623116523566e-13	-9.66150754270425e-13	-9.75430548115105e-13	-9.791931304782968e-13	-9.920021145105376e-13	-1.0083159641977411e-12	-1.0267475123713036e-12
189	-1.1205365930404458e-13	-1.3205391160428438e-13	-1.4619740915259082e-13	-1.4207407248088268e-13	-1.155728934588575e-13	-1.0025468969251159e-13	-1.1013569364883942e-13	-1.3180556292125057e-13	-1.3493517736890358e-13	-1.0951284102599354e-13	-7.746533340636359e-14	-6.203937208417926e-14	-7.046908219413687e-14	-9.040573052671931e-14	-1.0703117573267483e-13	-1.2823721186202228e-13	-1.5758056721958192e-13	-1.9050413091850107e-13	-2.0364677057757165e-13	-1.922364733826426e-13	-1.685159036334389e-13	-1.5399740385529579e-13	-1.580131802212611e-13	-1.6996908948719728e-13	-1.7370359642160606e-13	-1.5682352773871779e-13	-1.3078350837644758e-13	-1.05478554994646e-13	-9.651903816362432e-14	-9.725045052542668e-14	-1.0555346412965859e-13	-1.1247347636322489e-13	-1.076742060920153e-13	-8.671764607957565e-14	-6.068985264927875e-14	-4.645152982690626e-14	-4.836489892772322e-14	-5.787531338896652e-14	-5.1655804612871006e-14	-3.521099066471906e-14	-3.129794975673249e-14	-5.4133130544173686e-14	-8.058139876205263e-14	-8.017818472955245e-14	-5.720703678390584e-14	-4.6591578135737794e-14	-7.189191744242557e-14	-1.165393388495763e-13	-1.4396620683094216e-13
190	-1.0050147027347612e-12	-1.0260039408667775e-12	-1.041921435367296e-12	-1.0559366854095722e-12	-1.0533634389205167e-12	-1.0495724512793394e-12	-1.0473720714046243e-12	-1.0558532682440236e-12	-1.053102084117873e-12	-1.0368997099910564e-12	-1.0049944839517515e-12	-9.831054987175175e-13	-9.824162996473903e-13	-9.987866168077019e-13	-1.0119513056790405e-12	-1.026036400688027e-12	-1.0432404859899632e-12	-1.0821996636948997e-12	-1.1161055114130746e-12	-1.1309309920712607e-12	-1.1228282896941975e-12	-1.113863998578996e-12	-1.110959442803053e-12	-1.1221901879161207e-12	-1.1265752097343243e-12	-1.122436530248933e-12	-1.1171404481303451e-12	-1.1006061967901974e-12	-1.0839267108524076e-12	-1.0736124421471981e-12	-1.0791269170312723e-12	-1.0910089304425388e-12	-1.0894095283515458e-12	-1.0723162619161275e-12	-1.0615498501828325e-12	-1.0722458238217156e-12	-1.0865675883302334e-12	-1.089648916841604e-12	-1.0760431339383127e-12	-1.068001378740836e-12	-1.0741600234941823e-12	-1.09243175445371e-12	-1.1060627377805865e-12	-1.1305164990855362e-12	-1.1448508327886056e-12	-1.1491606292177379e-12	-1.1436141772472734e-12	-1.136838990392333e-12	-1.1542844381002659e-12
191	-2.1349743831636876e-13	-2.1585443065805495e-13	-2.3764636175550834e-13	-2.581393446584286e-13	-2.556084021700113e-13	-2.4807085110217637e-13	-2.5499167089307084e-13	-2.7125795720091124e-13	-2.688751852319457e-13	-2.395710915116783e-13	-2.000220947966518e-13	-1.7573755081569835e-13	-1.7333573802094156e-13	-1.7581927055581407e-13	-1.8539218819976555e-13	-2.0945903780639446e-13	-2.4173000938509497e-13	-2.7731648542316634e-13	-2.8506576901230526e-13	-2.7394475533726356e-13	-2.647507201297999e-13	-2.7672756392109026e-13	-2.863699007119032e-13	-2.824355642680088e-13	-2.5515043054803746e-13	-2.2252115967459022e-13	-2.0406421958393003e-13	-2.0612730693904055e-13	-2.1537171392916976e-13	-2.197870271276055e-13	-2.2254011961198922e-13	-2.297917313295228e-13	-2.3839710386783007e-13	-2.354416869157392e-13	-2.1841416967040775e-13	-2.0495965234002516e-13	-2.021801371831752e-13	-2.1177110588935402e-13	-2.1362149610993105e-13	-2.0332170267386747e-13	-1.9825664171854654e-13	-2.1253635766993692e-13	-2.3188719949724916e-13	-2.39186211875819e-13	-2.3065757831181217e-13	-2.2944807936634713e-13	-2.508281252295947e-13	-2.765475444841867e-13	-2.8372956675836047e-13
192	-2.6042662713216476e-13	-2.66047242950689e-13	-2.898676418642741e-13	-3.070562863325224e-13	-3.037420543584786e-13	-2.8502779952496694e-13	-2.687619432325862e-13	-2.684647350083292e-13	-2.652724293140084e-13	-2.5195216585058563e-13	-2.489905417160829e-13	-2.7132616464588505e-13	-3.069794916112032e-13	-3.304077821492148e-13	-3.2986731151402656e-13	-3.1679166102134216e-13	-3.146633152826004e-13	-3.1837901959214725e-13	-3.1642675333680573e-13	-3.0185240509140324e-13	-2.8894497108113534e-13	-2.8290982540751676e-13	-2.9124844637482554e-13	-2.967701486501277e-13	-2.967647082895489e-13	-3.012253796122793e-13	-3.065913722403691e-13	-3.047823307688784e-13	-2.9020963906181734e-13	-2.770316610190659e-13	-2.746189788560729e-13	-2.8710278098868913e-13	-3.0931443138330225e-13	-3.3008946698930997e-13	-3.4184926035941105e-13	-3.3674692117439574e-13	-3.2335049324664344e-13	-3.017551310832369e-13	-2.827832674695839e-13	-2.7709275864896015e-13	-2.8450073276215383e-13	-3.000460595377569e-13	-3.130232171878158e-13	-3.208493795319102e-13	-3.1752972295575333e-13	-3.1682245223072684e-13	-3.130045299688686e-13	-3.126087292404717e-13	-3.1061554330235937e-13
193	7.880386125175724e-14	8.624850490669975e-14	9.754577091282757e-14	9.925925882196555e-14	8.237347765064964e-14	6.169407986992234e-14	5.688880194471649e-14	7.026801617510822e-14	8.22992371770382e-14	8.346998789857866e-14	7.714807819359665e-14	7.791169306201914e-14	8.300758875629919e-14	7.711989343088501e-14	5.852099363220144e-14	4.020989091084791e-14	4.386715299752301e-14	6.238400833151057e-14	7.026408578156659e-14	5.5616259258298315e-14	3.499681334899277e-14	3.218800693145794e-14	4.9902350635225473e-14	6.241232384365075e-14	6.001260916777213e-14	4.7907112023188387e-14	4.8624766782811086e-14	5.5225933313234743e-14	5.545949688366524e-14	4.121569148094443e-14	1.992375875311986e-14	7.844360072056761e-15	7.75724653718806e-15	6.849265211800779e-15	-1.852701904260774e-15	-7.260943933719021e-15	7.59491260549614e-15	3.580110793459332e-14	5.3429797432303316e-14	4.187407030901048e-14	1.2758575820026214e-14	-5.222666560603066e-15	-3.861758433240312e-15	-2.5736732946252264e-15	-1.0851535065845113e-14	-2.4100941405761156e-14	-2.459383705496357e-14	-9.083136216152723e-15	2.0120937890446287e-15
194	-2.873278866824743e-13	-2.781137931560555e-13	-2.830258708337277e-13	-2.741528429339541e-13	-2.4556424175595264e-13	-2.257689087843471e-13	-2.3909867042136957e-13	-2.718629444848657e-13	-2.9424246718248933e-13	-2.8614293791108893e-13	-2.691271900402958e-13	-2.5853022970430366e-13	-2.603780943884046e-13	-2.618143656571161e-13	-2.541657525068951e-13	-2.5165222837674313e-13	-2.7183898871847486e-13	-3.143623500983681e-13	-3.505856454848962e-13	-3.558670282096396e-13	-3.2595420925409506e-13	-2.9125810680939667e-13	-2.7258510897820676e-13	-2.801928829295571e-13	-2.786690082713509e-13	-2.643737328107704e-13	-2.4427066343724714e-13	-2.444791038823313e-13	-2.656176952713356e-13	-2.8164187391111156e-13	-2.8709229000633807e-13	-2.8908092206131233e-13	-2.9161060236034387e-13	-2.866608717165732e-13	-2.609663687553858e-13	-2.2580170075173164e-13	-1.9966105689426473e-13	-1.901267960287581e-13	-1.902131832892034e-13	-1.9796863177976322e-13	-2.2522517265644e-13	-2.686614032752252e-13	-3.0244687826277435e-13	-3.15137296763985e-13	-3.0066216745768826e-13	-2.9341301247883316e-13	-3.0607945666531644e-13	-3.1968210208989465e-13	-3.154564883567815e-13
195	-2.1267209016270995e-13	-1.897857732613414e-13	-1.6572744909517428e-13	-1.537160192750023e-13	-1.5856604821927178e-13	-1.7401525429891248e-13	-1.8684653429919923e-13	-1.9353540754920322e-13	-2.0527863443749445e-13	-2.1170190116848915e-13	-2.1305179571038956e-13	-1.9913210218615827e-13	-1.815529990005386e-13	-1.7049156602509976e-13	-1.6665290648315047e-13	-1.655666175376604e-13	-1.6960060285051132e-13	-1.8041364659011647e-13	-1.9883510503711534e-13	-2.0892317430730586e-13	-1.9993353740899843e-13	-1.7925795099294211e-13	-1.6518567445960948e-13	-1.6948730979330944e-13	-1.732200562262073e-13	-1.7610256864484501e-13	-1.7714713811229434e-13	-1.8533031266655644e-13	-1.9976200132181909e-13	-2.0759939894445698e-13	-2.1170404827771794e-13	-2.18220974702089e-13	-2.2360949587795035e-13	-2.1783252334773877e-13	-1.9277161726405858e-13	-1.6511250621004037e-13	-1.45166722086741e-13	-1.4114710019088998e-13	-1.4603532067940948e-13	-1.587891461107285e-13	-1.8049915359560473e-13	-2.062356595940839e-13	-2.2378528253531702e-13	-2.371736096731948e-13	-2.379720694534661e-13	-2.330442648183688e-13	-2.1700170905778324e-13	-1.8729416912524784e-13	-1.586339815324981e-13
196	-2.330500431825074e-13	-2.115819917641624e-13	-1.8954959962112786e-13	-1.6117562588967256e-13	-1.3624704541829098e-13	-1.3181641484600669e-13	-1.5638515835826726e-13	-2.0166360935514977e-13	-2.4523709874332233e-13	-2.695849237264603e-13	-2.872786797007147e-13	-3.0012850604723326e-13	-3.0424021932593334e-13	-2.7732528203877603e-13	-2.3039043128234636e-13	-1.9448854182981855e-13	-2.0246854952501891e-13	-2.406240705440946e-13	-2.685802587829189e-13	-2.6106878385290416e-13	-2.3468010829175547e-13	-2.225312391609228e-13	-2.3015354942823903e-13	-2.40280329105019e-13	-2.218213210799377e-13	-1.948672386747342e-13	-1.8083211754811554e-13	-1.977194858399463e-13	-2.275071082053152e-13	-2.606673843100969e-13	-2.958139232692445e-13	-3.2723448042520785e-13	-3.381271100790913e-13	-3.196377849905043e-13	-2.8129766180926217e-13	-2.5586256027017426e-13	-2.4520640207837e-13	-2.3986761767853186e-13	-2.339320536595182e-13	-2.372500713579047e-13	-2.57821087159763e-13	-2.8486859557884885e-13	-2.9599460294021214e-13	-3.0853720971186953e-13	-3.1736057277540094e-13	-3.357186256387369e-13	-3.412142582143319e-13	-3.189794688705388e-13	-2.796692439887551e-13
197	-1.807689182509865e-13	-1.694017964468871e-13	-1.5839068757088284e-13	-1.4631178663543208e-13	-1.376211231129657e-13	-1.278978554392589e-13	-1.2355878191767797e-13	-1.2881250009811924e-13	-1.4686890421405586e-13	-1.6823311349048765e-13	-1.926937449728497e-13	-2.1608604264948176e-13	-2.3108295794008206e-13	-2.202986336756207e-13	-1.8315091165464951e-13	-1.3529806052320641e-13	-1.1044138697666126e-13	-1.1208642374937017e-13	-1.3664728873920968e-13	-1.598890138178541e-13	-1.7217706644794182e-13	-1.7209765230059212e-13	-1.6945660925538791e-13	-1.6116504465248172e-13	-1.4874645836927255e-13	-1.4042270885927522e-13	-1.36873605190351e-13	-1.388507971055647e-13	-1.3871691754533652e-13	-1.3644448804394884e-13	-1.312204518572239e-13	-1.2216866844425487e-13	-1.1070507727729315e-13	-1.0246511199010373e-13	-1.0514361938681464e-13	-1.2354814165352268e-13	-1.4993392190542447e-13	-1.7387785751629433e-13	-1.9132627753296827e-13	-1.9910356185024472e-13	-1.9735274652877984e-13	-1.8805034551753425e-13	-1.7369862786288737e-13	-1.6343525830721052e-13	-1.5645674099820844e-13	-1.5909509532313942e-13	-1.6447489449350014e-13	-1.717581418821832e-13	-1.728463782382688e-13
198	-1.4507852692021834e-14	-4.97272046334444e-16	3.1710479285947797e-15	1.8853669424915236e-14	5.136728943285803e-14	7.494927881825071e-14	5.475302695846351e-14	-2.4196598193922576e-15	-5.805451429880935e-14	-7.730016688942855e-14	-8.001247408013147e-14	-9.275829231189391e-14	-1.1500167276905632e-13	-1.0713895114254891e-13	-5.468602641289989e-14	3.6744412680249546e-15	2.0154219791083485e-14	-9.582476853810814e-15	-4.2891006082335346e-14	-4.847974786123173e-14	-3.650275255021697e-14	-2.9552101285356193e-14	-2.9848839303556965e-14	-2.2059356677139403e-14	6.31413507854461e-15	3.224847267616126e-14	3.920894199395785e-14	2.14997305392589e-14	-3.8911967970117156e-15	-2.868077731764645e-14	-5.502793758105049e-14	-8.569792768332243e-14	-1.1176321311487524e-13	-1.2528664855585195e-13	-1.1764681257480798e-13	-1.1040932144591038e-13	-1.0232146963863143e-13	-1.0339462737644568e-13	-1.0833724766698184e-13	-1.1019808138365095e-13	-1.0014125943273776e-13	-7.716669248238716e-14	-5.207308153368187e-14	-4.950245522835317e-14	-6.805252688777533e-14	-9.459211286319655e-14	-1.0616666112018437e-13	-9.195628762621457e-14	-7.489049599546883e-14
199	2.335977487432849e-13	2.560478091396097e-13	2.5803885405092775e-13	2.6239044427193755e-13	2.8110666022416733e-13	3.078429337009312e-13	3.104905867768753e-13	2.7812155271230394e-13	2.3337391686541795e-13	2.0875443085957194e-13	1.9264393485943004e-13	1.6974919081567356e-13	1.444845766985311e-13	1.6414815159800236e-13	2.385518649516362e-13	3.228358876330862e-13	3.466323038434992e-13	2.9872487458571585e-13	2.3457659381274895e-13	2.176189119239808e-13	2.4953149434572554e-13	2.803376288250795e-13	2.8433638032347265e-13	2.6972370105506155e-13	2.8058457013090297e-13	3.046303733042092e-13	3.1793899017067734e-13	3.067386625791421e-13	2.965781680656652e-13	2.9498614233802075e-13	2.924595528615549e-13	2.745021196013473e-13	2.5544322636200666e-13	2.6097698932169353e-13	2.9292336479893995e-13	3.060241733599052e-13	2.866361268933424e-13	2.4511213683132446e-13	2.1076342306697972e-13	2.014542173387402e-13	2.082732153909097e-13	2.280391179881849e-13	2.660633951767252e-13	2.935444384508612e-13	3.0907650037101745e-13	2.909239947558311e-13	2.552280780480733e-13	2.3199449307112243e-13	2.370648806980355e-13
200	-6.835462507407564e-14	-4.044673430302907e-14	-3.1033299232089745e-14	-2.1733950214898785e-14	-7.292045582793292e-15	4.983971161879285e-16	-1.5876734368182282e-14	-5.787905944919992e-14	-9.517658140722e-14	-1.0018507582584545e-13	-8.643531778016043e-14	-6.789886443182363e-14	-5.90909483459406e-14	-5.292767341738814e-14	-4.154125824798906e-14	-2.6311780267658935e-14	-2.246235559099308e-14	-3.2262151062756154e-14	-5.4380239417360145e-14	-7.363927837780133e-14	-7.529118993221861e-14	-5.843929194757922e-14	-3.691111214735923e-14	-3.282274001104883e-14	-3.114857813519117e-14	-2.952059667581707e-14	-1.9231949603967604e-14	-1.549606031106672e-14	-2.8197437571299978e-14	-5.3234289173770806e-14	-7.554647313104161e-14	-8.232084894584652e-14	-7.660723755060237e-14	-6.644524495706574e-14	-5.207150847783846e-14	-3.586031462847683e-14	-1.2311536254832711e-14	1.0908788851016834e-14	2.0518271320032592e-14	5.785665290494486e-15	-3.04099719033209e-14	-6.960424421702742e-14	-8.39760046798049e-14	-8.792890874033411e-14	-7.176217064292697e-14	-6.389979235389894e-14	-6.169654472259546e-14	-5.3100346935990725e-14	-3.227443970986642e-14
201	-2.9505918767512116e-14	-3.773714210013242e-14	-3.6158728223265524e-14	-9.946599967285766e-15	1.791619224270037e-14	2.1031316223266565e-14	-6.520198028895076e-15	-4.583027600438404e-14	-7.029864401343754e-14	-7.063358308669484e-14	-6.204628240108143e-14	-4.6933381244043466e-14	-3.108128767945612e-14	-1.645351016147337e-14	-4.393332664417419e-15	-3.945997195901051e-15	-2.5163714552860124e-14	-6.01953534628638e-14	-9.112137954706824e-14	-1.0531856208124275e-13	-1.0196916481959404e-13	-9.371398417977532e-14	-9.598804833631078e-14	-9.565690830667429e-14	-8.490741202721059e-14	-7.015459696634015e-14	-5.794288503076756e-14	-5.801107537959217e-14	-5.765245753240342e-14	-4.6280818657723367e-14	-3.6991215067331674e-14	-4.407606940880161e-14	-6.460671971754024e-14	-7.79975379493567e-14	-7.04417960375652e-14	-4.6936059281041286e-14	-2.8196581489779628e-14	-2.331337501540394e-14	-3.050936189616109e-14	-4.5418205375802227e-14	-6.548511464066975e-14	-8.519753217219748e-14	-9.547071815257314e-14	-8.967751226827344e-14	-7.014545896680851e-14	-6.178206421770055e-14	-6.692421251653581e-14	-7.974529538886615e-14	-8.40082696665214e-14
202	-5.671538404068144e-14	-6.004587703207549e-14	-4.9421353917476896e-14	-4.2675723884233294e-14	-5.281775423350306e-14	-7.272585566532456e-14	-8.290655047616718e-14	-7.612245193847612e-14	-6.646415736140497e-14	-6.99128704585328e-14	-8.457919233644154e-14	-8.77034836783054e-14	-7.418775808414312e-14	-6.420222333313074e-14	-7.181801965385702e-14	-9.362016950635383e-14	-1.1108449617325453e-13	-1.2391637205409467e-13	-1.3712693366326578e-13	-1.545759166764802e-13	-1.5959271434952804e-13	-1.469668553057381e-13	-1.2996061518292463e-13	-1.3475070425677368e-13	-1.5670644491298364e-13	-1.6983193672689248e-13	-1.5226744154511244e-13	-1.173839826256456e-13	-9.203924908793769e-14	-9.013857608463383e-14	-1.0874366432654692e-13	-1.2664974685418528e-13	-1.2923500709057023e-13	-1.181130792274644e-13	-1.0456792114903002e-13	-1.0050694350949731e-13	-1.0636636936069452e-13	-1.1147414048060926e-13	-1.1189017914218519e-13	-1.143484076514886e-13	-1.2753803880561767e-13	-1.4658363228393358e-13	-1.5945885914546506e-13	-1.6667391162048358e-13	-1.7162110468136957e-13	-1.834097949574172e-13	-1.925530961897156e-13	-1.8707422548918597e-13	-1.7767394750980553e-13
203	2.532694226666296e-13	2.7237013712878145e-13	2.7427164069360474e-13	2.775071135999722e-13	2.8719388655195523e-13	2.946564184836352e-13	2.809531138971293e-13	2.5398056552863257e-13	2.3992930774743664e-13	2.522143854420697e-13	2.6222503015873177e-13	2.4827068186854526e-13	2.1259531301222098e-13	1.9247039472080834e-13	2.0447418499240884e-13	2.4047188798691546e-13	2.6994405277601346e-13	2.818329415858093e-13	2.818118302324432e-13	2.753893027455029e-13	2.640207101386099e-13	2.507113696261975e-13	2.469019297210242e-13	2.5300440980826543e-13	2.6685829700063433e-13	2.697595026743428e-13	2.624277264818262e-13	2.496498646135842e-13	2.454791550777874e-13	2.472138152491846e-13	2.520638174145919e-13	2.525808046497743e-13	2.4617947479674285e-13	2.3915422622052374e-13	2.441266676976361e-13	2.5519380500327703e-13	2.606436005816644e-13	2.4726836479726896e-13	2.1820047771474153e-13	1.9976734714538863e-13	2.0177712026710365e-13	2.1487579888402596e-13	2.2476607117214365e-13	2.322880327969356e-13	2.4449105872989213e-13	2.62539737119415e-13	2.695084662696336e-13	2.6397185179784075e-13	2.558480377524105e-13
204	-1.639446794245654e-14	-6.245955612214631e-15	5.360583227599533e-15	1.0010346992376949e-14	8.551812475672961e-15	8.77716018383593e-15	1.6338512059084785e-14	2.0801608445224873e-14	9.236325771911673e-15	-6.560802750881581e-15	-1.830563105570954e-14	-1.5391847674696857e-14	-1.3292054400263685e-14	-2.5999229814461773e-14	-4.432919818714564e-14	-5.035839069199165e-14	-3.67863408250388e-14	-1.8016707545131153e-14	-1.477985796433041e-14	-2.4904047516418426e-14	-2.9124713568270497e-14	-1.773008698470136e-14	-5.808994305684457e-15	-1.513244439135046e-14	-3.554046306167076e-14	-4.621698352396714e-14	-3.048806451052723e-14	-4.708293506345983e-15	2.2134290432049655e-15	-1.1438467627430151e-14	-2.9208715750642015e-14	-3.3912774514404146e-14	-3.15165737794008e-14	-3.7316259707503746e-14	-4.863025850090715e-14	-5.183507851218381e-14	-3.446882262269736e-14	-1.3702336856413802e-14	-9.838834364640262e-15	-2.9837889740281056e-14	-5.4386557244390254e-14	-6.467138116052836e-14	-6.007634040568117e-14	-6.082457575309695e-14	-6.88627430606759e-14	-7.603532220297707e-14	-7.178344884364858e-14	-5.591018613555194e-14	-4.817234479699312e-14
205	9.98653878565516e-14	7.414231765483951e-14	6.257097055727831e-14	6.427325286269186e-14	5.986537777666893e-14	4.908028520074639e-14	4.7378657217389156e-14	5.94862778291859e-14	7.269580282285755e-14	6.582909588779343e-14	4.2467897806709433e-14	2.6510265344768394e-14	3.435407421855378e-14	4.717520531073497e-14	4.749835484842418e-14	3.65506943527453e-14	3.151693136693265e-14	3.559876571545238e-14	3.928671930457426e-14	3.466099190219373e-14	3.479119853521806e-14	4.6682002768729385e-14	5.988330840419653e-14	4.4674009334933305e-14	1.571393148050784e-14	-6.4573022378248776e-15	3.4356895187338145e-15	2.6765280874488245e-14	3.730901070036695e-14	2.6613932135045236e-14	1.4378023541126516e-14	2.1097740805439135e-14	3.759705484550679e-14	4.055581836291186e-14	2.3003772146201708e-14	8.778768350704744e-15	9.058233616542904e-15	2.0750791610017605e-14	2.1589044453423744e-14	6.229572931819396e-15	-1.022356709395012e-14	-1.2572645849674894e-14	-4.826563898064829e-15	-1.2684296278807303e-14	-2.224423523945304e-14	-2.8255607711417234e-14	-2.0254534470691444e-14	-7.0826378632942286e-15	-6.108676972754335e-15
206	-5.873172316171013e-14	-5.433571336629574e-14	-5.678774479299751e-14	-6.596949318901722e-14	-7.53246212765545e-14	-7.71248667130446e-14	-7.048628403933803e-14	-6.349398432876619e-14	-6.422633312573217e-14	-6.302847798666595e-14	-6.369741356810015e-14	-6.429401880179958e-14	-7.161592432012844e-14	-8.744077281035308e-14	-1.027623897162915e-13	-1.1364954488445862e-13	-1.1357041311807402e-13	-1.0452459087725823e-13	-9.767378075270305e-14	-9.769836585878773e-14	-1.0337089910801352e-13	-1.050665444632281e-13	-1.0149130944267463e-13	-9.737439163420107e-14	-9.688519175567375e-14	-1.0172587487174931e-13	-9.998844500745883e-14	-8.839086986035319e-14	-7.631757476836394e-14	-7.080891795993217e-14	-7.664488989722086e-14	-8.832902658444743e-14	-1.0282689557875694e-13	-1.2032468440268262e-13	-1.3620974150244048e-13	-1.4015191822809913e-13	-1.245230073814813e-13	-9.889898830656371e-14	-7.847478683880704e-14	-7.803422602906341e-14	-9.185910846040523e-14	-1.0724642086613007e-13	-1.1630657950847213e-13	-1.2103224485380346e-13	-1.2667100095885904e-13	-1.3270169915011403e-13	-1.322661122623214e-13	-1.2477095540319082e-13	-1.2121209581648737e-13
207	3.818994655971149e-14	4.328101245320346e-14	5.466044866773591e-14	6.032941298935859e-14	5.041613318495508e-14	3.3132729959450625e-14	3.032819415582263e-14	4.733240409326273e-14	6.333804590326225e-14	6.614996609113567e-14	5.4327463206193186e-14	4.7043667925715187e-14	4.890948960053722e-14	4.361102839572806e-14	2.812403740775552e-14	1.1759224812698686e-14	1.331537719138648e-14	3.5813167363001406e-14	5.1867631245245447e-14	5.0068757890680026e-14	4.010660062388996e-14	4.482396088103212e-14	5.550486647363889e-14	6.553492662045763e-14	5.950703836629525e-14	5.2713465195427085e-14	5.849852331672186e-14	7.406817998917859e-14	7.691846825829968e-14	6.76716519963251e-14	5.897194388396813e-14	5.956116760011875e-14	5.820108517971102e-14	4.31148879856036e-14	2.00715607095495e-14	1.0301640998574515e-14	2.3671954469708435e-14	5.095348001669841e-14	7.268826177766982e-14	7.779215433289232e-14	7.328175839919033e-14	6.613069301902847e-14	5.179809404424513e-14	3.7092809981641486e-14	2.238139337354939e-14	1.8616039965392802e-14	2.9360803232249575e-14	4.417738422344907e-14	5.5724986794317765e-14
[truncated: 152 more columns]
