# Supplementary material for: Neural dynamics of phoneme sequences reveal position-invariant code for content and order
Source: Nat Commun. 2022 Nov 3;13:6606. doi: 10.1038/s41467-022-34326-1 (PMC9633780; doi:10.1038/s41467-022-34326-1)
Supplement: Supplementary file 4 — Source Data [file 41467_2022_34326_MOESM4_ESM.zip › source_files-sept/sup_fig18-fig45/supp_fig26-Glottal_coefs-.csv]

	t0	t1	t2	t3	t4	t5	t6	t7	t8	t9	t10	t11	t12	t13	t14	t15	t16	t17	t18	t19	t20	t21	t22	t23	t24	t25	t26	t27	t28	t29	t30	t31	t32	t33	t34	t35	t36	t37	t38	t39	t40	t41	t42	t43	t44	t45	t46	t47	t48
0	2.1368119892887304e-16	1.5041932117460453e-16	2.161802127471405e-16	2.3802651475356984e-16	2.3130360359238103e-16	1.6662086826648087e-16	9.523144735015334e-17	9.577302521878501e-17	1.6597424843563524e-16	2.284764078919341e-16	2.5050230445341993e-16	2.6948124827351186e-16	3.509451977540407e-16	4.1594318490388536e-16	4.384124828703676e-16	3.801040286875439e-16	3.144413177523415e-16	3.107468329622529e-16	3.764242759671142e-16	4.328977076163769e-16	4.244464952182934e-16	3.6312198102419794e-16	3.2083305597461997e-16	3.0584734000574223e-16	3.042464474239816e-16	2.8469398826248807e-16	2.700195694943587e-16	2.8306840529364023e-16	3.200479588080509e-16	3.423770167722299e-16	3.340386350545763e-16	3.143092357970256e-16	3.2381617513004496e-16	3.4064481536801147e-16	3.702316876078019e-16	3.6823353907842846e-16	3.6112059503667235e-16	3.502359795847999e-16	3.3493940885542853e-16	2.7945501938303033e-16	1.8053366160420387e-16	8.077561284154633e-17	4.6372322626918947e-17	9.0628781778963e-17	1.7150630139209305e-16	2.1952421900801345e-16	2.0632516530123763e-16	1.70751603830913e-16	1.6465267030943807e-16
1	-6.539054418544776e-16	-6.539254669943412e-16	-6.621475560095677e-16	-6.557781092935182e-16	-6.223733079948593e-16	-5.760950744980138e-16	-5.723447348385653e-16	-6.268516411638733e-16	-7.069154128456995e-16	-7.105074469002815e-16	-6.393018220373601e-16	-5.618195521775273e-16	-5.458550174033285e-16	-5.664858314381769e-16	-5.918455580474009e-16	-5.8330439533717e-16	-5.529951422069597e-16	-5.18046517982501e-16	-4.8459869638697e-16	-4.422823157974631e-16	-4.0225145464584194e-16	-3.9109020428464414e-16	-4.339057360609966e-16	-5.321298885614377e-16	-6.458168782929325e-16	-7.223578572021312e-16	-7.199181465947127e-16	-6.634836614806544e-16	-6.120412173727968e-16	-6.005910101830266e-16	-6.06673241274482e-16	-6.077723995769446e-16	-6.180897813424516e-16	-6.574839398537986e-16	-7.020300703046953e-16	-6.795541106424151e-16	-6.028454928637666e-16	-5.548584287882006e-16	-6.003669059117069e-16	-6.968665206743776e-16	-7.451582779998381e-16	-6.950392781968502e-16	-5.983970701606878e-16	-5.406647398321136e-16	-5.526302779938507e-16	-6.098082127676516e-16	-6.614553129249897e-16	-6.662217595907508e-16	-6.178176407866136e-16
2	-3.741503476268802e-16	-4.496757297282872e-16	-4.581433315231727e-16	-4.0853795985716845e-16	-3.6075823972552225e-16	-3.4941237577880535e-16	-3.510747513833238e-16	-3.2768090791340233e-16	-2.4042648420203144e-16	-2.0272288238524859e-16	-2.351959085588602e-16	-3.734353662024689e-16	-4.387446535548285e-16	-4.3154068123054786e-16	-3.5796156605878787e-16	-2.9398642405382443e-16	-2.3029062320652535e-16	-1.0670453579525631e-16	7.270812151049176e-17	2.0227866033520872e-16	1.8029342517355592e-16	2.208232498611227e-17	-1.821952569912052e-16	-3.4919208928454973e-16	-4.696435397639501e-16	-5.367342253682165e-16	-5.431059089418736e-16	-4.799441892132171e-16	-3.816508048452346e-16	-3.2754166349797214e-16	-3.7156780631497674e-16	-4.973962709399219e-16	-6.25471852134462e-16	-6.87270673419822e-16	-6.752393739054982e-16	-6.115196334215226e-16	-5.1815446785642435e-16	-4.3602243853153413e-16	-4.266522493542418e-16	-5.149859167962768e-16	-6.137876566325721e-16	-5.800436764139909e-16	-4.02638068147447e-16	-2.4954422160111483e-16	-2.788352125482782e-16	-4.447662626994982e-16	-5.418131960199674e-16	-4.693172604957888e-16	-3.278340372127962e-16
3	-6.032469962172617e-16	-6.747115130978304e-16	-7.089841136575324e-16	-6.915145195341281e-16	-6.75934483219662e-16	-6.536487272727154e-16	-6.052758089472917e-16	-5.362488161358705e-16	-5.010769412588367e-16	-5.134918858253536e-16	-5.594260211381859e-16	-5.976274848752697e-16	-5.858099290223705e-16	-5.37919659029555e-16	-4.888885041403116e-16	-4.4201017563659707e-16	-3.8517080116859883e-16	-3.137419377134469e-16	-2.630601110345203e-16	-2.6284032180532257e-16	-3.0741644150842706e-16	-3.612140467326173e-16	-4.144975904998392e-16	-4.979227690259137e-16	-6.178091480391639e-16	-7.208504848731089e-16	-7.31119422954485e-16	-6.497646597731318e-16	-5.615104504677581e-16	-5.484870233829907e-16	-6.036844721877097e-16	-6.697962668919652e-16	-7.166243867905178e-16	-7.643862860486018e-16	-8.232208540134029e-16	-8.319891550315143e-16	-7.450769349293755e-16	-6.15837788578858e-16	-5.650316804231713e-16	-6.380884620513683e-16	-7.408823367568673e-16	-7.377876209526336e-16	-6.163114446808657e-16	-5.16347086546144e-16	-5.578732327724971e-16	-7.141293272489795e-16	-8.3713708809124855e-16	-8.157489564958299e-16	-6.756260222787424e-16
4	-5.701237342693671e-16	-6.245414598864606e-16	-7.054046684679053e-16	-7.132565536923956e-16	-6.358895203583818e-16	-5.561216786766487e-16	-5.603826705899358e-16	-6.150445506273627e-16	-6.355522074914316e-16	-5.665955472512128e-16	-5.145118846586228e-16	-5.924845158384792e-16	-6.80373390456079e-16	-7.145142924301806e-16	-6.193303428459789e-16	-4.749336514359527e-16	-3.891609514469295e-16	-3.7248234646461016e-16	-3.8229437785074703e-16	-4.015420777046854e-16	-4.545194490999778e-16	-5.557138968282149e-16	-6.704165680747758e-16	-7.799838094840112e-16	-8.239047071508728e-16	-8.023584383362568e-16	-7.286505950065679e-16	-6.559904942637615e-16	-6.356387319469966e-16	-6.717446296092034e-16	-7.234890314985787e-16	-7.712615514054646e-16	-8.200262643083633e-16	-8.631001222216458e-16	-8.53005930471005e-16	-7.617201795249261e-16	-6.34570022805721e-16	-5.643928974022717e-16	-5.869085069704574e-16	-6.646403721671191e-16	-7.440832543033339e-16	-8.043049202375962e-16	-8.310629141544166e-16	-8.417995291436813e-16	-8.218245366199406e-16	-8.045462662205731e-16	-8.02346878680568e-16	-7.7356417080531115e-16	-6.791249340074814e-16
5	-4.069022367790587e-16	-4.47527132833669e-16	-4.660191026204233e-16	-4.318735087087244e-16	-3.559282656782818e-16	-2.815074609376842e-16	-2.3990860249242584e-16	-2.350475921773971e-16	-2.2162294797305575e-16	-2.1731551533090695e-16	-2.164424381745636e-16	-2.777183733771737e-16	-3.0209959026225887e-16	-3.408528669058456e-16	-3.3734683362611036e-16	-3.2060267427027554e-16	-3.139902269048636e-16	-3.2016136793257894e-16	-3.3810829495245683e-16	-3.638239301555798e-16	-3.938600602497017e-16	-4.2771718301688616e-16	-4.948023827909912e-16	-5.71700571889474e-16	-6.192528315129336e-16	-5.881609259020961e-16	-5.000326370787711e-16	-4.294417917835602e-16	-4.3163714917023584e-16	-4.866744841948694e-16	-5.478807600601422e-16	-6.085992093329122e-16	-6.674937074108209e-16	-6.907587362699615e-16	-6.344949102721776e-16	-5.217011560703712e-16	-4.3307319467245087e-16	-4.244853281485263e-16	-4.714087552765891e-16	-5.239671881498253e-16	-5.747789912375107e-16	-6.308038441503867e-16	-6.770705280542321e-16	-6.827199275719373e-16	-6.534631515774595e-16	-6.458680159261815e-16	-6.677437524727457e-16	-6.739525482745546e-16	-6.20289145407773e-16
6	-4.964348453702708e-16	-5.04713232175497e-16	-5.232766216473891e-16	-5.50892192320962e-16	-5.792194748597646e-16	-5.5132181162116e-16	-4.68606174939103e-16	-3.7680422617633563e-16	-3.6559377506897844e-16	-3.944531959128877e-16	-4.1122316173755733e-16	-3.7831032055573463e-16	-3.342142418846085e-16	-3.364690261290709e-16	-4.043994603722704e-16	-4.774893701069742e-16	-5.128333354815048e-16	-5.0883779983927975e-16	-4.935767012210143e-16	-4.744820930731032e-16	-4.472019002124894e-16	-4.252527083308955e-16	-4.103361158110547e-16	-4.2227723905374915e-16	-4.115135553326834e-16	-3.9199073427690017e-16	-3.7918975041283793e-16	-3.8949527123611006e-16	-4.1070024296008587e-16	-4.224906926660697e-16	-4.283764569688113e-16	-4.4114394639936907e-16	-4.489313957773416e-16	-4.251300987270561e-16	-3.6400464878255925e-16	-3.132416670843965e-16	-3.2483188129309557e-16	-4.020170965732879e-16	-4.847356930926066e-16	-5.292008850274802e-16	-5.515981794781956e-16	-5.970030881338885e-16	-6.683264801698931e-16	-7.428213049589204e-16	-7.564861836484134e-16	-7.081132669083285e-16	-6.424253048141481e-16	-5.955364024222896e-16	-5.527854015334712e-16
7	5.130865292608382e-16	4.344112228714453e-16	3.5444398566749793e-16	2.8659814533363713e-16	2.7746918882709054e-16	2.9704138677408816e-16	2.891893732457977e-16	3.04223049943157e-16	3.6000810255134923e-16	4.756404395637233e-16	5.477870141870906e-16	5.685008176442616e-16	4.917480949085659e-16	4.958748144868437e-16	5.828404547864121e-16	6.66393483808851e-16	6.563208627302002e-16	5.527247062679014e-16	4.616193542514461e-16	4.488195522144256e-16	4.908432128184239e-16	5.022426973515328e-16	5.009035057521935e-16	4.656266392014908e-16	4.604426471383501e-16	4.775376524708985e-16	5.125378126902267e-16	5.314532628863309e-16	5.011007379529442e-16	4.252917838276334e-16	3.4190677383483253e-16	2.971917612038465e-16	2.9826398136097716e-16	3.0223395078279004e-16	3.265545512991795e-16	3.766150675944226e-16	4.60109591650908e-16	5.160752602654991e-16	4.848570072590015e-16	3.7129662029660303e-16	2.5883244570989407e-16	2.0357729208732622e-16	2.028965464368113e-16	2.0882123434816678e-16	2.0800398951578347e-16	2.575327904812737e-16	3.2007850973296865e-16	3.827632096348391e-16	4.172120704224682e-16
8	2.1615579464543406e-16	1.198382031151843e-16	6.637566433901963e-17	5.1548393012410857e-17	4.687957967677406e-17	2.4018713448030326e-17	1.2651033452382393e-17	7.192219661117153e-17	1.870097471103666e-16	3.0273298151699204e-16	3.1588574359765486e-16	2.9727755917077793e-16	2.253206429198934e-16	2.0141392260590267e-16	2.1480947544396496e-16	2.357977504003038e-16	2.3055548531224936e-16	1.7847015718747467e-16	1.1806739792475536e-16	1.0818214121212247e-16	1.7809461037423133e-16	2.8636750590043445e-16	3.323997537058572e-16	2.5213141250697517e-16	1.478434650314627e-16	1.4212046834930335e-16	2.3993446204297986e-16	3.2832549555856236e-16	3.1214583308887926e-16	2.1459170855096148e-16	1.2484235421743154e-16	9.780419157486604e-17	1.140069547367813e-16	1.2200014069290405e-16	1.3202190007898455e-16	1.3371034932738975e-16	1.434398466928359e-16	1.5453146194363677e-16	1.660750293941332e-16	1.706240903266056e-16	1.603790586949131e-16	1.1062263732751367e-16	4.1733049399283556e-17	-1.2155055273274917e-17	-3.029912427074327e-17	-1.2396601645154962e-17	1.9277131110982347e-17	5.2925093157989485e-17	7.622570360543448e-17
9	-2.741049665021758e-16	-3.809334083761146e-16	-4.468492035447466e-16	-4.4355408872032e-16	-3.9521935049662157e-16	-3.3459574878290574e-16	-3.1876529988730526e-16	-3.4325176116085076e-16	-3.7399047948296035e-16	-3.3494626586076497e-16	-2.696252705881437e-16	-2.2463636468438075e-16	-2.042666947054151e-16	-1.8447769975547976e-16	-1.45830428489298e-16	-1.182783324473155e-16	-1.191479326106216e-16	-1.174687502876969e-16	-7.305564328705802e-17	-1.80719624145571e-17	-2.5256682166855614e-17	-1.3172529271541024e-16	-2.591519704824745e-16	-3.5542886114175344e-16	-3.625951235547133e-16	-3.3610814049092874e-16	-3.1049756306940474e-16	-2.8659839204462093e-16	-2.5509859621550513e-16	-2.3572674578592125e-16	-2.625718559706948e-16	-3.5171103626549344e-16	-4.637992426278196e-16	-5.528687745862365e-16	-5.668194198832592e-16	-5.149075435878007e-16	-4.223492424583131e-16	-3.6090191693236967e-16	-3.8426560036151595e-16	-4.932940169577014e-16	-5.99350640545095e-16	-6.039807442034502e-16	-4.796066234990864e-16	-3.590753216171942e-16	-3.38095969633716e-16	-4.3306012364378994e-16	-5.529195002453203e-16	-5.732183118789001e-16	-4.640667664701986e-16
10	-9.720015247651379e-17	-1.276491379273189e-16	-1.8070528900454063e-16	-2.1174748598353893e-16	-1.8746842397412848e-16	-1.2705997718170896e-16	-1.0459177371928707e-16	-9.975740661623038e-17	-7.466980318867606e-17	3.2212222965499207e-17	1.211465029882505e-16	1.760222702966729e-16	1.484557614697307e-16	1.8325067763569494e-16	2.6956536210933503e-16	3.211775760247122e-16	2.7507689373968677e-16	1.5374844278280697e-16	6.321845823893691e-17	5.074190490223701e-17	9.237278377298128e-17	1.0884752264093535e-16	1.2057831385824063e-16	7.459361299626331e-17	3.2885417766215203e-17	1.186892081472351e-17	3.89866625340125e-17	9.76240254467895e-17	1.3821005385968726e-16	1.1701139862540708e-16	1.654037941497211e-17	-1.4170373097557364e-16	-2.836561261301491e-16	-3.4862315771113547e-16	-2.863624840636493e-16	-1.75104909896128e-16	-9.807779496187036e-17	-1.0073080188777199e-16	-1.4287304749769945e-16	-1.8782985563982727e-16	-2.1532349533144403e-16	-2.1794316968109383e-16	-1.6600688221919944e-16	-9.673646455773303e-17	-6.698265687922216e-17	-1.0673225912076376e-16	-1.9099533932054335e-16	-1.986216148267683e-16	-1.0149401646536433e-16
11	-4.1814313696042324e-16	-5.139344225528493e-16	-6.748501349644094e-16	-7.560069914508265e-16	-7.279978206760084e-16	-6.475355067799039e-16	-6.123477303303082e-16	-6.059386345291115e-16	-5.738308438102465e-16	-4.756747115636195e-16	-4.031237603213261e-16	-4.465303441547873e-16	-5.460240344025803e-16	-5.978768860641247e-16	-5.558182333641652e-16	-4.938418320620221e-16	-4.870527767081997e-16	-5.16933773216681e-16	-5.255008022939535e-16	-5.076794598614773e-16	-4.970286432831136e-16	-5.3238785925330445e-16	-6.033015906757144e-16	-7.006161030762462e-16	-7.418917495621262e-16	-6.938221745539493e-16	-5.823233216155584e-16	-4.732888895768931e-16	-4.207514637528561e-16	-4.505274891905761e-16	-5.486127398684969e-16	-6.632632493814435e-16	-7.428116453609183e-16	-7.693239671191304e-16	-7.638407648987283e-16	-7.399161024575494e-16	-7.048673039866754e-16	-6.733150431604497e-16	-6.789545314374517e-16	-7.381850309662212e-16	-8.0691084908705125e-16	-7.997704956028929e-16	-6.832374468659762e-16	-5.820927235102046e-16	-5.603353459766297e-16	-5.943372330535275e-16	-5.85326245855234e-16	-4.898295868478415e-16	-3.8381836595827316e-16
12	-4.758061544848944e-16	-5.166830281331595e-16	-5.295536601804363e-16	-4.979174713366405e-16	-4.501867196160122e-16	-4.267559772825183e-16	-4.3750445387919564e-16	-4.3475032191089806e-16	-4.1174833467845614e-16	-3.592966226075326e-16	-3.5244379604770867e-16	-4.2738926532989016e-16	-4.985747181986175e-16	-5.32647120888974e-16	-4.869480235531994e-16	-4.0047644407579704e-16	-3.4735684158872195e-16	-3.5655843342481103e-16	-4.060527435089772e-16	-4.486440767434388e-16	-4.645163861013421e-16	-4.812250682551886e-16	-5.172877043524876e-16	-5.889052335924822e-16	-6.190760678822357e-16	-5.782697560599197e-16	-4.839651015936536e-16	-4.1571409461469184e-16	-4.3561960660044134e-16	-5.3025389035982685e-16	-6.166428973263782e-16	-6.288462253737302e-16	-5.6924398495876055e-16	-5.01821503122348e-16	-4.600830173912313e-16	-4.461027236234289e-16	-4.257839618482178e-16	-4.0069899036785527e-16	-4.0438765115830294e-16	-4.745221434458376e-16	-5.910788434723184e-16	-6.801632981290571e-16	-6.755744630536743e-16	-6.253208902900677e-16	-5.732898600993949e-16	-5.613411621329717e-16	-5.706551067175589e-16	-5.550067152756072e-16	-5.179282538680828e-16
13	2.895271614945106e-17	1.3638072084497654e-17	3.0673198728561834e-17	1.456373482984346e-17	3.01195282960924e-17	5.759883209601061e-17	6.949429544704421e-17	3.6852108493118496e-17	5.559129568247387e-18	8.609925676900605e-18	5.427675675493741e-17	5.044242751230454e-17	3.050794551336987e-17	-2.4313669805894842e-17	-4.756502475401678e-17	-2.0189549702887877e-17	4.2996002147374425e-17	1.1474341035416681e-16	1.940052241652616e-16	2.6449214666486673e-16	3.0442734085825476e-16	2.752430533705519e-16	1.6213129643664892e-16	9.399411000125767e-19	-1.3946393022669115e-16	-2.074732366823569e-16	-1.9358769710484113e-16	-1.3906330489166707e-16	-5.787055975561397e-17	4.094757194408305e-17	1.333645348236112e-16	1.5845205691872537e-16	8.028836540202451e-17	-5.643531555322415e-17	-1.3021620231255276e-16	-8.896032588158062e-17	1.6499533706323826e-17	9.381899044622648e-17	1.127867912575394e-16	1.0806343339571078e-16	1.2500201719940225e-16	1.4221137563393853e-16	1.272973582155789e-16	6.040410439258034e-17	-3.706756743353864e-17	-1.2817094690294813e-16	-1.824117924126344e-16	-1.7551072546170807e-16	-1.2428373350337027e-16
14	4.979607512162231e-16	4.9341816946357515e-16	5.127354631744445e-16	5.35229956731539e-16	5.99684398293572e-16	6.571625038133892e-16	6.608421665736357e-16	6.147119190953059e-16	5.840403556477443e-16	5.849680164228588e-16	6.123817522179992e-16	6.07704619373801e-16	5.802063752684719e-16	5.270828074474721e-16	5.366530846192911e-16	5.956703027058707e-16	6.554815382486472e-16	6.75897485217107e-16	6.688457812753159e-16	6.525604720381959e-16	6.245038995185804e-16	5.527965415971446e-16	4.209727529679881e-16	2.626568371640494e-16	1.5184466757164611e-16	1.4917181957998275e-16	2.4144832994974775e-16	3.4828909408435894e-16	3.91238923401267e-16	3.6505654924527763e-16	3.123931389539497e-16	2.7868532853197374e-16	2.704957574133702e-16	2.794668291035627e-16	3.1696617363105674e-16	3.7455223972707975e-16	4.2153141359006576e-16	4.18186376448851e-16	3.540308368598173e-16	2.5897356691594207e-16	1.7102368335228364e-16	1.1439689292171078e-16	1.0049229004742343e-16	1.268055173468755e-16	1.7719713285689228e-16	2.10539412289392e-16	2.0623257908556573e-16	1.9355162385881706e-16	2.1595869031109578e-16
15	4.2051698115022086e-16	3.8158047081435077e-16	3.7252133260612614e-16	4.190974718015132e-16	5.037972577723719e-16	5.765455618038863e-16	5.843830918741286e-16	5.481426311842136e-16	5.027207455342227e-16	4.737456653767355e-16	4.56435455864563e-16	4.3473852527950447e-16	4.109619834062339e-16	4.0608459510186077e-16	4.820787723002623e-16	6.116088553427852e-16	7.518430356490574e-16	8.513973864639981e-16	8.891856256079143e-16	8.561223975392883e-16	7.77352879947606e-16	6.749101804314313e-16	5.80441949764899e-16	4.3306961509572963e-16	2.7407377069657187e-16	1.5972978149375679e-16	1.6146027105892156e-16	2.6703769567510255e-16	3.810094322516927e-16	4.040198619399359e-16	3.10044124223702e-16	1.5994488845073213e-16	4.7044156623671516e-17	1.9706844958350155e-17	8.73092074469367e-17	1.7750202287572864e-16	2.367988857288538e-16	2.427313692849028e-16	2.36107559845708e-16	2.6250734730768487e-16	3.201456851618414e-16	3.605971749489461e-16	3.573968295521365e-16	2.947111852249921e-16	2.1891818143538882e-16	1.4447081014325774e-16	9.241332133169145e-17	1.3032705207112401e-16	2.9019102772482033e-16
16	2.7477036885815456e-16	2.464704279358053e-16	2.195976988628942e-16	1.7515454829246195e-16	1.4818967728651936e-16	1.3080093873626187e-16	9.909642366682809e-17	4.740194285749464e-17	4.901797697390175e-17	9.765561282030931e-17	1.8371513713892426e-16	2.108496804958119e-16	2.8388779377730836e-16	2.786731647103949e-16	3.010208591700474e-16	3.0708356469789783e-16	2.8063206533095447e-16	2.4595448743221334e-16	2.3344488366957495e-16	2.3260876234470486e-16	2.1184305597670377e-16	1.7257457066144308e-16	1.5944515966229865e-16	1.9865947433626698e-16	2.705094551893026e-16	3.297285790582747e-16	3.3704245798575022e-16	2.939641166889297e-16	2.286978666947185e-16	1.7350128876984345e-16	1.4324881657856027e-16	1.478446051998493e-16	1.894629652570238e-16	2.6559092849701243e-16	3.557492049843549e-16	4.2926281449738377e-16	4.49285425833224e-16	4.267259256904934e-16	4.0532544142381466e-16	4.1763905626395193e-16	4.498548207009106e-16	4.682182670213644e-16	4.635839944527469e-16	4.773788101461634e-16	5.248067290147935e-16	5.955475019738088e-16	6.394547518872536e-16	6.392319615967903e-16	6.059273721551219e-16
17	-3.678245704545592e-16	-4.765398422801787e-16	-5.086776383799725e-16	-4.908428527816832e-16	-4.79985389699888e-16	-4.777711023921784e-16	-4.607158966341643e-16	-3.9682772271160597e-16	-3.236741550376251e-16	-2.642725102508089e-16	-2.633503542525068e-16	-2.943851615281857e-16	-2.9804984655859963e-16	-2.559380592196409e-16	-2.1716171968152835e-16	-2.2798543600260574e-16	-2.8164764611804963e-16	-3.267957785379209e-16	-3.353757892349932e-16	-3.2957268756602417e-16	-3.5135935495066284e-16	-4.0610313118053716e-16	-4.464634808978723e-16	-4.389506437123172e-16	-3.7416397837747693e-16	-2.924186013937369e-16	-2.392736900049651e-16	-2.413275105494674e-16	-3.003785439706182e-16	-3.872387750278325e-16	-4.599019970621142e-16	-4.922165998009492e-16	-4.678305796301351e-16	-4.109239767110101e-16	-3.4488914100245473e-16	-3.1974836997384474e-16	-3.406196250418407e-16	-3.8658864165784763e-16	-4.2522872056196937e-16	-4.624265883425133e-16	-5.134640132473216e-16	-5.723577814766512e-16	-6.033983368037889e-16	-6.006611943388286e-16	-5.839402672373729e-16	-5.6652586183019725e-16	-5.295650528404199e-16	-4.458496484752759e-16	-3.284004993677926e-16
18	-3.26120246206727e-16	-3.9734933193269103e-16	-4.815130376797123e-16	-5.449693064983672e-16	-5.259059698245397e-16	-4.226258267586866e-16	-3.182433814165615e-16	-2.665289027544713e-16	-2.53106026697267e-16	-2.226117440819814e-16	-1.8338102623819413e-16	-2.0886131677407406e-16	-2.591283864357551e-16	-3.0742734838039755e-16	-2.7966917481110925e-16	-1.9890765184136074e-16	-1.3749503761868005e-16	-1.2743150743964406e-16	-1.528379820429328e-16	-1.888536983742959e-16	-2.3238644425650177e-16	-2.9527353542793063e-16	-3.6513014603844955e-16	-4.3542693212045645e-16	-4.528628872039294e-16	-4.008436565089777e-16	-3.00908208236387e-16	-2.275815361222684e-16	-2.456611318673979e-16	-3.4473156799213087e-16	-4.5227245223262e-16	-5.238872642089732e-16	-5.716145385706408e-16	-6.259763342715394e-16	-6.33969643692481e-16	-5.387909951533447e-16	-3.615759187145534e-16	-2.449309035814617e-16	-3.105588083645957e-16	-5.202152598232641e-16	-6.778419288670147e-16	-6.220881117430614e-16	-3.960777468305621e-16	-2.239726316574461e-16	-2.417852648067951e-16	-3.884041825692862e-16	-4.958795667192934e-16	-4.667913855096791e-16	-3.6880184534495335e-16
19	-3.2388291791799054e-16	-4.371958015348748e-16	-4.905831855340668e-16	-4.929508460798712e-16	-4.808919955536832e-16	-4.576546734600863e-16	-4.093577793236517e-16	-3.425062234663731e-16	-2.776344961899141e-16	-2.1939732030080799e-16	-1.6308576137981996e-16	-1.5744981021351256e-16	-1.7484166327846596e-16	-2.5027506273106155e-16	-2.9305036312426555e-16	-2.580795732848524e-16	-1.9787761247045978e-16	-1.956508746027475e-16	-2.664049447493766e-16	-3.2945747916629097e-16	-3.2195380511442885e-16	-2.779879350441945e-16	-2.804407076761517e-16	-3.2518069601046403e-16	-3.349482995341866e-16	-2.589855469698239e-16	-1.488632635412038e-16	-9.126394781023981e-17	-1.187841709827472e-16	-1.9469099045463199e-16	-2.645129566009058e-16	-3.119329246141499e-16	-3.2827322838509027e-16	-3.198306703552414e-16	-2.853245098997893e-16	-2.658580966102967e-16	-2.743769143508044e-16	-2.997566038823185e-16	-3.1447303544921547e-16	-3.376698229143171e-16	-3.955578712197432e-16	-4.8402935415195985e-16	-5.349110092655733e-16	-4.985568986906888e-16	-4.007199760856857e-16	-3.1030754340250623e-16	-2.6358964662242293e-16	-2.3932048987319586e-16	-2.0954618426895259e-16
20	-2.5740325397073675e-16	-4.2785301265559087e-16	-4.780793777898671e-16	-3.996865881107531e-16	-3.3341095481446835e-16	-3.717318956077943e-16	-4.4487281601322365e-16	-4.072001345613455e-16	-2.613131531929839e-16	-1.5007473633961882e-16	-1.591737129990498e-16	-2.279774775947768e-16	-1.9344887216289466e-16	-9.573819964118098e-17	-4.73721997440171e-17	-1.018098235405138e-16	-1.7809114167966691e-16	-1.970461315576928e-16	-1.8322773452593183e-16	-2.1280702727648745e-16	-2.880356488229608e-16	-3.511094739849531e-16	-3.624258850564395e-16	-3.7573359229558606e-16	-3.941480878802078e-16	-3.835440784456903e-16	-3.08567709283023e-16	-2.156817699550215e-16	-1.8413386881784282e-16	-2.3817844940417926e-16	-3.23817820041028e-16	-3.910367607768527e-16	-4.2945179321179677e-16	-4.6206562709312865e-16	-4.492320388833456e-16	-3.782895753593585e-16	-2.747601629442618e-16	-2.376862779830149e-16	-3.203001937841198e-16	-4.798967912435827e-16	-5.996267348791512e-16	-6.056336225711057e-16	-5.247447872604199e-16	-4.680080876407519e-16	-4.79527638764977e-16	-5.227409580491063e-16	-5.351970815623867e-16	-4.802453308780486e-16	-3.883175247830681e-16
21	-1.878019976446344e-16	-2.4354200069166564e-16	-2.825996397037421e-16	-2.969067360128749e-16	-2.8614161700921404e-16	-2.2216673303494686e-16	-1.3698955638480355e-16	-8.1185266302207e-17	-9.713032638765926e-17	-1.4093350605549526e-16	-1.5316578975101376e-16	-1.2767834751928236e-16	-1.0924253235803721e-16	-1.277573070758194e-16	-1.7086605492925673e-16	-1.8605874388921185e-16	-1.3656824946324145e-16	-4.020863959079578e-17	2.0529509868614513e-17	-1.2999036426483767e-17	-1.1487169684726103e-16	-2.0236743774465038e-16	-2.0723134288772747e-16	-2.0142159706179618e-16	-2.0091963029672055e-16	-1.8639325209116107e-16	-1.0935583467800109e-16	-1.0339337489517523e-17	2.204776629574774e-18	-1.0641555160991172e-16	-2.3054318708621397e-16	-2.597428442977101e-16	-2.0512328956590362e-16	-1.8541933507062e-16	-2.1285113907711953e-16	-2.449286483401789e-16	-2.418206905371937e-16	-2.3321702583543975e-16	-2.942554282311235e-16	-4.3199691241814117e-16	-5.673275817411128e-16	-5.956736717540078e-16	-4.902532760742914e-16	-3.5646374298057544e-16	-2.5307635092152624e-16	-2.0159644448329893e-16	-1.752294597522647e-16	-1.3223929655175062e-16	-9.719392222950104e-17
22	-5.79547376648192e-16	-6.484519594179227e-16	-7.131472288715653e-16	-7.219634318260257e-16	-6.961910731338744e-16	-6.439064927038098e-16	-5.890499822552871e-16	-5.503030769053188e-16	-5.440515833343068e-16	-5.551403683509749e-16	-5.671233975366793e-16	-5.899092728533612e-16	-5.946941637329671e-16	-5.717981864173997e-16	-5.196318543509324e-16	-4.551356912599149e-16	-3.9752454621988984e-16	-3.4235469128090626e-16	-2.973540044010064e-16	-2.909527423319203e-16	-3.466370914260133e-16	-4.3049884416203216e-16	-4.806547090528002e-16	-4.963196532693848e-16	-5.345674849761162e-16	-6.290619227261093e-16	-7.138535311953338e-16	-7.00704319542095e-16	-5.963601190579356e-16	-5.138834640197572e-16	-5.30655901007845e-16	-6.081501807939509e-16	-6.491598116728361e-16	-6.235438636890156e-16	-5.90853493311841e-16	-5.799371896565632e-16	-5.696971997347595e-16	-5.309002471010129e-16	-4.965672165319563e-16	-5.205036716400067e-16	-5.964712520498771e-16	-6.409153246121015e-16	-5.916370894428752e-16	-4.936616215227044e-16	-4.540471048154636e-16	-5.357969944433424e-16	-6.795826018380795e-16	-7.535146126580123e-16	-6.889120530609208e-16
23	-7.632386021179578e-16	-8.067541232319736e-16	-8.581867752602776e-16	-9.279431588933677e-16	-9.812719313696035e-16	-9.939773138951316e-16	-9.39672041015934e-16	-8.216015879101148e-16	-6.554531784197245e-16	-4.929930295167602e-16	-4.01800507800459e-16	-4.0495760177437647e-16	-4.434803894951069e-16	-4.527389542640055e-16	-4.709935681527516e-16	-5.427236455392451e-16	-6.675679421200457e-16	-7.63601398516695e-16	-7.70146769797363e-16	-6.972302221466036e-16	-6.181338652465111e-16	-5.573079429855452e-16	-5.439025424957182e-16	-5.216345367732358e-16	-5.138957282559162e-16	-5.244489762844278e-16	-5.547181153655215e-16	-6.088551526978725e-16	-6.986611353330058e-16	-7.944879910850442e-16	-8.610892552398771e-16	-8.820373270641399e-16	-8.7670971953522845e-16	-8.669431428232743e-16	-8.679294020392205e-16	-8.564586448364007e-16	-8.443106689730993e-16	-8.582934394138381e-16	-8.966984705481773e-16	-9.237220182791703e-16	-9.248408286307304e-16	-9.292909238609823e-16	-1.0017783852072943e-15	-1.1269396385533498e-15	-1.2158925601156197e-15	-1.1980301435592156e-15	-1.0715647425742874e-15	-9.39078036488867e-16	-8.626644164953979e-16
24	3.268272146836291e-16	3.047125452511393e-16	3.095514503784622e-16	3.2089437232328843e-16	3.158977445114878e-16	3.31212237271899e-16	3.971020926324759e-16	4.86076892005656e-16	5.19948307819794e-16	4.846527437515481e-16	4.3329371148020377e-16	4.859222304290555e-16	5.369369388083846e-16	5.404506791309409e-16	4.609657879685013e-16	3.6459328677262057e-16	3.176490538860774e-16	3.1112478447443734e-16	3.0256093340451488e-16	3.0009937485372236e-16	3.3517826037098154e-16	3.9817048984363e-16	4.437225009260866e-16	4.467781872014938e-16	4.40245350608188e-16	4.337935708004651e-16	3.977447256635896e-16	3.2289735905070013e-16	2.519083809439496e-16	2.453707776173938e-16	2.843770288233946e-16	3.110190099004306e-16	3.104302416209179e-16	3.2791321946000814e-16	3.77232564416208e-16	4.1757427092644586e-16	3.94543435923059e-16	3.3086442973367657e-16	2.869214487972996e-16	3.073311073781506e-16	3.755253094276132e-16	4.532328647170584e-16	4.94756824390613e-16	4.921441555460005e-16	4.479148679887358e-16	4.1547246549652407e-16	4.4147628318640376e-16	5.236875314203727e-16	5.990475725407546e-16
25	2.410795847350345e-16	2.100164571929005e-16	2.0002012882772666e-16	1.7250070537018465e-16	1.4395607699036232e-16	1.7172465332201992e-16	2.7172627372795534e-16	3.7733284242151583e-16	3.869199576143811e-16	3.152678257268858e-16	2.4947196977905123e-16	2.683500527448799e-16	3.4700829305188487e-16	3.8633900550792615e-16	3.556191933578077e-16	2.84761835884228e-16	2.1714709982396903e-16	1.8676429886984956e-16	2.1397442509063013e-16	2.949087498288775e-16	3.924725998122816e-16	4.2845333428297275e-16	4.0123627834444386e-16	3.213576532489523e-16	2.781779850860267e-16	2.7301305610417765e-16	2.545225781547775e-16	1.9947778093585598e-16	1.4654359377640717e-16	1.494791968267022e-16	1.983752684552476e-16	2.2947233621292446e-16	2.206931096298459e-16	2.0065142009550528e-16	2.49005252989217e-16	3.1978293729033177e-16	3.5992709403247467e-16	3.4027046260005633e-16	3.0511168608615407e-16	2.9957529751442465e-16	3.3197581230145755e-16	3.655309340427399e-16	3.7131565711003004e-16	3.368889354006426e-16	2.5424165487714005e-16	1.7618277850920943e-16	1.338176939070921e-16	1.7400376714694356e-16	2.8777988884896254e-16
26	-6.048859849582933e-16	-6.68728840781916e-16	-7.433634173376996e-16	-7.66141046449622e-16	-7.07342865207683e-16	-5.754786661814761e-16	-4.630789980634795e-16	-4.155338899318233e-16	-4.757257101999867e-16	-4.644801332314787e-16	-4.56246948097713e-16	-4.080034106428789e-16	-4.558603165899396e-16	-4.933810250800996e-16	-5.229000573835299e-16	-5.327297706687874e-16	-5.734789210090847e-16	-6.351935632401648e-16	-6.484895672318998e-16	-5.448752123851781e-16	-3.760512917093309e-16	-2.7648841693612604e-16	-3.300582608957855e-16	-4.802967472273107e-16	-5.910035294168572e-16	-6.062476800413153e-16	-5.68986509796849e-16	-5.542610517192043e-16	-5.79764524514457e-16	-5.982033660731888e-16	-5.8327470882423e-16	-5.493950545295038e-16	-5.250078870008846e-16	-5.170957364807359e-16	-5.3947228268048965e-16	-5.90100283671628e-16	-6.579806129502975e-16	-6.912617536836753e-16	-6.516931398200835e-16	-5.725108198333803e-16	-5.420900530551246e-16	-5.896558392915358e-16	-6.655212050450035e-16	-6.961780691547815e-16	-6.843748041417258e-16	-6.803588394118106e-16	-6.934453817925571e-16	-6.759992320983784e-16	-6.081289482859169e-16
27	-2.461057444145899e-16	-2.4888382839454457e-16	-3.1671939393611414e-16	-3.5033517760662276e-16	-3.436008942371108e-16	-2.6103193050815153e-16	-1.4026968757562843e-16	-6.568115738171254e-18	4.292016719632791e-17	4.955020577516834e-17	1.100653915121547e-17	5.94639360220259e-17	-2.7323062587640277e-17	-9.57391177182922e-17	-2.208894054627321e-16	-3.4375760634596076e-16	-4.208307430673672e-16	-4.1261058712070636e-16	-3.179343948431957e-16	-1.7306470075470627e-16	-6.811400139581924e-17	-1.0268774375094481e-16	-2.6996611764400906e-16	-4.70422312703336e-16	-5.596383206263482e-16	-5.213577978712048e-16	-4.4325739559104556e-16	-4.268150317600194e-16	-4.599594648014538e-16	-4.588357062137831e-16	-4.0287296282202686e-16	-3.4509368055113065e-16	-3.479275236822614e-16	-4.103012064810466e-16	-4.978268194954358e-16	-5.849290222423543e-16	-6.587811966506249e-16	-6.9774559895572255e-16	-7.006704617172227e-16	-6.87464338610151e-16	-6.871771463001667e-16	-6.756485999535095e-16	-6.3046149041161285e-16	-5.838766849648152e-16	-5.843035080180615e-16	-6.369893142853235e-16	-6.868147769387787e-16	-6.877507069664296e-16	-6.549124520200963e-16
28	-3.569708355415012e-17	-6.126019580997697e-17	-1.1105118743916145e-16	-1.4073701720683083e-16	-1.199281512590249e-16	-5.649265402619774e-17	-7.295681205772593e-18	2.8488358047307735e-17	3.447351459163338e-17	8.98419032452565e-17	1.1688604909013753e-16	1.8155273903114402e-16	1.2637970468132714e-16	1.480741528655921e-16	1.3692989595958444e-16	3.0762520811363855e-17	-1.5534477181528555e-16	-2.848066698816798e-16	-2.6120596369186213e-16	-1.5045710631144698e-16	-9.375764082916693e-17	-1.2626601999116693e-16	-1.5832753439626343e-16	-1.5010268493344849e-16	-1.6234474541418543e-16	-2.721269491901558e-16	-3.812785590011852e-16	-3.7016114598389027e-16	-2.4105613665130875e-16	-1.310453563835124e-16	-1.2378755590221855e-16	-1.5408536154660436e-16	-1.1817041579944062e-16	-6.995465665636165e-17	-9.863476757849957e-17	-2.8089649687831517e-16	-4.985030596830129e-16	-6.381138711818983e-16	-6.687082823157652e-16	-6.5545808570015355e-16	-6.506434997656592e-16	-6.492580129248768e-16	-6.224643482243526e-16	-5.947629276842295e-16	-5.961531134535316e-16	-6.364152746301727e-16	-6.654150065889836e-16	-6.457294922159507e-16	-5.989978590767238e-16
29	1.2860623507490406e-16	1.9735794781980854e-16	1.8410704229306868e-16	1.0250502972444439e-16	1.450842232261124e-18	-2.788198353331451e-17	2.0631576625795643e-17	1.2907988240196341e-16	1.8601159101590666e-16	2.1397526537259115e-16	2.542371397306898e-16	3.1804824344403377e-16	3.2943898149026906e-16	2.643625461061978e-16	1.3880427713948132e-16	2.8274835870901256e-17	-8.90620453855268e-18	2.416400161553246e-17	9.427680873535934e-17	1.6657904925269033e-16	2.0566344539256644e-16	1.617522389871633e-16	7.784326410959674e-17	-2.3745574743880742e-17	-5.815213918714138e-17	-2.8002424010137484e-17	3.2130295990427636e-17	5.1756796826558664e-17	7.24932214013545e-18	-4.922266216412027e-17	-5.675265040454104e-17	-1.4795661204065418e-17	3.276619539811429e-17	1.960410553902427e-17	-2.1245951317105783e-17	-1.016058472741059e-16	-1.810955493367087e-16	-2.47660169769596e-16	-2.7729599033489406e-16	-2.8442485809779057e-16	-2.9492072127571355e-16	-3.2728793551270493e-16	-3.5535328928346334e-16	-3.5953216684552826e-16	-3.4082629044367715e-16	-2.7075814414944536e-16	-1.776223762976005e-16	-9.198254852972101e-17	-8.123423773438376e-17
30	-4.3175290122587105e-16	-5.086739555528577e-16	-5.249577864768348e-16	-5.05909266185651e-16	-4.872630294464594e-16	-5.002068245260975e-16	-5.249425982478919e-16	-5.324093646590044e-16	-5.002939054233493e-16	-4.3727963113348056e-16	-3.786538918717037e-16	-3.918661057106732e-16	-4.1228831806664776e-16	-4.507626555098538e-16	-4.647165414172093e-16	-4.406862992807263e-16	-4.1717314000519673e-16	-4.218261875975935e-16	-4.547467184153043e-16	-4.758113345641852e-16	-4.6759309514152e-16	-4.466196820669416e-16	-4.635391791727375e-16	-4.906413044193254e-16	-4.952247767057991e-16	-4.549016736121648e-16	-3.9248468538225593e-16	-3.5065089739836437e-16	-3.396013437857649e-16	-3.483175730853222e-16	-3.555374113816015e-16	-3.5979663360249037e-16	-3.603361724151382e-16	-3.5919314300571265e-16	-3.5538736073026133e-16	-3.6872461682805835e-16	-4.0750886396154306e-16	-4.570505619920552e-16	-4.908695524064603e-16	-5.17859604436099e-16	-5.581219404055598e-16	-6.14690474251182e-16	-6.489383998134972e-16	-6.2756138106680395e-16	-5.540229180923521e-16	-4.773667598377676e-16	-4.202135767143274e-16	-3.8975626229085013e-16	-3.7837648378760425e-16
31	-5.887665661892913e-16	-5.999043023679729e-16	-6.281848344720716e-16	-6.712735663706846e-16	-7.087165611468793e-16	-6.759379861675544e-16	-5.817333885612167e-16	-4.716067855401686e-16	-4.3191736820527765e-16	-4.428076884183259e-16	-4.626846009015456e-16	-4.369582046539922e-16	-4.1768795579808527e-16	-3.9043812527265284e-16	-4.094622580513539e-16	-4.660405228600661e-16	-5.52594335456322e-16	-6.087752391005236e-16	-5.681391814558501e-16	-4.1193357910029937e-16	-2.488366249997473e-16	-2.265415441506671e-16	-3.6114789163162783e-16	-5.189372191422957e-16	-5.581168336745834e-16	-4.973110922938672e-16	-4.580101710066041e-16	-4.939370064256802e-16	-5.331369802335761e-16	-5.126284124021145e-16	-4.741514292835236e-16	-4.753597121541341e-16	-4.97583459522527e-16	-4.896165736348836e-16	-4.882591059453271e-16	-5.54125491108947e-16	-6.728782155197881e-16	-7.337630815014031e-16	-6.816322731092023e-16	-5.90688885360896e-16	-5.797314311863185e-16	-6.427423792209248e-16	-6.971065679544508e-16	-7.047807403544341e-16	-7.041813932546688e-16	-7.296279945347569e-16	-7.412626159130259e-16	-6.958801515337317e-16	-6.131073913381864e-16
32	9.491541271733775e-17	1.7861895825820988e-16	1.9840551644524332e-16	1.7448844587399367e-16	1.4586732553937187e-16	1.0814188713124948e-16	7.091199987938696e-17	4.558799141884157e-17	6.508493602017013e-17	6.438034073444798e-17	5.5377398476120306e-17	-7.370671939700008e-17	-6.832605024342629e-17	-4.099185233907729e-17	1.1698990418101198e-16	2.9288540510394643e-16	3.649555712217521e-16	3.077934355406072e-16	1.785905953307207e-16	3.759542955071049e-17	-9.982396486526659e-17	-2.2920716780133293e-16	-3.186675571816009e-16	-3.43711425486067e-16	-3.3003625003447556e-16	-3.410031477620094e-16	-3.8135493151500044e-16	-3.988487273878706e-16	-3.5297220931237686e-16	-2.8660600470470492e-16	-2.702467630220354e-16	-3.0952341876970804e-16	-3.400991105069411e-16	-3.179953757817152e-16	-2.500866765779428e-16	-2.0380547287072802e-16	-2.0550987410772863e-16	-2.451617603763153e-16	-3.1865308846921625e-16	-4.306356028346417e-16	-5.567443414491758e-16	-6.142013599462355e-16	-5.573334658804776e-16	-4.676838944251243e-16	-4.503421826829932e-16	-5.346267603579574e-16	-6.106413709679914e-16	-5.708606866701886e-16	-4.3288216351302633e-16
33	-3.5237265313796834e-16	-3.551962098367135e-16	-3.4178499623034104e-16	-2.967849221901819e-16	-2.8967557784600146e-16	-2.9676399888148845e-16	-2.7609083455300036e-16	-2.25703782817722e-16	-2.1528767300795327e-16	-2.710253689892683e-16	-3.203080694430572e-16	-3.1124610819241604e-16	-2.266269111408085e-16	-1.8334701680937743e-16	-2.0724074226137365e-16	-2.6272269558665955e-16	-2.869760036326247e-16	-2.67091487157573e-16	-2.5970352604202985e-16	-3.1346886649735207e-16	-4.168325953258478e-16	-5.170662808633623e-16	-5.610452950980063e-16	-5.944720684945398e-16	-6.093514198234536e-16	-6.112060535277574e-16	-5.696192236243373e-16	-4.848688525865502e-16	-4.1087300175228007e-16	-4.082624170513545e-16	-4.728759991113736e-16	-5.329870263256143e-16	-5.184346931915744e-16	-4.3991462359678343e-16	-3.623330272305805e-16	-3.4020373613202793e-16	-3.670406557678076e-16	-4.0630628241413497e-16	-4.4071695206917707e-16	-4.778237511976719e-16	-5.283466100814489e-16	-5.693642886381048e-16	-5.723450845843187e-16	-5.649829896882053e-16	-5.367568470454854e-16	-5.176273496056527e-16	-5.26446749584197e-16	-5.468608622210044e-16	-5.557525266950212e-16
34	-8.16021646192585e-17	-1.6252188372014446e-16	-1.6899583965746404e-16	-1.4100400995647883e-16	-1.2861441601448314e-16	-1.6720132348724354e-16	-1.9377699404734107e-16	-2.0797422374397496e-16	-1.4885309093244237e-16	-1.853807478794281e-16	-1.4928601305101304e-16	-1.226129893297488e-16	-4.870912794572915e-17	-3.8622749658124654e-17	-3.819642338499709e-17	-2.7186099018419162e-17	8.427520785382993e-18	1.270815636476474e-17	-7.186733181148251e-17	-2.240317960751729e-16	-3.3185100535788235e-16	-2.988007346650499e-16	-1.9891954128840396e-16	-1.2562625833638267e-16	-1.5844858743735194e-16	-2.0909048857815192e-16	-1.8620635885355657e-16	-9.119561842198913e-17	-1.8518736860272016e-17	-3.893774935865774e-17	-1.2076792346006206e-16	-1.7547017885561032e-16	-1.5003734644330258e-16	-8.421411554850049e-17	-2.0321264494716604e-17	-6.209006872169434e-18	-3.926535607077979e-17	-9.944048117518767e-17	-1.6516884120157056e-16	-2.1561344722659234e-16	-2.3131319182787954e-16	-2.0404000444877743e-16	-1.570271680258879e-16	-1.0325840727439869e-16	-6.143086614293709e-17	-4.151076515576651e-17	-1.4744271491777093e-17	-4.492373876943697e-18	-2.6752459104907746e-17
35	-3.49290657540155e-16	-3.7989950263731634e-16	-3.6323125985375377e-16	-4.094804536344815e-16	-4.839213194243982e-16	-5.143584051973635e-16	-4.759368330957295e-16	-4.4002731847338835e-16	-4.548567565739366e-16	-5.005164466958731e-16	-4.815987822265383e-16	-4.1086694899535967e-16	-3.343617469895397e-16	-3.227580051356352e-16	-3.7157258697628547e-16	-4.154992773259168e-16	-4.295247824920737e-16	-4.1234716465902227e-16	-3.766674163145444e-16	-3.083364434637886e-16	-2.3047119835298574e-16	-1.9226633144503803e-16	-2.3156769157586163e-16	-2.792933976596613e-16	-2.77159454138611e-16	-2.2567713293104023e-16	-1.8542554471708127e-16	-2.1272947301811236e-16	-2.8344167622241375e-16	-3.425207910165987e-16	-3.613069150117176e-16	-3.4485024809948373e-16	-3.091731602426854e-16	-2.671310724058588e-16	-2.360680539548745e-16	-2.4775559044726945e-16	-3.162326764216626e-16	-3.9564007717911287e-16	-4.3307732394342e-16	-4.256454416507102e-16	-4.094349336107825e-16	-4.0157516425792825e-16	-3.9166838303292135e-16	-3.675160705034736e-16	-3.4588415815540275e-16	-3.421082247468066e-16	-3.166200218920584e-16	-2.422534416746054e-16	-1.4321343748647144e-16
36	1.4872926642574518e-16	1.0205339501965446e-16	8.264779608676271e-17	8.113200304039532e-17	8.768651784978586e-17	6.998108423492991e-17	1.9745355224227674e-17	-3.185016070148205e-17	-1.6311425174367543e-17	5.981064154237384e-17	1.5804524934408002e-16	2.156029717065826e-16	2.378331219450593e-16	2.3760901598871744e-16	2.6268348329718997e-16	3.00396914501714e-16	3.2036877884410893e-16	2.9343332800515345e-16	2.293163554168173e-16	1.5418424013299125e-16	1.0180191678667047e-16	8.663453835284269e-17	8.218403128349108e-17	9.493000903125017e-17	1.392377505169659e-16	2.2236072102404405e-16	2.8038899310845827e-16	2.791120013313201e-16	2.404447909107276e-16	2.3077872613356596e-16	2.476709153105242e-16	2.395714161011791e-16	1.8312483942469251e-16	1.6387619215700304e-16	2.1597433660928918e-16	3.200973768222649e-16	3.6170519154201515e-16	3.258157059832741e-16	2.915954163149472e-16	3.4596151595410116e-16	4.578243683058857e-16	5.293874762341908e-16	5.19491921171778e-16	4.982336433461713e-16	4.904050620530108e-16	4.943078261605608e-16	4.969973237667231e-16	5.132542904894645e-16	5.350212483132704e-16
37	1.0012483473196261e-16	4.22497379331917e-17	8.316166508338552e-17	2.208260101690505e-16	3.027241544386361e-16	2.384588955654194e-16	8.496046857824742e-17	-4.0526477299972893e-17	-6.617915982932923e-17	-1.8263060891388347e-17	4.679225022426388e-17	1.3508413301609027e-16	2.1377284386317876e-16	2.563177573892406e-16	2.8230980730403756e-16	3.003347436461663e-16	3.022836094251907e-16	2.5334738892000533e-16	1.2293449812896438e-16	-4.3278717144954415e-17	-1.429199067314811e-16	-1.0721219242041923e-16	2.89630468707283e-17	1.6553513274660967e-16	2.4326513161732095e-16	2.63040155969284e-16	2.565188721260178e-16	2.303472035042157e-16	1.7913052005505075e-16	1.2771863744247555e-16	9.989246638722012e-17	9.212039486537171e-17	7.936799746299192e-17	6.188890254236507e-17	6.517374030926148e-17	1.214032262602886e-16	1.9350558149192105e-16	2.2634200363215057e-16	1.735049097101539e-16	7.287623115985758e-17	-4.769454550690831e-18	-2.286744062255154e-17	-1.5063098311515972e-17	-3.589490046402098e-17	-8.397596559398654e-17	-1.1216178706496476e-16	-7.671812073443895e-17	-1.1037569978725808e-17	2.6359764389148637e-17
38	2.2484086929521787e-16	1.6570541352118702e-16	1.9614417514641552e-16	1.9252708260654565e-16	1.696173848656311e-16	1.2102495142530381e-16	7.668937779590647e-17	4.156675530172747e-17	3.454432114038292e-17	4.7538866918376687e-17	1.0017584413737537e-16	1.6353188052986766e-16	2.7058350240003285e-16	3.1200568242397925e-16	3.037599101747113e-16	2.664464570038772e-16	2.1623136178157948e-16	1.522739725902163e-16	9.424271376510714e-17	8.347847282178701e-17	1.3624480751922498e-16	2.137999874526155e-16	2.4435559474908237e-16	2.458717835614489e-16	2.487933428462056e-16	2.818462388426821e-16	3.1575483311348664e-16	3.108932679164183e-16	2.9268722757740134e-16	2.916498362281383e-16	3.079608755912981e-16	3.0101985810175556e-16	2.51140948300464e-16	1.8583355563659912e-16	1.6030451841675277e-16	1.6610279645373962e-16	1.6948039684381598e-16	1.4654064389898757e-16	1.1598711255412038e-16	9.434543859264607e-17	9.676642528107008e-17	1.0555417262719948e-16	1.0240273670131156e-16	8.845079480950425e-17	7.294137172831498e-17	9.029233042644602e-17	1.6953269538826084e-16	2.7841761461440625e-16	3.449371808166893e-16
39	2.7190522953531644e-16	2.1909016042154688e-16	2.14789710498536e-16	2.1304654765619679e-16	2.001179070842003e-16	1.704966961517492e-16	1.531399875591376e-16	1.7397693329885385e-16	2.2501429107786404e-16	2.6104520736154524e-16	2.5735862733145194e-16	2.7713447426970153e-16	2.765941000693117e-16	3.1770601916597115e-16	3.1210614031813613e-16	2.3526999991439797e-16	1.0766458546374711e-16	-7.699894266567246e-18	-4.738647186291254e-17	1.5173063377751033e-17	1.3156506510191182e-16	2.1362833688854177e-16	2.146766512967533e-16	1.8969494110333309e-16	2.1298863555698393e-16	2.636344435697318e-16	2.562400538784866e-16	1.7298611073882002e-16	1.0494660878075764e-16	1.381170479003158e-16	2.2405251833272976e-16	2.4928328574615694e-16	1.92707980550726e-16	1.4807788418576323e-16	1.8497279759660999e-16	2.5890096335443837e-16	2.7961620880203557e-16	2.5022864283433564e-16	2.2247628871947423e-16	2.1735712753958528e-16	2.1574299891496995e-16	2.2508131332069757e-16	2.728013642922759e-16	3.6392548087612505e-16	4.3372855361890016e-16	4.560177619025666e-16	4.787380265503379e-16	5.424311184001433e-16	6.129530056640465e-16
40	-3.572971379088824e-16	-4.3593172417889184e-16	-4.766056612485637e-16	-4.901304513556701e-16	-4.563222571256962e-16	-3.770881104512162e-16	-3.0097414098948887e-16	-2.298794303019853e-16	-2.8808424070176067e-16	-2.615328807851229e-16	-3.460765815265477e-16	-3.6659056100837053e-16	-3.1446345888659107e-16	-2.4432510267732253e-16	-2.647392479787216e-16	-3.697856004851255e-16	-4.669019703847127e-16	-4.831287948851332e-16	-4.518922902382472e-16	-4.398426480317936e-16	-4.391325277681759e-16	-3.843479085739634e-16	-2.718326509942384e-16	-2.0658107341089401e-16	-2.646599303904526e-16	-4.101956489138009e-16	-5.14839881081182e-16	-5.198809495284632e-16	-4.733493216610363e-16	-4.4338243515728587e-16	-4.3634974787499423e-16	-4.1491025117643283e-16	-3.6450358712516485e-16	-3.262535764754111e-16	-3.1099384282650775e-16	-3.300239227789535e-16	-3.5259804971160607e-16	-3.6652660189775453e-16	-3.5917618422445506e-16	-3.3772809458214404e-16	-3.2403251409552655e-16	-3.3818593229824796e-16	-3.8045492425356936e-16	-4.33284822673994e-16	-4.693376782405161e-16	-4.579158584900717e-16	-3.907188049638886e-16	-2.793216809568085e-16	-1.8555494785524327e-16
41	-6.256446588420905e-16	-5.969396239446554e-16	-6.210105114787095e-16	-6.309089025793401e-16	-6.051752506572927e-16	-5.440518596129568e-16	-5.109714680455103e-16	-5.22877024608937e-16	-5.587394156367006e-16	-5.524431373158077e-16	-5.331098331084794e-16	-5.229582703910374e-16	-5.629803025852288e-16	-5.501512364793212e-16	-5.099734242876819e-16	-4.929464953529919e-16	-5.563343992607251e-16	-6.485555987527474e-16	-6.844674095455844e-16	-6.207183370983404e-16	-5.184651618883415e-16	-4.610030905656393e-16	-4.751441893067577e-16	-5.252385352297469e-16	-5.63517664478325e-16	-5.960515207377614e-16	-6.393049273700769e-16	-6.917214430767578e-16	-7.085146593140826e-16	-6.554174403673883e-16	-5.590138680973489e-16	-4.852343257259911e-16	-4.813062460915225e-16	-5.276842925952916e-16	-5.986547793686616e-16	-6.539848580092395e-16	-6.977135365870781e-16	-7.132826247378835e-16	-6.836064763686856e-16	-6.152135807984117e-16	-5.691447740099481e-16	-5.802006712298822e-16	-6.341313777531351e-16	-6.753006347207967e-16	-6.626723867549355e-16	-6.1716619479314e-16	-5.742006479363257e-16	-5.578461018188347e-16	-5.518619970194741e-16
42	-1.57620210375862e-16	-2.537817559765831e-16	-2.7203737393360526e-16	-2.374042952730649e-16	-1.906218285626564e-16	-1.3386838175388154e-16	-6.069799314016702e-17	-3.3614977297248974e-18	-2.4036539768563346e-17	-1.108720405481016e-16	-1.8254905504786924e-16	-1.9053900051703787e-16	-9.686580801257673e-17	-3.1392374747267536e-17	-2.2903043737172937e-17	-4.519506259876464e-17	-6.552836759792042e-17	-8.755337874422521e-17	-1.2021617446488893e-16	-1.300197449596544e-16	-7.871587346432883e-17	2.086027995038147e-18	5.133640009779447e-17	2.6376550024808053e-17	-1.1694209069482758e-17	-1.1986095654615993e-17	1.8313587453848494e-17	2.230755525395719e-17	-2.630803861374174e-17	-9.99751774424026e-17	-1.458700595162411e-16	-1.5025985372152678e-16	-1.1387314422428797e-16	-6.611380266750163e-17	-1.2376327675318092e-17	-6.49811034240979e-18	-5.486503129485641e-17	-1.313901529798193e-16	-1.771436221502415e-16	-1.8632097158943236e-16	-1.9018022591679378e-16	-2.27918476859238e-16	-2.7418297777493396e-16	-3.0100457057226e-16	-2.879938574289919e-16	-2.4664657650784126e-16	-1.887479873837815e-16	-1.1062178689113331e-16	-3.88523214318663e-17
43	-6.605949775630295e-16	-7.1437835463546e-16	-7.373043740743721e-16	-7.2246151617121955e-16	-6.942875417522793e-16	-6.363269293990823e-16	-5.579332597036225e-16	-4.70287423929349e-16	-4.3273195315452063e-16	-4.062664676755631e-16	-3.9026663385688503e-16	-3.615396576414975e-16	-3.974166378632266e-16	-4.4002832656605084e-16	-5.132380784119782e-16	-5.832662916118591e-16	-6.490221778242646e-16	-6.8765673492276905e-16	-6.52681344579662e-16	-5.180474525208368e-16	-3.626515925490966e-16	-3.136715618369067e-16	-4.1323598877489593e-16	-5.66829249152819e-16	-6.263169121738404e-16	-5.714115924820628e-16	-4.785367019031237e-16	-4.47534667201114e-16	-5.003706902416939e-16	-5.854058131112235e-16	-6.432092844956545e-16	-6.429992101524668e-16	-5.900241442575127e-16	-5.339606750960724e-16	-5.286478376506946e-16	-5.935621497866435e-16	-6.757415325739086e-16	-7.106568416165875e-16	-6.892188141835974e-16	-6.807319268817505e-16	-7.574151680435032e-16	-8.931793807789445e-16	-9.996662005252828e-16	-1.0215337227745098e-15	-9.692116250565309e-16	-8.940286725312753e-16	-8.129109412600784e-16	-7.273467415559895e-16	-6.583399234823933e-16
44	1.0537062094403564e-16	6.269671388296553e-17	6.128649850625e-17	1.0131078848810896e-16	1.5270863812925267e-16	1.9234182718570818e-16	2.1045292165233914e-16	2.3146041698044535e-16	2.237880705360218e-16	1.5824172870782744e-16	5.378357874339168e-17	-4.2391442540115724e-17	-1.835800831725385e-17	7.01257872916227e-17	1.4841742888794239e-16	1.449171118606954e-16	7.730013298792468e-17	4.092966016276643e-17	9.14741685264686e-17	2.0082488846935443e-16	2.5479091229845583e-16	1.6640441340586966e-16	1.6928194647652368e-17	-8.376339667532806e-17	-4.012625269707569e-17	5.830958718786506e-17	9.269205529019668e-17	2.4056866582977523e-17	-7.008843715340038e-17	-1.0870243931220659e-16	-8.236130571313496e-17	-4.961366928745618e-17	-4.461394455425139e-17	-6.433775377478458e-17	-5.3592619718675415e-17	-3.464558357494469e-17	-3.026892359993181e-17	-6.22963733212416e-17	-1.2058724076563845e-16	-2.0119521401608327e-16	-2.795079903612522e-16	-3.027643044985642e-16	-2.362300168464774e-16	-1.4497346201916722e-16	-1.1996941950461903e-16	-1.8357903888150076e-16	-2.482190551247289e-16	-2.057492250833445e-16	-5.686315782478021e-17
45	-1.9075196897280872e-16	-2.2095427538833509e-16	-2.764648438528157e-16	-3.2471174919759577e-16	-3.204071082812843e-16	-2.0672791320082912e-16	-4.376654834541902e-17	6.056963026628987e-17	3.3161318846774746e-17	-3.5458699085906206e-17	-5.479534463684669e-17	-2.800775263115012e-17	-1.5499551728048938e-17	-6.078418631766005e-17	-1.4891716921759072e-16	-2.1505357285546986e-16	-2.475850247690853e-16	-2.5779464645887434e-16	-2.501337689649367e-16	-2.0243617360631373e-16	-1.2712902043906098e-16	-8.559063210801925e-17	-1.0514655028777795e-16	-1.748331731815132e-16	-2.0975846417463484e-16	-2.1153080919607014e-16	-2.119460455027615e-16	-2.5039374509060904e-16	-3.0281091942640974e-16	-3.2314656426352825e-16	-3.063504601098926e-16	-2.976329344823802e-16	-3.092809684080358e-16	-3.1455600294570085e-16	-2.592698008482659e-16	-1.8250134289276158e-16	-1.5299719662924306e-16	-2.1391079312412317e-16	-3.160620964466254e-16	-3.966689049173694e-16	-4.508849677819616e-16	-5.095468300613221e-16	-5.720290748960308e-16	-6.04775531288613e-16	-5.733707121152661e-16	-5.058477109150177e-16	-4.620367878427533e-16	-4.434301381915788e-16	-4.0908397815190716e-16
46	-3.308163441791552e-16	-4.232589377291816e-16	-4.2387266162811763e-16	-4.028443534783357e-16	-3.903796865763246e-16	-3.5640725975525926e-16	-2.7454859675963304e-16	-1.8994081160621997e-16	-1.8932172188042662e-16	-2.53602689816417e-16	-2.927336690256158e-16	-2.914843985978781e-16	-2.518702394291385e-16	-2.8104954287653823e-16	-3.4429660588031435e-16	-3.656900781738484e-16	-3.384214616073975e-16	-3.1029653065075273e-16	-3.029019255471586e-16	-2.862532002825021e-16	-2.6003852301892996e-16	-2.811141171925205e-16	-3.589931391742084e-16	-4.3112481479999493e-16	-4.2105373922324034e-16	-3.806059956822938e-16	-3.797143185759632e-16	-4.102843560896062e-16	-3.862600158227231e-16	-3.0389749106594216e-16	-2.6509556293197394e-16	-3.4574101981062826e-16	-4.599162482391881e-16	-4.773248874186012e-16	-3.696121060744448e-16	-2.727754422786739e-16	-2.86348640810075e-16	-3.8347791436935536e-16	-4.649808683180687e-16	-5.023436385458012e-16	-5.295087150944138e-16	-5.548701133946367e-16	-5.449578617920882e-16	-5.0184779559833745e-16	-4.846799540210256e-16	-5.190927820522313e-16	-5.534387498542564e-16	-5.022484723782372e-16	-3.855522760229912e-16
47	-2.243252285278494e-16	-2.823549459429379e-16	-2.89948016026129e-16	-2.752294632865378e-16	-2.4457464112166195e-16	-2.0707041052431443e-16	-1.5391959196606854e-16	-8.833756187002139e-17	-3.2287513216334464e-17	-7.26606081141003e-18	-1.5729299743439484e-17	-4.702722465653273e-17	-2.167966492832984e-17	2.2322599877086265e-17	4.4147319844878344e-17	1.0931081273198946e-18	-1.0053702713881559e-16	-1.9868664595173183e-16	-2.3362639703516516e-16	-1.9901382446037278e-16	-1.434779521985072e-16	-1.2203620560322835e-16	-1.2930928944194277e-16	-1.1088637146767469e-16	-3.5716536467595065e-17	3.5730957637889907e-17	2.1305310416044103e-17	-7.675123446235548e-17	-1.6449376201875575e-16	-1.7189151236207787e-16	-1.2262080052117882e-16	-1.059548846295748e-16	-1.3364250686297843e-16	-1.569243227445953e-16	-1.1676959262900913e-16	-7.405192234580084e-17	-8.512868545669642e-17	-1.4947021665478743e-16	-1.9786780029338533e-16	-2.1144233637600689e-16	-2.1477488895516433e-16	-2.4065382958655043e-16	-2.62204085420659e-16	-2.5777711620336466e-16	-2.3430468278728744e-16	-2.1638126407020576e-16	-1.955044679348524e-16	-1.491929342726183e-16	-9.436840389763291e-17
48	1.4067881822449443e-16	2.179446390931218e-16	2.524903467225528e-16	1.5032613637753287e-16	4.873085320064647e-17	3.198512541673985e-17	6.038774312314182e-17	5.54072011171879e-17	3.5648530604959423e-17	7.767720723002913e-17	1.8909529259259338e-16	2.898865867642416e-16	2.9940584197840623e-16	2.389620482139823e-16	1.4179945483910569e-16	4.9520311873651036e-17	-1.2968796921791693e-17	-2.810412006216715e-17	-1.4874442816035228e-17	-1.6240887498059997e-17	-3.0756988874849225e-17	-1.437838812601644e-17	6.503218411173086e-17	1.2770961909800786e-16	1.1696525638158656e-16	4.86454290002074e-17	2.2457134161527537e-17	7.40383750409617e-17	1.2755022787552112e-16	9.761952504101687e-17	8.447453250164973e-18	-4.582201707738119e-17	-1.4750481543391073e-17	5.869754704192728e-17	1.3136982778388608e-16	1.7402928510217661e-16	1.8873497107027336e-16	1.7361761336227246e-16	1.342225340769725e-16	9.118622677128149e-17	8.03732659933803e-17	1.0357814790864453e-16	1.262268235735765e-16	1.1760359302942292e-16	1.0812389709589246e-16	1.742493281569825e-16	3.111282819342691e-16	4.176767956079177e-16	3.9821374723386045e-16
49	4.454676656176476e-16	5.497305650162584e-16	7.355337893494187e-16	8.318703416113175e-16	7.845642461660087e-16	6.61834394620772e-16	5.710009028401643e-16	5.461245393958249e-16	5.439534727616457e-16	5.163244030812218e-16	5.037776872897233e-16	5.189741541825106e-16	5.386911455077098e-16	5.099098845741985e-16	5.347750884869085e-16	6.483541796980431e-16	7.940600219764274e-16	8.476179775515089e-16	7.485459858009128e-16	5.961434956225381e-16	5.240412541777361e-16	5.474120312672332e-16	5.683307017724877e-16	5.081649966565313e-16	4.2728358927434964e-16	4.1814418445173103e-16	4.932870396507447e-16	5.444139388532464e-16	4.714678590896494e-16	3.2651748223464005e-16	2.3583398069687435e-16	2.6958630262464987e-16	3.5880344297027485e-16	4.012178937798185e-16	4.1565134179818597e-16	4.597618197170585e-16	5.261020970875508e-16	5.250754918719944e-16	3.816507787935052e-16	1.627598758012755e-16	6.9101472584361374e-18	-5.9000204745292225e-19	6.82129924939586e-17	9.371189090641654e-17	6.273284605008045e-17	3.902935411902313e-17	5.5103900813003924e-17	6.630623596233478e-17	4.57677594638744e-17
50	3.076397869988967e-16	2.4803152606944683e-16	2.639053314413456e-16	2.6608980077033637e-16	2.1312493864480338e-16	1.6464456114505945e-16	1.8649375638697025e-16	2.553980952494824e-16	2.790963989270762e-16	2.4097509970674014e-16	2.0005315015734638e-16	2.8738682543230056e-16	4.0928326538172187e-16	4.877156998274185e-16	4.446683182635127e-16	3.241928367260823e-16	2.1306311785005884e-16	1.4704758130746254e-16	1.0656155433378128e-16	7.935944081380624e-17	7.833449942911581e-17	1.127753661684753e-16	1.6637766958662345e-16	2.0113972987311813e-16	2.021463602947551e-16	1.6978208858036462e-16	1.2866102026515848e-16	1.1748643325388248e-16	1.4734580457216177e-16	1.8612823772052062e-16	1.8271849094836569e-16	1.4169845769692297e-16	1.276987802464112e-16	1.8300835827482662e-16	2.6599658827439345e-16	2.8788323031680167e-16	2.1912255276038312e-16	1.2897731322233175e-16	9.111852660602689e-17	1.172322910508113e-16	1.6483869130643104e-16	1.929659185370289e-16	1.940659582604772e-16	1.9260600575863606e-16	2.1010694818796822e-16	2.6704710737779785e-16	3.521214702728386e-16	4.217970040672402e-16	4.3665405097538245e-16
51	4.8561392951802497e-17	3.3860172023540644e-17	7.102001509524378e-17	6.376213668817581e-17	5.849348624140448e-17	8.139002904982325e-17	9.757830875751904e-17	1.811000725354926e-17	-6.816827744938477e-17	-9.274788872771112e-17	2.266832401658169e-17	1.418952478608101e-16	2.1514242916904063e-16	1.9673168671119053e-16	2.332678280058473e-16	3.37024151982754e-16	3.9431110446117875e-16	3.1848126216547167e-16	1.3556765422129344e-16	-3.56187233351096e-17	-1.0569114727047576e-16	-6.407546775458633e-17	6.283305340490173e-18	7.222560130017834e-17	9.187296705067503e-17	1.2418601484662646e-16	2.0828378984606561e-16	3.080969062347979e-16	3.3353686349783353e-16	2.4444282171831775e-16	1.1904534328952326e-16	5.830967264560924e-17	7.09818598265931e-17	9.434885382320745e-17	8.422942376201464e-17	9.667546970348978e-17	1.4281908979818568e-16	1.7862549916787792e-16	1.188449136187609e-16	-5.6175005805974905e-18	-7.786639908244979e-17	-3.64968400854989e-17	3.6525701692048275e-17	5.98512391656735e-17	7.676451196561715e-18	-5.3161378876191776e-17	-7.024117390099561e-17	-6.473417677843475e-17	-6.494291686005504e-17
52	-2.256031729188694e-16	-1.1110485742602884e-16	3.46252038475029e-17	1.1208857779915213e-16	9.921691596283595e-17	2.0075983097026804e-17	-3.275111433400132e-17	-1.0723135621286888e-16	-8.988870205164185e-17	-1.0371144133649945e-16	-4.5932290518097886e-17	-1.802790380650114e-16	-8.456525804493194e-17	-7.157100652985898e-17	7.271145515026623e-17	2.1908246820732797e-16	2.3933483498392464e-16	1.438890337049499e-16	1.5588771166202178e-17	-1.0440942207329071e-16	-2.7644490262926464e-16	-4.904222736090491e-16	-6.580368790974633e-16	-6.314429052219845e-16	-5.207639641968835e-16	-4.750826855309732e-16	-5.525012328378806e-16	-6.291219112154402e-16	-5.80587416914708e-16	-4.484305022387832e-16	-3.516909304823005e-16	-3.3484676352421e-16	-3.2955728282937745e-16	-2.6194089922615827e-16	-1.586009045174941e-16	-8.534480614316464e-17	-1.0030256496653563e-16	-1.9662927834129364e-16	-3.499686350405033e-16	-5.161744025636238e-16	-6.488694014967828e-16	-6.887122894564189e-16	-6.611511717436977e-16	-6.245450088701151e-16	-6.427900202591815e-16	-7.158282830217073e-16	-7.480422879469867e-16	-7.042789966298505e-16	-5.979547071531514e-16
53	-2.0563846788734976e-16	-2.2842660406044715e-16	-2.4762118818692006e-16	-2.9067751038583786e-16	-3.271098970420488e-16	-3.5427330387197933e-16	-3.8531829587686236e-16	-4.12081991295592e-16	-4.076652372567325e-16	-3.611375101614967e-16	-2.968140654780201e-16	-2.300889510266697e-16	-2.320506596635369e-16	-2.4656829528516286e-16	-2.8971530637581435e-16	-3.207566602843547e-16	-3.1357418162754254e-16	-2.780093406847013e-16	-2.571937271510242e-16	-2.7682456306225385e-16	-2.9865221972632534e-16	-2.668817413678418e-16	-1.870652537520688e-16	-1.4992702868641911e-16	-1.9360960882343255e-16	-2.5614980033921316e-16	-2.511865608935052e-16	-1.9646932226393938e-16	-1.8480808655819675e-16	-2.4774513480584676e-16	-3.0757356437850416e-16	-2.7871528312717364e-16	-2.0004697462144564e-16	-1.4530230528585784e-16	-1.6310794877880585e-16	-1.6032301713919308e-16	-1.1957789959844862e-16	-9.91712646385549e-17	-1.4237672328886318e-16	-2.0947475482048022e-16	-2.226582041379203e-16	-1.7302381097027732e-16	-1.2709114232297626e-16	-1.2156005201971512e-16	-1.2023391861237253e-16	-6.767143335499169e-17	1.0746844359653492e-17	4.257641182639638e-17	-1.143547581069629e-17
54	2.6465857508018443e-17	2.3737008166331624e-18	1.3140903019910445e-17	4.8923406321623657e-17	6.18532848525973e-17	3.7133609926193825e-17	-8.86249461904499e-18	-4.6776687581871033e-17	-5.0878299908041497e-17	-5.502471830679514e-17	-5.4440364255495165e-17	-4.359294456956401e-17	-1.7637196133335886e-17	2.3303363042664155e-17	8.946047914100843e-17	1.723621997966364e-16	2.5156648279794735e-16	2.851903709629363e-16	2.4259897177157144e-16	1.5360460391682047e-16	8.19406238802618e-17	6.245591532880323e-17	7.040113968603332e-17	7.645994148635833e-17	8.967084579744714e-17	1.3916486365522908e-16	1.949220571119512e-16	1.9641525371367765e-16	1.287767047213252e-16	5.918512516473061e-17	4.907388195008388e-17	9.886438095903473e-17	1.5950764132529964e-16	2.1711952549784462e-16	2.5832093904308195e-16	3.024314376064136e-16	3.1411708569345394e-16	3.0248359816461736e-16	2.8662845483560283e-16	2.967786299558004e-16	3.21200814816243e-16	3.423209691043383e-16	3.453898008590103e-16	3.5453354094569954e-16	3.64836627400689e-16	3.848833581276637e-16	4.151883756847546e-16	4.528737636607853e-16	4.742627337071525e-16
55	-4.1645688480925263e-16	-4.0251081583199376e-16	-3.0269932368734935e-16	-2.557221513766612e-16	-2.944711262983774e-16	-3.4504704811244695e-16	-3.587958370184596e-16	-3.4711803372576365e-16	-4.55036888757092e-16	-4.953831844569857e-16	-5.69985973584953e-16	-4.4045973795285705e-16	-3.1969710332341827e-16	-2.0764485622817609e-16	-2.033670689681288e-16	-2.542105445829138e-16	-3.2837692676101954e-16	-4.165524435511343e-16	-4.942602466176284e-16	-5.008533294762355e-16	-4.2415731903807757e-16	-3.2939627883553793e-16	-3.088560454006374e-16	-3.334628831721537e-16	-3.24109540837053e-16	-2.388196720760366e-16	-1.379665926695673e-16	-1.1620062868514178e-16	-1.9098888318742035e-16	-2.9591363199098656e-16	-3.5493612567678124e-16	-3.399376172754467e-16	-2.9478283750543916e-16	-2.6470259421939814e-16	-2.8514136956113536e-16	-3.167609167751766e-16	-3.3891187088136316e-16	-3.4569231931105156e-16	-3.745096687920297e-16	-4.367002727357128e-16	-4.954456963002052e-16	-5.17292611665939e-16	-5.276658349636636e-16	-5.601034646884327e-16	-6.01539392008487e-16	-6.033868628275114e-16	-5.169298511549127e-16	-3.825423051263702e-16	-2.8658564017503506e-16
56	-2.813475032955016e-16	-1.8277729930299381e-16	-1.4038305235102455e-16	-1.64848668349402e-16	-2.629734525659542e-16	-3.389927921799811e-16	-3.307093713735557e-16	-2.4119921547792773e-16	-1.8462185794975405e-16	-1.5120576308721792e-16	-1.276459235732786e-16	-3.9020397209528195e-17	-1.0362093327189932e-17	-5.494281164161751e-18	-8.683512219872006e-17	-1.9737615868033322e-16	-2.6964659325467964e-16	-2.916681382087733e-16	-2.708186828409396e-16	-2.2556394849345947e-16	-1.6047415873678257e-16	-9.648375028973295e-17	-4.7708353772147495e-17	-8.059738318440438e-17	-1.6699059663981095e-16	-2.549728832357998e-16	-2.765668339036138e-16	-2.42457267736074e-16	-2.232123750289831e-16	-2.490424848642867e-16	-2.551008721031605e-16	-1.6818865296175487e-16	-1.8893400354785146e-17	3.1265621149791844e-17	-7.81415840493124e-17	-2.9324142760781643e-16	-4.349252496825374e-16	-4.533474537262555e-16	-4.0896999130209876e-16	-4.021000460567663e-16	-4.3467483009984104e-16	-4.544614450385721e-16	-4.225786697810545e-16	-3.7472423876878685e-16	-3.265580959571539e-16	-2.6037858754749787e-16	-1.7538701546058146e-16	-9.604105457778728e-17	-6.979978800853374e-17
57	-1.4128160395250516e-16	-1.0509073406868705e-16	-1.9918077050022764e-16	-2.648356174850448e-16	-2.595506896702511e-16	-2.0072455213285048e-16	-1.6752560883221295e-16	-1.758832075507095e-16	-2.376643110663048e-16	-3.1616269985436637e-16	-4.632297513651319e-16	-5.623247833249095e-16	-6.754638852485633e-16	-6.909026092615935e-16	-7.548974588720152e-16	-8.876213416013326e-16	-9.684163982078385e-16	-8.759581575083681e-16	-6.502009463174929e-16	-4.496775159064986e-16	-3.532915298137658e-16	-3.0099864094910134e-16	-2.0199884522023652e-16	-1.1511961980123092e-16	-9.672824842618038e-17	-1.5523686461634505e-16	-2.1094169043043793e-16	-2.304109604339331e-16	-2.51830419649732e-16	-3.04068877215563e-16	-3.54526769181898e-16	-3.627562060680852e-16	-3.664497357973564e-16	-4.344373947430672e-16	-6.02738385757712e-16	-8.02141076058747e-16	-9.250206384178737e-16	-9.299188459363392e-16	-8.280889359515985e-16	-6.705293754368712e-16	-5.225688433467235e-16	-4.26594468506063e-16	-3.7333073073841223e-16	-3.3507162604051275e-16	-2.4657352551968686e-16	-1.626869929433231e-16	-1.6831582738110557e-16	-2.664500727381918e-16	-3.5100749676988824e-16
58	-2.835913979664393e-16	-2.692339510965207e-16	-3.6405131532557545e-16	-4.3691720521462254e-16	-4.1642199582507673e-16	-2.9172634996287525e-16	-1.9283367202896326e-16	-2.0379628267159276e-16	-3.5331468749802717e-16	-4.665224809776226e-16	-5.227754539384274e-16	-4.193169381413747e-16	-4.938155851219911e-16	-5.304232551328373e-16	-6.308819766066677e-16	-7.145881388249166e-16	-7.412491061210722e-16	-7.147334606313622e-16	-6.375401619142292e-16	-5.149718458454233e-16	-3.6707721894165395e-16	-2.4974507415759537e-16	-2.0828045492483057e-16	-2.5689323893180515e-16	-3.389230293765584e-16	-4.0392644990842714e-16	-4.221866861799998e-16	-4.138778599921293e-16	-4.0208252017537306e-16	-3.901120616067536e-16	-3.6739861021095834e-16	-3.230705259477365e-16	-2.8644698458756764e-16	-3.1520063270851345e-16	-4.523397185453607e-16	-6.398754093741369e-16	-7.533851805834489e-16	-7.425422168420154e-16	-6.635596734421952e-16	-6.157493346273027e-16	-6.11092851685895e-16	-5.800657789090502e-16	-4.87114684565224e-16	-4.0769498514407116e-16	-4.060872525543343e-16	-4.729229350248709e-16	-5.335554416987703e-16	-5.58389597534246e-16	-5.701556178572825e-16
59	-3.179851381287781e-16	-2.946909710050744e-16	-3.380351065135565e-16	-3.590980360792956e-16	-3.3107191874348285e-16	-2.367237699348426e-16	-1.4104014565782422e-16	-1.0121768830683042e-16	-1.6962001366551391e-16	-2.530093826980107e-16	-3.4019423779975274e-16	-3.1540152728205876e-16	-4.0851790283642725e-16	-4.1337508896132353e-16	-4.501046039246007e-16	-5.001785572558163e-16	-5.390346336894725e-16	-5.418418868585742e-16	-4.881620070300661e-16	-3.971210834034142e-16	-3.0936077558300397e-16	-2.503824280002111e-16	-2.3265462191916083e-16	-2.434403744576944e-16	-2.781478832705743e-16	-3.2254596360723947e-16	-3.4872592900046584e-16	-3.40722452925942e-16	-3.213332723806815e-16	-3.0567022155546174e-16	-2.8829399136820565e-16	-2.4664399433157604e-16	-1.9768286371716432e-16	-2.128986553572718e-16	-3.3027714391333196e-16	-5.11314787462292e-16	-6.33915681282305e-16	-6.394614703818264e-16	-5.77942027737923e-16	-5.370495940385086e-16	-5.470548520328548e-16	-5.652761602618695e-16	-5.563619852100675e-16	-5.405217579412806e-16	-5.360997571114405e-16	-5.57559316286909e-16	-5.913893240790413e-16	-6.435576888685632e-16	-6.952708263183999e-16
60	-1.555445154293537e-16	-1.6331451477651241e-16	-2.5541875689638616e-16	-3.2404592596247445e-16	-3.172106935821513e-16	-2.2609673417923003e-16	-1.503844689737839e-16	-1.5363776596147514e-16	-2.3440166263604544e-16	-2.930156085989365e-16	-3.410867343269319e-16	-2.9835651378767074e-16	-3.970615187290578e-16	-4.308301877234105e-16	-4.710872040824628e-16	-4.920410501389705e-16	-4.995826589878961e-16	-4.985646219777032e-16	-4.822319260035191e-16	-4.291085598636894e-16	-3.4425947133874127e-16	-2.552492119756456e-16	-2.2203026206849576e-16	-2.4021265398215356e-16	-2.9167596208128326e-16	-3.220025391772715e-16	-3.085725278624028e-16	-2.7971145168608295e-16	-2.57871597021091e-16	-2.397859895950048e-16	-2.0845108789777568e-16	-1.5187040743028456e-16	-1.0987218286637733e-16	-1.246436270916437e-16	-2.346286118904237e-16	-3.72544570154348e-16	-4.63059446748732e-16	-4.673793513708306e-16	-4.202137147829121e-16	-3.644019497017358e-16	-3.170172165148841e-16	-2.6038493376464067e-16	-2.013074380669737e-16	-1.5375335155654868e-16	-1.3366175230862667e-16	-1.469524272445759e-16	-1.6824477433078962e-16	-2.0423026613487568e-16	-2.3932528388652224e-16
61	-5.499461777564665e-16	-5.450735890966037e-16	-6.015147794576949e-16	-6.782916258632646e-16	-7.4352620180707e-16	-7.376802035777391e-16	-6.615730689651356e-16	-5.593408686637546e-16	-5.294271175506662e-16	-5.206076910437964e-16	-5.399169189006189e-16	-4.943490279874354e-16	-5.336149198055359e-16	-5.518635191327331e-16	-6.369093008443185e-16	-7.320146106657372e-16	-7.990080214366177e-16	-8.245212857363522e-16	-8.018973902903035e-16	-7.143957740297448e-16	-5.813108115196298e-16	-4.707054516645921e-16	-4.851494145109701e-16	-6.092463858758677e-16	-7.65134389389631e-16	-8.492215062985696e-16	-8.301888230175313e-16	-7.747816755661555e-16	-7.343584510847851e-16	-6.979961295955959e-16	-6.221165465441974e-16	-5.095729337959487e-16	-4.2665069519762426e-16	-4.54933472963752e-16	-6.005199040182707e-16	-8.003183356945884e-16	-9.468887177897598e-16	-1.0052740448427585e-15	-9.99431383453666e-16	-9.83585671238411e-16	-9.721467608215513e-16	-9.418239894700555e-16	-8.782287370601739e-16	-8.017448978715966e-16	-7.569208133278191e-16	-7.701878816835489e-16	-8.09832895463298e-16	-8.593267007793922e-16	-8.987435498745623e-16
62	-4.825647753734633e-16	-3.996444576900876e-16	-4.519870249532197e-16	-5.634892798786035e-16	-6.399152208926653e-16	-5.88849999545254e-16	-4.748661929447968e-16	-4.0282035093083796e-16	-4.477332107726949e-16	-4.766004174535196e-16	-4.434391230024105e-16	-2.8360553199431098e-16	-3.025246877810008e-16	-3.462100745716122e-16	-4.581576791692886e-16	-5.357244481831426e-16	-5.743787564404008e-16	-6.109340060275704e-16	-6.407064856525836e-16	-5.920584902174786e-16	-4.529239317010038e-16	-3.1513160374600374e-16	-3.053282424609215e-16	-4.252462202097227e-16	-5.662640134768429e-16	-6.256437202604967e-16	-5.966363364111236e-16	-5.59376265280174e-16	-5.549409835432122e-16	-5.454188511453392e-16	-4.916628700362783e-16	-4.1437649084989057e-16	-3.785669825214659e-16	-4.2291609950109166e-16	-5.3210444009188e-16	-6.558117104028884e-16	-7.480900178428665e-16	-7.883190456627601e-16	-7.804882342112943e-16	-7.548658359392164e-16	-7.520990397264576e-16	-7.701997433294085e-16	-7.769914632409643e-16	-7.507322470960664e-16	-7.173920587074379e-16	-7.252144256155246e-16	-7.606920574006669e-16	-7.890119793659135e-16	-7.832974306000106e-16
63	-3.38599141503459e-16	-2.235426320661998e-16	-1.8255583660243252e-16	-1.5713744181163274e-16	-2.1126392041727307e-16	-2.931438732668041e-16	-3.4872241487627677e-16	-3.6227966875202713e-16	-3.751691095404185e-16	-4.1554154660458865e-16	-4.6374841707713415e-16	-4.824802119366147e-16	-5.098652450032751e-16	-5.287451674693348e-16	-5.334178177400035e-16	-5.099165070122829e-16	-4.744062577667255e-16	-4.588143333760081e-16	-4.911457904970983e-16	-5.44080776539794e-16	-5.758148022926618e-16	-5.708518390819794e-16	-5.288237081158646e-16	-4.887532219776373e-16	-4.3619508468492295e-16	-3.9399600540183803e-16	-3.8151775207592474e-16	-3.993088234399349e-16	-4.217813734549177e-16	-4.2787878980954224e-16	-4.44411444806265e-16	-4.985156747607773e-16	-5.676483722007644e-16	-5.71357274968378e-16	-5.060184859164814e-16	-4.2107606945410096e-16	-3.954898618215907e-16	-4.0870955202966764e-16	-3.810144022205864e-16	-2.7651355150164365e-16	-1.9277263976238513e-16	-2.2490706986634174e-16	-3.4170943295169316e-16	-4.291337683404519e-16	-3.8147254190581434e-16	-2.6060666579050585e-16	-1.8826439281924042e-16	-2.067761124466992e-16	-2.3468656083590556e-16
64	1.071207130504529e-17	9.193629367436014e-18	4.5274585193339824e-17	9.478255277319308e-17	7.68986946306919e-17	1.534481615252241e-17	-1.566052851551841e-17	-2.5899822511526794e-18	4.9518167885018287e-17	4.1500077338185265e-17	-2.093647993626434e-17	-1.3196903883159107e-16	-1.6565039536356685e-16	-1.4032472576735842e-16	-1.3719356871782872e-17	1.2366147532628936e-16	1.9000891198257746e-16	1.7731693466645228e-16	1.1479934087454484e-16	4.542513068372885e-17	-1.728383043803472e-17	-5.1769116454193354e-17	-7.239403796258223e-17	-6.731242400906403e-17	-7.402281756323926e-17	-8.601794229074372e-17	-8.719237913785047e-17	-7.451437433159453e-17	-8.658161628420435e-17	-1.3876438990250923e-16	-1.9591550193617146e-16	-1.9200671897091957e-16	-1.1183791268245247e-16	3.731595655682029e-18	6.340396171686756e-17	8.569913036291478e-17	7.320051722329085e-17	3.496090474845911e-17	-7.427411007101517e-17	-2.377359203956127e-16	-3.7340303609934375e-16	-3.7100554943690887e-16	-2.536023000103489e-16	-1.4552783934869508e-16	-1.5778544101530632e-16	-2.872548261367043e-16	-4.0525783620765054e-16	-4.4335438292158733e-16	-4.081686205502135e-16
65	-7.03271322930438e-17	-3.4474061532160704e-17	-4.0439463742126165e-17	-4.776841008281602e-17	-1.0825097182997607e-16	-2.0047590848840135e-16	-2.5805056038839657e-16	-2.417561321299449e-16	-1.454171715651972e-16	-8.476271768698838e-17	-7.468044198892667e-17	-1.5864041490970705e-16	-1.6926353570822682e-16	-1.6257724734217671e-16	-8.979817651730479e-17	-2.976654278448397e-17	-3.430829945442995e-17	-7.788589581596489e-17	-1.2934001594657002e-16	-1.6943183836861061e-16	-2.1659543652874325e-16	-2.723549268766035e-16	-3.2670286424738527e-16	-3.5324684267403943e-16	-3.672062287354012e-16	-3.6228845270282496e-16	-3.2698879841839215e-16	-2.5768394336003234e-16	-1.9704335611443073e-16	-1.8874659774644038e-16	-2.3564683068250414e-16	-2.758951500560367e-16	-2.4625937413257037e-16	-1.2697971924073885e-16	6.052437885855919e-19	9.376352837442549e-17	9.371782301821918e-17	1.4990461380683278e-17	-1.205180558395992e-16	-2.591578119305988e-16	-3.694408048281545e-16	-4.223174941925234e-16	-4.201069382886854e-16	-3.7526701963850087e-16	-3.267089000869172e-16	-3.153172032437691e-16	-3.4777271210856562e-16	-3.9624636106663066e-16	-3.8328167369377727e-16
66	2.400364467465327e-16	2.1080397152291217e-16	3.081106953151552e-16	3.7901415059932037e-16	4.0165743012930887e-16	3.402472965074901e-16	2.5471716425258185e-16	1.8491642917107591e-16	1.8028858156118724e-16	1.5025100625779298e-16	1.2554254970041442e-16	8.86150191427189e-17	1.1739787045339762e-16	2.0847887675806458e-16	3.1937567720430285e-16	3.996279683539614e-16	4.3726737008091236e-16	4.577569994679821e-16	4.699350899571882e-16	4.716101258400751e-16	4.785241152392326e-16	5.265257252309777e-16	5.911179454777911e-16	6.38529300654675e-16	6.107051364478347e-16	5.414987066567625e-16	4.99049804863713e-16	4.792234765651703e-16	4.252796929779171e-16	3.2757674470432826e-16	2.673839859396164e-16	3.1339166868423266e-16	4.145716681226102e-16	4.701289234716997e-16	4.3087164690134355e-16	4.059814008151141e-16	4.4227809593471533e-16	4.710502916966035e-16	3.9854918894217843e-16	2.3998104882581117e-16	1.2304594387284442e-16	1.3312414293176795e-16	1.9718846719768063e-16	2.12479404201741e-16	1.6053773005608018e-16	1.0745647160198442e-16	1.0127171866825292e-16	8.743076402051752e-17	2.559540712572564e-17
67	1.9608211762830745e-16	2.9128858320633497e-16	3.893604335229856e-16	4.0239627635088547e-16	3.5017428127971944e-16	3.1556639814603757e-16	3.503148073173466e-16	4.079801234802861e-16	4.456892333502636e-16	4.2755769947930793e-16	4.07217123096271e-16	4.117769206207771e-16	4.352684645719563e-16	4.490500673186976e-16	4.796591599170568e-16	4.884123844773038e-16	4.488571598152587e-16	3.8597107320759723e-16	3.4100503103940643e-16	3.081014516123533e-16	2.447879145363264e-16	1.6509055932934717e-16	1.2939857283501989e-16	1.8978983352813295e-16	2.636828168946958e-16	2.6637495565626815e-16	2.0319478024741228e-16	1.648981800940186e-16	1.925681946998289e-16	2.397337052483046e-16	2.397923661642458e-16	2.0913727380479727e-16	2.0543449776335137e-16	2.4609992835515304e-16	2.9152350244815716e-16	3.180786656692942e-16	3.3228408889409136e-16	3.5393270891918436e-16	3.5041013342751626e-16	2.9313576549035376e-16	1.8665124257232684e-16	9.136666958400445e-17	5.2944774086298393e-17	8.055023362302175e-17	1.2166945266352661e-16	1.2212581590245908e-16	7.779308221899935e-17	3.548427207249484e-17	4.190928721202256e-17
68	6.13186661064836e-17	1.3006411277746717e-16	2.1670607486327349e-16	2.897579034870705e-16	3.1068956652605715e-16	3.052441445522661e-16	3.107188049050484e-16	3.4393222558222184e-16	3.8062692296892544e-16	3.7923296793051227e-16	3.298759984853469e-16	2.796479833306119e-16	2.363649688166167e-16	2.0906179573926257e-16	2.2170507933387585e-16	2.5560371693555624e-16	3.0525513225885616e-16	3.607603168170751e-16	3.889455450799333e-16	3.5033931268165506e-16	2.4717417821475824e-16	1.4050662582818097e-16	9.768928922046926e-17	9.882357290855814e-17	9.403501830053683e-17	5.678376360624645e-17	2.8365704004213196e-17	5.4295232097600645e-17	1.0810138728536528e-16	1.3287285019773295e-16	1.0109736822932391e-16	5.962241309135149e-17	6.236215706730937e-17	1.2116346163689971e-16	1.8707808196812271e-16	2.3047463267881315e-16	2.3388088708267533e-16	1.9831866286607066e-16	1.2167537632873538e-16	3.6591242702611847e-17	-2.2541386999281457e-17	-3.198772900189854e-17	-1.354685847449701e-17	-2.4259141348222448e-18	3.674186637324835e-18	7.989763552040928e-18	3.705361248479351e-18	-1.9056724482013388e-17	-5.0020134335561347e-17
69	2.4463844575613713e-16	2.0089707483390712e-16	1.603029524921147e-16	1.0675652077748958e-16	6.7436178794212e-17	5.671128729840162e-17	6.743728560218352e-17	8.225379674528498e-17	1.0325810057941041e-16	1.3177185772061694e-16	1.8309856388240386e-16	2.432615470980682e-16	3.165492706142211e-16	2.9862484603215934e-16	2.2736297865720517e-16	1.497381356385016e-16	1.1769477978055107e-16	1.1519637440408214e-16	7.802531401198301e-17	-1.2534520501777284e-17	-8.148439608404109e-17	-4.7644107800355267e-17	6.86342717125294e-17	1.4664850786711745e-16	1.170810939271016e-16	3.1790262712466247e-17	-1.2478652999668199e-17	4.3328045972035485e-18	1.801262295074312e-17	-1.2128456312611354e-17	-4.497385897049101e-17	-2.2553272002570836e-17	5.843498864293084e-17	1.2387806895599242e-16	1.6374221628103331e-16	1.844847306030575e-16	2.2215228201466526e-16	2.6397608752531683e-16	2.6742504968732777e-16	2.2430918304161867e-16	1.773897810287619e-16	1.723397945134444e-16	2.0450874772893258e-16	2.4345283131541523e-16	2.7362245730584826e-16	3.2410155902430325e-16	3.9667915978671383e-16	4.543908300087411e-16	4.405474092752255e-16
70	2.9464671881202696e-16	2.13084736491551e-16	2.584958762742995e-16	4.3121737150679805e-16	5.882261280021435e-16	5.98461730550841e-16	4.844907298304549e-16	3.8234240577337515e-16	4.0071311287038443e-16	4.599322393283756e-16	4.3029978275898027e-16	3.2155391186916224e-16	2.622789639364009e-16	3.4958107821116644e-16	5.404160599263786e-16	6.526473199766927e-16	6.291897149918054e-16	5.783926497846939e-16	5.561380966975237e-16	4.933424664326494e-16	3.4227436787211584e-16	2.330849603513182e-16	3.0764090100802006e-16	5.149607988243984e-16	6.023927930041365e-16	4.611103290978089e-16	2.6002100674293117e-16	2.0231917343330607e-16	2.5526787609689175e-16	2.504609563351347e-16	1.4491964754040125e-16	8.180387971139792e-17	1.3409025749279233e-16	1.9789278503541637e-16	1.5590807895372915e-16	1.0652276921026675e-16	1.7594257823953105e-16	3.2103972848869366e-16	3.203981274300665e-16	1.0575273260886048e-16	-1.35414889837051e-16	-1.8905856368475057e-16	-1.0826428478403113e-16	-1.0923147016415772e-16	-2.707734061038172e-16	-4.386113497953864e-16	-4.3129242073921327e-16	-2.7956319243988157e-16	-1.4030245444347136e-16
71	3.7144288075289605e-16	3.065663763906338e-16	2.704739893064366e-16	2.810322134828229e-16	3.0284753997681965e-16	2.8949497740698816e-16	2.43953047126196e-16	2.171038127229997e-16	2.5283131342810814e-16	3.0981108752607225e-16	3.4885425964954816e-16	3.562850261781182e-16	3.735332891216504e-16	3.620811844401664e-16	3.335936673816332e-16	3.0269474839351566e-16	3.137249266010281e-16	3.7118534437270887e-16	4.1870017927709634e-16	4.0835834383835104e-16	3.5666724632852034e-16	3.178801720845794e-16	3.188734729877846e-16	3.372005542924807e-16	3.515062338394817e-16	3.680754449201563e-16	3.885940096958036e-16	4.0016315829070517e-16	3.93454172754913e-16	3.7883123875330006e-16	3.637574798819656e-16	3.5237354548289287e-16	3.5287190674431016e-16	4.033191819838813e-16	4.731902081230965e-16	5.289802097373313e-16	5.060789797451437e-16	4.48404722696189e-16	4.3190150969133564e-16	4.93166758221726e-16	5.643216124516626e-16	5.874672232234615e-16	5.71670093358761e-16	5.948170047564971e-16	6.471996790862146e-16	6.792283133180891e-16	6.634538711211062e-16	6.547899183440967e-16	6.884482416129907e-16
72	-4.5974707618862175e-16	-4.696153676777611e-16	-4.878901365339107e-16	-4.967494169468884e-16	-5.23524588627041e-16	-5.3949172410292e-16	-5.097045439398013e-16	-4.284581509171712e-16	-3.7784854666061145e-16	-3.672592824024866e-16	-3.8716796602118543e-16	-3.691322014075423e-16	-3.31742722705835e-16	-3.0332648286647256e-16	-3.5725446518972807e-16	-4.526585963634191e-16	-5.110308757916155e-16	-4.976118662921525e-16	-4.566725896383796e-16	-4.338404722581554e-16	-4.2502781366237286e-16	-4.089268382921894e-16	-3.94254567952508e-16	-4.2375313641029556e-16	-4.75935840735557e-16	-5.01900104092372e-16	-4.665502397679996e-16	-4.174265602028673e-16	-4.200343301399864e-16	-4.701184911361531e-16	-4.96834759586178e-16	-4.700183548615169e-16	-4.2660168048255643e-16	-4.368264193617854e-16	-4.935320030371404e-16	-5.585426753610799e-16	-5.888792372189008e-16	-6.028452932838964e-16	-6.120008234658172e-16	-6.1868433953884605e-16	-6.187779035846589e-16	-6.282170705838463e-16	-6.533157114791859e-16	-6.914440782633285e-16	-7.046442511151533e-16	-6.806401505952719e-16	-6.383653230165711e-16	-6.026911701621108e-16	-5.830823798226638e-16
73	-6.808168958950998e-16	-5.879671303380046e-16	-5.697156664534159e-16	-5.9945674640081115e-16	-6.418790426844997e-16	-6.246335325783086e-16	-5.542284246113494e-16	-4.796092805781818e-16	-4.596254884541511e-16	-5.022426500802593e-16	-5.838541815073594e-16	-6.111910421330059e-16	-7.212708150276781e-16	-6.8538628979010685e-16	-6.422425492623119e-16	-6.417548035699271e-16	-7.050546690095775e-16	-7.556232291831186e-16	-7.17698393272516e-16	-5.886902981821875e-16	-4.592511124502398e-16	-4.187473075184755e-16	-4.822748477485415e-16	-5.886392930781763e-16	-6.889984603962084e-16	-7.766328101276569e-16	-8.403850561548195e-16	-8.586217090468921e-16	-8.088707885477021e-16	-7.093045881761842e-16	-6.149377316253713e-16	-5.624267874307127e-16	-5.440685083914305e-16	-5.437074427438435e-16	-5.773070288603691e-16	-6.60804997630968e-16	-7.735278155988073e-16	-8.738037675182987e-16	-9.33621074251378e-16	-9.64723819198149e-16	-9.847671949135948e-16	-9.854999829105884e-16	-9.457525254488841e-16	-8.672737174532426e-16	-7.766931641432698e-16	-7.29010661429145e-16	-7.471126730333044e-16	-8.19720591834301e-16	-8.849885257152028e-16
74	-2.0641948105349204e-16	-2.041818862403154e-16	-2.6487331473604684e-16	-3.1029621433670275e-16	-3.0437863072331226e-16	-2.3253458358745567e-16	-1.7537530028295648e-16	-1.6468561119722468e-16	-2.313574441708132e-16	-2.568627004437944e-16	-2.6070122705581156e-16	-1.2936536920154291e-16	-1.7422936123648476e-16	-1.6457189272588296e-16	-2.282087562308292e-16	-3.0587340262462667e-16	-3.603890785363686e-16	-3.8048726237843347e-16	-3.6863775359394874e-16	-3.1829021307543745e-16	-2.262180739060091e-16	-1.2588084372205784e-16	-9.708817621671036e-17	-1.747570479892705e-16	-3.1397141966161643e-16	-4.007969524907931e-16	-3.664856726036674e-16	-2.672991018482887e-16	-1.838521233769729e-16	-1.4141909982101165e-16	-1.0082229872813821e-16	-2.2628619620618125e-17	5.854955133443468e-17	7.482521684738103e-17	-9.083611736443824e-18	-1.5826103539025989e-16	-3.061138347175651e-16	-4.013857832799768e-16	-4.0596537068677675e-16	-3.156237918085383e-16	-1.860699542493531e-16	-1.1886317677270616e-16	-1.6880896125623581e-16	-2.6691338748884705e-16	-2.9084039839220384e-16	-2.056022552200781e-16	-1.0612876645576325e-16	-1.1597253286931618e-16	-2.1542585353819964e-16
75	-1.0588046539071849e-16	3.099671670576895e-17	6.588918004771295e-17	-3.0993239059446444e-17	-1.719305633237888e-16	-2.4765710575088814e-16	-2.421262377548597e-16	-1.99594135063245e-16	-2.0025997582283047e-16	-1.7177453194473624e-16	-1.1938200313829557e-16	4.15242865458489e-17	8.207494459089944e-17	1.0800661082414176e-16	-3.1862127244228383e-18	-1.6618339378143093e-16	-2.717277244626846e-16	-2.8846547351691646e-16	-2.401127265373864e-16	-1.7886321943766045e-16	-1.1913300153622317e-16	-6.039286009919678e-17	-2.7223839526393545e-17	-4.6695865598479924e-17	-1.2097636246509984e-16	-1.8660695928347618e-16	-1.716622415042472e-16	-8.768530823437478e-17	2.5211900269398034e-17	1.1761348728425477e-16	2.044750278190235e-16	3.0168964801980643e-16	3.749776303063648e-16	3.161474071089104e-16	1.347201297288755e-16	-1.26160111592747e-16	-2.968021223929541e-16	-3.1761452654118165e-16	-2.1703198474512955e-16	-1.1709688530912672e-16	-8.407539308124411e-17	-1.0699653951331241e-16	-1.0270786928380219e-16	-1.6704053777243474e-17	1.1407164548106172e-16	2.2124473532654762e-16	2.55434677787694e-16	2.126460727415287e-16	1.2308758551536977e-16
76	-1.3086914812248943e-16	-8.806515437538862e-17	-5.339915834573654e-17	-1.1078941162419703e-16	-1.824948111308888e-16	-2.4051441022308773e-16	-2.523423320062613e-16	-2.2226606266968914e-16	-1.9415602913977542e-16	-8.349104015604091e-17	4.9623589359058034e-17	2.2146418361738421e-16	2.337822544929668e-16	1.9573472307201208e-16	9.778124057440735e-17	1.727552737876926e-17	-5.176528883081082e-17	-1.3676722761230434e-16	-2.088374384160915e-16	-1.9238361799296919e-16	-5.473806453012357e-17	1.249950835806287e-16	2.0474284765447443e-16	1.3841923548175226e-16	3.426425153967926e-18	-5.821320100367598e-17	-2.5148065389978097e-17	3.7944035345339035e-17	-2.311758612839467e-18	-1.1364615092469298e-16	-1.8226839247470475e-16	-1.3898668810203487e-16	-4.528294385458084e-17	-4.6429168415174705e-17	-1.316587078468912e-16	-2.6251065207005447e-16	-3.129438190491651e-16	-3.1955136377050283e-16	-3.4629055099276774e-16	-4.301628122351026e-16	-5.177311325267404e-16	-5.705104639639184e-16	-5.881953394587197e-16	-5.937902915525509e-16	-5.7823320064381e-16	-5.130895553601576e-16	-4.002366322408544e-16	-2.88812605515868e-16	-2.247082839201822e-16
77	1.292395655982459e-17	3.621661062565234e-17	-4.2229295839966324e-17	-1.1511554019659032e-16	-1.2535499940834911e-16	-5.776573664497688e-17	4.414183687739772e-18	1.3810294084390074e-17	-4.396982838760012e-17	-7.370334659788493e-17	-9.868558262775186e-17	-3.957830929994405e-17	-1.6036437130954883e-16	-2.0715027110149008e-16	-2.462577358478026e-16	-2.5952878441590724e-16	-2.7823952557751757e-16	-3.126192472410204e-16	-3.2134894500455767e-16	-2.575485396835151e-16	-1.383653190423091e-16	-3.339882561220109e-17	-1.2883542836146612e-17	-6.637782302525362e-17	-1.475725431822439e-16	-2.034851576637073e-16	-2.1620037434961968e-16	-2.0527016660075453e-16	-1.8949328387734007e-16	-1.614005728058432e-16	-1.1047206456850785e-16	-3.042984065178919e-17	3.468127592073854e-17	3.122369830851494e-17	-7.423780739909932e-17	-2.1309602745181887e-16	-2.94741408896398e-16	-2.863567262756448e-16	-2.408550745045507e-16	-2.2060867643879684e-16	-2.273941738996133e-16	-2.1896849576354484e-16	-1.8378906364641344e-16	-1.5291481949923677e-16	-1.4651854656602875e-16	-1.5780678766657144e-16	-1.5950508038812036e-16	-1.7361052452883838e-16	-2.1290774472229096e-16
78	-8.325376579053188e-17	-6.157092544840872e-17	-2.1529847680697728e-16	-3.5373091684753755e-16	-4.1025542646445836e-16	-4.006907499502108e-16	-4.4099806545616456e-16	-5.026209792999017e-16	-6.082661102278633e-16	-5.425639677963799e-16	-4.558895503007641e-16	-1.9760148541837877e-16	-2.2520415473869513e-16	-1.7539540091553147e-16	-2.811940702023427e-16	-4.623607438457005e-16	-6.101411273003534e-16	-6.451452214425298e-16	-5.792927995134649e-16	-4.942511600970766e-16	-4.3565533703763454e-16	-4.0026017809561443e-16	-3.4056505706056773e-16	-3.330574735875043e-16	-3.6971371613425854e-16	-4.464763659817602e-16	-4.701162151940552e-16	-4.058338548289176e-16	-2.7194208090247276e-16	-1.1535679708416642e-16	4.1868234002315195e-17	1.9167800673808432e-16	2.9346895716249656e-16	2.5958151488329305e-16	9.075028532663078e-17	-1.1372981737337455e-16	-2.1659782986977985e-16	-1.9219170015323713e-16	-1.0600219804562514e-16	-5.126347689566887e-17	-5.0573226808381165e-17	-5.914957503692599e-17	-4.301592753414867e-18	1.136949943414529e-16	2.5651441697731057e-16	3.6833709730477444e-16	3.890112518050627e-16	3.4869301681900355e-16	2.858820262239412e-16
79	-1.8948670321531863e-16	-1.604960517153153e-16	-2.681978848921009e-16	-3.745565539872939e-16	-4.617366065990597e-16	-5.120670021951715e-16	-5.292234246896507e-16	-5.008350179936715e-16	-4.716058642599986e-16	-4.773466425481172e-16	-5.391024014232107e-16	-4.811193209734149e-16	-4.196357709949036e-16	-3.327758751658595e-16	-4.460049197986184e-16	-6.805184880297888e-16	-8.071130360714174e-16	-7.109234660806328e-16	-5.290334198967246e-16	-4.586118047392381e-16	-5.055646410919807e-16	-5.115544601856209e-16	-3.961477527429765e-16	-2.96460984640273e-16	-3.250546021529304e-16	-4.4394399016989776e-16	-4.764676009061587e-16	-3.624913210943704e-16	-1.79664200870389e-16	-5.71337640962247e-17	-1.664860091838372e-17	1.858541119289548e-18	2.8310230707668814e-17	2.7361990409515003e-17	-6.136962061376515e-17	-1.846628370081198e-16	-2.61527971897025e-16	-2.6234895307952587e-16	-2.443701899241146e-16	-2.6979814653212457e-16	-3.2161386577376483e-16	-3.316495059011218e-16	-2.6439437886262197e-16	-1.8706505089545133e-16	-1.6522621422646636e-16	-2.1370396893859594e-16	-2.7896994426943077e-16	-2.9939102773460835e-16	-2.9382828763950083e-16
80	-3.1749943697565676e-16	-3.2563432415873017e-16	-2.977070757023957e-16	-3.370107135673239e-16	-4.1707471069476827e-16	-4.575355772091107e-16	-4.125057830847935e-16	-3.1815652536388597e-16	-2.497644558612862e-16	-2.025485940773107e-16	-1.6773573298142667e-16	-1.157189336627837e-16	-1.4059485640994966e-16	-1.8178844016960017e-16	-2.3262165052646567e-16	-2.393095513249023e-16	-2.2809548039783066e-16	-2.5554958995838266e-16	-3.2096510183358195e-16	-3.4309216007448195e-16	-2.7988783568663665e-16	-1.8692418776773495e-16	-1.8267302846953033e-16	-2.406227015691298e-16	-2.788262322070813e-16	-2.2347542635331353e-16	-1.2355327171629248e-16	-8.885027933874213e-17	-1.4844244373167141e-16	-2.25656918416106e-16	-2.5111087293679104e-16	-2.2135893790119482e-16	-1.8398222615367148e-16	-1.57295223434209e-16	-1.4576265881105294e-16	-1.4301771753020422e-16	-1.7421519318201485e-16	-2.252243222386674e-16	-2.607274181608391e-16	-2.698400571202084e-16	-2.9048982098998686e-16	-3.4696666157830666e-16	-4.1834145829395147e-16	-4.4056193483793006e-16	-4.1593918527240043e-16	-3.917132956577062e-16	-3.7738544694674403e-16	-3.541157340295005e-16	-3.031892456648356e-16
81	-2.521718614685346e-16	-3.712604767752205e-16	-4.1604850668973784e-16	-4.1132909992833927e-16	-3.997449681243608e-16	-4.175527181903335e-16	-4.467633437730142e-16	-4.603879473584482e-16	-4.397208172935389e-16	-3.807953225736337e-16	-2.863897294663863e-16	-2.180841524187519e-16	-1.3173430881105284e-16	-1.3122098322628167e-16	-1.8169512935912202e-16	-2.296774612382264e-16	-2.677024771489826e-16	-3.3257635644752716e-16	-4.370418820356269e-16	-5.06047160327538e-16	-4.639158398568756e-16	-3.370079872919814e-16	-2.38901915996853e-16	-2.1683955506338512e-16	-2.1502635038612676e-16	-1.8856360706987728e-16	-1.6701889385318232e-16	-2.0513215288504754e-16	-2.6763565415822264e-16	-2.844002959956078e-16	-2.493774101342278e-16	-2.350830061539999e-16	-2.7494088637658306e-16	-3.1828188762275417e-16	-2.9603127097470023e-16	-2.5284286027720095e-16	-2.7773580743175877e-16	-3.753031634445815e-16	-4.549705109854026e-16	-4.470108641241683e-16	-3.786678080714003e-16	-3.3457613873268915e-16	-3.4278524727297156e-16	-3.6789332633327545e-16	-3.5306447033767787e-16	-2.9502305222979374e-16	-2.1450550732522622e-16	-1.4516885622372867e-16	-1.131347398800691e-16
82	1.4567620550921827e-16	1.198667861504222e-16	2.1387808109804657e-16	3.147986097031004e-16	3.2880248730915284e-16	2.427358596097232e-16	1.1519119635509176e-16	4.047021514779135e-18	-7.190675884920148e-19	6.08737653811126e-17	1.7961745360648982e-16	2.788653366620252e-16	3.0674775290835884e-16	3.2004410336335957e-16	3.598638768507382e-16	3.885343420898576e-16	3.336712570345514e-16	1.9131765974517956e-16	3.7570615404734843e-17	-4.1655269513556124e-17	-3.3660416373383374e-17	1.7805273266897176e-17	6.343680769878544e-17	1.1294311349267959e-16	1.6774137046986394e-16	2.160267708602893e-16	2.2157147939800072e-16	1.7253341090332666e-16	1.022861771180706e-16	7.45379968400611e-17	1.073183022955544e-16	1.5724853519748964e-16	1.6285829275974925e-16	1.2472129360751195e-16	8.840311712370132e-17	1.122941844906838e-16	1.5329026047752982e-16	1.5541128959093663e-16	9.354554636070526e-17	2.8461332726946104e-17	2.3843359544340024e-17	7.119980790380646e-17	9.930185835490826e-17	9.866368916117077e-17	1.0662346259660672e-16	1.738757979184493e-16	2.7569433451565253e-16	3.334753605482705e-16	3.1350893845998824e-16
83	1.8204890294612825e-16	1.8382638544114106e-16	1.8228796115519607e-16	1.407571458723985e-16	1.2507028658638775e-16	1.1493725409371937e-16	8.131277891514907e-17	2.906855233070274e-17	2.8788985755753386e-17	7.84674220574745e-17	1.6352033158278687e-16	2.104085007549734e-16	2.6206191654859644e-16	2.79545246362283e-16	2.980411250946615e-16	3.267791929947057e-16	3.5829086970006477e-16	3.619467583990691e-16	3.123960968288164e-16	2.305615642215695e-16	1.7998579703000583e-16	1.9941714808677554e-16	2.4613050432357177e-16	2.8202070159385847e-16	2.8987001202234123e-16	3.050720111239281e-16	3.190364549362662e-16	2.858457677550093e-16	2.05517019044521e-16	1.4249254139220762e-16	1.477642465752486e-16	1.9609757982127998e-16	2.1988680797737882e-16	2.241758089531404e-16	2.6344092499641983e-16	3.592549590371468e-16	4.2278978829505213e-16	3.9314191679516315e-16	3.0763328218795333e-16	2.6712149327913826e-16	3.094981356365777e-16	3.718076187738002e-16	3.7761031408821966e-16	3.5858616598804407e-16	3.644984208587474e-16	4.324127222313526e-16	5.192692728495107e-16	5.594734689670219e-16	5.266794560991556e-16
84	6.279107004942114e-17	8.33805555613666e-17	9.813930030903673e-17	1.3772174998177532e-16	1.6468748842862902e-16	1.4692361609500847e-16	6.133148429850214e-17	-5.3954371868530597e-17	-9.802313036395538e-17	-8.209963305381469e-17	-2.033508265675349e-17	3.548634521492176e-17	6.753972523154321e-17	1.1531807039709093e-16	1.9430302279026373e-16	2.6712492183115175e-16	3.103664232328459e-16	3.2848998224846607e-16	3.176968767304586e-16	2.6857983317107776e-16	1.969873153086328e-16	1.5467312163899334e-16	1.9348349712872792e-16	2.854496099459079e-16	3.6876739741256315e-16	3.899515005595829e-16	3.4619655363372147e-16	2.6910103854407263e-16	1.8690494329580085e-16	1.246385665418655e-16	9.745302822480408e-17	1.1486269396340824e-16	1.6682695076388806e-16	2.4120927567304243e-16	2.98169758093518e-16	3.5910933500364336e-16	4.0054736730699547e-16	4.127172953405691e-16	3.714763057989516e-16	3.0275386320193295e-16	2.6049093206880163e-16	2.9597517670661637e-16	3.927947281017645e-16	4.970367762172224e-16	5.451982597319994e-16	5.363927181633989e-16	4.979930088598737e-16	4.723130715633842e-16	4.669844167696196e-16
85	-8.418794721938502e-17	-1.1028740394613912e-16	-1.247452784795308e-16	-1.7629973337028797e-16	-2.0871882827503524e-16	-2.155425337439137e-16	-2.04393327381151e-16	-1.978329502300114e-16	-1.7135965966021727e-16	-1.453046863908454e-16	-9.65319265201747e-17	-1.002682652339587e-16	-1.858334479760071e-17	-3.9691344470492456e-18	1.1779303787649463e-17	1.9077891472774194e-17	2.260048503895346e-17	2.0076810677530795e-17	-6.587750387735683e-18	-6.770997782237146e-17	-1.3697271327885225e-16	-1.6969217149773287e-16	-1.5237835832030275e-16	-1.0508001485074147e-16	-6.604270650457057e-17	-3.998209569710195e-17	-3.4022121651351415e-17	-5.532068868506095e-17	-9.909156588902314e-17	-1.3641575821914915e-16	-1.368598827207862e-16	-1.0974229130251193e-16	-7.991152782759862e-17	-6.881836091783052e-17	-3.355630906650458e-17	8.370115680600575e-18	2.5954801714292704e-17	1.0624183212514496e-17	5.616259341339042e-18	5.229235307905684e-17	1.218568890114475e-16	1.57267035848278e-16	1.3632645491081443e-16	1.1775313467359797e-16	1.3603708369304268e-16	1.8733979399450612e-16	2.324727460219871e-16	2.67236220622582e-16	2.8925758214508456e-16
86	3.990454267101065e-16	3.9484652659406004e-16	3.818260756433487e-16	3.906072316837135e-16	4.0857809290572435e-16	4.023483500852074e-16	3.6290977433625466e-16	3.249172154416447e-16	3.4735394445490145e-16	3.917376508899896e-16	4.3190753709052074e-16	4.363371361668185e-16	4.390676425929451e-16	4.3317996669420415e-16	4.489732919525572e-16	4.693918874115827e-16	4.986251048594588e-16	5.329989763570494e-16	5.538326277066686e-16	5.450079942568018e-16	5.172364129026111e-16	4.987998172917583e-16	4.928323323688785e-16	4.943129179329874e-16	5.01771895436746e-16	5.304800927044122e-16	5.586192037192981e-16	5.561149527681959e-16	5.197184757352761e-16	4.853595047753639e-16	4.794473235359859e-16	4.944181521252043e-16	5.054667493163227e-16	5.318211031198482e-16	5.5303744735545e-16	5.850744567675335e-16	5.778096854015059e-16	5.537295115105807e-16	5.507535259832891e-16	5.98899054259105e-16	6.549929026815278e-16	6.769385769021461e-16	6.502269765185833e-16	6.29804841407547e-16	6.24172282740427e-16	6.21118981129754e-16	6.129698865937029e-16	6.174240931893417e-16	6.376220781797125e-16
87	2.826120746715712e-16	2.780998762956895e-16	1.9388658406534225e-16	9.951707509256183e-17	5.952387301094635e-17	6.585584794387806e-17	6.681017888054049e-17	3.4575906307012854e-17	1.7694490403168526e-17	5.240986888943684e-17	1.1066190073954902e-16	1.5488349217803944e-16	1.796364791717308e-16	1.9421894003429262e-16	2.2316145419013976e-16	2.806645677442962e-16	3.5982417821429845e-16	4.130343256163964e-16	3.8713289477309635e-16	2.917052450316874e-16	1.9586638453132955e-16	1.6170050238836272e-16	1.6216667989464998e-16	1.709348924457775e-16	1.8910113607203665e-16	2.5568152693774744e-16	3.3503397531136775e-16	3.5558251461223403e-16	2.910906470222952e-16	2.1023306992065e-16	1.733240577264972e-16	1.731616113970126e-16	1.7039941131430538e-16	2.0254700968176368e-16	2.881081032890881e-16	4.0898304551926087e-16	4.487774353787802e-16	3.9207477668385324e-16	3.293668026327244e-16	3.6697569179483076e-16	4.738982683870213e-16	5.430960027538865e-16	5.184136116050299e-16	4.645811241066745e-16	4.3810640726712697e-16	4.353028131574993e-16	4.478927010880247e-16	4.800576651754665e-16	5.342851823325456e-16
88	-6.569237284365533e-16	-6.096532752771409e-16	-5.827499763171808e-16	-6.003110550953654e-16	-6.459121305723021e-16	-6.350007838782139e-16	-5.623294199687528e-16	-5.078170694353265e-16	-5.391860466523347e-16	-6.142143798988505e-16	-6.482210215490662e-16	-6.132576131869878e-16	-6.467154997665806e-16	-6.668464748785544e-16	-7.174355708082576e-16	-7.614722481115801e-16	-8.154906215431439e-16	-8.713193794712136e-16	-8.89842614184741e-16	-8.166814543837911e-16	-6.858116617342853e-16	-5.992011975253915e-16	-6.388602195735543e-16	-7.46448310787949e-16	-8.170606136748455e-16	-8.013157128175302e-16	-7.439554998865902e-16	-7.257111693574684e-16	-7.518191901383446e-16	-7.60150831556879e-16	-7.083563630679979e-16	-6.225020705649103e-16	-5.653712950578361e-16	-5.742301754700631e-16	-6.417765641474039e-16	-7.353678471472524e-16	-8.271969670560704e-16	-9.002740192003487e-16	-9.437456299438477e-16	-9.546988606765937e-16	-9.472479024952338e-16	-9.272070896068588e-16	-9.02132997481607e-16	-8.844948314837494e-16	-8.882803418716372e-16	-9.258859646460912e-16	-9.594325367584272e-16	-9.62145743518109e-16	-9.24123425956148e-16
89	-6.465484580965347e-16	-5.874792296573997e-16	-6.223941790044445e-16	-6.604803883135651e-16	-6.36583550803434e-16	-5.254434087552985e-16	-4.079673082482423e-16	-3.618957580026925e-16	-4.0303090490065303e-16	-4.3873586636235737e-16	-4.3119538948413326e-16	-3.4846086020695163e-16	-3.6619229910481565e-16	-3.8855730701510203e-16	-4.733908951782916e-16	-5.744249458448592e-16	-6.701818691885105e-16	-7.193565699870491e-16	-6.93873112856222e-16	-5.908543334697819e-16	-4.85087876334159e-16	-4.631087331823107e-16	-5.533953430109814e-16	-6.717085887109135e-16	-7.37304021009966e-16	-7.487602971961907e-16	-7.460638205643495e-16	-7.570649920290837e-16	-7.552845214526503e-16	-7.166792088291041e-16	-6.654494393753023e-16	-6.31145894412971e-16	-6.138912543957494e-16	-6.033772557978155e-16	-6.298615229671419e-16	-7.059914304562152e-16	-7.985080491624109e-16	-8.398163106381451e-16	-8.157717774435642e-16	-7.785125136008615e-16	-7.840597449439132e-16	-8.107684104236326e-16	-8.227617025471014e-16	-8.277738639521575e-16	-8.504208984085137e-16	-8.870938062353264e-16	-8.794879566509111e-16	-8.335213464004597e-16	-8.086036733516565e-16
90	-5.393449171022609e-16	-5.284494527418877e-16	-5.91626321706881e-16	-6.512764264835535e-16	-6.81452023826682e-16	-6.584687953985994e-16	-6.088375517999625e-16	-5.479546007140911e-16	-5.128146715067282e-16	-4.798058759669586e-16	-4.588131387464317e-16	-4.263730390971498e-16	-4.446032779281318e-16	-4.555743174733902e-16	-4.970524141999593e-16	-5.549563828355909e-16	-6.271745243766639e-16	-6.896608758481656e-16	-7.137171989378799e-16	-6.687070108949801e-16	-5.844417722954689e-16	-5.340171788855707e-16	-5.656987261803514e-16	-6.525470120277678e-16	-7.078561506002655e-16	-7.152789217272964e-16	-7.04371128502209e-16	-7.067972565728564e-16	-6.968327001065294e-16	-6.442109921923133e-16	-5.845629846894474e-16	-5.753077381884664e-16	-6.168241798447724e-16	-6.589342449815038e-16	-6.88305217601755e-16	-7.466742983006126e-16	-8.514234872932117e-16	-9.337327610479916e-16	-9.12186428556864e-16	-8.110986012490295e-16	-7.576858567882296e-16	-8.160001052385276e-16	-9.156170793508866e-16	-9.503399209825095e-16	-8.840029564973901e-16	-7.920289779535562e-16	-7.477421139446128e-16	-7.610477287905183e-16	-7.809382929011501e-16
91	1.3280525649445421e-16	1.711596411075575e-16	1.8461232740792606e-16	1.8392106935579103e-16	1.7560991321094287e-16	1.8171500159622744e-16	1.9588748088057294e-16	2.0047018454328217e-16	1.694779227115005e-16	1.6159465812574143e-16	1.8835814485605094e-16	2.2171229049942522e-16	2.6300758092226695e-16	2.444377298798e-16	1.9991892084275004e-16	1.5475253599507192e-16	1.185490734216655e-16	9.349903995619605e-17	9.183594351429574e-17	1.2629026647217836e-16	1.860152243481416e-16	2.2060618673680544e-16	2.0727271602280808e-16	1.537944418715123e-16	1.1106275230198287e-16	9.240411762603065e-17	9.796806327854568e-17	1.0220005883727543e-16	1.0985099572564955e-16	1.2736060057449286e-16	1.549209363309e-16	1.8184582583968125e-16	2.0860895902206547e-16	2.12606604574532e-16	2.1180609503478415e-16	1.6099791843780337e-16	7.932043679313038e-17	-3.7783835444245534e-18	-3.661533227168609e-17	-2.4279400090643018e-17	-2.196345366504203e-18	-4.379401793232183e-18	-1.4067818532098056e-17	-1.7106060373251176e-17	-5.680591055092185e-18	-1.6762520772153895e-18	-2.2773676827589212e-17	-6.394632550796527e-17	-8.20913228907775e-17
92	-4.0382870476556753e-16	-5.405267492166125e-16	-6.077907770357842e-16	-5.887208046776747e-16	-5.077978976915896e-16	-4.325905525104422e-16	-3.81709438885474e-16	-3.327016322539083e-16	-2.5667890077065697e-16	-1.9366315489569346e-16	-1.5987427198841053e-16	-2.160610691470363e-16	-2.1465154937335038e-16	-1.883369368536196e-16	-1.567353654741026e-16	-2.1583639771881794e-16	-3.87734069704283e-16	-5.540662250791584e-16	-5.878022884725423e-16	-4.895042794337706e-16	-3.5200399610132124e-16	-2.617326561713745e-16	-2.45896609599205e-16	-2.5163559274081255e-16	-2.6496389073258407e-16	-2.8646572631207056e-16	-3.1940419224696277e-16	-3.203831368804445e-16	-2.800021056879209e-16	-2.4215311549806117e-16	-2.64354302799737e-16	-3.308335579654742e-16	-3.6167522917550907e-16	-3.475639816739814e-16	-3.395531980098379e-16	-4.039746748974407e-16	-4.845854834123615e-16	-4.862899225391523e-16	-3.81748284360898e-16	-2.619381135013043e-16	-2.1445071857569202e-16	-2.548004329183914e-16	-3.2160330984546534e-16	-3.581088804619909e-16	-3.973439925028905e-16	-4.358903362689831e-16	-4.1423178554175467e-16	-3.1463683932279545e-16	-2.1448371441401201e-16
93	-2.1646126548701875e-16	-2.1619740179954944e-16	-2.359453207136421e-16	-2.2796402207054336e-16	-1.8129847193841624e-16	-9.600291761649028e-17	-3.7316400386535554e-17	-5.4300958702641946e-17	-1.2499285891663468e-16	-1.4939596469495474e-16	-1.029045169095841e-16	-1.7627015508318237e-17	-1.2855432454468665e-17	-5.681733192741912e-17	-1.131592344385654e-16	-1.3798209488305383e-16	-1.5457557274627443e-16	-1.8216771245640489e-16	-2.0862778178836668e-16	-1.8677214084497582e-16	-1.2287315155016235e-16	-6.796993030652539e-17	-8.202226667529068e-17	-1.4090943523571779e-16	-1.9444733445313788e-16	-2.0519787418985844e-16	-1.8295055454031482e-16	-1.5680846661756277e-16	-1.302715804219048e-16	-9.008162453780263e-17	-5.399366238766982e-17	-4.4484392669223405e-17	-7.27655554040242e-17	-1.0860869891232726e-16	-1.4706690152476645e-16	-1.657701466317052e-16	-1.836224712074851e-16	-1.8977362728415204e-16	-1.7762579884273864e-16	-1.4267214643088217e-16	-1.1989335981127686e-16	-1.2706301739371654e-16	-1.6652051334826886e-16	-1.9876461276764237e-16	-2.010274704495419e-16	-1.7661573267139352e-16	-1.3089744720257864e-16	-8.510510838955007e-17	-4.464336075321702e-17
94	1.59176737828243e-16	9.978059914566197e-17	9.86886000695879e-17	8.587447604322153e-17	8.447143517513101e-17	1.4933642103323954e-16	2.68591753794756e-16	3.564938409723966e-16	3.183002184127687e-16	2.214733417656954e-16	1.63038542005233e-16	2.1587544936214406e-16	2.749017875876331e-16	2.36255623313834e-16	1.509544866419479e-16	1.2081659921505639e-16	1.5590822755303243e-16	1.7187846795098396e-16	1.3469342744910965e-16	1.2882486014846032e-16	2.276777794860752e-16	3.4891585170696204e-16	3.6672795456784747e-16	2.6093387427149403e-16	1.9927151068835927e-16	2.7272054402520066e-16	3.937686640716896e-16	4.110083939422259e-16	2.9795199501380194e-16	1.707136037445934e-16	1.3072472118212976e-16	1.6518957167054143e-16	2.2300531761620434e-16	2.7354949928418975e-16	3.5219758012615417e-16	4.098380605449579e-16	3.997887706186411e-16	3.1657751799709884e-16	2.167830882470397e-16	1.366317343598554e-16	7.81978322907863e-17	1.573908245752501e-17	-2.8876295701642794e-17	-4.332898681131615e-17	-9.724404145804611e-18	6.820353016877642e-17	1.8199676954477713e-16	3.1255010706291954e-16	4.007121738004117e-16
95	-4.715328398942679e-16	-5.35220051872229e-16	-5.682555351529094e-16	-5.506941253689146e-16	-5.291653557279045e-16	-4.993530956084623e-16	-4.3900246521533727e-16	-3.465002333910819e-16	-3.051700395040676e-16	-3.2310331711962553e-16	-3.811324894233212e-16	-4.158150925623089e-16	-3.9240862890651735e-16	-3.726271506889868e-16	-4.076005285816194e-16	-4.561490464022835e-16	-4.652399151599998e-16	-4.1953083706531056e-16	-3.7086182887620847e-16	-3.3059072239775113e-16	-3.0025123081614146e-16	-2.9652939581705787e-16	-3.508607605584278e-16	-4.504584927656183e-16	-5.172484609350909e-16	-5.014494285562964e-16	-4.2593794058010805e-16	-3.931490932250846e-16	-4.494618882529975e-16	-5.383328227088561e-16	-5.637855526964475e-16	-5.024229870225299e-16	-4.076671743197662e-16	-3.516150744580458e-16	-3.541730154142112e-16	-4.0610068781211445e-16	-4.9267352461846785e-16	-5.863643837196957e-16	-6.49155032308199e-16	-6.640313610457307e-16	-6.632494366762483e-16	-6.751308084267952e-16	-6.927024954904872e-16	-6.791836881420183e-16	-6.234589807179904e-16	-5.727768632389607e-16	-5.700295497423867e-16	-6.027498148915622e-16	-6.09493856841666e-16
96	2.760779788163418e-16	2.6217853530286635e-16	2.3339722068306935e-16	2.2901027240011616e-16	2.4751573433124687e-16	2.585059776069026e-16	2.378128080609211e-16	2.0437441792550593e-16	2.0981299533800913e-16	2.455765076014035e-16	2.9006102821963307e-16	3.258315162861695e-16	3.6766035278533526e-16	3.8642946170547453e-16	4.0610075765435927e-16	4.17751758149757e-16	4.3029324749451504e-16	4.4361176049965607e-16	4.4053053747509323e-16	4.1262412038870267e-16	3.731400397814411e-16	3.471594918929071e-16	3.4744947622608223e-16	3.6672779887807753e-16	3.9274352463334505e-16	4.1633350116661677e-16	4.1061096749668053e-16	3.667594355356211e-16	3.056304937647874e-16	2.7086762986371583e-16	2.742370394835902e-16	2.96313537932599e-16	3.1708910153641947e-16	3.630649173885514e-16	4.177269023064159e-16	4.705524619681783e-16	4.667734071566517e-16	4.3021045304615824e-16	4.1350388456964714e-16	4.548640907255228e-16	5.174327001305407e-16	5.596187063345964e-16	5.751638175285366e-16	6.097137685559831e-16	6.527792514443959e-16	6.741861073626572e-16	6.62363677463699e-16	6.585070488084114e-16	6.860429583042338e-16
97	9.122851612699984e-16	9.042196372955973e-16	9.662356630349426e-16	9.984778204524595e-16	9.870666312361443e-16	9.303809068040748e-16	9.04912579294743e-16	9.189549132882322e-16	1.004729349609626e-15	9.645631038491315e-16	9.323663526128306e-16	8.005885349535356e-16	8.020050777233445e-16	7.975900779556164e-16	8.646795127168334e-16	9.389782666302635e-16	9.634606063306003e-16	9.22284121963196e-16	8.539346310511695e-16	8.084136681106723e-16	8.064717240018338e-16	8.109863301193886e-16	7.936642463629037e-16	7.561257394126892e-16	7.266710970466399e-16	7.306467291076615e-16	7.691897152257976e-16	8.248246406940097e-16	8.758322609952912e-16	8.994640818778712e-16	8.876330421009489e-16	8.415772350436595e-16	7.857670023421071e-16	7.472997133717659e-16	7.890519919686113e-16	8.682839495891978e-16	9.175969900972534e-16	8.645131713682952e-16	7.317442660956103e-16	6.049836765401444e-16	5.7757526694719475e-16	6.417751961919432e-16	7.266086995165335e-16	7.762089143718593e-16	7.735927501212565e-16	7.566627702857625e-16	7.268609385675189e-16	6.863350493410744e-16	6.378132055343049e-16
98	2.377986862996647e-16	2.269515350187935e-16	3.039583208312171e-16	3.171007889346598e-16	2.7624381175458737e-16	2.1097434256113274e-16	1.6436558446706098e-16	1.213250282447589e-16	9.40729881181514e-17	8.122020863217488e-17	1.4780034690657127e-16	2.6176441763930197e-16	3.6501507589631817e-16	3.934253159100063e-16	4.136614977823892e-16	4.4201590177826207e-16	4.1804069134414607e-16	2.9327320475625756e-16	1.251879538721987e-16	4.0328265278966976e-17	8.263618236137102e-17	1.9031776752440259e-16	2.5678068799799313e-16	3.12731405152005e-16	3.762723529241096e-16	4.478943500091421e-16	4.688379621465404e-16	4.140745530903716e-16	3.3327259502701056e-16	2.8393005167935505e-16	2.649317952756632e-16	2.4150256619521934e-16	2.068868959824823e-16	2.0286355005037575e-16	2.4553426331230116e-16	2.989654189278947e-16	3.014718469567407e-16	2.546867937584907e-16	1.9855859577029462e-16	1.6085168082396303e-16	1.2085974634946072e-16	5.417368789385284e-17	-2.6773867751968436e-17	-6.189330387800327e-17	-4.103532264812883e-17	-1.3355078346523926e-17	-2.842507478686181e-18	-2.140278746444679e-18	3.800404942509669e-17
99	-1.8081326520439613e-16	-9.546318094578417e-17	-3.847432301101843e-17	2.90890670379646e-17	1.1050642139937807e-16	1.0984930940199708e-16	1.3015937903749012e-17	-1.4126476494962683e-16	-1.545008729419646e-16	-1.2546605451981378e-16	-1.2747050501506612e-16	-3.234974000604321e-16	-3.536726436102511e-16	-2.352378729893192e-16	1.1914969064940923e-16	3.9451522188764876e-16	3.7660443670961954e-16	1.6410342509979107e-16	-1.4273942774414523e-17	-8.745650727381479e-17	-1.8336657541859532e-16	-3.344137819490302e-16	-4.606315182613674e-16	-4.002862003689414e-16	-2.5872046254080147e-16	-2.1106203826221829e-16	-3.067619102381289e-16	-4.573476747888665e-16	-5.567611186335983e-16	-6.062964150042738e-16	-6.370283635849679e-16	-6.292490771600239e-16	-5.912650041474897e-16	-5.641540213402328e-16	-5.70648787112305e-16	-5.784037018104707e-16	-5.260055297264392e-16	-4.657876425152072e-16	-5.05110331584461e-16	-6.892224916176296e-16	-9.19124807571976e-16	-1.028956584546803e-15	-9.93180502657111e-16	-8.96434096478753e-16	-8.506544615165973e-16	-9.074876595671034e-16	-1.0118268823478533e-15	-1.1204304794033165e-15	-1.1624865069782097e-15
100	4.802522131903162e-16	4.479700130962445e-16	5.100572773922243e-16	6.078265255081324e-16	7.267504075666031e-16	7.674506536021491e-16	6.921140906994883e-16	5.246998370412783e-16	4.1730658657871557e-16	3.9254493769182426e-16	4.789104172507194e-16	5.076508431857096e-16	5.438048364345793e-16	4.864208288218233e-16	5.039204767743495e-16	5.994898547041444e-16	6.795207755271901e-16	6.54012193700288e-16	5.151103042512608e-16	3.6310748589637758e-16	3.0929582254035564e-16	3.9165351915632827e-16	5.236504736538548e-16	6.252651946532245e-16	6.157912719326619e-16	5.524905917704834e-16	5.161631007096592e-16	5.062053042318525e-16	4.513402876982697e-16	3.20602902371591e-16	2.0432165017651732e-16	2.1755147223978768e-16	3.394787159410364e-16	4.258412037917391e-16	3.942203188483459e-16	3.231758592010384e-16	3.197359638623485e-16	3.872249495404314e-16	3.8106628409075845e-16	2.25787886590865e-16	1.7625495156540603e-17	-9.378748625485068e-17	-9.689742510357195e-17	-8.941294645349967e-17	-1.5023490107295196e-16	-2.3197299412016105e-16	-2.4880748868061106e-16	-2.270901712019982e-16	-2.4701237940024104e-16
101	5.968429455630742e-17	4.053348908118749e-17	8.903703067843886e-17	3.297469956607317e-17	-4.99309104033031e-17	-9.343006016168555e-17	-7.267947629190434e-17	-4.38365722475174e-17	-2.5948102240484904e-17	-1.7405393837286993e-17	1.9842545021820654e-17	7.261576373716029e-17	7.120179239788217e-17	5.4643797527229376e-17	2.0431739690102157e-17	-1.403386518402042e-18	-2.2745128518318928e-17	-5.625578350869415e-17	-9.525955157945934e-17	-1.1216620042150088e-16	-9.267604403318463e-17	-4.058653507192771e-17	2.7815995431142885e-18	3.234952693195375e-17	1.1015772955415565e-17	-5.377804709041486e-17	-1.257241947725378e-16	-1.5298788283330175e-16	-1.2768674296206054e-16	-9.101648445019864e-17	-8.1362238861426e-17	-8.541549869338724e-17	-5.645056726360301e-17	8.687981681234802e-18	6.413342296819051e-17	7.652326322559999e-17	5.835148070079427e-17	5.132275330812395e-17	7.329925312254121e-17	9.12785796644069e-17	8.640309180356195e-17	8.29628027825991e-17	8.500605241550205e-17	9.857471654301811e-17	9.677687516162001e-17	9.682990827860633e-17	1.394934143081942e-16	2.0291874396850634e-16	2.246472547506393e-16
102	-1.851822807616198e-17	-5.865159191272538e-18	4.7917777464071266e-17	5.55096411419881e-17	5.691263583972476e-17	7.347196890043363e-17	9.180721640226644e-17	6.863123703995736e-17	2.7957208237662267e-17	3.6826173820898024e-18	3.410888438822937e-17	3.6547702283234863e-17	3.8758892367417173e-17	2.618183793684286e-17	5.1513231861671377e-17	8.642099633236336e-17	4.9445255276387265e-17	-6.969961887937539e-17	-1.8279596903962643e-16	-2.0568219217205491e-16	-1.571336470899304e-16	-1.122630894257803e-16	-7.902918127657638e-17	-2.520124537559048e-17	6.58341953399705e-17	1.121825963138736e-16	7.621771241373164e-17	-5.793850242089857e-18	-6.486502322112134e-17	-9.458490780639727e-17	-1.230087863200107e-16	-1.4306951466024386e-16	-1.055257643365162e-16	-2.352346894205763e-17	5.443386939129637e-17	4.447743029078483e-17	-2.1687541219051967e-17	-5.2641206866477414e-17	-1.1197956303515722e-17	2.9319016124987924e-17	5.4575567576716215e-18	-4.9855602895455326e-17	-3.9616693048047717e-17	5.163150140469268e-17	1.4413400993008348e-16	1.5820225510559046e-16	1.1338157984009456e-16	1.0309041027603052e-16	1.6350316585771083e-16
103	1.9966710251565174e-16	1.4440031580073322e-16	9.006370444256777e-17	7.566170073287683e-18	-4.5802026206224036e-17	-7.784080050897353e-17	-1.1130827724008014e-16	-1.5212390319092975e-16	-1.3657699109402994e-16	-8.787364027880368e-17	1.3304420151850046e-17	6.511773199037933e-17	1.0350260468453559e-16	1.0938333087142574e-16	1.7415680694460143e-16	2.9730566422086243e-16	4.046104195949973e-16	3.907866189185682e-16	2.2786873690996525e-16	1.1452497709714991e-17	-1.1903934966905123e-16	-1.2506273525344657e-16	-8.704576270161863e-17	-5.2806585347906364e-17	9.908646781320281e-18	1.533855411206114e-16	2.985890038065404e-16	3.217263408788301e-16	2.094810406830238e-16	8.83354035641332e-17	5.052676431796059e-17	6.989177321451239e-17	7.99718938939506e-17	1.0772303031187563e-16	2.0874133197487275e-16	3.4705456423593117e-16	3.834062591501276e-16	2.9624087230562546e-16	2.144887150138074e-16	2.806087174495306e-16	4.636062810576649e-16	5.990986223189584e-16	5.866223212861685e-16	5.071357357717349e-16	4.335251914436019e-16	4.1913422336488974e-16	4.52503309132071e-16	5.236271164031626e-16	6.003232844808969e-16
104	-8.161550836642025e-16	-8.020972614155835e-16	-8.290974943341349e-16	-8.396139986139462e-16	-8.636749993441184e-16	-8.814772600247875e-16	-8.753934536764385e-16	-8.322970094036966e-16	-8.007878192710795e-16	-7.599841686932595e-16	-7.370885609872582e-16	-6.770489388103e-16	-6.561214623762786e-16	-6.538412521693232e-16	-7.492884437663942e-16	-8.958695546265883e-16	-1.0021158339198883e-15	-1.0159413540834521e-15	-9.569054357171533e-16	-8.562534386048986e-16	-7.325919497909619e-16	-6.1786382705551e-16	-5.858502432994584e-16	-6.622244671937312e-16	-7.824231844851282e-16	-8.279912011785526e-16	-7.715926777383846e-16	-7.141719290291041e-16	-7.515419456459486e-16	-8.525071709029525e-16	-9.026539201326092e-16	-8.6101731748570705e-16	-7.929509390733744e-16	-7.922626097236284e-16	-8.625155691185058e-16	-9.618382678085138e-16	-1.0381994809176739e-15	-1.0846351583267393e-15	-1.0968486121807497e-15	-1.0857028681237485e-15	-1.0724768180220082e-15	-1.0844988775708941e-15	-1.1200790752897236e-15	-1.1524509229569818e-15	-1.1669208440878862e-15	-1.1518261036489664e-15	-1.0954253692201268e-15	-1.0052211291058358e-15	-9.122262991731619e-16
105	1.555771049749732e-17	1.2400258333205422e-17	-6.683095694054752e-17	-1.6236876796277703e-16	-1.3098569109513792e-16	1.9219327673360725e-17	1.4481127434289417e-16	1.5475739998554661e-16	5.313177095720642e-17	-1.7432469384171928e-17	-6.32879702441737e-17	-1.657614785446185e-17	-1.30210893152423e-16	-1.6863555897264044e-16	-2.0041950316107155e-16	-2.0726357543596446e-16	-2.1760199846123232e-16	-2.485944265359555e-16	-2.5627941575240227e-16	-2.0309415745741946e-16	-9.54176704565803e-17	1.533946149049306e-17	6.34605284068839e-17	4.595350434916536e-17	-2.0918603591623667e-17	-8.90498536713109e-17	-1.2238336732344957e-16	-1.1844640647985162e-16	-1.0427607440388302e-16	-9.08353173195383e-17	-6.519993250488321e-17	-8.499588492890535e-18	4.9083078370104335e-17	3.289196504792576e-17	-7.494071501570145e-17	-2.396946429169157e-16	-3.5193520010248243e-16	-3.698526302745559e-16	-3.303234572519789e-16	-2.9296877593862174e-16	-2.6755067498944263e-16	-2.3996462366415854e-16	-2.1446909607397683e-16	-2.1601844849191547e-16	-2.394236746784323e-16	-2.550913101125782e-16	-2.416574977281179e-16	-2.426703637286461e-16	-2.955351312176876e-16
106	6.779848879562842e-16	6.240674323380881e-16	5.573377787715835e-16	5.389346792554128e-16	5.823420466814093e-16	6.682097162958189e-16	7.376518250964438e-16	7.815760454245005e-16	7.819162305770577e-16	7.717305972238099e-16	7.34100535192763e-16	7.432011700665107e-16	7.14320652223276e-16	7.051242419039058e-16	6.879728699921357e-16	6.581645356033457e-16	6.388429087872717e-16	6.513239973558254e-16	6.957657131891513e-16	7.380903974693675e-16	7.457551582569938e-16	7.044711951640271e-16	6.65562174309378e-16	6.23173801233073e-16	6.148465580355075e-16	6.231193049687239e-16	6.36985617559567e-16	6.446142953396886e-16	6.388590884210181e-16	6.271971434564082e-16	6.1345798470319e-16	6.092478277591138e-16	6.178339948882102e-16	6.271614859520725e-16	6.30740573840182e-16	6.215943301435821e-16	6.118820807215339e-16	6.101679542445139e-16	6.062115484501474e-16	5.931338835950369e-16	5.788363140773903e-16	5.708677352721481e-16	5.661751021533232e-16	5.596489921000759e-16	5.584082431538822e-16	5.979355955622799e-16	6.616593528299543e-16	7.21459724998904e-16	7.417495783645435e-16
107	-3.9076984710935176e-16	-3.700730214981069e-16	-3.7120378877847133e-16	-4.0771751523102063e-16	-4.4002089492992873e-16	-3.76698318751819e-16	-2.47380721361989e-16	-1.232985278674355e-16	-1.1002200156150818e-16	-1.136956175895844e-16	-1.3275113372219327e-16	-1.725357492041028e-16	-2.9885578065033526e-16	-4.222827927558086e-16	-4.6754871984662e-16	-4.017506332560508e-16	-3.1834885734970893e-16	-2.9503571779523784e-16	-3.0750861827436297e-16	-2.816374491705496e-16	-2.1621303750005245e-16	-1.9917465593140513e-16	-2.4485077394388153e-16	-3.5596807730474006e-16	-4.0979850890275196e-16	-4.0805263495196736e-16	-3.7863347274261927e-16	-3.6346468632207136e-16	-3.6949181205949226e-16	-3.8982974653474463e-16	-4.110527629539493e-16	-4.1353834093275945e-16	-3.7577766728007045e-16	-3.365780973046537e-16	-3.5305063341392334e-16	-4.703859608381045e-16	-6.078056820129437e-16	-6.521188554865037e-16	-5.496819108187873e-16	-3.8471114362670423e-16	-2.9425257659861867e-16	-3.37455123314264e-16	-4.484416867347364e-16	-5.29099092178373e-16	-5.362662900830605e-16	-4.821350285428669e-16	-4.454595840540418e-16	-4.273705987429763e-16	-4.1170822440401303e-16
108	3.3449249575748513e-16	2.4509255918153377e-16	1.7615969121189892e-16	1.4356485697022313e-16	1.641993919360803e-16	2.5534698078499987e-16	3.707331301046593e-16	4.4243534975300617e-16	4.206203807928686e-16	3.549258821742289e-16	3.1077301576145723e-16	3.8561615297461974e-16	3.9942488563167854e-16	3.9367852892337584e-16	3.4605386103753734e-16	3.000434986685255e-16	2.6891861905547997e-16	2.313511083056029e-16	1.8610964817794306e-16	1.7993612163398197e-16	2.3406713850335716e-16	2.987755806463398e-16	3.234033610433063e-16	2.804792730485603e-16	2.5231857282570103e-16	2.6945865293624367e-16	3.1045885279088184e-16	3.3125556305488115e-16	3.3067812066482226e-16	3.5283713520959113e-16	3.9763515471535026e-16	4.298606800073504e-16	4.218751498172395e-16	4.040385103694597e-16	4.0893326591637546e-16	4.405689291297765e-16	4.428914976786588e-16	4.0171475329855064e-16	3.442911687705595e-16	3.183267789116628e-16	3.313884885219235e-16	3.66656719465269e-16	3.9760436712235754e-16	4.161541364407204e-16	4.2417485562557445e-16	4.4207891252404455e-16	4.898482369351455e-16	5.695278638092157e-16	6.328769740057904e-16
109	-2.155466853139896e-16	-2.769465987141801e-16	-2.9345414500813405e-16	-3.0469416330514927e-16	-3.0383369247718834e-16	-2.7102382021332304e-16	-1.884017306030538e-16	-5.681414592985126e-17	2.6303777890094683e-17	2.7325959390383397e-17	-4.2096116557267614e-17	-1.0115140883015587e-16	-1.3050298595128192e-16	-1.0404309041044747e-16	-1.0775586920245958e-16	-1.6266768978302865e-16	-2.4534639925314233e-16	-2.8945624667415883e-16	-2.56386131354771e-16	-1.543088516030309e-16	-3.127306789252476e-17	4.623779694783567e-17	6.436773781357186e-17	-5.006011063922476e-21	-9.221705048204724e-17	-1.764000428134549e-16	-2.203118160300877e-16	-2.307473178168977e-16	-2.2730797768295554e-16	-2.2391495078793495e-16	-2.228352033509156e-16	-2.273008114791937e-16	-2.3434603265533877e-16	-2.5666752709677837e-16	-2.556879841150451e-16	-2.4308986948564597e-16	-2.124584883744917e-16	-1.871158876917896e-16	-1.7218451379212292e-16	-1.7205183868340059e-16	-1.8873768136201653e-16	-2.1276148415091783e-16	-2.4174578094295424e-16	-2.8128920694608867e-16	-3.2680633156632134e-16	-3.2975618244660995e-16	-2.880209106608926e-16	-2.0606254461427495e-16	-1.373459877107231e-16
110	-2.3377981943707015e-16	-2.99458150705362e-16	-3.868412412038123e-16	-4.289891485624049e-16	-3.923625588395831e-16	-3.3461245670482493e-16	-3.1653885032468935e-16	-3.316798299021581e-16	-2.915437703777886e-16	-1.9407033689499716e-16	-1.0902026343470978e-16	-9.249552409865572e-17	-1.4351782001254675e-16	-1.9506864942976702e-16	-2.269258246125616e-16	-2.6675361989290107e-16	-3.3759091417825726e-16	-4.123618499539478e-16	-4.554685781880177e-16	-4.4379406370167376e-16	-3.9047563899535175e-16	-3.014356425799687e-16	-2.2033913759576917e-16	-1.5706062702009185e-16	-1.458143472172767e-16	-1.7560017644536712e-16	-2.335258145076917e-16	-2.887433021408376e-16	-3.1995812570940113e-16	-3.1437770373786565e-16	-2.8527261017658836e-16	-2.487337198745703e-16	-2.0940187515925247e-16	-1.5326720145181535e-16	-1.1229001135428896e-16	-1.0085522288538769e-16	-1.4770265050509295e-16	-2.0445733976928262e-16	-2.1891132988246552e-16	-1.6521334348190946e-16	-8.91035728374821e-17	-4.0313393647462246e-17	-5.261092722760729e-17	-8.480318349021225e-17	-1.4044678988181666e-16	-1.997597607297577e-16	-2.1320407443143937e-16	-1.577595571448502e-16	-7.604648608882437e-17
111	1.434775352231801e-16	1.6898987277701537e-16	2.4158077434875123e-16	2.2284834947260804e-16	1.761946572401321e-16	1.595719664640389e-16	1.845441758180359e-16	2.2372671298510926e-16	2.7085823951745788e-16	3.1137217366978943e-16	3.4881149936171284e-16	3.940060156489146e-16	4.0516937856962054e-16	3.8473393620881793e-16	3.2094241824396565e-16	2.1139396767737727e-16	9.036462222268768e-17	3.1567502697680125e-17	7.42961639618414e-17	1.8663153277511034e-16	2.822737810151524e-16	3.192294174878639e-16	3.125204854850246e-16	3.115812488954525e-16	2.9879923799359834e-16	2.408206858437749e-16	1.4554144992746111e-16	7.620465356145307e-17	7.822977385985172e-17	1.2376569554934686e-16	1.5183597385827977e-16	1.5216174184670689e-16	1.7737789481932326e-16	2.552022126239324e-16	3.3774913856264393e-16	3.6864818209936685e-16	3.374276249323424e-16	3.086030038201056e-16	3.1114802895243403e-16	3.2394470810401663e-16	3.118888797582671e-16	2.967784241733993e-16	2.9987706481914914e-16	3.3745989716272423e-16	3.624068047355482e-16	3.7933992034097475e-16	4.2755523320262215e-16	5.059408880823253e-16	5.425429192242751e-16
112	2.1186353904834143e-16	2.0023646919396993e-16	1.9399382262041168e-16	1.8359321465762202e-16	1.699635661207898e-16	1.2012397040394317e-16	4.8780463191290475e-17	-1.8866107727014416e-17	-6.135914574355951e-18	1.7358920431024083e-17	3.2391157645341504e-17	-1.0234562382971808e-17	-1.505638517031178e-17	1.413712115025974e-17	1.1451750179627367e-16	2.1739653442481617e-16	2.538655183977858e-16	2.1392145960896938e-16	1.4500488177645394e-16	1.1580395813629662e-16	1.3861313270454498e-16	1.8038790371070565e-16	1.6470423666769161e-16	1.3688423262161202e-16	1.225611979295202e-16	1.589682381991745e-16	1.9979751443588208e-16	1.9958796039389075e-16	1.5617750672872353e-16	1.1612020083776497e-16	1.023351828612734e-16	1.0520292271080187e-16	1.0928307711106908e-16	1.4093747458511733e-16	2.0640574295539085e-16	3.020248174364459e-16	3.6263430911726263e-16	3.714731785390927e-16	3.332348185429942e-16	2.8499924259020066e-16	2.508006465721781e-16	2.418788087664232e-16	2.3990230304433754e-16	2.4912435375022127e-16	2.415709266686369e-16	2.2305676972652777e-16	2.300174284483937e-16	2.572223967872444e-16	2.814823446153632e-16
113	1.0017210715110628e-16	1.7194169451251562e-16	1.420785130680271e-16	3.318704806523514e-17	-8.10933703014112e-17	-1.1995950645721638e-16	-9.015394766971116e-17	-1.0104883667519319e-17	2.2743095841416416e-17	6.468660245581118e-17	8.877535233371292e-17	1.692792825092096e-16	1.419618004347209e-16	1.3048546011397936e-16	6.042275200409997e-17	-4.808400474140366e-17	-1.4269863893007992e-16	-1.7253784706047538e-16	-1.1204993568067975e-16	2.4531727026381394e-18	1.1408825268407464e-16	1.720092444624171e-16	1.7435530344186816e-16	9.555976745609082e-17	-1.7750940784708402e-17	-1.0150767307806383e-16	-9.139766500244499e-17	-2.6590022529159846e-17	1.3523986460679368e-17	1.2843690648846723e-17	3.8809059401314106e-17	1.3568323336868113e-16	2.352589355543906e-16	1.9188558071582358e-16	2.8103466370085776e-17	-1.7650025647889525e-16	-2.8289854795812904e-16	-3.0338275838231973e-16	-2.9260599124086496e-16	-2.886645367660402e-16	-2.6936336723505104e-16	-2.3327488149209234e-16	-2.053621001362902e-16	-2.118175039642075e-16	-2.1439804202574668e-16	-1.5415823199630127e-16	-6.134102093141484e-17	-1.3488649956573147e-17	-6.022438328093202e-17
114	-4.040604174478465e-16	-3.102537088667374e-16	-2.6220698377952674e-16	-2.3681261096793053e-16	-3.017461628310475e-16	-4.1075977979308266e-16	-4.870897446702265e-16	-4.965717050282022e-16	-4.798251805103553e-16	-4.950931573988623e-16	-5.187540792020995e-16	-5.481995395771641e-16	-5.426519021236772e-16	-5.272572705942656e-16	-4.818847120055215e-16	-4.162077488089039e-16	-3.7256417822602815e-16	-3.7892367221656157e-16	-4.3572394589584946e-16	-4.987594396393008e-16	-5.410915057412457e-16	-5.709163685842139e-16	-5.811107532475024e-16	-5.709652153476202e-16	-5.188883207823768e-16	-4.6966643211783e-16	-4.628064497946005e-16	-4.962644274802808e-16	-5.391293572084976e-16	-5.696295451581094e-16	-5.975363326875527e-16	-6.25576115793404e-16	-6.282925040884548e-16	-5.764399056311784e-16	-4.978079163397359e-16	-4.127692817358519e-16	-3.4527924071332457e-16	-2.833858202552759e-16	-2.303266945537472e-16	-2.0466138671399884e-16	-2.3500373627737465e-16	-3.053715496631406e-16	-3.593351151174656e-16	-3.6666259155537674e-16	-3.221391157202045e-16	-2.751614171094872e-16	-2.713461282489834e-16	-2.999152301495154e-16	-2.908726934514771e-16
115	1.1736112132488737e-16	6.478213482100575e-17	1.3528026859144229e-17	3.734013855701702e-18	-1.2636621841137733e-18	-3.294463807653712e-17	-7.514045079468475e-17	-8.659498720959918e-17	-5.239096498155614e-17	-2.8675659799365355e-17	-4.42725333377787e-17	-8.079476066654224e-17	-8.179788033406527e-17	-4.3053895761500244e-17	4.4231733741067526e-17	1.5090900792755645e-16	2.4221163540369197e-16	2.7046014084937234e-16	1.998386015010614e-16	6.528486540252923e-17	-4.9950171378485156e-17	-8.397505749593061e-17	-6.621825546367559e-17	-3.609887754572722e-17	-4.9406964600657e-18	5.82181807605288e-17	1.219789236461329e-16	1.3039155657345984e-16	6.556329447803472e-17	-4.97258020307142e-18	-2.3053207370198825e-17	4.184403220976329e-18	3.3711442565458244e-17	7.907569161262424e-17	1.4895198421863586e-16	2.454759151281927e-16	2.88563990872863e-16	2.6411950709410215e-16	2.253764932698009e-16	2.5444495793034857e-16	3.414390676299134e-16	4.134062394840922e-16	4.0886339874907627e-16	3.6520582326577527e-16	3.0531745542628684e-16	2.643666742756241e-16	2.652943656492601e-16	3.279505452780658e-16	4.343685862827256e-16
116	-2.2602108787875898e-17	7.183572134967498e-17	1.1403304753787496e-16	1.2384601646510182e-16	3.9690337969819453e-17	-8.640779777803701e-17	-1.7794797894848343e-16	-1.9340939640278338e-16	-1.4955935743839253e-16	-1.6467647826163814e-16	-1.9592459946802854e-16	-2.381325660225355e-16	-2.2026807165502338e-16	-1.4383832051124526e-16	-3.829019027013835e-17	4.0200049812385885e-17	7.199937907865829e-17	8.8585452867064e-17	9.697161358728053e-17	8.622397693123921e-17	2.793682850717146e-17	-7.420086813337344e-17	-1.4808947257223577e-16	-1.5876350955989174e-16	-1.0862591374994925e-16	-7.161535901497126e-17	-7.991595660364383e-17	-1.1479701127325947e-16	-1.3694694729721243e-16	-1.5031477565873253e-16	-1.7202684127507758e-16	-1.8401095093198284e-16	-1.373296411046344e-16	-2.43180138997319e-17	7.351875738151485e-17	1.1848568256927749e-16	1.1208632982185833e-16	1.3113088092392847e-16	1.8992110924665717e-16	2.406062714657393e-16	2.254922252463713e-16	1.6712863151135402e-16	1.31508164176726e-16	1.4417701279026603e-16	1.7552453756171862e-16	1.7725278754480287e-16	1.4121088860378073e-16	1.0192463870906853e-16	1.2975935033243403e-16
117	1.2302834070608058e-16	1.0875489309539202e-16	1.7612453616555218e-16	3.1715898615978034e-16	3.9169604785081133e-16	3.4120196605576937e-16	2.328349332881082e-16	1.6870399405766808e-16	1.9014320760842164e-16	1.9150548688207276e-16	1.264738212717604e-16	1.6239761877291517e-17	-1.4804911392175275e-17	5.8439524208629e-17	2.297200271392e-16	3.610002303551258e-16	3.6714713748797937e-16	2.8391520124198233e-16	1.9721905000854556e-16	1.7268592248513445e-16	2.0723503875210786e-16	2.6548662186229714e-16	2.946283940776819e-16	2.7954002095990197e-16	2.2761074642388834e-16	1.9823237996912902e-16	2.2864730494769203e-16	2.8213913380246965e-16	2.6390544351729344e-16	1.572691859588636e-16	5.137970434224203e-17	5.799414151283117e-17	1.667800188813436e-16	2.7240269791194263e-16	2.804299537966922e-16	2.576516055435782e-16	2.5898900728327706e-16	2.7341992516679574e-16	1.9419328162928396e-16	1.2761417507980632e-17	-1.5697034768653856e-16	-1.790347864315912e-16	-7.718286097429439e-17	1.590773008205159e-17	8.165486132562109e-18	-6.28454063294923e-17	-1.002498861500501e-16	-9.22195281048469e-17	-9.158494439793663e-17
118	-1.3635242334559859e-16	-1.4387911659155727e-16	-1.8730723484371052e-16	-1.5002889575486484e-16	-8.145157987965319e-17	-5.055002568173459e-17	-8.499580942494623e-17	-1.594397480551867e-16	-1.5422517827154595e-16	-9.546005035931142e-17	-1.818042973493726e-17	-6.775161086013116e-17	-9.98919674780907e-17	-1.3099117175220029e-16	-4.40066367979274e-17	6.513941841555974e-17	9.296286059831826e-17	4.9468250211692784e-17	-9.12959394387083e-18	-6.128535261361934e-17	-1.5510871079183336e-16	-2.819087929778733e-16	-3.845100180010281e-16	-3.7504034162977777e-16	-3.113511176476461e-16	-2.633036717240016e-16	-2.5451217134239856e-16	-2.38793418776752e-16	-2.0403899557631653e-16	-1.8572850095015657e-16	-2.1196105226487577e-16	-2.352985532338202e-16	-1.986836677813476e-16	-9.557939205375331e-17	-1.2420124619093607e-17	3.428926234093145e-17	2.840398336984281e-17	-2.5138683942704412e-17	-1.5958371770285084e-16	-3.49478858099296e-16	-5.182256227544879e-16	-5.704692194381608e-16	-5.187244633358621e-16	-4.3476345478976823e-16	-3.751930267316426e-16	-3.494679596894653e-16	-3.3052313510905876e-16	-3.359659127925446e-16	-3.4768483303741394e-16
119	3.2869824089966063e-16	2.9753276907306267e-16	3.3455388526409626e-16	3.7263727871781415e-16	3.8368479729304198e-16	3.348862807886341e-16	2.703644259699907e-16	2.1277772949877856e-16	2.092933711422161e-16	1.8211458736420379e-16	1.6648008347579457e-16	1.2350112671956184e-16	1.792038049917422e-16	2.3730626123459413e-16	3.3106656998305256e-16	4.1140819501736174e-16	4.42115528503314e-16	4.1533879490722378e-16	3.5632952369317845e-16	3.1258728573981487e-16	3.079966603788161e-16	3.3565048454259286e-16	3.405010262018806e-16	3.5655022201298864e-16	3.716190675501194e-16	4.1637122824807534e-16	4.610611250100379e-16	4.577451056290133e-16	3.925137749059659e-16	3.110796106647071e-16	2.763067238339052e-16	3.108782459180311e-16	3.6906290560093185e-16	4.0542441927111893e-16	4.1357020030569686e-16	4.407086145242552e-16	4.841645505899964e-16	5.059810638714766e-16	4.564543821121294e-16	3.6134156008757577e-16	3.0099081103572323e-16	3.184482294640566e-16	3.542089084848671e-16	3.596930253685362e-16	3.0558448765636126e-16	2.617688351779393e-16	2.7619254960964263e-16	2.9940707791735865e-16	2.876683807873958e-16
120	-1.0535347588203553e-16	-9.158063405909733e-17	-1.4345345007528882e-16	-1.8613120709187037e-16	-1.9371369054635113e-16	-1.3327945459795669e-16	-6.020593909735815e-17	-3.4133288340411116e-17	-8.293634525768332e-17	-1.1979003946017636e-16	-1.358487272512508e-16	-8.326533588945789e-17	-1.6448775009677326e-16	-1.9195847779302063e-16	-2.2065646887956857e-16	-2.4571449996143425e-16	-3.009558065028111e-16	-3.7400697669560326e-16	-3.888581417446819e-16	-2.956603684322717e-16	-1.4950193835759774e-16	-6.148693925971731e-17	-9.090339498831753e-17	-1.8065291496878774e-16	-2.5759067133620804e-16	-2.965819266576696e-16	-3.097724065447633e-16	-3.0671499450756506e-16	-2.7374101147690943e-16	-2.1667920645740778e-16	-1.6947034953412395e-16	-1.4311649175941786e-16	-1.244133832901657e-16	-1.0167627818694618e-16	-1.2874518620189393e-16	-2.264688626632512e-16	-3.597233389054467e-16	-4.515271818473139e-16	-4.709976803663243e-16	-4.536155214167116e-16	-4.485495975915109e-16	-4.560032272175631e-16	-4.4272272774539626e-16	-4.018961634014395e-16	-3.579826810910083e-16	-3.4559437417728317e-16	-3.527899204985552e-16	-3.7288515861140637e-16	-3.8835534104197685e-16
121	-4.447182248847967e-16	-4.1654528421353738e-16	-4.907780836545127e-16	-5.290173521005449e-16	-5.374647821217332e-16	-5.007585948650146e-16	-4.770146711995734e-16	-4.697237262055302e-16	-5.182439824826689e-16	-5.458627720011826e-16	-6.250044513087626e-16	-6.119803874617652e-16	-6.995182613338785e-16	-6.463926220880836e-16	-6.335688343564239e-16	-6.9466548747783e-16	-7.917454308552243e-16	-8.41783866349391e-16	-8.053274623204727e-16	-7.342988380636304e-16	-6.902181240856189e-16	-6.807877442319025e-16	-6.603581902382427e-16	-6.52522800333039e-16	-6.819213653190072e-16	-7.425945611017795e-16	-7.568055204668221e-16	-6.946962621723329e-16	-5.911468689592704e-16	-5.165850344281434e-16	-4.722162717671785e-16	-4.110909940384299e-16	-3.3578407728575145e-16	-3.4334172083749626e-16	-4.824177101555044e-16	-6.962261956331269e-16	-8.099186543661176e-16	-7.6457905820270365e-16	-6.342654224745531e-16	-5.484537590781089e-16	-5.322274583222406e-16	-5.14118486958448e-16	-4.2249233513059736e-16	-3.01900362395637e-16	-2.3165656317127673e-16	-2.4888047963691205e-16	-3.1043388335302097e-16	-3.4900528283732406e-16	-3.5074392365844844e-16
122	-2.649806478677318e-16	-2.534231813221397e-16	-3.566731695552718e-16	-4.469872553946263e-16	-4.535540208225609e-16	-3.4746330353194186e-16	-2.386081302385455e-16	-2.206173796910657e-16	-3.191275032231438e-16	-3.952292211285708e-16	-4.356719543967962e-16	-3.502412542855277e-16	-4.132279745893187e-16	-4.1610741646299313e-16	-4.4272165797270165e-16	-4.647768409424999e-16	-4.980350732093962e-16	-5.407437010637615e-16	-5.510543178652605e-16	-4.802379105114688e-16	-3.5403547868476614e-16	-2.5167052640030897e-16	-2.680808073708963e-16	-3.6017536147243537e-16	-4.696992098151133e-16	-5.17209851732263e-16	-4.892782611620242e-16	-4.3666620614598627e-16	-3.9641141521408774e-16	-3.6600018577847604e-16	-3.184801973660709e-16	-2.395213463567819e-16	-1.7610273843057789e-16	-1.878589364679051e-16	-3.1175201067653034e-16	-4.673643893837414e-16	-5.53171809044193e-16	-5.407921687513306e-16	-4.933243116158647e-16	-4.737967091594252e-16	-4.753791662947133e-16	-4.4086558016562205e-16	-3.6325953587419973e-16	-2.8440819433325003e-16	-2.6029762444813726e-16	-2.964686611636954e-16	-3.354929902473032e-16	-3.6896426110993223e-16	-3.952852789292709e-16
123	-1.9575429496013493e-16	-6.800853527818878e-17	-7.335330375807638e-17	-1.4870894113698754e-16	-2.3627206655796845e-16	-2.545392343831678e-16	-2.4683748758949074e-16	-2.360526535249265e-16	-2.8411087447007054e-16	-2.759269443122544e-16	-2.499834736279718e-16	-8.25906644443174e-17	-1.0351887233862254e-16	-8.19681386329056e-17	-1.638908544573628e-16	-2.8955723567289167e-16	-3.7844988078724043e-16	-3.7439402082813274e-16	-2.9890261217374494e-16	-2.1666156258884622e-16	-1.5791879488412654e-16	-1.0338535488128095e-16	-4.964511412549298e-17	-7.032117417068489e-17	-2.0505755004966113e-16	-3.820014584807021e-16	-4.478699812479637e-16	-3.633989190672293e-16	-2.219459180953892e-16	-1.2835555907283974e-16	-8.184269435645644e-17	-1.0708947455738709e-17	6.939180744515583e-17	5.993496355061931e-17	-8.311997224167977e-17	-2.7192234857367836e-16	-3.9211592885865483e-16	-4.397180610606999e-16	-4.652872673569356e-16	-4.741691442203206e-16	-4.2150005881695416e-16	-3.1271115738901856e-16	-2.272640743577256e-16	-2.1728631750365134e-16	-2.314520482480608e-16	-1.92644420077291e-16	-1.1961920440458313e-16	-1.0765760072177702e-16	-1.917309942134216e-16
124	-1.7811256159081715e-16	-1.889875199193052e-16	-1.9450825392713366e-16	-2.0298285188077986e-16	-2.31359323469626e-16	-2.4306216807847496e-16	-2.2255451857825863e-16	-1.5596441063307534e-16	-9.433629144601362e-17	-1.0681980760309029e-17	6.400147885995092e-17	1.715803675191275e-16	1.4024558792316939e-16	9.978732178806206e-17	2.1422124484676495e-17	-4.9289842649087586e-17	-1.0829343950028372e-16	-1.58171321244373e-16	-1.8409431548974298e-16	-1.6368931492751096e-16	-8.712055651230494e-17	-6.99204657008691e-18	3.3470643943966633e-18	-5.805939611664081e-17	-1.0101526681427154e-16	-7.141691517001021e-17	-1.2118903352747444e-17	2.948594875500377e-18	-3.0005341401483653e-17	-4.363344526717008e-17	-2.4392230389768558e-17	-1.0726911555185805e-17	-4.0777812527444477e-17	-7.979637214127737e-17	-9.112974450917179e-17	-7.690055245316074e-17	-1.0239075759097347e-16	-1.7639621637490356e-16	-2.2859315978044493e-16	-1.8539495335399948e-16	-9.364981285395166e-17	-8.462231234150644e-17	-1.9899067411945668e-16	-3.400033165834846e-16	-3.757911933812732e-16	-2.8958140932819393e-16	-1.6990020809082331e-16	-1.0386346052465202e-16	-8.730508950449082e-17
125	9.701693124634265e-17	1.346713178557786e-16	7.802289434995244e-17	1.6448529431136936e-17	5.278754136377699e-19	4.001551626279512e-17	8.493732808238168e-17	9.291313067815178e-17	6.13558110838798e-17	1.6669252163927823e-17	-3.1406851461161654e-17	-9.553040747729656e-17	-1.996489636087978e-16	-3.345878203078322e-16	-4.471123717959414e-16	-5.01126009006391e-16	-4.686755917274451e-16	-3.5361173737694867e-16	-2.002851932207862e-16	-7.515578391239418e-17	-1.0038712293322998e-17	2.0550528496703943e-17	9.656360680986664e-17	1.9399581318680463e-16	2.739183627549004e-16	2.4873155316787865e-16	1.1809302400930221e-16	-2.294484077959725e-17	-7.847122686792378e-17	-3.627136751516592e-17	2.5561493714697752e-17	2.7391849983533274e-17	-4.038102392174266e-17	-1.2285538643318788e-16	-1.9784158444760813e-16	-2.6503471976186575e-16	-3.071894858825698e-16	-2.9935161758897304e-16	-2.330613872538748e-16	-1.503837752200229e-16	-1.1233690423527445e-16	-1.1519182445073676e-16	-9.766757718425542e-17	-2.8730309831609215e-17	9.125846150455032e-17	1.661074190198454e-16	1.3151087938654252e-16	3.190079107476545e-17	-2.958553801992088e-17
126	-1.5281593700013546e-16	-1.8973133008286701e-16	-2.468819187865768e-16	-2.8704567893229855e-16	-2.5174749110028855e-16	-1.7643449012067454e-16	-1.2753265825759493e-16	-1.4408984203511228e-16	-2.0769770121518562e-16	-2.7821413327109895e-16	-3.3441770907945093e-16	-3.7615427634669086e-16	-4.0530451429023584e-16	-4.207097520937554e-16	-4.566402036046534e-16	-5.061991080891462e-16	-5.392301795028451e-16	-5.308660563281967e-16	-4.632734597068101e-16	-3.49890296122554e-16	-2.1585312621217937e-16	-1.0684433648602496e-16	-6.535854055083599e-17	-1.035849685415932e-16	-1.7841096125401394e-16	-2.3649904609265634e-16	-2.491741359191177e-16	-2.4156937545345797e-16	-2.4450652284799375e-16	-2.6954803666957714e-16	-2.8750102592442103e-16	-2.7838738968130355e-16	-2.5975688232535677e-16	-2.923618181605061e-16	-3.7857805134037904e-16	-5.048604370610219e-16	-5.787989496511271e-16	-5.747489239002134e-16	-5.180097363553693e-16	-4.789272547047096e-16	-4.705005401968804e-16	-4.60456776014434e-16	-4.148105006276215e-16	-3.6714581616673344e-16	-3.5128930230617635e-16	-3.7567279413389806e-16	-4.0714731295060406e-16	-4.2415141513294376e-16	-4.3431033976849776e-16
127	-5.843557246520882e-16	-4.967577257989923e-16	-5.65552437413389e-16	-6.456746796053845e-16	-6.870147447440627e-16	-6.40337438173282e-16	-5.791538684292396e-16	-5.637936205985482e-16	-6.600330105818109e-16	-7.415127035831654e-16	-8.048204780823697e-16	-7.16595621809288e-16	-7.471063137153344e-16	-7.076574766017255e-16	-7.675328479086891e-16	-8.770355231025596e-16	-9.637058462056705e-16	-9.789536878749053e-16	-9.202898519766173e-16	-8.18542596412819e-16	-7.143219284560088e-16	-6.537055566202677e-16	-6.628986774828642e-16	-7.418414266852304e-16	-8.170935525192199e-16	-8.226090974910178e-16	-7.404291602842431e-16	-6.451106400642393e-16	-5.790220101457325e-16	-5.26891147100166e-16	-4.359719981478397e-16	-3.0431798547870407e-16	-2.1182897340995043e-16	-2.5286299152966646e-16	-4.2705658981931196e-16	-6.421331927220172e-16	-7.649354825816896e-16	-7.624284481281132e-16	-6.787003600212208e-16	-5.994804801488089e-16	-5.640441615595136e-16	-5.50145705773747e-16	-5.103498498507977e-16	-4.4029797885072116e-16	-3.7379800964514083e-16	-3.516963355651663e-16	-3.704233854181106e-16	-3.9340513412907134e-16	-4.024967199914556e-16
128	3.286119885993408e-16	4.1299825712989257e-16	5.1196799277873915e-16	5.522461360035018e-16	5.268155807743721e-16	4.649146197966316e-16	4.197763710328648e-16	4.211254377126456e-16	4.586729357550174e-16	4.741068928500293e-16	4.372152277810628e-16	3.2419731621198816e-16	2.394501107597191e-16	1.8223892578034404e-16	1.8312825698346226e-16	2.0423607408624593e-16	2.2104635648131105e-16	2.344237675615154e-16	2.5429550290565563e-16	2.6331282891356727e-16	2.561744204922076e-16	2.470175274963347e-16	2.9068860209443138e-16	3.579832309580785e-16	4.2224786040747496e-16	4.2113193002048667e-16	3.6059113390639172e-16	3.011367873808681e-16	2.8615764756093746e-16	2.899730129378031e-16	2.59683642490875e-16	1.6897020845898396e-16	6.248961544057488e-17	-4.621044653174454e-18	1.0876527218448975e-17	4.6871101136173556e-17	8.155376220997989e-17	1.0840802649093076e-16	1.5733947372181331e-16	2.119793835881769e-16	2.2957383891946483e-16	1.8149195715515252e-16	1.2710600917045262e-16	1.2824121156940036e-16	2.190236550655845e-16	3.2462544234269674e-16	3.4352111079814664e-16	2.7603572136283613e-16	2.1115782567081806e-16
129	-2.601215079454442e-16	-2.877468237873154e-16	-3.672802009753336e-16	-4.3121429595566503e-16	-4.2575219425846376e-16	-3.704180561656719e-16	-3.2586325184119163e-16	-3.0424352951849227e-16	-3.2284325587662e-16	-3.227891515679615e-16	-3.534493474899431e-16	-3.0734606120711084e-16	-3.9975625489523513e-16	-4.2367956839164864e-16	-5.116675856316729e-16	-6.364878389452422e-16	-7.300670047070915e-16	-7.245830767622749e-16	-6.031407821207459e-16	-4.2847171855212275e-16	-2.666491983933866e-16	-1.5212619320442147e-16	-9.479922027587375e-17	-9.237120196937792e-17	-1.4634382768967993e-16	-2.2239715976445727e-16	-2.68656868650515e-16	-2.583447676757184e-16	-2.333633882891568e-16	-2.3284308667550717e-16	-2.607858504237787e-16	-2.778443157935495e-16	-2.649162599677881e-16	-2.6941446955696433e-16	-3.2534318172024136e-16	-4.407544186753295e-16	-5.3631191999898945e-16	-5.418538323205473e-16	-4.716490854932919e-16	-3.988896249272529e-16	-3.7576444543524213e-16	-3.874670935750406e-16	-3.8987547490879177e-16	-3.7255524691173627e-16	-3.55374617217565e-16	-3.64018997950027e-16	-3.946305653367898e-16	-4.3419199677850313e-16	-4.707552314288114e-16
130	7.495899733992606e-17	1.0465422848485961e-16	7.766996131690643e-17	5.993058514026223e-17	8.033748737773543e-17	1.0935852703911946e-16	1.056173055625312e-16	7.526071517013381e-17	5.065298684598606e-17	8.871093264345303e-17	1.6351429998764218e-16	2.9640535104933875e-16	3.353712665209824e-16	3.5362945816413774e-16	2.657815061232382e-16	1.2653103157638143e-16	4.1419064962382895e-17	5.599008041485128e-17	1.3615535299856357e-16	1.852379945578404e-16	1.7054088200961457e-16	1.4155480750921335e-16	1.6216295960071583e-16	1.8066882529305837e-16	1.2828985336177669e-16	4.657484932792731e-18	-6.319464846418921e-17	1.5294631714431497e-17	2.1590367595727376e-16	4.2053227825971953e-16	5.62891587391692e-16	6.323481273874117e-16	6.297987388540296e-16	5.049610457504888e-16	3.364796528424136e-16	2.138060357556315e-16	2.2019796749045526e-16	2.703986458451269e-16	2.596511717349684e-16	1.8139100558245837e-16	1.5009886046448657e-16	1.9128442374583895e-16	2.4361729029733e-16	2.2578981645257184e-16	1.807802950348e-16	1.6973654645736994e-16	1.6817644740885943e-16	1.2277073762045163e-16	3.5899650709747595e-17
131	-2.0599007719636996e-16	-1.507187936401429e-16	-2.912667538557999e-16	-4.443149475020222e-16	-5.280115744705998e-16	-5.504098255216112e-16	-5.870613855232558e-16	-6.373631250490831e-16	-6.726428105883445e-16	-6.030585398145314e-16	-4.906205091450445e-16	-2.6410583054610496e-16	-2.1781372660318605e-16	-1.7727699908127698e-16	-2.971205077620948e-16	-4.695913084906781e-16	-5.70871884317896e-16	-5.767278672251347e-16	-5.470682452054979e-16	-5.176674969194705e-16	-4.544884363650765e-16	-3.407435957898846e-16	-2.661283147894177e-16	-3.0318199286444823e-16	-4.2069162615165714e-16	-5.03090925399833e-16	-4.827955605939205e-16	-4.0638746532627814e-16	-3.0203823463668434e-16	-1.600429979034523e-16	1.8292718405232598e-17	1.5623100631220762e-16	1.6508647375352754e-16	4.354487346513733e-17	-1.2492825221770648e-16	-2.533369647556496e-16	-3.2817998620251205e-16	-3.6568794687875853e-16	-3.6515059115869765e-16	-3.229251266487387e-16	-2.565516642309165e-16	-2.0748428880722305e-16	-1.8040642201583537e-16	-1.4348150412890492e-16	-8.937740534839661e-17	-3.77747400178954e-17	-1.0797854619931253e-18	1.652880068318044e-17	2.052949327046873e-17
132	-6.639968550154083e-16	-5.975585013719636e-16	-6.273939355440595e-16	-6.9951526571832e-16	-7.540927535980431e-16	-7.591201103184291e-16	-7.482113845956082e-16	-7.443974294213472e-16	-7.498902591242989e-16	-7.268483860502932e-16	-6.689995892085198e-16	-5.778091710816692e-16	-5.529293945667438e-16	-5.259521452253951e-16	-5.504897977435881e-16	-6.134397732784938e-16	-6.866398572566765e-16	-7.198742730216419e-16	-6.91808442705571e-16	-6.154164959599955e-16	-5.335942322882474e-16	-4.734432455438773e-16	-4.480721192068594e-16	-4.65056785085737e-16	-5.149425968093305e-16	-5.707635799692914e-16	-5.831964871299313e-16	-5.544931038625024e-16	-5.302907978960933e-16	-5.390519988503807e-16	-5.56569927348393e-16	-5.41308753285886e-16	-5.032790698401225e-16	-4.90829170615717e-16	-5.318436524850362e-16	-5.711795792279358e-16	-5.82092412282381e-16	-5.899616857610124e-16	-6.422338262365149e-16	-7.234328859830984e-16	-7.71249908832898e-16	-7.455755999971562e-16	-6.853834674334698e-16	-6.432705680977021e-16	-6.204299685239488e-16	-5.859110880379444e-16	-5.237090496255666e-16	-4.616519489768145e-16	-4.243009610845065e-16
133	1.3252443921364794e-16	7.683151413216837e-17	3.544826931918742e-17	9.296164301945698e-17	1.8759467041748317e-16	2.0840105262849908e-16	1.0712983203313315e-16	-4.506682315720281e-17	-1.1315971054413868e-16	-9.038135969293913e-17	-1.6314376502950916e-17	4.9217985027632806e-17	9.552041246804982e-17	1.4128019586247937e-16	1.9685393916402094e-16	2.258632764444771e-16	2.21068207187879e-16	2.101121916699924e-16	1.944788586314178e-16	1.526092123917409e-16	8.316732188351572e-17	4.255229758752917e-17	8.192602752306476e-17	1.7274616723367106e-16	2.363082101226139e-16	2.3122162979187063e-16	1.8553480435754384e-16	1.4506715599628498e-16	1.1106665809679466e-16	7.503068881829118e-17	4.8726616775498913e-17	5.076183465200049e-17	6.917885156350502e-17	8.659065056126621e-17	8.727611001989084e-17	1.2301172364467e-16	1.8350547912328659e-16	2.262554425963239e-16	1.963168320724014e-16	1.2227277084514838e-16	6.979447883723876e-17	7.590300619206371e-17	1.1168034811376315e-16	1.604161086330294e-16	2.1996045900927957e-16	2.900588598613067e-16	3.2855891169614093e-16	3.0500600035469714e-16	2.7187123162716435e-16
134	1.5136895843261744e-16	6.947071090294955e-17	1.1735853010085707e-16	2.0828566860758777e-16	2.633467900278658e-16	2.5752641708635765e-16	2.218921097487075e-16	1.8710350366889946e-16	1.7045047985296326e-16	1.7255256982821456e-16	1.9519857692379229e-16	2.4474985121836836e-16	3.1983732128405017e-16	3.6268723788284917e-16	3.5275724901315225e-16	2.8207794069733407e-16	1.7110325586907065e-16	4.4326721179345435e-17	-6.759743199337295e-17	-1.2197071316279769e-16	-8.119474534088284e-17	3.737280080706481e-17	1.6755454750635442e-16	2.2940702607702465e-16	2.328132076991774e-16	2.2557173024247836e-16	2.385302244718865e-16	2.4804182093330173e-16	2.2628271454316996e-16	1.9223546172049804e-16	1.853884639412314e-16	1.9398086528335057e-16	1.733748175799791e-16	1.0967691368966502e-16	7.937653246341585e-17	1.219387314673755e-16	1.886663477442371e-16	1.8474941534248603e-16	9.123883866404319e-17	-4.220240117092874e-18	-1.1751509822566603e-17	4.163180918442841e-17	6.902838010309738e-17	3.0802368963688085e-17	-7.581454637569791e-18	2.2650070687331097e-17	1.1445407770501136e-16	2.252631828483191e-16	3.263548040164601e-16
135	6.905149043408825e-16	7.270229477574984e-16	7.461704645625335e-16	6.986403944505469e-16	6.223971424884913e-16	5.411714286567131e-16	4.839527000064507e-16	4.502334428965569e-16	4.785154926205632e-16	4.961306505052365e-16	5.231944174468469e-16	4.930668871118854e-16	4.798022387072745e-16	4.59251423474303e-16	5.183043435721754e-16	6.25586791795651e-16	7.11371029800799e-16	7.184662399493232e-16	6.528372439293238e-16	5.626350601001007e-16	4.853884757895515e-16	4.276006441152418e-16	3.7377059617998075e-16	3.549789473405035e-16	3.583653976351022e-16	3.9471218724571957e-16	4.3993968913090954e-16	4.753942976008156e-16	4.865080827690979e-16	4.693066570203078e-16	4.2921322391670203e-16	3.965601493902595e-16	3.961757215631907e-16	4.515391361644501e-16	5.473937131178282e-16	6.542542501423801e-16	7.193274282846933e-16	7.281435980185944e-16	6.916422916842106e-16	6.484744795406065e-16	6.222995599385776e-16	5.968258929025063e-16	5.392612222219872e-16	4.765300599579902e-16	4.391931490030004e-16	4.646816593710655e-16	5.291209239119898e-16	5.647135817103865e-16	5.577105466944274e-16
136	2.6518569154639744e-16	2.5912560201545775e-16	1.847690404279105e-16	1.2311424523332698e-16	9.663955873104819e-17	9.399021760162335e-17	8.58189330082372e-17	9.427427181957559e-17	5.644570723601021e-17	1.5140981244856527e-16	1.819677932777088e-16	2.421582298742244e-16	2.4758771275880067e-16	1.903348948966674e-16	4.996496942609413e-17	-1.0876918313112673e-16	-1.8907851516119098e-16	-1.475476126061085e-16	-3.9286611263671847e-17	3.0869895870536806e-17	4.3642680468289845e-17	5.2735680633108864e-17	1.2526056528490644e-16	1.9838308829587868e-16	2.1839666846725686e-16	1.6736312278163515e-16	1.3223888271247824e-16	1.9867422024351235e-16	3.3100474874885057e-16	4.152525217903166e-16	3.9150020696936563e-16	3.0892601737401985e-16	2.7117106504462274e-16	2.7033491747607335e-16	2.5995707122190607e-16	1.704420075325032e-16	8.903956470749381e-17	9.35817296506722e-17	1.7201233193957096e-16	2.0394050750823023e-16	1.3520602875834384e-16	2.981332165076086e-17	2.2132802153498877e-17	1.2221832618234891e-16	2.395367317590086e-16	2.8098525997959367e-16	2.238531586603786e-16	1.461876184319567e-16	9.203341255562494e-17
137	-2.0676358665195643e-16	-1.4658958524181733e-16	-1.825434230383328e-16	-2.4571075921904744e-16	-3.027932881966828e-16	-3.352303111544057e-16	-3.6335278745445947e-16	-3.729175237973321e-16	-3.986010412726555e-16	-4.1905152331394126e-16	-4.661295574692821e-16	-4.469949246446252e-16	-4.504699185661922e-16	-4.3848075006789464e-16	-5.363251287398607e-16	-6.759129240903122e-16	-7.17635830851755e-16	-6.134967486381747e-16	-4.651096858686808e-16	-4.030021781236217e-16	-4.254433833795308e-16	-4.473398250155662e-16	-4.159646824861814e-16	-4.1136503901646245e-16	-4.610930526075633e-16	-5.247376217253423e-16	-5.093521357829918e-16	-4.2314589404690637e-16	-3.0925605625891003e-16	-2.0788137167167217e-16	-1.0460345884890189e-16	-1.108358438064703e-17	6.8776529362424634e-18	-1.12250468369822e-16	-3.016163002061257e-16	-4.593582286438284e-16	-5.000462138477502e-16	-4.708256228320784e-16	-4.31326912527127e-16	-4.023045111799485e-16	-3.4263543508896075e-16	-2.4540863513963847e-16	-1.3532988418008334e-16	-6.397465756586828e-17	-3.021669792566298e-17	-1.761487700871482e-17	-2.463890373543584e-17	-4.856956994950097e-17	-8.78982700665236e-17
138	7.21651773516453e-17	1.2234065136911833e-16	1.1032017200515794e-16	1.1905054558625693e-16	1.315739015580421e-16	1.2185020731447144e-16	8.944109033181587e-17	7.733310098673974e-17	1.0998246971314043e-16	1.542480193141643e-16	1.375000906477365e-16	8.282010042582202e-17	-3.855990258176945e-18	-7.557703489889872e-17	-1.5325253966723255e-16	-2.3663608865788594e-16	-2.514564776471362e-16	-1.411787773696941e-16	3.2409712071142414e-17	1.2464591431543174e-16	8.438804906942989e-17	1.331380834088466e-17	6.53475962118345e-17	2.1123424607002817e-16	3.35795081573407e-16	3.3587063023394194e-16	2.611662922622276e-16	2.244520253135031e-16	2.5424645989601924e-16	2.7749566625696344e-16	2.2927521883784624e-16	1.3536496443262066e-16	7.406837140006615e-17	7.165545706232844e-17	7.382557465322606e-17	2.342446926013245e-17	-4.2707566942090594e-17	-5.339496190293289e-17	1.2042293965208553e-17	9.683557313671386e-17	1.2558323551476038e-16	9.500137495280317e-17	7.211841886778041e-17	1.1736368986989438e-16	2.237380023050485e-16	3.1190800285571744e-16	2.951155329271984e-16	1.9056302422038297e-16	9.278969704655933e-17
139	-2.6044979217951097e-16	-2.7248356030788166e-16	-3.7217048911740635e-16	-4.4117808965945856e-16	-4.604423848378368e-16	-4.375284535572972e-16	-4.33099019577857e-16	-4.666853963310922e-16	-5.074718597685249e-16	-5.064070716952869e-16	-5.013697424618358e-16	-4.702811679588556e-16	-5.451637233534858e-16	-6.262356989623697e-16	-7.335942082628218e-16	-8.276432363139198e-16	-8.620040867929996e-16	-8.093663803958664e-16	-6.971373609160583e-16	-5.8152359309726e-16	-5.073389653985958e-16	-4.628538513050965e-16	-4.2185500961975236e-16	-3.7025875516307333e-16	-3.399106324581667e-16	-3.4604481856875666e-16	-3.7145062970530694e-16	-3.824607163225969e-16	-3.6674093678446046e-16	-3.510445621842758e-16	-3.61657718711729e-16	-3.8701879085598656e-16	-4.097521432928103e-16	-4.276090886200625e-16	-5.031702580512819e-16	-6.204029210495322e-16	-7.16530330327629e-16	-7.324188273661599e-16	-6.751357220214077e-16	-5.955115900681081e-16	-5.343640200616876e-16	-4.815952851688591e-16	-4.210462553304356e-16	-3.4972218592744123e-16	-2.834998055602913e-16	-2.632517782890737e-16	-2.9291309848185183e-16	-3.564111419112224e-16	-4.0010096772314046e-16
140	-3.109334046775588e-16	-3.120067333732897e-16	-3.752709058872642e-16	-4.03023387479251e-16	-3.9540431872403014e-16	-3.612449806769196e-16	-3.515248485463148e-16	-3.6964170913423577e-16	-4.1630742755328565e-16	-4.451129935735682e-16	-4.870126161052919e-16	-4.756023257214971e-16	-5.414842296703208e-16	-5.80221919032835e-16	-6.387430619260129e-16	-6.813179785227116e-16	-6.664955448373123e-16	-5.922925175048841e-16	-5.040869761042178e-16	-4.358709702327106e-16	-3.8559511402160894e-16	-3.3213554116610945e-16	-2.823741635234735e-16	-2.7817263639850017e-16	-3.1447999842075976e-16	-3.564095000849564e-16	-3.6751752501046863e-16	-3.57736490175249e-16	-3.5928127500087155e-16	-3.763898985025556e-16	-3.936172939678194e-16	-3.84052000663737e-16	-3.5934282469761134e-16	-3.4182146293238786e-16	-3.9412155468412205e-16	-4.883954531130776e-16	-5.790107072721974e-16	-6.143467369036191e-16	-5.917042588380339e-16	-5.312379066241959e-16	-4.652541585638568e-16	-3.977372146283188e-16	-3.440273230438918e-16	-3.195701824276785e-16	-3.1130097618792406e-16	-3.153745325502045e-16	-3.2378628303225807e-16	-3.4443191239515423e-16	-3.6141308723121253e-16
141	2.1982363450705645e-16	2.1890120657407594e-16	1.6164615756676248e-16	1.4442549915894047e-16	1.627192932620673e-16	1.4413325056614979e-16	8.469675059970956e-17	4.9686822888279795e-17	9.211007147739521e-17	1.807475949727493e-16	2.3211557204496227e-16	2.4280867258781944e-16	2.4084167656318994e-16	2.3178935195986155e-16	1.4188342363192993e-16	-4.013122588092333e-17	-2.1553011985082027e-16	-2.638145561566242e-16	-1.6497578911290773e-16	-2.4505248994832663e-17	5.838256036136889e-17	6.595411327863347e-17	5.250954023005492e-17	3.4166461768232895e-17	1.4202466908044392e-17	-1.1111789800044137e-17	6.6315111371870565e-18	1.1076211649920135e-16	2.9309614231845537e-16	4.742878399304736e-16	5.823470363469144e-16	5.919017087103746e-16	5.399514435033767e-16	4.459989696119643e-16	3.4577890633478013e-16	2.476949950082058e-16	2.0913104920630347e-16	2.349158844609624e-16	2.784092171344084e-16	2.623208426288674e-16	1.880124388365618e-16	1.1017943897565138e-16	9.676910132364643e-17	1.1407031306420551e-16	1.0122279768418879e-16	2.822067123204135e-17	-6.947584326073887e-17	-1.2645886387322838e-16	-1.4590218859274942e-16
142	-3.58494429301629e-16	-4.150229065037442e-16	-5.187758257319782e-16	-5.575809988511655e-16	-5.711698239744299e-16	-5.757741288018231e-16	-6.033709328193767e-16	-6.516785476640358e-16	-7.505611219907503e-16	-7.704991752182592e-16	-7.263252436123388e-16	-4.598690119131898e-16	-3.761706859053788e-16	-3.044777141356663e-16	-4.719213211594617e-16	-7.407084885759458e-16	-8.993183889249844e-16	-8.543457014829032e-16	-6.926187236195237e-16	-5.810025830087304e-16	-5.6394280370218915e-16	-5.567997196329248e-16	-4.748268862550625e-16	-4.05612751902989e-16	-4.171377027252918e-16	-5.292363721580247e-16	-6.04993457028098e-16	-5.462336982920923e-16	-3.458941667181933e-16	-1.1280443069274032e-16	6.412306371457631e-17	1.5678297996509457e-16	1.7794151049738076e-16	1.0089907110688056e-16	-6.123257956864137e-17	-2.685393480752895e-16	-4.0842634906251117e-16	-4.234143126273641e-16	-3.2778427921886327e-16	-2.2027718006459232e-16	-1.6864554905908912e-16	-1.7541582402727747e-16	-1.5552139061683944e-16	-6.935656991878898e-17	5.580416807378882e-17	1.3032347293018684e-16	9.543609215855612e-17	2.0852534497415038e-18	-9.617406037746863e-17
143	-1.154164199157712e-16	-1.321958065049346e-16	-2.238456834518533e-16	-2.6488910027223374e-16	-2.250687522221835e-16	-1.3833911787530115e-16	-8.255073777708967e-17	-7.457055201810406e-17	-1.4777786602315496e-16	-2.4342161343724507e-16	-3.546760137832442e-16	-3.8753573387018095e-16	-4.528695140984593e-16	-4.467147648576661e-16	-4.779848621902189e-16	-5.319630092860857e-16	-5.6057784481019575e-16	-5.310704375488888e-16	-4.3562853590107776e-16	-3.056904927741717e-16	-1.7761093868377884e-16	-9.912161132678035e-17	-7.733081038728779e-17	-1.282589132912607e-16	-1.9887491897746061e-16	-2.570333585433058e-16	-2.734914614226511e-16	-2.6063787481434077e-16	-2.5080899249641005e-16	-2.6780861841157597e-16	-3.0215066526224637e-16	-3.137767658315831e-16	-2.8212587317432675e-16	-2.6406976598815583e-16	-3.354540483059317e-16	-5.146231612061569e-16	-6.7456441481643005e-16	-7.08865925610516e-16	-6.184818174241152e-16	-5.256791851188622e-16	-5.043748185099368e-16	-5.075631707228281e-16	-4.519780780639317e-16	-3.729669163529736e-16	-3.2922147545927017e-16	-3.5355573698159636e-16	-4.007139357935809e-16	-4.219464464909643e-16	-4.3013602445474057e-16
144	-1.3168572075648816e-16	-4.318553059094904e-17	2.837995826549126e-17	5.888727149074538e-17	4.113873737380217e-18	-9.834946431148668e-17	-1.9184947029426499e-16	-2.5405364759818147e-16	-2.6503684711921796e-16	-2.601026047416469e-16	-2.249676441149721e-16	-2.0233604026095462e-16	-2.1240596202472875e-16	-2.3351410795360323e-16	-1.9544946247088085e-16	-1.112689387201627e-16	-5.819508919826894e-17	-8.094223882579027e-17	-1.4676814119682812e-16	-1.8282185166368186e-16	-1.833352685199453e-16	-1.9067280245568092e-16	-2.2164426095974996e-16	-2.195188406686968e-16	-1.6479066618286583e-16	-1.077060130519539e-16	-1.1609079936152962e-16	-1.7935976278427866e-16	-2.321098043536638e-16	-2.3401540090841164e-16	-2.2931615229807064e-16	-2.610296823864477e-16	-3.0362473609607906e-16	-2.7641996163777485e-16	-1.6986257921278593e-16	-3.0171089597282237e-17	4.883617825832067e-17	6.164197009683447e-17	5.102935785737905e-17	6.236401266886531e-17	6.574879645641321e-17	2.5245666228730915e-17	-4.68581022400945e-17	-8.143692911957426e-17	-5.74008671547696e-17	-1.6308747614776548e-17	-1.1754759069868856e-17	-3.60868377388302e-17	-8.762206026756826e-18
145	1.5600761560414718e-16	1.841522118448612e-16	2.62828153951074e-16	2.58128982592407e-16	2.2307186415543063e-16	1.9586069092866379e-16	1.9261665300278548e-16	1.6692511086824593e-16	1.3434284543447595e-16	1.0244871996510416e-16	1.499877882496342e-16	2.1789014452666398e-16	2.955146289943895e-16	3.0149136358011757e-16	3.114834638573129e-16	3.4734153345775643e-16	3.717985774098847e-16	3.360948355531475e-16	2.427406920844026e-16	1.5322287022349007e-16	1.189284955208511e-16	1.5589714755466961e-16	2.1546098502818795e-16	2.8643264314562873e-16	3.1652130318719165e-16	3.1166773298647406e-16	2.8818119337266807e-16	2.5975104857497626e-16	2.304938177526682e-16	2.010303335089567e-16	1.8035914106840648e-16	1.8906524012003485e-16	2.115961369285554e-16	2.234988383958866e-16	2.173318321505753e-16	2.137440551221134e-16	2.1676959692306598e-16	2.1466524474361006e-16	1.8926435772928631e-16	1.5256082561950448e-16	1.2281573053324048e-16	9.818778373894563e-17	5.21626955212464e-17	-4.8338611191724225e-20	-4.360034540781027e-17	-6.556079005217281e-17	-6.987322467701156e-17	-6.908241456013559e-17	-5.3604038723804757e-17
146	2.0871675939314085e-16	2.545466677576481e-16	2.3712391162274485e-16	2.805664417507562e-16	3.4138080865205763e-16	3.6192818890567147e-16	3.2470650887418785e-16	3.0077088405410045e-16	3.251403581373025e-16	3.5898353491649555e-16	3.0123550589088543e-16	1.791140013209128e-16	4.289916486166911e-17	-1.3256077472362205e-17	-9.309463105326184e-18	-9.167824394912814e-18	-1.452939197040341e-17	1.2894065521146249e-17	7.079284324613654e-17	9.936184029306471e-17	8.298560715483296e-17	6.952871448316031e-17	1.442970903147789e-16	2.346559117828108e-16	2.905548117111917e-16	2.838989266124138e-16	2.765475210414335e-16	3.150669801171378e-16	3.5314884058154086e-16	3.1592830622446896e-16	2.0711475406224052e-16	1.1773167363464735e-16	1.2659979959556207e-16	1.9888863605459318e-16	2.5415900487044908e-16	2.1799000198476173e-16	1.4803728233632932e-16	1.3083919711331855e-16	2.0082536464887636e-16	3.0201783187071084e-16	3.50123200616007e-16	3.147121481716537e-16	2.5918520875396225e-16	2.5991424621271216e-16	3.357723223977036e-16	4.3097227536831833e-16	4.360710787217407e-16	3.5004499358171023e-16	2.6732743403574496e-16
147	1.5062143304059522e-16	1.1168943360438555e-16	1.1027065488476053e-16	1.4159966344231098e-16	8.12701383557818e-17	-7.96355869027002e-17	-2.3656745600186457e-16	-2.9088145626034205e-16	-2.2173455121784997e-16	-1.8870757173731291e-16	-1.8793966015859212e-16	-2.9588990658736995e-16	-2.3542516485344083e-16	-1.713771639699829e-16	-1.248176131199682e-17	1.3419034659320757e-16	1.8920788856088917e-16	1.464555040379863e-16	5.0653086321658504e-17	-5.338321078674774e-17	-1.4180437668741958e-16	-2.2828114398800094e-16	-2.762143523420836e-16	-2.8747060501116737e-16	-2.244947851645273e-16	-1.2500545010648039e-16	-3.8611715340110396e-17	-2.7769620068569812e-18	-3.21003706859678e-17	-1.1401755839138634e-16	-2.0692888181217566e-16	-2.5808686110259724e-16	-2.153720912825128e-16	-7.622907527154271e-17	1.230658390377439e-16	2.761657416152697e-16	3.116833197216383e-16	2.4223425328902367e-16	1.522458705843173e-16	1.0554730128464573e-16	1.0219627620805812e-16	9.657585299050965e-17	7.602227960982721e-17	3.7100455951685475e-17	1.1463324062201766e-18	-1.9615293228584237e-17	-3.721533742351387e-17	-3.209418359210114e-17	2.8219133616890336e-17
148	5.9247705506178285e-16	7.087741409320405e-16	7.894417486431576e-16	7.865126718243494e-16	6.809703832517565e-16	5.382700925401388e-16	4.388274438306984e-16	4.3495947870908225e-16	4.740044538104317e-16	5.020231913984344e-16	4.97077026164661e-16	4.725603194405082e-16	3.892723722269664e-16	3.1765950973443516e-16	3.00497463487941e-16	3.39220609727632e-16	3.973122575447733e-16	4.3188503545418653e-16	4.309981389972303e-16	3.8592476834724755e-16	3.076808690673855e-16	2.1752974943432163e-16	2.033308674176944e-16	2.571442033652457e-16	3.400208558811434e-16	3.6281376025084484e-16	3.2263810321542624e-16	3.0494808870304976e-16	3.5705407342324376e-16	4.1630656805035047e-16	3.83698672188073e-16	2.644786915507144e-16	1.6316036326569517e-16	1.5805546863436916e-16	2.3221515735672756e-16	3.096615035247256e-16	3.751818334184758e-16	4.542561310931522e-16	5.464351402060092e-16	6.074678860136356e-16	6.09915115623761e-16	5.63947663893102e-16	5.227383225709187e-16	5.061666072833696e-16	5.161902626005533e-16	5.654134371150144e-16	6.128612896920619e-16	6.405358949466751e-16	6.381765556744537e-16
149	2.053037819696423e-17	8.109490468267981e-18	-3.657071681699554e-18	2.269858329063638e-17	2.2184784644265053e-17	-3.9344919878394155e-17	-1.2917560971126903e-16	-1.765136831641358e-16	-1.3354016539672376e-16	-1.0206978714693245e-16	-8.411084198546155e-17	-1.1687846937374297e-16	-1.1761669748108228e-16	-7.580155267408725e-17	2.6676546004739637e-17	1.2662697683871314e-16	1.6344627863244504e-16	1.279222489080472e-16	4.991041198006554e-17	-1.7097060117860965e-17	-5.0188199241910216e-17	-6.23067642850938e-17	-6.915511270247268e-17	-6.404699621428677e-17	-3.0994960773464436e-17	2.281487527591838e-17	5.3444735972392584e-17	3.1785604622388133e-17	-3.526219320747962e-17	-1.0228586809663966e-16	-1.4400324250041317e-16	-1.5012963890442423e-16	-1.1125042627328395e-16	-3.395045267234561e-18	1.2141988222092066e-16	2.2407129601172306e-16	2.4885513940474326e-16	2.4011092071084537e-16	2.4991389956143164e-16	2.850527380927985e-16	2.8553776150014046e-16	2.367006035354914e-16	1.9338732380812212e-16	2.23453968225981e-16	2.8173812007356795e-16	3.0015840800869806e-16	2.6714542053635974e-16	2.6106179753426976e-16	3.384705412871209e-16
150	3.634564323871509e-16	4.682802683142916e-16	5.271175403172499e-16	5.338975500037565e-16	4.567540144887316e-16	3.475592754331222e-16	2.699090119087058e-16	2.6699569341077254e-16	2.949504338643418e-16	2.9593647584875776e-16	2.5788136308003815e-16	2.319861251426111e-16	1.8054985672336902e-16	1.5707673619485857e-16	1.6876764478743663e-16	2.008442581786601e-16	2.3029481161165453e-16	2.3776758250612157e-16	2.1951464258017575e-16	1.7591458232339374e-16	1.1358732840979518e-16	4.466076801954595e-17	2.8209638470994545e-17	5.5067368456279715e-17	1.0904571446210341e-16	1.279767902487848e-16	1.1464294351377564e-16	1.2579872111981204e-16	1.8219998449912737e-16	2.292531002161198e-16	1.9563879227909154e-16	1.1068486574052526e-16	6.96616503493651e-17	1.3175873104683578e-16	2.2517943640814866e-16	2.7752184476938577e-16	2.788345171159197e-16	2.994191283410465e-16	3.640578762676019e-16	4.28721011705846e-16	4.292412261736065e-16	3.735930700440142e-16	3.277726076033642e-16	3.23191157667651e-16	3.478784218616403e-16	3.7156049030554494e-16	3.7809699879863216e-16	3.8553471217014434e-16	4.1450246952456357e-16
151	7.803046093738999e-17	2.1258454349751032e-16	3.691790822810746e-16	3.8547982890514077e-16	3.315785661289834e-16	2.701496650400355e-16	2.600088392575252e-16	2.3994719006290544e-16	2.296394496928769e-16	2.111850599756071e-16	2.604492361817404e-16	2.1906852630254124e-16	2.7197474881872427e-16	1.684212699121168e-16	1.3308132519140997e-16	2.0912507241084965e-16	3.4995800524669306e-16	4.545666164578189e-16	4.478893852728889e-16	3.4068931489200913e-16	1.765162824191337e-16	2.115376187302361e-17	-1.3425418169051815e-16	-2.198748673004589e-16	-2.6670900009443294e-16	-2.689043135288921e-16	-2.444283402111011e-16	-2.0899234165949902e-16	-1.6828557014934404e-16	-1.346867875648371e-16	-1.1564968145804042e-16	-1.1557718132388753e-16	-1.2824371624537253e-16	-1.2569457038300163e-16	-7.83656772561944e-17	-1.5359083131043254e-17	1.3784782494450677e-17	-2.4543382038886357e-17	-1.229779335982926e-16	-2.497503241745645e-16	-3.8718108816974687e-16	-5.000724616290471e-16	-5.601668670887729e-16	-5.371300025167708e-16	-5.114068677569094e-16	-5.212816264873762e-16	-5.875936446207127e-16	-6.679764592542769e-16	-7.004577848540882e-16
152	-1.0162150349839576e-16	-4.634238250482816e-17	-5.602456877492225e-17	-4.62183931831189e-17	-6.223867658512385e-17	-1.1445197659852378e-16	-1.8596413825011836e-16	-2.3198224957075614e-16	-2.357589657619747e-16	-1.921209036813776e-16	-1.5115884748414314e-16	-8.14818623243207e-17	-9.251823268177199e-17	-1.4182510878918035e-16	-2.834809634307612e-16	-4.558005978738417e-16	-5.353788833355734e-16	-4.527331088712347e-16	-2.7766715268103342e-16	-1.6080831629172224e-16	-1.755149148786625e-16	-2.4571760674831837e-16	-2.3913473517105777e-16	-1.5876708261425925e-16	-8.2379055728438e-17	-7.636154205808717e-17	-7.907788284625954e-17	-6.129232377265163e-19	1.487548779818427e-16	2.594334169942821e-16	2.5248838643871494e-16	1.6989653870632089e-16	1.0096167765308834e-16	8.231708241391755e-17	4.0662865559540796e-17	-2.837330194154751e-17	-8.169419379847506e-17	-8.365161196190508e-17	-8.219889064718972e-17	-1.350364625658033e-16	-2.260828643121722e-16	-2.628157435277567e-16	-1.8903235919051337e-16	-5.62400072357519e-17	3.5665003817644436e-17	1.4491692863315276e-17	-1.0852991179537019e-16	-2.4983226551500434e-16	-3.387552037471954e-16
153	-4.68387922479208e-16	-3.6088449535272795e-16	-3.1058900692694606e-16	-2.6416089409633747e-16	-2.908993720122477e-16	-3.825388259177017e-16	-4.804959562930916e-16	-4.786503223507127e-16	-3.8140607192182914e-16	-2.8230451063111554e-16	-2.545618859867799e-16	-3.4026348792807216e-16	-4.30818096968844e-16	-5.03669492838858e-16	-5.193943887297659e-16	-5.351251423517782e-16	-5.689251173165777e-16	-5.736584365139664e-16	-5.370900157780651e-16	-5.128324374235023e-16	-5.54552608249317e-16	-6.39382728881767e-16	-6.264763209915327e-16	-5.307510945075792e-16	-4.0202100552650356e-16	-3.548131785394858e-16	-3.6583210522123356e-16	-3.4538902107911464e-16	-2.6670628187840717e-16	-2.3257200072685095e-16	-3.322505274037022e-16	-5.098518524543086e-16	-6.250976977304414e-16	-6.301015143575513e-16	-5.813644482274161e-16	-5.839586941357852e-16	-6.026792860339662e-16	-5.415224792467948e-16	-3.902351375386461e-16	-2.366666919336156e-16	-1.8791588839243541e-16	-2.4386229572221055e-16	-3.1312864462235115e-16	-3.356808390151336e-16	-3.147723371171379e-16	-2.7504994556591083e-16	-2.841424807799979e-16	-3.2254986463809414e-16	-3.4370511087720353e-16
154	8.62784594181913e-17	1.0707928963756664e-16	-3.9136493683645454e-17	-1.8323307470538477e-16	-2.3601604932961413e-16	-2.3239954402870325e-16	-2.6785163196098106e-16	-3.0619863463729633e-16	-3.0283464567638663e-16	-1.5807727834412899e-16	-6.775479724146567e-18	2.0451708061701954e-16	2.1334091718296308e-16	2.477492555294446e-16	1.560613909860238e-16	-1.5558578168488285e-17	-1.499854560907705e-16	-1.7708732990927742e-16	-1.064478461794357e-16	-3.118697796174151e-17	2.146510565124473e-17	7.16872538908788e-17	1.5012383475604524e-16	1.4968880458446608e-16	5.0868419549843904e-17	-7.900358482615697e-17	-8.688869528292703e-17	4.5119835709968337e-17	2.5195147621748464e-16	4.3925095245100416e-16	5.884831994674414e-16	6.866046252179711e-16	6.774437057618127e-16	4.880073465563422e-16	2.3970341236116207e-16	8.277890290322916e-17	1.1011699284969982e-16	1.9599231778488029e-16	2.0508635729569731e-16	1.0862512283864834e-16	1.5363396005267195e-17	-9.177639695048735e-18	5.122253653966499e-17	1.4825196733277594e-16	2.4595976673891735e-16	3.084232117329581e-16	2.8884286704654905e-16	2.2448482122360873e-16	1.6444716782661544e-16
155	-5.868905675827438e-16	-5.346990708552315e-16	-5.162629754136389e-16	-5.16950752372084e-16	-5.183812008523259e-16	-4.960256617243414e-16	-4.791576373274909e-16	-4.810788006983156e-16	-5.176208868489358e-16	-5.277505461153884e-16	-5.201814284485221e-16	-5.0552328931699e-16	-5.776310613081803e-16	-6.773339588763146e-16	-7.692167784375613e-16	-7.800811431493716e-16	-7.075196193674528e-16	-6.094440981018234e-16	-5.527292632571377e-16	-5.456615588135425e-16	-5.530373687283854e-16	-5.474813412568821e-16	-5.115410572769443e-16	-4.876803190660443e-16	-4.57062467464565e-16	-4.4337750529866005e-16	-4.541602866985367e-16	-4.868036368991556e-16	-5.068274367196047e-16	-4.9176553897255375e-16	-4.730664204298134e-16	-4.988500091860874e-16	-5.761496165613059e-16	-6.251610352779259e-16	-6.208583655855083e-16	-5.671946155049433e-16	-5.473735811772984e-16	-5.778555200475681e-16	-5.996492743417157e-16	-5.48608391467895e-16	-4.703463050419295e-16	-4.514761769939441e-16	-5.072579403442392e-16	-5.627637732311061e-16	-5.051401775805445e-16	-3.8059316566374304e-16	-3.2257453580449485e-16	-3.865144960092575e-16	-4.779027080807336e-16
156	6.006499979153411e-16	6.484451215343889e-16	6.650823998821982e-16	6.975061975882645e-16	6.902331007358552e-16	6.471043952612039e-16	6.131538931476614e-16	6.305856639637467e-16	6.6959293370566e-16	6.643164391240722e-16	6.147464929262172e-16	5.580604838775651e-16	5.01459308193091e-16	4.466169653840617e-16	4.0129780540648896e-16	3.7497079400770036e-16	3.9711922014633195e-16	4.595883120044928e-16	5.122447968421037e-16	4.995991092934111e-16	4.3514162349795377e-16	3.7281958518754427e-16	3.913647359654686e-16	4.352620948423707e-16	4.773072879939191e-16	4.864142226244347e-16	4.915041774398739e-16	5.253250189901018e-16	5.596834512801445e-16	5.356046472574844e-16	4.26568398837449e-16	2.8852087328912453e-16	2.167341955144736e-16	2.514460934635525e-16	3.4699421255238113e-16	3.971070982812655e-16	3.8121116039403565e-16	3.58901017543672e-16	4.035432104193115e-16	5.08474720578946e-16	5.916208988349061e-16	5.823151319457405e-16	5.140290146229341e-16	4.64268508987187e-16	4.905566279093327e-16	5.64713097734405e-16	5.97256583448012e-16	5.789210601111526e-16	5.640543307528223e-16
157	-4.499989129013318e-16	-4.604697934789576e-16	-5.292860284916744e-16	-5.860388776467554e-16	-5.939553620323599e-16	-5.389588735511618e-16	-4.637366194527949e-16	-4.1035622619665044e-16	-4.528517623944896e-16	-5.334431478940907e-16	-6.183281367691932e-16	-5.756390648379864e-16	-5.607007177890287e-16	-5.193412618670695e-16	-5.808573325632966e-16	-7.060801458050028e-16	-7.981061042474625e-16	-7.944197601225221e-16	-6.968727845427664e-16	-5.621511550414883e-16	-4.3538378167912904e-16	-3.528254938775986e-16	-3.234041447986573e-16	-3.5641701018146096e-16	-4.186493308781688e-16	-4.726787668240345e-16	-4.728299241321141e-16	-4.315945210052816e-16	-4.0870928366635966e-16	-4.389436701507398e-16	-4.9231431500149e-16	-5.012234522141703e-16	-4.519211308720618e-16	-4.291276095076377e-16	-5.076436670041943e-16	-6.806564574464103e-16	-8.1527514709995e-16	-8.236262247691331e-16	-7.44783533374288e-16	-6.884848763233177e-16	-6.920222670662122e-16	-6.951394605190809e-16	-6.406256856137049e-16	-5.758325446073329e-16	-5.430599937370824e-16	-5.557421647037034e-16	-5.795760850036319e-16	-5.905443042220859e-16	-6.072564694243176e-16
158	-4.60707057505799e-16	-4.3591883031481063e-16	-5.386838709829727e-16	-5.986332846717402e-16	-6.046454831015442e-16	-5.710335660901777e-16	-5.803382191030308e-16	-6.172766960381248e-16	-6.825929107375557e-16	-7.000192823215471e-16	-7.571755912814378e-16	-7.335898654535846e-16	-8.354790717909328e-16	-8.424589422285057e-16	-8.837067111487875e-16	-9.397919612688537e-16	-9.551412486435033e-16	-8.981866937585279e-16	-8.096032518762288e-16	-7.432081049661617e-16	-6.934478041913696e-16	-6.262620698712442e-16	-5.374446660980158e-16	-5.217942069633097e-16	-5.686854030661215e-16	-6.182649239886543e-16	-5.984667044931008e-16	-5.427275642233459e-16	-5.10840573158084e-16	-5.185576405014789e-16	-5.259806088979955e-16	-5.107947704471813e-16	-5.162569443640867e-16	-5.751890594374795e-16	-7.003503541868794e-16	-8.270036988971084e-16	-9.090547584934174e-16	-9.357020580015927e-16	-9.044157567468623e-16	-8.140774938497169e-16	-6.976378902888266e-16	-5.979085986012927e-16	-5.370754113322572e-16	-5.168950965947165e-16	-4.709679339325803e-16	-4.1020521349082733e-16	-3.7950142544973916e-16	-4.064001617327734e-16	-4.572563354245162e-16
159	-6.572156371521237e-16	-6.249654089504582e-16	-6.62916651181666e-16	-7.720626961457956e-16	-8.645697086421863e-16	-8.902058648153398e-16	-8.635206652893956e-16	-8.273041056466448e-16	-8.289002945205072e-16	-8.746411006433828e-16	-9.21419823849269e-16	-9.681455745562351e-16	-1.0087882815047615e-15	-1.1043265549207407e-15	-1.292334393731563e-15	-1.4420687638898323e-15	-1.4127616042355753e-15	-1.2048284153757058e-15	-9.893416746532892e-16	-9.169206501642935e-16	-9.45736869537507e-16	-9.23364377416032e-16	-7.516542600806306e-16	-5.584775833281072e-16	-4.766115628276592e-16	-5.500060843521675e-16	-6.676201948553189e-16	-7.266698093921531e-16	-7.049158744731536e-16	-6.817821620929473e-16	-6.969047043801449e-16	-7.333118935575421e-16	-7.665872420734161e-16	-8.091888152827543e-16	-9.075807806320396e-16	-1.037417053306228e-15	-1.1057923973846227e-15	-1.0547358382569239e-15	-9.316787125915856e-16	-8.352161970218498e-16	-8.287202246803491e-16	-8.749752545892053e-16	-8.847971241701807e-16	-8.116060205878151e-16	-6.65308590290766e-16	-5.454794062187603e-16	-5.670925671436941e-16	-7.451810805647463e-16	-9.602202185452533e-16
160	4.4844804109544795e-17	1.6952012347271408e-16	2.8989256957487787e-16	3.9016209945602753e-16	3.7600439924659316e-16	2.617003171633459e-16	1.3938232173043262e-16	9.714395361336584e-17	1.2808929521332878e-16	1.2266608117798032e-16	3.7020535375629886e-17	-6.005064895334103e-17	-1.18111702915959e-16	-5.857117729943388e-17	3.806467990103778e-17	9.227181098489649e-17	9.501017760146617e-17	8.727226333645918e-17	6.97177708672005e-17	8.573547528187931e-18	-1.0673785188211413e-16	-2.2018594554344583e-16	-2.6574617339863822e-16	-2.5594704147587813e-16	-2.485189442981029e-16	-2.759664563384517e-16	-2.955926805066267e-16	-2.4254051387173366e-16	-1.2139011702755294e-16	-2.971019433721883e-17	-7.167433138682973e-17	-2.3441612796771117e-16	-3.8089090015991847e-16	-3.691049332278817e-16	-2.2728171846883597e-16	-7.557864533818845e-17	-2.5660679019006525e-17	-4.505884599174958e-17	-5.984616385950871e-17	-5.1041984121565985e-17	-8.873563041704554e-17	-1.8681293156714224e-16	-2.8602818818380915e-16	-3.1970775379606315e-16	-3.112201976947454e-16	-3.203817103635401e-16	-3.450473972440785e-16	-3.236442865498412e-16	-2.1907086511696282e-16
161	5.094333826319615e-16	5.048134481248639e-16	5.453663018695636e-16	6.156623918186951e-16	7.2714387669600895e-16	7.918135632349012e-16	7.381631082821836e-16	5.684185382286588e-16	4.561993514617703e-16	3.9929789001750205e-16	4.245499885722421e-16	3.6121163490424994e-16	3.814696922190015e-16	4.588338920384546e-16	6.851524952909817e-16	8.897221528847661e-16	9.241306137864607e-16	8.04307753738493e-16	6.703209450628711e-16	5.924033631598045e-16	5.071603050010581e-16	3.552873215109573e-16	1.690963664387599e-16	8.463951618790477e-17	1.1735563994381592e-16	1.943532689113826e-16	2.1500305081236826e-16	1.9238219154411028e-16	2.0924325720611079e-16	2.911528092387388e-16	3.5568166795698297e-16	3.23204296089764e-16	2.296755397020961e-16	1.9758075025271776e-16	2.7217216996779574e-16	3.717834176816859e-16	3.8541526644732056e-16	3.218513127893194e-16	2.433676128443425e-16	1.7049940658397505e-16	5.483428733240291e-17	-7.970102063508365e-17	-1.4384564057306646e-16	-9.27746432158783e-17	-2.955413307712248e-17	-6.71862297793751e-17	-1.243154123996094e-16	-2.0147702157800187e-17	2.9400860759652445e-16
162	-9.437391156930868e-19	4.112405229653234e-17	1.1760729930199378e-16	1.9269062423081643e-16	1.5394657768492905e-16	4.810638372289878e-17	2.5129946103555027e-18	5.92719077994313e-17	1.411367404963367e-16	1.1187691086256647e-16	-6.026087955386186e-19	-8.46711646616135e-17	-6.997682638242615e-17	8.213521238437522e-18	8.952453872058388e-17	1.2037543638381734e-16	1.1287772142257399e-16	9.607887016267032e-17	7.018178861573814e-17	1.7707283462170963e-17	-6.97865225837278e-17	-1.6625163014295988e-16	-2.353954518245792e-16	-2.5164132764673966e-16	-2.364663215276821e-16	-1.9488135290824358e-16	-1.3226806227973276e-16	-5.4301550037668787e-17	-6.351985655859499e-19	-1.1753204332704792e-17	-8.650583054816456e-17	-1.5323473476948739e-16	-1.4519608722321586e-16	-5.39600918383311e-17	4.729441291168103e-17	1.3267908097870463e-16	1.9104052992313832e-16	2.2600010524217404e-16	1.9216277429658934e-16	7.771567875934475e-17	-7.355106574122625e-17	-1.7613800362243343e-16	-2.0393134967736432e-16	-1.7583466681907056e-16	-1.3698283803661708e-16	-9.746390005430858e-17	-6.76091793356609e-17	-7.110218022758725e-17	-8.006851523437588e-17
163	1.2202031936737038e-16	1.8394373934292398e-16	2.235308441066981e-16	3.2073966351694596e-16	3.935416882550082e-16	3.518443165463661e-16	1.747845302403136e-16	-2.409707958001723e-17	-8.427624937294315e-17	-4.0355214010076085e-18	1.1359078795827542e-16	9.376751963608956e-17	2.2361456463168546e-17	-3.2341427632670603e-17	7.409778076521609e-17	2.3864876560695147e-16	3.0214344228817496e-16	2.285381793092186e-16	1.0726028566663163e-16	2.3528737719551296e-17	-5.007699199077565e-17	-1.6921679896387097e-16	-3.052485782772106e-16	-3.8488342578605525e-16	-3.5627647838759127e-16	-2.899243476956891e-16	-2.6315848821202767e-16	-2.8272089517363275e-16	-2.82813899483053e-16	-2.3612984047453384e-16	-2.0176996839483784e-16	-2.364637362122109e-16	-2.933529405437709e-16	-2.6027271747657003e-16	-1.1707065263574302e-16	7.270693763158258e-17	1.7374676096012182e-16	1.526031945735953e-16	4.8216914453471056e-17	-6.728918270801753e-17	-1.9159970193372562e-16	-3.192849943373269e-16	-4.3806538945974864e-16	-5.15897047408059e-16	-5.248356927643787e-16	-4.692678034764765e-16	-3.6402668001752447e-16	-2.303639678156834e-16	-9.424159271103733e-17
164	3.199182476667746e-16	3.672422590849564e-16	4.736716482989411e-16	5.641671818416423e-16	5.7310567078654545e-16	4.925596157899227e-16	3.644145764285505e-16	2.1514895085602935e-16	1.5021479050418956e-16	1.408649688592843e-16	2.003633402353926e-16	1.7519716334947674e-16	2.2050273422162363e-16	2.887737767702269e-16	4.598908500687864e-16	5.816080886696691e-16	5.383612527824148e-16	3.998490214220174e-16	3.157171035930312e-16	3.0457445682125976e-16	2.3301952497878425e-16	5.924365535468436e-17	-1.0464459359126067e-16	-1.0187546155915361e-16	-1.0637606514065227e-17	6.3009396666634555e-18	-9.898101730427869e-17	-1.8048161632537335e-16	-1.0164590460537678e-16	6.42785144070499e-17	1.1866720272491706e-16	-1.7880618645305826e-17	-2.0227070998898213e-16	-2.2650997376106305e-16	-4.4758847879755504e-17	2.0832546305335487e-16	3.39449142338339e-16	2.968851680944319e-16	1.597739300492909e-16	5.855916801370841e-17	9.70780058592194e-18	-4.335325403020417e-17	-1.6143100696249647e-16	-3.1053714330069755e-16	-4.1626834310346356e-16	-4.503078521755485e-16	-4.1558168488172883e-16	-3.267832837013906e-16	-1.6424428066467273e-16
165	5.692085904896465e-16	7.120103341096697e-16	8.405825914414995e-16	9.10709205673313e-16	8.891124238892189e-16	8.235456953890927e-16	7.455587500400746e-16	6.723127209358555e-16	6.315004169797676e-16	6.00812533999644e-16	6.213917702423284e-16	6.02927141378957e-16	6.822934911059414e-16	7.246376540852927e-16	8.434552612357408e-16	9.287928667042028e-16	8.960894350040362e-16	7.512185058685836e-16	5.9548642048311e-16	4.854916957003177e-16	3.8388270815241823e-16	2.1971217123282776e-16	5.919537623162267e-17	-4.8370419855216595e-17	-4.639211788349051e-17	1.5791036878498735e-17	5.3776546258306485e-17	3.0747901558427625e-17	-1.6666499578759512e-17	-4.1564373611907056e-17	-2.7218984563556534e-17	3.724914194398897e-17	1.3989939817397147e-16	2.512089303480358e-16	3.3578152341837755e-16	3.6911775211808545e-16	3.5065583598390166e-16	3.102888023350246e-16	2.4268507460951036e-16	1.4169248366500683e-16	6.442027901337158e-18	-1.1042702259690415e-16	-1.6840959914536807e-16	-1.8155075535340258e-16	-1.7925010461115025e-16	-1.491446428679732e-16	-9.416209587678537e-17	2.3451995347301374e-17	2.0764696365594718e-16
166	2.1042249329691825e-16	1.555713435216842e-16	1.798629596766193e-16	3.0222943568732705e-16	3.459135640294393e-16	2.485561525464644e-16	1.0015658724620238e-16	2.4703945067164244e-17	5.4960080467762495e-17	5.2062249904086714e-17	-2.0142300042879787e-17	-1.3382696076818651e-16	-1.2393784938440223e-16	-3.23952441888968e-17	1.1461830799190761e-16	2.3419382080291507e-16	3.0993856615708256e-16	3.4447350309410413e-16	3.103172642923404e-16	2.2756751245357023e-16	1.5601400396006928e-16	1.4275330427394278e-16	1.8230866750912992e-16	1.948191240377794e-16	1.7263111474829983e-16	1.6081808827546937e-16	1.950365906808133e-16	2.190853217007459e-16	1.6222129597717945e-16	4.707477986495415e-17	-1.633350134001308e-17	4.6141965030339134e-17	1.8825776537569154e-16	3.146300554273683e-16	3.687170019184299e-16	3.945454012910466e-16	3.9878106031850017e-16	3.781949347845602e-16	3.16312256586916e-16	2.493365040577745e-16	2.294306953577845e-16	2.8712976518962657e-16	3.8236326297995453e-16	4.53675995211768e-16	4.588446203411868e-16	4.1939745310745676e-16	3.741781031263729e-16	3.5722162776297533e-16	3.6679581305431977e-16
167	3.073475188759993e-16	3.0035520044868864e-16	3.0081147929126743e-16	2.995623713296763e-16	2.8848199827569358e-16	2.738036480273356e-16	2.4034293202415954e-16	1.9420953065373368e-16	1.7686014583380293e-16	2.058117222376691e-16	2.5338427783648986e-16	3.1042072908535314e-16	3.6252118337382784e-16	3.8708645264048803e-16	4.372530463178533e-16	5.241023243360509e-16	6.260057856318184e-16	6.767147562003038e-16	6.253467642331956e-16	4.909040264104182e-16	3.6895792508554153e-16	3.130628861352714e-16	3.3026374102499634e-16	3.4418142735182697e-16	3.9043570189616817e-16	4.758158246224795e-16	5.569188512021851e-16	5.497843250818485e-16	4.432929239984071e-16	3.353369939619399e-16	3.1465975366238365e-16	3.78443683109208e-16	4.526078784074426e-16	5.156677368504993e-16	5.944749676391086e-16	7.001780854518371e-16	7.611636597758503e-16	7.460676993142509e-16	6.998200661316715e-16	7.002311613712333e-16	7.540512717336398e-16	8.031743239368494e-16	8.125276474633005e-16	8.047953026767274e-16	8.112666863761367e-16	8.708343962939697e-16	9.308970076456982e-16	9.95080726931157e-16	1.0343798218470274e-15
168	3.4547346283145415e-16	3.303137740649124e-16	3.1987224381954287e-16	3.206855558516668e-16	3.4887906443000686e-16	3.655573222529395e-16	3.6504971490219765e-16	3.6276220475966776e-16	3.8942088127577575e-16	4.140644446256202e-16	4.230149584074865e-16	3.643368969134642e-16	3.422877543983416e-16	3.053523683276704e-16	2.8191964570185696e-16	2.4995864647498897e-16	2.0432995415842006e-16	1.534038562531084e-16	1.2012751759008628e-16	1.0838616725057878e-16	1.176285995793988e-16	1.2835695582005657e-16	1.3438396464278527e-16	1.2083570142778412e-16	1.0988439444242587e-16	1.223812496820974e-16	1.7770322332833577e-16	2.646994051715806e-16	3.565103786087631e-16	4.171670675401226e-16	4.378160188219695e-16	4.2070581579574327e-16	3.8720637485895004e-16	3.438455594874966e-16	3.25824334981285e-16	3.0910060615442864e-16	3.006621555745634e-16	2.8778703951921716e-16	2.789388597024807e-16	2.628204090756809e-16	2.342029001831666e-16	1.743938603391936e-16	1.124129632719154e-16	7.298111650799986e-17	7.059475484726822e-17	7.285565398667775e-17	3.570801504589654e-17	-2.6224551962001498e-17	-7.29076789817108e-17
169	8.256211895432378e-17	1.0009099241588896e-16	9.300101539015485e-17	1.4128926518329152e-16	2.2165069521971653e-16	2.8299796053247843e-16	2.9563314911722166e-16	2.949070296347681e-16	3.4019356281620075e-16	3.9463568402204813e-16	3.8927165388906233e-16	3.159097884716284e-16	2.1928500939589478e-16	2.0641765936501116e-16	2.53716330098722e-16	2.646936789905522e-16	2.0851221895218999e-16	1.4736835042898305e-16	1.2979277849414662e-16	1.2102241555815013e-16	5.880314983199601e-17	-2.3371448411782847e-17	-2.68634910040893e-17	6.230425090741688e-17	1.4495693155743552e-16	1.0904579408858201e-16	-9.54895958609058e-18	-6.445847618812354e-17	2.1507863679665762e-17	1.660444014623969e-16	2.1052073558878118e-16	1.0766453168687366e-16	-3.492204288634947e-17	-7.394088799242078e-17	-1.1558139750236705e-17	7.958297740050509e-17	1.2454043747352737e-16	1.4146229194003965e-16	1.784483956791141e-16	2.4765105048358495e-16	2.8963315235445493e-16	2.462141283754485e-16	1.1873713195079233e-16	-2.85705512379524e-17	-1.2215981461582171e-16	-1.545189344535328e-16	-1.563377648509494e-16	-1.4800101790720571e-16	-1.0914849351699948e-16
170	3.784778078900712e-16	3.5481633855669346e-16	3.64301010526559e-16	4.56715951301697e-16	5.54939908207877e-16	5.844304615027943e-16	5.352049195185093e-16	4.677745087574758e-16	4.3693075776861926e-16	3.960772893058358e-16	3.227411532205016e-16	2.3134692815120578e-16	1.8566752914458524e-16	2.272468625980081e-16	3.207887810590346e-16	3.6782336879915236e-16	3.4554222248971033e-16	3.1169372629327303e-16	3.136280549285881e-16	3.1820984119860963e-16	2.676228277774979e-16	1.792491364255871e-16	1.5084095502310458e-16	1.9089535486538698e-16	2.3686169905683963e-16	1.8797361653326153e-16	7.173384645070544e-17	1.527811347909802e-17	9.9290362975505e-17	2.479751315280783e-16	2.941845233536511e-16	1.7103388507322343e-16	-9.642459461466305e-18	-7.301800566284711e-17	2.7755581149217856e-17	1.9023837223297643e-16	2.8738799329687385e-16	3.018297500061255e-16	2.8462381668907064e-16	2.744292376180503e-16	2.437757634598298e-16	1.772651714529133e-16	9.978075192220083e-17	2.692659940962798e-17	-4.65613973557854e-17	-1.3330733191916677e-16	-1.8890976442043742e-16	-1.343609922081995e-16	3.003795232304492e-17
171	3.475391613043603e-16	3.1159853215695934e-16	2.613115546948707e-16	2.7490238071870825e-16	3.4080388271142747e-16	3.8826717500349383e-16	3.9168346351150245e-16	3.8781460506801943e-16	4.428625297280352e-16	5.260797117436567e-16	5.815315854562322e-16	5.685515783644649e-16	5.057291674127714e-16	4.3585603525951583e-16	3.7942178225269806e-16	3.079403308850625e-16	2.2130037098133034e-16	1.5105148211789465e-16	1.2588713748782754e-16	1.214851730668933e-16	1.0040901742350596e-16	5.987398509954057e-17	4.347650130033065e-17	8.680810209306101e-17	1.6768726542947766e-16	2.3076340796801885e-16	2.4646303648982546e-16	2.5914816178931094e-16	3.182847075451292e-16	4.045667797195523e-16	4.372106564183292e-16	3.710375853145064e-16	2.6987988382796394e-16	2.3094697105427063e-16	2.7559694192192745e-16	3.164853454961588e-16	3.0291654167599927e-16	2.7074403925542777e-16	2.9236843347927136e-16	3.700705557743258e-16	4.327625801398392e-16	4.05224182690275e-16	3.0329930019045178e-16	1.9385865777159315e-16	1.1542539890752749e-16	5.7664084614817e-17	2.5235535671917357e-19	-4.0151679377970557e-17	-4.145463758751022e-17
172	-5.108443683917432e-17	-8.811067271635974e-17	-9.143669268953065e-17	-1.7069823141859523e-17	9.830946497561747e-17	1.7661349448195816e-16	1.8510957846895363e-16	1.46481582118724e-16	1.3877338714433582e-16	1.6784933337401048e-16	2.0275306768752033e-16	1.9819087521991621e-16	2.029350214944655e-16	2.251645577669357e-16	2.7189213007380773e-16	2.9135426749822586e-16	2.683993944333848e-16	2.377682251673452e-16	2.5076712943520188e-16	2.974019780246051e-16	3.2423892944607495e-16	3.0249214869952145e-16	2.477201945996182e-16	1.8597741673773348e-16	1.0482730506275122e-16	5.078814361820467e-18	-6.311626156165874e-17	-3.909571189429206e-17	8.435963311606435e-17	2.3795794183044356e-16	3.5316817627168634e-16	3.9466208424957033e-16	3.7573571987406284e-16	2.9845468943122615e-16	2.039560842219025e-16	1.3086760593765886e-16	1.3121843166448335e-16	1.9227252791326493e-16	2.5568143960631727e-16	2.664969684961674e-16	2.263217031108755e-16	1.5647382923720198e-16	9.692222380131159e-17	6.414382478178649e-17	4.6679621808491595e-17	-9.192629047533888e-19	-9.071743657687118e-17	-1.811036815003776e-16	-2.0793487251095722e-16
173	-6.043655045251466e-16	-4.884791233917034e-16	-4.920596956298936e-16	-5.660479005057697e-16	-5.9582809624378615e-16	-6.04188614304324e-16	-6.396144515164132e-16	-6.971502490861306e-16	-6.733959113733558e-16	-5.045056529874814e-16	-2.678841730709308e-16	-8.142889530264342e-17	-6.705441319493808e-17	-5.153282458828224e-17	-8.761155662488239e-17	-1.7664273579755127e-16	-3.217413143045664e-16	-4.744763950146504e-16	-5.246363951342941e-16	-4.630420284378258e-16	-3.442969903523694e-16	-2.208825446448296e-16	-1.2475507236454955e-16	-5.833682281615973e-17	-4.4118803703612596e-17	-8.748611675900889e-17	-1.6819707718491612e-16	-2.4652357371877295e-16	-2.709956969655246e-16	-2.0244961743223935e-16	-2.5811346603419095e-17	1.795825746516493e-16	2.7511063990730986e-16	1.4775248741027356e-16	-1.0430474743928511e-16	-3.101804673242069e-16	-3.439021755136023e-16	-3.044434226831535e-16	-3.2215992374435433e-16	-3.9809207456379867e-16	-3.893291645216366e-16	-2.9246344426755014e-16	-2.151905475512797e-16	-2.282615508367126e-16	-2.685907568805254e-16	-2.263158795132963e-16	-9.842757872969517e-17	-7.148454130977966e-19	-3.025323577011264e-17
174	-7.605163094184416e-16	-7.593470399430186e-16	-7.593958699140949e-16	-7.119803321482943e-16	-6.272000840724074e-16	-5.238557166556298e-16	-4.746134890224733e-16	-5.125443914096141e-16	-6.124088625427827e-16	-6.683191765206903e-16	-6.282403743439193e-16	-5.205055640995794e-16	-4.475279218941455e-16	-4.2815686144175746e-16	-4.736100959988676e-16	-5.165134933355992e-16	-5.044668418394784e-16	-4.420230481595699e-16	-3.775878716625603e-16	-3.4648902909849963e-16	-3.3504617749913614e-16	-3.1860730116835394e-16	-3.068919224129999e-16	-3.785786025213554e-16	-5.271123971824706e-16	-6.7668777160101595e-16	-7.111066804886507e-16	-6.287496176584214e-16	-5.139639913164089e-16	-4.4188366398788813e-16	-4.0828991865892126e-16	-3.928823780781545e-16	-4.1970023879705585e-16	-5.112186406229008e-16	-6.250541250224857e-16	-6.523864561817205e-16	-5.754122477299232e-16	-4.7527401084317e-16	-4.4288365350347983e-16	-4.768936133091975e-16	-5.102923273528934e-16	-5.051477190105023e-16	-4.710357710129295e-16	-4.593996141785995e-16	-4.75009518237619e-16	-5.209647151996826e-16	-5.855953340352571e-16	-6.273499388815777e-16	-6.157665338668663e-16
175	7.028634703183313e-16	6.671454694030142e-16	6.82341928480259e-16	6.687047522674251e-16	7.043707004439988e-16	7.544347304804489e-16	7.800859525252004e-16	7.875284209519051e-16	8.042603018400702e-16	8.206985676816888e-16	8.261799137329204e-16	7.928199590047865e-16	7.852314908231522e-16	7.853064171772422e-16	7.93174707675988e-16	7.753144879901162e-16	7.314290507753998e-16	6.865073349655037e-16	6.695509885851553e-16	6.650809551157882e-16	6.483703789375952e-16	6.012677109176455e-16	5.512153221891038e-16	5.0874734623675455e-16	4.923481024176384e-16	4.932365147005386e-16	5.202302970507706e-16	5.845257894182051e-16	7.024307051226813e-16	8.452946896206711e-16	9.58978970912263e-16	9.812871356901722e-16	9.080991922049615e-16	7.894270142522446e-16	7.210817534977791e-16	7.208025802606207e-16	7.618163524505543e-16	7.924404750209101e-16	7.916461765704249e-16	7.604975499571438e-16	7.249634829900855e-16	6.916721923469097e-16	6.68459227998741e-16	6.400750380217184e-16	6.019148419705261e-16	5.60258918901755e-16	5.19709264205305e-16	4.973620895344699e-16	4.860442977947464e-16
176	2.7566464608323044e-16	2.561630575987026e-16	2.281617768587176e-16	2.497564826738118e-16	2.486929604209561e-16	2.09913306679254e-16	1.528324873025527e-16	1.3622744313100973e-16	1.8315521203864444e-16	2.320964148669842e-16	2.0703400307104012e-16	1.2091453544721348e-16	5.190093102515325e-17	8.815626390593953e-17	2.0782267563884377e-16	2.720146628642703e-16	2.098415232445347e-16	9.283938337022611e-17	2.5877826769199992e-17	8.386855254525726e-18	-1.7426799568371468e-17	-7.155391999519344e-17	-9.73789607318833e-17	-5.721664714241318e-17	2.0865365105997003e-17	5.463141146716081e-17	1.2934076501580586e-17	-3.4259996305423064e-17	-1.2712795614313297e-17	4.4282835649795546e-17	1.9675139914371688e-17	-1.2055023542767486e-16	-2.5838988674871566e-16	-2.3892790463089514e-16	-8.863285304001965e-17	6.596886444750625e-17	9.82991077265547e-17	3.8770747259220344e-17	-8.697527850963637e-18	3.232372968462014e-17	1.1544207940542708e-16	1.3405011017861712e-16	3.8459682325420166e-17	-1.1250185615905177e-16	-2.2346513765569733e-16	-2.5024704968263294e-16	-2.2389364677748586e-16	-1.7237353687859739e-16	-6.883648610078911e-17
177	6.701587804918353e-16	7.164466103861175e-16	7.408607555713597e-16	7.413522806823212e-16	7.112115227731416e-16	6.494761510855806e-16	5.883696409261818e-16	5.561286811376011e-16	5.839161740044847e-16	5.853418349840924e-16	5.594643636376826e-16	4.838106237020008e-16	4.616000816964104e-16	4.792832462344067e-16	5.854682632770986e-16	6.958492988428962e-16	7.389658147462717e-16	6.883545904208787e-16	5.882652804824476e-16	4.8586235744277745e-16	4.006879414250085e-16	3.2873637876015467e-16	2.7450884296286227e-16	2.32269829292301e-16	2.0309852528446426e-16	1.9058623678846077e-16	2.1105983227812543e-16	2.8117336885318496e-16	3.7956807394695996e-16	4.356115191526358e-16	3.9195012601023215e-16	2.846883115753859e-16	2.212840426797813e-16	2.7354496526849896e-16	4.1988543741329426e-16	5.505600757538482e-16	5.973415935636197e-16	5.649691136827711e-16	4.942021345738053e-16	4.1220514296056464e-16	3.1959006069722507e-16	2.228707872310501e-16	1.4284139682708325e-16	9.788587075939868e-17	9.552910497024169e-17	1.2699617416099218e-16	1.7488112386008336e-16	2.2907576555212813e-16	2.980043165697239e-16
178	2.297978434719728e-16	2.3432485171002043e-16	2.9585066271489483e-16	3.357635731417768e-16	3.2726584035106514e-16	2.428390411508918e-16	1.436742222897495e-16	8.140517050632637e-17	1.1395605642444528e-16	1.4575219809818795e-16	1.7680880916929099e-16	7.74879284995475e-17	1.0921826677698007e-16	1.346338438546948e-16	2.25379048520247e-16	2.9927195527897846e-16	2.995495960111036e-16	2.348201096192476e-16	1.4183051841343549e-16	3.9552303193656156e-17	-6.34356614832907e-17	-1.388070271437901e-16	-1.653678073334247e-16	-1.2803425249918957e-16	-9.208337202717611e-17	-9.220951919271557e-17	-1.0928630937609242e-16	-1.0568958074870936e-16	-7.965935714233068e-17	-7.927004991709341e-17	-1.1484492334878412e-16	-1.4173088408579982e-16	-9.849415156692576e-17	3.8426901640644706e-18	1.3427591375217864e-16	2.1183492456219825e-16	2.1307519875412198e-16	1.4131927579567536e-16	3.209019859473319e-17	-8.129249723552312e-17	-1.6771969471741203e-16	-2.23706940353745e-16	-2.583425271472891e-16	-2.758546704096219e-16	-2.789012194040156e-16	-2.5798906840846494e-16	-2.11481936641192e-16	-1.5922498167797422e-16	-1.0414396485563661e-16
179	4.365595636160743e-16	5.589260665924492e-16	6.54934342682773e-16	6.780310196705768e-16	6.234668883486731e-16	5.364499087811904e-16	4.95665522472998e-16	5.128398544176315e-16	5.59555655608e-16	5.295427077847002e-16	4.4237553725255106e-16	3.295870695710054e-16	2.5292919848149477e-16	2.1698458726213555e-16	2.250284372053072e-16	2.3671571336008855e-16	2.4230742818953923e-16	2.489339453746603e-16	2.563374822588614e-16	2.328450057315988e-16	1.6333928406091783e-16	8.4601170005876e-17	6.671567717970214e-17	1.2405424418733991e-16	1.9249688048591477e-16	2.1280441985274895e-16	2.0993803344591638e-16	2.6347809091403705e-16	3.684102204825146e-16	4.1151662728059204e-16	3.0121681411736535e-16	9.967420936280504e-17	-2.887406384934818e-17	-5.773374117426851e-19	1.200669087401305e-16	1.9825810153947583e-16	2.204923656849939e-16	2.6777819766866715e-16	3.768084048806145e-16	4.8116322601772555e-16	4.994806854170477e-16	4.316591570419585e-16	3.5581519739387026e-16	3.329958341558467e-16	3.461688660085454e-16	3.6518233675488757e-16	3.6624059892820023e-16	3.4807541888429757e-16	3.2667681298202926e-16
180	-3.9861866398616716e-16	-2.9427962951771336e-16	-2.5404750052534075e-16	-2.684315930804048e-16	-3.526113907590949e-16	-4.4310726487839223e-16	-4.92906717584274e-16	-4.9840514160225315e-16	-4.867551606469716e-16	-5.000219012079901e-16	-5.12065949809942e-16	-5.128093524834818e-16	-5.272615955315949e-16	-5.482683643943745e-16	-5.442796349418286e-16	-5.037885252383789e-16	-4.40504034342998e-16	-3.8766081580159773e-16	-3.6974997039310265e-16	-3.8692260983619393e-16	-4.3794346608416925e-16	-5.148438558772756e-16	-5.784146452248061e-16	-6.054031069114376e-16	-5.819172702914738e-16	-5.40856483184089e-16	-5.088168706383929e-16	-4.89549159656501e-16	-4.736568795440197e-16	-4.65959575841431e-16	-4.857528352903059e-16	-5.134176938895927e-16	-5.202846834765415e-16	-4.808430484664031e-16	-4.400107429011098e-16	-4.062017687724781e-16	-3.8640881109666114e-16	-3.633601212430063e-16	-3.5789935329609676e-16	-3.867250945984133e-16	-4.4249267787335636e-16	-4.809748341209821e-16	-4.814987803359606e-16	-4.608628228637246e-16	-4.519516639215803e-16	-4.571438107613375e-16	-4.661883638529591e-16	-4.687483341077913e-16	-4.546191130399114e-16
181	7.863823409419369e-16	8.960465273616944e-16	9.938339482183305e-16	1.0132277014092916e-15	9.262602813301504e-16	7.6786426021874e-16	6.439580243808971e-16	6.063349616090416e-16	6.440098807053865e-16	6.368874620362383e-16	5.971759918965654e-16	4.845110721521503e-16	4.771385377526837e-16	4.987498235724037e-16	5.664023811448177e-16	6.197747318635496e-16	6.288291995942871e-16	6.057407759604752e-16	5.706449034624895e-16	5.179187997184842e-16	4.494020833437175e-16	3.7877647240823433e-16	3.575521021343754e-16	3.8063127361570353e-16	4.2438806812946257e-16	4.444172717770675e-16	4.502409234173608e-16	4.769706179963693e-16	5.299007746937675e-16	5.509922804427925e-16	4.920018264012324e-16	3.7660495805513433e-16	2.9624389464158307e-16	3.061431137890348e-16	4.144566184442306e-16	5.169612127950497e-16	5.730789240497508e-16	5.8997131633158e-16	6.174544001691516e-16	6.579030525315567e-16	6.860593693209767e-16	6.741042194684517e-16	6.531657951657442e-16	6.47722483963584e-16	6.605551955510685e-16	6.750322847691828e-16	6.575443582080394e-16	6.15574467147065e-16	5.83990208718532e-16
182	5.47330283589918e-16	6.572252535251543e-16	7.573082532807313e-16	7.50010160901102e-16	6.389922106505302e-16	4.715912642646444e-16	3.4833289902243233e-16	3.100778425503931e-16	3.718343746070656e-16	3.601215222944538e-16	3.3769829266797467e-16	2.4211767643873847e-16	2.5937535998656297e-16	3.0918791019807906e-16	4.1452274823732805e-16	5.010347147984877e-16	5.320183563416077e-16	5.134955648985703e-16	4.527299809580867e-16	3.622058700760269e-16	2.6646299331328064e-16	1.967838395830464e-16	1.8175540327881615e-16	2.099987189564311e-16	2.4317769608434533e-16	2.626448088593806e-16	2.950834190310735e-16	3.5798348691910794e-16	4.296786009951494e-16	4.3127389184010794e-16	3.4096268171052663e-16	2.313802372697529e-16	2.1833073709371283e-16	3.206616314315018e-16	4.919061954652891e-16	6.045690793075021e-16	6.278934270770271e-16	6.227178676328991e-16	6.446321118249704e-16	6.828114030173664e-16	6.700933370562434e-16	5.802298190024815e-16	4.680618011178325e-16	4.1025891360433065e-16	4.1354494041018865e-16	4.376109197858728e-16	4.3511598274610137e-16	4.05946313017398e-16	4.153965270865924e-16
183	4.47926997879048e-16	5.076560022560621e-16	6.809439345464188e-16	8.0373568281997915e-16	7.616289618495616e-16	6.307145298512623e-16	5.566324577023011e-16	5.644399032391219e-16	5.616396886035587e-16	4.473560748958374e-16	3.2064766087173974e-16	2.5749802249251717e-16	3.7076392063622413e-16	4.913527499855631e-16	6.274846123980176e-16	7.218293559098994e-16	7.723774011534182e-16	7.848263751043454e-16	7.724108831371423e-16	7.207515088567482e-16	6.127948741648417e-16	4.584602816458252e-16	3.416908070962559e-16	2.930056753719659e-16	3.17713105521583e-16	3.323480181435223e-16	2.876500586544008e-16	2.242116374333735e-16	2.2855692021884547e-16	2.8375906957333326e-16	2.7155340083221485e-16	1.3007259332970648e-16	-2.7190602009368484e-17	-2.0774699511418475e-17	1.966786798781774e-16	4.264062339861611e-16	4.649366216220571e-16	3.1622169255581973e-16	1.5926454378754667e-16	1.274746596234737e-16	1.7117952776529448e-16	1.7333721499946553e-16	8.181940088649578e-17	-6.305889415605538e-17	-1.6727196731936418e-16	-1.804564936241203e-16	-1.0314284124101409e-16	5.1214416712911577e-17	2.460704463459644e-16
184	8.728593873959056e-17	7.271347109198392e-17	-6.3089092093474554e-18	-4.6726704462306945e-17	9.557860969773237e-17	2.9935473599419603e-16	3.688880928989748e-16	2.386609264304951e-16	1.2446236473513785e-16	1.4718041390789584e-16	2.602722619740519e-16	1.828196770584656e-16	1.1097668004563245e-16	2.97657075040658e-17	1.4687549627531909e-16	3.2671579261029876e-16	4.038385401414335e-16	3.823114213600291e-16	3.925686641031512e-16	4.647088927494493e-16	5.172521902295636e-16	4.692692189997485e-16	3.15498284445347e-16	1.1018971419781845e-16	-1.0420293984390513e-16	-2.4250438719835743e-16	-2.43124257868708e-16	-1.2898693402863259e-16	1.1681852172091196e-17	6.678583715545481e-17	5.717939886762736e-18	-1.5731228436577715e-16	-3.8127935899649716e-16	-5.67912293400404e-16	-6.174090860727325e-16	-5.04073969174069e-16	-2.994058026895161e-16	-1.2757953275190168e-16	-2.6836195937706536e-17	5.58227553940961e-17	1.699137584827404e-16	1.9416932098916376e-16	8.742034133766844e-17	-9.473375822161683e-17	-2.2884157815797616e-16	-2.821122706835263e-16	-3.167044972615382e-16	-3.0714735024806866e-16	-2.0796938424503149e-16
185	-1.0823521846750131e-16	-1.77950142568528e-16	-1.8645760400624358e-16	-1.5502523291024913e-16	-7.563322498777275e-17	-6.339485870176977e-18	2.21669974156369e-17	2.2612576895941466e-17	2.5203983537249513e-17	1.7748977585986555e-17	-8.838220781193854e-18	-8.25384044516019e-17	-1.0354919431452037e-16	-7.743458559060907e-17	-3.224787275444537e-17	3.669717797306123e-18	3.939599141339096e-17	1.1616030617950506e-16	2.4304632667194843e-16	3.7144143546846615e-16	4.3418976178424028e-16	3.829933283875239e-16	2.2014489465685553e-16	-4.353013997055216e-18	-2.0528068936399478e-16	-3.3600602981391894e-16	-3.8793798818908146e-16	-3.836197108436263e-16	-3.03285005785314e-16	-1.4554714143800946e-16	1.789970432629524e-17	5.5175811695877496e-17	-8.190406310560966e-17	-2.805948920742419e-16	-3.5920405756046077e-16	-2.5742386328313495e-16	-9.218542913455786e-17	-7.103089974443907e-18	-2.2413469072781543e-17	-5.595185383636659e-17	-4.0881298973712033e-17	-2.5212439090998447e-17	-6.397998410549346e-17	-1.7618390489838433e-16	-2.9831763400666967e-16	-3.8118237907161675e-16	-4.113314946315657e-16	-3.7421487329449784e-16	-2.6452573773597015e-16
186	5.78371668158409e-17	-6.041074853476319e-17	-2.7405213384759872e-17	9.050152275482728e-17	2.3495401938027454e-16	3.0815597966440407e-16	3.0912378250605194e-16	2.5884450078397767e-16	2.387477692807365e-16	1.6727434505778718e-16	7.136163559023954e-17	-9.794141111091009e-17	-5.5136747508105115e-17	7.944476457488365e-17	3.0053365060938776e-16	4.424088544438741e-16	4.715894828952727e-16	4.789172339237627e-16	5.346024282301357e-16	5.876571614324901e-16	5.375859221174478e-16	3.938701916529388e-16	2.230581897342476e-16	1.197422221223485e-16	3.490231625811474e-17	-6.070692434267867e-17	-1.5444805685068633e-16	-1.7675155174527927e-16	-7.773621743192552e-17	6.903878411620404e-17	1.1822213594903742e-16	-4.0791778754363676e-17	-3.410042868743193e-16	-5.724151259857932e-16	-5.624727231740209e-16	-3.649332484415483e-16	-1.8122692064083998e-16	-1.3792898042821842e-16	-1.717137650763765e-16	-1.5985220341716684e-16	-9.967896343595655e-17	-7.861354968410066e-17	-1.370388678478496e-16	-2.3668836285459357e-16	-3.300531272515002e-16	-4.59020377390333e-16	-5.630164760231327e-16	-5.161552804194482e-16	-2.5022145938754534e-16
187	3.534803514712285e-16	2.8494075989578966e-16	2.0255807251899445e-16	2.0739201214978144e-16	2.904566246598591e-16	3.799518659815786e-16	4.3025236421726007e-16	4.548872503856673e-16	4.77302197071665e-16	4.634474775181877e-16	4.14158250012833e-16	3.610142538655565e-16	3.8309529911080537e-16	4.524076239621322e-16	5.06213382325747e-16	4.852475549129352e-16	4.452606176457285e-16	4.811364753134009e-16	6.074263613143645e-16	7.150014263911122e-16	7.115630793843913e-16	6.1003893156538545e-16	5.157031097343402e-16	4.4008042968737335e-16	3.5929132287872115e-16	2.522206052495882e-16	1.8305394009277464e-16	2.1727892489100693e-16	3.4119331679062686e-16	4.678638708090921e-16	5.2900979916817825e-16	5.179504224885381e-16	4.78617888766818e-16	4.267909178901724e-16	3.872698864395258e-16	3.6191302030524267e-16	3.795104703546838e-16	4.327418114587446e-16	4.773348863267724e-16	4.666013001603359e-16	4.108002467448969e-16	3.4762259703326787e-16	3.2283140859241385e-16	2.911369023345965e-16	2.1334823444625135e-16	8.775462244840264e-17	-1.735400577048438e-17	-9.83874632925005e-18	9.266355910674544e-17
188	-5.05176542122275e-16	-4.054581881709251e-16	-4.4172875242158507e-16	-5.398072576710379e-16	-6.4742107833592975e-16	-6.895381082569995e-16	-6.740487507463243e-16	-6.375624921634178e-16	-6.310182794235877e-16	-5.511158538498566e-16	-4.4290741162514005e-16	-2.118490027813357e-16	-1.7009448797105944e-16	-1.247832861789804e-16	-2.113145841634496e-16	-3.657682247189093e-16	-5.045817493254288e-16	-5.655468428005992e-16	-5.135900282362949e-16	-3.9306500387971103e-16	-2.8005853820933803e-16	-2.1592955369244192e-16	-2.0192147716643151e-16	-2.756165918671118e-16	-4.3111813164187453e-16	-6.131956824525948e-16	-6.70332653867074e-16	-5.449723512647893e-16	-3.2338527391919797e-16	-1.6443887612556858e-16	-1.0498768888714187e-16	-6.60315178712333e-17	-1.144377985451764e-17	-2.921278736200692e-17	-1.641054127278271e-16	-3.2264286694601127e-16	-3.8082122526431965e-16	-3.6600707481628173e-16	-3.9036619942300555e-16	-4.72341887410786e-16	-4.832502802767629e-16	-3.564764461692094e-16	-1.7155116038306488e-16	-8.006557128783446e-17	-7.264976426104187e-17	-5.2889454294785734e-17	2.172103481930781e-17	7.104503580190006e-17	1.5029835916569317e-17
189	-3.850111278931236e-16	-3.02645909586985e-16	-2.4675781750804657e-16	-2.432896966367385e-16	-2.258178095534559e-16	-1.8700522317694827e-16	-1.5589759124511342e-16	-1.612546276498387e-16	-1.6539953066734435e-16	-1.4259952025893568e-16	-1.1955870027546424e-16	-1.246374822395199e-16	-1.7651026963928665e-16	-1.459916665014214e-16	-9.861712590410073e-17	-9.143338573126942e-17	-1.422038689798399e-16	-1.7493785275906427e-16	-1.181761787235525e-16	-1.358032419161946e-17	2.606464726091515e-17	-3.350679102063766e-17	-1.4289314271989278e-16	-2.398473315872367e-16	-3.3528689669110867e-16	-4.317674766815883e-16	-4.583831318983658e-16	-3.4150327284885676e-16	-9.132564996556388e-17	1.6828774949463887e-16	3.281460365018137e-16	3.596552943622505e-16	2.998460723568007e-16	1.8472719628869048e-16	4.8177312546405166e-17	-1.6826268450170888e-17	3.227548658133527e-17	1.5473125930489748e-16	2.241338516554952e-16	1.5430867868322584e-16	-1.9544342564761066e-18	-1.418510069584147e-16	-1.9891012055386113e-16	-2.1661371073654933e-16	-2.665158074829481e-16	-3.8040877041677886e-16	-4.891668380247917e-16	-5.267928098112892e-16	-4.977061624804473e-16
190	-1.3912057973771612e-16	1.9100075221804792e-19	-2.2836012366817943e-17	-1.5404004656941348e-16	-3.1608256592634864e-16	-3.8758026348325155e-16	-3.840863581210035e-16	-3.05324303835499e-16	-3.180427318547822e-16	-1.7302156686593795e-16	-6.329472640900003e-17	1.728557915402295e-16	1.9997804181598128e-16	1.5340103047543313e-16	-4.399824321897625e-17	-2.4508347383255483e-16	-3.287295986415032e-16	-3.282763100244996e-16	-3.0151946377165997e-16	-2.7556347662058107e-16	-2.1461401535277807e-16	-1.285105271058739e-16	-5.333046056582709e-17	-9.029643227269822e-17	-1.8257111795645158e-16	-2.6540549077008965e-16	-2.683694374906226e-16	-2.3927913474947836e-16	-2.2473710725895394e-16	-2.1499321903720146e-16	-1.5081486979443687e-16	-2.0697373334627316e-17	9.735569153426327e-17	7.614544329030442e-17	-4.136873236880622e-17	-2.0531206319327064e-16	-3.1291122147343777e-16	-3.8796151122762245e-16	-4.388967280993672e-16	-4.685600018682286e-16	-4.487992174035158e-16	-4.047618662745235e-16	-3.4408381623859156e-16	-2.798312869912208e-16	-1.677996939793538e-16	-7.175466123307036e-18	9.728166267822049e-17	7.92624785803668e-17	-3.6517057430204237e-17
191	2.7698711622924484e-16	2.57252154596042e-16	2.475082507542972e-16	2.0548044045695826e-16	2.0214957823208826e-16	2.386179614191748e-16	2.533047885404431e-16	2.285040750671728e-16	1.7723278874235642e-16	1.7759907382583015e-16	2.3754858704580835e-16	3.2905086175139657e-16	3.338978608521163e-16	2.9944682466102957e-16	2.7170815224060786e-16	2.9473056971465265e-16	3.548782173279973e-16	3.831879379256741e-16	3.681861149822547e-16	3.4667420048993494e-16	3.7470753991499267e-16	4.313540377905354e-16	4.797977067318354e-16	4.413396144274087e-16	3.4742984323622454e-16	2.517772062697027e-16	2.065301245783358e-16	2.012123695327112e-16	2.229806876435713e-16	2.7447823474967723e-16	3.462808172761488e-16	3.947737478559535e-16	3.7996748207614937e-16	3.1462745193194e-16	2.9463435279651085e-16	3.389707533039716e-16	3.9779591706287025e-16	3.8506268383176617e-16	3.058810448846721e-16	2.271981421464892e-16	2.0942916288111454e-16	2.3178533676068204e-16	2.680792614219865e-16	3.0700428369870607e-16	3.568127631865556e-16	4.00666567481292e-16	3.7951457354316525e-16	3.0795520019204193e-16	2.3185987481404814e-16
192	-1.2719494297656098e-16	-6.188873857184538e-17	-1.784395982024728e-17	-2.395351530279003e-17	-3.098014414850545e-17	-5.101660480686065e-17	-7.261939153133128e-17	-8.506539856884658e-17	-4.7224621819215676e-17	-1.2963251607789889e-17	6.3941819738584644e-18	-9.180917365187436e-17	-1.6982363381729472e-16	-2.4594634411725444e-16	-2.569428505235949e-16	-2.079394213566948e-16	-1.5369875826122493e-16	-1.2856739722754996e-16	-1.4695419879808784e-16	-1.905838746447174e-16	-2.4105409960259075e-16	-2.707842598560443e-16	-2.862936572609499e-16	-2.470707989170954e-16	-1.8752687552499702e-16	-1.3693074785717919e-16	-1.0865161278224794e-16	-8.261335420175086e-17	-4.2069648252938645e-17	-1.6714861072227035e-17	-4.2779638952993866e-17	-1.4777502518548914e-16	-2.8059060416556185e-16	-3.6465324626537596e-16	-3.441636031152668e-16	-2.6403775650978255e-16	-1.9233626680040548e-16	-1.4976534787008763e-16	-1.0245979149235446e-16	-4.034310601073763e-17	1.420407189396079e-18	-5.247895888730749e-17	-1.9715190816346171e-16	-3.2381673961940543e-16	-3.376140301818059e-16	-2.4644257325784876e-16	-1.5323800168179205e-16	-1.5535021051805231e-16	-2.2814356848988317e-16
193	1.4294128671873016e-16	2.1482604802013167e-16	2.377464826456462e-16	2.585408204779203e-16	2.410951910532972e-16	2.010460291119824e-16	1.6258743375936532e-16	1.433550119524556e-16	1.3821123109132012e-16	1.164652774519476e-16	9.35033738318075e-17	9.587032027770674e-17	4.297251717083029e-17	2.3453109342288975e-18	-2.2835022144913737e-17	-2.208836426147562e-17	5.377099588969009e-18	4.946689874818425e-17	8.631992984106152e-17	8.969189496787153e-17	4.2324433208488385e-17	-3.316782515367903e-17	-5.923384723938606e-17	-2.128070732434175e-17	5.918626087608082e-17	1.0853656437457531e-16	1.162286611356884e-16	1.3760616792564655e-16	1.9050828972251953e-16	2.1896028997620555e-16	1.4383830654954167e-16	-2.448543269394422e-18	-9.59605075551055e-17	-5.0167251840140914e-17	5.673045297381666e-17	1.1439751770839333e-16	8.75815287490964e-17	5.769092683029042e-17	8.971242299136484e-17	1.6710205668445496e-16	2.0434593318646277e-16	1.6987609743210723e-16	1.0513052363985675e-16	7.0288564607457e-17	1.0644809682963173e-16	1.8220685893116677e-16	2.439496979213188e-16	2.586244215487632e-16	2.383064157743552e-16
194	-2.577401184848616e-16	-3.1751057537996856e-16	-2.6504412677879694e-16	-1.2233068735297514e-16	2.7002795191223064e-17	1.1366984737604827e-16	1.3105333168532446e-16	1.5881587895098447e-16	2.1692406518070815e-16	2.640154345577524e-16	2.2205484720159334e-16	1.1118048051513914e-16	7.529915129056688e-17	1.1099651920317423e-16	1.6779200105564858e-16	1.4315456221856644e-16	1.0091793847661658e-16	1.7109811238675498e-16	3.337268596950037e-16	3.921608796738321e-16	2.3869704184388565e-16	-4.799939817683803e-19	-8.896214858860911e-17	-4.9250922717148323e-17	-4.544433143762198e-17	-1.947480583517615e-16	-3.7364633028662017e-16	-3.862330115765751e-16	-1.7577495927843166e-16	8.910960867791509e-17	1.9232990914320967e-16	5.3797574596728234e-17	-1.975145777177963e-16	-3.734263185303244e-16	-3.6645117350659687e-16	-2.478424599694747e-16	-1.358143351313654e-16	-7.358837317145463e-17	-2.78370434519453e-17	1.90088345625005e-17	3.327148499494458e-17	-3.2344798316358536e-17	-1.4565606060725722e-16	-3.001825202294954e-16	-4.2899280065609703e-16	-5.144838727706983e-16	-5.27668473151321e-16	-4.159953256187513e-16	-2.1841348844393402e-16
195	-4.324236106595308e-16	-4.769318667902548e-16	-4.563156093265066e-16	-3.47037543611939e-16	-2.591923610639007e-16	-2.2242409009483023e-16	-2.173204810673092e-16	-1.9844060263307163e-16	-1.7381666046936607e-16	-1.8876999938742696e-16	-2.4083214326453876e-16	-3.1768310985361803e-16	-3.339376138170199e-16	-2.9454750439776636e-16	-2.227061185861557e-16	-1.7585828470163271e-16	-1.5760696455667241e-16	-1.2074220285259027e-16	-5.008787008545691e-17	1.2462766992447676e-17	3.854314713806138e-18	-8.569727431464981e-17	-1.958404091022435e-16	-3.201305487405845e-16	-4.35992262110085e-16	-5.684245237470401e-16	-6.82902282584473e-16	-7.19706225773943e-16	-6.404774133801047e-16	-5.003036610668737e-16	-4.2509739435738653e-16	-4.944359288774776e-16	-6.520289050986697e-16	-7.432366448378162e-16	-6.857993004582256e-16	-5.134161132363922e-16	-3.6222491618484813e-16	-3.020958423478272e-16	-2.9391112693018454e-16	-2.614359204622669e-16	-2.1351316728580949e-16	-2.177455002016456e-16	-3.0985630242251113e-16	-4.683021815294963e-16	-5.785541547707129e-16	-6.13495696568315e-16	-6.003024166029049e-16	-5.586622784314475e-16	-4.755008255627477e-16
196	1.1239096361734095e-16	1.9253746727883203e-16	3.201878308391073e-16	4.317832852843263e-16	4.787008039934473e-16	4.781677926908019e-16	4.514422602257189e-16	3.7434473547447594e-16	2.4989395027612763e-16	7.276734712132793e-17	-2.8433236813669476e-17	-8.951804788328738e-17	-1.5763375224503976e-17	8.316819061302596e-17	2.569752812315005e-16	4.631262340527536e-16	6.221190409828907e-16	6.631817467936879e-16	5.95032162166814e-16	4.830746064304637e-16	3.666791637329213e-16	2.3350383990051655e-16	1.0427566744759614e-16	3.94285460663124e-18	-1.5030490189083958e-17	-2.4586189537118587e-17	-1.1134467632059274e-16	-2.595487302661088e-16	-3.205914199727926e-16	-2.330886974419715e-16	-1.3311550998305953e-16	-1.9856839435174533e-16	-4.021284130288615e-16	-5.273087961429183e-16	-4.326545851366079e-16	-2.298774123551532e-16	-1.1534405150087406e-16	-1.099892467270293e-16	-8.779115829316548e-17	8.942018358671309e-18	7.201223043869284e-17	7.958846419406888e-18	-1.2891508766528382e-16	-2.5468076580981176e-16	-3.161967414606801e-16	-3.644997813608939e-16	-3.768370439551039e-16	-2.58494179845539e-16	4.8439829945523735e-18
197	-4.936526907232706e-16	-4.540964104159034e-16	-3.9414107767323823e-16	-3.2489328660211757e-16	-2.6049773467251313e-16	-2.189496134910804e-16	-2.2944230757105015e-16	-3.1118664041047677e-16	-4.0154527435202285e-16	-4.377472644492984e-16	-3.920784860849747e-16	-4.105760250710999e-16	-4.210214891480191e-16	-4.52495547130444e-16	-3.7773377466598583e-16	-2.2926460416659884e-16	-1.4097102985062666e-16	-1.87047326108159e-16	-3.1816791219419845e-16	-4.2718869869127397e-16	-4.870568823755888e-16	-5.443090427597833e-16	-6.319245363843779e-16	-6.983707668234926e-16	-6.997168338752046e-16	-6.651413997106436e-16	-6.504708325201452e-16	-6.64012850032391e-16	-6.554517715020307e-16	-6.090259386312604e-16	-5.695297681427533e-16	-5.824294987892102e-16	-6.174327144983395e-16	-6.087167181368437e-16	-5.485434228127484e-16	-5.111260658380374e-16	-5.593459369652378e-16	-6.713057725956345e-16	-7.722541307215505e-16	-8.250002576151615e-16	-8.486507986366309e-16	-8.453638249017621e-16	-8.05028655547887e-16	-7.570050082719111e-16	-7.512873101164496e-16	-8.173497016891003e-16	-8.842461177970447e-16	-8.641060849679271e-16	-7.55100960639211e-16
198	3.4163630540235406e-16	3.414050761775178e-16	3.5041959438758017e-16	3.611313773787599e-16	3.7805849473415274e-16	4.0092173459415833e-16	4.033697327630864e-16	3.606094324976986e-16	3.008801622687421e-16	2.2625349846056855e-16	1.8440033550372027e-16	1.2672674519712987e-16	1.992822125954273e-16	2.630705215521304e-16	3.4877472261743963e-16	3.6471287759589323e-16	3.362121170383885e-16	3.5418373374644227e-16	4.579941915705311e-16	5.573236825603675e-16	5.229924838632933e-16	3.432034799337135e-16	1.3472437694937955e-16	1.0085710124725949e-17	-3.022764891956483e-17	-4.4368457533815146e-17	-5.629404651233001e-17	-3.159903818618133e-17	5.858201786719618e-17	1.5321602956678496e-16	1.3682941459521984e-16	-4.060979107013597e-17	-2.752398103347633e-16	-3.9822400244946237e-16	-3.4652663575134504e-16	-1.9803419852391667e-16	-7.996151586158366e-17	-3.4744865526528044e-17	-2.2342113990209786e-17	4.240843753413159e-18	1.3041120572956808e-17	-2.0288528319070077e-17	-9.506578204697593e-17	-1.859741323460803e-16	-2.780648335326308e-16	-3.6135849214755903e-16	-3.7918826564641607e-16	-2.4121362721775204e-16	5.495591278049792e-17
199	2.973624222622379e-16	3.4569974313680523e-16	3.839791306270663e-16	4.1219691680057914e-16	4.434168757864322e-16	4.481506899469573e-16	4.1404249292660505e-16	3.8295737471216156e-16	3.9536165771565764e-16	4.0645561158179436e-16	3.788847856790762e-16	2.266077021678066e-16	1.9599672026787653e-16	1.9639603899902026e-16	3.297040307650416e-16	4.730481738422492e-16	5.547875474883641e-16	5.835812861964203e-16	5.895138391441643e-16	5.418359484440499e-16	3.959785221365186e-16	1.6248289848289892e-16	-4.047908869049797e-17	-1.7464670639653928e-16	-2.1139328344771762e-16	-2.2519740901073585e-16	-2.5921478797332823e-16	-2.8299208210332244e-16	-2.171312739094317e-16	-5.703747171218575e-17	9.792816976388554e-17	1.3313385674313e-16	5.257510150366424e-17	-2.952482012544688e-17	4.201603407969019e-18	9.862046403714383e-17	1.3012979101821723e-16	3.1300732783359295e-17	-1.2517345006686345e-16	-2.3219694176464547e-16	-2.5999591941568134e-16	-2.3951523614999567e-16	-2.1279733845332755e-16	-2.206974690969462e-16	-2.453003430677729e-16	-2.7183165069438946e-16	-2.6972275570816686e-16	-1.8194283826657976e-16	-8.209426166985325e-18
200	-1.883866441511423e-16	-2.271053930924628e-16	-2.132335640916624e-16	-9.178248507345622e-17	7.247047388994088e-17	1.677907673333234e-16	1.31947531449621e-16	4.46073110711805e-17	-3.56191377626785e-18	-8.210576710766609e-18	-1.8541936484809398e-18	-5.89331378563058e-17	-2.5453076529550112e-17	7.688363748367816e-17	1.9184454747589403e-16	1.8299447513622324e-16	6.163951478097881e-17	-1.700563110765252e-17	3.0164928314422593e-17	1.0106263762191863e-16	5.367755690583814e-17	-1.0606131174690992e-16	-2.1121099360824084e-16	-2.4031153894096575e-16	-2.6081216622650037e-16	-3.938432182126096e-16	-5.837618193451679e-16	-6.729067376085717e-16	-5.839019992015949e-16	-4.3582629525160117e-16	-4.0503461776508024e-16	-5.348446182804122e-16	-6.766624072429553e-16	-6.625240555934194e-16	-4.668940774670136e-16	-2.420731957417789e-16	-1.3230711565081338e-16	-1.452539578781113e-16	-1.6867344546970574e-16	-1.3461716167313555e-16	-8.657480546849968e-17	-1.192685017784725e-16	-2.479420986390862e-16	-4.396641204414658e-16	-5.72862094554977e-16	-6.19286786614957e-16	-6.125980003181758e-16	-5.889699033366946e-16	-5.592626504555497e-16
201	1.0787136610110205e-17	-5.924603733624804e-17	-1.0808126112116795e-16	-6.738850534717799e-17	6.598300970539646e-17	1.854550576465551e-16	2.456006528822257e-16	2.5556435959017794e-16	2.8282256355196984e-16	2.9334415844043327e-16	2.9801915620227506e-16	2.182428190887844e-16	2.569863838734735e-16	2.791988844210638e-16	2.724753762792329e-16	1.9727081576715776e-16	9.692752732042002e-17	4.160870182376444e-17	4.5763738788456163e-17	6.079945984257451e-17	4.313080780889664e-17	5.2304026209649965e-18	-4.47443771948043e-17	-1.1355743568637738e-16	-2.135260382310507e-16	-3.1585762179245966e-16	-3.5083463274950574e-16	-2.715612665198036e-16	-8.745796856124538e-17	7.710636548086645e-17	8.932603006009907e-17	-9.636390148629265e-17	-3.4441762122016604e-16	-4.476214940498067e-16	-3.0586373649354885e-16	-3.662863621355349e-17	1.7105553905258237e-16	2.1481141894778952e-16	1.6511335826517745e-16	1.2429328934685815e-16	1.242308955368207e-16	8.673635651952312e-17	-2.5511791863339624e-17	-1.844993620908109e-16	-3.1812726556518093e-16	-4.211932485703021e-16	-4.984660373903375e-16	-5.340411217142246e-16	-4.875948333316042e-16
202	2.3593256120810104e-16	2.1398917549807662e-16	2.39111335610423e-16	3.2271216676286936e-16	3.9959098961364563e-16	4.175771518107015e-16	4.279702886448592e-16	4.932488207710529e-16	6.080914157475906e-16	6.625960976140403e-16	6.138159286533026e-16	5.192497508923801e-16	5.098020102834691e-16	5.518779978206127e-16	5.500528636891158e-16	4.331502645260994e-16	2.9160089557797815e-16	2.669103969755916e-16	3.8391092154401023e-16	5.057508271966049e-16	4.958290924490427e-16	3.605257987862064e-16	2.2441737430354087e-16	1.6337383597944724e-16	1.552830557476693e-16	1.3593431158066013e-16	1.141651735111281e-16	1.5348814519779548e-16	2.867904517207848e-16	4.528339911609633e-16	5.649239131649531e-16	5.797664554328162e-16	5.345381505159071e-16	4.777795097242235e-16	4.622967509521852e-16	4.863071019305673e-16	5.410329966555812e-16	5.866685220733456e-16	5.871198467202588e-16	5.342784427580997e-16	4.656346312269411e-16	3.9798355679242013e-16	3.3060131617948796e-16	2.3718288176043177e-16	1.3618649232647702e-16	5.170164714532376e-17	-6.1342949389813046e-18	-3.7431449261467456e-17	-5.480723641812668e-17
203	4.1807258501822317e-16	5.042950274771734e-16	5.659270711238075e-16	5.586094574775079e-16	5.316763227723735e-16	4.812315086719299e-16	4.2551023626971856e-16	3.798850195170028e-16	4.057466916756178e-16	4.3582111554847206e-16	4.65874713661451e-16	3.7317973915655774e-16	3.3578931934146e-16	3.034626147129596e-16	3.854373655131809e-16	5.068575019822229e-16	5.654901868752549e-16	5.193399757777044e-16	4.0861113023992257e-16	2.8837555617003956e-16	1.8681943080837557e-16	1.0109390057568004e-16	3.0305852573858175e-17	-6.389500557289752e-18	1.7651038553193053e-18	5.5501247100888563e-17	1.3680104826576277e-16	2.116223073867276e-16	2.4481242343970623e-16	2.305267001779486e-16	1.9928574465212115e-16	1.880380278727531e-16	2.0521229729057468e-16	2.3381834764981664e-16	2.8992921716187494e-16	3.4362009952177914e-16	3.6124618124862916e-16	3.104005053824774e-16	1.9738008282228629e-16	6.31207426465246e-17	-5.1618873690502176e-17	-1.4263604045249553e-16	-2.0402120688430502e-16	-2.1420888660002876e-16	-1.5770702788297905e-16	-5.336933921461631e-17	4.545696586657825e-17	9.816240575874164e-17	1.1903645274155787e-16
204	9.801773947605032e-17	2.1988018302223228e-16	3.047090136226061e-16	3.571668864878889e-16	3.585348820711982e-16	3.6142541368486694e-16	3.8177127583113163e-16	3.9363210859871705e-16	3.667511919896987e-16	2.816260474761515e-16	1.8606098468784493e-16	1.260903445016701e-16	6.761674195176612e-17	6.579956153342605e-17	9.352805182765768e-17	1.053646248020301e-16	7.465641540406546e-17	1.8409831733980488e-17	-3.4544733382545756e-17	-7.703852544142971e-17	-1.2289178024299823e-16	-1.5972106292660793e-16	-1.4284658133571434e-16	-1.0055930301805313e-16	-7.721569485576552e-17	-1.0890892131303227e-16	-1.296394389458359e-16	-6.07871089790767e-17	6.80878574163041e-17	1.2097066208706398e-16	4.79397546549571e-18	-1.918259477828926e-16	-2.8880776835452013e-16	-2.0302952830804083e-16	-5.370178687412763e-17	3.5429890545461834e-17	4.0184428282025005e-17	4.6282166520612437e-17	9.029581617887684e-17	1.33059113063044e-16	1.1662293688974867e-16	5.693110323687307e-17	-3.030231077096308e-18	-5.1510660461297405e-17	-8.703408504442517e-17	-9.804636408313942e-17	-6.354551680093122e-17	9.66426477092465e-18	8.024810356540112e-17
205	2.7414358458516773e-16	3.006484729645327e-16	3.463510269791469e-16	3.990641293577246e-16	4.158475548994568e-16	3.792039019989647e-16	3.544631137231311e-16	4.24597142499915e-16	5.627568888456312e-16	6.283703683100657e-16	5.470278392614018e-16	3.950303211852665e-16	2.914515670158985e-16	3.0306031928132566e-16	3.346340879891304e-16	2.9891398320995296e-16	2.2201507729054868e-16	1.7305501454171597e-16	1.5132064099398774e-16	8.091644536141862e-17	-4.069062027673714e-17	-1.172741477576462e-16	-3.849448164686977e-17	1.2075196824427607e-16	2.3101587523704995e-16	2.1176675369237497e-16	1.4540893796400079e-16	1.6121479157194504e-16	2.799186292838424e-16	3.9379004959051175e-16	4.0111952134948644e-16	3.061670113956843e-16	2.026341967059659e-16	1.463866901027241e-16	1.4802281271913442e-16	1.4190651374431286e-16	1.3544610352972568e-16	1.4663610346594459e-16	1.9474296789890706e-16	2.4880695172995826e-16	2.646529995927168e-16	2.0540749337838082e-16	1.0149491480433254e-16	1.2428549204157149e-17	-2.7852489624499058e-18	4.97675570672211e-17	7.861748469775602e-17	3.948628282578195e-17	-3.335150729413125e-17
206	-2.388412575575176e-16	-2.066990862366253e-16	-1.2417901756344175e-16	-2.359045148741504e-19	3.9388051262983883e-17	-1.8820111384236847e-17	-1.0155082743334525e-16	-1.29800142791688e-16	-1.18342006650465e-16	-1.1656721756216426e-16	-1.8679641689870658e-16	-2.603970657848157e-16	-3.4277751046389476e-16	-3.596212718448923e-16	-3.396319858030275e-16	-3.1263415219226823e-16	-2.890732198420033e-16	-2.6111582764575694e-16	-2.471995021238211e-16	-2.7152440824199524e-16	-3.4013938957855683e-16	-3.9612286491840244e-16	-3.7589868564666877e-16	-2.8765218643850724e-16	-2.174035013767873e-16	-2.2267118254250625e-16	-2.583262489357776e-16	-2.2582166197104365e-16	-1.1869450976375787e-16	-4.4681620427932054e-17	-1.1761189424554414e-16	-3.0277926327886e-16	-4.4700461413092715e-16	-4.25608821621526e-16	-3.0779424234172915e-16	-1.9604698999742444e-16	-1.584164429779668e-16	-1.4403869961501747e-16	-9.545460093005245e-17	-1.4894120560287824e-17	1.5524203584386947e-17	-4.8427962491302885e-17	-1.698389118511259e-16	-2.5102248758963815e-16	-2.38061102212348e-16	-1.5857285002859614e-16	-8.951590920114632e-17	-7.991109674640508e-17	-9.258554896400689e-17
207	-7.373972921723307e-16	-6.473078103658843e-16	-5.909610765204679e-16	-5.753853552703338e-16	-6.18778252549574e-16	-6.789603043714554e-16	-7.108760530876879e-16	-7.085714603819624e-16	-6.704239521098083e-16	-6.355367130574158e-16	-6.298285323228191e-16	-6.825256919635316e-16	-7.73066809399119e-16	-8.439181197660945e-16	-8.745086390607543e-16	-8.714106680970781e-16	-8.493055212922748e-16	-7.966433829862759e-16	-7.27115958582936e-16	-6.68991464353164e-16	-6.589846101978333e-16	-6.744261051385854e-16	-6.809920747388341e-16	-6.326638131092579e-16	-5.755471297810702e-16	-5.525977675231854e-16	-5.703954655550696e-16	-5.848983995108587e-16	-5.686849116543838e-16	-5.425354957083494e-16	-5.577856869813356e-16	-6.329882044751693e-16	-7.373998831757926e-16	-8.08474827333468e-16	-8.256270464863419e-16	-7.852432669385552e-16	-7.243131428100127e-16	-6.538966271229358e-16	-5.816606671436959e-16	-5.102378734080103e-16	-4.763806065334925e-16	-5.000692039082251e-16	-5.7184682710687e-16	-6.199235678654823e-16	-5.973074222649311e-16	-5.315869187168559e-16	-4.833123368851016e-16	-4.949021044868703e-16	-5.157552725295007e-16
[truncated: 152 more columns]
