# Supplementary material for: Neural dynamics of phoneme sequences reveal position-invariant code for content and order
Source: Nat Commun. 2022 Nov 3;13:6606. doi: 10.1038/s41467-022-34326-1 (PMC9633780; doi:10.1038/s41467-022-34326-1)
Supplement: Supplementary file 4 — Source Data [file 41467_2022_34326_MOESM4_ESM.zip › source_files-sept/sup_fig18-fig45/supp_fig23-Velar_coefs-.csv]

	t0	t1	t2	t3	t4	t5	t6	t7	t8	t9	t10	t11	t12	t13	t14	t15	t16	t17	t18	t19	t20	t21	t22	t23	t24	t25	t26	t27	t28	t29	t30	t31	t32	t33	t34	t35	t36	t37	t38	t39	t40	t41	t42	t43	t44	t45	t46	t47	t48
0	-5.684382541413481e-18	1.4355306773881342e-16	2.859437334578956e-16	5.343036909391762e-16	6.480734387894207e-16	6.093434862462474e-16	4.175954634020667e-16	2.258940024239561e-16	6.470019398751131e-18	-2.507368943388794e-16	-5.5375210872858e-16	-6.2771581688463035e-16	-4.716420003523786e-16	-1.2468714336301108e-16	1.7624019256336428e-17	2.0624258512323232e-17	-1.7125003224166012e-16	-1.156800771971266e-16	8.565046370054784e-18	1.7452430296800345e-16	2.1026171488523834e-16	1.650879880023359e-16	-7.900617322438966e-17	2.0711919724127968e-18	-2.788265154376235e-17	-1.1914724068128008e-16	-3.3307758495554485e-16	-3.828103997539057e-16	-4.3144297987259184e-16	-4.254402278718069e-16	-4.2285622998829954e-16	-3.44673928480113e-16	-2.9339283035854966e-16	-2.6261639522970636e-16	-2.978393490511799e-16	-3.647597784052719e-16	-4.553496322313052e-16	-6.365769186460679e-16	-7.996613304386954e-16	-8.552547435148719e-16	-7.631007298881362e-16	-6.390900711789976e-16	-5.381769602647149e-16	-5.105263088198267e-16	-4.534178620802323e-16	-3.874443363750332e-16	-3.990829536282853e-16	-3.8317796636882604e-16	-2.703393725462019e-16
1	1.2616947731264346e-15	1.385150539405444e-15	1.4528100737931361e-15	1.5374050751491643e-15	1.5700593869595818e-15	1.5128491034637856e-15	1.3710282650180582e-15	1.2368036332301792e-15	1.072880140273642e-15	8.883767909403966e-16	7.652393282226418e-16	6.499395656883406e-16	7.476357990271826e-16	8.751921308478187e-16	1.0246705171494454e-15	1.0967053089189577e-15	1.197949451383218e-15	1.3254146644195543e-15	1.5613168222043672e-15	1.7815732918338623e-15	1.9180071202861355e-15	1.90898110392459e-15	1.8548436344534927e-15	1.6502201322097562e-15	1.3981270622688182e-15	1.2209579395121522e-15	1.2015826648121002e-15	1.2837056543823193e-15	1.309213903979509e-15	1.1997821666921971e-15	1.0264477891283627e-15	9.782276695290066e-16	9.893775948743754e-16	1.1920562612146947e-15	1.191387069179289e-15	1.0597687040635494e-15	8.474498219781332e-16	6.885513512453512e-16	6.468338167511316e-16	7.301164013698696e-16	8.121740459962828e-16	8.617379966132785e-16	8.543938010630887e-16	9.016695566979503e-16	1.043895180529729e-15	1.230962148841507e-15	1.363313130112958e-15	1.4335932558294325e-15	1.4708439926108023e-15
2	-2.1827040193461269e-16	-2.7694699607575344e-16	-4.065651351409763e-16	-3.974394198359216e-16	-1.888614848378171e-16	8.865266437904208e-17	3.3340370571175703e-16	4.905712121087157e-16	5.525051930779102e-16	5.195189348472361e-16	5.16148092513435e-16	5.7381000142895285e-16	6.266804272643508e-16	4.348217268871211e-16	7.825416272934483e-17	-9.845481159119027e-17	8.349796963468821e-17	5.425284763192144e-16	9.34254820807137e-16	1.108680557143486e-15	1.1433708217125327e-15	1.1462640711440328e-15	1.0251498141003895e-15	6.288542995725646e-16	2.3421544453327066e-16	-1.1960590012584817e-16	-1.8129167135352146e-16	1.1508435441968887e-19	2.8880873378969916e-16	4.878059060897261e-16	4.862614195287395e-16	3.1008645727334574e-16	1.299908964477448e-16	1.6987816906669033e-16	2.486477242769876e-16	1.8912027710768096e-16	-3.3097445614009894e-17	-1.5896213853884627e-16	6.805593813422936e-17	5.361972756216382e-16	8.378253584281701e-16	7.505021340006389e-16	4.8202674027394e-16	3.1102832254652633e-16	2.7518277071657833e-16	1.3632946032994037e-16	-1.8329003954027233e-16	-4.708363558052716e-16	-4.727950206110052e-16
3	-1.5621895455550175e-16	-3.552460475212818e-17	8.505201359250841e-17	2.5722725807502043e-16	4.172144468639574e-16	5.058981665441577e-16	4.751881980059646e-16	4.0521718526391e-16	3.6289143106158566e-16	4.4000420643349726e-16	5.680211777912429e-16	4.809569063877014e-16	2.9746780454953156e-16	3.721406904484609e-17	7.296151355968313e-18	1.7285117052511714e-16	4.001302274513229e-16	5.267727802995617e-16	6.851345207721724e-16	8.858499110607423e-16	1.0469371838898517e-15	9.975855570246398e-16	8.146762449814389e-16	5.813316069826614e-16	4.446726143539103e-16	4.073522192154064e-16	3.7554202194631e-16	3.4411232226678793e-16	3.7172883019477537e-16	4.833224079844927e-16	5.560306329275568e-16	5.20769585669013e-16	3.5265010170624944e-16	3.7421981688263216e-16	3.9825314443999656e-16	3.5840020993453236e-16	1.8189939868040254e-16	3.357854158600401e-19	1.4234683025460798e-17	2.7280957354474265e-16	5.244211779562211e-16	5.841822218998169e-16	4.586374993203988e-16	3.0568777910378277e-16	2.261377716973631e-16	1.560681042864264e-16	5.260276847623282e-17	2.1126016372160448e-17	1.440741046732897e-16
4	-4.780275904983049e-16	-4.0015565384172926e-16	-3.5671118146150856e-16	-3.654407691899297e-16	-3.6126627077095424e-16	-3.118469893410066e-16	-2.4215734869432807e-16	-1.640647543506614e-16	-1.3451917784402977e-16	-2.5717710417008543e-17	1.7772172935030993e-16	2.970038460918083e-16	2.974855702652815e-16	1.6862886157992514e-18	-2.6504282676909665e-16	-3.7615158342773545e-16	-2.2051393071018408e-16	1.4349088096784614e-17	2.68009902319234e-16	3.996430343283938e-16	3.899950589527324e-16	2.4325269812276157e-16	-9.861190209186442e-17	-1.8822840199494324e-16	-5.456873038142371e-16	-6.526196718231589e-16	-6.472334351758657e-16	-4.493856943607031e-16	-2.2835650566226787e-16	-5.755552969597124e-17	-5.503924490970115e-17	-1.5074994574315228e-16	-3.21486551637165e-16	-3.750271768702244e-16	-3.8837230626645186e-16	-3.6863782157840335e-16	-3.778843746960177e-16	-4.104495203425271e-16	-3.636708568559577e-16	-1.296495155384465e-16	1.6963579734508983e-16	4.000773493300055e-16	4.175383033054197e-16	2.4045013193419535e-16	3.716340171016711e-17	-1.356949007449529e-16	-3.127940082996529e-16	-4.775287331713225e-16	-5.26648508133436e-16
5	-1.1302703414952889e-15	-1.0732793867220215e-15	-1.002821658080006e-15	-9.79747151231195e-16	-9.645527747812192e-16	-8.573292344621486e-16	-6.268863534138942e-16	-4.1422914423331923e-16	-3.013655975639437e-16	-2.7389277106246917e-16	-1.9928238360110847e-16	-1.3450399179881476e-16	-6.173996877851493e-17	-1.6547645729877938e-16	-4.0605133498502044e-16	-6.55285413061398e-16	-7.362488639765246e-16	-5.765341313090862e-16	-2.622630678077049e-16	-5.611045194059163e-17	-1.2405244613142688e-16	-3.9751924010353044e-16	-5.528948962051268e-16	-6.868164601148262e-16	-7.069592725125367e-16	-7.604139734401118e-16	-7.382861036379084e-16	-5.735231008194797e-16	-3.445524914546237e-16	-2.7066658026062415e-16	-4.2830519774268096e-16	-6.662248735967599e-16	-7.765866212129699e-16	-6.679870534402512e-16	-5.274145432627834e-16	-4.746469859946121e-16	-4.782366966617935e-16	-4.484815709248036e-16	-3.2685404205253836e-16	-1.5184577975723322e-16	-4.721150091936132e-17	-3.335495350415551e-17	-6.741148424134527e-17	-1.3517527823310892e-16	-2.490523965195945e-16	-4.842794376582254e-16	-7.580245985963017e-16	-9.43915463782663e-16	-9.720428694856453e-16
6	5.844083715336874e-16	6.099096290132554e-16	6.363957848841718e-16	6.482760555256494e-16	6.628589940236589e-16	6.394391527678906e-16	6.069910504211681e-16	6.24321125627e-16	5.808051667371149e-16	4.903876103109023e-16	3.7405506204796866e-16	2.894367134992206e-16	3.6559451010717165e-16	4.752415677043328e-16	6.311656484247157e-16	6.154163737600199e-16	5.800067337249559e-16	4.744074493690316e-16	5.570803251642246e-16	6.83803354511922e-16	7.352995390049493e-16	6.767950605198311e-16	5.155220167129425e-16	7.101516485194989e-16	6.36839618818848e-16	6.480239594504431e-16	5.675324730698528e-16	5.378764165857173e-16	5.424225563761856e-16	5.756112804508037e-16	5.20639295894033e-16	4.643877129753419e-16	3.6981639327336553e-16	4.032544943104912e-16	4.0422461500255674e-16	3.9523141329045343e-16	3.934730938032522e-16	4.035559898917305e-16	4.015609759872668e-16	3.525707417378149e-16	2.003488760104619e-16	5.318871117464235e-17	4.9343306543512753e-17	1.6599374134030414e-16	3.721626869989031e-16	4.932041702461614e-16	4.2662299118146724e-16	2.646003693303314e-16	2.3652006164040537e-16
7	-3.1547325368321536e-16	2.490360036088805e-17	2.220814901920477e-16	3.0464075055938346e-16	3.4796078462826053e-16	3.320927363386078e-16	1.0907679723310283e-16	-2.635412754950872e-16	-6.662547168122123e-16	-8.513246310069886e-16	-8.837881924549876e-16	-8.147841239527761e-16	-7.361821397498322e-16	-5.987931322151186e-16	-3.376577831683486e-16	-1.1153521232067965e-16	-8.569964705618846e-17	-2.5040180226169704e-17	1.0134792320744617e-16	3.017403545561588e-16	3.6845503989430776e-16	2.0109344966256633e-16	-3.0105328996363354e-16	-2.663243073893631e-16	-2.5355417404630176e-16	-7.63705169875754e-17	-2.4572411426545605e-17	-5.4824268945502564e-17	-2.279570431042265e-16	-3.9346200793437573e-16	-5.44184196782271e-16	-5.520858573273454e-16	-5.777561011312722e-16	-6.001401179061543e-16	-6.93128719847644e-16	-6.913515331122973e-16	-5.780945424364848e-16	-4.480556311057109e-16	-4.0481407772237813e-16	-4.66928420243248e-16	-5.470322681502774e-16	-6.246356033309892e-16	-6.830229207493851e-16	-7.037695602514185e-16	-5.69974593053221e-16	-2.5944572173678475e-16	-7.051778336614777e-17	-9.375352217147244e-17	-2.392854488243073e-16
8	4.406853143370114e-16	5.104874756593932e-16	5.129740420200653e-16	4.264592047240291e-16	3.0120847146829393e-16	1.1826417030122186e-16	-7.612331867587672e-17	-1.964520335852275e-16	-2.583756753318381e-16	-2.555044732654826e-16	-2.5962535817783715e-16	-1.444969194358959e-16	-9.901552060453405e-17	-6.371696720313678e-17	-8.32965279422559e-17	-3.3741122631912694e-17	2.0506199465097246e-17	1.2992775046114573e-16	1.9435475428716372e-16	2.048623702475528e-16	1.567329145083532e-16	8.956769559978499e-17	-1.1637988610041812e-16	-4.8407981197205805e-17	-1.0541910462713976e-16	-9.99441413597707e-17	-2.1568485941232436e-16	-2.691373624271464e-16	-2.4298194561884975e-16	-1.813748936730056e-16	-2.1368602356353675e-16	-3.203050458655124e-16	-3.8431817763833567e-16	-3.654905199478725e-16	-2.3131053926576545e-16	-1.8219476634497559e-16	-2.1958380236852915e-16	-2.369989327450849e-16	-1.5908329645526855e-16	-9.980870010530811e-17	-1.4067314417080203e-16	-2.9632018336211203e-16	-4.243149438514756e-16	-4.0527070403923398e-16	-3.4533463318593096e-16	-3.349769474640016e-16	-3.8749463856495035e-16	-3.933322538244596e-16	-3.1728209709033794e-16
9	-6.293426016855555e-16	-3.297091188233491e-16	-3.6194712184267314e-17	1.5617513072903998e-16	1.330627078762472e-16	-2.1709457992328027e-18	-1.5495634340433567e-16	-2.4720245768117655e-16	-4.4376852294029707e-16	-6.841132918566765e-16	-8.458101539379612e-16	-7.861291844967876e-16	-5.290421034813919e-16	-3.5098170010783504e-16	-3.1805325637270763e-16	-3.5454468701656995e-16	-3.091172504994459e-16	-1.2439744765845036e-16	1.9276197270179835e-16	5.003621761275715e-16	7.186816181520307e-16	7.498257276915579e-16	3.7651820265370494e-16	1.6839041612548569e-16	-3.027240978315722e-16	-4.93391766327818e-16	-4.992948848377162e-16	-3.1703100822899697e-16	-2.513316130952866e-16	-2.6959933795249353e-16	-3.446776217569455e-16	-3.3761149578251655e-16	-3.4232754195070637e-16	-2.9588465671471223e-16	-3.151286333820047e-16	-3.637492904952728e-16	-4.242498902899251e-16	-4.822812716108652e-16	-4.300101874939927e-16	-2.0554660262743765e-16	5.927379864573516e-17	1.4309022822727622e-16	3.894413009518801e-17	-1.8999625538800892e-16	-2.793449654148888e-16	-2.162639385292049e-16	-1.9295941749455362e-16	-2.0095413678240613e-16	-1.618175620657808e-16
10	1.2877680071140862e-16	1.8524250025387508e-16	2.75802213679148e-16	5.842277686881704e-16	8.484436155002267e-16	8.636144433390034e-16	5.811753612620357e-16	1.9121946753994915e-16	-1.8111212705978365e-16	-4.662456050750475e-16	-7.544925081822293e-16	-9.208027474044654e-16	-8.520541573858856e-16	-6.307786875697242e-16	-3.3875542977386655e-16	-1.6567704405105513e-16	-1.2189593844590066e-16	7.137409039454817e-17	3.83196805854324e-16	7.067243949209194e-16	8.901132830766776e-16	9.122594214653597e-16	4.839540875867383e-16	4.952219834353002e-16	1.5073786412788326e-16	-6.189051508778292e-17	-2.248894785955537e-16	-1.04557920419977e-16	-1.8413454137402353e-17	-5.4645389983524223e-17	-3.348476896259268e-16	-5.399386267974365e-16	-6.13308772004367e-16	-4.269552523759166e-16	-4.08650645446338e-16	-5.562895929156326e-16	-7.213922287464123e-16	-6.876940503298571e-16	-4.681922835651613e-16	-3.270660698897134e-16	-4.429214815847509e-16	-6.591758041868862e-16	-5.816020053779484e-16	-2.421175641563195e-16	1.2099072655717325e-16	1.8323680820630496e-16	-9.56458026775324e-17	-2.4370441520193965e-16	-8.713782223799931e-17
11	-5.4702014290518355e-16	-4.833944364613394e-16	-3.63152400067263e-16	-3.3316254398606067e-16	-3.652330026083077e-16	-2.833415081446711e-16	-2.0025886906491272e-17	3.2043249002824655e-16	4.162290310768034e-16	3.2928709339145266e-16	3.3748597612431057e-16	4.718189723713236e-16	6.798977189499122e-16	5.290976589342687e-16	2.6989766095651696e-16	7.53763458545014e-17	1.704995689369557e-16	3.686301352837736e-16	5.023197859055235e-16	4.733396129301251e-16	4.128836620730102e-16	4.0504533747074223e-16	2.4859451684588816e-16	2.6359365361106847e-16	-1.0247262922433614e-16	-2.7932827826312566e-16	-2.85961046203495e-16	-7.110332592207897e-17	1.0003194489527869e-16	1.3519965252906143e-16	-1.793711373530616e-17	-1.5356176940363319e-16	-2.47909148542323e-16	-2.0786891206841675e-16	-2.2180536733074703e-16	-2.2036236701470232e-16	-1.714811578888355e-16	-2.6890097900925997e-17	1.7805821626958863e-16	4.3491529018814583e-16	6.551614046054703e-16	7.906616260932223e-16	7.858142894601524e-16	6.307414778636827e-16	3.9942808306603887e-16	1.1831767690871492e-16	-2.521539809687945e-16	-6.074520855923958e-16	-7.074145796312058e-16
12	-1.0127616568653594e-15	-9.604469566615158e-16	-8.5151337457105845e-16	-7.817831392908817e-16	-8.270931469666016e-16	-9.017763580165947e-16	-8.785726050366883e-16	-6.625333865970469e-16	-4.156265482827937e-16	-2.5805397641316754e-16	-2.4778089100850423e-16	-2.9941404384268635e-16	-3.124398190470268e-16	-3.534768941605274e-16	-3.4164544291881195e-16	-3.4878696549008723e-16	-3.3336544723914752e-16	-3.3245144070772947e-16	-2.0194506272530112e-16	-4.2313940450834306e-17	2.5862212834118464e-17	-9.086800548015996e-17	-4.657499901438963e-16	-5.338877877448929e-16	-6.234885912808078e-16	-5.443647796265089e-16	-5.587829644300986e-16	-6.086311835559914e-16	-6.349027421750052e-16	-5.396418654521156e-16	-4.343078800244991e-16	-3.9691344204163626e-16	-4.74941416842365e-16	-5.148363977450203e-16	-5.11387052236424e-16	-4.572887170981177e-16	-3.754801039554457e-16	-2.955874363709988e-16	-2.3438148234727283e-16	-2.1131061618618452e-16	-2.326530390021989e-16	-2.093110669256369e-16	-7.410653271346985e-17	8.28815212777994e-18	-3.7169820410009504e-17	-2.3423344181426144e-16	-4.970248194720036e-16	-6.780883646788235e-16	-6.997757757134038e-16
13	-1.0007039271371973e-15	-8.23403002436757e-16	-6.837398899011988e-16	-6.082788249723367e-16	-5.161798882742393e-16	-3.8350118855343016e-16	-2.663383933474598e-16	-2.751914378634347e-16	-4.1428300955488316e-16	-6.346973063029066e-16	-8.076642604061198e-16	-8.37269524114334e-16	-8.278310142587876e-16	-8.122273275653393e-16	-6.584277477439593e-16	-5.021044805693874e-16	-4.718722091030656e-16	-4.664966933218072e-16	-5.154835187141012e-16	-3.8459100870589e-16	-8.380011529653109e-17	1.2264327193454542e-16	6.444302120511665e-18	-3.5692774108484544e-16	-5.956726923887958e-16	-6.28886614733862e-16	-5.301650079793193e-16	-5.781889677807161e-16	-7.132658419042556e-16	-8.063513814338952e-16	-7.511798275364732e-16	-6.23269830088286e-16	-5.924977388150652e-16	-6.742042182843728e-16	-8.310434499950305e-16	-9.393572243340932e-16	-1.0420323210112801e-15	-1.148835827106905e-15	-1.1705824237779487e-15	-1.0554684094244994e-15	-8.140355879580242e-16	-6.47863986613634e-16	-6.528932554021986e-16	-8.016313811191162e-16	-9.348484910138792e-16	-9.366441902604407e-16	-8.266951227063e-16	-7.178321103723507e-16	-6.480055082345253e-16
14	-9.342188611093227e-16	-9.912575456945198e-16	-9.949143107011077e-16	-9.980499278024547e-16	-9.19240646922966e-16	-8.058037450594412e-16	-6.619273499567265e-16	-5.152925380162831e-16	-3.5075981252747345e-16	-2.2016189274033371e-16	-1.601143718132017e-16	-1.506383640838441e-16	-2.1003387312041857e-16	-3.6919314362225913e-16	-5.048530796049052e-16	-5.804694770675713e-16	-5.990940172328801e-16	-3.3529726343866593e-16	-1.2706392359065128e-16	4.819690111371319e-19	3.5615414780570914e-19	-5.60210929725087e-17	-2.5269406137287803e-16	-4.3658560150479676e-16	-5.386958222325915e-16	-4.947970725132682e-16	-3.551527585617895e-16	-2.765271036252859e-16	-3.418974738103852e-16	-4.612149526054275e-16	-5.116800098074041e-16	-4.737595029529741e-16	-4.499103121786915e-16	-5.791837962973622e-16	-6.847041593897401e-16	-6.429552133009357e-16	-4.902443391436952e-16	-3.311060567594023e-16	-2.2599619472005365e-16	-1.3367109871548722e-16	1.2083690442035646e-17	1.8239730155720604e-16	2.754642881502482e-16	1.8536613770009348e-16	-3.310486016317538e-17	-2.865123241786263e-16	-4.727845350300229e-16	-5.870606941559596e-16	-6.307869588794805e-16
15	-1.3676522533986185e-15	-1.2303352248464591e-15	-1.2671467808975374e-15	-1.3951154286442612e-15	-1.4455739074387722e-15	-1.28225534062494e-15	-1.0017123013938934e-15	-7.031410418919352e-16	-5.703567946811112e-16	-4.880749390963704e-16	-3.980509296651994e-16	-2.9384722182185315e-16	-2.9971503269091664e-16	-5.272560286744832e-16	-7.118255245738216e-16	-6.770736757927163e-16	-5.32403026960498e-16	-2.2271216822678424e-16	-2.20800376245717e-17	1.393184969430829e-16	2.4575548948425304e-16	2.5405713218475004e-16	-1.77831761410114e-16	-2.0777224505157399e-16	-3.2417248943742606e-16	-2.6260052894755613e-16	-3.1940273060044037e-16	-4.3242257952175274e-16	-5.769498587226573e-16	-5.442123465883986e-16	-4.825595715579418e-16	-5.255631597418859e-16	-7.510559361116251e-16	-9.920325747889227e-16	-1.0850051289169572e-15	-1.0246803944474221e-15	-9.469370393101485e-16	-9.344070685592943e-16	-9.469669653077217e-16	-8.76303153119366e-16	-7.120142554015347e-16	-5.385696628771311e-16	-3.771676629885837e-16	-3.9895285660942084e-16	-5.134961100956588e-16	-6.110317929070596e-16	-6.734575249077576e-16	-6.642152130242755e-16	-6.832768413594104e-16
16	9.2809426543607e-16	1.0314343083988168e-15	1.119596067550464e-15	1.1348913432254915e-15	1.0499971638860683e-15	9.198751610575059e-16	7.673769924640434e-16	6.699799752143001e-16	6.450800483700649e-16	6.527619987382962e-16	6.724728037601646e-16	6.270840478435622e-16	4.741099680864863e-16	3.543881141013124e-16	2.1280451525916033e-16	1.356976274990016e-16	1.3758000561741003e-16	1.9613257726765857e-16	2.7876032246918996e-16	4.017433670317172e-16	4.666051046577932e-16	4.626050736026266e-16	4.072240963103259e-16	2.2718547016200075e-16	1.2040700213510593e-17	-2.3717580849385327e-16	-4.328047873092982e-16	-3.967861478090409e-16	-2.3962379636080517e-16	-1.1966274258077557e-16	-1.586820319556426e-16	-2.9173933417783674e-16	-4.130940463078736e-16	-5.136268039920436e-16	-5.535552308191015e-16	-5.943128784130984e-16	-6.36282331487363e-16	-6.359969076378925e-16	-5.9196245828254e-16	-5.560190144373922e-16	-5.466923907939498e-16	-5.564483839583757e-16	-6.015538887026592e-16	-6.591392691465195e-16	-7.962197491565506e-16	-9.011239600651757e-16	-9.868712038539322e-16	-1.0582365044207833e-15	-1.1293946420018927e-15
17	-2.3192283747494436e-16	-4.782156094843299e-17	1.192696144875224e-16	2.0951411277684696e-16	1.5183759149828242e-16	2.2588833026252895e-17	-9.042752589081955e-17	-1.0619408700401934e-16	-1.6637167805390181e-16	-3.248607431525258e-16	-5.341896592991025e-16	-6.02097503663644e-16	-3.8887152280181613e-16	-2.4643556971512773e-17	2.0868388056861236e-16	2.594164086725919e-16	2.743227058655754e-16	3.738503214885374e-16	5.62887734939108e-16	5.711920542931429e-16	3.3027617727118967e-16	-1.0996762911145149e-17	-1.8208165517236112e-16	-8.80327364487791e-17	8.654487359750648e-18	3.285217899566395e-17	1.3685296418586304e-17	-1.2235489655303121e-17	-3.481636393490397e-17	-4.266720422185152e-17	-8.838537482609851e-17	-1.0155421697040683e-16	-1.4824566195276205e-16	-1.1421964196585198e-16	-1.374465864720231e-16	-2.095947364203443e-16	-2.667249117373217e-16	-2.647959889588479e-16	-2.069725917551513e-16	-2.1836512459298704e-16	-3.857208672445847e-16	-5.884119520334676e-16	-5.728260941777419e-16	-3.254178133554237e-16	-5.564508720780755e-17	2.4514326706137356e-17	-9.353486658091125e-17	-1.6228211136706374e-16	-1.1637790505747903e-16
18	-4.345599478769023e-16	-5.174672171269207e-16	-5.550693542489984e-16	-3.743392780138632e-16	-1.3755655208878904e-16	-7.45852478448814e-17	-2.1317129204772429e-16	-2.695280940861052e-16	-1.7916664535098505e-16	1.1837896360235914e-17	1.712198688600921e-16	2.5692067464864423e-16	3.3093408488018454e-16	2.527566484586279e-16	4.032549464021924e-18	-2.7384095383330667e-16	-3.4021440903721105e-16	-1.6729343211039415e-16	1.550273751649095e-16	3.364941086426548e-16	3.11523394447014e-16	1.5522187550306502e-16	-8.066011551104711e-17	-9.801855698920312e-17	-2.404707951612991e-16	-3.404405431886861e-16	-3.9119071735438976e-16	-2.416754071192416e-16	2.4474605477758908e-17	2.6505361156595894e-16	2.5100002188001e-16	1.9895905583652575e-17	-2.461434637168879e-16	-2.5723801670295134e-16	-1.5263115738032733e-16	-1.423447221752681e-16	-3.2067800945511536e-16	-4.84675342137726e-16	-3.5984406475087093e-16	3.047861102313075e-17	3.216358923461987e-16	2.6366789176761078e-16	1.9735747916830247e-17	-1.7431375835093692e-16	-1.6342980865294172e-16	-1.0863584051115236e-16	-2.260115081785571e-16	-3.7634591773501906e-16	-3.2969036229270527e-16
19	-3.8062532736660953e-16	-3.648072566665854e-16	-2.837376551652908e-16	-2.0428380315866434e-16	-2.1838503799919647e-16	-3.9214426658953137e-16	-5.7066639581846155e-16	-5.89015924038769e-16	-4.181328827748284e-16	-2.4503514254150303e-16	-2.297889074625849e-16	-2.1495724579313328e-16	-1.362536974605737e-16	-9.481743447106847e-19	6.222371284698693e-17	-9.288638970913096e-17	-2.2498058858974917e-16	-1.6592488815387063e-16	1.0376892516672991e-16	2.621267882450627e-16	1.2416130960079205e-16	-1.6948536978476252e-16	-2.842761838203262e-16	-2.2492945774233194e-16	-1.267839905560165e-16	-2.003615786019557e-16	-3.232340695221681e-16	-4.512920841672181e-16	-3.8971619446180664e-16	-2.983418460220179e-16	-3.09145939000862e-16	-4.053944997447658e-16	-5.184070289386864e-16	-5.265789600823321e-16	-4.628753808452864e-16	-4.2549140046547816e-16	-4.219729181875575e-16	-4.541328457410902e-16	-4.448563335245364e-16	-4.4190885374564773e-16	-4.745561404005822e-16	-5.611459801813875e-16	-5.900536085861987e-16	-5.150465054869975e-16	-4.18946988030146e-16	-4.0901643477498077e-16	-4.89171244270401e-16	-5.808731459764981e-16	-6.037374047288991e-16
20	-9.692636486006554e-16	-8.248144270120726e-16	-6.257005526540994e-16	-4.068436114460637e-16	-3.3493734606766314e-16	-4.77417993306198e-16	-7.464362712498371e-16	-8.69785746549987e-16	-8.100953975208675e-16	-6.850252387345811e-16	-7.242234527488298e-16	-9.207790659793997e-16	-9.769612001363142e-16	-7.254187214857085e-16	-3.052891308768734e-16	-5.270048089735964e-17	-9.953602756674058e-17	-2.0567007109242255e-16	-8.424369155621138e-17	1.6807566579955e-16	2.6175621755325923e-16	8.329393505192058e-17	-2.672133393068441e-16	-2.8814189181111503e-16	-2.802291818508719e-16	-3.805270552526286e-16	-6.155105197237054e-16	-7.691070266673402e-16	-7.478380741444797e-16	-6.423178304540352e-16	-6.803846812668417e-16	-8.10565399327094e-16	-9.63348738330954e-16	-8.405445171846078e-16	-6.768558643995983e-16	-5.938324537975866e-16	-6.507658573806748e-16	-7.91213869337952e-16	-8.5197815101876705e-16	-7.874074139338479e-16	-7.010100375496163e-16	-7.317677061949844e-16	-8.09002455678979e-16	-8.843314067937038e-16	-8.283909484385991e-16	-6.78900221879833e-16	-5.96112673221152e-16	-5.543506348428773e-16	-5.109016982631599e-16
21	-1.1867435196711757e-15	-1.232390343595037e-15	-1.280827230124185e-15	-1.2914285120357826e-15	-1.2736872447933813e-15	-1.211258774698945e-15	-1.1082547859183015e-15	-8.893695045071546e-16	-6.630630835188761e-16	-4.523830565397577e-16	-2.970557298347503e-16	-1.8268550601874144e-16	-1.0502940065960003e-16	-1.3538649108463738e-16	-1.9554263706673514e-16	-2.6459009002326337e-16	-3.060430767238023e-16	-2.471017110372763e-16	-7.05297025922117e-17	1.4715685865097003e-16	2.540739715300684e-16	1.0144105720901523e-16	-4.869846173097227e-16	-7.987403247119709e-16	-1.0545526389924999e-15	-9.883117248200275e-16	-8.409334915827441e-16	-7.151892405439433e-16	-6.925344372971199e-16	-7.246213642958047e-16	-8.739149876303813e-16	-1.0542446799337486e-15	-1.1565079327577864e-15	-1.034270628979186e-15	-7.80685227251943e-16	-5.513618587253049e-16	-5.322294791510225e-16	-6.278371419256004e-16	-6.698101264623491e-16	-5.70927680479919e-16	-4.735085203874816e-16	-5.171870830696482e-16	-5.875587229466648e-16	-6.260922441873399e-16	-5.487013278344492e-16	-4.747924986358631e-16	-5.960345244730196e-16	-7.941337751071834e-16	-8.803767556778854e-16
22	4.133100554271182e-16	4.495431940343686e-16	4.993032190886054e-16	6.87380446281481e-16	8.781419562418386e-16	9.751081894504161e-16	9.27611694687336e-16	8.698908553776753e-16	8.00636624628174e-16	7.018603919101646e-16	5.626587651136714e-16	3.5728767138820025e-16	3.1903581034301967e-16	3.6676648168028964e-16	4.805727787395999e-16	5.752418615455264e-16	7.08149118007658e-16	8.580329827697906e-16	1.0991240390156667e-15	1.3013201255773777e-15	1.4014722321057185e-15	1.3399570949331737e-15	1.1939796829360083e-15	9.797927546742675e-16	7.976975336828971e-16	7.235437331239854e-16	7.175420271199436e-16	6.844798244946133e-16	6.019318799457846e-16	5.946030060669207e-16	6.812356374374585e-16	7.639201751651972e-16	6.325903529090024e-16	5.528258321148481e-16	4.703471166718186e-16	5.193054824382254e-16	5.512075643571461e-16	4.793189262357696e-16	3.937560445009941e-16	4.64769903311859e-16	6.248161461990931e-16	6.936912415119309e-16	6.149284913276611e-16	4.980690487187964e-16	5.112623504017002e-16	6.147479705219385e-16	6.730368429850969e-16	7.130709694714891e-16	7.992671083377717e-16
23	8.306059658433755e-16	9.991153199627683e-16	1.0985868998126474e-15	1.1431145345773494e-15	1.09704976110722e-15	9.330841673296705e-16	7.626486620291314e-16	6.130125633223049e-16	5.745685836854986e-16	5.581627171643303e-16	5.28168513757095e-16	4.0450093775881387e-16	4.167192403790723e-16	6.217798306531426e-16	8.89768743825067e-16	1.0440593255505643e-15	1.1258739161716562e-15	1.1155718981500807e-15	1.2707809459131609e-15	1.4837040446932263e-15	1.5934101023819487e-15	1.4310805024915466e-15	1.5363334120526457e-15	1.063505856557875e-15	1.0408222532921913e-15	1.0541550492101791e-15	1.247612822107248e-15	1.3396826592876996e-15	1.3418242832647293e-15	1.2008183898052598e-15	1.0492882382760615e-15	9.657943750633158e-16	9.330472242150873e-16	1.0719834609388735e-15	1.1205284341404532e-15	1.0950723440956755e-15	1.0626021098702351e-15	1.095246560236271e-15	1.1460821214012312e-15	1.0560527459938255e-15	7.332724565900277e-16	3.9319298543370014e-16	1.5464994340854732e-16	2.143577849932568e-16	3.2738545643908943e-16	3.0281906968573066e-16	2.422695866588616e-16	1.9766975033652435e-16	2.7553102270891115e-16
24	7.045213349228146e-16	8.437293955984797e-16	8.672094819305336e-16	8.563218696698673e-16	8.810780011267225e-16	8.722560684517995e-16	7.45421681588338e-16	6.153728383687053e-16	6.115246049931576e-16	7.371282619823743e-16	7.491024959569591e-16	6.284229357786658e-16	4.52457410416119e-16	5.149970247424553e-16	7.307036053784605e-16	9.397381963214354e-16	1.0008933030885663e-15	1.012840936028246e-15	1.0729052483950564e-15	1.0966482720363075e-15	9.53846224475574e-16	7.204872988670156e-16	6.128317854399656e-16	6.006642504276989e-16	5.764610780561238e-16	4.177977565547829e-16	2.1722291158368479e-16	1.6904538525996909e-16	2.329640203087444e-16	2.9160896747556327e-16	3.013372731594931e-16	3.2512811175840445e-16	4.505978938168055e-16	4.630596587533447e-16	3.868724642944341e-16	2.4870119846781934e-16	2.0367527598049297e-16	3.3072212091179077e-16	4.823396086399786e-16	4.748967499729779e-16	3.029298288413926e-16	1.264697335024448e-16	1.3885722648410466e-16	3.0981023066754e-16	4.375920253690044e-16	4.404053321520021e-16	3.749527786744783e-16	4.4028683818484267e-16	6.479680783104489e-16
25	-2.677762886482161e-16	-5.304557433746859e-16	-6.168142009131452e-16	-4.87948216815769e-16	-3.6696273131968226e-16	-3.9769230022100805e-16	-4.266752386015846e-16	-2.274366850951959e-16	2.1238719628873485e-17	6.840264602281764e-17	-2.091401212547383e-16	-3.647347813515581e-16	-3.473967043151593e-16	-1.5047788077252682e-16	-5.124272217780529e-17	-9.024725593123399e-17	-1.0446939927263096e-16	3.750744086643215e-17	2.3997739925679366e-16	1.905682611642631e-16	-1.7922838299937373e-16	-6.032039015303918e-16	-8.364011151479376e-16	-4.795738478422305e-16	-2.4366836673963716e-16	-2.601017230279014e-16	-5.226624760862763e-16	-7.147453033605872e-16	-6.709472195802118e-16	-4.589325061203022e-16	-3.081802928140216e-16	-3.035449359311039e-16	-3.050478651818425e-16	-3.7787245698350847e-16	-3.1785158854890643e-16	-2.7930505082824646e-16	-2.845239871078028e-16	-3.61606338370243e-16	-4.569815570731534e-16	-5.792241233160114e-16	-7.036476183688556e-16	-8.393176771293687e-16	-8.672111769377417e-16	-7.624897052328727e-16	-5.381754984272548e-16	-2.705036220076015e-16	-1.619482209420452e-16	-1.8132146313840616e-16	-2.528286729063357e-16
26	1.1961263976595012e-15	1.1215786671988433e-15	1.0806950008476053e-15	1.083476462826959e-15	1.1336802458190414e-15	1.1838568850095971e-15	1.2363411273382148e-15	1.3170108871715709e-15	1.3287403836173066e-15	1.2995549175842136e-15	1.211089341356109e-15	1.0751097586195416e-15	9.239686105557673e-16	7.797645065327658e-16	8.059388945083521e-16	9.860925526618655e-16	1.2269170315874348e-15	1.3637392545649965e-15	1.4360001448958834e-15	1.4239079440144594e-15	1.314673479318425e-15	1.1313521890283785e-15	1.1031595602539146e-15	1.1598454829845566e-15	1.309562785623613e-15	1.381116899744551e-15	1.2750018943141082e-15	1.1091873921047776e-15	1.0689075979861674e-15	1.155057391333261e-15	1.183537394134894e-15	1.0881601166309667e-15	9.867596136904408e-16	1.1166256916503538e-15	1.3301125762269145e-15	1.3619819062811398e-15	1.0985390295417251e-15	7.60181676122764e-16	6.443226535736961e-16	7.893724065095137e-16	9.052125392198528e-16	8.54341140811466e-16	6.615575087407821e-16	6.372909873179775e-16	8.711738378250163e-16	1.2154366886724576e-15	1.4470752521246897e-15	1.5043436973615252e-15	1.4986750295274919e-15
27	1.7932137974566414e-16	1.7360402320677536e-16	1.3205034154318896e-16	1.264281530477571e-16	1.2535812652071497e-16	1.237146967367546e-16	1.1168952827578012e-16	1.77268524625234e-16	1.6433333534490516e-16	4.2447092199205474e-17	-1.7086013507252386e-16	-4.068911456026506e-16	-3.0962923902628084e-16	-7.408877254103331e-17	1.9795098630723875e-16	2.938891066511492e-16	2.223860596164624e-16	1.790256300219154e-16	3.150975211783125e-16	4.74905339391782e-16	4.881947956020353e-16	3.820365887147269e-16	2.5722530418792356e-16	5.081263494836117e-16	6.326328670952397e-16	5.873574776921614e-16	3.878917986520787e-16	3.5434055650873504e-16	4.4268889854849663e-16	5.460670604295749e-16	4.628556309174292e-16	4.362780430814495e-16	5.882009455700239e-16	9.846648917777495e-16	1.1456764504560807e-15	9.657139923036483e-16	6.113769117935345e-16	4.258234026008328e-16	4.2552541259970745e-16	4.463913977966666e-16	2.933499042907659e-16	1.0958657175704887e-16	1.2245424698475224e-16	2.8995905802757854e-16	5.990770555519523e-16	9.049678063211815e-16	1.1137703241636511e-15	1.224724146864593e-15	1.2529835756768616e-15
28	3.369441971233631e-16	4.458350003798969e-16	2.1665548295308887e-16	-9.998961402535309e-17	-3.0524522784924026e-16	-1.450633070825733e-16	1.043996250376985e-16	1.43236396556065e-16	-9.398797593697482e-17	-2.742408020772221e-16	-2.745949972483834e-16	-2.250349836230701e-16	-2.298713411641751e-16	-2.9482515567578404e-16	-2.1268494666959628e-16	1.352615053450529e-16	3.9813407917553724e-16	4.561492133183325e-16	4.1196988183004024e-16	4.298829820099448e-16	5.167468055101493e-16	5.251001286551301e-16	3.2080344001967057e-16	2.828555763089211e-16	3.0294830742176347e-16	4.547837650495568e-16	5.942883364512216e-16	7.110549871376631e-16	6.399860330498247e-16	4.108350532180229e-16	1.0597221916938386e-16	2.653034443206528e-17	1.9711617826638612e-16	5.184190631671259e-16	7.128680078028528e-16	6.894746161860756e-16	6.206153099543197e-16	5.737953568773895e-16	5.010484052460906e-16	3.148395697260924e-16	6.433842267470954e-17	-1.265347752996243e-16	-6.338681632115322e-17	1.3598113862597005e-16	5.558520892923681e-16	1.051330534657848e-15	1.4648341969564577e-15	1.599213294840268e-15	1.4244621651577788e-15
29	-2.582879402064502e-16	-2.6783679569647293e-16	-3.9796015549942575e-16	-4.472973391621956e-16	-4.439918651980405e-16	-3.740022217496809e-16	-3.9973499987746207e-16	-5.18272330735702e-16	-6.958172556984779e-16	-7.540048369324445e-16	-7.578153390011905e-16	-6.981791336694593e-16	-6.631340424404878e-16	-6.286325385151448e-16	-4.844507213294356e-16	-3.3028549849670037e-16	-2.9447302635586733e-16	-3.539711066090881e-16	-2.890671799948341e-16	-1.4690744689056131e-16	-9.86540296858638e-17	-2.9499479866161554e-16	-8.608354590543677e-16	-8.056900934519737e-16	-7.084267504112189e-16	-4.833681791370051e-16	-4.97346505282726e-16	-6.109916053514938e-16	-7.516620165418219e-16	-6.815698657958861e-16	-5.843000579176589e-16	-5.743219794084682e-16	-7.617914451705016e-16	-9.707935736389979e-16	-1.0165639548512295e-15	-9.018929277921211e-16	-7.489177243986571e-16	-7.299570427775063e-16	-8.241803657846348e-16	-1.0100630640117554e-15	-1.2706955296156381e-15	-1.5435665015580468e-15	-1.4812597611816596e-15	-1.1539087714112523e-15	-5.28603072536377e-16	-9.62902590150634e-17	-2.1503493760941823e-16	-6.474989760703189e-16	-8.773420796576664e-16
30	-3.46454407410684e-16	-3.437471111178153e-16	-3.738716278108353e-16	-4.3516101853186405e-16	-4.963746389934854e-16	-5.315266147614545e-16	-4.923302253664457e-16	-3.9903747104197174e-16	-2.293213234146332e-16	-6.981309290525336e-17	1.8835856016966765e-17	3.651196457936253e-17	3.2202620175366227e-17	2.979790440477009e-17	4.7754309917174276e-17	-3.7559218327095375e-18	-3.4335559694372074e-17	-6.565442488754872e-17	8.167148581049827e-17	2.8540967755782705e-16	4.1421727666588417e-16	3.5649632443892066e-16	2.622838225736099e-16	1.4724992482482773e-17	-1.3082519625625956e-16	-1.7565178210542568e-16	-1.7414800251245672e-16	-2.623329095651443e-16	-4.013463185593317e-16	-5.101405303442323e-16	-4.499796272356916e-16	-2.295807801038564e-16	-6.757008441079681e-17	-8.269067634574731e-17	-1.9455974044021936e-16	-2.346420314392093e-16	-1.702113977656586e-16	-1.6878388156149974e-16	-2.9030832951671406e-16	-4.625071547943751e-16	-5.133909993563941e-16	-4.031892425528268e-16	-2.2074571057983204e-16	-8.461744520638656e-17	-2.0880787168273685e-17	-2.831880300682502e-17	-5.0840491812314673e-17	-1.2623577062730067e-16	-1.8674210914533746e-16
31	9.327087284265624e-16	8.221701095981788e-16	6.683618173917054e-16	6.194561202054307e-16	6.207808858132749e-16	6.630349025318607e-16	7.309594734018558e-16	8.509388382609497e-16	8.694479833581379e-16	7.515004930280483e-16	5.393059815157213e-16	2.6253867358604893e-16	1.1644316532615705e-16	3.1778808095613915e-17	1.0526605089266734e-16	2.8485384622395283e-16	5.328805143201958e-16	6.55548733920658e-16	7.680603709678569e-16	8.473031359284908e-16	8.862803245945093e-16	7.956571962778914e-16	6.75553276804187e-16	4.657976219199312e-16	4.4013894183560294e-16	4.561672624980472e-16	4.626215426408491e-16	3.8532018270721304e-16	3.4474789321504938e-16	4.702558070233316e-16	6.360561026278173e-16	6.945442400813487e-16	5.767122346308244e-16	6.311912893431658e-16	7.710504193876965e-16	8.458525336276921e-16	6.505368853573177e-16	2.83520433205083e-16	3.7838238080120136e-17	3.368641316271206e-17	7.784957484657686e-18	-1.9026200916066925e-16	-3.4699215959052814e-16	-1.7866121714411478e-16	3.719314897284415e-16	9.036085221862915e-16	1.0778602658704803e-15	9.585170338628527e-16	8.625222588257876e-16
32	-2.186324771396925e-15	-2.1311267889394836e-15	-1.8728419926825936e-15	-1.6837823614166174e-15	-1.6565344047616387e-15	-1.6676409999547344e-15	-1.5193572808275648e-15	-1.306141251722166e-15	-1.3538470372050903e-15	-1.6680900867529434e-15	-1.925749957699715e-15	-1.850551389039488e-15	-1.4649370101078912e-15	-1.2778871401638581e-15	-1.2940418441195447e-15	-1.3806987857513113e-15	-1.2041264185531121e-15	-7.563721003686648e-16	-3.8579542399759416e-16	-3.1921387783364044e-16	-4.654531187631423e-16	-6.552340247766988e-16	-8.437435967269979e-16	-1.0364042938708656e-15	-1.456655280590559e-15	-1.6290017607830767e-15	-1.5571482217793959e-15	-1.3525475551073684e-15	-1.284432070654503e-15	-1.4160225607565908e-15	-1.6653983429927857e-15	-1.827125420501042e-15	-1.8141251015712254e-15	-1.6657021472544476e-15	-1.4443103750798112e-15	-1.152832301247602e-15	-8.635906381847079e-16	-6.196440924922351e-16	-4.97830923374211e-16	-4.460132023561502e-16	-3.9460768548074257e-16	-2.265106613469521e-16	-2.09208344395141e-17	6.202211228212349e-18	-1.2867800927372235e-16	-3.5033420466639343e-16	-5.066133287803073e-16	-6.572974405958945e-16	-8.257569332169027e-16
33	-1.0006510603676143e-15	-1.0726686251842956e-15	-1.0503719976780936e-15	-9.175896277850557e-16	-8.074467971843932e-16	-8.067645090969372e-16	-8.888574725193741e-16	-8.498327539807063e-16	-7.168253532987034e-16	-5.375018213627834e-16	-4.408823712827648e-16	-5.059422125148809e-16	-5.146944818355872e-16	-5.167730208548182e-16	-4.2324570711961946e-16	-3.920281407077137e-16	-4.3524964415230953e-16	-5.199000603645844e-16	-4.5391231240965e-16	-3.08251332924742e-16	-2.1671936912208196e-16	-2.8823824269661855e-16	-6.326104433614051e-16	-6.950625911566473e-16	-8.732734876409312e-16	-9.076187194029526e-16	-9.532420633446816e-16	-9.078262807443757e-16	-8.330871665144627e-16	-6.93616941893635e-16	-6.171335097247789e-16	-5.924807039978038e-16	-6.319476762971545e-16	-6.073487673731893e-16	-5.859770176925797e-16	-5.111853032144812e-16	-3.747116434380204e-16	-1.9996351103445148e-16	-9.83713554274822e-17	-8.718150046159665e-17	-1.5929632458180261e-16	-1.5168970020908565e-16	1.3891344938682788e-17	1.1482510657966779e-16	6.575411760222509e-17	-1.599952115162078e-16	-4.782115429843404e-16	-7.423577355491621e-16	-8.9709008790069e-16
34	-3.9234768076033715e-16	-3.625852796491116e-16	-2.54052964268659e-16	-1.1411659562594016e-16	-5.4892428171783923e-17	-1.2862989132848086e-16	-1.9174526170563817e-16	-1.8235047664437783e-16	-1.68589048475493e-17	6.7929266847867e-17	1.4615470204444543e-19	-1.0520838535985428e-16	-8.576142611537835e-17	1.4640816556588817e-16	2.8512524993895373e-16	1.6496873262420914e-16	-1.68118024870716e-16	-3.4581827188792197e-16	-3.0757017961589924e-16	-1.643099948402052e-16	-1.6447112144017665e-16	-2.6021694869331277e-16	-3.253642191183019e-16	-4.0734529685524353e-16	-3.2158625725786506e-16	-4.779280666359126e-16	-7.266781288486911e-16	-9.144242997352533e-16	-8.456367982853772e-16	-7.175692347854869e-16	-6.848628627167543e-16	-7.369541253735596e-16	-7.204706801827957e-16	-5.14097071028278e-16	-2.758017367211648e-16	-7.266318875092865e-17	-2.9760702687994815e-18	2.257780255771244e-17	6.271490058987723e-17	1.1884559922348452e-16	2.097770555631084e-16	2.554469221377237e-16	2.9585050118035376e-16	3.020212621447603e-16	2.2749295155391447e-16	3.1674892184153257e-17	-1.4850454552265394e-16	-2.8901630510719686e-16	-3.384871459631437e-16
35	5.451206889616985e-16	6.139957298395847e-16	6.770771160299865e-16	6.761319719147146e-16	6.770549736374091e-16	6.644998893921602e-16	6.660331288597634e-16	6.404895975856658e-16	6.41590891240309e-16	6.49078450928983e-16	6.668569101356894e-16	6.645522766008614e-16	6.104990579629926e-16	5.498453797341308e-16	5.684127628415617e-16	5.727404879821083e-16	6.232540943131424e-16	6.581293432241637e-16	8.183119957561386e-16	1.0241240365645818e-15	1.1358501660060577e-15	1.0355261283250887e-15	9.83364176589732e-16	7.537420412104672e-16	7.5823119807369355e-16	8.301672263911931e-16	8.517648700706798e-16	6.288371642815592e-16	3.7552459880184334e-16	2.4813786123433496e-16	3.741341350567662e-16	6.483826896570547e-16	8.995916800818301e-16	9.905174702285437e-16	9.851391348136926e-16	9.562836936219592e-16	9.04630846161126e-16	8.020845127121621e-16	6.739670908094418e-16	5.242995517326726e-16	3.553834548163579e-16	1.9679958803290827e-16	1.0212422076464649e-16	1.7000207064056874e-16	3.6040514735776814e-16	5.719895861069368e-16	7.641141419351554e-16	8.348598785992957e-16	8.643100846085503e-16
36	7.108131730140481e-16	6.380807167055306e-16	7.528666397025735e-16	8.453909473523817e-16	8.026125411857939e-16	6.435740086184306e-16	5.079758127354682e-16	4.479790644179093e-16	4.474832125522674e-16	4.403734363438294e-16	4.728103598419648e-16	4.3128159383973627e-16	3.638184046547862e-16	2.278472986060646e-16	1.1499220961909668e-16	8.592044685921199e-17	1.8975461657148363e-16	2.636674815298988e-16	3.126554542049397e-16	3.6452649606585336e-16	4.726046964129235e-16	5.759289467390563e-16	7.376978832546711e-16	4.468271244057973e-16	2.7629068562157725e-16	1.1255038000424097e-16	1.1515491703550685e-16	1.269587833273552e-16	1.2890820562076984e-16	1.0825732138251443e-16	1.6432073122297926e-16	2.671446916176389e-16	3.474670632770123e-16	3.609433919584181e-16	2.7022465478178853e-16	1.7073520565353664e-16	9.381321292413231e-17	7.983968003116801e-17	6.791666838361259e-17	5.996345328859126e-17	7.376127372329774e-17	1.595784751380622e-16	1.4951971557717931e-16	1.460119434681285e-16	4.5354315781715224e-17	-3.4152962347703494e-17	-9.483034820711872e-17	-1.776780981645847e-16	-2.8938428796298483e-16
37	3.2575016107897125e-16	3.800250985156782e-16	4.589716891851335e-16	5.233484795910362e-16	4.832768133225385e-16	2.7377757019977885e-16	-3.824454882278168e-17	-3.147665619736708e-16	-4.407407458595351e-16	-4.543972123475408e-16	-4.882670242216679e-16	-4.492553686616534e-16	-2.986605183533912e-16	8.790776363071137e-17	4.595841118144522e-16	5.866077184514363e-16	4.013758747070662e-16	2.1797709792862101e-16	2.6500227063850737e-16	4.559107361708467e-16	4.722250093876334e-16	2.475269158585746e-16	-9.471389823901239e-17	-1.0039927469361791e-16	-1.8497885124073055e-16	-4.445720138120055e-16	-1.0273507518201481e-15	-1.474176740498671e-15	-1.6147032630310978e-15	-1.513160250784347e-15	-1.4267953848797008e-15	-1.3803129640247048e-15	-1.203766953196185e-15	-8.121537553664213e-16	-4.3645651748755373e-16	-2.572321317991988e-16	-3.079347113921325e-16	-3.7435774721341807e-16	-4.585817252231387e-16	-5.796046323419367e-16	-7.114244438793928e-16	-6.608981020554971e-16	-3.689660093524519e-16	-3.1294685165773326e-17	1.495848319928403e-16	1.3721795267098635e-16	6.21223192238517e-17	-6.741291119383988e-17	-3.432509743032563e-16
38	-7.497859134064019e-17	-3.916662174279602e-18	1.6916938329700369e-18	-1.19867647990328e-16	-2.1588169368165133e-16	-3.066107690459754e-16	-3.3012330858537737e-16	-3.277962582615751e-16	-1.7520570169787755e-16	-2.2989685759529624e-17	-3.2328454801449615e-17	-8.040907306043615e-17	-2.373593894074107e-16	-1.909521260087026e-16	-1.401958001033157e-17	9.820541742142935e-17	5.4101075832558164e-17	-5.349759515393236e-18	1.420729049585102e-17	1.1010169872340963e-16	1.1962521039927988e-16	1.7756823692576303e-17	-2.546495002199046e-17	-1.4242284572347702e-16	-1.6953894593012458e-16	-2.9316619521188423e-16	-5.110585835341347e-16	-8.025936950866498e-16	-9.438753246723105e-16	-9.731597418176752e-16	-8.361693566087551e-16	-5.877632720695331e-16	-2.46762091040105e-16	-8.722119120072337e-17	-9.020747151348894e-18	-2.979366968664718e-17	-1.1879160092896081e-16	-3.15924439726606e-16	-5.501880416332891e-16	-7.7542324369301e-16	-8.08293527538018e-16	-6.593478965125627e-16	-4.597873981827718e-16	-2.8093234177491597e-16	-1.67773856957688e-16	-7.213148330573328e-17	5.84737688168993e-17	7.153538447515838e-17	-3.1311587473573315e-17
39	1.2577821318697507e-15	1.316609969597912e-15	1.3375824742039032e-15	1.2326425399029634e-15	1.0373745137537825e-15	8.401878884858305e-16	8.196545938511887e-16	9.827052573509388e-16	1.196872917001773e-15	1.274118614276495e-15	1.176814132386864e-15	1.1236617293801686e-15	1.0744713686661776e-15	1.1355749858697427e-15	1.1340557350914743e-15	1.1307139869180937e-15	1.208805385455007e-15	1.37086556008144e-15	1.5335885333374514e-15	1.5676305245157438e-15	1.4076927501835738e-15	1.1686990713445268e-15	9.88420891981185e-16	8.352346682017778e-16	6.35140675075918e-16	3.8672262059574467e-16	1.5714781855345442e-16	9.809447034659431e-17	2.0919763093136792e-16	3.3030664823360707e-16	3.8244484279530877e-16	4.1471451915009064e-16	5.832762630435455e-16	7.262130002325549e-16	8.388702728499699e-16	7.864893540863492e-16	5.930284763492259e-16	4.240840334444797e-16	3.642888394962781e-16	3.935587161650783e-16	4.631604620392834e-16	4.904988180398005e-16	4.461635155137692e-16	3.9554061402192987e-16	4.110157957646577e-16	5.921798590579285e-16	8.857667759178949e-16	1.0945477730994659e-15	1.1122118208998129e-15
40	6.888571388815522e-16	7.578457417436128e-16	7.508515688652102e-16	6.784768906152168e-16	6.441854030033455e-16	6.630403815816007e-16	6.715282691381943e-16	6.605378953173814e-16	6.356131858900209e-16	6.574246520549717e-16	6.73945914667468e-16	6.612910453532747e-16	5.870169327160045e-16	5.081274662585346e-16	5.705242992458273e-16	6.978505826690296e-16	8.165670414182425e-16	7.91683485447815e-16	6.866754722046837e-16	4.966597773203312e-16	2.9392969290970046e-16	1.652498776179881e-16	2.6109599916933555e-16	3.635629168408219e-16	4.353720983086837e-16	3.0852373712496133e-16	1.1758699702589292e-16	3.006452115196407e-17	1.4214052305902944e-16	3.3128405016891266e-16	4.466083614312889e-16	4.523854466719233e-16	4.3372824691351625e-16	4.974738410830076e-16	5.304078365828984e-16	4.0514391016853377e-16	2.2833670535483874e-16	1.5986037424424577e-16	3.1411479826655055e-16	5.539568615258768e-16	6.291857133766384e-16	5.922469475084066e-16	4.1469259686184147e-16	3.8439380124077943e-16	4.477650002650869e-16	5.430877805728595e-16	5.49759828174823e-16	5.012601582932238e-16	4.773230132494665e-16
41	7.891876151867584e-16	7.284335116281577e-16	6.497579362102712e-16	6.574527839521262e-16	7.41934439627052e-16	8.532875086220746e-16	8.926096959706781e-16	8.91820467432031e-16	8.451819307537314e-16	8.317289476033268e-16	8.388038732687342e-16	7.039002311411959e-16	6.272118381109965e-16	5.497836201989108e-16	6.003602602515451e-16	7.04788591618586e-16	8.317020255874945e-16	8.344243266900232e-16	8.328042407763302e-16	7.632287331108488e-16	6.409167402945291e-16	4.979035160647157e-16	5.094991426669645e-16	6.327992604549048e-16	7.614087416207546e-16	8.791019278223665e-16	9.089306922527791e-16	9.018981277421593e-16	8.603600622354758e-16	8.20948792707147e-16	7.575184352936341e-16	7.385160152268291e-16	7.319982440222638e-16	8.913945165040803e-16	9.74546251950583e-16	9.76788288847416e-16	8.855454707355288e-16	7.954360058672387e-16	7.221337332473867e-16	6.969818736227636e-16	6.579305639950223e-16	6.689352633124867e-16	7.187381779182625e-16	7.496857374978419e-16	7.697487739237622e-16	8.060689015858178e-16	9.138239862704552e-16	1.0542074991431141e-15	1.1659428516435395e-15
42	-5.359335591919697e-16	-5.555928781714656e-16	-7.188584502745406e-16	-8.233796051307444e-16	-8.362583019433978e-16	-7.888429920609205e-16	-7.531972567892745e-16	-6.927393812445863e-16	-6.018941219326984e-16	-5.162287758282375e-16	-5.883568196367589e-16	-6.7066576534848e-16	-8.384088665570522e-16	-8.724427783526338e-16	-8.189110635935535e-16	-6.764231178778563e-16	-5.054328208781889e-16	-3.9695658941477877e-16	-2.731813844587557e-16	-2.3179939271994813e-16	-3.108293066673406e-16	-4.548736940337491e-16	-5.90827995916982e-16	-4.0691348134901304e-16	-3.4150115412495793e-16	-4.486128666824167e-16	-7.88347652071232e-16	-1.0941594495748662e-15	-1.135213583416414e-15	-9.417037398431392e-16	-7.519961491798201e-16	-7.075013063722231e-16	-7.068348334753302e-16	-6.634403176832985e-16	-5.497002655447633e-16	-5.778717985016509e-16	-7.16788788968661e-16	-8.548856777389498e-16	-8.433633334443128e-16	-8.046202595639636e-16	-8.603582954569891e-16	-1.0299996701025837e-15	-1.0642023582030261e-15	-9.517151584952483e-16	-7.601439420653414e-16	-6.2589868440433075e-16	-5.564398750834342e-16	-4.90132158744107e-16	-4.476092189503827e-16
43	1.1877827448900624e-15	1.4162173177639705e-15	1.4408913180877728e-15	1.3592869119893477e-15	1.2659036173285587e-15	1.2182927065199999e-15	1.1346340979079079e-15	9.678968977914523e-16	6.913175878154255e-16	4.843453706585745e-16	4.3680392210920694e-16	4.77779759851726e-16	6.352680659331376e-16	7.603097069079638e-16	9.002885482665134e-16	1.027820521673565e-15	1.239025573665351e-15	1.3592594326206078e-15	1.4741827468850817e-15	1.4121955603943738e-15	1.1738839166203727e-15	9.00103340997106e-16	8.521274361198744e-16	1.1468193539729568e-15	1.4059067275261391e-15	1.5809560129404158e-15	1.5325092030053363e-15	1.3920364862482957e-15	1.2631952939585742e-15	1.2367365060521169e-15	1.234677554253427e-15	1.2701637230214184e-15	1.2295821850837466e-15	1.2891396533530483e-15	1.2374515305453196e-15	1.125365038877581e-15	1.0272225407368033e-15	1.0085011346033879e-15	1.022853751624249e-15	9.22187992310908e-16	5.774480134028157e-16	1.7846198597036716e-16	3.2321691236071377e-17	2.476675826955871e-16	6.96138903474338e-16	1.0580715323475374e-15	1.1869582592367962e-15	1.1308823173377143e-15	1.0412920847363183e-15
44	-3.9423556926390046e-16	-4.168326044200013e-16	-3.7520276982967054e-16	-2.989212636371776e-16	-3.324350996039807e-16	-4.827540377297673e-16	-6.314627023579977e-16	-6.43563823820701e-16	-6.112028115970247e-16	-5.975472461041698e-16	-6.53574494891152e-16	-6.362234722852386e-16	-6.057299985080475e-16	-5.870610014821831e-16	-5.852489525937965e-16	-5.460468656592439e-16	-4.47832922795767e-16	-4.3661081925199815e-16	-4.246782696478341e-16	-4.91628604311233e-16	-6.16100949647035e-16	-7.857453559856335e-16	-1.0568705027750686e-15	-8.982703659003363e-16	-8.276878782942743e-16	-6.913319978416829e-16	-6.814274303727367e-16	-8.199654888727685e-16	-9.966084308393621e-16	-1.0524395113131364e-15	-9.905975977884744e-16	-8.526778068813645e-16	-7.044930788362896e-16	-6.822973924666106e-16	-7.29911729177549e-16	-8.797118604689833e-16	-1.015582355427108e-15	-1.1004573420947576e-15	-1.1093332357673526e-15	-1.1443444628774894e-15	-1.261621472051919e-15	-1.4344807723526647e-15	-1.4050912516942645e-15	-1.2430160027366511e-15	-9.458841482380213e-16	-6.967143904819609e-16	-6.329076160926004e-16	-7.015989550163338e-16	-7.390434004467921e-16
45	-9.53179518902401e-18	-5.402292366721051e-17	-1.2054433768879598e-16	-9.498530452519013e-17	-1.0394846174182268e-16	-1.5436050812651317e-16	-2.264516373998097e-16	-2.1372637753640653e-16	-2.3319939890449474e-16	-2.865696376565521e-16	-4.248072750236876e-16	-5.127729843869886e-16	-4.996243720072524e-16	-4.843776509385545e-16	-4.885156036229497e-16	-4.655700932753784e-16	-2.8515548464720785e-16	-1.2217260683760513e-16	4.8590931437280654e-17	1.4388804132948364e-17	-1.4298960400553956e-16	-2.7536198414271985e-16	-3.392964639659386e-16	-1.6349101245892252e-16	-2.365227786473734e-16	-3.128632344894501e-16	-4.2769121248379757e-16	-4.84495396506037e-16	-5.636571815643408e-16	-5.732959801936068e-16	-5.016619837512045e-16	-3.439194775125447e-16	-2.638927782474395e-16	-2.399358976465717e-16	-3.0285014601895384e-16	-3.4375461663437644e-16	-3.0402651753417747e-16	-2.5649421737623446e-16	-2.549108653667564e-16	-3.743292141714289e-16	-6.51739253695002e-16	-9.751604568817046e-16	-1.0976235617966418e-15	-1.024401140531661e-15	-8.093838872525753e-16	-6.306164272649038e-16	-5.702347323591351e-16	-5.478597614022388e-16	-4.965409330703576e-16
46	1.9589924480775004e-16	1.3429686102079716e-16	1.0115247935860746e-16	1.955726463854006e-16	3.3815350436921074e-16	3.4996355081502794e-16	2.11150400131356e-16	1.2200787698479144e-16	1.66048619567741e-16	2.8291664060341586e-16	2.52184597432975e-16	9.464798433876199e-17	-1.1091641687113192e-16	-1.768323415746032e-16	-2.5147287464924672e-17	1.9633912403577188e-16	4.1056620794680675e-16	4.862716354838754e-16	5.500898211340503e-16	4.908311605711722e-16	2.5241049973759716e-16	-8.435442490349488e-17	-2.4552890780957063e-16	-9.33246994076317e-17	6.639063230849644e-17	5.967556802139679e-17	-1.4608757586566614e-16	-3.0256800682174885e-16	-1.7963212846291955e-16	8.376972024218965e-17	2.357342106841812e-16	2.2624460939950233e-16	1.9022355508559453e-16	1.9468144107099284e-16	1.8823233010886978e-16	9.213008322611855e-17	-3.4533823041325265e-18	-4.7764718325148895e-17	-6.965875392129879e-17	-2.0237934868153973e-16	-4.2582214540520806e-16	-5.640044164621184e-16	-4.467125806036115e-16	-1.8783610752842613e-16	3.1240160400667137e-17	1.2079515878455072e-16	1.1950850293361326e-16	1.321054280876917e-16	2.1397639381697982e-16
47	-4.076470665879769e-16	-4.587221201782625e-16	-4.705792438229748e-16	-3.8555008438175276e-16	-3.1299957568806064e-16	-3.3065749710195503e-16	-3.718786107173485e-16	-3.421201203901828e-16	-2.1311388751403777e-16	-1.1778575647533137e-16	-2.1697684796011405e-16	-2.933525595111394e-16	-3.9891047335461376e-16	-3.413387186174332e-16	-2.603827018869951e-16	-2.245405184351357e-16	-2.383489378335457e-16	-2.586661362942704e-16	-1.8021684213954416e-16	-1.1288802242858145e-16	-1.857980118046468e-16	-3.975953788505019e-16	-6.264442144033543e-16	-6.259960797180871e-16	-6.050277214433516e-16	-6.126116738163809e-16	-7.091095977532828e-16	-7.768205470713852e-16	-7.135178951123361e-16	-6.102510261047772e-16	-5.792493194755052e-16	-6.455915906441295e-16	-6.151391239104617e-16	-5.495075125999297e-16	-4.1494214481770396e-16	-4.548643192219608e-16	-6.0013915799864e-16	-6.926525321812566e-16	-6.017019880118845e-16	-5.594867704660343e-16	-7.323191706003208e-16	-1.0705062836629675e-15	-1.1571442803690624e-15	-8.592526499708922e-16	-4.2564242783243137e-16	-2.6226532885166284e-16	-4.109947890321985e-16	-5.939733212200271e-16	-5.905351295170224e-16
48	5.553135692375076e-16	6.573078849768205e-16	9.66145254679001e-16	1.1708969676914442e-15	1.019480287909976e-15	5.937386504049787e-16	2.7074654759355387e-16	3.3758031811166194e-16	6.054643661611427e-16	7.1756087405847105e-16	5.119958107767689e-16	2.508554708077808e-16	2.1992794940271286e-17	-4.849379874937535e-19	-5.221691744399499e-18	-4.5345588913157444e-17	2.7439296286974825e-17	2.5662004704188496e-16	6.253943190581723e-16	8.312405798126724e-16	6.797064468673891e-16	3.3150450007350615e-16	-5.841257806762625e-18	2.820610326956539e-17	-1.1802978823540153e-16	-4.0749773951789636e-16	-8.788884967932162e-16	-1.0559901147184327e-15	-8.485472783455299e-16	-4.875749601813292e-16	-2.8699634300156313e-16	-3.1157782203934884e-16	-2.8128044430676785e-16	-2.3784144621749797e-16	-9.318188003019494e-17	-7.063551889816634e-17	-2.0862649441356612e-16	-3.563106869143347e-16	-3.4379608203925553e-16	-2.537193016408551e-16	-2.438733028222626e-16	-4.274764064312509e-16	-6.370823103251087e-16	-7.062632485544748e-16	-5.798324518641734e-16	-3.2191676414864914e-16	-1.5072702662635147e-16	-1.7157894384953922e-16	-2.980818851033018e-16
49	-9.912203707507269e-16	-1.02118991027052e-15	-8.708523702192444e-16	-5.835999945238954e-16	-3.0906702241159256e-16	-2.9461853686967747e-16	-5.124586059501831e-16	-7.639701336178214e-16	-9.7810567011282e-16	-1.1400489901617566e-15	-1.3016955530483365e-15	-1.2851748166343457e-15	-1.006405344573279e-15	-6.410119096299258e-16	-3.254812317056407e-16	-2.7793329993969475e-16	-3.3210601797967177e-16	-2.520158610454017e-16	-6.556925932123018e-17	9.901122238119465e-17	7.605756492604922e-17	-1.290061330062488e-16	-4.015358119169828e-16	-5.047180768935252e-16	-6.794826243364521e-16	-7.132492303317153e-16	-8.177572038837716e-16	-9.567439515080856e-16	-1.1800805193146368e-15	-1.3589321443426193e-15	-1.4635123357711947e-15	-1.4160088326628508e-15	-1.2256551222771485e-15	-9.593248209194991e-16	-7.291446827990577e-16	-5.594992598572784e-16	-4.645984005439662e-16	-3.4019914255503024e-16	-1.5786763450887647e-16	7.934241712915882e-17	2.8115130985603644e-16	4.0552905360936402e-16	3.984963391606883e-16	2.25803936979754e-16	7.11025143049179e-17	9.605832425802443e-17	2.9190323948344957e-16	3.569677911315311e-16	1.185573368990521e-16
50	3.4503920606139596e-16	3.4151019672373875e-16	3.704633458614095e-16	3.7547798040982493e-16	3.8162557507793976e-16	3.662664971701717e-16	3.514268597877064e-16	3.549247848352724e-16	4.224302974564262e-16	5.387670662683936e-16	5.805784980186748e-16	5.854743253916889e-16	4.1005101270538856e-16	3.4744780149395105e-16	3.898943598154897e-16	5.759896444778134e-16	7.322776294699464e-16	8.067560231795389e-16	8.086633467085534e-16	7.584383847334476e-16	5.88716896767336e-16	3.4930886675869893e-16	1.2120903906060715e-16	1.6165667848159634e-16	2.590853140671895e-16	1.9197518442754291e-16	-2.0547569616137512e-16	-6.687266589838481e-16	-8.883657912549643e-16	-7.770856758560605e-16	-5.417693222505148e-16	-3.8563514087670276e-16	-2.0408586585158785e-16	-1.1016085655836244e-17	2.643441733102504e-16	3.5286178418318433e-16	1.4766448367335304e-16	-1.519016417116034e-16	-3.014552162126441e-16	-2.875259399422598e-16	-2.6277052263346287e-16	-3.472803337356267e-16	-3.9275102571063567e-16	-2.7449456353608017e-16	-1.274284870058992e-17	2.3193676956839385e-16	3.3978585103212964e-16	3.3785681120901963e-16	3.052471186183828e-16
51	1.2751873703370505e-15	1.4689403173474587e-15	1.6602699488394457e-15	1.7393131239703737e-15	1.6442345742725952e-15	1.3040673184162507e-15	8.696863991696211e-16	5.107966724125892e-16	4.239951874717585e-16	4.838082608948342e-16	5.84120577281982e-16	6.58920214135085e-16	6.460930213435389e-16	8.124635644312718e-16	1.0352856316318346e-15	1.2846750882350518e-15	1.4540146125746439e-15	1.4781872708282434e-15	1.3911480103779337e-15	1.2676998151229496e-15	1.0821863341821001e-15	8.068775468998162e-16	7.283461708111915e-16	2.6168625005422467e-16	1.1242088947295032e-16	-9.846529806982335e-17	-3.8298067946296745e-16	-7.485715971154244e-16	-9.94571357324532e-16	-1.0508199559794203e-15	-8.415040843677878e-16	-5.467303506126028e-16	-2.5157158010027036e-16	-4.340892681195615e-17	1.0157933203720262e-16	2.1767245384538827e-16	2.038448078293413e-16	9.78891289329911e-17	-7.08888436842011e-17	-1.910525971917173e-16	-1.6376096973504474e-16	-2.47627017210225e-17	4.695341667994325e-17	6.007122490852607e-17	-3.564470255182497e-17	-6.34958002478082e-17	3.205455405231572e-17	7.762473240797331e-17	-5.5100156135203273e-17
52	-1.7795421337642262e-15	-1.8432470304633026e-15	-1.674931713521632e-15	-1.5121881889613411e-15	-1.4770262917938547e-15	-1.5324640188538418e-15	-1.426306989615677e-15	-1.2166126188946662e-15	-1.1550655515911355e-15	-1.4365596933634608e-15	-1.795162995526504e-15	-1.9630722995399956e-15	-1.7475189726417384e-15	-1.428291616786857e-15	-1.2034860222214543e-15	-1.1365333222606686e-15	-9.714427381412392e-16	-7.018988954388504e-16	-4.520098498859539e-16	-4.1067121983846604e-16	-5.94842372266705e-16	-9.277903594511685e-16	-1.0275377198485838e-15	-1.6672267664907744e-15	-1.9153189191974424e-15	-1.9312923068276628e-15	-1.637605448650385e-15	-1.5171144562441018e-15	-1.5743291707113496e-15	-1.8074955351315645e-15	-1.9281996271406294e-15	-1.9344732508433056e-15	-1.8862882516639526e-15	-1.8489938326171097e-15	-1.8035832338508196e-15	-1.5789034205569907e-15	-1.230105052724802e-15	-9.153606553743768e-16	-8.064243309727671e-16	-8.810682164023007e-16	-9.671277207293084e-16	-8.756568080620522e-16	-6.693660041688758e-16	-4.874641252993103e-16	-5.213385296868909e-16	-8.640719427480148e-16	-1.243280484228028e-15	-1.5440336905805923e-15	-1.5710246759858227e-15
53	5.988834675683843e-16	7.501094403272251e-16	8.925663071589862e-16	9.241434605275243e-16	8.750895839961184e-16	7.846930197967118e-16	6.887162931579035e-16	6.218936850259027e-16	5.615861502391628e-16	4.942136815763839e-16	4.45301660363327e-16	3.510644938917825e-16	2.1076652590119544e-16	1.2732940671166783e-16	1.7328058018415036e-16	2.8652652335421905e-16	4.1853880390102e-16	4.938311413427165e-16	5.711700640063772e-16	6.819951046899259e-16	7.238987942895336e-16	6.134543699282011e-16	3.9763341554642264e-16	1.9210014326417486e-16	-2.3564982521813413e-17	-2.0840978146166436e-16	-4.3945557177120494e-16	-5.446506737987626e-16	-4.386226421469027e-16	-2.2034869406358151e-16	-9.88341859791072e-17	-1.622369772587502e-16	-2.5237409709348577e-16	-2.6608772171547144e-16	-1.9563875824943942e-16	-1.8276209229606704e-16	-2.987466088694832e-16	-4.3622557428807285e-16	-4.1780859165071017e-16	-2.972505171801646e-16	-2.3726547565618666e-16	-3.3285563050100373e-16	-5.171150559456175e-16	-6.252437591569799e-16	-6.162993691959472e-16	-4.984037846787094e-16	-4.467180249627866e-16	-5.531318043235396e-16	-6.834141104152011e-16
54	1.1234156843386675e-15	1.1248750971431798e-15	1.1895218858310162e-15	1.2560600961248337e-15	1.2308699732718091e-15	1.0761905557233655e-15	8.324867606792343e-16	6.293867584451451e-16	5.537861800359353e-16	6.054214333373693e-16	7.389555175212526e-16	7.466787688758418e-16	6.838952023042069e-16	5.938684923043125e-16	5.335930873759584e-16	5.332441058911201e-16	6.087810177868092e-16	6.23235837297408e-16	6.198711829777627e-16	6.248193372015272e-16	6.811875738835232e-16	7.463813841844656e-16	8.446057092195776e-16	5.814967470059505e-16	3.492142520984754e-16	2.0765642361387641e-16	2.526444401336755e-16	3.692116174065753e-16	3.935320865339165e-16	3.2756275711993134e-16	3.0480917257002276e-16	3.7208437903868614e-16	4.254338226572946e-16	4.0314161380362645e-16	2.5112987766731e-16	1.3785148049979145e-16	8.513340737859538e-17	1.2602658521986381e-16	1.6913914203176863e-16	2.149478426288936e-16	2.521245149562386e-16	3.098320724964094e-16	3.1246645879921646e-16	3.270029318190177e-16	2.7591720288236095e-16	2.1532842318385462e-16	1.4064921916779449e-16	9.01150349294974e-17	8.728267218606487e-17
55	6.775061351887512e-16	9.49912033129917e-16	1.1141390490417898e-15	1.1044085037394886e-15	1.0478793923819023e-15	9.723938934125548e-16	8.647677540691198e-16	6.946306054777287e-16	6.700469539539114e-16	8.2924018546701365e-16	1.0103206073619124e-15	1.0615961300196957e-15	8.640275777881812e-16	8.16259799115787e-16	9.699451799120032e-16	1.2433633366355228e-15	1.2584138684027998e-15	1.0384679343441052e-15	7.652805531085454e-16	7.079463742157311e-16	6.971940591195272e-16	5.366039149621609e-16	2.1400634658067456e-16	7.479183347892636e-17	1.980855619565813e-16	4.4311440290333187e-16	3.492115888534171e-16	-6.695299805900806e-17	-5.21244522007115e-16	-6.524189364400319e-16	-3.898334007170274e-16	-1.319740287115784e-17	4.147616454183064e-16	6.499169548991673e-16	9.160908771000595e-16	1.0989544053827514e-15	1.0604383252741503e-15	7.933681282316901e-16	3.950316557710061e-16	1.20659213317148e-17	-2.3220780252154777e-16	-1.612560830313771e-16	8.18700783992063e-17	5.056916957661051e-16	8.815926689540964e-16	1.0249748548906478e-15	9.574597824111944e-16	7.345498252302717e-16	5.453240483218915e-16
56	6.944850182040106e-17	1.291424079281756e-16	-3.74605248900073e-17	-2.148748871675285e-16	-3.540813012504315e-16	-3.8283178813334085e-16	-3.7547459073163154e-16	-3.4224138375379404e-16	-3.835845420638739e-16	-4.2878152018180844e-16	-5.29682459066186e-16	-5.146921875448782e-16	-4.797108448407765e-16	-4.3140741743641087e-16	-4.0447053633768065e-16	-3.712160879826897e-16	-3.3215492203407783e-16	-2.450683438918689e-16	-1.1780131308368893e-16	2.1090981060896905e-17	1.3570381614828304e-16	1.670352898312807e-16	-3.5612886396116557e-17	1.950151050556071e-17	1.7521531715377276e-18	1.3686891327730409e-16	2.432640014280234e-16	2.490404753557253e-16	9.020286278402004e-17	-4.486004484626722e-18	7.041699611153649e-17	2.8179850650451077e-16	3.842127894768682e-16	3.436274229680766e-16	2.4698260486476173e-16	1.5819767298768127e-16	7.665751399305235e-17	-1.6574669243227975e-16	-4.711058799011785e-16	-6.543701603244574e-16	-6.078278979897838e-16	-4.658253066535624e-16	-3.0388289522449955e-16	-2.385728281720241e-16	-1.7324983600041147e-16	-1.3204484364560943e-16	-1.9595319967139844e-16	-2.385923738669411e-16	-1.6419924278663118e-16
57	-8.381887973369806e-16	-1.0096729770502303e-15	-1.0092226513896652e-15	-7.216555829794474e-16	-3.2757785217299145e-16	-7.392689598079099e-17	2.0377392751463396e-17	1.0671109358379884e-16	1.8592347210294534e-16	1.76142960794266e-16	-3.688642833309358e-17	-1.9019262081609656e-16	-1.470744014767078e-16	1.0860071781776317e-16	1.6615931294524737e-16	4.874481633758945e-17	-1.6923410243754982e-16	-3.347225240006037e-16	-4.4376484372383245e-16	-7.170928600026028e-16	-1.0951891044934836e-15	-1.2576000959574105e-15	-1.1841180170931911e-15	-4.478282190177286e-16	-2.340868644686192e-17	1.9322249647260805e-16	2.146045467683143e-16	3.041981023349885e-16	3.2760720765250937e-16	2.1226520407294175e-16	-1.162073672567132e-16	-4.4381895585187464e-16	-5.018822740238269e-16	-3.02604623953516e-16	4.583347994836265e-17	3.0016101269796913e-16	4.178400844625246e-16	3.306897306100277e-16	3.628929189190064e-17	-3.5391629738788163e-16	-7.058510092698629e-16	-8.928086606971358e-16	-8.320089680106721e-16	-8.216758111477312e-16	-7.671973780475432e-16	-7.140087450724451e-16	-6.277085558078897e-16	-5.020925320249175e-16	-4.1870359255708225e-16
58	-1.3727115752238013e-15	-1.3094733487333544e-15	-1.2757056229151339e-15	-1.334678405405657e-15	-1.4527671239666804e-15	-1.3499551800223915e-15	-9.926209539572322e-16	-6.246197525812282e-16	-6.023609085281137e-16	-8.490929136942276e-16	-1.0889617045128298e-15	-1.0441063602233352e-15	-7.983300826072555e-16	-7.064841981752185e-16	-7.677352034918782e-16	-7.958479932586759e-16	-7.547186913121841e-16	-6.662728677825038e-16	-7.61113370715193e-16	-9.64153226463686e-16	-1.0441925466219073e-15	-9.140662777958411e-16	-6.6725740480706345e-16	-3.162334213471219e-16	-1.0818326976706436e-16	3.0411176562467e-17	8.320884271903026e-17	7.483779755372115e-17	-2.7003116098025455e-17	-1.2563477989502486e-16	-2.392081397857921e-16	-3.1361324953248665e-16	-3.7112222840923363e-16	-3.0318679347048384e-16	-1.0902191867665905e-16	1.1654616916821568e-16	2.889007659039971e-16	2.601375367682465e-16	6.515265380112711e-17	-1.2640122150963714e-16	-2.0814728916903755e-16	-2.1904293179598145e-16	-2.6754689411381845e-16	-4.2032389059298293e-16	-4.1886138988629745e-16	-1.625877418318904e-16	2.436457798627211e-16	5.217356788581224e-16	5.265830790455884e-16
59	-9.47273831969185e-16	-9.148651108143785e-16	-9.638071158024022e-16	-1.0427689874810511e-15	-1.0692383481179543e-15	-9.393447362610067e-16	-7.066084046329537e-16	-5.439163433925186e-16	-5.118878746011655e-16	-5.239222193125421e-16	-5.212364311839996e-16	-3.987520663230766e-16	-2.3288148527866825e-16	-1.697674852691774e-16	-1.9491400379178953e-16	-2.5051410080290377e-16	-3.284637404064076e-16	-2.772402184046308e-16	-2.3871730076896737e-16	-2.6195484752299624e-16	-3.0439645604435306e-16	-2.9873402734449485e-16	-1.2266832263906652e-16	1.1049683694797904e-16	2.7681368834845765e-16	3.328113865530524e-16	3.32813995282659e-16	3.640081064494908e-16	3.600564668608573e-16	3.1439012204006396e-16	2.2113318021677363e-16	1.6538814903205924e-16	2.3002989811457834e-16	3.20632938336678e-16	4.465547925453485e-16	5.173576311135547e-16	5.872352532740482e-16	6.464880851545295e-16	6.600565101372288e-16	6.267760665529796e-16	5.502611054897109e-16	4.472136548998915e-16	3.700920280860053e-16	3.013982710553434e-16	3.4998629909437207e-16	4.4109550969704924e-16	5.899265699959321e-16	6.849707619009037e-16	7.002705199768526e-16
60	3.2724066598876713e-16	4.4239242500686293e-16	4.982423264202791e-16	3.9821259836036394e-16	2.527460809654027e-16	3.130586918611274e-16	6.352180378619229e-16	9.364828665875203e-16	1.0011098275793468e-15	8.637849256991131e-16	7.704590087474721e-16	8.380193613643226e-16	1.0421032443400217e-15	1.1325129732608867e-15	1.055420564722295e-15	9.596850912176412e-16	9.230297692560602e-16	9.46311733811674e-16	8.870678381395915e-16	7.424784736369369e-16	6.02143947740818e-16	5.579184502906477e-16	8.13976053001599e-16	9.770025085982603e-16	1.3164409278941638e-15	1.5604437104156341e-15	1.7299728315331623e-15	1.710434605575879e-15	1.605932928691491e-15	1.4865228044970458e-15	1.3719543261885005e-15	1.2701876579502864e-15	1.1749493424863442e-15	1.2510201872898436e-15	1.4066890603391654e-15	1.5738256103961807e-15	1.6541963460520977e-15	1.6290189426123375e-15	1.5304745126037691e-15	1.439062746037611e-15	1.3479634505910492e-15	1.2638770243887202e-15	1.126974515505137e-15	1.0148928814891403e-15	1.019874098005751e-15	1.1371860023175522e-15	1.3604606767564439e-15	1.5014544689031078e-15	1.481769741481673e-15
61	-5.538896687537917e-17	-5.564146126202963e-17	-1.5240363937653621e-16	-2.9436982663297823e-16	-4.501821989473559e-16	-3.8670190294269504e-16	-9.023963955269604e-17	1.9287713318387342e-16	2.477531076962209e-16	7.929151021473744e-17	-1.0087151806511628e-16	-1.0086008808784183e-16	1.0126072791866413e-16	2.8309790158740487e-16	4.1916342857031426e-16	5.148742974996495e-16	5.617491919223494e-16	4.965188329296687e-16	3.799255462413265e-16	2.9988413929757503e-16	3.297564081618161e-16	3.49877959607163e-16	5.218881050291727e-16	3.7241778093216513e-16	5.846656134252423e-16	8.081292534140711e-16	1.0111580285683401e-15	9.374941342176401e-16	7.283850931952984e-16	5.508660053337042e-16	5.29368697195577e-16	6.476567956840328e-16	7.749413090329294e-16	9.564006208973248e-16	1.094934971813876e-15	1.1210567849093085e-15	1.0729140676697749e-15	9.392020122876294e-16	7.969513515841051e-16	6.555271873534672e-16	5.049909964334696e-16	3.961410073873827e-16	3.953611624726319e-16	5.651567826813338e-16	8.107185624546576e-16	9.302125151867673e-16	9.517339528017457e-16	9.444036164312667e-16	1.029109801284632e-15
62	3.523032238224498e-16	4.3303077090640825e-16	2.968001437211749e-16	1.3072556475651746e-16	-3.386885319014224e-18	2.9250628066703763e-17	1.6361425229641867e-16	2.9755392020158355e-16	3.1751149980063e-16	2.5644333574172905e-16	1.4115349893732286e-16	3.4152054801840215e-17	1.2123970697281824e-16	3.1432346200090503e-16	5.671138553505605e-16	7.235397777001064e-16	7.087042516861479e-16	5.756884355130766e-16	5.396084177608271e-16	6.092374204642003e-16	6.896917038364988e-16	6.6041814394419165e-16	6.743088718567564e-16	6.494665961486363e-16	7.81998587981293e-16	9.020770260215942e-16	9.497849087850062e-16	8.494988111027085e-16	6.662972163591861e-16	5.639135091119762e-16	6.256169909027226e-16	8.21478664832855e-16	9.65348218757249e-16	1.0968733772203192e-15	1.0671673357341323e-15	1.0143626137105576e-15	1.0274691511782585e-15	1.0633181644312893e-15	1.028121426366021e-15	8.923873206719196e-16	6.676118536740981e-16	4.893210561791432e-16	4.816825131327116e-16	6.904139245185619e-16	1.0848252170727813e-15	1.4472291954949434e-15	1.6618782592091111e-15	1.6764692128623173e-15	1.5905018749857378e-15
63	9.305383726851772e-16	9.446666437004939e-16	9.279152985110792e-16	9.431881764381202e-16	9.831051008620534e-16	9.928074843003886e-16	8.98376539701185e-16	7.983272309110675e-16	7.119905018501545e-16	7.966228206150188e-16	1.0036405140504085e-15	1.0492787697085624e-15	1.0813443541237889e-15	9.784061329246258e-16	9.929675432080793e-16	1.0901074297969856e-15	1.2312134187425696e-15	1.1851807935139544e-15	1.1200789360351414e-15	1.049998925058457e-15	1.0006940966498018e-15	9.094436586559106e-16	7.570942716142962e-16	7.994313351024887e-16	6.797161710451684e-16	6.994515574702985e-16	7.111566161295598e-16	7.850809652209356e-16	8.372045871762295e-16	9.53803342108861e-16	1.0351758191934277e-15	1.0421523975843903e-15	9.294926170867374e-16	9.20602635961303e-16	9.757832062749362e-16	1.1468720755605035e-15	1.3458036240458181e-15	1.5393030336776372e-15	1.5776222767192383e-15	1.5024684941129961e-15	1.2888827735202074e-15	1.0812194174772123e-15	1.0307239964605517e-15	1.0675775171622424e-15	1.147379177881093e-15	1.1954407121983875e-15	1.1873156825475422e-15	1.2345212500306853e-15	1.3489344143067721e-15
64	-6.95754063460294e-16	-7.377488526638528e-16	-6.891103095718579e-16	-5.463195490646395e-16	-4.662162412137429e-16	-5.602160603155387e-16	-7.422300787015119e-16	-8.666469237521487e-16	-9.099444521190099e-16	-9.676700171637962e-16	-1.0321533853320822e-15	-1.1033254389694804e-15	-8.96064695213076e-16	-5.872828475063733e-16	-3.8417494773999824e-16	-4.0883392870662124e-16	-4.213768635005063e-16	-1.95968329456255e-16	2.2223757986368595e-16	5.029570329394205e-16	4.108753519291288e-16	4.8448854718561324e-17	-2.2992310629753403e-17	-2.811638086973176e-16	-3.8114075101965955e-16	-5.688967466854268e-16	-7.172268998844353e-16	-7.397568066590268e-16	-6.89580584993353e-16	-6.961057782304982e-16	-7.812756611743836e-16	-8.256770247495487e-16	-7.440643578844843e-16	-4.963138861087615e-16	-4.446307832836182e-16	-5.066330703746915e-16	-5.421502822630451e-16	-3.2490251468878274e-16	-3.113991390100066e-17	1.235208550251397e-16	2.6307503139052897e-17	-9.168799859106639e-17	-8.571441417714038e-17	3.211403675286187e-17	1.2729919123339422e-16	1.2554274053027352e-16	1.133609988840568e-16	1.9509781457412598e-17	-1.6817516515232503e-16
65	-2.229652315276094e-16	-2.1575137992208079e-16	-1.5036074414765421e-16	-1.1651805387701454e-16	-1.861534913429103e-16	-3.7490749297967587e-16	-5.581257378862811e-16	-6.384754837474015e-16	-6.293423890300167e-16	-6.011498248227624e-16	-5.488786049013355e-16	-6.126804490391738e-16	-5.157689721863263e-16	-3.092387284993791e-16	-2.5720469572360997e-17	1.8242056732592908e-16	3.512373103495415e-16	4.603820434203837e-16	6.4568771091921195e-16	7.650329547340807e-16	7.020656521466842e-16	4.2048441262498813e-16	3.186667428429336e-16	8.094658154149335e-17	-9.860405897685741e-17	-3.114285193497405e-16	-4.863307567884248e-16	-5.024782544708507e-16	-3.5852259166920003e-16	-1.8357037379246786e-16	-1.1523466965565425e-16	-1.2565927543212586e-16	-1.88326527304916e-16	-9.417927359019261e-17	-1.0756156991560164e-16	-1.2296148689784061e-16	-1.1147946399082874e-16	5.1381167570566685e-17	2.101447790328131e-16	2.883041285311365e-16	2.2819010058003054e-16	1.9113814290748773e-16	2.0231335345330677e-16	2.687832463289256e-16	3.0590624052448074e-16	3.1800552234231625e-16	3.3304905830437783e-16	2.6676126230102274e-16	1.0797063654354852e-16
66	1.0334686824483639e-17	1.9866703655181936e-16	4.260053206589606e-16	6.022886836949935e-16	6.222023205923453e-16	4.194088933414553e-16	1.0430538972919912e-16	-2.315983865171392e-16	-4.4329136972710437e-16	-5.7012877881893e-16	-5.96502998493747e-16	-5.54791997231289e-16	-3.2937158311605696e-16	-5.640203507061219e-17	1.7557775022239916e-16	2.6985925429278097e-16	2.9468617146653597e-16	3.8264158736281887e-16	4.980657769474291e-16	4.919516753797807e-16	2.7161181987534613e-16	-1.1048915613029937e-17	2.9791248926025507e-17	-3.556510308995549e-17	-9.504732369410658e-18	-2.244162274638547e-16	-5.283977833175161e-16	-7.122433301032762e-16	-7.692171165491313e-16	-8.04226186733522e-16	-8.034668807112098e-16	-7.266109509647171e-16	-5.775168019379926e-16	-4.2007217835269685e-16	-4.584029760772203e-16	-5.442760885490177e-16	-5.345040532964559e-16	-4.056145924315435e-16	-2.3799028339697207e-16	-2.0339717601608978e-16	-3.067212871794132e-16	-4.2983986531149985e-16	-5.132811607777001e-16	-5.524307994721723e-16	-5.890241632085335e-16	-5.954922860957837e-16	-5.119486211805418e-16	-4.665704770410829e-16	-4.973511851393643e-16
67	-5.088645063967563e-16	-4.86344699126378e-16	-4.900972006985697e-16	-4.924620155411334e-16	-3.994314491146504e-16	-3.4741950436780073e-16	-4.082066208421184e-16	-5.169628420509529e-16	-4.1349614094290904e-16	-7.753245862286222e-17	2.54540830644338e-16	3.2480223134184053e-16	2.0953471284341274e-16	1.2651131928619632e-16	2.122797904026752e-16	2.620003699553349e-16	7.178939143008784e-17	-3.734544652347862e-17	-1.1315266809236959e-17	1.678366981487622e-16	2.4803605041676587e-16	1.948577869641087e-16	1.6255232546624048e-16	9.108273101785163e-17	1.3472842702060596e-16	-6.517385192520232e-18	-2.1809555151743134e-16	-3.5825208576029006e-16	-3.584573744750155e-16	-3.4407474337605486e-16	-3.67317784546187e-16	-2.9647396815824624e-16	-5.466747589203375e-17	2.1381303123996967e-16	2.7666505343976154e-16	1.7447336875295583e-16	9.474981055726784e-17	1.9832208313471922e-16	3.195920884435591e-16	3.1020151763588836e-16	2.3972077833014603e-16	3.401505711408693e-16	6.29047635099475e-16	8.448081401031601e-16	7.789027414962846e-16	5.076914484850552e-16	2.7063364639584254e-16	7.543400645172029e-17	-1.8660928236541382e-16
68	-1.1157353828639941e-15	-1.1505256345267753e-15	-1.1203246950071806e-15	-1.0543533722828312e-15	-9.444002985640975e-16	-7.674866897409986e-16	-5.33775617948557e-16	-2.967968768261766e-16	-1.9540511440353085e-16	-2.391391647284487e-16	-3.216556606848232e-16	-3.661275441899651e-16	-2.8192484144715357e-16	-2.762894993833743e-16	-3.8973974880285205e-16	-5.569531504036834e-16	-6.576461696863364e-16	-5.087131985555503e-16	-2.9148410599377226e-16	-1.322762842534912e-16	-1.0168767647683571e-16	-1.1327190257590195e-16	-2.7572859456905673e-16	-3.8142970698569505e-16	-6.056795501362129e-16	-8.148740793193959e-16	-9.00726771437572e-16	-7.866522348494198e-16	-6.423854175546814e-16	-5.745115379913155e-16	-6.724034736409005e-16	-8.042988479820452e-16	-8.637703728370428e-16	-7.516200231653645e-16	-6.134330896076776e-16	-5.134420538590841e-16	-5.122161823212518e-16	-4.976841344588177e-16	-4.3528550490801565e-16	-2.9952144598077136e-16	-1.7984358872855302e-16	-7.366014924670046e-17	5.92162373490165e-17	1.4215109977917508e-16	1.5687165016228468e-16	1.8662274146419345e-17	-2.413113928125723e-16	-4.999770159498458e-16	-6.789301578641022e-16
69	3.9269406023948425e-16	4.694420828828008e-16	5.734931547707993e-16	6.545706055441697e-16	5.949318026576671e-16	4.3200899579556773e-16	2.56102038343135e-16	1.735633524774751e-16	1.5966545074761375e-16	1.6033305875268082e-16	9.808409308082328e-17	-2.6031926406898058e-17	-1.990149595735329e-16	-2.332483084704922e-16	-2.0576676427161078e-16	-1.6303004505175662e-16	-1.7731297757830233e-16	-1.9189042981946913e-16	-5.813399207152224e-17	1.3670011277891665e-16	1.7646988810578506e-16	1.0717934527164296e-17	-1.4535024698477107e-16	-1.1611596256793736e-16	-5.294654695649815e-17	-2.2323713337464063e-16	-6.118481637923103e-16	-8.395064073910225e-16	-7.213681401606232e-16	-4.512301952435609e-16	-3.5938146109927394e-16	-5.062440978313715e-16	-6.11963900304032e-16	-6.008408818206843e-16	-5.361697167813534e-16	-6.550386299261292e-16	-9.066398064384422e-16	-1.0150521793077625e-15	-8.414718754430522e-16	-5.858972030925985e-16	-5.178314546278065e-16	-6.799685883774817e-16	-8.40371122778959e-16	-8.127391805597743e-16	-6.682009905830638e-16	-5.456645520084375e-16	-5.872575505831946e-16	-7.228128168923857e-16	-8.527988093693287e-16
70	-7.639563620372665e-16	-8.334406750806342e-16	-6.967551233232379e-16	-4.0597741520539647e-16	-2.4493719212159467e-16	-4.764512438138328e-16	-8.986061310086144e-16	-1.1414262631305787e-15	-1.0328043836836575e-15	-8.300046082057937e-16	-7.890306265948192e-16	-8.96539503733303e-16	-7.731865188691713e-16	-4.422901170395474e-16	-8.663128306699355e-17	-1.3014823760559117e-17	-1.3203331859983194e-16	-1.0514406438405096e-16	1.727811593331114e-16	4.2173137897156416e-16	3.472401993819367e-16	4.4789758179704216e-17	-9.397465161024787e-17	-1.413637068211446e-16	-2.5182445478817833e-16	-6.813410398038386e-16	-1.3111454041780255e-15	-1.7598748363321976e-15	-1.8453003595596036e-15	-1.6411039009011747e-15	-1.4110816832143269e-15	-1.2910496007812729e-15	-1.2179488688717011e-15	-1.1163370247644442e-15	-9.340033289256554e-16	-6.67266260999798e-16	-4.2298210790975436e-16	-2.7021418102518637e-16	-3.196230824997893e-16	-4.644562589639152e-16	-5.148287542634915e-16	-3.0999946196489534e-16	4.7977596620287155e-17	2.5577430970644314e-16	2.4353491348817686e-16	1.1401999912175982e-16	2.3294258684342345e-17	-1.6290066599847084e-16	-5.36814005284414e-16
71	6.766040459788607e-16	6.491839642625865e-16	6.810689065778538e-16	7.478728854839291e-16	7.726796058001511e-16	6.996302469896494e-16	5.079751607989007e-16	3.249562502548006e-16	2.3772355310187025e-16	2.596042221287604e-16	3.362802690330914e-16	3.1860574209208687e-16	2.3811870902685724e-16	2.062548598419146e-16	1.7531042944463638e-16	9.174746037630138e-17	-1.5853251161248524e-17	-1.785303870266321e-16	-1.534003586792162e-16	9.471416487207614e-18	1.6649444560935571e-16	1.7912403837673336e-16	1.3377014643370828e-16	-6.087454583753505e-17	-1.7139517738023653e-16	-3.1288438473033354e-16	-4.401669516587192e-16	-4.70936107001262e-16	-4.2592959160146783e-16	-3.844158416582275e-16	-3.725175639047014e-16	-4.221581400033136e-16	-4.3760035023412577e-16	-4.344760483954673e-16	-4.770206360745512e-16	-5.881074101708092e-16	-7.533413038114548e-16	-8.162227824439903e-16	-7.764681465089698e-16	-6.793058317811567e-16	-6.241435924526977e-16	-5.916925052029696e-16	-6.25667270815121e-16	-5.973202080904519e-16	-6.009060529141193e-16	-6.092270892785145e-16	-6.833600760177274e-16	-7.309539770065767e-16	-7.278084080596269e-16
72	1.3298345284665061e-16	5.25531296766623e-18	-1.5106915351541548e-16	-2.0904559505417307e-16	-2.5347695192776595e-16	-2.7271450221992936e-16	-2.7384411781294756e-16	-2.3495596716888575e-16	-2.7609154072119723e-16	-3.7063247192697856e-16	-4.911554227040832e-16	-5.095670984336745e-16	-3.946988274821203e-16	-2.534167396331402e-16	-1.760041504053352e-16	-1.7919478191787182e-16	-1.9422764575253865e-16	-2.2098347885272634e-16	-1.391356422982773e-16	-7.978216764629073e-17	-1.2413806528332429e-16	-3.0139210307837696e-16	-4.3920702118189195e-16	-3.2004180552432127e-16	-1.3791123222389733e-16	3.01351746534375e-17	5.321764612827318e-17	2.191171490623136e-17	2.1896533406264588e-17	8.045898312924239e-17	6.442546016829535e-17	-2.1139331082714644e-17	-1.3411608492964772e-16	-1.0646256352012272e-16	-6.69847768033951e-17	-1.2304946901109866e-16	-2.1272682307720458e-16	-2.7717839853212627e-16	-2.9404559390257104e-16	-3.691677296698631e-16	-5.321481189891965e-16	-6.295340817646311e-16	-4.785167678859214e-16	-2.1836478932483376e-16	-5.0493960717317073e-17	-8.632809599221305e-17	-1.9523563566044395e-16	-1.9106279731620276e-16	-1.0319973432998555e-16
73	-5.259070447140487e-16	-4.627560308418742e-16	-6.01474714348336e-16	-7.103732062559577e-16	-6.636053481137657e-16	-3.648393116262219e-16	-1.3917879046504165e-17	1.4970054188126728e-16	2.495535931410019e-17	-2.286585562021702e-16	-4.3082791564843575e-16	-4.3236025170976805e-16	-2.609656725553438e-16	-1.3391846056714057e-16	-1.0211577490975842e-16	-1.0397802542067381e-16	-8.768376008502577e-17	-2.5654756075258307e-17	1.5068696722017503e-17	-8.446356495311544e-17	-2.3627331548731763e-16	-3.0493618989130195e-16	-1.2174525146185148e-16	9.925394243670751e-17	2.3874254806863603e-16	1.9269186625420492e-16	8.814310737749935e-17	4.879946635863322e-17	4.031540917442316e-17	3.047907298429817e-17	-3.296112013944457e-18	1.3343838159901142e-17	1.136893944863438e-16	2.798831798776039e-16	4.4306242948793535e-16	5.845915070477452e-16	7.32523295736467e-16	8.382002855425879e-16	8.560191973742838e-16	7.817143827864329e-16	6.196072609326919e-16	3.96918777057054e-16	2.392883568303538e-16	2.2750933602112014e-16	4.845425175849272e-16	8.359215628824498e-16	1.081419875610263e-15	1.101929234680128e-15	1.0102839102298214e-15
74	9.138630128958222e-17	-2.2025233343893142e-17	-1.6238380746626978e-16	-3.6062147001281915e-16	-5.799256838753212e-16	-5.047129827106989e-16	-8.912075648027478e-17	3.669558386820089e-16	4.874615028378837e-16	3.064410980399075e-16	1.482136371264751e-16	2.41663347868607e-16	4.707001361738499e-16	4.529225682164459e-16	3.103026854691461e-16	2.705687591724593e-16	4.855047165816559e-16	7.074457540692827e-16	6.680781536846374e-16	4.203134096993174e-16	3.0468457559068264e-16	4.405862927702545e-16	8.664304956860503e-16	9.36326458854996e-16	1.0297625208422387e-15	1.0261014951564976e-15	1.1330064441149753e-15	1.1409212396064785e-15	1.0420939838640535e-15	9.189295751187447e-16	9.150716817323052e-16	1.0973169540069555e-15	1.2318629394074473e-15	1.2502349955144577e-15	1.0797502630251486e-15	9.206093665064438e-16	9.554572952690436e-16	1.080103688139778e-15	1.1035648640334433e-15	9.567113837108605e-16	7.8199351313947e-16	7.753389553042769e-16	9.236565383848995e-16	1.080635315233264e-15	1.1360490809710033e-15	1.1306632469157336e-15	1.2081505321957685e-15	1.359273635998249e-15	1.496140275062464e-15
75	1.166271439636715e-16	1.866323254421179e-17	-2.9105261751788874e-16	-6.07224168997728e-16	-7.08944142097962e-16	-3.718042140371907e-16	1.767876765157066e-16	5.288769047448804e-16	5.043110627804678e-16	2.9474445776091557e-16	1.8645823390347052e-16	4.3154880818446714e-16	6.249275948316854e-16	5.734151880976494e-16	2.846383036051046e-16	6.735948132255964e-17	4.2988829833710313e-17	1.570347143646959e-16	1.294270683813063e-16	-5.204707469561898e-18	-8.140480544207226e-17	-3.347401832905107e-17	1.5846025987741436e-16	1.7849306068255325e-16	5.060241662356176e-16	8.688185298781433e-16	1.2652164398271077e-15	1.3322612826219637e-15	1.1625294858926597e-15	9.00890081016322e-16	7.858978844878571e-16	8.346512378872836e-16	8.704790494131309e-16	8.299524429011649e-16	7.730429908622288e-16	6.576587050584251e-16	5.453854269753169e-16	3.315569299370585e-16	1.4158860046246333e-16	5.202096202094313e-18	1.6564914746276357e-17	9.335285060783893e-17	2.541902488165358e-16	4.822295870832199e-16	6.654154605105062e-16	7.366777394391751e-16	7.608664419781418e-16	8.65660119371814e-16	1.0262887722488983e-15
76	1.472890064542281e-15	1.6590551969662759e-15	1.5118786516486095e-15	1.2297860710532876e-15	1.2137693300833914e-15	1.2465669510974146e-15	1.3007541863053882e-15	1.2915402028455515e-15	1.1506514495417477e-15	1.0116044900037434e-15	7.585411086676086e-16	7.226303532519377e-16	7.81048372045171e-16	9.544370434645906e-16	1.099486245463891e-15	1.1324117955044498e-15	1.1294550816382512e-15	1.208675256944147e-15	1.4063058135510587e-15	1.620106199948978e-15	1.6970610481324677e-15	1.5502176154601789e-15	1.3582998353459856e-15	1.1385096916239385e-15	1.112941429790665e-15	1.2463991350255132e-15	1.3105737188175015e-15	1.368834634156608e-15	1.2399522665492991e-15	1.1591723273186397e-15	1.1608385797549567e-15	1.243583937519364e-15	1.2063090422297477e-15	1.1485219802001555e-15	1.1508816724086264e-15	1.1790603724106217e-15	1.33306757070091e-15	1.328893568980531e-15	1.1688031872806324e-15	9.026073073708274e-16	7.155734665388426e-16	6.683508781847078e-16	7.086820459559278e-16	7.765075698358587e-16	8.31363956984509e-16	9.224671261967447e-16	1.0913915757603062e-15	1.3072455195539466e-15	1.4978615891093371e-15
77	-1.6264187203315192e-16	-2.406246346016992e-16	-3.859338950845474e-16	-5.675569764656667e-16	-6.907988411255131e-16	-6.029822046054038e-16	-3.110089465304088e-16	-3.719606243370794e-17	2.537091361526984e-17	-1.0002952101913834e-16	-2.4458710902586143e-16	-1.8641305025475452e-16	1.0001352017140901e-17	1.1318542558704456e-16	1.0002926421926735e-16	6.919431794457957e-17	6.294609775224516e-17	1.1157490822648748e-16	3.304347963761729e-17	-1.0703903750533436e-16	-1.5807983717155552e-16	-5.813840374491341e-17	1.9418648958243307e-16	3.299115350253086e-16	5.097773905675264e-16	6.800490997554799e-16	8.475024906310875e-16	8.862125838337453e-16	7.467286699241139e-16	5.434941492112685e-16	3.9275754694196206e-16	3.862594977895399e-16	4.781982336929547e-16	6.566341349032876e-16	8.234893108944864e-16	9.30040653421651e-16	9.628999132978547e-16	9.469033690829193e-16	9.179561904060544e-16	9.130240268967193e-16	9.127422765074052e-16	8.850498815299746e-16	8.108514169313126e-16	7.125375576222099e-16	7.051198700278701e-16	7.958406432809643e-16	1.0031037271050463e-15	1.1699922566398802e-15	1.2081353227785632e-15
78	6.676362005498751e-16	8.147080864732317e-16	7.476626621198598e-16	5.1368691279569705e-16	3.091798212477506e-16	5.121336672363142e-16	1.0130762907463442e-15	1.512609535756528e-15	1.6008526988424043e-15	1.4309557651691036e-15	1.3091822295275383e-15	1.4156125713098862e-15	1.5914963896711312e-15	1.3882658195433412e-15	9.040299809660598e-16	5.766440028476832e-16	6.133000675929153e-16	6.676365098243505e-16	3.9294269451376886e-16	-1.1025002369333195e-16	-3.07976778393244e-16	1.2934004322327266e-16	3.7795270196252684e-16	1.0347536250234598e-15	1.1724406769173288e-15	1.4958256027928998e-15	1.951267772758825e-15	2.3128548005569394e-15	2.2089904458279028e-15	1.8765085652502784e-15	1.6348505464041857e-15	1.6451680112279938e-15	1.573239664791965e-15	1.4406707489930124e-15	1.3046474062258085e-15	1.3605598980372399e-15	1.5540191994713939e-15	1.5647350918571124e-15	1.2621463981550333e-15	9.121967422355112e-16	8.276200459845057e-16	1.0636081902833893e-15	1.4077939102464514e-15	1.5729954592229489e-15	1.6110408248315457e-15	1.672714841103051e-15	1.7167845455424744e-15	1.870020725923795e-15	1.997349256657056e-15
79	6.285199355422667e-16	8.339166130660888e-16	9.90127785002612e-16	1.1524027683058765e-15	1.2643043898969172e-15	1.4917616116310972e-15	1.699920334302608e-15	1.7977817655343182e-15	1.7541364414854018e-15	1.69894883484568e-15	1.6340382382960371e-15	1.5104082303714223e-15	1.355446524409835e-15	1.1998736558984893e-15	1.1095419430811048e-15	1.0811413119848833e-15	9.2972221428445e-16	6.189140996739546e-16	2.100518696079413e-16	-2.261886753450699e-17	1.0423176089650505e-16	6.585896916969589e-16	1.058845646805723e-15	1.5539933361326033e-15	1.6069723969911198e-15	1.506104838879559e-15	1.451336016355382e-15	1.6132577454966981e-15	1.8167461813124106e-15	1.8457063677615504e-15	1.587347463675182e-15	1.173225044315473e-15	8.128259216603252e-16	7.48956140914541e-16	8.282713550154535e-16	9.26257942022365e-16	9.841394248351523e-16	1.002056083046781e-15	9.342599109830401e-16	7.874134586395024e-16	6.226766137146256e-16	5.446442057062175e-16	6.103948667340967e-16	6.78536268097357e-16	7.104749802558297e-16	6.694808184024797e-16	6.165400414126669e-16	7.281296513398214e-16	9.637789731820914e-16
80	1.0079279666491088e-15	1.1291266614821133e-15	1.2939589084721788e-15	1.3948020202328792e-15	1.4103714054578097e-15	1.323936362522573e-15	1.2143647535148305e-15	1.0847089597025012e-15	9.711199786821693e-16	8.756901539269303e-16	8.53446252450143e-16	8.663332856630057e-16	9.56721102536818e-16	1.0743181853634627e-15	1.2341338289278316e-15	1.3367217719889939e-15	1.3943869427209062e-15	1.3807641779859145e-15	1.3839398574843206e-15	1.4209790883700245e-15	1.428505822448481e-15	1.3420834674792937e-15	1.3877207940692306e-15	1.1910714376146445e-15	1.2154352517322012e-15	1.2247765515700316e-15	1.2482992885342705e-15	1.1674395944050833e-15	1.0925969097098347e-15	1.047113972486109e-15	1.047335475426108e-15	1.0926149395714966e-15	1.0556058392643789e-15	1.0401054356988484e-15	9.380903077948426e-16	9.274396931260789e-16	1.027436723041496e-15	1.178190802360124e-15	1.2242670068434301e-15	1.0817831053292286e-15	8.236643847593715e-16	6.518248832077009e-16	5.858787058841403e-16	6.985056055696458e-16	8.338109738114963e-16	9.205675122803454e-16	9.970864326878334e-16	1.0323879856555698e-15	1.0696586254703348e-15
81	4.29053953007397e-16	4.763051912947053e-16	4.698806903304489e-16	4.0950938210825486e-16	4.129646408121837e-16	4.445395707284187e-16	4.933755082878646e-16	4.901055955373504e-16	4.539239082452667e-16	3.7824133325334823e-16	2.506836137880305e-16	1.770917338075778e-16	9.891248832933936e-17	1.0752984508331135e-16	1.5929659211853136e-16	2.2501383045765976e-16	3.3353986585013224e-16	3.484037549903485e-16	3.777733815225771e-16	3.5084276153743167e-16	2.7622256800495515e-16	1.716693664400885e-16	1.0086952931163052e-16	8.484182011993298e-17	-5.2874868015753176e-17	-1.900926163684365e-16	-3.16026702666017e-16	-3.825878532042567e-16	-3.713768630059266e-16	-3.4673198386734434e-16	-3.140857895339593e-16	-2.363520109899262e-16	-5.596780616285655e-17	1.4888529329086459e-16	3.275394422274385e-16	3.297004918959376e-16	1.6269801275684263e-16	-1.662942100896015e-17	-7.279488420974848e-17	-3.99476999853131e-17	-6.109429372891976e-17	-1.9188787059190108e-16	-2.757869460256791e-16	-1.4966375913997964e-16	1.4586664046942172e-16	3.504699227301663e-16	3.4791092659262596e-16	2.2536093644796223e-16	1.9884599131155186e-16
82	1.3936551774113992e-15	1.4560456541586182e-15	1.4582332923575162e-15	1.428587951654693e-15	1.3384932834131617e-15	1.1079532949321698e-15	8.203311910112544e-16	6.30453415053695e-16	6.627643128585383e-16	7.325655318416616e-16	6.228416669896723e-16	4.197308283449084e-16	2.2855210214696843e-16	4.129845090568234e-16	7.440729801003643e-16	1.0484286261079437e-15	1.2172846215469068e-15	1.3051612901581136e-15	1.4025263703706238e-15	1.4360156213516497e-15	1.284787452671673e-15	1.037260399115249e-15	9.256245302526453e-16	7.784882582092434e-16	6.751096995641335e-16	3.679460320333966e-16	-4.9532026398959187e-17	-2.8323841461610265e-16	-2.3698897280540845e-16	-1.1084989467395441e-16	-9.626483020836363e-17	-2.0614279195912178e-16	-1.382630626790695e-16	1.8148958089914023e-16	6.210089157439106e-16	8.156625115518458e-16	5.717904520000742e-16	1.576708237377421e-16	-1.3698835195009686e-16	-2.347260728612121e-16	-2.297781857376388e-16	-2.480053426835419e-16	-2.1776001861197196e-16	-7.135089410425e-17	6.23481551619363e-17	1.169649497296506e-16	1.2504584326414495e-16	1.1871168266282582e-16	7.342846591535712e-17
83	1.4977100147249175e-15	1.6442762417462472e-15	1.7629960805359509e-15	1.7086908481187947e-15	1.5363320192497472e-15	1.3219464876920304e-15	1.161893058171478e-15	1.0618802085106507e-15	1.0339050802779007e-15	9.913573243154292e-16	9.48631263657042e-16	9.287114248490438e-16	8.661726738798242e-16	8.176639764942009e-16	7.390935616468102e-16	6.728505219341865e-16	7.568193238232889e-16	9.0470569599704e-16	9.948738171469649e-16	9.537833251176295e-16	8.588871243756361e-16	8.339867661265247e-16	9.681897077806033e-16	7.788405050541056e-16	5.272123527711125e-16	2.536270721464721e-16	1.7486791389871076e-16	2.814251712374297e-16	4.2212195794019157e-16	3.973522822230483e-16	2.9976904616107044e-16	2.438858678487351e-16	2.8311599737952396e-16	2.3353649971423443e-16	9.98519794792531e-17	-1.4049380050055282e-17	-2.2237904538081394e-17	8.339743914633671e-17	1.8992955644776828e-16	2.1729731594130538e-16	2.3969681618326134e-16	3.276965334701313e-16	3.5836752900789485e-16	3.748938556379121e-16	2.526353322454885e-16	1.1685545785613902e-16	2.256549504278284e-17	-5.79156302922061e-17	-8.362137670179962e-17
84	1.0662630994671378e-15	1.0356585131895222e-15	1.163046181877776e-15	1.3570271445208682e-15	1.3538724983383809e-15	1.111617766813586e-15	7.401317318334276e-16	5.275565864492335e-16	4.774169099749082e-16	4.711253823433197e-16	4.2735668837923317e-16	3.0486463617920707e-16	2.885411427712023e-16	4.790592907242795e-16	6.911532922321851e-16	8.361391515026465e-16	8.888972678930269e-16	7.978919603234143e-16	7.346319580071387e-16	6.874261951378357e-16	6.453455884680953e-16	6.045667567476431e-16	5.851329853392813e-16	5.389401018786516e-16	3.814856819101261e-16	2.158553221311918e-16	2.385304482755624e-17	-6.055639951604527e-18	6.110412681773471e-18	3.6685177390651766e-17	4.536791667776548e-17	3.473992082465112e-17	-6.507956702048282e-18	-4.147834670407462e-17	-1.0807056701989824e-16	-1.5106509757247396e-16	-2.1672868336689341e-16	-2.367299580883263e-16	-2.077242625320678e-16	-9.073525029076436e-17	3.230735881964585e-17	7.77241158230897e-17	7.206480478307526e-18	-1.0916737432885282e-16	-2.070367124454139e-16	-2.0720754916588448e-16	-2.344381991698406e-16	-2.993830530972324e-16	-3.6978758329711015e-16
85	4.923845821994391e-16	4.863118726023579e-16	5.164751644908967e-16	5.935753817603697e-16	6.498084407387244e-16	6.096499816799701e-16	4.615859534133866e-16	3.0178128539265627e-16	2.178852622331825e-16	2.1558404518951662e-16	2.515240408001069e-16	2.2340617521935595e-16	1.129123419672408e-16	4.8445227965481176e-17	-4.054773610588094e-17	-1.3225680683534284e-16	-1.7140760160816506e-16	-1.8794379796260052e-16	-5.97956044237842e-17	8.240249290002227e-17	1.234566298592504e-16	3.5264307443508364e-17	2.7186691260181352e-17	-1.038023348648003e-16	-1.7726922217811286e-16	-4.1716847994236253e-16	-6.737992981414367e-16	-7.659647947231539e-16	-6.469257922516216e-16	-5.177367771137262e-16	-5.064211692353147e-16	-6.143657642331371e-16	-6.699280435218096e-16	-7.100394716805756e-16	-7.676148865259454e-16	-9.11541836256864e-16	-1.0710845457281705e-15	-1.1085819467074587e-15	-9.88037663972999e-16	-8.446473599056863e-16	-7.923445021782404e-16	-8.189660826797627e-16	-8.720146580928357e-16	-8.408158115542206e-16	-8.213946542365565e-16	-8.290753747347897e-16	-9.253932038645371e-16	-1.046556885384445e-15	-1.113159602849036e-15
86	8.308640732296263e-16	7.149894157031291e-16	6.823714392816449e-16	7.032627082289495e-16	7.067038865475322e-16	6.536806340223807e-16	5.380619851239276e-16	4.098870434371031e-16	3.649186215489742e-16	3.8578443904226347e-16	5.224430736223236e-16	5.538194784394041e-16	5.338669574823599e-16	5.035807429666607e-16	4.3386568682207554e-16	3.6507888319164333e-16	3.1265169608646376e-16	2.231886719902207e-16	1.8236792272364307e-16	2.1722546913631054e-16	3.1185537218691294e-16	3.944771633985366e-16	5.262934041848255e-16	3.060900636876865e-16	2.5293044428942897e-16	1.4161014776373804e-16	1.3031961736728314e-16	1.0616988232473084e-16	7.878525423237936e-17	4.400225490229677e-17	7.520533658842649e-17	1.1380480543841186e-16	1.153045320450003e-16	9.609228305189536e-17	9.810133924373352e-18	-2.0844931575715247e-17	-5.666729527207783e-17	-6.591838258819295e-17	-1.2995460295225113e-16	-2.3216682826588855e-16	-3.274953055431774e-16	-2.9324206978168376e-16	-2.4321064544388626e-16	-1.3033418609287106e-16	-1.4240455505499285e-16	-2.43023762508444e-16	-3.795691912190218e-16	-4.493568955942644e-16	-5.055207379449895e-16
87	8.5163229389851e-16	7.683176742588184e-16	8.450686308212337e-16	9.407091518651445e-16	9.841923197726908e-16	8.858079768630542e-16	7.294407947062193e-16	5.633219676800291e-16	4.871287384474547e-16	4.5552871011303535e-16	4.619405278352269e-16	4.356427901490728e-16	4.0853609078014265e-16	4.1068172172737823e-16	4.0632078336121495e-16	3.4405484739118236e-16	2.940609626323998e-16	2.355044028107561e-16	2.63312848401973e-16	3.704079301256149e-16	5.027237332993049e-16	5.502010705323445e-16	5.797402630143904e-16	1.939137510367853e-16	-4.5142147389726016e-17	-1.6101370447139518e-16	-4.617330920548478e-17	1.2345129821344728e-16	2.1957529168766513e-16	2.0396892495277108e-16	2.4082432627007064e-16	3.7800188152227967e-16	5.217069519379283e-16	5.528510774040059e-16	4.040950363435472e-16	2.4505996897544776e-16	1.763195149490808e-16	2.327724949313933e-16	2.8466815874440543e-16	2.921531964323566e-16	2.944011682730862e-16	3.6937771015071273e-16	3.6469720521940367e-16	3.473027420911214e-16	2.1325633163750133e-16	3.91941059574688e-17	-6.319379282385842e-17	-1.22027353375976e-16	-1.5861953926924108e-16
88	2.1611215276261875e-16	2.1786986582103963e-16	8.683552457764788e-17	9.856297732802478e-19	-2.844500342963164e-17	-2.135304905237466e-17	-3.865733746197025e-17	-6.430354333304657e-17	-3.0870178733959963e-17	7.525195982644525e-17	1.4929068183073608e-16	1.066591349591294e-16	1.1251777132338964e-16	1.430923984115839e-16	2.129101326827807e-16	2.225541497161453e-16	1.763670297714025e-16	1.4557695765597251e-16	2.4604114610325125e-16	2.9746066595850533e-16	1.940024616861311e-16	1.1733762725218183e-18	6.368033078789171e-17	1.7103989033263729e-16	4.0338016515090695e-16	4.699578191012357e-16	4.675500804157065e-16	4.584447663117533e-16	4.461063263859559e-16	3.7786898094236643e-16	2.8696856795235027e-16	3.3663225676843066e-16	5.02955930463881e-16	7.751302259605642e-16	8.610104489955434e-16	8.238984483697848e-16	7.909728469075859e-16	8.049583081425046e-16	7.715310978998568e-16	6.612548119231135e-16	5.300988571469165e-16	4.965091722247391e-16	5.767792273235422e-16	6.803072960005892e-16	8.162946036200878e-16	9.406049844286265e-16	1.086134181830072e-15	1.1832333145364516e-15	1.2447112982211741e-15
89	8.916168640034788e-16	9.651691985428489e-16	8.485893267115813e-16	6.04752446903587e-16	3.647609684191253e-16	3.08530197162099e-16	4.925637586702207e-16	7.773990204153977e-16	9.385079273525145e-16	8.517021539504746e-16	6.2380640581699e-16	4.343944608049738e-16	5.696657284608762e-16	7.436541418057651e-16	7.715479839207032e-16	6.112583814170152e-16	4.748266528208502e-16	5.464689592005055e-16	7.996906973415624e-16	9.1161254133303e-16	7.543798666309473e-16	4.974817437989391e-16	5.014043152887799e-16	6.127951277711531e-16	8.226592995469005e-16	8.93596708572884e-16	8.972706937151037e-16	8.912975277356434e-16	8.628026597562181e-16	8.012309519255632e-16	7.33034532879824e-16	7.655849897301933e-16	8.871975171629304e-16	1.093643559028949e-15	1.1925136965322056e-15	1.1637182145317184e-15	1.0576598571601137e-15	9.741082551316817e-16	9.470697186509826e-16	9.436673685899195e-16	8.5935915820654315e-16	7.379040951524416e-16	6.868027302324881e-16	7.854813234988468e-16	1.0240304751224978e-15	1.1964390451326956e-15	1.2333812953567204e-15	1.1567394256976146e-15	1.1112594451271586e-15
90	8.952472441766949e-16	7.667319257926319e-16	5.206616695729042e-16	4.442536503851726e-16	5.578267800794738e-16	7.159742126069946e-16	7.536909870713282e-16	6.808531243024339e-16	5.156708648959826e-16	3.7804187216477433e-16	3.0429053216100075e-16	2.2604913767275433e-16	3.1090397263785316e-16	3.511243040367218e-16	4.1244719604328643e-16	4.119947327366016e-16	4.8793610901488e-16	5.899036877250495e-16	7.963423787588989e-16	9.114093020577077e-16	8.663019458024277e-16	7.041797513493708e-16	6.044813915369987e-16	6.931204123313411e-16	7.211838557362262e-16	7.225835160638657e-16	7.037533827372427e-16	7.361670732820732e-16	8.341607374345582e-16	9.33730179679409e-16	9.008638277468972e-16	8.329798396060568e-16	7.853914895428803e-16	9.904990214536082e-16	1.1692532173516133e-15	1.219623376479522e-15	1.1394108339732293e-15	1.0228068048766947e-15	8.890864355349253e-16	7.166587620422207e-16	4.519291610156525e-16	2.76520944802553e-16	3.366897780151561e-16	5.572629541006196e-16	7.947772044774625e-16	8.9345740744489e-16	9.01089913966955e-16	9.138698948042276e-16	9.669763755767499e-16
91	-7.879869161761396e-16	-8.202238366418432e-16	-9.431108848540368e-16	-9.832342257687805e-16	-9.569697595202332e-16	-8.486172698761062e-16	-7.651730697886984e-16	-7.168454421625949e-16	-7.580950977119906e-16	-7.960769745468828e-16	-8.319603676162456e-16	-8.010320585444124e-16	-7.567818313605599e-16	-7.762165780339123e-16	-8.056412716655186e-16	-8.136159168747697e-16	-7.834231012186364e-16	-7.686307405950451e-16	-7.592717039956218e-16	-8.057284051773777e-16	-8.33379456938773e-16	-8.464743494242333e-16	-8.387035836484394e-16	-7.089817697774591e-16	-6.351841802542869e-16	-5.457769862249918e-16	-5.05008698118356e-16	-5.196330149529704e-16	-6.206975122843667e-16	-6.967122748308352e-16	-7.080771536253741e-16	-6.15524609907821e-16	-5.363028438689864e-16	-4.758520789080401e-16	-4.3703114593526113e-16	-3.8367647149851934e-16	-2.7189395382207743e-16	-2.40318858389019e-16	-2.9405758299051976e-16	-4.2206424809707657e-16	-5.293664687610294e-16	-5.675874990919976e-16	-4.916517513434146e-16	-4.017631336275907e-16	-2.659323759408737e-16	-1.4133426817242106e-16	-7.99876837995661e-17	-1.1405203760820635e-16	-1.8230491475320218e-16
92	6.044987951424693e-16	5.567126839297443e-16	4.467004936530776e-16	3.5612251333375167e-16	3.708576904832596e-16	4.513591510867151e-16	5.438927062890917e-16	6.148897783256032e-16	6.649921485584969e-16	7.11607587314033e-16	6.190938477544731e-16	5.13029721867247e-16	3.158879206744393e-16	2.6901810443858764e-16	3.4106597701508934e-16	4.3252287949471457e-16	4.480115110963896e-16	4.1722944479972905e-16	4.614426104209955e-16	5.084984311828465e-16	4.1863522754099785e-16	1.9171068385392765e-16	2.1775001153301148e-16	1.1253267890699704e-16	1.7257558069954666e-16	1.0661471675690361e-16	2.0898073267195907e-17	-1.3767854690877375e-17	9.108662685127815e-17	1.5416978985027113e-16	1.1819701869832828e-16	6.403164378087406e-17	1.1105006682345338e-16	2.058047860655858e-16	2.072137084830887e-16	2.479918586460214e-17	-1.7651677838643622e-16	-2.295867272115989e-16	-7.079820498454834e-17	8.807875163324006e-17	8.956560455961004e-17	-6.642928530504859e-17	-1.5916943469094827e-16	-1.058059514426826e-17	2.525401651859067e-16	3.846628898313684e-16	3.0902066137783843e-16	1.195197867437626e-16	3.0979828545626095e-17
93	1.134000756215167e-15	1.0297204184265408e-15	9.414626872030006e-16	9.187644246775911e-16	9.29028390528265e-16	9.42520234670451e-16	9.499120350610524e-16	9.462313433752466e-16	9.142101166933961e-16	8.760469059952455e-16	8.690358036807522e-16	7.780833704567506e-16	7.707893742781028e-16	7.590318863973052e-16	8.045833370921321e-16	8.742256506123181e-16	9.27408035791748e-16	9.001269383258185e-16	8.549552207745678e-16	8.213865939122884e-16	7.741217260344447e-16	7.098538645396491e-16	8.029563241190764e-16	7.838664185011013e-16	9.049130913078166e-16	9.752935228121748e-16	9.846752305949074e-16	9.182341753247048e-16	8.708388582445093e-16	8.798303744765458e-16	8.734454767048627e-16	8.586916236827069e-16	8.092912065803411e-16	9.19510996528399e-16	9.845472141231445e-16	9.747344510032216e-16	8.382831896688583e-16	7.086140376133312e-16	6.429838880357233e-16	6.698961776759678e-16	6.815910785867119e-16	7.167146502476165e-16	7.53981763217631e-16	8.566284917484554e-16	9.809959048409482e-16	1.0541568976606323e-15	1.0770058640566033e-15	1.0354716374534347e-15	9.829769020102282e-16
94	-5.245549165994036e-16	-3.510664250931175e-16	-3.757450611037411e-16	-5.146512187217613e-16	-6.41553149894119e-16	-7.236905509832882e-16	-7.578467375975839e-16	-7.150436064602882e-16	-6.054940852285898e-16	-4.453581718849888e-16	-4.163827545516396e-16	-4.1189024394163776e-16	-5.657771632753541e-16	-6.40832718377644e-16	-5.991691236076421e-16	-4.700484464619295e-16	-4.2813000666620757e-16	-4.4432262287972e-16	-4.0093638060254973e-16	-2.6843237537920467e-16	-1.7867084199604e-16	-2.2226991226496927e-16	-5.328210762708397e-16	-4.840429890088015e-16	-6.043406484290964e-16	-7.554952932068547e-16	-1.049671510036199e-15	-1.2446156267069884e-15	-1.2483539057212523e-15	-1.0818740228408966e-15	-9.39519375491585e-16	-8.54664933337562e-16	-7.857585986743651e-16	-7.594382765262329e-16	-7.009413943044474e-16	-6.381481103067448e-16	-5.600903327243013e-16	-5.343408908892796e-16	-6.07362702105201e-16	-7.786648736203476e-16	-8.721040243164899e-16	-8.265544586245451e-16	-6.20672498354347e-16	-5.051937855151538e-16	-5.167066797441122e-16	-5.854975442498598e-16	-6.045877021152371e-16	-5.574445450460923e-16	-5.037213488417146e-16
95	7.281379455696257e-16	6.331406353534481e-16	5.647949096067232e-16	6.469943053241701e-16	7.14814034730862e-16	6.545000791303899e-16	4.61413931845743e-16	3.2799035073349714e-16	3.1698131127649763e-16	4.0129955812513994e-16	4.396187553181398e-16	3.1849062061154535e-16	2.1052866135542669e-16	1.9869855716859953e-16	3.3186930327138407e-16	4.3255547597882877e-16	5.098749385563866e-16	4.620396564413725e-16	6.038343617999701e-16	7.519260470196852e-16	7.126024004106833e-16	3.9106018938826736e-16	1.5938638414738947e-16	1.604089987721364e-16	3.9505046744963483e-16	6.351621965605312e-16	6.398580369756593e-16	4.7202954353486095e-16	3.907409047735393e-16	5.196845934362724e-16	6.854540135288528e-16	7.020781694622018e-16	4.925536574672788e-16	4.2019681558422194e-16	4.901566060596307e-16	6.826641227682476e-16	7.743225041642474e-16	6.737971037112046e-16	4.93508949909398e-16	3.8362089634196846e-16	3.015737198503614e-16	1.7364209942469798e-16	2.805727949856841e-17	1.9506699799353144e-18	2.0150779496468565e-16	4.779882550763442e-16	6.109400304917077e-16	5.390548498305154e-16	4.54751200463122e-16
96	3.6298458030651136e-16	2.9368130243092506e-16	2.774325760606604e-16	3.423755710983595e-16	4.171021591443667e-16	3.933736482876524e-16	2.017537922304792e-16	-4.2374669640090596e-17	-1.6817911149652805e-16	-1.1050268038554633e-16	5.895685546168618e-17	1.0076445980787327e-16	-1.735464771482374e-17	-1.257877792780476e-16	-1.9976732976551475e-16	-1.817522799749905e-16	-1.3361822479823757e-16	-1.9464530698408253e-16	-2.2047315662545247e-16	-1.7234291485679196e-16	-7.431037907285073e-17	-8.508129144212533e-18	-1.6569534414753016e-20	-1.8937027407553805e-16	-3.0825836371255884e-16	-4.509262654065434e-16	-5.220903300647034e-16	-4.995324493213788e-16	-4.3770566759361783e-16	-4.0241801271512163e-16	-4.21514671177033e-16	-5.181607513162412e-16	-5.716685255757677e-16	-5.530995052634369e-16	-5.202871239788296e-16	-5.540859128883979e-16	-6.987977328807321e-16	-7.973070765903756e-16	-7.963293906613859e-16	-7.315034479302557e-16	-7.247544418125941e-16	-7.810345471272913e-16	-8.603582537757523e-16	-8.21026417664543e-16	-7.68629630010603e-16	-7.721925728044705e-16	-9.18228138353411e-16	-1.0674508747414566e-15	-1.1417569497223876e-15
97	-1.1418945532952707e-15	-1.1937299217260687e-15	-1.1123708418575221e-15	-9.55562098048073e-16	-8.4454827349464e-16	-9.48939107563672e-16	-1.2076472944858373e-15	-1.43219853222662e-15	-1.492943069447343e-15	-1.4798390968197786e-15	-1.548891059907055e-15	-1.512723848860917e-15	-1.4699610854187044e-15	-1.3177276781746157e-15	-1.1160784825727743e-15	-9.604131761038901e-16	-8.469538410274997e-16	-6.70385584517055e-16	-5.973633366744095e-16	-6.119915148309519e-16	-6.839003441756341e-16	-6.699170665454022e-16	-7.198229101161436e-16	-7.991898047300067e-16	-1.0297723684553977e-15	-1.2811336671479366e-15	-1.4189171147770933e-15	-1.4595512748765166e-15	-1.4532990039950203e-15	-1.4913875828260488e-15	-1.4501417809984208e-15	-1.3132145270654767e-15	-1.0835883288050493e-15	-1.076374436716294e-15	-1.2123229958700262e-15	-1.3366196061283384e-15	-1.2353896721742436e-15	-1.0147374927842006e-15	-8.66979597384423e-16	-9.42830731610487e-16	-1.0105599835490917e-15	-9.849509391074908e-16	-8.558091922470791e-16	-8.651304479730035e-16	-1.0116871351742282e-15	-1.0874441314747483e-15	-1.047178655401871e-15	-1.028027735654964e-15	-1.1346281103155278e-15
98	3.0043770130320155e-16	3.2529681564951194e-16	3.081931639792841e-16	2.0892780894534047e-16	1.1845036067357622e-16	6.220285763434224e-18	-2.469272678212565e-17	2.817839999338197e-17	2.4614992546187405e-16	4.19926385588865e-16	4.692174437943185e-16	4.677417738094298e-16	4.685510218380341e-16	5.995654407787809e-16	7.058006860096307e-16	6.851130272923344e-16	5.230971847222542e-16	4.441501076762233e-16	4.1356541321703075e-16	4.730746165962195e-16	5.18879597816003e-16	5.752813041113558e-16	6.321941091062786e-16	4.3896462378942154e-16	3.3474905411710287e-16	1.5814765011474092e-16	-4.0692778838624807e-17	-3.3942320853859446e-16	-5.962576907257679e-16	-7.217705612424421e-16	-5.854034416829333e-16	-2.9464786083649135e-16	3.572438767934768e-18	9.461365182229297e-17	1.3998180617863679e-16	2.716105595846255e-16	4.2523248864415597e-16	4.638678441181006e-16	2.876036584030268e-16	-8.555587985893984e-18	-1.7895425341438724e-16	-8.563902472694842e-17	2.1039055075586155e-16	5.400226028875548e-16	7.167179540775124e-16	7.419420183934292e-16	6.929944822275104e-16	5.140355966990741e-16	2.1370027626111638e-16
99	-2.0882413038682074e-15	-2.26202983154879e-15	-2.1829782406483527e-15	-1.9508234414678593e-15	-1.7412919852583531e-15	-1.793871919223672e-15	-1.9653196076444434e-15	-2.1296898585126944e-15	-2.1461152627083266e-15	-2.1477550225412414e-15	-2.2244663177713156e-15	-2.3783914499696696e-15	-2.3083640322366005e-15	-2.0671715339864973e-15	-1.6846401980111058e-15	-1.4649313162768955e-15	-1.3861156158129205e-15	-1.2736747366005968e-15	-9.793623243819716e-16	-6.777178466144881e-16	-6.499830804506228e-16	-1.0073778396100998e-15	-1.2778183283334148e-15	-1.881569671928228e-15	-2.1626237652315533e-15	-2.2264518556009126e-15	-2.075706415382118e-15	-1.9821857084769107e-15	-2.051036340177809e-15	-2.3378999994760473e-15	-2.6185202842236723e-15	-2.6635335448672906e-15	-2.393619945027417e-15	-1.9759215858742627e-15	-1.6631584389075303e-15	-1.4402457432253553e-15	-1.2454807231056528e-15	-1.1251704465874031e-15	-1.1395424123968453e-15	-1.1703994974177641e-15	-1.022947543836915e-15	-6.231566191806407e-16	-2.9038049307981277e-16	-2.8655201501287926e-16	-5.372803637951464e-16	-7.751562740629988e-16	-8.171386215760925e-16	-9.92588986856986e-16	-1.3771607676732082e-15
100	-1.6219377724237347e-16	-3.785452509053666e-18	1.2946139985406012e-16	1.3561909912751743e-16	6.29869494923654e-17	-2.2051634316804003e-16	-6.191147400933872e-16	-1.0004857449247365e-15	-1.1541861816548e-15	-1.2060690944020869e-15	-1.2534043990315078e-15	-1.1729951131131177e-15	-8.67984734735145e-16	-2.9363348827124225e-16	2.401161998579559e-16	3.9371828365122454e-16	3.2763930322259236e-16	3.097778689570404e-16	3.716248871861785e-16	3.3584373356447675e-16	7.965661050072735e-17	-2.022639977019547e-16	-1.2691826078358657e-16	-3.0855249767859786e-16	-6.362865271355562e-16	-1.1583341972193295e-15	-1.571816153017463e-15	-1.7158008334974908e-15	-1.6772604967035953e-15	-1.6863287559766e-15	-1.6622631627900588e-15	-1.4829619471061048e-15	-1.1784169919380728e-15	-9.815233339818143e-16	-9.811476959020246e-16	-9.614725079958953e-16	-8.404859711775423e-16	-6.483052277934586e-16	-5.788756182757191e-16	-6.647688304225026e-16	-7.344136077388117e-16	-6.479336946456481e-16	-4.853745338881204e-16	-3.7803244457621574e-16	-3.6584508854502393e-16	-3.781009901066872e-16	-3.4059778039605083e-16	-4.97795227593938e-16	-8.265987237268902e-16
101	4.233114679466998e-16	5.221605062881131e-16	6.052624601725747e-16	6.546734432341642e-16	6.22190196462641e-16	5.277825877224386e-16	4.482896130042384e-16	3.9456357340285056e-16	4.1796804724914487e-16	4.36013337765308e-16	4.2722482166968765e-16	4.0764557894220654e-16	3.078850409550999e-16	2.994964084199492e-16	2.1993935757920336e-16	2.4315582453122666e-16	3.410164582440248e-16	4.689016029238993e-16	5.740323039662052e-16	5.999833969403528e-16	5.10276528151848e-16	3.600656559044051e-16	3.594099070004612e-16	1.1980426897530076e-16	-2.0670601205236257e-18	-2.1735145633759332e-16	-3.7977377219050676e-16	-3.7473019624677375e-16	-2.3618598004001125e-16	-1.3184442170510656e-16	-1.0165898054341939e-16	-1.6569782195206242e-16	-1.610811572707639e-16	-1.6186839799589362e-16	-1.520168430483592e-16	-2.4278490589736584e-16	-4.0910550509431456e-16	-5.274206357273014e-16	-4.468099633185958e-16	-3.0552289712976983e-16	-2.660187638112555e-16	-3.9581445603786244e-16	-5.82457888689323e-16	-5.818923752942925e-16	-4.409652654662639e-16	-2.767169051845227e-16	-1.8116766759620876e-16	-2.179334115653795e-16	-3.104262488329005e-16
102	6.621301571381742e-16	6.970934523746056e-16	6.288234153644934e-16	5.131708543350178e-16	4.022038024510936e-16	2.8671072854760343e-16	2.279723704102641e-16	2.338099291495819e-16	2.5057737033793736e-16	2.272698918663996e-16	1.7499615567458086e-16	2.385815667099558e-16	2.2264571007706576e-16	1.9604287754850159e-16	1.816171393003879e-16	3.049859219427942e-16	5.60695107282712e-16	7.114322249301819e-16	6.670350555777374e-16	4.966705158073607e-16	3.502993975027592e-16	2.7856530813841726e-16	1.1731562386726802e-16	8.007018738305099e-17	-1.5247165177307388e-16	-3.737854912125533e-16	-7.195873720981467e-16	-1.0418909109071949e-15	-1.1810784175023791e-15	-1.0474479860944105e-15	-7.549921376634092e-16	-4.999726795379633e-16	-3.010517617843461e-16	-2.1335594113520885e-16	-4.3022524303039463e-17	4.1951089017128804e-17	-1.0030916194227487e-16	-4.1618062955043155e-16	-6.352828818383256e-16	-6.320327527262947e-16	-5.029710709486447e-16	-4.936355640278656e-16	-5.829243702701351e-16	-6.726652184515379e-16	-5.668404033048253e-16	-2.6702818888721294e-16	2.8679467689220795e-17	1.2975148119827322e-16	6.159134015674278e-17
103	1.3430828182854268e-15	1.1925729031915325e-15	1.1558922948257159e-15	1.2359386944434016e-15	1.2981781816679208e-15	1.1922537528703668e-15	9.40954738962654e-16	7.412180334068927e-16	7.302475416101954e-16	8.713222466178415e-16	1.0122098468119857e-15	1.0072286763174603e-15	8.455367421410317e-16	6.027160837222295e-16	3.579710488867554e-16	1.6815108117047208e-16	1.4295621779118582e-16	2.2706203240455416e-16	3.9142452268115223e-16	5.591266949899034e-16	6.858744182594367e-16	7.004724354032188e-16	7.355392333099031e-16	3.800816335517935e-16	1.2303769817996336e-16	-2.6561726520148962e-17	1.601636255212078e-17	7.451407638966627e-17	6.076063924157115e-17	2.9624405547412704e-17	1.6532232176515683e-16	4.218326926206482e-16	5.515804838075637e-16	3.6520501871243014e-16	1.390645294801894e-17	-1.4806502212871455e-16	-1.5309959437938097e-17	2.513995612207474e-16	3.622569842949568e-16	2.645813065318655e-16	1.7376304821997304e-16	2.46495189956801e-16	3.889036487254991e-16	5.286696092165199e-16	4.370266495382229e-16	2.214126517027755e-16	-3.63917115141854e-17	-2.3271558915797787e-16	-3.184213281728056e-16
104	3.88241774150722e-17	8.930710768194142e-17	4.3559691863341825e-17	3.9231522704828137e-19	-1.061030261591506e-16	-1.9639851167653957e-16	-2.5878962551591807e-16	-3.068511556262227e-16	-3.998220636060273e-16	-4.848093797036949e-16	-5.150535556692585e-16	-3.7089008699749687e-16	-1.637948264714706e-16	3.847765318876372e-17	5.71711595316932e-17	-8.251367933890488e-18	-6.657977959354629e-17	-1.0318711268498056e-16	-6.989038521703854e-18	1.471064828560366e-16	2.4370951799032153e-16	1.195966716109761e-16	2.894176859200657e-17	-2.0025562965672081e-16	-6.322229851140042e-17	1.665444058923328e-16	3.3673167089890867e-16	2.6373425591950457e-16	9.528064913189414e-17	1.7368147544757022e-17	9.400692051874307e-17	2.376619556853816e-16	3.0056494447503007e-16	4.3263925691589687e-16	5.068838538850946e-16	4.823462311950729e-16	3.6473681107677706e-16	1.581148443034497e-16	-3.8097048047979776e-17	-1.8923273931615736e-16	-2.909409817253094e-16	-3.2989636044698147e-16	-2.721735079017287e-16	-1.1464126618621596e-16	-5.851883491161247e-19	-1.776523692468848e-17	-7.38133627912942e-17	1.2805107790481384e-17	2.3615689996767903e-16
105	-1.0832443347016522e-15	-1.0383236891487384e-15	-9.50499229822666e-16	-9.721166758436827e-16	-1.0381495259149418e-15	-1.002235933289052e-15	-7.478974345499365e-16	-4.900808745014626e-16	-3.8126829074856795e-16	-4.721211609228006e-16	-5.897435898455888e-16	-4.903230277703849e-16	-2.827379995341409e-16	-1.736979687493934e-16	-2.1897436633646023e-16	-2.837054541381703e-16	-3.4108538297996445e-16	-2.3922119112327655e-16	-2.7690575523290894e-16	-3.97073694477084e-16	-4.756135637904619e-16	-4.010765025097011e-16	-2.032335584861456e-16	-1.3494360996881836e-17	2.785374815984805e-16	4.781805177159886e-16	6.1193083495851865e-16	5.975086181202289e-16	4.863928949168728e-16	3.385449770599229e-16	2.0999761747543085e-16	1.8403758881945796e-16	2.5121844561488276e-16	3.3890931034801545e-16	4.664587361993815e-16	5.697631242550088e-16	6.525746881219345e-16	6.635254556007748e-16	5.845885418838899e-16	4.380685083466659e-16	3.3833501621060527e-16	3.2148938373884525e-16	3.5446474762728273e-16	3.2485660891066295e-16	2.5495578320017645e-16	2.1403861121955904e-16	3.8249000992446e-16	6.443033930034098e-16	7.954201707660345e-16
106	-1.5323070701957027e-17	-3.290421796292909e-17	-7.216443138994458e-17	-3.679088898605036e-17	1.758270113737484e-17	1.7799664601077147e-17	-9.166676342718448e-17	-1.6137361288469565e-16	-2.0299099575605833e-16	-1.8891685131867566e-16	-2.198686793497522e-16	-2.3061415460759643e-16	-2.888547475138657e-16	-3.155400176177628e-16	-2.9479311562600973e-16	-2.0224826730665325e-16	-8.764458925434868e-17	6.644389340541073e-17	1.6238952584262288e-16	1.5647952114310527e-16	5.469032117052446e-17	-2.4092389412228628e-17	-2.3801427140291114e-16	-8.598896314214537e-18	-4.046248950204749e-17	-1.2435119639308048e-16	-2.643342159560175e-16	-2.750283034000217e-16	-2.502396263698016e-16	-2.1382059748159322e-16	-2.3744457418084194e-16	-2.0906724275025068e-16	-7.317224586703588e-17	2.6927273922141466e-18	1.5679487970124203e-18	-1.0181293147682954e-16	-2.2999908441173884e-16	-2.8231628869534155e-16	-3.0640318427500427e-16	-3.6914460449342703e-16	-4.832862853479729e-16	-6.05433048368448e-16	-5.989105786382794e-16	-5.124834087108168e-16	-3.528135387506541e-16	-1.570758801459956e-16	-6.431299540723336e-17	-3.575097413339903e-17	-3.7032017371689766e-17
107	4.824334819899294e-16	3.8304849817601037e-16	1.9609996484164182e-16	1.4244342981939323e-16	1.30819448575628e-16	9.045800751949175e-17	-1.9626855499543112e-17	-4.8357872415045066e-17	-4.200713849656893e-17	-8.850699091274656e-19	-3.8074079402642137e-17	-1.185465814013374e-16	-2.1166687606502776e-16	-3.9731496862014465e-16	-5.185320386579743e-16	-4.509016199573657e-16	-3.7973297672544435e-17	4.180573565429936e-16	7.665108305200099e-16	7.104211208967517e-16	4.285190020573952e-16	2.3013246454436065e-16	7.991377160527127e-17	3.262443261070691e-16	1.6098992285345038e-16	3.417195517839553e-19	-1.209833215619662e-16	-6.050040344747005e-17	-5.729345580212111e-17	-8.21392130518806e-17	-8.24429348527418e-17	7.147646381012329e-17	2.210527954715095e-16	2.605295200418338e-16	2.3013844718940827e-16	2.3572059928585635e-16	2.8058360841281226e-16	1.6304245015420417e-16	-1.0592287657706939e-16	-3.246152011716126e-16	-3.8689781789931743e-16	-4.138637017306556e-16	-4.549395582279083e-16	-5.949005449677108e-16	-4.677103337430734e-16	-8.742024986188234e-17	1.8963768238320824e-16	1.7989402506449935e-16	6.872349025612601e-17
108	5.8664713235226e-16	5.796586681285674e-16	5.889773301020016e-16	7.298040525272882e-16	9.308345559700433e-16	9.674836833079366e-16	7.797422643551633e-16	6.103915203032918e-16	5.816684672711467e-16	7.03339948829974e-16	7.593560220833111e-16	7.78178435514041e-16	7.818825898061121e-16	9.373306584674833e-16	1.1508977394246574e-15	1.250835766856986e-15	1.1655707484946544e-15	1.0376148696969343e-15	1.0513610114056807e-15	1.1428225890604698e-15	1.086778659054428e-15	8.475490165268421e-16	5.200968221985398e-16	7.167123533750389e-16	9.072656668162752e-16	9.97002933611881e-16	6.966665204376084e-16	3.1153559010613013e-16	1.5211009013159926e-16	3.5806156834990144e-16	6.150797431886808e-16	6.798743188773949e-16	6.245818650545256e-16	6.042223307042743e-16	7.497778686533035e-16	8.6651070573231745e-16	7.675760396714822e-16	6.274529510800913e-16	6.367311663365526e-16	7.803594073974797e-16	7.940427868942195e-16	5.588792260681942e-16	3.275380393688562e-16	3.5896735892779946e-16	6.852300021900856e-16	1.0335830563563755e-15	1.094557524755681e-15	9.366255351249871e-16	8.044063582688321e-16
109	6.888573839403406e-16	5.856393049899264e-16	5.063405413530676e-16	5.858830357439756e-16	6.702466827797848e-16	6.17903385614075e-16	4.272471779235925e-16	3.2755117939101827e-16	3.0004018718394037e-16	3.1661253842979684e-16	2.295849920891927e-16	1.211863450041271e-16	8.85061821281691e-17	1.2170570754738085e-16	2.1707167785813685e-16	2.696649416562291e-16	2.8084695835411314e-16	3.0724231817024804e-16	3.7587951192684433e-16	3.285308516090151e-16	9.323698275479183e-17	-2.1991028299052466e-16	-3.6851564476931495e-16	-1.5403999299878315e-16	6.590635991435262e-17	1.1067963250544192e-16	-4.573808096415922e-17	-9.07381180996817e-17	1.0117086984607205e-16	3.9253737742270247e-16	4.689359848553518e-16	2.849425530321442e-16	9.395617939202846e-17	7.494158399554278e-17	2.144551952809793e-16	2.608011347009419e-16	1.281890862882708e-16	-8.28721704747491e-17	-1.2541664385896734e-16	2.322341956221867e-17	1.9220882004106643e-16	2.1950140714302618e-16	1.6947525631963008e-16	8.533955577662029e-17	5.3399195696457005e-17	9.492409630799434e-17	1.7827610970833352e-16	3.6515857611248775e-16	5.963993906191777e-16
110	1.8326044101394996e-15	1.8624044045791605e-15	1.9228221806738035e-15	1.9789733018188573e-15	1.997833795596009e-15	1.92525296033716e-15	1.8364422113544867e-15	1.7858101000712157e-15	1.8383713111918407e-15	1.919777111887061e-15	1.938233275218241e-15	1.8512587084394835e-15	1.7001711803511298e-15	1.6365487066274906e-15	1.6577904182146898e-15	1.7710802192635513e-15	1.8824935289064784e-15	1.8920060240301587e-15	1.843320965901141e-15	1.7788488424429373e-15	1.7245523124608078e-15	1.6322850985374989e-15	1.809992877736154e-15	1.5208781691050816e-15	1.5073471816981563e-15	1.3512741917282544e-15	1.2331910673259063e-15	1.1024567055414329e-15	1.140128506620645e-15	1.2704861421822154e-15	1.4280852738821689e-15	1.4635361272069037e-15	1.4353737340528179e-15	1.4175864780983248e-15	1.429893793785011e-15	1.4081187716367987e-15	1.2955873054074535e-15	1.2287305826763886e-15	1.2753216860656953e-15	1.3766521308850844e-15	1.4090322125009856e-15	1.3694218996346733e-15	1.2815130216104032e-15	1.395012896678137e-15	1.5065286856073334e-15	1.549687460951647e-15	1.5540414477512376e-15	1.5581951074887205e-15	1.5884258281305594e-15
111	9.168162156693119e-16	1.1540719479513285e-15	1.2284898739389854e-15	1.1882174826283732e-15	1.118254281479772e-15	1.092153446570692e-15	1.0510354624957907e-15	9.68198198853269e-16	9.309955079720671e-16	9.772602873574607e-16	1.0040523078847452e-15	9.273151462809436e-16	7.191513737730924e-16	6.950517670186534e-16	8.078310282372901e-16	1.0130866049520626e-15	1.127465730739067e-15	1.1190140567107035e-15	1.1114684131319805e-15	1.084704479311539e-15	9.570871300331352e-16	7.314275613647136e-16	7.343142138787189e-16	6.480289543943311e-16	6.811165503324225e-16	4.178892252312101e-16	5.0952895549682535e-17	-1.4974089262593837e-16	3.3576053345594336e-18	2.7848959689516894e-16	4.050005688213442e-16	2.540296211336861e-16	1.1409001213634508e-16	5.2777003667004155e-17	1.3698202195439564e-16	1.2010407597561576e-16	-8.174630210048376e-17	-2.1143968287921108e-16	-4.506300798743864e-17	3.12452590360216e-16	5.324314929004737e-16	4.149868384409322e-16	9.970217493752933e-17	-3.311483291975193e-17	6.415271179092134e-17	2.617125120197857e-16	3.261773117847713e-16	2.279567385585308e-16	1.1435588597134465e-16
112	1.2044338150752658e-15	1.2094455208144969e-15	1.295797308753217e-15	1.3840255718395603e-15	1.4031090222698455e-15	1.216488961511503e-15	9.462676834199324e-16	7.568601739868708e-16	7.664561632237105e-16	8.214191185504725e-16	8.791132535721671e-16	8.547466697673673e-16	8.71564767890712e-16	9.394612062802574e-16	9.803084256622113e-16	9.68891727822492e-16	1.002341270962644e-15	1.093181251894929e-15	1.1376634811588375e-15	1.1092684942234657e-15	1.053832071720568e-15	1.0146734916016735e-15	1.325903272845105e-15	1.0265510694004463e-15	9.100375277926577e-16	7.104888391188698e-16	7.116403803770862e-16	6.997518803662492e-16	6.755616861640824e-16	5.74873754284104e-16	5.831641275233218e-16	7.304572965239405e-16	8.955805767078197e-16	9.710083434963318e-16	8.582952550884015e-16	7.378413558922034e-16	6.895933900302434e-16	7.585205482173253e-16	8.420176455880686e-16	8.832265919298499e-16	8.980731780638486e-16	9.288682127016427e-16	8.301510581698203e-16	8.22587076552086e-16	7.352226502577875e-16	6.654834641404593e-16	6.580640481474597e-16	6.308149086443602e-16	6.075647400970112e-16
113	-7.090760611945826e-16	-7.333593636502116e-16	-8.74300901778683e-16	-1.0264168469168979e-15	-1.1727716881097426e-15	-1.1319059754200164e-15	-8.96277237857196e-16	-5.762841302326669e-16	-4.516729588670789e-16	-5.438483438286756e-16	-7.961596600177317e-16	-9.106158691968449e-16	-8.52545805420268e-16	-7.778315725339266e-16	-6.77213227607686e-16	-5.980351328714285e-16	-5.625574481194524e-16	-5.264125405804196e-16	-5.04460976835727e-16	-4.985281410556815e-16	-4.783118265095139e-16	-4.771288914360605e-16	-5.876279162119064e-16	-4.3741213689993215e-16	-2.9447723512094747e-16	-8.458106193652489e-17	4.993410813045743e-17	5.77024356168776e-17	-5.949667141486085e-17	-1.2422710528993264e-16	-1.1696647745072324e-16	-1.1967666381821745e-17	6.216223528825039e-17	1.0974999359466853e-16	1.567130032590313e-16	1.4493869995003957e-16	8.530206418051836e-17	-9.646992340967426e-17	-2.924361182089633e-16	-4.449369425001591e-16	-5.168028187073575e-16	-5.441635575463197e-16	-4.086137281077631e-16	-2.3478509430487215e-16	-9.353898823428632e-18	1.47395886795368e-16	1.8368884793481376e-16	1.9532737862373553e-16	2.1947721723052154e-16
114	4.4314936112603764e-16	3.862222065276555e-16	3.672707885393336e-16	4.1844927938255537e-16	4.0564437312035634e-16	2.539425471174447e-16	2.827273413677736e-17	-5.816372451258789e-17	-5.893074068486978e-17	2.2219207786896732e-17	1.4296373289418108e-16	1.6236794873103612e-16	2.8666339711902597e-16	2.6239118764778194e-16	2.087110482500851e-16	1.550600692114913e-16	2.871785257036464e-16	3.6226121095715153e-16	4.708029483093303e-16	4.558584759877367e-16	3.904868482907201e-16	2.6687665077687453e-16	1.381214937326311e-16	7.994892164518503e-17	-1.5368517822246327e-16	-1.7370163251663658e-16	-9.330813678686533e-17	9.199948567375132e-17	1.9242971062590458e-16	2.484610719682963e-16	2.501292351227648e-16	2.685177525317276e-16	2.1497033923653046e-16	3.2439533396460503e-16	4.0768380400530675e-16	5.496951958653022e-16	6.736508826837162e-16	7.571661313848017e-16	7.366497908728251e-16	6.980730861302894e-16	6.38390727042618e-16	6.188675728572633e-16	6.146601660742423e-16	5.508154109773727e-16	4.3950021186884807e-16	3.5397278022933005e-16	3.190805046059824e-16	3.7961361496138616e-16	4.9631689332929e-16
115	1.0183722668082232e-15	8.598843155043654e-16	8.631777935404395e-16	1.0054744386196334e-15	1.0912479913461656e-15	9.434335508506723e-16	6.433658486433933e-16	4.152848788150195e-16	4.060154503033732e-16	5.361424542152813e-16	6.971524820312623e-16	6.460978861397363e-16	5.843378237771841e-16	4.927056674641577e-16	4.333505855231901e-16	3.882350281426965e-16	4.1780471748072073e-16	4.683828427329064e-16	5.229782291749977e-16	5.421373911066203e-16	5.381597405509844e-16	5.028954689243162e-16	6.476454548629987e-16	3.4879132882672274e-16	1.837182037635511e-16	6.8129591363464e-17	1.1510518858895783e-16	1.7071102274923553e-16	2.0627158709877327e-16	2.589999332294974e-16	4.423682952680148e-16	6.962556826962772e-16	7.858356022251667e-16	7.511344303519508e-16	5.554547705704006e-16	4.659653714538161e-16	4.982929783684209e-16	6.035001504184543e-16	6.280964014656059e-16	6.024340091383861e-16	5.951418296195968e-16	6.949615693638087e-16	7.21406704469313e-16	7.367182902698653e-16	5.960573928722063e-16	4.3686557592520836e-16	3.584880740233227e-16	3.71545159597009e-16	4.024281459635043e-16
116	7.141750419897213e-16	7.534115882028864e-16	7.099784304381911e-16	7.424222890939426e-16	6.209885880544369e-16	3.5476975387820433e-16	2.0137611276534887e-17	-5.561410702447268e-17	5.0067950769799085e-17	2.3920416731170512e-16	3.727215186393527e-16	2.86461778326606e-16	2.6001074434038254e-16	2.6372613326930283e-16	2.365771037448436e-16	3.115072345041419e-16	4.990815224479181e-16	5.789061432301464e-16	6.757513923344586e-16	6.692181521799091e-16	6.086178527270895e-16	4.572900676391811e-16	2.793460554285974e-16	1.9428898128136006e-16	-3.874375509144345e-17	-6.377849365164233e-17	-1.4699615471591785e-16	-1.3485100524123229e-17	1.1233366498391453e-16	3.0767722534909423e-16	4.534863535432801e-16	4.646564727842779e-16	2.943719904456416e-16	2.812105887832794e-16	3.202709131485309e-16	4.894823060754666e-16	6.39585702761859e-16	7.809484274045592e-16	8.675440953507397e-16	9.62927086350804e-16	9.968502795157593e-16	9.734778459920788e-16	8.846432126989168e-16	7.175684829486002e-16	5.393689861404742e-16	4.657851990340339e-16	4.794092246534158e-16	5.601518046629213e-16	6.207293932286455e-16
117	-3.098979350977461e-16	-3.640518191765104e-16	-2.7072687347866935e-16	7.23988351829816e-18	2.337062604513969e-16	7.846707850336653e-17	-3.79636412197341e-16	-7.742889535431265e-16	-8.91453787245285e-16	-8.711237256382323e-16	-9.042740923707992e-16	-1.0231944051077952e-15	-8.414703136867914e-16	-3.9246382491237365e-16	2.3682242271551426e-17	1.1194319210441477e-16	3.739512343920329e-17	1.4294888368189028e-16	4.774115932312987e-16	6.932626863616168e-16	5.311553275624115e-16	1.731340124982409e-16	1.2366889532204677e-16	1.0299718468946962e-16	3.32887050630218e-17	-2.9223156657870673e-16	-6.295392431794813e-16	-6.913976574251577e-16	-5.941267146789072e-16	-5.595490643300165e-16	-6.487529390734397e-16	-6.350680152278274e-16	-4.86047116576106e-16	-2.370894584383053e-16	-3.071419426254508e-16	-4.54785175019931e-16	-4.669219114907996e-16	-2.2088496270759533e-16	-1.9603686648888665e-17	2.1214459640553355e-17	2.3382447154174326e-19	1.41951921592233e-16	3.469648860625969e-16	3.695809449130424e-16	2.0756716035908905e-16	9.627308040792108e-17	1.9176973654483194e-16	2.650584801728488e-16	1.0742757987340964e-16
118	-4.807539953394237e-16	-6.381484661701104e-16	-6.46433182509337e-16	-5.666607252785471e-16	-4.885608289896401e-16	-5.251485987221469e-16	-6.014228418585e-16	-6.613697121307037e-16	-6.85466342729739e-16	-6.757486475051259e-16	-5.834394422905138e-16	-5.794523523849759e-16	-4.553997275842866e-16	-3.6431827931235013e-16	-2.3564013991023526e-16	-1.343869943592544e-16	8.534052270901229e-17	4.119631767765812e-16	8.122532585569918e-16	1.0274833359531129e-15	8.979288122072586e-16	4.609725014220669e-16	3.180339328838876e-16	-1.0978448645802968e-16	-2.6760523829698035e-16	-3.5749178143153725e-16	-3.336901628027384e-16	-2.3197162821827457e-16	-1.3233545960470856e-16	-1.23511713105054e-16	-2.0785494529217346e-16	-2.9464142032163386e-16	-3.6425782655272954e-16	-2.786374340182143e-16	-2.285730476154787e-16	-8.231583359898234e-17	1.3202219350958059e-16	3.541135407856333e-16	4.0947130554820724e-16	3.7718363944569755e-16	3.416848726007267e-16	4.2021277189527597e-16	4.643825570346896e-16	4.514304586410829e-16	4.521324807483125e-16	5.222694212117675e-16	6.119768751709273e-16	4.913271455735956e-16	2.3534108019683637e-16
119	6.161739680140786e-16	6.680187341285316e-16	8.481377499010878e-16	1.0181925164017506e-15	1.080210796080783e-15	9.045724035596277e-16	6.014542233395133e-16	2.971639637093283e-16	1.4943299351921263e-16	5.679072716143372e-17	4.338422360275048e-17	8.37356561536243e-17	1.8090500338139833e-16	3.473889902426421e-16	4.723737444066592e-16	5.100628649820588e-16	5.508765386594378e-16	6.329071394411508e-16	6.720007966659706e-16	6.692627193802834e-16	6.344829211406605e-16	5.983760438879836e-16	8.012482674794544e-16	4.483438263282266e-16	2.0792251714619068e-16	-1.0186335389591916e-16	-1.8810361785869617e-16	-2.0029275368480439e-16	-1.9742762186483002e-16	-3.1708617572845944e-16	-3.5648757607385973e-16	-2.1753613200429806e-16	1.027911117337668e-17	6.913156284811165e-17	-1.0717526807667405e-16	-2.5835599711659245e-16	-2.1255648837360447e-16	-5.892767966868972e-18	1.296286054918233e-16	1.0031296397941559e-16	8.275540735239277e-17	2.0694550829413756e-16	2.661345629117113e-16	2.4337658274044554e-16	1.580455219181945e-17	-1.773538145719814e-16	-1.8152540936986518e-16	-1.528166177984723e-16	-1.7167736930649228e-16
120	-3.7093183251556394e-16	-4.480402632228382e-16	-5.608337379131869e-16	-6.384672398650137e-16	-6.607682141765063e-16	-5.310525470658118e-16	-3.1043360791809656e-16	-1.495969347512861e-16	-1.2318748536410318e-16	-1.8515076225017901e-16	-2.4968016977481375e-16	-2.1153508033159968e-16	-1.0787724209016755e-16	-6.399446806907731e-17	-4.808564812812511e-17	-3.0141755271978754e-17	-4.053618419439925e-17	-1.609807914996833e-17	-6.182844249374291e-17	-1.3155352072226497e-16	-1.478641249157674e-16	-8.322503318103577e-17	9.75213253091889e-17	1.9825663147312017e-16	3.4170069868880296e-16	4.2106634021448036e-16	4.91482014279262e-16	4.898180665440849e-16	3.920145953850301e-16	2.7902610917491197e-16	2.5256354967451087e-16	3.6280200204525106e-16	5.251586504190823e-16	6.264272170546968e-16	6.395293981862998e-16	6.15250979022242e-16	6.34110982491742e-16	6.776686471227653e-16	6.847896605695714e-16	6.672329832773371e-16	6.638563606805531e-16	6.949316725954876e-16	7.540194661342327e-16	7.92703869622511e-16	8.62028307401571e-16	9.131974359331824e-16	9.735664508393551e-16	9.87608363617934e-16	9.932273057308978e-16
121	-5.310985633419027e-16	-5.669436313694725e-16	-8.143070384723269e-16	-1.1030065368544011e-15	-1.3373098574257162e-15	-1.1912095479528862e-15	-7.269592355206796e-16	-2.2010199822966185e-16	-6.215442891045984e-17	-2.228538106846934e-16	-4.515051844152123e-16	-4.052628459692151e-16	-1.8428128822199387e-16	-9.452049721749195e-17	-2.4688393769838334e-16	-4.0026324207948584e-16	-3.7944135671955817e-16	-2.9251466111707885e-16	-3.074195707981122e-16	-5.237657306441607e-16	-7.308242497338064e-16	-7.652684700861202e-16	-5.985970521467583e-16	-2.510950251261604e-16	4.2932378547332074e-17	2.279919501029636e-16	3.3924751864570203e-16	3.4406879652229305e-16	2.4006669539054204e-16	6.856006366758146e-17	-1.5699315880827672e-16	-3.53636666459446e-16	-4.566804215159008e-16	-3.247896330197787e-16	-1.2331933556434097e-17	2.707089951460191e-16	4.251291934707599e-16	3.5708234642862843e-16	1.849904383901175e-16	2.847159953680584e-17	-5.719607541554979e-17	-1.3762554879455703e-16	-1.8497952415744655e-16	-2.3450734153607244e-16	-1.782415389556881e-16	-3.3478410080512747e-17	1.338971914548464e-16	3.0612663891238906e-16	3.9586502899139673e-16
122	-3.3365542068407964e-17	-3.9412745695416603e-17	-1.1179834563989563e-16	-2.9161997770344964e-16	-4.915659089737688e-16	-3.736367807673171e-16	1.0173195893904649e-16	5.648713435947259e-16	7.186913925901337e-16	5.781883725683833e-16	4.189116196997987e-16	4.1821662493480053e-16	5.597101148652346e-16	5.663387936393621e-16	4.509654734645871e-16	3.9140907324842045e-16	4.702217927208852e-16	5.871877269007113e-16	5.774218251348752e-16	4.1504908220070516e-16	2.543314765732429e-16	1.697137117907298e-16	5.308374655131278e-16	5.53286364485068e-16	8.819531752273097e-16	1.0938306477028169e-15	1.2764605845161963e-15	1.2132820594304212e-15	1.0423187188516972e-15	8.629475234703906e-16	7.6756946835325e-16	7.527511937052677e-16	7.559581999481272e-16	9.030441224449091e-16	1.1018435350157413e-15	1.2622749731458812e-15	1.3211113407025698e-15	1.2611410624156659e-15	1.1768974913840767e-15	1.1452794746200332e-15	1.1265608370005053e-15	1.0862474897337282e-15	9.96556555333515e-16	9.753502093830352e-16	1.0395353207594297e-15	1.1104558646055177e-15	1.2326908506141844e-15	1.3410385679582776e-15	1.4301933831956576e-15
123	3.2997917703977735e-16	1.8589335548400656e-16	-1.6685786164088988e-16	-4.419446716151218e-16	-5.261253307579481e-16	-3.1882181214676834e-16	5.3806631652296785e-17	4.463475748205031e-16	6.085437488545324e-16	5.359106620438654e-16	3.272031157625316e-16	2.387131753515789e-16	3.7552806516644345e-16	4.959407891183401e-16	5.537078135786206e-16	5.609299937357351e-16	6.49272019041893e-16	7.748449030551304e-16	8.351473009610844e-16	8.01751650613156e-16	7.926519268565578e-16	7.8901344963244135e-16	8.20904295915319e-16	7.045848245667862e-16	7.989744945873495e-16	1.1159419633965422e-15	1.4808991799678092e-15	1.4681347043260136e-15	1.0610027859653839e-15	7.062211102908072e-16	7.195414834310317e-16	1.049616556521306e-15	1.277553281190458e-15	1.3571432294191302e-15	1.3396818773368665e-15	1.3463875848778206e-15	1.3443959733908248e-15	1.1950659046342956e-15	9.792044635386827e-16	8.706428057323903e-16	9.00474443750505e-16	9.646244896657885e-16	9.78256248686242e-16	9.720898346406494e-16	1.0563976157153527e-15	1.2427196999811218e-15	1.4445257516842299e-15	1.5939827442684193e-15	1.6714680310200099e-15
124	1.367048051031773e-15	1.3630101876416268e-15	1.2693937112192905e-15	1.2322610587313316e-15	1.259298929237004e-15	1.2710445696977805e-15	1.1811258688011445e-15	1.0559808119638098e-15	9.456966124524747e-16	9.222737718906558e-16	9.393944696176857e-16	9.258532056731406e-16	9.642781810368659e-16	9.993423069260366e-16	1.0978071930285103e-15	1.1695146630826863e-15	1.2449611968893978e-15	1.361862467261152e-15	1.5172034343205072e-15	1.5984574646444235e-15	1.5108142381829477e-15	1.2867752331777243e-15	1.1240573976060602e-15	1.1258395683274274e-15	1.2978634131789449e-15	1.5548861495581178e-15	1.721816835019194e-15	1.7142396890237372e-15	1.5820594883215933e-15	1.4777709148800687e-15	1.4348775174153393e-15	1.5026590507411262e-15	1.5111387071057038e-15	1.5320689194110065e-15	1.3952969614067602e-15	1.2539746548573168e-15	1.1888825215008468e-15	1.2123518695149838e-15	1.1821777077760552e-15	1.0525386353225486e-15	9.007700648186894e-16	8.959998130663566e-16	1.0138648778777602e-15	1.1499563902579564e-15	1.2039436308938087e-15	1.1806424996659485e-15	1.1528894512106636e-15	1.1405973470388535e-15	1.134927080821327e-15
125	-8.102605897741416e-16	-9.30791994480386e-16	-1.0052869421530248e-15	-8.044554048957459e-16	-4.2844512304266736e-16	-8.714870367912263e-17	1.855128234305324e-17	-1.91824419438583e-17	-1.3150059572375455e-16	-1.934375563928135e-16	-2.931684338771625e-16	-3.1084776674555514e-16	-3.711394013847877e-16	-3.3742464193540907e-16	-4.2675414030836945e-16	-4.621587703372533e-16	-5.343239718870601e-16	-6.774238171354004e-16	-9.040153509318288e-16	-1.207445729121733e-15	-1.4476227314820146e-15	-1.4928524610233221e-15	-1.525353696053882e-15	-9.998885764646365e-16	-6.756960852656368e-16	-4.236614571098196e-16	-4.069940760457827e-16	-3.7498632560027185e-16	-3.1949389327298146e-16	-2.267431433657595e-16	-3.202448371545375e-16	-6.36839531103439e-16	-8.644308302606832e-16	-8.197110488116656e-16	-4.494100219909501e-16	-1.2332849191221957e-16	-2.0567730381591904e-17	-1.067315017446223e-16	-3.0113347885334654e-16	-5.662366589654934e-16	-9.12040449720803e-16	-1.2287903764270487e-15	-1.2906495363266827e-15	-1.298745651881929e-15	-1.2636535766090539e-15	-1.2239858021449199e-15	-1.0751150662786352e-15	-7.419037581551268e-16	-4.918164648650604e-16
126	-1.2434170302597184e-15	-1.0804779622803095e-15	-9.018622669327266e-16	-8.675566079159993e-16	-9.263048116351325e-16	-9.148141777954698e-16	-7.531431730586476e-16	-6.088663197733595e-16	-5.900085724882196e-16	-6.586376656135547e-16	-7.082002086965795e-16	-5.400080548081003e-16	-4.437275599078313e-16	-4.769753401622634e-16	-5.840071723468263e-16	-6.030134282041666e-16	-5.658111938759056e-16	-5.482157816304434e-16	-6.815811445245325e-16	-8.679103084261462e-16	-9.359886823460833e-16	-8.298718373987816e-16	-7.016077755053812e-16	-4.1076909809894997e-16	-2.3208065415073394e-16	-1.2969672672922535e-16	-1.0490207416778353e-16	-1.3851879033671872e-16	-1.7419357484486099e-16	-2.1622396917070858e-16	-3.0377408309341915e-16	-4.566073390362246e-16	-5.433938978984694e-16	-5.712841174528428e-16	-3.7125144230322526e-16	-1.6596308787829354e-16	-7.48208575850911e-17	-2.369773476675906e-16	-4.797721949658247e-16	-6.481391314571459e-16	-6.540547461704661e-16	-6.634417990619371e-16	-7.434326061166164e-16	-9.209662519302171e-16	-9.698534159196355e-16	-8.359967279556718e-16	-6.152077646510638e-16	-5.159755605737319e-16	-5.651555767919298e-16
127	3.1492586724778635e-16	4.0642630540010325e-16	2.508866956660409e-16	-1.1368135472238341e-16	-4.622147378998022e-16	-3.628322771893287e-16	1.5886721594420378e-16	7.557206730278875e-16	1.0177474281484733e-15	9.82790636520365e-16	8.874041991006779e-16	9.413611223810248e-16	1.0607752464325648e-15	9.680374720765548e-16	7.412028727772388e-16	5.987570140351732e-16	7.048479788202708e-16	8.352001681067183e-16	8.102775239937543e-16	5.635424826967798e-16	3.1300417163518253e-16	2.238966422783852e-16	3.826423563729364e-16	6.372486437341238e-16	1.0058385125960516e-15	1.322941421080345e-15	1.5324316911185876e-15	1.5000172646597365e-15	1.3427634574389559e-15	1.1979119604684317e-15	1.1282527039404401e-15	1.1138621907618903e-15	1.1127921758611297e-15	1.1995894787953194e-15	1.341456842016726e-15	1.4066910464378487e-15	1.410451494126015e-15	1.3304569328937298e-15	1.2660207358922603e-15	1.2317578974827073e-15	1.1953557255572535e-15	1.1414619165015303e-15	1.1136111798851093e-15	1.0996063623773682e-15	1.0997631368781573e-15	1.1213072870468994e-15	1.218348749505326e-15	1.414563793286685e-15	1.5495528452793112e-15
128	-9.234552667902162e-16	-9.697518318831036e-16	-1.0733990846903423e-15	-1.0628006281931813e-15	-8.915529129401776e-16	-6.940372834920993e-16	-6.407351834245528e-16	-7.142205270772779e-16	-8.458318296502776e-16	-9.06943802071933e-16	-9.587624133295196e-16	-8.498327208627411e-16	-8.35899492571518e-16	-8.238607573254053e-16	-9.307533396639687e-16	-1.0440029316041051e-15	-1.1802056278969995e-15	-1.285124690106328e-15	-1.3696948141111771e-15	-1.4413105382011694e-15	-1.5025669332360514e-15	-1.5791088895179832e-15	-1.8289498729457635e-15	-1.633414971204628e-15	-1.489413943713465e-15	-1.2027685142274767e-15	-1.0573938175573813e-15	-1.022941975614108e-15	-1.04307145894526e-15	-9.946252234269424e-16	-9.439538834065727e-16	-1.0125157824976736e-15	-1.06932757740881e-15	-1.164013261383038e-15	-9.771371907162392e-16	-7.433766955622193e-16	-5.999305145165207e-16	-6.516959605364845e-16	-8.01157564077048e-16	-9.848623095308478e-16	-1.1563285439784782e-15	-1.3458317903020975e-15	-1.3563663110316548e-15	-1.2896284909842025e-15	-1.161234430624045e-15	-1.0770833405204756e-15	-1.0753223523749638e-15	-1.0460660830587758e-15	-9.704962468058292e-16
129	-9.4692892625308e-16	-9.414856879761922e-16	-9.421374163095087e-16	-9.256910222748809e-16	-8.223604570821645e-16	-6.111175690831486e-16	-3.3399538660255234e-16	-1.5929360851025453e-16	-1.558523164266911e-16	-3.0493867705332405e-16	-5.065770214725706e-16	-5.263753644243846e-16	-4.501929489428098e-16	-3.5855399834143074e-16	-3.223069239619496e-16	-3.2565213186870014e-16	-3.7028374176242057e-16	-3.7880618692517474e-16	-4.26220739639189e-16	-4.922573602387548e-16	-4.984290828743615e-16	-4.1655143261370984e-16	-2.5747600455493767e-16	-3.405519721277082e-17	1.6621836587237666e-16	3.0086700020545596e-16	3.4989453557038516e-16	3.6615664364768965e-16	2.9175016518611746e-16	1.6259056010138553e-16	1.036170857274954e-18	-1.1661793943278065e-16	-8.133408888647987e-17	6.848182588342527e-17	2.7908009873606736e-16	3.90405251739519e-16	3.703477377450812e-16	2.690781650625243e-16	1.4298099706032197e-16	4.57084753277149e-17	-2.7888189897368877e-17	-1.2389880954515386e-16	-2.0646424194799128e-16	-2.55383797120838e-16	-1.8494379324199462e-16	-3.994674429185773e-17	1.6021736136091663e-16	3.174682243102666e-16	3.6966210429849355e-16
130	1.0271019590183795e-16	8.025665334196862e-17	-2.0431821469885175e-18	2.344511119839048e-17	-2.6029757953323675e-17	-3.07976064515584e-17	2.1980582812288756e-17	2.0424581510972735e-16	4.46088440926106e-16	5.79220203492145e-16	4.494768301560094e-16	3.158493442419037e-16	1.456346850838373e-16	3.7934033737983616e-17	-7.210004329673749e-17	-1.365124404914797e-16	-2.8087290985132766e-16	-2.6998929741554953e-16	-3.1690274053282587e-16	-2.2495131994233007e-16	1.1059456085168402e-16	7.571120421747328e-16	8.848552011943393e-16	1.2017688522848857e-15	1.0691581663342102e-15	8.192309841155272e-16	5.831955955267912e-16	4.542436060811447e-16	3.3961485726625087e-16	2.302199367782782e-16	1.0658386555716574e-16	-7.134844174598152e-17	-3.5733092872435483e-16	-5.7860441085579e-16	-5.6173209430471385e-16	-3.3234020414753433e-16	-1.397459508131411e-16	-3.0886436348439675e-16	-7.192527328555272e-16	-9.951420076062224e-16	-8.026913151034448e-16	-3.8369177615560126e-16	8.860228475503606e-18	1.4135276557622053e-16	2.333197070241391e-16	3.789862759310479e-16	4.799395190370266e-16	5.176718691796095e-16	5.024042294438689e-16
131	1.2494752675264894e-15	1.2836577084900787e-15	1.254624515681813e-15	1.1494112362371276e-15	1.0619949787456575e-15	1.2206818299363904e-15	1.6119396145761644e-15	1.9849514915288106e-15	2.1013841697188783e-15	1.9208659049678945e-15	1.666082670068187e-15	1.624866147017502e-15	1.7538722256082104e-15	1.8511403905143683e-15	1.7104401325550649e-15	1.480020124502358e-15	1.2480996896654648e-15	1.128870529552854e-15	9.158323038993883e-16	7.542978419553632e-16	8.30193052540867e-16	1.2698699530704205e-15	1.6583898047484294e-15	1.7835620573244435e-15	1.8481028496992117e-15	1.8695400976251165e-15	2.087915881854471e-15	2.2479751931135003e-15	2.2330158434319746e-15	2.0734022447419965e-15	2.0357490457974956e-15	2.187623549603375e-15	2.2694331573546663e-15	2.2410072855951035e-15	2.073331640635964e-15	1.9147386403627974e-15	1.7902138825301468e-15	1.5191933470820865e-15	1.1118706859755026e-15	8.217387942893919e-16	9.430003338827916e-16	1.4138138904788517e-15	1.8963428251825446e-15	2.162828196905323e-15	2.170078447411354e-15	2.061221036754696e-15	1.9737903989678086e-15	2.019081125976937e-15	2.112443686286239e-15
132	1.38208748688301e-15	1.4115874674013547e-15	1.3761164946699475e-15	1.3921933771016044e-15	1.3796078340461348e-15	1.286962266372896e-15	1.1166413479939128e-15	1.0036887179948587e-15	9.336753389265406e-16	8.688942613580777e-16	7.831568356513788e-16	7.066629316032442e-16	8.56397689878278e-16	1.0790801714761709e-15	1.2146015209471005e-15	1.1438810023848567e-15	1.0603379452526822e-15	1.066587905618838e-15	1.2540677984396383e-15	1.4544666822156994e-15	1.5696811264313036e-15	1.594609846803041e-15	1.588922534456209e-15	1.4372277704198908e-15	1.245606147264943e-15	1.1825051224289692e-15	1.332903280975074e-15	1.4981800819425118e-15	1.4317397998543505e-15	1.1997981284353913e-15	1.0605445695374954e-15	1.2062803544027805e-15	1.3485604743680523e-15	1.4623130630979184e-15	1.310051470593026e-15	1.1805913647785785e-15	1.1333629808163513e-15	1.0641945482648705e-15	8.799534668876511e-16	7.144238437137835e-16	6.802974025403084e-16	8.14440630959023e-16	9.528233131665506e-16	1.0649694376803886e-15	1.1949909804605054e-15	1.3122845309907096e-15	1.3239624397544693e-15	1.2465362259277866e-15	1.2319211778967981e-15
133	5.750601275399661e-16	6.833244460130553e-16	8.049999321671097e-16	8.60136195345961e-16	7.669888451214497e-16	5.234061206064696e-16	1.8338519331322402e-16	-1.056415348462191e-16	-2.1627008763201114e-16	-1.472997774461126e-16	-2.9334280967092527e-17	-1.255394911974815e-17	-9.381311250421341e-17	-3.546864189658332e-17	6.117314014199048e-17	2.0213931256941063e-16	3.3644998063188037e-16	4.108382434920734e-16	5.194161795286499e-16	5.297120536980828e-16	3.4303265391352726e-16	7.372117363012358e-17	-4.428393768321065e-17	-4.999178007706455e-17	-1.2509875185930544e-16	-3.904979386085523e-16	-7.781276126712985e-16	-9.231730786019436e-16	-8.275475395309718e-16	-6.52849337854164e-16	-5.608303865052676e-16	-5.814378355088105e-16	-6.031135396036601e-16	-5.501991606215052e-16	-5.099342430172511e-16	-4.643385076809069e-16	-4.2835369873744397e-16	-3.481999978825472e-16	-3.1855962995727057e-16	-3.5635400141106206e-16	-4.2267230990619364e-16	-4.2968273408860894e-16	-3.7178985620612356e-16	-3.0568210880526186e-16	-3.309114023595082e-16	-4.0537403209150424e-16	-4.880471684695777e-16	-5.198242285045444e-16	-5.048465702410821e-16
134	5.26422606783477e-17	1.678532476498647e-16	2.1620116265731507e-16	1.2608231722377259e-16	-1.0845924574051153e-16	-4.1047313703303277e-16	-6.202521386829428e-16	-6.096427182368582e-16	-4.02573328724067e-16	-1.9446101544050895e-16	-1.8293372558716694e-16	-1.7146994521790694e-16	-2.135138266796542e-16	-9.516826058465975e-17	2.822517498915278e-17	1.366805155160645e-16	2.6621932495885024e-16	4.843439689109495e-16	7.011105388994154e-16	6.868430060884521e-16	3.487874453961147e-16	-2.992258927767774e-17	-2.9767628131326375e-16	-5.020526757335451e-17	1.404769775754562e-17	-2.0968304866369828e-16	-7.263987496042225e-16	-1.1257900685365466e-15	-1.2338786581651936e-15	-1.1338545892313616e-15	-1.0101730315252583e-15	-8.878700985674349e-16	-5.9722956377223e-16	-2.3224924600663864e-16	1.704820515815057e-16	3.2172346727847804e-16	8.062828800885296e-17	-4.056881458790418e-16	-8.185009004260121e-16	-9.457261318049076e-16	-8.000063717289365e-16	-6.3133774646011195e-16	-5.3001457442889495e-16	-4.953670462123593e-16	-3.554094870791694e-16	-1.0782663859241569e-16	7.11884460255979e-17	4.492269116214624e-17	-1.644215287610766e-16
135	1.6732242988284632e-16	1.187481550434635e-16	4.2776228133027415e-17	-4.090841399877124e-17	-7.043505351454806e-17	-1.3373783279050017e-16	-2.0318083299918551e-16	-2.754751442537516e-16	-2.70071572399535e-16	-2.731706018269448e-16	-2.735573297573912e-16	-1.8668495975330932e-16	-1.2944039946680434e-16	-9.776637176176637e-17	-1.0447352630342188e-16	-8.740895370388745e-17	-1.6337512663492475e-17	1.6926450813259448e-16	2.565053875769537e-16	2.8305679306392037e-16	2.836815050065927e-16	2.4020108145578146e-16	2.286592286022241e-16	-1.114360581586041e-16	-2.9903636128010435e-16	-3.5740524890475503e-16	-2.397768571209336e-16	-1.6260319992500187e-16	-1.5762040409772127e-16	-2.1969854377417626e-16	-1.8193297380477548e-16	-7.209668101286721e-17	3.670969774211213e-17	2.0941270438923533e-17	-1.6564537514236352e-17	8.077575280016375e-17	2.401373661739371e-16	3.243535299217866e-16	2.3281021434757223e-16	7.692202049731573e-17	8.906091388570735e-17	2.7610292857282037e-16	3.501504893953925e-16	2.793679115422969e-16	9.244332260035718e-17	2.1620599710776e-17	1.241034123722675e-16	1.589420086753063e-16	5.1067061991863977e-17
136	-8.47240490113788e-16	-7.609932737805713e-16	-6.68979675901587e-16	-4.3910646936763475e-16	-1.6124745330586623e-16	8.946455618932128e-17	2.404052537179571e-16	3.3586097865349896e-16	3.3448219746409023e-16	2.667730132562786e-16	9.581461936628649e-17	-9.151297723943918e-17	-1.8520763942528331e-16	-1.9530178773083987e-16	-2.8455434834967943e-16	-4.1451108586776056e-16	-6.777370753235397e-16	-8.780424589061203e-16	-1.0674500406722618e-15	-1.1925583538653274e-15	-1.2561598873958866e-15	-1.155326600636567e-15	-1.1497745286283503e-15	-7.364511661188029e-16	-4.838410177109708e-16	-2.6874525104607403e-16	-2.0951298986042487e-16	-9.132228879397173e-17	2.717796118200599e-17	1.2857348996937696e-16	3.7204454828624885e-17	-2.730627053396741e-16	-6.42642159817849e-16	-7.808569811403653e-16	-5.788916284030639e-16	-2.6599164392953267e-16	1.1800034373253738e-17	7.810755827971199e-17	-4.022699895354468e-17	-2.5310982239702537e-16	-4.786676089648895e-16	-6.083789166524284e-16	-6.730863020181299e-16	-7.136884733308694e-16	-7.646430880301277e-16	-8.112449692485426e-16	-8.779669958349103e-16	-7.989089217430724e-16	-6.618026513671776e-16
137	-4.716744235460563e-16	-4.62820472391764e-16	-5.255648956642124e-16	-5.926157669942566e-16	-6.411240997854637e-16	-4.638882348508626e-16	-9.969366280513829e-17	2.7055261401966614e-16	3.6355183106623646e-16	1.863246776703319e-16	-7.061453529576287e-17	-5.873668479892738e-17	4.251508421952857e-17	3.082378202163531e-17	-2.1693814560017698e-16	-4.624604419378088e-16	-5.236825994364933e-16	-4.915709595424446e-16	-6.027295064375976e-16	-8.876342980254852e-16	-1.0616672178975353e-15	-8.472108657505413e-16	-6.013614758838135e-16	-8.944149972953636e-17	1.3433729318589565e-16	2.5823956625550946e-16	3.7206314350901246e-16	4.636754479863845e-16	5.024691947906149e-16	4.45649261786017e-16	2.935987804129713e-16	8.166499756535184e-17	-9.606705680051239e-17	-1.524633713762241e-16	2.4715586614361075e-17	2.9292913554883525e-16	5.552375017454295e-16	6.360538529248239e-16	5.558294937023069e-16	3.42214354429464e-16	1.0132430298175298e-16	-1.4639791104686285e-16	-2.7586251320028677e-16	-3.612157397326484e-16	-3.6710150195677605e-16	-3.181235823332671e-16	-2.3777384326033817e-16	-8.712781034248927e-17	1.846666072422376e-17
138	-9.3479672988164e-16	-1.039436110844097e-15	-1.0767453278003091e-15	-8.89981678320074e-16	-5.762406759789759e-16	-2.8896653634410373e-16	-1.7067496322478365e-16	-1.9566854168770788e-16	-3.2956872219805405e-16	-4.491186116202342e-16	-5.421547336568333e-16	-5.28023726123286e-16	-4.916238373978709e-16	-4.621725366712415e-16	-5.900912608669267e-16	-7.361428608235758e-16	-9.144499922267308e-16	-1.0553170197955463e-15	-1.229996711683613e-15	-1.4456513311965343e-15	-1.6200671270261277e-15	-1.6552922923929347e-15	-1.6897031088961235e-15	-1.3584232918743983e-15	-1.1543394314119275e-15	-9.70187560070438e-16	-8.753435556787837e-16	-7.71625038425336e-16	-6.461901667570659e-16	-4.821888533465393e-16	-4.407702239656757e-16	-6.044239708564907e-16	-7.755862087923318e-16	-8.070541128163422e-16	-5.374891847887568e-16	-2.296830868016953e-16	-8.689341193719418e-17	-1.5803570565206213e-16	-3.772102159066881e-16	-6.552334306981304e-16	-9.522342467748557e-16	-1.2005178514498968e-15	-1.2564931746133762e-15	-1.2707399364347483e-15	-1.320030309019677e-15	-1.3961312019271273e-15	-1.3667957533834925e-15	-1.0806808686598074e-15	-7.708305321252723e-16
139	1.2395870502827826e-16	1.9160055612231985e-16	1.925045188450944e-16	2.150344788723863e-16	2.8906866134975055e-16	5.068502305744198e-16	8.292337698185662e-16	1.1075671178022707e-15	1.1772203345491437e-15	9.87080660197054e-16	6.760522699067649e-16	4.968950139521662e-16	6.038231147090151e-16	8.90167471036156e-16	8.426297618950172e-16	6.356381277663323e-16	3.9801963453458954e-16	2.2385082290906134e-16	1.0374164336564839e-16	-1.5774820903223087e-16	-4.59861824546864e-16	-5.461790843147416e-16	-2.6009697786177026e-16	1.2639606004945698e-16	5.230013509287128e-16	6.291347223043357e-16	7.118357550587016e-16	8.231601418018011e-16	9.318956244092065e-16	9.405982747827203e-16	8.008315460714631e-16	6.011066117755171e-16	4.909423403884336e-16	6.056204609170747e-16	8.772208346021805e-16	1.1576058370596326e-15	1.360280968741533e-15	1.4081231921806448e-15	1.262089774239303e-15	9.764073775167813e-16	6.456522501501323e-16	4.1175490760123895e-16	3.364354039097861e-16	3.042377194351252e-16	2.426523615918035e-16	1.2066670287804798e-16	8.837647851109203e-17	2.6335111616466204e-16	4.760598583479492e-16
140	2.309059022659823e-16	2.928062451889337e-16	4.649737909419288e-16	6.218321554180931e-16	6.712264702419771e-16	6.761431422602446e-16	7.539235306371509e-16	9.222855405871658e-16	1.0125025878017745e-15	9.641926348941231e-16	8.468385646116005e-16	7.569827642104281e-16	8.517881045848816e-16	9.68346597232106e-16	9.71431750054803e-16	9.19445388670179e-16	8.573243687182366e-16	8.077482397727663e-16	7.345834357113462e-16	6.058884987265524e-16	4.951567821290549e-16	5.178335627844047e-16	6.537903059943672e-16	9.757771734942154e-16	1.2047500506029762e-15	1.3169983793516254e-15	1.3129221911487941e-15	1.281445086545159e-15	1.2492592419059894e-15	1.2702535831736531e-15	1.2281196919968838e-15	1.1184924811021822e-15	9.875951413150384e-16	1.0849985212087453e-15	1.2840702491288411e-15	1.4546694309330567e-15	1.4440579621404329e-15	1.2986986310249928e-15	1.11417013600749e-15	1.0061606895570428e-15	8.836635365347056e-16	7.384421259009649e-16	5.981469734568003e-16	4.993439551789137e-16	5.554181031761769e-16	6.998916415432383e-16	8.666179567212749e-16	9.685310855274862e-16	9.649181132062706e-16
141	-3.332919647570696e-16	-1.89501473462779e-16	-1.96727884077276e-16	-1.6343599634525935e-16	-1.7637871216864418e-17	3.1452244691249923e-16	6.084211794876716e-16	6.802205676707179e-16	5.419275632120617e-16	3.7891627686901603e-16	2.41955782579902e-16	2.3674744879772334e-16	1.5128077925649366e-16	1.9032838181733097e-17	-1.605220590433555e-16	-2.458247828924512e-16	-3.603613844537739e-16	-4.0818675995410203e-16	-5.751391987240922e-16	-7.256707311159402e-16	-7.352359550594013e-16	-4.795805923058739e-16	-3.755701275917366e-16	-5.155125931473748e-17	-4.4223093209184394e-18	6.011736278433831e-18	9.533035725389955e-17	3.472479746524855e-16	5.316709914191062e-16	4.957487788283041e-16	2.3662619037668045e-16	-1.4229801331157202e-16	-4.4360638823259543e-16	-6.425255067809676e-16	-5.669412937823606e-16	-3.55819451304912e-16	-1.4377918593993772e-16	-1.3819923293797232e-16	-3.1768140331954943e-16	-5.286891891826878e-16	-5.490167239879934e-16	-4.693338959192679e-16	-3.4592315088750607e-16	-3.3951488936658446e-16	-3.366989157681059e-16	-3.2110468858397463e-16	-3.476912359807528e-16	-3.648015286747385e-16	-3.516652723613772e-16
142	1.8010872036744248e-16	1.875215848749021e-16	6.670534421470486e-17	9.627090947294382e-17	1.8951468054005306e-16	5.182091592337544e-16	8.955263830170637e-16	1.224338661610474e-15	1.3086070811789886e-15	1.2018220753185924e-15	1.0059485308020658e-15	9.805639732824713e-16	9.793539609998115e-16	8.353633626281643e-16	4.213072592260035e-16	7.404168285333387e-18	-3.6479196550486975e-16	-5.605356661051066e-16	-8.282518651313767e-16	-1.03419388872665e-15	-9.864300623163849e-16	-4.74397181752599e-16	-2.8667972576454235e-16	3.734065128006383e-16	6.333307663850992e-16	8.4967312463804625e-16	1.043613037574484e-15	1.2485094688277519e-15	1.260393522792481e-15	1.0245087848945074e-15	6.2207396000335e-16	2.3564225395616126e-16	-2.9963563226231295e-18	8.314930903579786e-18	2.0673430245385748e-16	4.121503201745163e-16	5.521993837896917e-16	5.085453726145954e-16	3.1903285972928316e-16	1.1285026374070508e-16	7.262465488574607e-17	1.4368154395302427e-16	2.785808639618193e-16	3.09546127217007e-16	3.4960013913924663e-16	4.3867034385589814e-16	4.605493894200735e-16	4.858520232147229e-16	4.871586014297823e-16
143	-1.603783838791583e-15	-1.4262596669793706e-15	-1.2387321209690465e-15	-1.1754754180195601e-15	-1.2288036710297695e-15	-1.1931406110328792e-15	-1.0159112061139903e-15	-8.073974931475456e-16	-7.753348772083584e-16	-8.654386748029262e-16	-9.58577527088304e-16	-8.826872600630069e-16	-7.394475190694164e-16	-6.605197809412116e-16	-6.499315035479727e-16	-6.352002641109194e-16	-6.449097228133082e-16	-6.605084027466642e-16	-7.152901306164923e-16	-7.905239583002667e-16	-8.182952137619505e-16	-7.054698185812292e-16	-7.141416063260176e-16	-1.965690867420569e-16	1.9356502653855536e-17	1.3037896124131792e-16	7.249632448432225e-18	-4.5718318142430893e-17	-4.8987184947243427e-17	-3.963542820450173e-18	-1.011285011607036e-16	-3.131921975194815e-16	-4.623678150437935e-16	-4.466113683499076e-16	-2.719013174410556e-16	-1.5800850942116286e-16	-1.6121077088465773e-16	-2.9940031894866785e-16	-4.477581639816786e-16	-5.145772413772456e-16	-5.237645501286008e-16	-5.790806431825591e-16	-6.279947859639509e-16	-8.136875878165415e-16	-8.084235025313498e-16	-5.952261039115745e-16	-3.1213021107033557e-16	-1.24586599916011e-16	-1.111513748583256e-16
144	9.388776736494804e-16	8.740928646476599e-16	8.585364960649103e-16	8.132378151145849e-16	6.4273380912609e-16	3.4060744638962517e-16	1.298739122051089e-16	1.3010066880028861e-16	2.369025590225038e-16	2.5245911224799407e-16	2.5216698694912286e-16	2.348492632608799e-16	4.687615241444005e-16	5.801163341568526e-16	4.855459679443507e-16	2.723024951259067e-16	2.576223909981939e-16	4.705212988226107e-16	7.093795775403358e-16	7.427165143288488e-16	6.193202961850191e-16	5.038513532813448e-16	5.774935202256887e-16	4.096344485024111e-16	1.8610972490448325e-16	4.368188517403699e-17	1.0186828810721027e-16	2.7498207871344547e-16	4.096496554994619e-16	4.675937124641821e-16	5.194159858748537e-16	6.190332318490904e-16	6.322523853294065e-16	7.053215647478137e-16	7.143354821225653e-16	7.990483054070932e-16	8.790360936806748e-16	9.577352059744627e-16	1.0074122192211574e-15	1.1090213410184951e-15	1.1825732994194183e-15	1.1691085688424628e-15	9.776398439545142e-16	7.984741467827339e-16	7.059550029055498e-16	7.239471692325906e-16	7.630469333833116e-16	7.213343277380617e-16	6.572427885174241e-16
145	7.127373500048499e-16	8.289011500023061e-16	9.83860048907611e-16	1.0495996931275846e-15	1.0502427718463074e-15	9.429782478134658e-16	8.271486314500746e-16	6.977264097287867e-16	6.684147082852398e-16	6.922216634109575e-16	8.008686388154178e-16	9.63011722124026e-16	1.0424833503604798e-15	9.830953175551451e-16	9.030979009744907e-16	8.47189948344106e-16	8.682722897160028e-16	1.002070832652401e-15	1.0115454820453371e-15	9.928718297998752e-16	9.53210167696948e-16	9.271946053333812e-16	9.721135423883384e-16	6.810798590937778e-16	5.437412548420745e-16	4.613189850498929e-16	4.984887864214001e-16	4.0462249292642557e-16	2.253233328707503e-16	7.456758365418014e-18	-3.257996294135726e-17	1.9844102665802597e-16	5.8826172361926e-16	8.542671610959634e-16	9.775043023908986e-16	1.0363458425576171e-15	1.0855946990183777e-15	1.0937053825099907e-15	9.760737745058171e-16	7.597443633329713e-16	6.502002435784502e-16	7.698524885750977e-16	9.612110549747106e-16	1.0813458321120645e-15	1.0502867529282025e-15	1.0285894650029568e-15	1.1181270839303072e-15	1.0724217903193223e-15	8.12440545223417e-16
146	-9.981330828609494e-16	-9.093461331057921e-16	-9.366394691038018e-16	-9.210984688131838e-16	-7.807060058676928e-16	-5.574894983377674e-16	-4.646828208548172e-16	-5.617012422257328e-16	-7.693527128887319e-16	-8.654965791218119e-16	-8.852051149650559e-16	-8.573466381545313e-16	-8.973567397747838e-16	-9.403712675120736e-16	-9.867307984422196e-16	-9.916373935571787e-16	-1.0867497226588486e-15	-1.1990170230097539e-15	-1.3061439406951159e-15	-1.4004239544792095e-15	-1.4953195931388883e-15	-1.528608362358083e-15	-1.6814223995020952e-15	-1.229028124760613e-15	-9.876552572318721e-16	-8.502791414926681e-16	-1.0086534482778258e-15	-1.1484375625721431e-15	-1.1424462639308686e-15	-9.078910935501408e-16	-7.025887562424926e-16	-7.063423081052627e-16	-8.357627081710483e-16	-9.497855348927313e-16	-8.345637699576286e-16	-6.43450456928459e-16	-5.342334662367474e-16	-5.815994146994687e-16	-7.446262338841566e-16	-9.302705881373666e-16	-1.0969934874071884e-15	-1.2622315452445107e-15	-1.298346069483394e-15	-1.338391337476196e-15	-1.3087386431649217e-15	-1.2301160698787445e-15	-1.1666808067747886e-15	-1.08285697728936e-15	-1.0447290398447988e-15
147	-7.575492189379692e-16	-6.950290084186682e-16	-6.2459124279464e-16	-5.715166068649817e-16	-7.053788245597458e-16	-1.0763004491551857e-15	-1.5740301928431103e-15	-1.8541074598026622e-15	-1.930848199379081e-15	-1.836820454019304e-15	-1.7104897251449723e-15	-1.6393843580013192e-15	-1.5830158827392824e-15	-1.5610254722828322e-15	-1.4879536190003915e-15	-1.3843473562523121e-15	-1.1563260041160677e-15	-9.810825894421776e-16	-7.87874336937902e-16	-6.948252373112117e-16	-6.748906499112998e-16	-8.013857796822819e-16	-1.0919924796371537e-15	-1.1693369400135017e-15	-1.5216970825719847e-15	-1.708082648979977e-15	-1.854336293851501e-15	-1.8055235180841053e-15	-1.6888401231317108e-15	-1.5112030987811377e-15	-1.3573653044728025e-15	-1.2421797741705864e-15	-1.2221327484528577e-15	-1.2273747801165956e-15	-1.2602232759114972e-15	-1.1929791742975066e-15	-1.0560769957096296e-15	-9.63730048244779e-16	-1.0299936506319124e-15	-1.1424509119285942e-15	-1.133159434598517e-15	-9.647794352850848e-16	-7.45208062213332e-16	-7.36113712549895e-16	-8.915696590902551e-16	-1.012051181771564e-15	-1.0894281187374336e-15	-1.1497145595644278e-15	-1.2026711146989875e-15
148	-6.575844777295902e-16	-6.753967644875377e-16	-6.352648025748269e-16	-5.9586916001542e-16	-6.452728044399124e-16	-7.586766775473923e-16	-8.4461427700813e-16	-7.949157618127835e-16	-7.592256709209019e-16	-7.462190142782772e-16	-7.310761139727894e-16	-5.580405717061643e-16	-4.0674032215204797e-16	-4.3374984933078496e-16	-5.996296667483339e-16	-6.832505700936325e-16	-6.888714882931353e-16	-5.585573919033798e-16	-5.63268104158816e-16	-6.64341002277109e-16	-7.507410206504316e-16	-7.636432765823907e-16	-9.737964005741576e-16	-9.111843959730861e-16	-1.0339028782033641e-15	-1.0171342953934432e-15	-9.69900769537616e-16	-8.830598414907235e-16	-8.48691882796851e-16	-7.583613157605443e-16	-5.930027238379593e-16	-3.9888298922826205e-16	-2.493943324367745e-16	-3.550417959051113e-16	-4.877521801018827e-16	-5.495354463581608e-16	-5.000322295400798e-16	-4.0101087988572257e-16	-3.779381082785171e-16	-4.774020824248157e-16	-6.158088392411337e-16	-7.413158913294004e-16	-7.098707197596614e-16	-6.12934569494243e-16	-4.800898025738691e-16	-3.2206333524751866e-16	-2.582554919927976e-16	-2.4597473051927693e-16	-2.755489692849117e-16
149	5.892115418371234e-16	5.770076785489016e-16	6.272723905671459e-16	6.743274556380237e-16	5.957873251063794e-16	3.7103438490806826e-16	1.39953329537676e-16	7.604899577604364e-17	1.1335195510184406e-16	1.5875640477593231e-16	2.148378276502894e-16	2.0118486721567425e-16	2.860641717311122e-16	2.6521671685987887e-16	1.459657692420257e-16	9.256168903710077e-18	9.384334083477249e-17	3.143267454771882e-16	5.541963847054514e-16	6.241827487052901e-16	5.552314579363206e-16	4.444387426442348e-16	4.9005581952160495e-16	2.951801010373215e-16	7.891756259173363e-17	-4.087756702346554e-17	-6.297559003052053e-18	1.0462841764504504e-16	1.6056218028325014e-16	1.84398638634623e-16	2.690002659427051e-16	4.3199643195587443e-16	4.76443950505998e-16	4.875421305039061e-16	3.5954391874955593e-16	3.461932168840357e-16	4.3409140018117296e-16	5.650715788150842e-16	5.812282921682862e-16	5.587341728264896e-16	5.773403526892489e-16	6.930974070511214e-16	7.51195929540288e-16	7.091524063335862e-16	5.358464461488875e-16	4.1174884377786246e-16	3.835110108214109e-16	4.1444791980774586e-16	4.3931077947879195e-16
150	2.585295205661314e-16	2.682360058051895e-16	2.6569463490259667e-16	2.6300463815442593e-16	2.5541683412720917e-16	1.7739998563626975e-16	1.2241978933454712e-17	-8.379505413985334e-17	-1.3132375091939554e-16	-7.504682998297176e-17	4.819588330614492e-17	7.88393728584801e-17	1.5117207726288677e-16	1.2045058969449836e-16	1.0701378668875872e-16	1.2992294935490247e-16	1.603279003190569e-16	2.1371744741412213e-16	2.065288720864318e-16	1.4874645776878922e-16	8.981669432395819e-17	5.203965608306071e-17	-1.2107435694510478e-16	-7.986645541746077e-17	-1.8647721389316032e-16	-1.4981507331231895e-16	-7.19584948770561e-17	4.656507603663122e-17	6.454118803757283e-17	8.794178108164818e-17	1.457944561587107e-16	2.889028617459478e-16	3.6528199166631077e-16	3.9419471848683387e-16	3.6674763444033743e-16	4.1796084355386333e-16	5.155163604930943e-16	6.130122336705948e-16	5.991236680878437e-16	5.280320665520813e-16	4.336522013380424e-16	3.8329958283579744e-16	4.034316889628503e-16	4.3629265820015986e-16	4.470592029409072e-16	5.09463221739276e-16	5.839802537290706e-16	7.22006873376675e-16	8.473397016798379e-16
151	-2.1896086173339155e-15	-2.0945698892833243e-15	-1.7841644782746064e-15	-1.5538036043473516e-15	-1.351920350464549e-15	-1.2667851887415638e-15	-1.1314680352447468e-15	-1.023914272013574e-15	-8.984055485279914e-16	-8.81625979762144e-16	-9.229687917944964e-16	-9.39161080167557e-16	-8.587395202314291e-16	-7.462613124045637e-16	-5.86413291525924e-16	-5.495996601660604e-16	-6.336515085593113e-16	-6.038561823078881e-16	-5.568635643908944e-16	-4.586007703147223e-16	-3.935453264865422e-16	-4.19321323272205e-16	-3.382833753221057e-16	-1.0093079956780413e-15	-1.5084092054003184e-15	-1.7834718050104424e-15	-1.5335467264437246e-15	-1.2214213992163793e-15	-1.0466675141325693e-15	-1.2481077966895392e-15	-1.53082828948959e-15	-1.6248565379931045e-15	-1.5336216055507953e-15	-1.4384518998630417e-15	-1.4206972430255018e-15	-1.281744684002078e-15	-9.354167091800755e-16	-5.382613104323449e-16	-3.6595902132343345e-16	-4.516219329942067e-16	-5.31024125784984e-16	-3.5572946854443627e-16	-1.1004204094150958e-16	8.337724773905451e-17	-6.414317705638194e-17	-4.185423623744353e-16	-7.56989360011793e-16	-1.1403336118856153e-15	-1.4808939399342847e-15
152	-3.6083704629300184e-16	-3.092430265796239e-16	-2.2523655095656836e-16	-1.3849521338448184e-17	1.8810552387963354e-16	4.2877641054230513e-16	6.287490009877087e-16	7.430921584648817e-16	6.7044197846733205e-16	5.42022777203626e-16	4.617803382012995e-16	4.381530322292472e-16	4.254512177273838e-16	3.1244184157534686e-16	9.808343108394885e-17	7.155888454489138e-18	-3.786987349826775e-17	-1.0182019164883619e-16	-3.133730846818087e-16	-5.436767332424585e-16	-6.268852302718071e-16	-5.278513361236518e-16	-5.254661423991568e-16	-3.2763261276779105e-16	-1.150025175113316e-16	1.9950193502784197e-16	5.103079021201664e-16	7.305948411429807e-16	7.953401232733685e-16	8.156938555562896e-16	7.668622795245156e-16	5.70927238763246e-16	3.320194368373758e-16	2.1185499628824382e-16	3.229250660853401e-16	5.334039704359329e-16	6.680597742238492e-16	6.808871817072967e-16	5.673728152845686e-16	4.0520010003306174e-16	2.175040817697717e-16	6.891309112756824e-17	1.4340935352415826e-17	-5.006717326647316e-17	-1.8477805504816309e-16	-3.3898292276896647e-16	-3.893232097200234e-16	-1.5991761184281364e-16	1.3042451422609632e-16
153	9.058154339180135e-17	9.741998228526053e-17	1.1031583248051298e-16	2.29880867048785e-16	4.0595506023923947e-16	5.784884155348724e-16	6.23830819776681e-16	5.910586723303767e-16	4.570921021662194e-16	3.911695905823105e-16	3.98304986030782e-16	4.2525307715594876e-16	4.849998580421146e-16	4.1256363109007327e-16	2.674566881877489e-16	1.9713053659632284e-16	2.0708353052259736e-16	5.1291118331625696e-17	-2.0654325715068867e-16	-5.223117238444059e-16	-6.440007280358433e-16	-5.966315891211985e-16	-7.287793780460509e-16	-4.517813782345376e-16	-6.215781778910269e-16	-4.673628355091103e-16	-3.280553861881887e-16	-1.2526171808957842e-16	-1.3726079625158956e-17	1.9259885963612523e-16	3.8881254996295527e-16	4.651120535819895e-16	3.6029841071276945e-16	1.6619843683490824e-16	2.0071918458633666e-16	4.395350554564072e-16	6.806213944466752e-16	7.730540713973593e-16	6.351581739215271e-16	4.464249148428356e-16	2.528855978015607e-16	1.0594176749930487e-16	1.0062827777113383e-16	-1.5492967673254928e-17	-9.925039011429598e-17	-1.2745103549138357e-16	-8.625988336317311e-17	8.256692486390402e-17	2.2540236041718553e-16
154	9.387399688948693e-17	3.2129243696045725e-16	2.8956082080076365e-16	1.7976501601508267e-16	4.68307863016622e-17	2.5053022982156046e-16	5.893453426971771e-16	8.413558210681576e-16	8.246509313147376e-16	6.909428342973356e-16	5.477120563951674e-16	6.172322031647057e-16	5.726895269585596e-16	3.341440613202839e-16	-8.894932503466392e-17	-3.4987253572599756e-16	-6.1564321070781195e-16	-6.895983955698618e-16	-9.487606238362359e-16	-1.0199911972676262e-15	-6.498572024196124e-16	2.3105967194439443e-16	3.6185135921224484e-16	9.036748083245199e-16	9.035647676801214e-16	9.676901226892406e-16	1.1017086785519292e-15	1.276206757437173e-15	1.2179898718698622e-15	1.004804619076129e-15	7.682928997880896e-16	5.942386628945823e-16	3.9122597240100065e-16	2.0300216487447404e-16	1.9416766869653432e-16	3.2000533195201555e-16	4.629420176211651e-16	3.6578973886106335e-16	9.034277023735195e-17	-1.2047592078757413e-16	1.1415606914064247e-17	3.452459225513858e-16	7.153575181107368e-16	7.923467048428111e-16	7.107174715206388e-16	6.488698066323341e-16	6.651821153639165e-16	8.713279248320167e-16	1.051488991830932e-15
155	7.248181553643125e-16	6.961679567119793e-16	6.749290952839945e-16	7.609518809402728e-16	9.457575241772799e-16	1.0812285444104262e-15	1.0806408230010667e-15	1.0363260136731387e-15	9.519310738866347e-16	9.044838491118856e-16	9.321124227323381e-16	9.469966261925057e-16	1.0469092686874607e-15	1.0575305469193283e-15	1.0053027244371577e-15	9.16791966533453e-16	8.93996019396581e-16	7.974799244594976e-16	6.476753119519769e-16	4.608277329194415e-16	3.866705129820582e-16	4.6186126995652e-16	4.2194078349578397e-16	6.178111279389488e-16	5.790964042893108e-16	7.229335207909301e-16	8.625348660751657e-16	9.577249606599691e-16	9.072833194369492e-16	8.512557481790254e-16	8.139756059455185e-16	8.384106799123308e-16	8.30246690873505e-16	9.01029518122791e-16	9.887495924625124e-16	1.1596687160587756e-15	1.3110368709652276e-15	1.3801107717985767e-15	1.2395001931855352e-15	9.77535454842184e-16	6.717020686250967e-16	5.274845411252581e-16	5.77772230903885e-16	6.133231813946845e-16	6.297699150173797e-16	6.505028172314624e-16	7.407221678844823e-16	8.937242076618085e-16	1.0223421146254524e-15
156	-1.0260580869207658e-15	-1.113004232584134e-15	-1.1462105555415471e-15	-1.0596974463023446e-15	-9.228627225389146e-16	-8.783375882693479e-16	-9.759804205503834e-16	-1.102474030633459e-15	-1.2531732986722818e-15	-1.3166046125006862e-15	-1.3105429496920013e-15	-1.110209233935667e-15	-9.143532145011734e-16	-8.420656744964431e-16	-9.64226309558087e-16	-1.1056641031419243e-15	-1.2079598602774588e-15	-1.1806664276528404e-15	-1.1805119142401824e-15	-1.2705099766491694e-15	-1.4204186085329607e-15	-1.5311049734918298e-15	-1.7877611260500242e-15	-1.5284711916819271e-15	-1.446177264163596e-15	-1.2939528745919766e-15	-1.3018010182905936e-15	-1.3140047712063774e-15	-1.2905015257368226e-15	-1.1294701896607959e-15	-9.896123766619653e-16	-9.688661880342584e-16	-9.967244040196506e-16	-1.058212737802408e-15	-9.686056724480754e-16	-8.55363232683367e-16	-7.954564412952318e-16	-8.074312669698491e-16	-8.944497055357306e-16	-1.0485923476240337e-15	-1.222808436407352e-15	-1.3482220110139496e-15	-1.2354628397327507e-15	-1.1221226191244024e-15	-1.0859294742580838e-15	-1.1590893271518792e-15	-1.2298531896883284e-15	-1.1081667980121965e-15	-9.359273805749142e-16
157	-1.0437940079679986e-15	-9.097182873294359e-16	-8.329158134936413e-16	-8.360104571444767e-16	-8.640555485986833e-16	-8.02373487171625e-16	-6.384547479243301e-16	-4.533748401906994e-16	-3.903868181385425e-16	-4.317496180341806e-16	-5.262904845009142e-16	-5.015739022087739e-16	-4.2024371426546634e-16	-4.0099017089954386e-16	-4.3545372205942303e-16	-5.034379074624587e-16	-5.65215766351662e-16	-5.803632496716634e-16	-5.67879939672785e-16	-5.554627894722115e-16	-5.288035974309332e-16	-4.66401365883322e-16	-5.426442644145019e-16	-2.392685943927152e-16	-6.065209143014244e-17	1.396600693151729e-16	2.0716200618655133e-16	2.343590396821921e-16	2.0375402648745332e-16	2.4095078958462737e-16	2.4973019025318366e-16	1.5550404832937685e-16	4.7494234122642735e-17	-4.9924590079431014e-17	7.659657241123492e-17	2.7108040354749426e-16	3.6863481872325486e-16	2.50953372685936e-16	1.8389398522238033e-18	-1.8743463888117078e-16	-2.7045470237276317e-16	-3.7440744366493153e-16	-4.440829841986523e-16	-5.894946705560765e-16	-4.9881479123879565e-16	-2.1230232868166117e-16	1.0242262192545557e-16	2.852088338448585e-16	2.811740323836407e-16
158	2.0204240028917904e-16	2.630202092808753e-16	3.121683732894919e-16	3.7330235851967603e-16	3.732868286832664e-16	5.278191715974537e-16	8.286179230219791e-16	1.1545142300967289e-15	1.2102235391567039e-15	1.0518485870363146e-15	8.513700105238142e-16	7.628786507623347e-16	7.971479886210034e-16	8.305621225430343e-16	7.240055154932068e-16	7.079833163049546e-16	7.545675995320495e-16	6.841420075215663e-16	4.804292651516462e-16	1.6550859449267427e-16	-5.472688278615543e-17	-7.387455640851408e-17	-4.499745743275028e-17	5.276936365331716e-16	9.928121631376346e-16	1.4341629514900368e-15	1.6520430897038176e-15	1.6770065108769763e-15	1.546996096890839e-15	1.421075715179999e-15	1.2302757919385897e-15	9.979123329623765e-16	8.381947459919447e-16	9.530659371208011e-16	1.2284638221165723e-15	1.4620444604420804e-15	1.560459104587841e-15	1.5687278500656923e-15	1.5234352247784816e-15	1.4603640281286596e-15	1.2804093447194974e-15	1.032124699984652e-15	8.199235574347451e-16	6.019390917877074e-16	5.420242728805659e-16	6.289463048078078e-16	8.075568670040719e-16	1.0201362103534136e-15	1.104209876529057e-15
159	1.739134458756681e-16	1.6583780847470633e-16	2.0904011154208871e-16	4.492759015326243e-16	8.126519679006628e-16	1.2702694524191756e-15	1.6120082356831291e-15	1.7642363143153227e-15	1.675889538656529e-15	1.4785162895274389e-15	1.3201964094959876e-15	1.2315898440037373e-15	1.0895512972381657e-15	9.779215506342409e-16	6.932324035302951e-16	5.100852019301795e-16	4.060520043913287e-16	8.992965598474796e-17	-4.13464838628128e-16	-9.767236052433783e-16	-1.2250908069356045e-15	-1.0683977732146435e-15	-8.846845369405908e-16	-3.3971073036116e-16	-4.7180685105242547e-17	3.1586177203748863e-16	6.528177997201191e-16	8.62285335755412e-16	9.420688166371469e-16	9.243087839448083e-16	7.949437265482579e-16	5.317529483467701e-16	3.453834828569205e-16	4.0764814592697918e-16	8.106557438774397e-16	1.2713994568602029e-15	1.5231838040958693e-15	1.4915236685615596e-15	1.1759026488074332e-15	7.269393766027402e-16	2.397893570114029e-16	-1.066936854833618e-16	-2.0250448345723138e-16	-3.214982232075233e-16	-5.07164392536873e-16	-6.947125381377551e-16	-6.411034853684208e-16	-2.45508429663128e-16	1.944695396872442e-16
160	-9.22103974021424e-16	-9.563978974725018e-16	-8.401567644124247e-16	-7.226375257804881e-16	-7.52159729593961e-16	-8.171723186231572e-16	-7.863343164124027e-16	-6.449876337586469e-16	-5.320151764839107e-16	-4.893812324708896e-16	-3.8161726687130175e-16	-3.2145885837185776e-16	-2.1846390885746247e-16	-2.804374320918768e-16	-3.667275484667553e-16	-3.2650146637355525e-16	-1.349869013812517e-16	-2.3090142234910616e-17	-8.253403750981834e-17	-2.3773533049890684e-16	-2.9581850123100287e-16	-2.0749341779079782e-16	-1.5012762260050955e-16	-1.778039398318924e-16	-3.100420380005745e-16	-3.5653766875608744e-16	-3.5961117250987587e-16	-3.6725454025283364e-16	-3.7843598760675277e-16	-2.82061321723213e-16	-1.3085800254361115e-16	-1.125631553046381e-16	-3.628875315397003e-16	-6.259341614523648e-16	-7.746813755816481e-16	-6.549739570088858e-16	-4.528878808195964e-16	-2.576513465168392e-16	-1.213684849356054e-16	5.823573716746376e-17	2.1490670467284928e-16	3.232842904553056e-16	3.671557304779329e-16	3.8051749666066597e-16	3.9657867199614347e-16	3.698877911454555e-16	2.4423005480439446e-16	3.2155015742829447e-17	-2.06810586841718e-16
161	-8.97389404789166e-16	-8.022688933248086e-16	-7.719423948843481e-16	-9.157357062186285e-16	-1.0428528629013677e-15	-9.06769312665986e-16	-4.728633450546809e-16	-1.1292441140065297e-16	-8.503454722075205e-17	-3.512889529143997e-16	-4.836364900725029e-16	-3.2572534132452687e-16	-7.655297085816225e-17	-1.2929496507242583e-16	-4.2331478821156313e-16	-5.555152370168461e-16	-3.8161879764230804e-16	2.0044089318593386e-16	5.169181032481415e-16	5.671845262757632e-16	4.783879464893796e-16	3.570500919714188e-16	1.729207368192658e-16	-3.690441247276705e-16	-6.423646004204298e-16	-5.937240243890131e-16	-2.6345726517289577e-16	-1.1048013363724627e-16	-2.4098405165939853e-16	-4.878245154099885e-16	-5.808310440790601e-16	-5.325654902279517e-16	-4.937341468867701e-16	-5.685317076569279e-16	-6.203193746011385e-16	-4.408575456408369e-16	-1.6836326899930457e-16	2.4562255955478253e-17	-2.7820265895917696e-17	-2.2550305307598404e-16	-3.574425392397024e-16	-2.6466209316485046e-16	-9.311667981093725e-17	-7.049468160906698e-17	-3.141196866731362e-16	-7.110521791199177e-16	-9.859204370462927e-16	-1.1081871081382045e-15	-1.1548448121370583e-15
162	-5.398544806855865e-17	-2.8707055133039064e-16	-3.7165147683648773e-16	-3.364723156251685e-16	-2.803491814415716e-16	-2.5959479749862277e-16	-2.333706996701918e-16	-1.7504501522922638e-16	-9.427800887725494e-17	-5.2840652584664563e-17	-3.584790328722022e-18	-1.0706171613836913e-16	-1.8296153651886338e-16	-2.4467940464793707e-16	-1.3266062401373196e-16	1.490688217320238e-16	3.675355738709448e-16	3.6339483706747106e-16	1.3083670245565389e-16	-6.752683619263484e-17	-7.068615800829543e-17	3.4518310515020273e-17	1.9893766183514782e-16	1.027175423179746e-16	1.6895898939734954e-16	2.321915236396031e-16	2.5946169672789526e-16	1.7449222745372177e-16	1.013008254845898e-16	1.6197509297932413e-16	3.0961507868243386e-16	3.941498658987861e-16	3.2422173435358845e-16	2.6808265386137397e-16	2.123264953806574e-16	2.1609595291018533e-16	2.1148168208864158e-16	2.587585884584031e-16	3.348238477616879e-16	4.3928286140061883e-16	4.715190222929256e-16	4.696231974430531e-16	4.833588133144523e-16	5.933249124375578e-16	7.100500418301963e-16	7.33543233883539e-16	6.510180019597408e-16	5.306173806833081e-16	4.721142783122593e-16
163	-7.081559248207143e-16	-8.780777277215326e-16	-9.371249114530463e-16	-8.572531240620354e-16	-8.192226156949554e-16	-7.226382476653329e-16	-6.183695543941803e-16	-4.964530533142122e-16	-5.192528273728708e-16	-5.783822401725073e-16	-5.513783678465419e-16	-5.392780992051154e-16	-3.6569571037773154e-16	-2.951856556644798e-16	-2.5498088710480065e-16	-3.0159140041757975e-16	-3.457159700126912e-16	-2.2503469471637943e-16	1.609972310881993e-17	2.338328126022683e-16	2.7185495760269753e-16	1.1278192601181354e-16	-1.3042993710507354e-16	-1.4064740464693093e-16	-2.946566246032948e-16	-2.5173724112561993e-16	-2.6693657329959447e-16	-2.5039712826910927e-16	-3.277949811011022e-16	-4.386121657792608e-16	-5.972949717662331e-16	-7.596108287320532e-16	-9.401598554998184e-16	-9.328872004596937e-16	-8.158947141761468e-16	-4.701980843503361e-16	-1.245772874612649e-16	8.950441188551783e-17	2.6791827525920787e-17	-7.137425648133013e-17	-7.411298401555065e-17	1.235062389130232e-16	2.492551694712174e-16	1.4141987886135547e-16	-1.272368815032816e-16	-3.464250633441205e-16	-4.755474820134177e-16	-5.758320389215463e-16	-7.0353569772087e-16
164	-9.71798004684278e-16	-1.0956381251228001e-15	-1.1097245480030722e-15	-1.0631255168419411e-15	-1.0324100196028205e-15	-8.99715422994979e-16	-5.98510820636788e-16	-3.2922372762520196e-16	-2.8701061218804164e-16	-4.851729569102522e-16	-6.397788090421235e-16	-6.946632500982958e-16	-5.439481832701398e-16	-4.729324889941315e-16	-4.57662238519433e-16	-3.872981340740169e-16	-3.078911776467554e-16	-1.1655812542091977e-16	-1.694784619092001e-17	6.23969044077114e-17	1.3713810119027595e-16	1.4802657128663437e-16	1.5815360211543014e-16	-1.9552597971456506e-16	-4.059200622638172e-16	-5.233638527599042e-16	-4.819203177685879e-16	-4.520582863748037e-16	-4.588055058142839e-16	-5.225269941751503e-16	-6.128442914148545e-16	-7.815801247862e-16	-9.891649809660063e-16	-1.1377420273062732e-15	-1.1521694945891222e-15	-9.26212544920273e-16	-6.343215648014662e-16	-4.2698882634793666e-16	-4.585333002865511e-16	-5.866059936092574e-16	-6.141044301547876e-16	-4.2735371606357166e-16	-2.7412082490467455e-16	-3.6088035775866295e-16	-6.828203847590763e-16	-9.760315403754589e-16	-1.004322801821252e-15	-8.91469636253546e-16	-8.858160726365627e-16
165	-1.9889096090400607e-15	-2.0017823391355527e-15	-1.874113906031452e-15	-1.775613297813207e-15	-1.7000028176266091e-15	-1.5370188415583047e-15	-1.3305057648032263e-15	-1.1164895422612268e-15	-1.214578851162516e-15	-1.4984064275112443e-15	-1.6420602638749312e-15	-1.5252297942351737e-15	-1.257434064164273e-15	-1.2973896512932294e-15	-1.5329488001661919e-15	-1.6602569013365336e-15	-1.416980885476329e-15	-8.645233644532949e-16	-5.916894368765595e-16	-6.828057963043697e-16	-8.410263319683589e-16	-8.084008190180068e-16	-9.061340035245296e-16	-8.482189657523918e-16	-1.1415233369285859e-15	-1.1810118114047878e-15	-1.023471880796198e-15	-8.429707416906609e-16	-9.472402977708713e-16	-1.1522858905802145e-15	-1.300456477595543e-15	-1.3012159695868392e-15	-1.3525948347489475e-15	-1.5189110358960595e-15	-1.5960226858196803e-15	-1.2924721711067104e-15	-7.949165197009733e-16	-3.6214692195196575e-16	-2.3756358444556647e-16	-2.820928135507026e-16	-3.6423146299164675e-16	-3.6726613179886916e-16	-3.39274012340475e-16	-4.2665794236819943e-16	-5.208033159641784e-16	-5.362535837986966e-16	-5.918975233672281e-16	-7.03929024863888e-16	-8.439736144408722e-16
166	7.113107487429459e-16	6.924407920305109e-16	6.966277925353862e-16	7.968056005472821e-16	7.724438096695442e-16	4.970174862805324e-16	-9.336520346710058e-18	-3.628029478032415e-16	-4.501455618957103e-16	-3.0396789477304706e-16	-1.1779697019222752e-16	-1.2132399385355058e-16	-1.415622701785479e-16	-1.2666698666646486e-16	-5.612995694323517e-17	-2.4208667227990507e-17	5.0912062288234354e-17	9.32248287401373e-17	2.41611949570068e-16	3.4539706089949144e-16	3.59629734155796e-16	3.037966828290559e-16	2.5294125748364804e-16	2.262393245794382e-16	-1.9956488729662755e-17	-2.681905257457897e-16	-4.924500495660399e-16	-4.638412650426762e-16	-3.6618054604062327e-16	-2.600574245959598e-16	-1.744673079670364e-16	-6.921401898969243e-17	-1.124181149930005e-17	2.9870715606775476e-17	-1.0596440666532072e-16	-2.321613501821488e-16	-2.5910706240226745e-16	-1.6279850771090043e-16	-9.905476475464479e-17	-9.91570327977917e-17	-1.3929006039560012e-16	-1.434767221267433e-16	-1.2724901928887937e-16	-1.5502769211951486e-16	-2.7552228681284883e-16	-3.6948648878074394e-16	-4.488403861893087e-16	-4.3895895879150225e-16	-3.5238127304919035e-16
167	9.811130773394101e-16	9.690788040552858e-16	9.64633681918394e-16	9.51377749276136e-16	8.708743619289522e-16	6.831226489792439e-16	3.436293459380314e-16	1.696851623890637e-16	8.638246117175704e-17	1.974766867317337e-16	3.7208022484814056e-16	4.129696116751865e-16	2.331758851877893e-16	-4.609093950448137e-17	-1.990952237435116e-16	-1.977306458834267e-16	-7.889419744978571e-17	-8.965788376545217e-17	-1.1520030834879604e-16	-7.536581286624027e-17	8.012103172543342e-17	2.378192638115291e-16	9.219835237266255e-17	1.1860769282399963e-16	-2.127176828434717e-16	-3.8166026514907856e-16	-4.886800796910188e-16	-3.9903394995228065e-16	-3.7801794032153813e-16	-3.7434518504519334e-16	-3.801281171798895e-16	-3.2767923410211617e-16	-2.689523815652114e-16	-3.24033447981104e-16	-4.837468553666709e-16	-6.282151119855417e-16	-6.863759897042337e-16	-6.078291760553923e-16	-5.10238737412014e-16	-4.446444130378001e-16	-4.1939079487427525e-16	-3.801608212196062e-16	-3.45424766537532e-16	-3.711879295540017e-16	-5.176291610978892e-16	-5.99677302267925e-16	-7.496054686967027e-16	-8.615503981605762e-16	-9.298055161722456e-16
168	-5.810572846693555e-16	-5.38522857665069e-16	-5.836980432322602e-16	-5.200071400322119e-16	-3.1434373529022066e-16	-4.436276337720991e-17	7.818813848509973e-17	2.212254969265743e-17	-6.375492268857088e-17	-6.806300224824289e-17	-1.1999568492321506e-16	-1.7126847187856116e-16	-3.772988450784805e-16	-5.395386387808067e-16	-5.9467514664193e-16	-5.305344622518106e-16	-5.022636985129722e-16	-4.3518608055750836e-16	-4.421537303886973e-16	-4.641400714460287e-16	-4.608945010217166e-16	-3.8565473889089997e-16	-4.751720475223981e-16	-3.175555463771739e-16	-3.4614781599199295e-16	-3.7915921064588246e-16	-4.055350754317973e-16	-3.414825082455572e-16	-2.522211456497959e-16	-2.0096222297298129e-16	-2.497582628688165e-16	-4.542953205474141e-16	-6.613902214028355e-16	-9.197110591988407e-16	-9.131893389142701e-16	-7.979198796575216e-16	-7.205705582677227e-16	-8.175367053530417e-16	-9.474693824676112e-16	-9.68058970510318e-16	-7.946218444751765e-16	-6.755877968625202e-16	-6.883504807164655e-16	-8.696033734712298e-16	-9.903920248402607e-16	-9.626726623040785e-16	-8.792910710140773e-16	-8.01140965256509e-16	-7.610223725687049e-16
169	-7.803062457158931e-16	-6.671090987357296e-16	-4.878451755568685e-16	-4.1829544687060027e-16	-4.779355004100964e-16	-4.3973702394715603e-16	-2.054975045188053e-16	8.478133048347255e-17	1.853154694760128e-16	8.073206116840693e-17	-1.0146689361295927e-16	-2.6009524640833596e-16	-3.351322483066298e-16	-4.1391331044554405e-16	-4.1898322777564444e-16	-2.7233216272715855e-16	-8.385597862854516e-17	5.598464934961994e-17	5.753958413279491e-17	3.2561941391067196e-17	5.811346364852172e-17	1.3656856912710202e-16	8.849139367265111e-17	9.165287319622656e-17	2.9133393551777186e-17	4.152421953209546e-17	1.8324368689580497e-17	-4.2030497246201604e-17	-1.5663235695734432e-16	-1.5925270306245566e-16	-4.8234623704608194e-17	2.250156136518066e-17	-1.0944419770314702e-16	-3.722908479403836e-16	-6.23396887896064e-16	-6.746094645392672e-16	-5.602409440960572e-16	-3.7086253037965017e-16	-2.3250497204780893e-16	-1.4210336523694092e-16	-7.138216744354351e-17	2.453250130095985e-17	1.6485880488787917e-16	2.4945660190997556e-16	2.2874758661447944e-16	6.32612544867033e-17	-1.428964131937413e-16	-2.2497838120544494e-16	-2.1116579928959716e-16
170	-1.072174103256094e-15	-1.1191650220284189e-15	-1.1897998055937468e-15	-1.1957362036129292e-15	-1.1051777427941123e-15	-8.969057066638218e-16	-6.876536966667198e-16	-5.538493810094922e-16	-5.578671125848663e-16	-5.937241121720884e-16	-5.80449076527994e-16	-5.829995322769712e-16	-6.008731968840537e-16	-6.811002344981606e-16	-6.581594810743131e-16	-4.804058841467151e-16	-3.5452204107523267e-16	-2.6638606146632005e-16	-2.9948804443249215e-16	-2.492717061360918e-16	-9.012879917009945e-17	5.326634471352785e-17	-1.5184963535167284e-16	-2.4838438087349163e-16	-4.211827414262759e-16	-4.1858235941036114e-16	-4.463221008691308e-16	-5.125601229663438e-16	-5.787585983781385e-16	-4.912127828029856e-16	-3.7750333282036934e-16	-4.402943019918554e-16	-7.189518906105863e-16	-1.0370915993196678e-15	-1.1496843567130903e-15	-1.0355561956811523e-15	-9.257393607160956e-16	-8.743760901626919e-16	-8.143416091068434e-16	-6.103613992658307e-16	-3.3217902040098385e-16	-1.2718829378837447e-16	-2.976366208277012e-17	-6.511923723474871e-17	-1.0566372293973828e-16	-1.3851900427277764e-16	-2.2791926006063643e-16	-3.638319581589597e-16	-5.505046630989608e-16
171	-4.236945813938106e-16	-3.2327442989855216e-16	-3.065914752519807e-16	-2.9204272267918276e-16	-1.9757190873441342e-16	1.603864347178489e-17	2.3935061576294773e-16	3.6152180351710324e-16	3.593056522063329e-16	2.7950784797899025e-16	1.1767169226790523e-16	-1.2803076033860046e-17	-1.6085319188950783e-16	-2.602052568888374e-16	-3.2576124014968953e-16	-2.538447132320211e-16	-1.6734013086414767e-16	-9.815547656600984e-18	1.1170501596571422e-17	-4.7602747576813313e-17	-1.1890844547349473e-16	-1.0698760596047899e-16	-1.2462023685094107e-16	-1.0397101100261856e-16	-6.739737527008597e-17	-3.929607457391016e-17	1.502877238825424e-17	8.929653386202778e-17	1.4323006214002482e-16	1.7179562928792713e-16	1.396483218749026e-16	-1.2447172761793421e-17	-2.3064574988415157e-16	-4.997184899029481e-16	-6.193519160135646e-16	-6.198798107992618e-16	-5.487550447327403e-16	-4.661493759304342e-16	-3.798641812279667e-16	-3.0601864152968836e-16	-2.3180767712111503e-16	-2.1463420389309025e-16	-1.9561886079150312e-16	-1.9362174175422856e-16	-2.2415045869957983e-16	-3.154939471223813e-16	-4.3360797833117435e-16	-4.52463066976899e-16	-4.144110913460542e-16
172	-1.820260271454483e-17	9.428142940980766e-17	1.3281189952317452e-16	1.7635710560089924e-16	1.1559956781309123e-16	5.5263827594349254e-17	3.2971619965951044e-17	2.151334123428323e-17	4.599943699288115e-17	2.3667541947836248e-17	-8.094825043863036e-17	-1.7806527261419665e-16	-2.7721282903861004e-16	-2.5300139164495683e-16	-1.2701281410278654e-16	7.880537705801568e-17	7.710763160121706e-17	2.2998830659937377e-18	-8.233100573504436e-17	8.196155124894799e-17	4.3688990223122814e-16	7.385276488256635e-16	6.981631799414281e-16	4.707661757539601e-16	3.520511550494016e-16	2.361546832153596e-16	1.201121273655773e-16	-5.668057417199517e-17	-1.9250991796485614e-16	-2.520373611505908e-16	-2.82451754570533e-16	-3.890371794854125e-16	-5.197501483734353e-16	-5.052272152170572e-16	-4.0098329123611527e-16	-3.8768625494075337e-16	-5.518444001821299e-16	-7.811035574768717e-16	-8.334815134122475e-16	-6.955166315219906e-16	-5.027698253334827e-16	-4.482989055655507e-16	-4.3158945478576597e-16	-3.085609220566735e-16	-1.4031933016423475e-16	-1.4747962883610989e-16	-3.3952591913562416e-16	-4.517451362379644e-16	-3.4051408781122277e-16
173	1.657867875769919e-15	1.8310332315216783e-15	1.8491126460436718e-15	1.7586924869729697e-15	1.5529387056182541e-15	1.467558933975972e-15	1.530664530324248e-15	1.6243497861478913e-15	1.6646284819256719e-15	1.5366559050014901e-15	1.3049758885377303e-15	1.2079712991026537e-15	1.2843659895054047e-15	1.458721968862874e-15	1.5233852191127334e-15	1.4431823426884603e-15	1.1352263796114418e-15	1.007852391244772e-15	9.980394713451885e-16	1.2736454814335978e-15	1.672479494320599e-15	2.0195823012701504e-15	1.980685151608678e-15	1.7317031705073458e-15	1.703790477863887e-15	1.7642630271271021e-15	1.906372292304973e-15	1.857619869415667e-15	1.630211323452913e-15	1.2899986349137476e-15	1.0132857973894602e-15	8.943132114707907e-16	9.010714151441653e-16	1.1700288420535653e-15	1.4471949234638195e-15	1.4997155984240309e-15	1.2239023595994212e-15	6.588784239398269e-16	1.8968546748237794e-16	8.044338325938768e-17	3.820446233680679e-16	7.768384285979144e-16	1.082489799330659e-15	1.315742769355794e-15	1.4784582263109157e-15	1.519194239914885e-15	1.4430491978987861e-15	1.3995013337269208e-15	1.5254370512612757e-15
174	1.1472821678802623e-15	1.295992855485091e-15	1.3310033653603374e-15	1.3430386249099449e-15	1.3331640255999011e-15	1.3753307303555488e-15	1.3740951817010845e-15	1.3437586886230603e-15	1.225294347512957e-15	1.0410585250415419e-15	7.982289889346209e-16	4.853788023625922e-16	3.750329100985718e-16	4.481458107551279e-16	8.215763697022375e-16	1.2560541462525123e-15	1.5623071858212159e-15	1.7386565455663153e-15	1.910240322824133e-15	2.1607659200090985e-15	2.465715841801138e-15	2.6889069803065284e-15	2.562030775818223e-15	2.3914485334177794e-15	1.9258304153094767e-15	1.6064794275221318e-15	1.5127730613665045e-15	1.5801898658942773e-15	1.5062397990109828e-15	1.2644393958178616e-15	9.819586443862496e-16	9.07851723631944e-16	9.270408345331202e-16	1.1441630811721007e-15	1.1584660794232208e-15	1.1032768039771776e-15	9.992676367416842e-16	8.803417858994055e-16	7.4408480349502475e-16	6.979138493649465e-16	7.78064361873997e-16	9.512131105238543e-16	1.116625715935275e-15	1.1871512929204312e-15	1.236359379949472e-15	1.3059713305710654e-15	1.3767773041178022e-15	1.4969245084545687e-15	1.6239471136774033e-15
175	-8.628886085103825e-16	-8.952779196894491e-16	-9.718241546382646e-16	-1.0000326358506434e-15	-9.002188736059515e-16	-7.044297560766038e-16	-5.345740938424629e-16	-4.250682725618831e-16	-3.816434686523698e-16	-3.895548367706889e-16	-5.353550338777299e-16	-6.508204009446302e-16	-8.39905455593688e-16	-8.887240181971553e-16	-9.556613659536025e-16	-9.39877751386393e-16	-1.0148746650383722e-15	-9.621007758875918e-16	-9.501538383904512e-16	-9.109733461451904e-16	-8.187384847827261e-16	-5.829595689835121e-16	-6.038933488121094e-16	-3.997258060061379e-16	-5.559967848182001e-16	-7.185582409057126e-16	-8.103458662923191e-16	-6.165851032329431e-16	-3.7108959758126466e-16	-2.959292091431348e-16	-4.517679077464428e-16	-7.309664278938947e-16	-9.303149016786426e-16	-1.051240662944288e-15	-1.0273241844766077e-15	-9.826093710255676e-16	-1.0040476184298935e-15	-1.1164379637706015e-15	-1.2272684444839668e-15	-1.2426263325374099e-15	-1.1016598522383457e-15	-9.661676742350302e-16	-9.1488803149994e-16	-1.0220090607123536e-15	-1.133210470947861e-15	-1.1366493806569584e-15	-1.0381909101366919e-15	-8.36753527681323e-16	-6.134825146833357e-16
176	-5.380457633177883e-16	-6.70888141919484e-16	-7.22956126649172e-16	-6.955050315925428e-16	-6.482635641260649e-16	-5.141086234135793e-16	-3.119050571084972e-16	-1.0148198830269605e-16	-2.0290506406150447e-17	-2.026733642921443e-17	4.769393688149586e-17	4.774505773331841e-17	2.236718206951174e-17	-1.8655554403120777e-16	-3.753697060380139e-16	-3.7782232051537123e-16	-2.327641976242847e-16	-4.156509332407559e-17	3.174062663314171e-17	3.408046259344744e-17	6.801398147721354e-17	1.6458330647989455e-16	1.628482222624793e-16	2.11707036366349e-16	1.1351547792645036e-16	7.742239582891629e-17	-5.291401254129644e-19	-6.339297435511206e-17	-9.909246649437245e-17	-4.329427495978183e-17	-4.473711588186622e-17	-2.2878612881605435e-16	-5.99060789948257e-16	-8.006250655529414e-16	-7.9253143978512e-16	-5.161810944161547e-16	-2.554454873871271e-16	-1.100597713283939e-16	-1.056924769740506e-16	-4.466917919141051e-17	9.78591160463354e-17	3.1611224876358134e-16	4.2838227902649634e-16	3.9105393538340543e-16	2.365004709865557e-16	2.0457595316944244e-17	-2.306298849380885e-16	-4.4387165450522787e-16	-5.604489800309245e-16
177	-9.068405727033278e-16	-9.477788825768581e-16	-9.584422333324846e-16	-9.741832739686724e-16	-9.757341663548227e-16	-8.740434447468466e-16	-6.59586686918996e-16	-4.505897780894288e-16	-3.877400026016771e-16	-4.992395028909765e-16	-6.192163689686436e-16	-6.365185910951058e-16	-6.236986235030409e-16	-6.8904307121985e-16	-8.078755773977092e-16	-8.419019335841941e-16	-8.176532613340676e-16	-6.212631461508737e-16	-5.262500958445236e-16	-4.058005567189499e-16	-2.470785477860259e-16	-8.412987959556517e-17	-1.78651250531302e-16	-2.531094067392037e-16	-3.7513943151057054e-16	-4.031497004093073e-16	-4.236705255301532e-16	-4.895883943275649e-16	-5.586698895819412e-16	-5.167433941181246e-16	-4.1198481077754707e-16	-3.6665321127519234e-16	-4.969074422915998e-16	-7.338082147608728e-16	-8.540802313707541e-16	-7.392569038546236e-16	-5.335978665268596e-16	-3.9051917286470665e-16	-3.5290277114487977e-16	-3.114402922659721e-16	-1.9759153835725684e-16	-9.969558970345084e-17	-1.1721213937504932e-16	-2.9580153946675095e-16	-4.626437075054315e-16	-5.06837558794045e-16	-4.743380863083746e-16	-4.8980943286739675e-16	-5.714800662940421e-16
178	-6.983833533491452e-16	-7.859726407871698e-16	-8.407899669922733e-16	-8.701305573186944e-16	-8.749702637051719e-16	-8.44243720599931e-16	-7.450071807231422e-16	-6.509126092551597e-16	-5.692559351528257e-16	-5.58199390517527e-16	-6.123600163527671e-16	-6.211119216286345e-16	-6.753219904893357e-16	-7.351197407300761e-16	-7.897501598071617e-16	-7.940750013513559e-16	-7.045640925218006e-16	-5.3152408782325465e-16	-3.870285032808567e-16	-3.34239217552608e-16	-3.547669724098063e-16	-4.3549138979193226e-16	-4.13354786649952e-16	-6.095400650715912e-16	-7.364072868046066e-16	-7.834569881738374e-16	-7.004004137561622e-16	-6.293276138634193e-16	-5.654648774520874e-16	-5.728101970475006e-16	-5.86926564108122e-16	-6.410307852520354e-16	-7.413543352424931e-16	-9.076053797586815e-16	-9.678015216337025e-16	-8.550782890059698e-16	-6.340791474988217e-16	-4.819305371660248e-16	-4.452895214996326e-16	-4.862863432230056e-16	-4.813928562503482e-16	-4.336194147400071e-16	-4.411141612780179e-16	-4.96505018711272e-16	-5.750753883204787e-16	-6.146466747687187e-16	-5.747138977086741e-16	-5.854856755126183e-16	-6.355810089975883e-16
179	-9.431176040086575e-16	-9.043935179590895e-16	-8.151748068271541e-16	-8.253311391933209e-16	-8.846383405908149e-16	-9.401652911369816e-16	-9.596688082069544e-16	-1.0285752142456659e-15	-1.1161058365586309e-15	-1.1312185259298981e-15	-1.017171977233213e-15	-7.623832081148516e-16	-6.216684973052106e-16	-5.85454693739756e-16	-6.310749754225559e-16	-5.935882830999702e-16	-5.949790483239425e-16	-5.984009092934715e-16	-7.59156637489693e-16	-9.54311558767381e-16	-1.1191200977179803e-15	-1.2292300013940013e-15	-1.329713219624769e-15	-1.3601107148702377e-15	-1.2986543733318226e-15	-1.1915723733369287e-15	-1.1580349450000922e-15	-1.2116641102629117e-15	-1.2151234105468692e-15	-1.067330214377342e-15	-7.918922836740541e-16	-5.992881771716713e-16	-5.727982710175483e-16	-8.1747719309035e-16	-9.555730818628886e-16	-9.118974448731091e-16	-7.33466418896811e-16	-5.56744757064982e-16	-4.61669181472101e-16	-4.647879844135683e-16	-5.193350506906657e-16	-6.419301720345718e-16	-7.096581037708261e-16	-6.375111586922258e-16	-5.011249203532614e-16	-4.417509456421396e-16	-5.498024709627719e-16	-7.09672784431298e-16	-7.751904749909624e-16
180	8.209689745693614e-16	6.726890869909302e-16	6.003254864107499e-16	6.448954916471057e-16	6.71095400655359e-16	5.175040193245973e-16	2.676814447891757e-16	1.694008616455894e-16	2.685231034101782e-16	4.68670857013546e-16	6.15442756539125e-16	6.447524887034272e-16	7.064434090100427e-16	7.4025141838632e-16	8.137327296012537e-16	8.96453677315303e-16	9.923991282946776e-16	1.0849101439876214e-15	1.1227798201911681e-15	1.1134562568744647e-15	1.0921499823962914e-15	1.0369752036069e-15	9.232472625934487e-16	7.887775408824853e-16	6.480312507439473e-16	6.845971390484722e-16	7.790909031582626e-16	8.276922358886873e-16	7.545167548166115e-16	7.052934068664502e-16	7.640695628920334e-16	9.078581457391188e-16	9.985440865807634e-16	1.0392594375565153e-15	1.0484463582310098e-15	1.1640622428468367e-15	1.3371955931009863e-15	1.4862300944222084e-15	1.4891443761590496e-15	1.4150465952411333e-15	1.3412296318309359e-15	1.33162728945477e-15	1.332120061338944e-15	1.2717489606650515e-15	1.1875838963552531e-15	1.1878168572698546e-15	1.279860674343523e-15	1.3761657102048177e-15	1.385525968488397e-15
181	-1.4999213821628253e-15	-1.5931968245483514e-15	-1.6238743740276993e-15	-1.6362654531473048e-15	-1.6858838815253122e-15	-1.8141722650254073e-15	-1.94263997684579e-15	-1.968217026814901e-15	-1.8794144765239096e-15	-1.7152122899192742e-15	-1.5627170252285875e-15	-1.3911945358646837e-15	-1.3473743676901161e-15	-1.4370387288216217e-15	-1.4874463326961674e-15	-1.4673144649835254e-15	-1.3874542861160651e-15	-1.377711969827096e-15	-1.4818023477206806e-15	-1.6201867804400236e-15	-1.6543416746583093e-15	-1.6127971941304903e-15	-1.680571544577459e-15	-1.6414140487621799e-15	-1.788584583447286e-15	-1.7906617245044244e-15	-1.7368694733825737e-15	-1.6692659654283838e-15	-1.606277041454209e-15	-1.5362058003468313e-15	-1.436253182877789e-15	-1.3359454376621732e-15	-1.271037199179198e-15	-1.3780855895705848e-15	-1.4445594497346738e-15	-1.4312950441292063e-15	-1.2928252440185178e-15	-1.1476059631186723e-15	-1.0585077027098182e-15	-1.073817537403101e-15	-1.125750202768676e-15	-1.227312733955315e-15	-1.2893151884828953e-15	-1.3430789080305335e-15	-1.3461354254860715e-15	-1.2909441460117126e-15	-1.2455002239730496e-15	-1.244013222970714e-15	-1.2333661278776144e-15
182	6.726137652985164e-17	6.406956224494357e-17	5.755008098652771e-17	4.0040731519339014e-17	-4.7814981088153806e-17	-2.103830426870882e-16	-3.7216493409941713e-16	-4.4264812767972263e-16	-3.8683659725827183e-16	-2.2441814033350416e-16	1.861622706041921e-17	1.391147069618963e-16	2.1079932425323416e-16	1.1217675888178091e-16	-1.3151825553362202e-17	-2.864450183568114e-19	1.1078983854174327e-16	1.9979784566202746e-16	1.759360441111329e-16	3.75406273409567e-17	-6.807061478256828e-17	-1.1884400864353643e-16	-9.797454305594322e-17	-1.605032332233412e-16	-3.3947837266413577e-16	-4.582622150018774e-16	-4.791562107410573e-16	-3.9160953199035153e-16	-2.5963940318803193e-16	-1.3816051720289469e-16	-2.2287025114245644e-17	7.927389461020034e-17	8.343717040342444e-17	1.8985811447376056e-17	-1.0239827489698423e-16	-1.130741372806401e-16	-4.0686973954972965e-18	1.993819314791218e-16	3.624120652557936e-16	4.3831346982306647e-16	4.137172661385269e-16	3.242691657758748e-16	2.553702240492669e-16	2.3381951562019905e-16	2.4421767005503037e-16	2.773816752346457e-16	3.083897332340497e-16	2.994054793182012e-16	2.7154753688396476e-16
183	-1.289553044077834e-15	-1.4405101620671027e-15	-1.5606679299920944e-15	-1.6261648910288082e-15	-1.6313235458279482e-15	-1.499177770585045e-15	-1.2242478339354341e-15	-8.487967683798721e-16	-6.228027739683157e-16	-6.315928013795013e-16	-7.889416902352277e-16	-9.202643501281322e-16	-9.026507731674332e-16	-8.587799089995767e-16	-7.55600713376377e-16	-6.013389920586793e-16	-4.754767079155228e-16	-1.7686416062231064e-16	1.1786336969674542e-17	1.5270400567740212e-16	2.059871957413229e-16	1.4723933174658722e-16	-2.8137966258386993e-16	-5.023755866573771e-16	-7.055156908212944e-16	-5.596363016409222e-16	-3.288364927853214e-16	-1.8493703643467926e-16	-2.808980007241119e-16	-4.537905049074306e-16	-5.923561470790313e-16	-6.593867773383933e-16	-7.230419179267907e-16	-9.179622799507924e-16	-1.0685588678193758e-15	-1.0134125274830365e-15	-7.866111148175987e-16	-5.603566109350611e-16	-5.208594727369233e-16	-5.840296465928402e-16	-5.532360379505151e-16	-3.468237785993642e-16	-1.3693856688488746e-16	-2.3662301233840785e-16	-5.205822439283044e-16	-7.130359663644093e-16	-7.782779266833727e-16	-8.680802660881146e-16	-1.0919830287785655e-15
184	-7.239094427178637e-16	-7.199772040554954e-16	-5.57628468436461e-16	-3.240153148534483e-16	-2.4672591012386873e-16	-1.7296935075692456e-16	3.313387935864489e-18	2.7506073111819184e-16	3.718623447318635e-16	1.7058398918887266e-16	-1.1371581795654264e-16	-1.7058304364303583e-16	-4.7120661192519006e-18	1.3928398297645652e-16	1.4742345569948563e-16	2.3774977421088105e-16	4.0933238701292597e-16	8.157582684547733e-16	1.015741406198849e-15	1.0247757617217964e-15	1.04751580399979e-15	1.1813584805591032e-15	1.4033129979650386e-15	1.212677823074417e-15	9.156224503602407e-16	5.678644933606288e-16	3.551075814533391e-16	2.362998018796909e-16	1.4953397495745982e-16	-5.113517702953441e-18	-1.5438021270326536e-16	-3.094466328444458e-16	-4.3279872407866606e-16	-4.4172126491043966e-16	-4.059416709629e-16	-2.552362090509433e-16	-1.0336535263849813e-16	-2.929419037144552e-17	-7.218776287287795e-17	-1.500177343634515e-16	-1.0376006541432677e-16	4.1935323130519155e-17	9.01026935298625e-17	-8.307524508381216e-17	-4.716607711478668e-16	-7.981558724563865e-16	-8.551585919010317e-16	-5.864546406487432e-16	-2.6921901326547384e-16
185	4.699875032681148e-16	4.863377577029939e-16	5.464771841576742e-16	6.439014175190287e-16	7.29929608685156e-16	8.547971282525857e-16	1.033335155842592e-15	1.2378424522040012e-15	1.33333969261502e-15	1.2989469955773926e-15	1.2126925307313846e-15	1.1971877481118991e-15	1.2284708851371857e-15	1.0781508270850976e-15	9.373615024388245e-16	8.343095426213071e-16	8.975795891006362e-16	1.1610214282623862e-15	1.419341158333097e-15	1.6177898750855567e-15	1.7859753874916337e-15	1.9048102845880894e-15	1.8622978144775898e-15	1.6692700509862246e-15	1.2054852228224513e-15	8.055479176274141e-16	6.277234990681237e-16	6.955463089714163e-16	8.526036765152365e-16	9.15821988130012e-16	8.406419411553792e-16	7.125313806605526e-16	5.798966656923538e-16	4.851954220657785e-16	3.771109741944289e-16	3.19659426222908e-16	2.974569203897497e-16	2.5561306098253086e-16	2.0808726044673486e-16	2.599588331969161e-16	5.29166067713534e-16	9.30743752359199e-16	1.2081907375366336e-15	1.1856367753169137e-15	9.489919152839723e-16	7.453225672022018e-16	7.246410370827387e-16	8.430106022905384e-16	9.609715238376725e-16
186	-3.899227827740159e-16	-3.8351915780168927e-16	-4.98787315360395e-16	-6.087525218645982e-16	-6.909839747790124e-16	-5.922567796389721e-16	-3.2353168444210677e-16	-6.037136924326572e-17	1.4669289788532164e-16	2.356873552793827e-16	2.733204706437903e-16	2.351267362235725e-16	1.3193532978222566e-16	-3.2981792574195344e-17	-1.2517465357718887e-16	1.3978173671676824e-17	2.900090243405002e-16	7.479194420812569e-16	1.0395779936063934e-15	1.1687810680053994e-15	1.182735694832741e-15	1.0930145187620224e-15	1.0817671881040956e-15	4.86607850967427e-16	1.9604501924729637e-16	2.2252686783242693e-17	1.5490999419158347e-16	2.466660245944597e-16	2.5220022946705967e-16	1.334904829544979e-16	2.2167902504538724e-17	-1.5593389220516094e-16	-4.503105318879719e-16	-7.38322341390243e-16	-8.782986422333261e-16	-7.515867445694351e-16	-5.235651218546768e-16	-4.1264988203936527e-16	-4.2810381028918127e-16	-4.053288546175753e-16	-2.0660866391835742e-16	6.995148358153546e-17	1.6116445904606214e-16	2.7546189444085407e-17	-2.4451237417648564e-16	-4.763377302982346e-16	-4.671962141525832e-16	-3.408443167482922e-16	-2.7431510186296985e-16
187	-3.317976395982386e-16	-3.649764279693242e-16	-3.956556002461272e-16	-2.8984307327088723e-16	-2.2762656937789284e-16	-2.042774778977994e-16	-1.7518896007106126e-16	-1.4538331589519838e-17	1.2812399590802482e-16	9.888848835231486e-17	-1.779683684814373e-16	-4.1497507506965675e-16	-4.82512671620325e-16	-3.8897148081871635e-16	-2.5541722867154366e-16	-1.3797696369048072e-16	-1.8131377080085587e-16	-1.1412221169156266e-16	-6.743542984711578e-17	7.142854951214657e-17	3.124619894070918e-16	6.174633974545924e-16	5.445424327653017e-16	5.992000409246429e-16	3.0986181665045837e-16	2.0382308362892544e-18	-2.7486476313160555e-16	-3.7852712939329746e-16	-4.068290618053725e-16	-3.7374767457490616e-16	-3.7093230629131173e-16	-4.1213196320043477e-16	-5.050386728702431e-16	-5.926548106512097e-16	-6.554836734852843e-16	-6.718918539815291e-16	-6.749398592229366e-16	-7.063054432357742e-16	-7.634129519380441e-16	-7.955220972516066e-16	-6.943799879466398e-16	-5.224656943214553e-16	-2.613726538631275e-16	-1.4982751097441693e-16	-1.7712241303084325e-16	-2.6081785319452577e-16	-2.84596877197463e-16	-1.0188096333840941e-16	1.3553135266229253e-16
188	1.4552451650099714e-15	1.6917650163130582e-15	1.6232348403847327e-15	1.3202966064915281e-15	9.46209991214475e-16	8.827496589472936e-16	1.1757059448707064e-15	1.6213393140714424e-15	1.832106359016293e-15	1.6696543166475747e-15	1.3304226826464589e-15	1.246149875536318e-15	1.4203199106211946e-15	1.5543876730155571e-15	1.4151246154160249e-15	1.209538833260344e-15	1.03425415528268e-15	1.0786248838989723e-15	9.723974516410634e-16	9.001349130198106e-16	1.1183517444383113e-15	1.7330609133486992e-15	1.8937456800150957e-15	2.0206757378344355e-15	1.824293158489188e-15	1.8186373226146795e-15	2.0683907201139304e-15	2.287575079493714e-15	2.1586043687077346e-15	1.825169042474481e-15	1.5504958154822202e-15	1.419145651274084e-15	1.244322563650339e-15	1.2448056220815395e-15	1.3296468062856676e-15	1.3866159173770797e-15	1.187849151778835e-15	6.926410940258097e-16	2.5765184167855507e-16	2.1993651372650685e-16	5.513297628705331e-16	9.251788635151007e-16	1.2368341562631888e-15	1.5143847865259707e-15	1.7975849250694077e-15	1.859411363729005e-15	1.6351848447338588e-15	1.473345467093863e-15	1.5849468848271488e-15
189	1.2120148855861237e-15	1.3113917930192052e-15	1.2494117580235609e-15	1.2130630844224383e-15	1.2742915053554455e-15	1.4776355551185659e-15	1.6886136504847735e-15	1.7358508957431106e-15	1.6697957524602495e-15	1.5267962414686389e-15	1.4062554460015446e-15	1.3892436869235728e-15	1.4544524951247486e-15	1.48532354617734e-15	1.5148444255815003e-15	1.5432667561489098e-15	1.5109042591768278e-15	1.5119654125303337e-15	1.4541347047487393e-15	1.53785442619553e-15	1.8791087244379146e-15	2.43217531503796e-15	2.7926652391944615e-15	2.7401242882896463e-15	2.4269983311777505e-15	2.0341980325744414e-15	1.809072104453196e-15	1.7012671313391652e-15	1.6070330742677715e-15	1.444512221214893e-15	1.3041640060616206e-15	1.187455598032782e-15	1.0537601685805751e-15	9.717878518110759e-16	9.236936916060338e-16	9.73591894221586e-16	1.0425352877495148e-15	1.0100216030527634e-15	8.7624555955789e-16	7.990267228585956e-16	9.727975627927447e-16	1.3689011358388475e-15	1.7039142909935714e-15	1.802177577743187e-15	1.659159951187798e-15	1.4539978018247634e-15	1.4452862353309082e-15	1.702753749951059e-15	2.0090454606353776e-15
190	9.021056203461905e-17	2.0449400357843692e-16	1.3185821101513635e-16	-7.833289558346098e-17	-4.1333548845298904e-16	-5.478175198353717e-16	-4.0003313065511195e-16	-5.203045900405986e-17	1.5165306840032372e-16	8.336651646202387e-17	-1.6506967310925249e-16	-1.7630502544797644e-16	-2.2538678634355782e-17	5.581726126356227e-17	-5.592566968784746e-17	-2.488614776326489e-16	-4.2156150305299205e-16	-3.887969963943933e-16	-3.479076942535065e-16	-2.2146582813633654e-16	3.004734389215968e-17	3.706581374236452e-16	1.4748196586758575e-16	3.0736039997492404e-16	2.7151918899476916e-16	4.334163160711199e-16	6.073216221566034e-16	6.662280061023367e-16	5.056038666125281e-16	3.945351048354247e-16	4.754390221562234e-16	7.319183359533976e-16	8.680015053105861e-16	8.147494069764541e-16	7.004388279828261e-16	5.004883077186331e-16	2.430175963175691e-16	-1.6788808050640613e-16	-5.080904660349066e-16	-5.688644101510162e-16	-3.1650247075742264e-16	6.000994317016775e-17	3.7138708267570515e-16	5.357389615433939e-16	6.7994000260992e-16	7.662932740002725e-16	7.12867242486522e-16	7.721391533349871e-16	9.845429572630677e-16
191	5.316261301756332e-16	7.166826252643002e-16	7.752753385369063e-16	7.186848806156186e-16	5.890149875902598e-16	4.680667176176525e-16	3.89916639173621e-16	3.7454625787059076e-16	2.9237096930817256e-16	8.989448660997675e-17	-1.6194446623303945e-16	-1.8566685021888503e-16	-9.907057421585801e-18	2.299168980152138e-16	3.2345475607747034e-16	2.975279803110598e-16	1.0870225555210564e-16	1.422424831407376e-16	1.8559707477525775e-16	4.0633417228183216e-16	7.919345266055146e-16	1.2441853228930309e-15	1.1583234487582695e-15	1.0686896546648056e-15	6.521639181333458e-16	4.1763815937728686e-16	3.7060394034405525e-16	4.527462313374407e-16	3.0508001722983586e-16	4.043227965353527e-17	-1.3942027838691484e-16	-2.5089305414367633e-17	1.5848372017371467e-16	2.453023796742514e-16	1.4904057081168327e-16	3.191708946213323e-17	-4.3698335117423947e-17	-1.3329358927286234e-16	-2.3733084547628024e-16	-2.884704195662942e-16	-1.5883219783549668e-16	7.851770047408004e-17	3.1675385380900114e-16	4.1084580789730445e-16	4.537442130116224e-16	5.660090977618417e-16	6.915135811111655e-16	8.152262777046622e-16	8.596841018670161e-16
192	-5.328322471007554e-16	-4.3868557292778043e-16	-2.647228205932745e-16	-1.8056433291720652e-16	-1.7671189032744874e-16	-2.0042609984510782e-16	-1.8810075907369532e-16	-3.156355726700518e-16	-4.918327731163882e-16	-6.335089407175861e-16	-6.129352178282888e-16	-4.2392141489406987e-16	-2.9304765611079443e-16	-2.860446734419628e-16	-3.400923221676155e-16	-3.6097031141891915e-16	-3.127888180742934e-16	-4.3599123315499085e-16	-6.716044861410704e-16	-9.169522005229882e-16	-1.0318915422283814e-15	-1.103741480127834e-15	-1.0061298698443872e-15	-1.2668900061141005e-15	-1.3345217030241948e-15	-1.1624513329742854e-15	-8.475847064841819e-16	-6.909614744019833e-16	-6.266935611840188e-16	-6.411449172927685e-16	-6.10562853809838e-16	-6.233957325910567e-16	-6.52111548872616e-16	-6.959516397352422e-16	-5.650659926452112e-16	-3.78939321912043e-16	-2.2276693875467733e-16	-1.9944474673985607e-16	-2.385402144575482e-16	-3.384626378168253e-16	-4.694605020656912e-16	-5.969996783285471e-16	-6.978767013859566e-16	-7.013931461729016e-16	-7.138089811673703e-16	-8.345344446186451e-16	-9.096339857279632e-16	-9.302281755502124e-16	-8.890589193158473e-16
193	5.287690945555422e-16	5.094032689805884e-16	4.648543440278192e-16	4.834015426413537e-16	5.380103282449565e-16	5.756359866009842e-16	5.654691645921528e-16	5.756561914392796e-16	5.309413626225696e-16	4.993137249414701e-16	5.060573664864052e-16	5.212286083071281e-16	6.270091130275108e-16	7.139764785475052e-16	6.57153746259676e-16	6.175753964058008e-16	5.554370512901036e-16	4.87111955313519e-16	4.452878486952767e-16	4.1796609391525727e-16	3.7478078377677626e-16	2.649351063716318e-16	7.93972207884881e-18	-7.095245753860999e-18	1.4414799756653268e-17	2.0039641049916223e-16	2.692036543288596e-16	3.04689563306025e-16	2.4911955754706746e-16	3.2382799060833915e-16	4.777620680250477e-16	5.750388420907957e-16	5.288012253584797e-16	4.835321900324618e-16	5.456294492017704e-16	7.315317018159278e-16	8.788200631225643e-16	9.13382621125273e-16	8.069569395391064e-16	6.846749148740339e-16	5.663034151528161e-16	4.788602183116284e-16	4.657228780852681e-16	4.681610709388663e-16	5.220768649484708e-16	5.984542658001088e-16	6.342375421022782e-16	6.525333301873367e-16	6.194344335397606e-16
194	-3.286528980760614e-16	-5.142544326721592e-17	4.6313125532442283e-17	1.202650576601695e-16	9.036075284630539e-17	1.572622504941588e-16	2.5127078495392283e-16	4.0297742810943697e-16	4.353973405463071e-16	4.914378275843847e-16	6.299109275838557e-16	8.304171669053772e-16	8.989561359142423e-16	6.343696685903082e-16	3.0664250894938803e-16	2.1933091216075726e-16	3.154023080451039e-16	6.441428751012619e-16	8.137849779061932e-16	9.58799600830566e-16	1.2420878087743214e-15	1.6034613662000065e-15	1.455120661743643e-15	1.315529517035133e-15	7.361527445424551e-16	4.222516299380957e-16	3.3019940822217744e-16	3.107339697340825e-16	5.021266739650074e-17	-1.6394469576916477e-16	-1.070996564030654e-16	1.2526315775358287e-16	7.67818769470204e-17	-2.492227683189879e-16	-5.856295391473299e-16	-4.792912709720956e-16	-1.2957501089019843e-16	4.120794684967884e-17	-1.0492699257303126e-16	-1.4565956860896495e-16	2.349966415100781e-16	7.825569548159972e-16	1.103936711178268e-15	9.611832433436656e-16	7.371851136979913e-16	7.467970059802775e-16	8.653551148370396e-16	9.822603151422918e-16	9.503530991942005e-16
195	-1.4478732219899456e-16	-1.0122772412664593e-16	-7.94418850393479e-17	-6.007577616206611e-17	-7.00954652216038e-17	5.339636361473178e-17	3.1340255285087267e-16	6.656645303413536e-16	7.972672338928647e-16	7.402404260624546e-16	6.08527694120279e-16	4.0827988266278295e-16	3.282578049240235e-16	1.3442940034680375e-16	8.587689792159698e-17	2.1925662924200187e-16	5.581049763904314e-16	9.077391593712053e-16	1.1468373422639937e-15	1.2145302870588433e-15	1.1948313531167595e-15	1.1522980981239757e-15	9.648996456590462e-16	1.0005531893028742e-15	7.340069111686208e-16	5.567331249533722e-16	3.903305415627213e-16	3.912166183876347e-16	4.703807958116656e-16	6.342235909445394e-16	6.816289451738173e-16	5.641581232633435e-16	2.231290620950916e-16	-1.954945066215239e-18	-1.9900777632751291e-16	-2.1737720590214903e-16	-1.27790559295381e-16	1.7131953682467858e-17	1.0670955266800806e-16	2.185503679230485e-16	4.0575787728376277e-16	7.579484227786768e-16	1.1237312895924214e-15	1.1427298895106818e-15	8.042720716661357e-16	3.522367002021035e-16	1.0278011300745645e-16	1.7998987963793556e-16	3.424046786291988e-16
196	-1.1856378381208086e-15	-1.19197185036197e-15	-1.0374817621239783e-15	-9.244235811269502e-16	-1.1183715713440774e-15	-1.311781597149002e-15	-1.144850581010388e-15	-5.558293735236028e-16	-1.38089357931346e-16	-1.8034651054194517e-16	-4.54200161662133e-16	-5.130859663090736e-16	-1.9690415495997628e-16	3.7326004832999027e-17	-6.469253719744036e-18	-8.023173519174066e-17	6.475503909203023e-18	3.6119356314859104e-16	5.466671639521306e-16	4.817923946262163e-16	3.7905113829066805e-16	3.990077818213326e-16	2.7227704288415174e-16	1.8682588673542975e-16	-2.9619845846574023e-16	-5.856103073042994e-16	-6.545701636655835e-16	-4.3492559188319336e-16	-2.8720777996052993e-16	-1.8807169792074528e-16	-1.9918657446252812e-16	-4.02530754155819e-16	-8.835363746818827e-16	-1.320886511003653e-15	-1.4466869974520678e-15	-1.0989420212691686e-15	-7.148893795601641e-16	-6.521403995005457e-16	-8.555273666646364e-16	-8.222859311084148e-16	-3.850789369255606e-16	1.2650435364613146e-16	2.5664038979248525e-16	-1.2696968965675225e-16	-4.888349001639361e-16	-5.322735988659275e-16	-4.3738497183646095e-16	-4.987884110547365e-16	-7.568652640432738e-16
197	-1.065934851136791e-15	-9.933556737659963e-16	-8.53245556196573e-16	-7.600866945027368e-16	-7.631485364688698e-16	-7.572449932775107e-16	-6.162119368420017e-16	-3.9260756668784164e-16	-2.5771153288628396e-16	-2.869881316590978e-16	-3.5982537717791895e-16	-4.3390528462010297e-16	-3.6000798540507596e-16	-3.9480383267624856e-16	-4.854040112804191e-16	-6.531513548692065e-16	-6.788921194106281e-16	-5.816266723559824e-16	-3.5259383520836743e-16	-1.785537605054252e-16	-1.2985645646776648e-16	-2.5379949496840104e-16	-4.57535954195932e-16	-7.48187013545106e-16	-1.0604655120604436e-15	-1.1194225495807345e-15	-9.523199289065324e-16	-7.262030333257794e-16	-6.145971100509342e-16	-6.388942009015239e-16	-7.186602606581179e-16	-7.81757083886577e-16	-8.357563337527987e-16	-8.396829356050828e-16	-7.648158704605259e-16	-5.48195910602119e-16	-2.6535266952377505e-16	-7.29493433438975e-17	-7.572999471162025e-17	-2.0175537075236812e-16	-3.3868663831265675e-16	-3.1661643939992416e-16	-1.5315517896615835e-16	-1.2498098575991735e-17	-1.528703419993431e-17	-2.4039232665138024e-16	-5.245885341642619e-16	-6.975926632434665e-16	-6.563536863558149e-16
198	-6.163540399233984e-16	-3.946659815431047e-16	-4.666248923272009e-16	-7.397618783645914e-16	-9.93240180293014e-16	-9.00529603945067e-16	-5.695487131201135e-16	-2.243609804198323e-16	-8.796432330947295e-17	-5.3122789063778415e-17	8.424833501250665e-18	4.931704533306777e-17	9.540205011683583e-17	1.0269431233875077e-17	-5.448373085209349e-17	2.4266125709637265e-17	2.4697874875259713e-16	6.606069116384819e-16	9.841948771999266e-16	1.1393824384652231e-15	1.0794102860066158e-15	8.28183100671877e-16	4.0889055997420254e-16	6.088280936054567e-17	-1.11333241537374e-16	1.5371383151764523e-17	3.1082963623761625e-16	4.696461111982896e-16	2.822764802018881e-16	-4.702242335523728e-17	-2.939791965485597e-16	-4.087547788182885e-16	-6.008065621093394e-16	-8.043227178373388e-16	-9.899419600073058e-16	-8.886614695397756e-16	-6.235630469639387e-16	-4.057558208985435e-16	-3.671151626088647e-16	-2.9765322583756846e-16	-5.529415577722048e-17	3.052415862656132e-16	4.4372802757453057e-16	1.9397949127442303e-16	-2.5521517785126193e-16	-6.31728387884553e-16	-8.611853370123306e-16	-9.809326947921758e-16	-1.0749920187510941e-15
199	-1.786727638618209e-15	-1.818841037950016e-15	-1.7433465987485558e-15	-1.739720738862774e-15	-1.844376456496149e-15	-1.7556340973724189e-15	-1.3506643988239334e-15	-8.182481201197251e-16	-6.658060500962481e-16	-8.830195158799432e-16	-1.0700627673899178e-15	-9.619218821442925e-16	-6.05378418107962e-16	-6.322526626446864e-16	-9.817737182524282e-16	-1.3496976063921936e-15	-1.3090667150794298e-15	-7.574064999774856e-16	-1.7765331635462675e-16	1.2418405894178674e-16	1.4857377302630347e-16	2.305805172808528e-17	-4.469577296294491e-16	-6.461211640408193e-16	-1.072210763975589e-15	-1.0888597678164967e-15	-8.312699704463533e-16	-5.62241305246845e-16	-6.382539266920127e-16	-9.143563191231146e-16	-1.2042838662031515e-15	-1.3429596952090145e-15	-1.5029260528448782e-15	-1.722384939292437e-15	-1.8181768601574366e-15	-1.506726099326411e-15	-9.424547423036144e-16	-5.4567180421138445e-16	-5.892932680519973e-16	-8.229422341678395e-16	-9.026675471645818e-16	-6.901068326062683e-16	-4.520833122673092e-16	-5.365355259782229e-16	-7.995872022501053e-16	-9.714411687195337e-16	-1.0089021462265899e-15	-1.037319818962914e-15	-1.1411127979037378e-15
200	-1.1910917015843055e-15	-1.0159749225800764e-15	-1.0182626982340591e-15	-1.1774761402147564e-15	-1.3736565596883802e-15	-1.2374306841520015e-15	-7.804092045754962e-16	-2.4508035421506576e-16	-6.841766182149599e-17	-2.0136054271337377e-16	-3.9975199661537126e-16	-5.064657110583763e-16	-4.983180532449791e-16	-6.369739437864204e-16	-6.629917180807838e-16	-4.4351775765893803e-16	4.244665038533672e-17	4.911139434631534e-16	6.463314104582389e-16	5.192342917833929e-16	4.053601987195334e-16	4.748559873991858e-16	4.0712967403026905e-16	5.642398400899619e-16	2.0658338378612027e-16	-3.5153327825142063e-17	-1.8052366155840678e-16	-1.5432473114032644e-16	-1.6738843971720636e-16	-1.406145543272602e-16	-1.1331289695100737e-16	-1.8241225158183232e-16	-5.574383520167779e-16	-1.1400013760961297e-15	-1.5448593608024458e-15	-1.4376730139202997e-15	-1.0273029509777799e-15	-7.854194989337508e-16	-8.938525636568863e-16	-1.0255551033591783e-15	-8.481367364842102e-16	-3.745302847664385e-16	8.812306118030993e-17	1.7096822458417864e-16	4.1435388101970185e-17	-1.2271295852033529e-16	-2.5714114880907786e-16	-3.215207367328153e-16	-3.6111042604096097e-16
201	-1.9110286505668026e-16	-6.164885645083963e-17	-6.154618042809261e-17	-1.5367690601065893e-17	7.388428892172671e-17	2.279346529765858e-16	3.9545629974894684e-16	4.9449250954610375e-16	4.985702713246652e-16	3.810051171924939e-16	1.745305138408773e-16	4.1027826679269423e-17	-2.5777497547558526e-17	-1.23379513863233e-16	-2.0323290747040245e-16	-1.8581397101615442e-16	1.7306169269733338e-17	4.411591669094059e-16	7.488613102017083e-16	8.606925355696908e-16	8.409839207275132e-16	8.273301928899978e-16	8.192093170803792e-16	6.653420137237545e-16	3.584062076218812e-16	1.3867422451073614e-16	1.4811754380336302e-16	2.7924601076352647e-16	3.424844251776333e-16	2.4084674482918134e-16	9.862867982788902e-17	-5.448574445457678e-17	-3.033252724681674e-16	-7.562570260024305e-16	-1.1666386094285448e-15	-1.2163089104179762e-15	-8.47753021658505e-16	-4.4156333187194673e-16	-3.4353806721703905e-16	-5.243904199512797e-16	-5.507014813799246e-16	-2.2212980408260467e-16	1.9227681757576496e-16	2.9467714129502035e-16	2.983917892798119e-17	-3.3143292018252216e-16	-4.461068404825941e-16	-3.6731539242072265e-16	-3.083504486968563e-16
202	-6.568152130636104e-16	-6.672089229177813e-16	-7.517659115272824e-16	-7.082717958395348e-16	-5.47643800384695e-16	-2.61275711620921e-16	-2.7197845123576632e-17	8.054517220502487e-17	1.1937522353308236e-16	1.5621034881823084e-16	1.2753410867113526e-16	2.456438877267583e-17	-2.297632283994663e-16	-5.020172422316891e-16	-6.358486858451863e-16	-5.320167543565356e-16	-4.2006206412339527e-16	-2.309745200560951e-16	-1.7341569873768423e-16	-7.156321821392241e-17	1.467013056182797e-16	4.415423639706432e-16	4.0409959011996664e-16	3.1777367801041703e-16	8.269406467520156e-17	-5.945311826010236e-17	-4.492972622427116e-17	2.7899093648893316e-17	2.1718432442200134e-17	-5.741679383985242e-17	-1.5925696334327123e-16	-3.115267185063427e-16	-5.165437612087654e-16	-8.032488476623655e-16	-9.492646590021532e-16	-9.124612910205034e-16	-7.891406215689863e-16	-7.492981309209167e-16	-8.209556739731736e-16	-8.748525481281825e-16	-7.124680692699227e-16	-4.3120804215919293e-16	-1.5842696695573952e-16	-1.1645049031728677e-16	-2.271564472857051e-16	-3.2413462473971787e-16	-2.7761446492835218e-16	-8.679089119427497e-17	2.611823060063647e-17
203	-1.5884939586496326e-15	-1.6553980484974787e-15	-1.6421085429742946e-15	-1.688477315111398e-15	-1.7194881593132984e-15	-1.7345421423711222e-15	-1.6546185713467937e-15	-1.5782106635567247e-15	-1.5543950149856817e-15	-1.6110425874005268e-15	-1.656148438146443e-15	-1.5301814035984808e-15	-1.4370711128819391e-15	-1.4353520338774408e-15	-1.4648762339598381e-15	-1.4372675828769903e-15	-1.2746499948969141e-15	-9.39376896946935e-16	-7.389475691565935e-16	-6.970489492253271e-16	-7.539059726116252e-16	-8.3641222126185235e-16	-9.912306244138353e-16	-1.25237239513582e-15	-1.5935753273517228e-15	-1.685894636376681e-15	-1.5393492459451912e-15	-1.3484596822235473e-15	-1.277560867725574e-15	-1.3964413596398367e-15	-1.5605834072487032e-15	-1.6667618931380097e-15	-1.6465294687240522e-15	-1.7103333083382871e-15	-1.7518030249400166e-15	-1.7215859666703648e-15	-1.592059540178964e-15	-1.3946575180421755e-15	-1.2268169986531883e-15	-1.1642454224100637e-15	-1.147508739284249e-15	-1.1158554203688e-15	-1.0847662472985452e-15	-1.0652710286201733e-15	-1.0941253584061284e-15	-1.1252507115782754e-15	-1.1144368665685892e-15	-1.1680416536165049e-15	-1.2793370710313898e-15
204	-5.464948934048082e-16	-5.607252623642587e-16	-5.531988165372388e-16	-5.616457916887245e-16	-5.773679907331296e-16	-4.89719445468522e-16	-3.2886932311656765e-16	-1.7144814143645683e-16	-1.361625585983307e-16	-1.2714439344826137e-16	-5.518078308734182e-17	-5.025999210776559e-17	-7.720085215813042e-17	-1.6293865848743806e-16	-1.4617263682411496e-16	-4.115799235477935e-19	1.0488740398665261e-16	2.216191132532259e-17	-1.4775942581948245e-16	-2.1293545480098195e-16	-1.3569551421808327e-16	-7.814475219155409e-17	-2.2555127388001173e-16	-2.5339926227626837e-16	-2.4165640029174573e-16	-2.174185682267006e-17	1.1599591318763273e-16	1.0048686151207019e-16	-1.4811005563167142e-17	-1.566250816250586e-18	7.737232591087406e-17	3.1053155989203225e-17	-2.325433415071687e-16	-5.16957085028064e-16	-6.107183365650164e-16	-4.415653094219418e-16	-2.1228040338620646e-16	-2.306461151394393e-17	1.0865212480937292e-16	2.762165257539325e-16	4.274612499364734e-16	5.263366419024886e-16	6.293913224895708e-16	7.081942377401064e-16	7.626476145395323e-16	6.9705277142008e-16	4.857881851192343e-16	2.6513548774884245e-16	1.2168143924906661e-16
205	-1.06685243302267e-15	-9.59018188301582e-16	-8.903603737312262e-16	-7.972840386910117e-16	-6.363395927601549e-16	-3.8173783205952153e-16	-1.8647177762231668e-16	-1.7555115078961602e-16	-3.5752680830429437e-16	-5.418963915650663e-16	-6.653394364655233e-16	-6.935633878926187e-16	-8.354897846212748e-16	-1.0110769343504863e-15	-1.0342744915106123e-15	-7.956651422260364e-16	-6.073177845656689e-16	-6.043441166802186e-16	-8.748261088815934e-16	-1.0950390926475421e-15	-1.0933069985787006e-15	-9.746097746784517e-16	-1.1547460765924889e-15	-1.0984343978524092e-15	-1.0703776569499349e-15	-8.786471300651448e-16	-7.76213478685405e-16	-7.613176714251002e-16	-7.457641671776217e-16	-5.456789456191158e-16	-3.1277669649165184e-16	-3.3390274176085347e-16	-5.689447446310247e-16	-9.225167908187568e-16	-9.524874246874325e-16	-8.065569164278099e-16	-6.897283928831348e-16	-7.342305562675299e-16	-8.2386202303854e-16	-8.763667193719532e-16	-8.863591875711494e-16	-9.519869665293257e-16	-9.410023653461798e-16	-9.097154958704062e-16	-8.477594275646256e-16	-8.678030387717891e-16	-1.00605648073927e-15	-1.0635116092849012e-15	-1.0142631278811522e-15
206	4.083912389044647e-16	3.384864891339696e-16	3.6801607547258826e-16	4.355708652059671e-16	4.317350161606889e-16	3.3433564402364e-16	2.5597419123021343e-16	2.6340249267246343e-16	2.8060848155990106e-16	2.525346175742155e-16	2.601623673014992e-16	2.994533291557145e-16	5.540915072729895e-16	7.602867945560178e-16	7.621808382176436e-16	6.04466521042841e-16	4.570547648674123e-16	3.650223806521393e-16	2.996389054486877e-16	1.6491546746153278e-16	-1.022750765239184e-17	-1.2850102763532273e-16	-8.567231630531932e-17	-4.930795103547347e-17	-6.598149109178469e-17	-6.696872722415468e-17	-6.482934971372216e-17	-3.4820692787652117e-17	1.7219294717666605e-17	1.0412584688567712e-16	1.7550675670371185e-16	1.9176550442681702e-16	1.234441408385472e-16	1.271293025234755e-16	1.5730603200739397e-16	2.563161156348923e-16	3.7458579062592677e-16	5.237810528285543e-16	6.119723802026142e-16	6.422004616369526e-16	5.768369815616074e-16	5.761938402189578e-16	6.503273973620236e-16	7.7656635075708e-16	7.606697594710141e-16	5.522089115129284e-16	3.1880939822152227e-16	2.5563753697182345e-16	3.347239282737956e-16
207	1.2311505595767728e-15	1.197342723849595e-15	1.167187065088156e-15	1.2130055744787937e-15	1.3635030760308574e-15	1.4609849856234224e-15	1.4378861935672815e-15	1.2759700670730964e-15	1.0935376997850873e-15	9.900300885011103e-16	1.0682001223371502e-15	1.1432636465410868e-15	1.3123773467423783e-15	1.381920956306471e-15	1.295732658878158e-15	1.1299403271118504e-15	1.054706119550686e-15	9.931418356497262e-16	9.979121051175295e-16	9.280932184585949e-16	7.699077874525197e-16	5.61667039583848e-16	6.697075820934388e-16	5.752463350707527e-16	6.918593409044168e-16	8.111085240233487e-16	9.400547807911303e-16	9.500910032672594e-16	9.434452004004702e-16	9.468746845234382e-16	9.810393990893573e-16	1.0168216484200478e-15	9.984909291041753e-16	1.076589029921773e-15	1.1411376753540754e-15	1.2522243684497714e-15	1.364967948633445e-15	1.46331878696456e-15	1.4180108477676642e-15	1.227065020574619e-15	9.431929036911503e-16	8.026187833689664e-16	8.111257625982464e-16	9.341039850161932e-16	9.795349987112743e-16	9.274243581705257e-16	9.258867859388665e-16	9.82333120006244e-16	1.014747149121465e-15
[truncated: 152 more columns]
