# Supplementary material for: Neural dynamics of phoneme sequences reveal position-invariant code for content and order
Source: Nat Commun. 2022 Nov 3;13:6606. doi: 10.1038/s41467-022-34326-1 (PMC9633780; doi:10.1038/s41467-022-34326-1)
Supplement: Supplementary file 4 — Source Data [file 41467_2022_34326_MOESM4_ESM.zip › source_files-sept/sup_fig18-fig45/supp_fig37-phoneme_location_syllable_coefs-.csv]

	t0	t1	t2	t3	t4	t5	t6	t7	t8	t9	t10	t11	t12	t13	t14	t15	t16	t17	t18	t19	t20	t21	t22	t23	t24	t25	t26	t27	t28	t29	t30	t31	t32	t33	t34	t35	t36	t37	t38	t39	t40	t41	t42	t43	t44	t45	t46	t47	t48
0	-1.716762265732702e-16	3.9209244484992235e-16	-7.123231582329739e-17	-2.6185538108617886e-16	-7.602013220446162e-17	7.912976089984663e-16	1.5879368548404202e-15	1.5075353806848461e-15	1.0782776655620917e-15	7.512702899471414e-16	7.414484751528253e-16	9.707989832590474e-16	4.669453833893725e-16	-5.298086058329009e-16	-1.4994391327844279e-15	-1.881457109597992e-15	-2.071315133278264e-15	-2.424264396998259e-15	-2.989094001844634e-15	-3.407962648502111e-15	-3.3751540082562783e-15	-2.8976382759131836e-15	-2.2200084882582644e-15	-2.1191657325652223e-15	-2.058557044237119e-15	-1.887802460969407e-15	-1.5817988385828883e-15	-1.502678928130281e-15	-1.4439080903195642e-15	-1.3112771155894057e-15	-1.0069905011415878e-15	-5.635651321027082e-16	-1.1169238607491246e-16	1.9888954109421404e-16	1.9876890828744677e-16	7.990193374755527e-17	-1.1133775345550517e-16	2.816680509374042e-16	7.047249630020842e-16	1.038718281456622e-15	7.964118399814123e-16	2.3967376229392096e-16	-4.951643234348632e-16	-8.305230822162001e-16	-1.0300311828180453e-15	-7.231762692754493e-16	-2.095255888499539e-16	1.3860463902656216e-16	-8.447946680502253e-17
1	1.8446989881080595e-15	2.0617000375142957e-15	1.7469385072826761e-15	1.3600956758850597e-15	1.3277354589349873e-15	1.967999920254259e-15	2.7711435417410658e-15	3.3488462421589457e-15	3.5778172139364024e-15	3.457893144551416e-15	3.3429543678260907e-15	2.977329236561765e-15	2.672729697810646e-15	2.235942349072953e-15	1.707321712270527e-15	1.2604896993243741e-15	9.37073885362568e-16	6.99655982403906e-16	3.239430356761892e-16	-8.603150754215033e-17	-2.79835035880308e-16	-5.256505506224884e-17	4.088118010415961e-16	5.986979264809794e-16	3.403459127401257e-16	-1.1716644637110895e-16	-2.9214292175880125e-16	-1.0010386005776801e-16	2.063110345643372e-16	3.1857901445411473e-16	4.707767673275724e-16	7.510263507714428e-16	1.2028601249262395e-15	1.221391828892962e-15	1.1661182482291881e-15	1.0096186604153825e-15	1.167186517859504e-15	1.2827374744301907e-15	1.2207571129996815e-15	8.778439326260819e-16	5.984450968212107e-16	2.2393630860579817e-16	-3.9672727792202026e-16	-1.1255671736006552e-15	-1.2110652668114444e-15	-4.870736857955793e-16	3.8515453612748963e-16	5.894740525025906e-16	-2.7964152223880706e-17
2	4.841872044651174e-16	-8.553611302297716e-16	-1.1586064049089335e-15	-2.822394190749672e-16	4.0224747540300097e-16	2.2857263608417217e-16	-2.7993657499673584e-16	-1.3792142285203667e-16	2.824328522781109e-16	6.618362596132437e-16	8.871182511424684e-16	1.4408607459660649e-15	2.2257810341627222e-15	2.576474220940992e-15	1.9637599363546578e-15	6.803572266741699e-16	-7.910644393725672e-16	-2.063940646770768e-15	-2.8957903287616414e-15	-2.8886072350645997e-15	-1.938694000168921e-15	-6.332006264404531e-16	-1.1008329274086694e-16	-7.046295223149864e-17	-2.244991324016471e-16	3.872890617289631e-16	1.2099126273522965e-15	1.4741528648800959e-15	1.066868454061671e-15	7.585006346166574e-16	1.1577606352433277e-15	1.9081478528956836e-15	2.2508308433300885e-15	1.6684670308809683e-15	7.218674042656763e-16	9.577836537601496e-17	-6.326566629268043e-17	1.3448238774296727e-16	2.91596757041256e-16	3.098552894364267e-16	3.375519102691779e-16	4.829207658377339e-16	6.107304344180002e-16	2.2168808632507664e-16	-3.8795029565195027e-16	-1.002453092159065e-15	-8.003847959709193e-16	1.2978115272431738e-16	1.0763781804995642e-15
3	-1.966098553054814e-15	-2.079140449650233e-15	-1.884047175680627e-15	-1.3929388750734734e-15	-1.072410430699151e-15	-8.47480943983553e-16	-7.585566676511108e-16	-5.308425542322858e-16	-2.544918967199262e-16	1.3375661742993362e-16	5.444195261668113e-16	8.190336104769706e-16	1.0702651046199495e-15	1.0851527830958481e-15	8.194723388126932e-16	2.8189353809809164e-16	-4.168155196673902e-16	-1.1820548963130395e-15	-1.728940843897421e-15	-1.7528422513810384e-15	-1.2992350646462729e-15	-7.557353298920213e-16	-4.854738075389747e-16	-5.39950921038011e-16	-6.767619149889286e-16	-6.498329523880208e-16	-4.702849268466528e-16	-2.4867425505627643e-16	-1.1111950144086826e-16	-9.441643683294177e-17	-3.823695161906009e-18	2.359021093499518e-16	6.814723636648891e-16	7.773287268300809e-16	5.670486631052464e-16	1.2872177217300983e-16	-2.23657572170844e-16	-3.591919710775045e-16	-3.1383873991693735e-16	-3.6592830361549796e-16	-4.92550756085018e-16	-7.799677775805136e-16	-1.2400860912716798e-15	-1.8154913817037747e-15	-2.1075474807579452e-15	-1.9858658108779257e-15	-1.518893988350724e-15	-1.1216989903945102e-15	-9.409666443493771e-16
4	-4.443061967592417e-16	-1.1492660966688105e-15	-1.2545279238056587e-15	-9.271388004561966e-16	-7.397853570750308e-16	-1.1884419550003073e-15	-1.669463150652876e-15	-1.4433069987793239e-15	-3.529386085828202e-16	8.649298797147876e-16	1.490348179390663e-15	1.5595455346258741e-15	1.604762306603083e-15	1.7601116203734582e-15	1.5341992610947288e-15	6.723959446147787e-16	-4.920378138005416e-16	-1.6655506799900565e-15	-2.4475278897446463e-15	-2.6167517005178086e-15	-2.1654461659828067e-15	-1.2760439645522384e-15	1.8596713475270876e-17	6.941298195234189e-16	1.341103647533448e-15	1.5946848277427093e-15	1.7568830920192556e-15	1.7551798016900454e-15	1.808436645862638e-15	1.9168144280504104e-15	2.3241859419202112e-15	2.834668450758591e-15	3.2145183297214243e-15	2.904075862435725e-15	2.2495071200089337e-15	1.4634638250883229e-15	9.634485099077255e-16	9.174860386473126e-16	9.286441643526675e-16	1.0750078153460172e-15	1.3161953546617345e-15	1.6823612662341026e-15	1.5319413746843996e-15	1.3472044441345455e-15	1.0368444966545161e-15	1.43762767827061e-15	2.245040025220665e-15	3.0533989246587716e-15	3.281625719702359e-15
5	-1.803665893446225e-15	-1.6786683026592101e-15	-1.9572454590196463e-15	-2.4445010912935528e-15	-2.8905835705042035e-15	-3.284193281345893e-15	-3.2891998762274738e-15	-2.61111474968272e-15	-1.914970433766373e-15	-1.201167877462782e-15	-8.941597723210952e-16	-1.0027501477554276e-15	-1.1657244711273812e-15	-1.2583525809305022e-15	-1.3397503822543275e-15	-1.5849456376205189e-15	-2.0789431194258414e-15	-2.755342499285592e-15	-3.3389463611348705e-15	-3.5763374220796146e-15	-3.2357066790220457e-15	-2.3983761909470007e-15	-1.5902797148877957e-15	-1.0972639046039921e-15	-1.2360679987465578e-15	-1.4136446217503159e-15	-1.2254476265967918e-15	-7.143932270960346e-16	-2.1290891588896727e-16	1.6509683678162812e-16	7.430632462793309e-16	1.6894892865096055e-15	2.4969103114996046e-15	2.276711563901552e-15	1.2028361549556736e-15	3.8811790737778766e-16	4.137317620705481e-16	1.2861055913888984e-15	1.7770194767178136e-15	1.4526723449984157e-15	9.63498863300183e-16	9.760570944341065e-16	1.5228066508533919e-15	1.6863229537480166e-15	1.787569294697529e-15	1.9068985306573252e-15	2.964365598325977e-15	4.220762001599016e-15	4.928754621245871e-15
6	3.3633736433523593e-15	3.911806715676392e-15	4.223672016196002e-15	3.939544016245442e-15	3.5712620736848284e-15	3.2103631047522766e-15	2.9791924583669685e-15	2.5199870482265633e-15	2.2236163645448836e-15	2.272930822510782e-15	2.7095359882316446e-15	3.37217968503654e-15	3.787063160327484e-15	3.638026714887789e-15	3.047976946770159e-15	2.6134933608845935e-15	2.581407644366187e-15	2.9501137075278885e-15	3.1199144590354387e-15	2.9590468481219794e-15	2.7277562654061315e-15	2.5759740209899206e-15	2.9237235959515424e-15	2.6563160160463018e-15	2.6889686242081898e-15	2.7160866233225754e-15	2.9701297585390297e-15	3.160563834932731e-15	3.117787743382812e-15	2.670056775680145e-15	2.182263627619441e-15	1.7838588125788596e-15	1.7783155219357275e-15	1.8351994676099357e-15	1.957891293985022e-15	2.153981812822517e-15	2.3552312176701857e-15	2.7478337619840014e-15	2.8796722495978956e-15	2.739388147368609e-15	2.432620940932633e-15	2.4140004210729523e-15	2.328600510301805e-15	2.619653713858982e-15	2.4155533516574715e-15	2.553669659053185e-15	2.669932642301559e-15	2.949692086580549e-15	3.2002262950775137e-15
7	4.555533288102776e-15	5.737815775646527e-15	6.5368225459617405e-15	6.9055938682488064e-15	6.9010179767911346e-15	6.706447446847587e-15	6.589396225384926e-15	6.0254531071128215e-15	6.017147012235865e-15	6.261229679661941e-15	6.701677403785309e-15	7.0875099960279125e-15	6.916297943929088e-15	6.423228984057194e-15	5.939758436424426e-15	5.8141489388847016e-15	5.763921357980425e-15	5.411935140035985e-15	4.787725466091509e-15	4.191972104848054e-15	3.9532139905568114e-15	4.0805353209851436e-15	4.5851747606929286e-15	4.663630829151675e-15	5.1821985366680755e-15	5.444540788410362e-15	5.4471853748033915e-15	5.294145809692582e-15	5.4872703091592254e-15	6.098135566029817e-15	6.6314621320815084e-15	6.630323503138774e-15	6.3316341661518576e-15	6.205161815512173e-15	6.340661665442087e-15	6.236623147587721e-15	5.896779589950427e-15	5.779167050889891e-15	6.0303315071533505e-15	6.512683147803084e-15	6.312495736217031e-15	5.556762832985615e-15	4.2458162478100085e-15	3.837243841610944e-15	3.587211484990306e-15	4.307757416304217e-15	4.7387044504959334e-15	4.949799801145038e-15	4.806237180243795e-15
8	3.960424615061832e-15	4.5740339382825464e-15	4.995241755884233e-15	4.930135705005268e-15	4.5750903763355146e-15	4.0703680736331015e-15	3.86947154723113e-15	3.685656436890186e-15	3.668184444854274e-15	3.7061309150421236e-15	3.8869970386902085e-15	4.517766124436487e-15	4.934932469860502e-15	4.900301050464676e-15	4.446144962267199e-15	3.930229462272778e-15	3.932392441317618e-15	4.327891703478664e-15	4.670789392074307e-15	4.564845026139017e-15	4.2618627515754125e-15	4.367338217501166e-15	4.846386104443995e-15	4.862423373012467e-15	4.408159652402328e-15	3.7202841976848895e-15	3.625272261245584e-15	4.019308445310477e-15	4.348832809427784e-15	4.194627572550605e-15	3.88961861493925e-15	3.9964854283616436e-15	4.3686039465483045e-15	4.584722344445669e-15	4.291701832908698e-15	4.3062948056458096e-15	4.853728259294496e-15	5.568346771846775e-15	5.426348930078839e-15	4.783755256073977e-15	4.236389676440161e-15	4.4482352573809865e-15	4.890372907805189e-15	5.3711155665533125e-15	5.261691399653921e-15	5.3872631157125995e-15	5.6398879616111914e-15	5.7728359805496216e-15	5.546276019292294e-15
9	3.298642092683902e-16	8.171384717158529e-16	1.1865167739883454e-15	1.5074173462657483e-15	1.6718247027784846e-15	1.8336017132167635e-15	2.3736336961789526e-15	2.843534835187429e-15	3.458998819503272e-15	3.787367880285474e-15	3.8525543577850686e-15	4.012891690999448e-15	4.0157243304029136e-15	3.6288652168851774e-15	2.8722863812308926e-15	2.1319638307091924e-15	1.479435796563624e-15	6.872007443507568e-16	-2.7730724630607156e-16	-6.804597834860183e-16	9.323098326845502e-18	1.2656289238880566e-15	2.3485609167228354e-15	2.0073711405005168e-15	1.6723235002664998e-15	1.793690782164637e-15	2.4615030145599905e-15	2.743957565234897e-15	2.3115231732340027e-15	1.6828387110549875e-15	1.716500305326128e-15	2.4752757182655795e-15	3.2668733960262267e-15	3.1792054247401384e-15	2.4060280912974866e-15	1.825108734550522e-15	1.6753722289897006e-15	2.1494853221226793e-15	2.2642270893738735e-15	2.121136852762686e-15	1.8763179619566863e-15	1.824016647186713e-15	1.203316890882409e-15	6.560389950959304e-16	-2.2110717126475286e-16	1.6790185041901731e-16	1.0923047355472517e-15	1.9536020149333587e-15	1.9935309221678782e-15
10	2.8868880264921022e-15	3.8623561863173115e-15	4.333295698615522e-15	4.386918930551904e-15	4.398161800920374e-15	5.036783391353833e-15	6.2207234049265184e-15	6.518889509848429e-15	6.471993843134715e-15	6.113968543571034e-15	6.110564736293001e-15	6.287198677451946e-15	5.858121828451283e-15	4.871538487819828e-15	4.024014546959906e-15	3.870143973543601e-15	3.733716179990886e-15	2.9882130790539494e-15	1.8207954619954374e-15	1.2044245507324734e-15	1.6382514971941768e-15	2.4790550974440747e-15	3.1223716612277235e-15	2.5868632169232695e-15	2.3527068994995613e-15	2.365657746600229e-15	2.811735099011756e-15	3.2219589698571887e-15	3.492901729659778e-15	3.5436567674392055e-15	3.550400224296428e-15	3.775522747133914e-15	4.391927437240268e-15	4.8250060024781906e-15	4.876246584031527e-15	4.34503578813084e-15	3.7927229605378754e-15	3.87078226147041e-15	3.927417926278336e-15	3.726197683499185e-15	2.9945065139618745e-15	2.316595895474348e-15	1.384895285126286e-15	1.4156809731329057e-15	1.2731467128164316e-15	2.2149387184687254e-15	2.749252679992059e-15	2.8070183818856066e-15	2.334294225793823e-15
11	3.3442816792776897e-16	2.5247347657045266e-16	2.587009725974044e-16	3.6593440872622754e-16	4.860603729591105e-16	9.72976212650419e-17	-2.7208366565355574e-16	-2.0675231894453274e-16	8.802835409175937e-16	2.1340626236586818e-15	2.8035818070705577e-15	2.822633396254094e-15	2.9140081567107834e-15	3.2706041141467913e-15	3.3025001207186175e-15	2.629352414129056e-15	1.565180036797762e-15	4.0158057535262216e-16	-3.0342320796612773e-16	-3.7121197229586874e-16	7.817429125014191e-17	6.009677775264795e-16	1.3712043878550248e-15	1.3458367663724381e-15	1.5827554258196527e-15	1.7828118464553185e-15	2.076466858057126e-15	2.1611953142508726e-15	2.281166077705403e-15	2.5863327463654013e-15	3.2536891976827124e-15	3.870976913791497e-15	4.035944781169951e-15	3.379749789506613e-15	2.4937104117410633e-15	1.7196599574512725e-15	1.5917051057182638e-15	1.8316575270642123e-15	1.986332847268556e-15	2.0485353882509443e-15	2.15473020504097e-15	2.481744842072824e-15	2.0871079376509916e-15	1.6501480879411968e-15	8.568443082147307e-16	1.2895138690613912e-15	2.0644564815809686e-15	2.757258824446779e-15	2.883271659995241e-15
12	-4.9262083513939616e-17	6.505226650450028e-16	1.0951744521650431e-15	7.711997168903801e-16	-6.262144942008983e-17	-8.229267382711282e-16	-7.423121815185577e-16	-1.1734211485431848e-16	6.839709050001128e-16	1.2342590002866861e-15	1.3952484484118907e-15	1.470072621089551e-15	1.1505931634096162e-15	6.091203134656459e-16	2.773550206237344e-16	3.961186013734796e-16	8.696322140144521e-16	8.328154223293103e-16	2.4099529608476015e-16	-2.4360799152251047e-16	3.3641504219340657e-17	6.874763667617871e-16	1.3009438228247613e-15	6.674436415737147e-16	-7.280759423563449e-17	-4.525745658883091e-16	-1.5296452766710882e-16	2.8965288427929585e-16	6.922269653036998e-16	1.0299476833952531e-15	1.6055950297170427e-15	2.211751890149529e-15	2.4349692157816724e-15	1.919875738098578e-15	1.0597128068388084e-15	5.640359479353058e-16	5.481215811983007e-16	1.0313749965812446e-15	1.223340672509064e-15	1.1860262929125787e-15	8.86172871224941e-16	6.602271259210131e-16	1.338807382451704e-16	1.2008767878201946e-16	8.775042581645427e-17	6.550258691803789e-16	1.2797624572747795e-15	1.8023224497364037e-15	2.1686479107972637e-15
13	1.5843400238664304e-15	1.4887700747271475e-15	6.577005569408151e-16	2.9708194885253805e-16	9.428451261046114e-16	2.3078220445316305e-15	3.0815502454568444e-15	2.975918723061752e-15	2.6909387631156635e-15	2.9412755062633714e-15	3.7644433659870396e-15	4.389162769240254e-15	4.0600938391055195e-15	3.4805708063924503e-15	3.2162433941468664e-15	3.126099479339811e-15	2.568992510110611e-15	1.1928120156867886e-15	7.873928196571858e-17	9.518880259062013e-17	7.627165107044118e-16	9.89880949574102e-16	5.24011693809141e-16	1.3343529820619604e-16	5.125819298231374e-16	1.0555592606993734e-15	7.393313673924826e-16	-1.5474113462606264e-16	-4.6366463275600605e-16	2.65087207013762e-16	1.265807815844777e-15	1.4609498650521138e-15	1.0464909795314034e-15	9.735435381418527e-16	1.6577874495056742e-15	1.9251622392435923e-15	1.5779896317309893e-15	7.957746268492512e-16	5.864632546644817e-16	1.2013190706187939e-15	1.6503427379099907e-15	1.0937446412151162e-15	-1.2872426995446105e-16	-8.890607157609587e-16	-5.182066898694147e-16	4.1400649117625047e-16	1.0069188226578927e-15	7.502928987536396e-16	2.0887817473875346e-16
14	8.073880875590838e-16	3.5804589311418523e-16	-2.2547591546156307e-16	-6.734568410791336e-16	-7.815196191833032e-16	-9.172128550343474e-16	-8.993439617036404e-16	-5.057134328419385e-16	2.6874638753785067e-16	1.260356321699017e-15	1.797872682010922e-15	1.6082530401941879e-15	1.031957559080761e-15	1.0202332223977737e-15	1.6081844200969741e-15	2.0172355829809705e-15	1.6257994009453936e-15	2.722596179187799e-16	-5.571228611961145e-16	-2.197992761852932e-16	8.921494617112176e-16	1.822877912781458e-15	2.2102114329459827e-15	2.463684998317501e-15	2.965193509547369e-15	3.5286724097513173e-15	3.715695788673159e-15	3.5478899019769317e-15	3.538685914719339e-15	4.035199871260119e-15	4.730236467550202e-15	5.039865997149001e-15	4.733789644250235e-15	4.236159918389155e-15	4.047022648774028e-15	4.161410432203159e-15	4.570602300484065e-15	4.867590851130882e-15	5.184309434429497e-15	5.801328035500101e-15	6.460648168128869e-15	6.883574645151638e-15	6.745110961467643e-15	6.513560735097546e-15	6.704360872455842e-15	7.519664074585725e-15	8.464122812038759e-15	9.200215404390756e-15	9.801764091572447e-15
15	1.0745632497277157e-17	-4.228960431908492e-16	-7.068602517597515e-16	-3.483777397140561e-16	1.130551514252612e-16	3.3204806015273565e-16	3.948998813346926e-16	7.872864076591651e-17	1.9417501355878524e-16	6.37988743538277e-16	1.2874593081164194e-15	2.080859750341248e-15	2.6569534338626173e-15	3.123547224529567e-15	3.4012725044923626e-15	3.3112512507498155e-15	2.4646623865512067e-15	6.473970623713491e-16	-1.0014489809592181e-15	-1.3488057278318546e-15	-1.857775651051413e-16	1.3209916190445138e-15	2.113694797339768e-15	1.433650207957657e-15	9.202538464272423e-16	1.168872961218734e-15	2.0032292191185684e-15	2.5365532068601596e-15	2.5329281837377613e-15	2.6735220856633702e-15	3.281795112807741e-15	4.1309244906545996e-15	4.536084455987452e-15	4.1913486476855925e-15	3.409033659240832e-15	2.5624446312767554e-15	1.7866362810398883e-15	1.3461401240409666e-15	1.3729519118536068e-15	1.9829824997781254e-15	2.5702513258763697e-15	2.8025264291781975e-15	2.1117232462407135e-15	1.903971875736176e-15	1.4823889854337278e-15	1.959210903066425e-15	2.1969112560052216e-15	2.5264504395205873e-15	3.0152275190011427e-15
16	1.458933943353841e-15	1.3687976745067832e-15	1.375732795127941e-15	1.3436232725188926e-15	1.4086861493665064e-15	1.3713511764341543e-15	1.6738234979003244e-15	1.8210725898229348e-15	2.0159775536564126e-15	1.7666801205913322e-15	1.3478760051306749e-15	8.637282786199126e-16	3.494873772582139e-16	-1.117295437540372e-16	-4.851046153791899e-16	-8.318438358428552e-16	-1.088295233356695e-15	-1.2268193656921107e-15	-1.1767109435712382e-15	-1.0318711306435205e-15	-9.88594057312747e-16	-1.2107433209684445e-15	-1.7174074556095494e-15	-2.064737759342384e-15	-2.30649704194995e-15	-2.4276888577849934e-15	-2.6669440465123276e-15	-3.0141811245975265e-15	-3.2678524374838875e-15	-3.2636377563984823e-15	-3.1381953935199286e-15	-3.1747741283695864e-15	-3.50470997370034e-15	-3.764248242018032e-15	-3.694198238772611e-15	-3.361012536892464e-15	-2.7736387034084894e-15	-2.441219830449673e-15	-2.463570269072408e-15	-2.675542318930168e-15	-2.9222910884226373e-15	-3.1410910967464052e-15	-3.3751508339935222e-15	-3.702330087779837e-15	-4.455547290360228e-15	-5.1649036315998566e-15	-5.978120231347716e-15	-6.364837807502925e-15	-6.075585822563332e-15
17	1.2942030523977248e-15	2.2855557672503653e-15	2.714025042275074e-15	2.3370660764804926e-15	1.6076182210966334e-15	1.2088022362650602e-15	1.4523657985360159e-15	1.5944913037988665e-15	1.3516732033857383e-15	1.0282575107408064e-15	1.149964858936048e-15	1.881798500041667e-15	2.3503744098981107e-15	1.794727693168867e-15	7.058591932502259e-16	4.9205514877964804e-17	2.1906709373069094e-16	5.997019748126303e-16	2.835544367127385e-16	-5.300141603588016e-16	-8.668341106959688e-16	-2.90065885332609e-16	6.129234777791896e-16	6.293599972565315e-16	3.024240424424808e-17	-2.4582520399636986e-16	3.5805454054650794e-16	1.4438451651220274e-15	2.0644395107851885e-15	1.833273466838896e-15	1.3444380144284562e-15	1.2304473929651195e-15	1.6519345713056892e-15	1.9760258268765288e-15	2.0741572663027575e-15	2.3904432649199508e-15	2.52390539496568e-15	2.823080410930134e-15	2.4677167673451635e-15	1.85497753746127e-15	1.4013677100294635e-15	1.3752159301265728e-15	1.4177586498616184e-15	1.4177171706468805e-15	1.3117538315521757e-15	1.5821275266913874e-15	1.9764368569393913e-15	2.1292186752550203e-15	1.915825164138322e-15
18	-1.7344042339688166e-15	-1.3446534478207943e-15	-6.624429891806004e-16	-4.862531614931409e-17	3.81473734477432e-17	-5.561075852630586e-16	-1.071003744927883e-15	-1.3272636200987231e-15	-1.0947973790214656e-15	-6.881129145090144e-16	-2.897987342618556e-16	3.6276158835465956e-16	9.829961555695677e-16	1.0841069649791916e-15	5.883092194059253e-16	-2.1243886514870192e-16	-8.794317572838218e-16	-1.5804416730811487e-15	-2.286627437641312e-15	-2.4754306561658386e-15	-1.7214897970972186e-15	-5.245150416105296e-16	3.0719783912786446e-16	-2.7538447321111983e-16	-1.099897438193116e-15	-1.3192763892660952e-15	-7.751782850789231e-16	-2.470476562040991e-16	-1.0804309095859806e-16	-1.0896925772332716e-16	2.3581831004110095e-16	7.439385984234439e-16	8.883983123884053e-16	3.062405270765187e-16	-5.969026925402504e-16	-9.756438025703004e-16	-9.258938706795656e-16	-2.7407459480546507e-16	2.733085024445009e-16	5.539812801870341e-16	2.805039396833063e-16	-5.042498830453236e-16	-1.8802703719881086e-15	-2.8338371749995027e-15	-3.244007573039927e-15	-2.3695308687728522e-15	-1.1510662872967473e-15	-3.8994493645096876e-16	-4.957769329778441e-16
19	6.427438444333134e-16	1.51620041460705e-15	2.0014827621692845e-15	1.7605202678457333e-15	1.1707600875585539e-15	5.898512405515769e-16	4.383835472083683e-16	7.760143710756081e-16	9.747131717731988e-16	1.062493068299829e-15	1.023432434787197e-15	1.4013476890953517e-15	1.617990706482063e-15	1.4158004611708232e-15	9.417488770333268e-16	6.189006057778157e-16	8.575608673579654e-16	1.2936751174451338e-15	1.2994909850336936e-15	7.839646536279233e-16	3.154715264547561e-16	3.1938515995108237e-16	4.712040257718294e-16	2.0160440638652908e-16	-5.990918485045912e-16	-1.1522898485513097e-15	-9.459513132813015e-16	-1.989236353932053e-16	1.4902727893693348e-16	-3.7275308573118194e-16	-9.850804423024455e-16	-9.36481933750981e-16	-2.0617848168958483e-16	2.9657227159238594e-16	2.128853102414179e-16	3.603284870622898e-16	6.842917317199521e-16	1.3725296677693377e-15	1.1309697476391953e-15	3.890807231421783e-16	-1.8002287404742082e-16	-1.1200117101391388e-16	1.6989624258953374e-16	-2.5834835994814495e-17	-3.6337514452810374e-16	-4.165709876142861e-16	2.9217221108357645e-16	8.222311921011707e-16	7.0055332562917525e-16
20	6.474168802109883e-17	9.444769497017264e-16	1.2979534503157503e-15	1.2400491987862352e-15	9.314747277061829e-16	8.861040732109596e-16	1.2814055971865535e-15	1.4909265125698223e-15	1.587834353498389e-15	1.795592070052383e-15	2.247549567155514e-15	2.665971504238619e-15	2.2205852152749414e-15	1.0719992801287478e-15	2.955653078846729e-16	4.9783948259468265e-16	8.799188389814406e-16	4.871300255088213e-16	-6.926667404805579e-16	-1.4286511912024899e-15	-9.793116263592916e-16	4.477007403681932e-17	6.866111771957674e-16	5.054776843052161e-16	3.7820033979761073e-16	6.461224148540127e-16	1.0256851058837972e-15	1.1464336003647544e-15	1.1338145819875287e-15	1.1429683906657045e-15	1.2159283278025157e-15	1.1495657640381488e-15	1.1147128756695899e-15	1.071352892207959e-15	1.1815336991746622e-15	1.5588338517288266e-15	1.5483415041834272e-15	1.6684699076209094e-15	1.4204324178470278e-15	1.1746441318670252e-15	9.191327411547193e-16	6.128560136805832e-16	-1.8787261330600552e-16	-9.536109330665352e-16	-1.4177946483666781e-15	-5.712369749794689e-16	8.267431679513009e-16	1.7150511630578855e-15	1.472217612466939e-15
21	-1.600126853754307e-15	-5.326765444746457e-16	4.2427856785048673e-16	8.265859549848445e-16	7.305194574065809e-16	1.1842342903998584e-16	-3.630812324129828e-16	-9.161577185849418e-16	-7.078031960067294e-16	2.982692479189307e-16	1.5537789697086847e-15	2.2155099446828755e-15	1.665225574303002e-15	5.58175545378538e-16	9.219399921418001e-17	2.5565483274625964e-16	3.9019761093306694e-16	-5.247781041452336e-16	-1.6715485705965865e-15	-1.8876230560939844e-15	-9.993333851125586e-16	-1.6076352568915377e-16	-7.339915014015113e-18	-9.035455292932278e-16	-1.3312111300754557e-15	-1.0656381926974292e-15	-4.367823695083097e-16	-2.6300407516786895e-16	-5.443186258226531e-16	-7.112958907552918e-16	-2.5993154731633034e-16	6.376696884396982e-16	1.2994076723158175e-15	1.2131905768433388e-15	8.109018972334695e-16	5.573628755698345e-16	6.099360037837969e-16	4.564167325179249e-16	-4.529424894192331e-18	-3.8108232054361514e-16	-4.796558558239284e-16	-3.8940509331990785e-16	-1.0360317598013292e-15	-1.5786135217347497e-15	-2.0452120026522403e-15	-1.0470838269727247e-15	3.700260468662431e-16	1.3648383143264493e-15	1.5093838294935819e-15
22	-1.439828337467906e-15	-9.78215764404318e-16	-9.3039675361923e-16	-9.383579986939914e-16	-8.533494701341443e-16	-3.935468825506556e-16	2.08785989961574e-17	1.8742765043980452e-16	1.9307502054269763e-16	3.941888627921145e-16	8.491500124902454e-16	1.0958812971891943e-15	1.0450821961729054e-15	6.568524678493048e-16	2.1982119683226757e-16	-2.0414881233832707e-16	-7.75959295541855e-16	-1.5567775876950313e-15	-2.2982092812785164e-15	-2.464232131641733e-15	-1.9802703692939443e-15	-1.294336189080231e-15	-9.89886692405196e-16	-1.2483480346778312e-15	-1.6888633354798556e-15	-1.87674905590374e-15	-1.7649949159518268e-15	-1.6164560243613382e-15	-1.6723027441229195e-15	-1.837745158936687e-15	-1.8214515382680237e-15	-1.5525040280900223e-15	-1.1000284687808651e-15	-1.01470893641067e-15	-1.0111347198984411e-15	-1.0244430328898144e-15	-9.540717475087694e-16	-9.865015893653707e-16	-1.1960504097587106e-15	-1.5300781837179799e-15	-1.5903693197381135e-15	-1.6460340227394101e-15	-2.088378976195922e-15	-2.9652624536104688e-15	-3.5399865169056063e-15	-3.206480709685184e-15	-2.153421903088103e-15	-1.521913935612557e-15	-1.951592505226003e-15
23	3.2003851289259505e-15	3.3716641434405092e-15	3.633079331509681e-15	3.3727241655619606e-15	2.985731755860488e-15	2.7947616701374233e-15	2.5051974755170674e-15	2.498659690899301e-15	1.842797302030958e-15	1.1867857461082721e-15	1.0564807036820953e-15	1.422318708872922e-15	2.0461891917517863e-15	2.2321969899199504e-15	1.8696239952651553e-15	1.5135275400205571e-15	1.436362989177527e-15	1.5928972745879275e-15	1.3650171179900277e-15	7.880384120866197e-16	3.2746889226092863e-16	4.183785085907423e-16	6.529172358526048e-16	1.3334498299070588e-15	1.5595209893494155e-15	1.8940015918058676e-15	2.1363443313523296e-15	2.2064137314123825e-15	2.1144137542172726e-15	1.9859743754535242e-15	2.1875713199755823e-15	2.567480415278662e-15	2.8248956615041205e-15	2.5267362268611942e-15	2.095481562269305e-15	2.069529595332137e-15	2.6473822601369214e-15	3.23668860859443e-15	3.293009405272607e-15	2.6308396594248857e-15	2.1858558369021376e-15	2.3444447822818253e-15	3.2273689686988418e-15	2.7114132950872486e-15	2.3773347751733682e-15	1.6029037640226143e-15	1.8231142725920575e-15	2.285008963720178e-15	2.3699506260840235e-15
24	3.513127433999068e-15	3.961937872550503e-15	4.6274840774697895e-15	4.851852594864008e-15	4.879466843475648e-15	4.734833178041506e-15	4.7213554122367164e-15	4.601058078620999e-15	4.606252119369513e-15	4.774670967798648e-15	5.018081117152458e-15	5.216071236776128e-15	5.001612517041069e-15	4.427686912678806e-15	3.74937214145018e-15	3.3263671958262188e-15	3.4755186725796146e-15	4.079506693674216e-15	4.783222833753846e-15	5.0547813642451716e-15	4.811120565697555e-15	4.4461583115403455e-15	4.235120632576269e-15	3.917540225566652e-15	3.0507715513889783e-15	1.863265389372264e-15	1.1876237268940137e-15	1.5754441494338009e-15	2.5097002540265213e-15	3.2101996991965744e-15	3.155624958356e-15	2.7778190102814684e-15	2.3752194149951813e-15	2.1753053826568294e-15	1.8953709398880024e-15	1.787337220994834e-15	2.1002909893631963e-15	2.479438390419606e-15	2.7660154288438103e-15	2.5574016424591924e-15	1.955104128169149e-15	1.5177369290947749e-15	1.561377094620627e-15	1.7724589653343721e-15	1.5766615888308353e-15	1.1407759631446661e-15	6.091683774987108e-16	6.63523607902345e-16	1.2060560327966048e-15
25	5.233675343846191e-15	5.403393966525057e-15	6.6061484419679845e-15	7.537068564948103e-15	7.500567699959323e-15	6.495339539176198e-15	5.7612027742627465e-15	5.421716670974754e-15	5.902722763507402e-15	6.387519902114224e-15	6.499989899531527e-15	6.832151045368952e-15	6.634534681981992e-15	5.945635227837888e-15	4.914018444945345e-15	4.0582591695960495e-15	3.973041611638565e-15	4.548474902272675e-15	5.294109360373764e-15	5.78757008485837e-15	5.8200963819986295e-15	5.421616669976115e-15	5.208624061140781e-15	4.728985770524185e-15	4.605819551454028e-15	4.630013537770799e-15	4.50704023189233e-15	4.2489111527693905e-15	4.151442552661975e-15	4.267363480132589e-15	4.5679406953004784e-15	4.82405504830624e-15	4.660976904377288e-15	4.3608165391616566e-15	3.973581102920589e-15	4.320651678926802e-15	4.9133671090389396e-15	5.525777151730414e-15	5.05881367898235e-15	4.212059040685684e-15	3.4961928163274943e-15	3.6077377843631385e-15	3.7745416182927035e-15	4.1236782620649376e-15	3.559000041551088e-15	3.40429447438771e-15	3.18624859802537e-15	3.2689380058809547e-15	3.2832310730917393e-15
26	4.063238989596194e-15	5.0186922697532694e-15	6.0263515102689695e-15	5.832285170414936e-15	4.927175571631289e-15	3.976733850063557e-15	3.60591088278196e-15	3.5078603059142974e-15	3.4721891393775303e-15	3.5451928808850907e-15	3.834388183185774e-15	4.340658417572879e-15	4.550910228498392e-15	4.266246223578052e-15	3.719671087098239e-15	3.4262449665765308e-15	4.0173476158891655e-15	4.780549593223408e-15	5.417843352024331e-15	5.660480586917147e-15	5.523882964993737e-15	5.199807761937846e-15	4.975359014758505e-15	4.7630264161352894e-15	4.52693334990677e-15	4.1699529409536446e-15	3.8229476757875435e-15	3.614483347793419e-15	3.661670779688913e-15	3.6115622386342635e-15	3.579101425449441e-15	3.731100247349851e-15	4.3198015731489255e-15	4.7620418127852194e-15	4.590113449581136e-15	4.11429324884416e-15	4.057680624320746e-15	4.7070636160018105e-15	5.418541229383846e-15	5.36127478664377e-15	4.529632475753311e-15	4.2050731950807365e-15	4.649158632972622e-15	5.172516518832643e-15	4.9368273110706774e-15	4.4693495372500285e-15	4.213697408032898e-15	4.632256955382873e-15	4.897915149836177e-15
27	4.2449071270571594e-15	4.348859801705183e-15	4.831276085837641e-15	4.55868889173453e-15	3.603544936918007e-15	2.907878975795737e-15	2.934466519813142e-15	3.1670502567173313e-15	3.318632062531462e-15	3.2253691606651024e-15	3.2052257100875957e-15	3.440110879442227e-15	3.97370059067691e-15	4.181290319270396e-15	4.009363598945608e-15	3.949507004558608e-15	4.615301936465682e-15	5.414731970761907e-15	6.0168753970372444e-15	6.14809692987573e-15	6.002888991331165e-15	5.756335970888795e-15	5.876430055019882e-15	5.589368186926979e-15	5.676534492876196e-15	6.017420075341123e-15	6.424489976635186e-15	6.2981940650972626e-15	5.652576359422609e-15	4.859166182911554e-15	4.3429735900204195e-15	4.166082666172924e-15	4.339858436870535e-15	4.622454859093951e-15	4.937258534388536e-15	5.189910936928331e-15	5.390187871085077e-15	5.1903573327418635e-15	5.15681232868818e-15	5.1935851068925966e-15	5.325615914101229e-15	5.643156990623902e-15	5.6432313954307525e-15	5.932426499830998e-15	5.713845231090598e-15	5.8150344407653364e-15	5.571888290996011e-15	5.597075842968445e-15	5.788616511240953e-15
28	5.8936750030645906e-15	5.776136558508908e-15	6.255670460150297e-15	6.61419183499906e-15	5.911143613487149e-15	4.909166213444964e-15	4.245001824032407e-15	4.434259383896862e-15	5.0819342829031124e-15	5.760590647821435e-15	5.816602011181138e-15	5.575930815482582e-15	5.054169008853788e-15	4.405812531272173e-15	3.666912617030229e-15	3.2732072800183697e-15	3.643069630501213e-15	4.764549151781513e-15	6.436815723853527e-15	7.955451486316559e-15	8.613737212839296e-15	8.358569729454511e-15	8.14006425027788e-15	7.721817489437504e-15	7.660075366219844e-15	7.267459641972585e-15	6.8781858733877874e-15	6.8133412048245315e-15	7.479223459822922e-15	7.934531668573019e-15	7.474192915198102e-15	6.5831233323994985e-15	6.3872852439881295e-15	7.16990888865147e-15	7.91195470944731e-15	8.248416362264375e-15	7.788019080047973e-15	7.564011289604005e-15	7.801766716525656e-15	8.468817965389527e-15	9.125931149631602e-15	9.795477064131257e-15	9.870214293755706e-15	9.763494606322788e-15	9.337509648420726e-15	9.180129346185547e-15	8.991327825432726e-15	8.70271298441239e-15	8.037851217427214e-15
29	4.934132610386157e-15	4.773032598081766e-15	4.496833787933606e-15	4.307496657253666e-15	4.3750063665431586e-15	4.705826243082588e-15	4.969708562372669e-15	4.510604676180997e-15	4.341065755658652e-15	4.701097418783978e-15	5.1746006955891466e-15	5.756641256270198e-15	5.789774624893769e-15	5.596906355760829e-15	5.302215124261934e-15	5.150244487602497e-15	5.058021915356238e-15	5.2769455974347426e-15	5.6919207619902845e-15	6.133036014124261e-15	6.3715292209746295e-15	6.282372507092399e-15	6.598640302651061e-15	6.352016482957904e-15	6.457596438137168e-15	6.430252506983104e-15	6.259234436911053e-15	6.046090915106367e-15	6.093992463493025e-15	6.406142757829476e-15	6.654216295388417e-15	6.5129423464133114e-15	6.000746363565232e-15	5.48232003845731e-15	5.069345921961624e-15	5.0900500794545145e-15	4.884390057024321e-15	5.009794130294637e-15	4.9027399346590934e-15	5.0733375386002635e-15	5.276787640217251e-15	5.836052206905928e-15	5.935395647174246e-15	6.54220065432815e-15	6.053218594149439e-15	5.688732513728662e-15	4.770622484959853e-15	4.256887552565149e-15	4.192541458034556e-15
30	1.3375642471791437e-15	1.781064566761258e-15	2.029662008472025e-15	1.874711701988273e-15	1.6205790560659877e-15	1.2902404062763308e-15	8.624893807127831e-16	7.522062670237125e-16	6.259150142856812e-16	7.449324364772813e-16	9.270338437512313e-16	1.2231855604395711e-15	1.2618680566400652e-15	1.0289333148793758e-15	7.835174012222548e-16	7.291353122118188e-16	1.1057755907761565e-15	1.4727661665345965e-15	1.5813129107949552e-15	1.504311246454785e-15	1.4956472065472645e-15	1.531920883799e-15	1.3779178226319996e-15	8.220660460278866e-16	7.529780080510966e-17	-3.4570706983642706e-16	-2.428520423368595e-16	6.901640083630556e-17	2.2831520618662307e-16	1.5810603394340068e-18	-1.2676407254391457e-16	4.0234612429979866e-17	4.339939744950089e-16	5.387166804337459e-16	3.7064304087616946e-16	3.885272964424436e-16	6.505466696488614e-16	1.2630919979701518e-15	1.419759605606496e-15	1.3210120190015697e-15	1.1760438315964253e-15	1.1047692853912917e-15	9.504559795618444e-16	2.482271170589645e-16	-2.285479869104902e-16	-3.6787401305734154e-16	5.020364475075977e-16	1.4337529843269357e-15	1.7918487387057955e-15
31	1.7516844991820304e-15	2.2953231571416373e-15	2.636336430699063e-15	2.3593064215365834e-15	1.7741864591909863e-15	1.5289054677855257e-15	1.6892070873879877e-15	1.9061877801743047e-15	1.8866879768361296e-15	1.6646755599309195e-15	1.3932525851342336e-15	1.4444904307767632e-15	1.9041795971154727e-15	2.408390525338213e-15	2.4446735089593245e-15	2.1855026420007856e-15	2.1629744989511918e-15	2.6977775283670385e-15	3.5526536279403863e-15	4.0812583942788745e-15	3.9053291806149084e-15	3.1832666410104586e-15	2.6481925676539897e-15	2.334464262972486e-15	2.268783932120597e-15	2.3687731440299084e-15	2.3765508033879696e-15	2.1698463824907828e-15	1.7208122191630695e-15	1.2550138731465265e-15	1.2421717638521822e-15	1.591203366021818e-15	2.009136751531699e-15	1.950898061458619e-15	1.6976825634517839e-15	1.894418346887643e-15	2.4423841037225207e-15	2.6044191384685808e-15	2.1331766395440533e-15	1.4384455579135348e-15	1.4219123195372744e-15	2.254911068792105e-15	2.8698135033084138e-15	2.684905410872716e-15	2.0684450769392457e-15	2.3488012152854746e-15	3.149623902521881e-15	3.728828688191488e-15	3.3165652286983955e-15
32	-4.0221648797850786e-15	-4.814562654336857e-15	-5.4194866803883995e-15	-5.929587926540245e-15	-5.737791785900892e-15	-5.1667294271713676e-15	-4.352405256619537e-15	-3.594424554096006e-15	-3.446893640009689e-15	-3.627400162339242e-15	-4.095075566878623e-15	-4.635713821219328e-15	-5.021756952789165e-15	-4.9245540541655816e-15	-4.625945635509449e-15	-4.256369602937623e-15	-3.5391216837565737e-15	-3.2905301357464007e-15	-3.1573562691008074e-15	-2.9381138909549268e-15	-2.040788326905725e-15	-7.032834181879128e-16	8.044150231057537e-16	1.3194419279042942e-15	1.6287495672414875e-15	2.2434442141451186e-15	3.4083585164486175e-15	4.261802293534278e-15	4.048825251778837e-15	3.040880522122934e-15	2.566150112772667e-15	3.120352592923226e-15	3.9789885077192034e-15	4.040961290481596e-15	3.5952276439912586e-15	3.376602445610271e-15	4.210935436875923e-15	5.410092981778468e-15	6.085980708380526e-15	6.474751152524134e-15	7.064451806777425e-15	8.183441812555348e-15	9.007244056362643e-15	9.503793573119936e-15	9.842829071061061e-15	1.0550809674722906e-14	1.129272159718016e-14	1.1881714085430264e-14	1.2268499447914938e-14
33	-1.5639233059649792e-15	-1.6000871650955897e-15	-1.7350207085143972e-15	-1.9371733440287746e-15	-2.2167010079605876e-15	-2.6393342863317533e-15	-2.567230029884541e-15	-2.0690452473018153e-15	-1.3885227036336143e-15	-9.678842310073932e-16	-1.0626334521374855e-15	-1.326552201277994e-15	-1.422862061699572e-15	-1.3855252514783564e-15	-1.3001526813433165e-15	-1.1169816630188957e-15	-7.25171724350419e-16	-7.287771584839193e-16	-1.2470957954848576e-15	-1.8935136612577287e-15	-1.8704571452270907e-15	-1.1765328796564147e-15	-1.4724673997129115e-16	-2.666839067762737e-16	-8.267417359651333e-16	-1.2025068187139537e-15	-7.967475425640438e-16	-1.574844575705446e-16	2.0887907379850821e-16	3.737248726564301e-16	8.210894261575789e-16	1.5921368794317934e-15	2.01733936493563e-15	1.4070017800290905e-15	3.5330912706166685e-16	-1.0951362062831677e-16	2.268805024491158e-16	8.047642346516285e-16	7.600578260598469e-16	3.33750467775465e-16	2.1444858826931606e-16	7.549265619305324e-16	8.758665298420892e-16	8.793890630420532e-16	2.9315906377813693e-16	6.307230470507762e-16	1.5836455923195725e-15	2.760745437904061e-15	3.4369593473002354e-15
34	2.2983360729823763e-15	2.5160215746584145e-15	3.0396994073918012e-15	3.438406444087429e-15	3.1404348549403885e-15	2.155560704748845e-15	1.3434378794183251e-15	1.5542682307490933e-15	1.829468190765665e-15	2.125852114671263e-15	2.393662695313981e-15	2.5308573252483314e-15	2.4796333328422854e-15	2.1173219613799527e-15	1.8186111613659438e-15	1.9806323272944528e-15	2.660604519021056e-15	3.1269243057866595e-15	2.9260543043138917e-15	2.1108750533903043e-15	1.4017374206957984e-15	1.513588895615375e-15	1.8935958847466607e-15	2.7801482970294034e-15	2.8669325024193194e-15	2.5786334663570632e-15	2.4824962219421612e-15	2.869836863091446e-15	3.3885371722589665e-15	3.624360641874572e-15	3.5456254339000727e-15	3.659826166686614e-15	4.020901422957069e-15	4.093793890521526e-15	3.792785308763379e-15	3.0992440521816433e-15	3.2542667938481303e-15	4.231323925272096e-15	5.126594709340112e-15	5.173340211892212e-15	4.652424529852996e-15	4.230116106712822e-15	4.586455045547424e-15	4.532053596156543e-15	4.3881249479148615e-15	3.673893190775388e-15	3.9644784797217415e-15	5.006478912586267e-15	5.995774997138391e-15
35	2.7680607473838384e-15	3.4037207737945585e-15	3.81403845543527e-15	3.556047472590858e-15	3.6145668415868076e-15	4.1495878185557645e-15	4.350565804460557e-15	3.842379194931209e-15	2.7701261535568533e-15	2.363009865596783e-15	2.8961886600946184e-15	3.584136665052649e-15	3.428629364336179e-15	2.6728016198302435e-15	2.1981240522563256e-15	2.5723333038950606e-15	3.566297099642922e-15	4.287386060886823e-15	4.475458383478463e-15	4.374063583017964e-15	4.229542295621465e-15	3.90553947948707e-15	3.335945424323755e-15	2.7713750785578473e-15	2.532592895406873e-15	2.5618134275596007e-15	2.3952835844393486e-15	1.8702102306817526e-15	1.4468472194864984e-15	1.4603958951298938e-15	1.9254358431447206e-15	2.0509559518392233e-15	1.580466130258221e-15	1.04981571844534e-15	1.2552448942534045e-15	2.1342056228365182e-15	2.9855516656569273e-15	3.0370271866786787e-15	2.52729642009254e-15	2.335454706147233e-15	2.688085026532543e-15	3.06274122749801e-15	3.008235569425384e-15	2.2456874108385024e-15	1.9324463819925987e-15	2.0270780620691882e-15	2.447447394127613e-15	2.443227636601462e-15	2.0621214730653437e-15
36	-1.9267245307991514e-15	-2.5135663480331096e-15	-2.6637967014985042e-15	-2.0265108251032975e-15	-1.0835384847413104e-15	-7.202505218172472e-16	-9.343086675830174e-16	-1.2926334283812137e-15	-1.1380199836109791e-15	-9.919094845022399e-16	-1.2125563722699648e-15	-2.347088108270842e-15	-3.205852148599436e-15	-3.1811878726986517e-15	-2.4849217273639446e-15	-2.0955769999855415e-15	-2.5681977378864853e-15	-3.1730008393458374e-15	-3.2875911188727486e-15	-3.030712825200846e-15	-3.051363440884216e-15	-3.540809173843234e-15	-4.2956726330157854e-15	-3.966530744030898e-15	-3.5123065197810504e-15	-3.3808222021885376e-15	-3.807855172107399e-15	-4.183417469649832e-15	-4.212285448869253e-15	-3.985835368961994e-15	-3.946842858953932e-15	-3.989553375186493e-15	-3.949037662111962e-15	-3.872933569026659e-15	-4.052270961393939e-15	-4.754703022070381e-15	-4.969039057158132e-15	-5.005263084579903e-15	-4.6662324700908614e-15	-4.8044393749649215e-15	-5.254931296636516e-15	-5.6159324580205185e-15	-5.351183358924238e-15	-5.453039445532001e-15	-5.712131715267438e-15	-6.225881508095402e-15	-6.640589435920672e-15	-6.749880205007177e-15	-6.5651631734135484e-15
37	-1.7207818724845482e-15	-1.969892983829006e-15	-1.824468708645783e-15	-1.8552769151924677e-15	-1.7878448035646816e-15	-1.5774947781458965e-15	-9.957259687179749e-16	-6.340417725968687e-16	-1.3271015855999586e-15	-2.6176442736772334e-15	-3.637853727747688e-15	-3.97864410666061e-15	-4.341761497595433e-15	-5.253576906997097e-15	-6.111675285501491e-15	-6.014322715663839e-15	-4.339719687224995e-15	-2.6730454678168724e-15	-1.7824074801272994e-15	-1.616073863812569e-15	-1.1953755556943596e-15	-4.497418220149736e-16	2.2669245789520298e-17	-6.788442012315909e-16	-1.5429511292339363e-15	-1.7227063006710637e-15	-1.0566615118027988e-15	-7.074517335361551e-16	-1.2675894488201008e-15	-1.892923523511433e-15	-1.6766227301453312e-15	-5.392305691246632e-16	3.3907445088120367e-16	2.758992176600164e-16	-2.3159174814827417e-16	-2.308197429019779e-16	1.011742564579741e-15	2.3361924124257814e-15	3.040719448015975e-15	2.6677579998211216e-15	1.8415471622355433e-15	1.422937528854168e-15	1.7046963710066967e-15	2.4530918683483432e-15	2.965935084174706e-15	3.0673884779870934e-15	3.126248444862861e-15	3.357380179419105e-15	3.834690456993907e-15
38	3.636062288378538e-15	3.6719909433303985e-15	3.875883174590585e-15	4.233128687166259e-15	4.5980023639889136e-15	4.451804471285495e-15	3.982459472921725e-15	3.803700730241532e-15	3.603956955191482e-15	3.407469527408942e-15	3.196774256122243e-15	3.2594721867242942e-15	2.9556304750514272e-15	2.4534312789975987e-15	1.976567735935057e-15	1.9583068803235776e-15	2.6553657515760778e-15	3.513928006468739e-15	3.95107224818076e-15	3.766489249111998e-15	3.392163668687956e-15	3.269218804830339e-15	3.1966444036321225e-15	3.1558397554156102e-15	2.751727754156352e-15	2.168679327012164e-15	1.7702540394791986e-15	1.6803089062217354e-15	1.9109256019734693e-15	2.0913234271533674e-15	2.228875029702455e-15	2.2897329542547096e-15	2.2965137325527535e-15	2.4360855841702995e-15	2.776552434818703e-15	3.332278585081718e-15	4.0226363451609395e-15	4.781925819748992e-15	4.9027755746337425e-15	4.7611411689001414e-15	4.37280966865846e-15	3.997464166793826e-15	3.868297690643685e-15	3.4526090328427708e-15	3.3074151779644976e-15	2.883840473360471e-15	3.160698874648899e-15	3.643065238203615e-15	4.128048197710121e-15
39	4.9737997658177645e-15	5.59545190426754e-15	6.282705408264264e-15	6.48389585760592e-15	6.688412999773066e-15	6.722379759410834e-15	6.833779687151966e-15	6.8028322813939785e-15	6.6209069564293484e-15	6.502287831416074e-15	6.800343622989146e-15	7.411554697058471e-15	7.465084865879945e-15	6.504797822120581e-15	5.084984391894134e-15	4.191960271024546e-15	4.4402650765317525e-15	5.330828636454419e-15	6.048993263373196e-15	6.239593575918013e-15	6.065449654152411e-15	5.71720252947788e-15	5.118518025938747e-15	4.25981630764335e-15	3.621291868443824e-15	3.5312798197567643e-15	3.96225284159031e-15	4.317384561942847e-15	4.326060958511928e-15	4.021711385637232e-15	3.78873315959095e-15	3.674181963235228e-15	3.311039881658045e-15	2.840453978703811e-15	2.6741395186105743e-15	3.1777072276674146e-15	4.254236420619693e-15	4.7643768995687196e-15	4.4946985242264735e-15	3.84468845237652e-15	3.392606706924765e-15	3.1815295905129303e-15	2.8460626381805115e-15	2.1041568724366695e-15	1.331471477559713e-15	7.774851240546361e-16	4.689310750823645e-16	2.993088483429e-16	2.25755716247692e-16
40	1.5914356067010591e-15	2.327728114212686e-15	2.8189372878243624e-15	2.7377852890809975e-15	2.6968374025095672e-15	2.9082575921064192e-15	3.0160035175498744e-15	2.6192682625631333e-15	2.2109972728822e-15	1.9473281571130156e-15	1.9654413247068202e-15	2.2707775116822718e-15	2.3120631445465736e-15	2.3491547415477386e-15	2.315953877801808e-15	2.186441566868628e-15	1.9854967043561458e-15	1.9256789821037472e-15	2.139429601186413e-15	2.548262096185956e-15	2.7360509823679547e-15	2.4081688612152667e-15	1.956985797821136e-15	1.4960425896559469e-15	1.2944524902242687e-15	1.359804301210638e-15	1.2743708480543532e-15	8.759892319114568e-16	4.549062588470724e-16	2.276451568484231e-16	5.540329361881359e-16	1.2325622389299873e-15	1.79567942863705e-15	1.7680228325836666e-15	1.1256252908867068e-15	6.394417543732386e-16	6.97267075129992e-16	1.3560192508543999e-15	1.7645861617062796e-15	1.6099150890617762e-15	1.0195603391452342e-15	8.683542461828997e-16	9.792793430304022e-16	1.1890074355901049e-15	9.412346785971393e-16	7.651866709180779e-16	7.477175237418859e-16	9.674581197983779e-16	8.758988364094443e-16
41	1.005316134634037e-15	8.99766256440503e-16	1.0567748402729168e-15	9.54468390482444e-16	6.273786881783692e-16	3.745573382162015e-16	2.2848066058589715e-16	1.3197146147823394e-16	-7.607249792335356e-17	-2.1816201122799728e-16	-1.1502333127659066e-16	1.3780832387067764e-16	5.5042077811549505e-16	7.050126502039733e-16	5.581038774039645e-16	3.929608745512809e-16	6.552519697308877e-16	9.43496401494892e-16	1.1843880632843832e-15	1.3648362142433881e-15	1.5186036867987502e-15	1.4742036606435611e-15	1.3091091920259725e-15	8.302469982050447e-16	7.18262645379646e-16	9.229970574988007e-16	1.1431875975728578e-15	9.80808747433591e-16	6.275471517752568e-16	4.204086219861439e-16	5.374235434993956e-16	6.858391530385803e-16	7.605529122610333e-16	6.483279707312245e-16	6.560462566700903e-16	8.147302901823834e-16	1.1422147915970471e-15	1.2460088330595265e-15	1.2970596495034238e-15	1.0900747558576463e-15	8.667882130414336e-16	8.96552025240178e-16	1.0855165702216042e-15	1.3711827376209997e-15	1.4965710433204895e-15	1.6779981129049016e-15	1.5997087470154804e-15	1.3685012403285671e-15	9.137312120010553e-16
42	1.97398870612366e-15	2.4508665199363127e-15	2.740262685049672e-15	2.6378278141811286e-15	2.3589894116517097e-15	2.1787158574731318e-15	2.2530426671241203e-15	2.207011089543734e-15	1.9271677085323197e-15	1.7245983605963573e-15	1.851910591862302e-15	2.76472068016164e-15	3.1494549638579623e-15	2.6974111993878167e-15	1.8582894706355964e-15	1.6462945640514718e-15	2.3239253104431603e-15	3.3463447052333555e-15	3.653022506010954e-15	3.2471766774850387e-15	2.9241327282880195e-15	3.033849182940204e-15	3.381666737777575e-15	2.8219697877734867e-15	1.980093216289956e-15	1.4511629066088843e-15	1.629942066140748e-15	2.0037291185735865e-15	2.016352566144037e-15	1.4184246729699574e-15	8.672309373857193e-16	8.764793478511252e-16	1.2668287643894796e-15	1.5461110032395543e-15	1.3829409769914754e-15	1.5603740357236243e-15	1.8565089058008718e-15	2.7069580794877114e-15	2.868800828405772e-15	2.595341835186941e-15	2.1631870917861456e-15	2.2093248207266025e-15	2.3519176115750703e-15	2.4037362430087906e-15	1.7234442955737688e-15	1.093234794926133e-15	1.0338760057753377e-15	1.3910753782997442e-15	1.466949389499089e-15
43	3.3020206674765462e-15	3.788086456940621e-15	4.584145125393215e-15	4.7208228717891866e-15	4.278930796240657e-15	4.142788316646176e-15	4.351240073936381e-15	4.499381207025353e-15	3.998490189939295e-15	3.5373992986260575e-15	3.816106316620807e-15	4.836892804582554e-15	5.679249467170092e-15	5.4867580880284106e-15	4.574526424266525e-15	4.01008524024572e-15	3.969795443866417e-15	4.170177939561106e-15	3.989979768495551e-15	3.646285604291679e-15	3.617463290356323e-15	3.971557545678991e-15	4.533959279461143e-15	4.465525960186221e-15	4.4050936455125285e-15	4.314565421219937e-15	4.302596393123079e-15	4.233269864410226e-15	4.057831966369485e-15	3.728657691222302e-15	3.4742244509480284e-15	3.311729135127245e-15	3.4112278193916597e-15	3.576070277562479e-15	3.759233636051543e-15	4.09389026673723e-15	4.192659425716963e-15	4.232150354982086e-15	4.1285641853041905e-15	3.9425696747504704e-15	3.750641466667304e-15	3.633078892845882e-15	3.4154930454731498e-15	3.2528072824534282e-15	3.146472020926365e-15	3.2772359958024328e-15	3.315674765623769e-15	3.186709021418086e-15	3.032898127576249e-15
44	1.5687763257489563e-15	2.09961834002314e-15	2.7672846077036963e-15	2.956077276249421e-15	2.8194992846831192e-15	2.7086845466550294e-15	2.8826931594799854e-15	2.7743103014341348e-15	2.6361634699839703e-15	2.7360017723224025e-15	3.0289477799277266e-15	3.590571289190249e-15	3.425204551431534e-15	2.6896333471064413e-15	2.1360022715002813e-15	2.2803626992154555e-15	2.842040917854647e-15	3.3420235208853137e-15	3.3864034443192988e-15	3.2475195466163165e-15	3.222551300185835e-15	3.1648638085535675e-15	3.370533320733104e-15	3.0181953241673645e-15	3.0592387497907478e-15	3.240723231873778e-15	3.2177169776069134e-15	2.8705342201048808e-15	2.4841385795070598e-15	2.2061003364297832e-15	2.2795122699144013e-15	2.532138133771589e-15	2.7090362613445734e-15	2.799583979692396e-15	2.667920355311407e-15	2.9376458723144294e-15	3.096391801431973e-15	3.5620409562982856e-15	3.529147531146923e-15	3.600765016166904e-15	3.834612760321813e-15	4.206577126755429e-15	3.849778222602471e-15	3.3969097496400884e-15	2.5986996826912154e-15	2.8963278670854468e-15	3.654826520213976e-15	4.075157964067229e-15	3.3401456936147725e-15
45	3.2861709607572104e-15	3.611002156010101e-15	4.1009164571248515e-15	3.918181555007039e-15	3.2445986667206884e-15	3.0468279377802435e-15	3.463447601606623e-15	3.7747630769559e-15	3.577791568655054e-15	3.215164949743635e-15	3.2381374628290397e-15	3.968329940986024e-15	4.404453796570223e-15	4.126775202901351e-15	3.5371771157554895e-15	3.3946752437788033e-15	3.7280937469195434e-15	4.180840180217629e-15	4.251794988480032e-15	4.189126074865981e-15	4.265346761336001e-15	4.264619593149561e-15	4.378203262754136e-15	3.9855180467216294e-15	3.883621530857778e-15	3.776667620550111e-15	3.4868250220596275e-15	2.9933939439088354e-15	2.6638932091671244e-15	2.5106941532567107e-15	2.568270279915239e-15	2.696783530360535e-15	2.8490180321927283e-15	2.7467833736067243e-15	2.4627523021663667e-15	2.4713230676847796e-15	2.821952909553843e-15	3.547361983793246e-15	3.638169065053106e-15	3.32648058275511e-15	3.0952385485641647e-15	3.5027086745709136e-15	3.721281280878376e-15	3.561028119966479e-15	2.754443912569575e-15	2.6592839258614465e-15	2.9949066794097678e-15	3.1635307169881076e-15	2.570350325911836e-15
46	6.26188293664928e-16	1.3981846527980377e-15	2.6839132093751075e-15	3.1122808802929853e-15	2.7070878347400577e-15	2.1877355768767927e-15	2.1855794219428583e-15	2.2266767049856024e-15	2.0457508538623076e-15	1.7685499743828624e-15	1.9470391305806177e-15	3.0277175179332103e-15	3.813982564070823e-15	3.6625035955402096e-15	2.7664903291563855e-15	2.0813270854603926e-15	2.1625386966451107e-15	2.7335993281243536e-15	3.11435722542141e-15	3.280019597990225e-15	3.591618020788735e-15	3.95657354647466e-15	4.13094603241106e-15	3.387938533776525e-15	2.444509360752478e-15	1.960497229662722e-15	2.1599215413652653e-15	2.543507788119313e-15	2.6458736369421995e-15	2.2089103010131615e-15	1.899687380813123e-15	1.924661291740662e-15	2.0870045540718225e-15	1.9064197634918742e-15	1.3662929544461893e-15	1.1037363032313505e-15	1.2256981455617448e-15	1.7868416922729265e-15	1.931863032876603e-15	1.8261632369074084e-15	1.7041520027334004e-15	2.008012820349726e-15	2.3125367455660465e-15	2.357248649798631e-15	1.7566339860100283e-15	1.2642235786944616e-15	9.205472462285844e-16	9.659690710035663e-16	9.78082407407952e-16
47	1.7562233052735448e-15	1.795183899894051e-15	2.3145941904843744e-15	2.7840233005813846e-15	2.7914190517890715e-15	2.3942385619008486e-15	2.077371380948025e-15	2.1090597974089406e-15	2.1453169816431035e-15	2.082620869044891e-15	1.938287335791888e-15	2.3564114642211707e-15	2.486871199590824e-15	2.0956855202483697e-15	1.320135954674005e-15	8.79364133671394e-16	1.304564470018561e-15	2.354953545810616e-15	3.078163793127265e-15	3.075036391820279e-15	2.7228951377587265e-15	2.4901725947490506e-15	2.4133685721707274e-15	1.8332515811941864e-15	9.552429747822324e-16	2.9039250367133485e-16	3.9677031199418454e-16	1.03477055854397e-15	1.575217092531394e-15	1.3076169557223947e-15	6.792184917397388e-16	4.538409380852023e-16	8.27364632137199e-16	1.3380805421696889e-15	1.3110269505243401e-15	1.245516061599128e-15	1.3157287104754711e-15	2.2510178349957023e-15	2.5988207940258717e-15	2.1695218030849544e-15	1.0783618039104881e-15	3.5402799504403725e-16	4.0249904931764297e-16	8.60468676194066e-16	9.673660542409122e-16	6.521674145413054e-16	6.990494018159234e-16	1.054420362006391e-15	1.1674624868557645e-15
48	5.594081953709886e-15	5.726862703567617e-15	5.045525832747922e-15	4.0783555725497376e-15	3.984884008909035e-15	4.809825655258418e-15	6.21053518975072e-15	6.741507349769063e-15	6.295937526719011e-15	5.07371985815037e-15	4.209656958924256e-15	4.344045918990855e-15	4.6369077627958606e-15	4.5218715888054145e-15	4.099694495386849e-15	3.7746414524105766e-15	3.803504855368457e-15	4.025995572429832e-15	4.385888861126001e-15	5.175511636118637e-15	6.155015126507735e-15	6.368119066719736e-15	5.5079677441998945e-15	3.746653768520103e-15	2.9339141322627383e-15	3.2323510881485308e-15	3.733403515863058e-15	3.1727076010977712e-15	1.9938578959681765e-15	1.10610325925348e-15	1.0915981365376997e-15	1.442601518869602e-15	1.3636463165346065e-15	1.3688665271869346e-15	1.9007222279187035e-15	2.9819540476454982e-15	3.930645337564212e-15	4.394441149509903e-15	4.189704493193255e-15	3.898162154449328e-15	3.2322937137187463e-15	2.223808966084431e-15	1.1038366120568308e-15	6.80741999315467e-16	1.2496587323682906e-17	-1.0571127067783047e-15	-2.8337734720070882e-15	-3.901758196616844e-15	-3.499071637072269e-15
49	-2.8028443481445605e-15	-3.335470873324106e-15	-3.913623692936114e-15	-4.6618284713800945e-15	-4.509752298253993e-15	-3.8436126956552125e-15	-2.7207324913352645e-15	-1.8322808677364426e-15	-1.7180051031410124e-15	-2.4494592660187057e-15	-3.916973642026063e-15	-5.333500428664322e-15	-6.042255406772383e-15	-5.6247930418655415e-15	-4.6987965298855414e-15	-3.758670681241406e-15	-2.8932828464371348e-15	-2.3774771839057255e-15	-1.7975381126624824e-15	-1.0916107228924136e-15	-1.8720476915913048e-16	4.498554731333534e-16	1.085832692257626e-15	1.2723674774657702e-15	1.981987342809857e-15	2.6601300706464598e-15	2.9721556037452187e-15	2.6996910236970697e-15	2.235516798663149e-15	2.484678477763201e-15	3.3088973577825947e-15	3.933183816391104e-15	3.7651048554873775e-15	3.3602435697613795e-15	3.5421855690695477e-15	4.3808917381369336e-15	5.692435138356898e-15	6.590236075929833e-15	7.185706461707266e-15	7.801786756981224e-15	8.247141772705955e-15	8.586019921988142e-15	8.735923650195465e-15	9.270089390902524e-15	1.0131771785591537e-14	1.12125901490346e-14	1.1392328733288404e-14	1.1143587258591211e-14	1.1452795118506788e-14
50	2.5925392543037335e-15	3.0629195472880455e-15	3.7199991410530684e-15	3.9188765894699566e-15	3.768376163525059e-15	3.3816828235255385e-15	3.4442603423332246e-15	3.7433483714409356e-15	3.844519174893871e-15	3.607266780217112e-15	3.3686842764821854e-15	3.4643025532315244e-15	3.2472977555864157e-15	2.4100501588814494e-15	1.4638529296968745e-15	1.331067674852918e-15	2.462428554811312e-15	3.9985361062790894e-15	4.863007742764072e-15	4.76372687723659e-15	4.4549945771442385e-15	4.5872994177573074e-15	4.8466769911529074e-15	4.306703466850153e-15	3.0585521607497914e-15	1.8356904093948715e-15	1.575640212410063e-15	2.0473055086173285e-15	2.4182647803915802e-15	2.2528220977159213e-15	1.8826790254348085e-15	1.91071207950791e-15	2.158761034010413e-15	2.2104729846540613e-15	1.9604073543532058e-15	2.1016123628533823e-15	3.0494509590801563e-15	4.097794124721496e-15	4.272456127573777e-15	3.424702176476934e-15	2.338753647837654e-15	1.9015444320223543e-15	1.9825373688898697e-15	1.878272884495662e-15	1.16418273907994e-15	6.001972659171741e-16	8.170384552251213e-16	1.5818535367223407e-15	1.9620947299773643e-15
51	-1.0206149113695552e-15	-1.039482046597863e-15	-7.406645042687463e-16	-6.830447718720597e-16	-6.515554810727476e-16	-6.723578452580124e-16	-2.737092252797014e-16	5.796865459356988e-16	4.865951111421398e-16	-7.179790017403162e-16	-2.1619910807608252e-15	-3.125524540098402e-15	-3.5226526681190457e-15	-3.986905871149583e-15	-4.499324724568925e-15	-4.7736894993275534e-15	-3.931709189403897e-15	-2.7904647567178286e-15	-1.9986674571738086e-15	-1.8344163154756044e-15	-1.7080351317882514e-15	-1.3086945635229492e-15	-1.3141676798347295e-15	-1.331581646236157e-15	-1.8792515444575777e-15	-2.168458379268389e-15	-2.1965024475808587e-15	-2.311210354941818e-15	-2.70445052980848e-15	-2.951667638795112e-15	-2.757456712857294e-15	-2.1394160178302825e-15	-1.6104578941678085e-15	-1.2443431288352004e-15	-6.878307649297562e-16	-6.805333826383204e-17	9.835417974200384e-16	1.7210832537431858e-15	2.418981765453235e-15	2.7902747579807005e-15	2.7929803004846054e-15	2.1901170276470913e-15	2.006638173581104e-15	1.9493668103131842e-15	2.935535334498263e-15	3.3880164887508135e-15	3.4753728525149526e-15	2.898740637179631e-15	2.5995343619275835e-15
52	-9.90170873585735e-15	-1.0564784388926398e-14	-1.0858899303071698e-14	-1.1117467526356158e-14	-1.0898064531367414e-14	-1.030555782873736e-14	-9.775133230089874e-15	-9.049860072883066e-15	-9.47362867622397e-15	-1.032711398777253e-14	-1.1303733594421694e-14	-1.2115643475404276e-14	-1.2339949820954742e-14	-1.1804290279074298e-14	-1.0959495999675522e-14	-1.0155514512472464e-14	-8.919846912749039e-15	-7.913911399984708e-15	-7.081194185489004e-15	-6.611471515760635e-15	-6.126638863061758e-15	-5.1212785092908524e-15	-4.1689946602137914e-15	-2.6954896524082054e-15	-2.0444915924173853e-15	-1.2817976910122674e-15	-5.123826776268386e-16	2.0405288407265987e-16	4.1102043099667375e-18	-8.962762038091065e-16	-1.4690618382646653e-15	-1.2398995504940977e-15	-7.198331145243194e-16	-9.45112206200379e-16	-1.3410984305145788e-15	-1.3982535719517945e-15	-2.3599418420999623e-16	1.2423939138009318e-15	2.098976823756271e-15	2.4065922087511246e-15	2.9805371590649677e-15	4.07298069577472e-15	5.775190183373418e-15	6.418777364252015e-15	7.443444607593447e-15	7.772815073601234e-15	8.40843594917869e-15	8.915113995516567e-15	9.545353676116807e-15
53	-3.0639707820738443e-16	-7.873217803999888e-16	-1.154349670037301e-15	-1.3097114714294805e-15	-9.775365785722005e-16	-4.718688765754277e-16	4.988832600533945e-17	7.895439520220277e-17	1.0434116663399244e-16	-6.078572831005249e-17	-1.1581726244024593e-16	-4.7896391223751e-16	-1.0258276818450458e-15	-1.53355144399821e-15	-1.5775436757506671e-15	-1.2974844912963528e-15	-1.1081828976436984e-15	-1.2352476841747883e-15	-1.4125788897571667e-15	-1.25779711190775e-15	-9.439974762883623e-16	-9.893409031326572e-16	-1.4338858534931543e-15	-2.000354984833748e-15	-1.9980460786442306e-15	-1.7998945150572683e-15	-1.8175197692827634e-15	-2.3034859669281605e-15	-2.864510963243187e-15	-3.2292339417313386e-15	-3.374828108572413e-15	-3.570276024624482e-15	-3.7851407693838425e-15	-3.56869009407426e-15	-2.7504632745720563e-15	-2.005812690075493e-15	-1.7693952389944508e-15	-1.8156957583953448e-15	-2.1253838471421604e-15	-2.2239444949660233e-15	-2.5797587887229696e-15	-3.3810254727512097e-15	-4.417394036514494e-15	-4.8758867457962354e-15	-4.992545424680698e-15	-4.9786504562912806e-15	-5.9017944567099925e-15	-7.043833038524668e-15	-7.303482210765805e-15
54	-2.6781106094116234e-17	-4.0668134488336015e-16	-5.371507763608652e-16	-2.5895211427795464e-16	4.2199431377091417e-16	9.297311451556158e-16	1.2127570880873935e-15	1.1456259134318617e-15	1.2108696963267922e-15	1.057520361001544e-15	8.506065649879261e-16	1.7179100561208205e-16	-1.8397823142022414e-16	-2.264749007762098e-16	-9.621528016718322e-17	-2.4357556981494227e-16	-7.402216106103472e-16	-1.101771365051043e-15	-1.0999040752948003e-15	-9.789146527874015e-16	-1.0967680966024731e-15	-1.4516485045028659e-15	-1.8670173373779977e-15	-1.6553218556215726e-15	-1.4010829329092752e-15	-1.4794961792198288e-15	-1.9051280715335513e-15	-2.2594676308974477e-15	-2.4178172188799075e-15	-2.2877010828711396e-15	-2.206275631321477e-15	-2.2041613873849486e-15	-2.322994836541341e-15	-2.5832110926053258e-15	-2.7611135961732166e-15	-3.0261587143402477e-15	-2.7144920793471443e-15	-2.6401626979237932e-15	-2.5622970069835028e-15	-2.9104772236214356e-15	-3.1522609694121163e-15	-3.190119913747991e-15	-2.9843686600080033e-15	-3.261987653568598e-15	-3.895473203718522e-15	-4.473242616298583e-15	-4.962577470459539e-15	-5.301348805377473e-15	-5.4734008955356034e-15
55	-1.1062744798810395e-15	-6.049383151536525e-16	1.0372639254446468e-17	2.497427505603908e-16	6.573709858488015e-17	-2.3574011957676857e-16	-3.1178056662408293e-16	9.619294931092941e-17	1.8010641968854357e-16	-3.364272912340699e-16	-9.502784977969474e-16	-1.208229910834795e-15	-1.1832655808282051e-15	-1.29379143009445e-15	-1.5022273905362979e-15	-1.5828812967618149e-15	-9.25976320753495e-16	-2.737879685760899e-16	1.8544100401500646e-16	3.208643323591805e-16	5.496927087774729e-16	7.83078916773362e-16	4.566525673945504e-16	-5.360350881643898e-16	-1.6013673265974296e-15	-1.8849617037838517e-15	-1.2482758158843105e-15	-8.655981025362474e-16	-1.1807400326027366e-15	-1.7118403507721352e-15	-1.6910679169283143e-15	-1.1127075461324703e-15	-8.470705210025946e-16	-1.0080567281477105e-15	-1.0623463042657126e-15	-5.365103250476073e-16	5.334859128093702e-16	1.0004778672092492e-15	8.167727758866234e-16	5.054512432026846e-16	3.2899725858753136e-16	2.2074241690005119e-16	-7.839145549026977e-17	-5.25505484873345e-16	-4.1266172262125963e-16	-4.60078832319086e-16	-7.086397752071908e-16	-1.3302516770732856e-15	-1.5218465819403534e-15
56	3.789014771720325e-15	4.023472425034279e-15	3.865563630677593e-15	3.66411922630311e-15	3.613196448036021e-15	4.029996623161991e-15	4.459562428272162e-15	4.3474500459436615e-15	4.292177735826503e-15	4.73646205545687e-15	5.516391191117957e-15	6.499261473628704e-15	6.5070195386426456e-15	5.468073274470361e-15	4.058961333899476e-15	3.505532937583941e-15	3.61468989724556e-15	4.1725804298932864e-15	4.1496778556854456e-15	3.5331383875134753e-15	2.922956543132384e-15	2.7980962375220886e-15	3.1796526981641158e-15	3.076367361582368e-15	2.993186929041714e-15	3.0305383974472272e-15	3.4819379067288927e-15	4.020423530056437e-15	4.410327927156821e-15	4.436873012908812e-15	4.25827035135088e-15	3.9928911111614745e-15	3.679218689173414e-15	3.2985828185069663e-15	2.709364163351413e-15	2.4552878916295828e-15	1.7799523214869543e-15	1.4321883472179402e-15	1.0012098574421497e-15	9.20736562045854e-16	9.888069762205054e-16	1.0258610409603753e-15	3.4714355476316957e-16	-3.5682849512116933e-16	-1.2859062631330712e-15	-1.4416055836860009e-15	-1.5894874725371313e-15	-2.0641137170268835e-15	-3.148680910033166e-15
57	-1.0779675537932762e-15	-7.919542954131948e-16	-8.693083535245043e-16	-1.671373191565373e-15	-3.075247745048475e-15	-4.200866291294857e-15	-4.643832111304996e-15	-4.396614746877045e-15	-3.6478741530367625e-15	-2.7340960011758393e-15	-2.4032439499896825e-15	-2.2114587176204288e-15	-2.4960107281736805e-15	-3.127648068942646e-15	-3.637283248444536e-15	-3.3169447340890184e-15	-2.3324001987394986e-15	-1.1195732092335234e-15	-6.57952991898454e-16	-8.608724527048389e-16	-1.1582890765272735e-15	-1.3669093042354264e-15	-1.1291806155681288e-15	-1.5549874505770814e-15	-1.78121352473993e-15	-1.5635195848029965e-15	-1.1551277919208306e-15	-1.228089268436622e-15	-1.6926093249398472e-15	-2.166058577841269e-15	-2.3635898506330643e-15	-2.431381921956789e-15	-2.42786950192147e-15	-2.2142984385934468e-15	-1.970952547444077e-15	-1.3536459347586708e-15	-1.4558120378338405e-15	-1.7388348962779718e-15	-1.966588673192078e-15	-1.867746895081407e-15	-1.5893689132212238e-15	-1.095395315169079e-15	-8.85768855432509e-16	-1.4829404080624772e-16	-1.377015702202103e-16	-3.902044814737357e-16	-8.987358115795065e-16	-7.946085155128223e-16	-4.632524771928679e-16
58	2.252178755804876e-15	1.6090857874305917e-15	9.93768235932774e-16	4.243675404462452e-16	-9.889738557249694e-17	6.752736696927142e-18	1.6164023793037333e-16	2.120916686195779e-16	3.191818891324931e-16	9.49472940842089e-16	1.456172383067158e-15	1.5146659044213989e-15	9.67105989791476e-16	4.786955026710082e-16	5.301911518890735e-16	1.3017295023339172e-15	1.967971835277684e-15	2.3597376022011397e-15	2.6922990521671683e-15	3.2225662299933784e-15	3.629713851778384e-15	3.4415279307726653e-15	3.257665937587303e-15	2.9131271120843963e-15	3.2141527696370028e-15	3.637977299961371e-15	3.846570612378274e-15	3.733888177251931e-15	3.7709541287925856e-15	3.92564422111703e-15	3.786978986481992e-15	3.200664628315267e-15	2.731379516981852e-15	2.9419740299848413e-15	3.636596045036497e-15	4.487304344908272e-15	4.436020916162524e-15	3.781897529766367e-15	3.279031862851711e-15	3.254271415217897e-15	3.4228850864682843e-15	3.5342342676212498e-15	3.368440813753978e-15	3.655930255200876e-15	4.033651482059283e-15	4.337816673342456e-15	4.0773733410135676e-15	3.744891788388881e-15	3.703135675828913e-15
59	2.012360781134809e-15	1.5324338908091276e-15	1.2204342522679104e-15	8.841720369617189e-16	7.745762994897808e-16	1.0162272993702944e-15	1.1011635526270554e-15	1.1980643356486496e-15	1.0631018075798194e-15	1.2490777083627829e-15	1.3396660457149701e-15	1.2691723893155121e-15	9.54575642974681e-16	7.620448458116962e-16	8.3396560515074e-16	1.2479787047136848e-15	1.5914930435439099e-15	1.9451498159679604e-15	2.4615998183042946e-15	3.0870439819386504e-15	3.371045500218679e-15	3.0715845494865183e-15	2.840098544611534e-15	2.7711771363412725e-15	3.090193552353177e-15	3.1821027487660504e-15	2.885399718312571e-15	2.4970909227068065e-15	2.6770160774079614e-15	3.309724299551896e-15	3.716716424268498e-15	3.5926923987380655e-15	3.397764585418821e-15	3.713279909263697e-15	4.408538376097619e-15	5.1419374659459576e-15	5.262968832837724e-15	4.664668795363897e-15	4.275991614782457e-15	4.218907809094494e-15	4.458335473448e-15	4.769475557679037e-15	5.0439939384057415e-15	5.378192735164526e-15	5.8617793163113855e-15	6.047714544683461e-15	6.08585513821701e-15	5.906757363024334e-15	5.656566468759438e-15
60	-4.551131574811151e-16	-6.940278318694894e-16	-8.894782564027695e-16	-1.1780221779093083e-15	-1.7291917493947093e-15	-1.907359864208815e-15	-2.0952343501318955e-15	-1.8478394706460256e-15	-1.7357112311515905e-15	-1.334580387401966e-15	-9.661276544631401e-16	-9.514095630611066e-16	-1.1253533104625159e-15	-1.4155746417590888e-15	-1.5633747721117457e-15	-1.2103170875424747e-15	-5.777821138319185e-16	-9.023320228935998e-18	2.6442136484039383e-16	2.721499186407725e-16	2.131425508182631e-16	3.2433552133703683e-16	5.323976299614977e-16	8.856516891913044e-16	9.001833866374275e-16	7.607815905423391e-16	6.9286989369752e-16	8.46543118388277e-16	1.0601513235228852e-15	1.1649062707433441e-15	1.0010034947356962e-15	7.237588103762407e-16	6.762997012895065e-16	8.640054809725714e-16	1.0322888487125664e-15	1.0917711636294088e-15	9.063748760549191e-16	3.544508141972281e-16	2.4944490740610003e-16	4.004125155440291e-16	8.047756808356042e-16	1.077026873646212e-15	1.2281508020173746e-15	9.202242819320787e-16	1.0550940521337031e-15	1.0871376321276182e-15	1.2658849406377663e-15	1.318571252612531e-15	1.3028549523295326e-15
61	4.11200426895179e-15	3.1908297762470726e-15	2.6421963602638007e-15	2.55466089304621e-15	2.362915217117178e-15	2.112785619779506e-15	1.3349498191997475e-15	9.744257258735186e-16	9.422122146796252e-16	1.5475908923537438e-15	1.9474532080000845e-15	2.093013536043824e-15	2.1604068523212162e-15	2.4143643897048028e-15	2.4064262505471297e-15	2.1234675809622523e-15	1.5145060403042433e-15	1.5289112961556453e-15	2.376297659219383e-15	3.5449880227129644e-15	4.088671643355945e-15	3.80078477980106e-15	3.358758463739762e-15	3.61255437493061e-15	4.166613352672215e-15	4.570213540738026e-15	4.375302095001769e-15	3.923035831504759e-15	3.914796807048359e-15	4.204067494814553e-15	4.420599701740349e-15	4.2283560764341174e-15	3.962071323266964e-15	3.834275708114125e-15	3.7091005765539244e-15	3.820658393557985e-15	3.5338045576429723e-15	3.3299346232088152e-15	3.410147099906221e-15	3.686532228293176e-15	3.9564828374977855e-15	4.0379975300287826e-15	3.959754779679476e-15	3.5382077239987907e-15	3.715858772156927e-15	3.946918099593827e-15	4.422452250020911e-15	4.673087365440705e-15	4.519008813966248e-15
62	2.8023127574824158e-15	2.3912804514569657e-15	2.343953295429943e-15	2.3233771167229243e-15	2.080842417210413e-15	1.844517908878897e-15	1.2184523633147652e-15	7.079020512274761e-16	4.190415300002594e-16	8.424226879848742e-16	1.3222274163350365e-15	1.4924947446189798e-15	1.5678367737326974e-15	1.6979590444540874e-15	1.7587624095731083e-15	1.675114824184333e-15	1.331182316299861e-15	1.3795889829707725e-15	2.1175243120716495e-15	3.0694787738259184e-15	3.290925255702871e-15	2.5877338328277414e-15	1.9788525006836136e-15	2.212290926971257e-15	3.1616095900012833e-15	3.854339718915659e-15	3.6882610651308084e-15	3.0549219914752874e-15	2.891151190864181e-15	3.3194852170864266e-15	3.7477192473026765e-15	3.6667036577429226e-15	3.3509676141196183e-15	3.1611050348198335e-15	3.1883240699479113e-15	3.4321752571374566e-15	3.327420913614808e-15	2.9615567522450344e-15	2.8966789893280528e-15	3.133509745314074e-15	3.5415198832161165e-15	3.831975024537594e-15	3.7753880604090066e-15	3.523950115482301e-15	3.597815506697467e-15	3.712116742715162e-15	3.558480264136803e-15	3.1429718856086708e-15	2.904060169750891e-15
63	-1.5805401935073269e-15	-2.0530265144467943e-15	-2.2018899396439484e-15	-2.2320692634161386e-15	-1.991780894303841e-15	-1.5733277198153281e-15	-1.3892294554449004e-15	-1.6933702163708769e-15	-1.959093349559909e-15	-2.004970431557598e-15	-1.70386165246032e-15	-1.3206345369438557e-15	-5.98991152472664e-16	-1.0775637317132239e-16	8.122478832959546e-19	-1.1124291167466005e-16	-9.371196766517588e-17	3.793734576003887e-17	-3.1125466514535146e-17	-3.9751508925846103e-16	-7.853735856542135e-16	-1.0269587956297552e-15	-9.200272180110846e-16	-1.3880041483624182e-15	-1.654652530079754e-15	-1.529297223925633e-15	-8.524414758145823e-16	-2.4750134232518313e-16	-4.0812153220416147e-16	-1.1511227231878926e-15	-1.7665316482215806e-15	-1.8813812733296687e-15	-1.7478494258574917e-15	-2.1786645782682383e-15	-3.016364866823108e-15	-3.72917971244828e-15	-3.5207543683608325e-15	-3.3793387128762173e-15	-3.0443220656909283e-15	-3.208900380822805e-15	-3.239644472296163e-15	-2.862923358009192e-15	-2.3439885741406085e-15	-1.677548197142238e-15	-1.8439965270008023e-15	-2.0088474040079565e-15	-2.5119814318822485e-15	-2.8260810294650744e-15	-2.974933715617199e-15
64	-7.443826568190165e-15	-8.447040420308078e-15	-8.697457360040988e-15	-8.65990483297063e-15	-8.392888137856615e-15	-8.026020628342158e-15	-7.448061394270211e-15	-6.666001016351154e-15	-6.7919025978047146e-15	-7.483031826937868e-15	-8.068216170519348e-15	-8.531677862685947e-15	-8.376232944464853e-15	-8.070113407933324e-15	-7.831059338194633e-15	-7.509467906865692e-15	-6.741558641781271e-15	-6.127160789654717e-15	-5.786253062558388e-15	-5.785694660776392e-15	-5.5961467549883144e-15	-5.067271808566872e-15	-4.521600268446291e-15	-3.872229899771272e-15	-3.589903285237056e-15	-3.2109792028374602e-15	-2.701233161244579e-15	-2.349080465615419e-15	-2.6310369437966085e-15	-2.863346356630264e-15	-2.5541134250560878e-15	-1.6952418557451722e-15	-1.1091691675246781e-15	-1.5399019636124133e-15	-2.1547984804023393e-15	-2.38654782349389e-15	-1.2451032909967327e-15	-6.469857410695593e-18	9.595354015203048e-16	1.09138119627048e-15	1.0896461599555524e-15	1.273851373894971e-15	1.9445167603926446e-15	2.162757768179685e-15	2.76183740002895e-15	3.243213438825329e-15	3.960287299230973e-15	4.719797357806999e-15	5.606328966556246e-15
65	-5.126420316813516e-15	-5.658891937019399e-15	-5.801470607584729e-15	-5.9786154546944664e-15	-5.813307484693056e-15	-5.452309144259456e-15	-5.0040760161510465e-15	-4.726152768303608e-15	-5.213491469351685e-15	-6.1985768907983166e-15	-6.835060156623886e-15	-7.148572095176849e-15	-6.572819402579871e-15	-5.836816122777433e-15	-5.335271735584594e-15	-5.208745303974055e-15	-4.897910226908127e-15	-4.626490064698974e-15	-4.378867536067784e-15	-4.3393333508949805e-15	-4.259780005484645e-15	-4.062835637723811e-15	-3.761377147263642e-15	-3.241169056441096e-15	-2.741260245454118e-15	-2.2623426076797584e-15	-1.8779112595172857e-15	-1.6079994426513954e-15	-1.8235741318920602e-15	-2.220072146636717e-15	-2.610788527758891e-15	-2.7700292912627438e-15	-2.635304568148434e-15	-2.6064180607285724e-15	-2.6117503727521154e-15	-2.9070771052586387e-15	-2.6924904471747464e-15	-2.1576734941053114e-15	-1.1564447723109168e-15	-6.422705853523142e-16	-5.035587572200297e-16	-6.564019111325115e-16	-3.958925992429934e-16	-2.77738984272645e-17	5.120418718206586e-16	7.225833158074411e-16	1.045051301877134e-15	1.497731727867208e-15	2.0222149097393103e-15
66	-1.6643075569349092e-15	-2.0700299288258396e-15	-2.220623807285621e-15	-2.572788478358591e-15	-2.8020681067575262e-15	-2.533212434627041e-15	-2.0181551982070715e-15	-1.3586919238034093e-15	-1.4581137511211925e-15	-2.2546103869204804e-15	-3.084677612164731e-15	-3.591418837180945e-15	-3.634480092895856e-15	-3.632483910858302e-15	-3.653481670943046e-15	-3.632293858558543e-15	-3.1454579103788233e-15	-2.6141030586108584e-15	-2.3705659951385197e-15	-2.5358927076163978e-15	-2.693126325060374e-15	-2.598422605356609e-15	-2.442832704736987e-15	-2.297767274589527e-15	-2.3614347302545553e-15	-2.3158922956706835e-15	-2.3492501029421018e-15	-2.553216939953318e-15	-2.7441865628065927e-15	-2.5766210508159463e-15	-1.9280365192695593e-15	-1.238335747119521e-15	-9.979065555527159e-16	-1.1521413854156455e-15	-8.88056561543676e-16	-2.9374572068426404e-16	6.122348644917173e-16	1.437667576853232e-15	1.7817531495782486e-15	2.1285509246402685e-15	2.4144980657724148e-15	2.466788381883531e-15	2.5678860466233455e-15	2.5272110999033165e-15	3.278801245773155e-15	3.86749112855361e-15	4.222193612664049e-15	4.242366999465089e-15	4.483240601579908e-15
67	-2.0913181230950124e-16	1.528415553076315e-16	1.2813200538940749e-16	-4.161881825806606e-16	-1.1742357836614144e-15	-1.8346178432741564e-15	-1.7843187586056947e-15	-1.05658367086706e-15	-6.565747896686744e-16	-5.526780302607763e-16	-6.249309291096931e-16	-7.803446398683406e-16	-1.120066219526612e-15	-1.6726136052240137e-15	-2.0436830346354397e-15	-1.773264450578305e-15	-7.311729151989842e-16	-3.219961179661678e-16	-4.0656139101864415e-16	-4.760860034661904e-16	1.9725105442722297e-16	1.2554937602099328e-15	1.5080606680952766e-15	1.0314632130484498e-15	2.82828751697826e-16	4.413149494279687e-16	1.3688514027951102e-15	2.037582008449009e-15	1.8028711945712086e-15	1.4357670957894867e-15	1.6407354856678277e-15	2.457034380704509e-15	2.986994265704355e-15	2.6722628536315046e-15	1.9728808946397853e-15	1.7516584910383193e-15	2.6858092101529443e-15	3.834122612363376e-15	4.68734319738643e-15	4.92392847391194e-15	4.9630822590215e-15	5.2739669644391054e-15	5.88271902402073e-15	5.974576580377872e-15	6.005030889236246e-15	5.987471945553745e-15	6.421494834969859e-15	7.029180171810977e-15	7.720684184597105e-15
68	-2.949507898211522e-15	-3.1934770968565748e-15	-3.4187339620910237e-15	-3.522669481165671e-15	-3.724140358520884e-15	-4.169882943110367e-15	-4.304295489633801e-15	-3.9264709250087744e-15	-3.3295828283909697e-15	-2.7200833073590105e-15	-2.4063160190039053e-15	-2.5198140704454057e-15	-2.6654393852905e-15	-2.7751098768822697e-15	-2.848568318808717e-15	-2.861072658260284e-15	-2.7009928800864584e-15	-2.8748843273267795e-15	-3.1102761969377047e-15	-3.1994338409989946e-15	-2.7571895223554825e-15	-1.824995507369193e-15	-8.345192281810768e-16	-4.905272413048564e-16	-6.556424536690667e-16	-7.562952241065498e-16	-2.724387006501332e-16	5.255297206102804e-16	8.869891837737701e-16	7.40986098293746e-16	3.4664520314005856e-16	3.3735597029869425e-16	6.621291876603393e-16	6.887576350322796e-16	1.538330117310316e-16	-5.890217395571117e-16	-5.7919670821983925e-16	1.8548689336802145e-16	1.3965700785724869e-15	2.190897899267797e-15	2.441272101220476e-15	2.601158118404787e-15	2.7954592830485025e-15	3.1474917248856726e-15	3.284970625829681e-15	3.5054783520262052e-15	3.8405569969629076e-15	4.5689394158350635e-15	5.616927199938451e-15
69	3.1639715758967725e-15	3.6646320541908135e-15	3.874558346973402e-15	3.4729577790202402e-15	3.05682226910306e-15	3.1030743919692616e-15	4.007317941552087e-15	4.717089834109524e-15	4.705044605246574e-15	3.911526682940814e-15	3.2275771942100864e-15	3.2160726749845534e-15	3.4089138174347676e-15	3.2034470967855355e-15	2.561697782825873e-15	1.9249288891156425e-15	1.7752053483385102e-15	2.1941308002440876e-15	2.7935268043067408e-15	3.2236739157549433e-15	3.3413476786025303e-15	3.1595768516586843e-15	2.9048082881663227e-15	2.6326999487977255e-15	2.4499502217377524e-15	2.2629948421281973e-15	1.9723896210538655e-15	1.708618601499393e-15	1.7170383955649065e-15	1.9155042225187963e-15	1.953025739692456e-15	1.6758381580338866e-15	1.0574627801010116e-15	6.749895199849333e-16	7.237060667326263e-16	1.2036023000498022e-15	1.6107223622827337e-15	1.7918913995171818e-15	1.5752917455238556e-15	1.2809329881873636e-15	9.915023306857018e-16	7.8739928310435735e-16	5.753591633952701e-16	3.462858633839715e-16	-3.767137130424892e-16	-1.3045438183414785e-15	-2.2892064492018864e-15	-2.5615136444196104e-15	-1.9546760596914244e-15
70	-4.759044281116329e-15	-5.488434087783526e-15	-5.8956210789534545e-15	-6.154690645744143e-15	-5.8055342152815345e-15	-5.115333172123995e-15	-4.338419099556996e-15	-3.89550751435604e-15	-4.6980472239841605e-15	-6.0320403742175786e-15	-7.0559051458098004e-15	-7.661027185716815e-15	-7.950072612421339e-15	-8.381703243632439e-15	-8.600548526295012e-15	-7.904740914400809e-15	-5.833945759776065e-15	-4.114195023482783e-15	-3.4612281004878982e-15	-3.613293671789449e-15	-3.173726840722995e-15	-1.9416694265182377e-15	-9.13269502694345e-16	-1.1516366121781928e-15	-2.0572679102952832e-15	-2.2489871712576944e-15	-1.3189157620040573e-15	-3.6798642561247727e-16	-3.994461840677323e-16	-7.562899744538344e-16	-5.597578349231026e-16	4.1741299647547293e-16	1.2702749261136238e-15	1.5041465379396833e-15	1.6274552195162937e-15	2.1112029276299376e-15	3.574193588977599e-15	4.967091566153072e-15	5.960075379014076e-15	6.436401766748888e-15	6.861631175316483e-15	7.673964803806031e-15	8.910750917427181e-15	9.806297477110501e-15	1.0337750502076021e-14	1.0347772759198495e-14	1.0341160414216614e-14	1.077230769097224e-14	1.1847674188593916e-14
71	-3.343308938732469e-16	-4.1724748707023073e-16	-4.60809059002133e-16	-2.2047479480107964e-16	2.2956286268857666e-16	5.454233081029406e-16	8.021473325159508e-16	5.925394067075335e-16	5.143105937526056e-16	3.3002264197084744e-16	2.339647852431697e-16	-2.8427591217092322e-16	-8.869114500390366e-16	-1.3559218784789661e-15	-1.370169779792454e-15	-1.1952034405325282e-15	-1.275170156524428e-15	-1.4808719910640603e-15	-1.7237274828918982e-15	-1.8672298864282877e-15	-1.9619433328732e-15	-2.205941845966182e-15	-2.7075246391403864e-15	-2.7515058394030528e-15	-2.757845381442447e-15	-2.74856728042917e-15	-2.945064074410743e-15	-3.255898921891701e-15	-3.4792074626418443e-15	-3.4882871493028054e-15	-3.4647593869026237e-15	-3.4807606259273285e-15	-3.775761215347641e-15	-4.097784834191549e-15	-4.135026205008682e-15	-4.02212710467062e-15	-3.5157627807630183e-15	-3.642333479933142e-15	-4.114116059369855e-15	-4.823961089653691e-15	-5.075416231180729e-15	-4.880830491988516e-15	-4.613439419588973e-15	-4.904493248459359e-15	-5.607960346590768e-15	-5.99014678454375e-15	-6.1321521550054965e-15	-5.9773694883622644e-15	-5.799289643862828e-15
72	1.5889095637826094e-15	1.4290514764875047e-15	1.701973161505708e-15	1.8553091017399324e-15	1.4331345364353964e-15	8.332963458619819e-16	4.185153711691934e-16	3.2416734543446863e-16	3.960717518545315e-16	7.138315126435921e-16	1.1280658706012938e-15	1.8241902280965892e-15	2.322058763787759e-15	2.2862058138532302e-15	1.7609474495390118e-15	1.2478838095102481e-15	1.0152352934897475e-15	1.1075608434695915e-15	1.0671564751368697e-15	7.601826061569134e-16	4.5224086872745e-16	5.327124506519776e-16	1.235765433064026e-15	1.7036224568304813e-15	1.8944935407997838e-15	1.7980426795699894e-15	1.7552849777729016e-15	1.8053413067859646e-15	1.8509179929522375e-15	1.6611696943762189e-15	1.5748634011620342e-15	1.7878386253037246e-15	2.1487002276439718e-15	2.0341357519018895e-15	1.3386522145529267e-15	9.06756440469866e-16	6.690380057407122e-16	1.0047995703997061e-15	9.04795304086392e-16	5.836152702561563e-16	5.745278858351772e-16	1.2475969196121656e-15	1.9121931744961966e-15	2.1163404705921406e-15	1.606553643030203e-15	1.0303668298070312e-15	7.550737843515067e-16	7.070763678030337e-16	6.390640643140678e-16
73	3.4746727818396887e-15	3.1411666814317308e-15	2.6290635589832095e-15	1.956507053544734e-15	1.5571502499529967e-15	1.9772530233768857e-15	2.218788800724728e-15	1.8970932969340614e-15	1.112949484425153e-15	1.142942790031736e-15	1.874547735533866e-15	2.5328644175630776e-15	2.244321993796221e-15	1.4780314473272493e-15	1.2306294083566936e-15	1.839987006845924e-15	2.561494963170153e-15	2.792316251155592e-15	3.07257983987896e-15	3.90963611716417e-15	4.6678695007296206e-15	4.3561876085951136e-15	3.4169128335493657e-15	2.9304520220721547e-15	3.934514694505666e-15	5.531630314241801e-15	6.0672657243502055e-15	4.9583117785786355e-15	3.483509336689327e-15	2.8859667266092676e-15	3.234222701172306e-15	3.724559694242258e-15	3.796479370397254e-15	3.5500183890044204e-15	3.289368129684712e-15	3.4474044078497675e-15	3.6432607325066795e-15	3.623696709665077e-15	3.581429347252171e-15	3.686261686574047e-15	4.156984890260946e-15	4.752683412904013e-15	4.921280757278832e-15	4.6096339239313136e-15	4.3072755593910065e-15	4.2864451600783435e-15	4.5809959039416556e-15	4.700847794093941e-15	4.5242355718205746e-15
74	4.3104894577212306e-15	3.978254711793811e-15	3.1997534619035002e-15	2.5120985913905943e-15	2.192000631136601e-15	2.6715575365627784e-15	2.8570439779716292e-15	2.6100404701983816e-15	2.219279153789731e-15	2.4527173771361543e-15	2.8965667894140497e-15	3.032631544045941e-15	2.88331382048297e-15	2.903665805437225e-15	3.1725706980610983e-15	3.818715883557964e-15	3.9833255658421335e-15	4.024963398501263e-15	4.207886279608249e-15	4.777341187649021e-15	5.2844084948387904e-15	5.268772870965093e-15	4.988976039401701e-15	4.990447964349494e-15	5.380486189739961e-15	5.7251440867173555e-15	5.490564942722344e-15	4.832408296566481e-15	4.572366803847084e-15	4.933823819441424e-15	5.340974007017478e-15	5.081336504384667e-15	4.383260716268724e-15	3.935916594716207e-15	3.909807591151581e-15	4.140810061721389e-15	3.8296602843294e-15	3.171963553368577e-15	2.9427679696949576e-15	3.045821031052704e-15	3.0792623519557876e-15	2.7884915602793465e-15	2.4913833843249793e-15	2.4474335856451562e-15	2.8694258066436407e-15	3.0931716141259404e-15	2.7966447143314932e-15	2.4201080527861097e-15	2.2749967937662743e-15
75	8.533366239561913e-15	8.27628108996395e-15	7.462088033472665e-15	7.181207722109357e-15	6.713363688821502e-15	6.273037976289394e-15	5.43815956292557e-15	5.09248082935491e-15	5.668572464475007e-15	6.892484678360585e-15	7.486873181898026e-15	7.551160108519301e-15	7.136528561745585e-15	6.947921770015295e-15	6.97808468650263e-15	7.382369920547318e-15	7.381005599540493e-15	7.60308273729571e-15	7.733096998508897e-15	7.802632468531333e-15	7.640305783562841e-15	7.520226064516255e-15	7.251803842169603e-15	7.358257901381331e-15	7.417556463560088e-15	7.533709912674926e-15	7.480365806871162e-15	7.081370876219783e-15	6.818268892810763e-15	6.684894490074399e-15	6.661149947329936e-15	6.341564119353234e-15	5.629852272570534e-15	4.9871082877236356e-15	4.399933573315875e-15	4.324589793691691e-15	3.4824708117744387e-15	2.7701412094354358e-15	2.23889481734782e-15	2.476248092511794e-15	2.835253333344317e-15	2.581808452517634e-15	1.796469420895677e-15	8.187660618230959e-16	6.06496878812451e-16	5.550540628153159e-16	2.695868222451793e-16	-6.222587133926279e-16	-1.893521198626977e-15
76	5.683040935017469e-15	5.602710518662619e-15	5.72748193990198e-15	5.491623971215845e-15	6.529402254109772e-15	6.741144969791072e-15	6.191111419559931e-15	5.283101546272448e-15	4.834323236981208e-15	5.8385911008894335e-15	6.386820473489644e-15	7.13869378751786e-15	6.961001116926217e-15	6.714691030632716e-15	6.1778532613189464e-15	5.796778017458603e-15	5.146637916536435e-15	4.829690996500337e-15	4.546425760836838e-15	4.239105735361924e-15	4.040828693701296e-15	4.331367950249559e-15	5.0476030237006535e-15	5.781382087779639e-15	6.200979674055709e-15	6.376637801776334e-15	6.6316004660641306e-15	7.0837928028766935e-15	7.357270761784404e-15	7.217928458591325e-15	7.013322561939753e-15	6.944946527665157e-15	7.0239738484959204e-15	7.114932397424553e-15	6.041041855024247e-15	6.425879991559734e-15	5.6752084214903354e-15	5.3485904485180936e-15	4.827078658429644e-15	5.132771880360824e-15	5.828874071643073e-15	6.485358307691128e-15	6.234188483097456e-15	5.370577715670923e-15	4.814230819002147e-15	4.6129547742119714e-15	4.080456691903548e-15	2.7384997499503044e-15	1.1254685003945638e-15
77	1.813907184921297e-15	1.2119920203596474e-15	9.142501121942773e-16	8.198773836991316e-16	8.642739465669095e-16	1.0662225652600227e-15	9.143172460949539e-16	8.416288521643889e-16	8.924912661773345e-16	1.4070786451153344e-15	1.7598561042683482e-15	1.5628005365277573e-15	1.0325927926745755e-15	8.397722009465657e-16	1.1485627297865725e-15	1.780782704042363e-15	2.0073836066714752e-15	1.8616560086702368e-15	1.9474601860082126e-15	2.539422068936146e-15	3.067946992237927e-15	2.9493858243207935e-15	2.561869669630802e-15	2.480959573585018e-15	3.0700573024264807e-15	3.666778496316936e-15	3.617152056033957e-15	3.044762196477475e-15	2.781436399358794e-15	3.260213000105195e-15	3.781622309106397e-15	3.583741678771708e-15	2.9525042070246373e-15	2.730043735069163e-15	3.187141167761924e-15	3.759508384884451e-15	3.71322577980651e-15	2.884332823792252e-15	2.547099874007759e-15	2.8103733679555358e-15	3.2269987585376006e-15	3.303723811049309e-15	3.201076207226745e-15	3.3927788751488794e-15	3.985433553747619e-15	4.1929223547990076e-15	3.877524011078655e-15	3.506266557821954e-15	3.7056928139356065e-15
78	8.129388529571777e-15	7.618733143628602e-15	6.839934740624885e-15	7.248830920915227e-15	7.092116381141966e-15	6.831237979101172e-15	6.29191826354425e-15	5.7442131485041735e-15	6.1050094704587245e-15	7.107397562509213e-15	8.397531256613862e-15	9.445117441235268e-15	9.940593599321277e-15	9.317118536319552e-15	8.32925681222554e-15	8.387330875781147e-15	9.451016807232244e-15	1.0843103498916235e-14	1.0859427663388881e-14	9.651901009012064e-15	8.351190317558202e-15	8.23350593546296e-15	8.877369859632362e-15	8.517070254354659e-15	7.603982211849128e-15	6.386480410800944e-15	6.007775842647807e-15	5.906054691294679e-15	5.868874993752647e-15	5.4568532253798205e-15	4.932619419822634e-15	4.429281313578644e-15	3.955038690055319e-15	3.3968628567620767e-15	2.645337683330217e-15	1.925579970780754e-15	8.779273276147316e-16	-3.255836550652844e-17	-2.7285440622062206e-16	1.5825824544472168e-17	2.8423236059903263e-16	-1.5513924914369876e-16	-1.5309011985305029e-15	-2.167165632413803e-15	-2.668383986600228e-15	-2.5620453305930616e-15	-3.27841575666814e-15	-4.5540739745638454e-15	-6.0321420849214624e-15
79	1.459382342864947e-15	1.9276852851000718e-15	1.7942883345552845e-15	2.1358430915855515e-15	2.0292319675893946e-15	2.2308636783705868e-15	2.0938324206342902e-15	1.8382059748919772e-15	1.7549816568245511e-15	2.354308771115542e-15	3.3500623967387546e-15	4.150412959747454e-15	4.5979693531695115e-15	4.586960229381056e-15	4.619196576578585e-15	5.077720085540092e-15	5.716580613969849e-15	6.022994651014928e-15	5.448891579731473e-15	4.238183446464458e-15	3.0013949604107693e-15	2.6103347541237892e-15	2.677262638037098e-15	2.4450084218365354e-15	1.7224468920684873e-15	8.542053597812289e-16	7.341772834256588e-16	9.965909879461984e-16	9.343757879549376e-16	3.3793632265988504e-16	-1.0326511560845387e-16	3.322833298816273e-16	1.0490387699449564e-15	1.0315743624167467e-15	-2.1207417578378684e-17	-9.454752676886328e-16	-1.0686818835939672e-15	-5.792345754268488e-16	3.290109520002974e-16	1.07285810176986e-15	1.6706443145691842e-15	1.8623031998658595e-15	1.5519755824882265e-15	1.2537493962538136e-15	1.2035786997721475e-15	1.2920181577086673e-15	9.875246285686707e-16	1.0576223915990933e-16	-9.655342487746667e-16
80	3.0291545254316425e-15	3.270440890373032e-15	3.676955248656132e-15	3.793411122933658e-15	3.7249381297230235e-15	3.643522842425022e-15	3.305452667128789e-15	2.948576375066332e-15	2.404707982822568e-15	2.3181361714967178e-15	2.870449217766468e-15	3.4499145421680647e-15	3.6607325767994905e-15	3.4101069518856934e-15	3.0568958179087806e-15	2.9955607625788525e-15	3.010290604872068e-15	2.8417703928119684e-15	2.591577120723493e-15	2.58519796716776e-15	2.7843012360778625e-15	2.9354103173002703e-15	2.6536657767413887e-15	2.633696074131533e-15	2.810721310541576e-15	3.0677207229961883e-15	3.028479531920311e-15	2.8114304987201118e-15	2.7551923206812915e-15	2.9143660600952687e-15	3.0742073387210967e-15	2.846896065573146e-15	2.526062097304872e-15	2.3808639577546793e-15	2.6963696038453586e-15	3.0458064251435324e-15	3.28278463390702e-15	3.0349492698677355e-15	2.8926520966074096e-15	3.0725617711061716e-15	3.546362266398687e-15	3.872847363025567e-15	3.9076678375007824e-15	3.1636350231516586e-15	3.180208023562227e-15	3.591708715663251e-15	4.0919104939438026e-15	3.854317902203054e-15	3.19147980156516e-15
81	1.1860007797372409e-15	1.844618187043812e-15	2.513055459100675e-15	2.4247492316715576e-15	2.081538307037884e-15	1.8445130473660328e-15	1.8328052639260522e-15	1.8998883982222003e-15	1.705456191112743e-15	1.4394350946043893e-15	1.1941879664718393e-15	1.2432272120271891e-15	9.953392350176185e-16	5.37644015678458e-16	5.957578541264686e-17	-9.254189000937317e-17	3.985403145576475e-16	1.3556455150577137e-15	2.1486981286098188e-15	2.293554608557834e-15	1.7726269467817577e-15	1.0237407107479743e-15	6.612922991683881e-16	3.5649502504879404e-16	1.2698788003284435e-16	-2.353109756102132e-16	-4.512607576444522e-16	-3.8229293434617883e-16	-6.487242780532471e-17	-3.4891384658984233e-17	-1.0716016361400655e-16	-1.826250165745706e-16	-1.4346983558813315e-16	-1.5743793440136359e-16	-1.405604733885513e-16	3.353911006825504e-16	1.4306203623815769e-15	2.4013123596258487e-15	2.4943270887274437e-15	1.6438801818326063e-15	5.205959466107377e-16	-2.0425973878622041e-16	-5.550206247191939e-16	-9.39015398466143e-16	-1.4551683202052828e-15	-1.940946709478604e-15	-1.7275130881599602e-15	-1.1266571658306535e-15	-7.541444533273446e-16
82	2.033270574803784e-15	2.2453619372289453e-15	2.390048400085305e-15	2.1540274087674598e-15	2.011985006335931e-15	2.1720753926284128e-15	3.0020290886099223e-15	3.83445926313937e-15	3.708157503640442e-15	2.6347438186541268e-15	1.6344263879624063e-15	1.2387360061074428e-15	1.013516309276174e-15	3.46253714387339e-16	-3.722626251475956e-16	-5.430580085006829e-16	2.0042842589394127e-16	1.0761229273141788e-15	1.4979455276028144e-15	1.488995480145533e-15	1.4204526710319996e-15	1.257557471878554e-15	5.472176924882816e-16	-4.233237262225349e-17	-2.285266236482784e-16	1.2342706136593408e-16	4.485578701980749e-16	1.5366388178052016e-16	-5.361651480287707e-16	-8.109086125166036e-16	-5.692854805766937e-16	-2.269330027487957e-16	-3.57787207927346e-16	-6.237412913224176e-16	-3.9061674589534664e-16	2.0847092493481804e-16	1.0740670377912161e-15	1.216052350925579e-15	9.883959153441814e-16	6.140776060885739e-16	2.8935305486500273e-16	-2.795273854168061e-16	-8.397505220945163e-16	-1.665360685152106e-15	-2.1355787425099224e-15	-2.5153981138032453e-15	-2.5916019769348133e-15	-2.602498540201102e-15	-2.4513320885948316e-15
83	4.058110382101952e-15	3.7601711092794406e-15	3.536189851843925e-15	3.5300798739068005e-15	3.9873513777111415e-15	4.3021141271569895e-15	4.447903203294836e-15	4.340706459278692e-15	4.2797530428684446e-15	3.938355913286031e-15	3.573137127177371e-15	3.1766402751395213e-15	2.9382177302297477e-15	2.842112148930546e-15	2.7289269107044296e-15	2.3888944984055524e-15	1.924626452454826e-15	1.6890801723406296e-15	1.8163076056823617e-15	2.1305863132367275e-15	2.2183684138439583e-15	1.8842324203359118e-15	1.1897726839443179e-15	1.0670159198374383e-15	1.3144438308497574e-15	1.490809253677031e-15	1.1549809301922293e-15	5.684664556767611e-16	3.4780859563907824e-16	6.552222264701837e-16	9.73721942574133e-16	7.503397607126059e-16	6.379947028037536e-17	-2.589601588522907e-16	1.371164149149772e-16	6.142984103988184e-16	1.0177322010159985e-15	8.518319858983055e-16	6.192347997045577e-16	4.9445204442697e-16	3.0812284975560014e-16	-1.9582967811830896e-16	-7.396931749309695e-16	-1.3585103038836713e-15	-1.656244309703986e-15	-1.9043800950348313e-15	-2.3605336295706674e-15	-2.9712567350816584e-15	-3.2966250656376006e-15
84	-1.0195841646871986e-15	-1.0754986085082274e-15	-9.542668455072587e-16	-1.0618777877007225e-15	-1.0137815589740828e-15	-6.028368804995479e-16	4.647014506504389e-16	9.113585236972555e-16	5.172427762348492e-16	-7.737943252691718e-16	-1.636646916397777e-15	-1.892378606079082e-15	-1.678814341793685e-15	-1.9202176068592965e-15	-2.442211424099459e-15	-2.8604361528926893e-15	-2.8417824579312996e-15	-2.6215203767884104e-15	-2.613492763089282e-15	-2.826822860765555e-15	-2.945133768658482e-15	-3.0169677496913406e-15	-3.2017234750525528e-15	-3.647275382146866e-15	-3.948480483645025e-15	-3.9872078641622226e-15	-3.7234935523942996e-15	-3.588190063436987e-15	-3.75112569066834e-15	-3.875152803975807e-15	-3.902836967366071e-15	-3.863495862617443e-15	-4.108882345257065e-15	-4.542854763378983e-15	-4.652958794987165e-15	-4.405907970853667e-15	-3.638885822577847e-15	-3.3274198166743075e-15	-3.4277195251790364e-15	-3.9858640436212925e-15	-4.438485138723295e-15	-4.818871181318732e-15	-5.237808594026924e-15	-5.609509467178019e-15	-6.133295549402243e-15	-6.2126275394695145e-15	-6.639956694654051e-15	-7.400006495159994e-15	-8.011783488402613e-15
85	2.508227218157562e-15	2.6611803464502947e-15	2.8781765846961402e-15	2.9978217953309965e-15	3.2325272449723104e-15	3.318730258785235e-15	3.6527404382047815e-15	3.7950350976452695e-15	3.747359343867332e-15	3.2430750668351823e-15	2.7087546025099365e-15	2.462819755582484e-15	2.5017649995069435e-15	2.6126843764271595e-15	2.4660676562018484e-15	1.953533864094045e-15	1.4042498919402073e-15	1.2406264539430815e-15	1.4556898923069845e-15	1.7729830277306388e-15	1.941569629632674e-15	1.8171427913721554e-15	1.4480009413321383e-15	1.3042226534290141e-15	1.0187653392935049e-15	7.304079349585539e-16	2.9500910625618418e-16	-7.267819931611505e-17	-1.3593336661112372e-16	-7.069153484766279e-17	-6.978895754297447e-17	-2.032256637363006e-16	-5.551845677785222e-16	-7.752345313185484e-16	-7.837784887149196e-16	-5.380739725886725e-16	-2.5613797824356454e-16	2.170931816022374e-17	-2.0673598517140795e-16	-7.141226783106241e-16	-1.3468786755596912e-15	-1.827532148234414e-15	-2.0483101036031915e-15	-2.2847804433017568e-15	-2.6314115216364722e-15	-3.0335930067155894e-15	-3.643402894361271e-15	-4.081193796765615e-15	-4.183791917711604e-15
86	-1.4272588280703366e-15	-1.5643735515691966e-15	-1.5715292632589655e-15	-1.1071686269812613e-15	-6.70720210195685e-16	-5.600270007559025e-16	-6.756398752977634e-16	-8.778122959610186e-16	-8.799145332265251e-16	-1.1908088969325723e-15	-1.4342770750941758e-15	-2.3118246217318074e-15	-2.7739015494733372e-15	-2.8039374761649054e-15	-2.495250491131157e-15	-2.420846380824091e-15	-2.841411555533777e-15	-3.26661024268099e-15	-3.407557333710327e-15	-3.2890148596195175e-15	-3.2410348621681038e-15	-3.41258025069709e-15	-4.036501708021929e-15	-3.905484588271877e-15	-3.818491489347254e-15	-3.68213761408903e-15	-3.830182826099353e-15	-4.077932387953623e-15	-4.268662395386083e-15	-4.130751493555921e-15	-3.8715130433513595e-15	-3.640353910154881e-15	-3.689337248787318e-15	-3.979512679298099e-15	-3.9201749938176165e-15	-4.21665970886134e-15	-3.932414941581964e-15	-4.060330604755691e-15	-4.12535838099911e-15	-4.41299926882416e-15	-4.5029516241343285e-15	-4.521878086450552e-15	-4.326003843038612e-15	-4.6506502035112285e-15	-4.8289577984903015e-15	-4.904792701523668e-15	-4.862727881148699e-15	-4.827932224953273e-15	-4.9016109245587335e-15
87	-1.8812123306876134e-15	-2.38237771380662e-15	-2.3642575863324286e-15	-1.822954447962664e-15	-8.484809227521524e-16	-3.7283007730531304e-16	-5.220189675365326e-16	-7.71011004504848e-16	-6.50750281793141e-16	-3.9768287320165234e-16	-5.499434754437409e-16	-1.7805983591815253e-15	-3.017612761244604e-15	-3.319364091687769e-15	-2.605536638694845e-15	-2.0898495626144486e-15	-2.6710630514545324e-15	-3.710456679978883e-15	-4.1222472670196645e-15	-3.7317805907687315e-15	-3.4468741266743892e-15	-3.8594459070242786e-15	-4.729304134837741e-15	-4.554361694766523e-15	-3.946688378672485e-15	-3.5163086526510467e-15	-3.703785578457042e-15	-3.956757848419142e-15	-3.9711536237091695e-15	-3.8691002828865656e-15	-4.0410614213314654e-15	-4.332857281525582e-15	-4.352421008203418e-15	-4.2226608702078164e-15	-4.242462448623903e-15	-4.710295628012936e-15	-4.671579142670692e-15	-4.461539758924114e-15	-4.072771006066943e-15	-4.295625912840481e-15	-4.787863465498174e-15	-5.059981425734641e-15	-4.644511640781042e-15	-4.756320031214551e-15	-5.033866356400556e-15	-5.7004551210584246e-15	-6.0425490176438765e-15	-6.154132206357937e-15	-6.266831685776276e-15
88	2.1347856873327683e-15	1.617877189485885e-15	1.4414729367775375e-15	1.507083576892691e-15	1.6192690186115582e-15	1.7104586923777932e-15	1.1946680637957436e-15	7.294771036378385e-16	4.718819152603792e-16	9.74489618101822e-16	1.5474965826962308e-15	1.741871725172509e-15	1.6011378770982793e-15	1.4123837720587532e-15	1.2537379549408773e-15	1.033152969619841e-15	1.0065424589938011e-15	1.3188596064018569e-15	2.2150133034264054e-15	3.196553403602738e-15	3.4529901752294734e-15	2.8356871852273397e-15	2.100010508223904e-15	1.8837160560571104e-15	2.1454108436031515e-15	2.5213656072090766e-15	2.5648684430421467e-15	2.210489144330108e-15	1.7579767549231523e-15	1.336656110046535e-15	1.231598510717992e-15	1.483933462715006e-15	1.9914256654726437e-15	2.149796044507203e-15	1.8950001815317164e-15	1.7813726332546286e-15	2.028930629295623e-15	2.3822928520760805e-15	2.6297206615957634e-15	2.6164631077144267e-15	2.736954298966662e-15	3.1151633653587752e-15	3.4567115646635167e-15	3.4544998063533556e-15	3.753047225508127e-15	4.22402769398103e-15	4.761768316462014e-15	4.738608251244383e-15	4.0872840412847315e-15
89	3.1340762903095984e-15	3.1964634386117547e-15	3.371788954474383e-15	3.0708401713731035e-15	2.4945811285520286e-15	2.2392246038945042e-15	1.9381171146137798e-15	1.8269453277614185e-15	1.606674967927893e-15	1.6800367799285398e-15	1.850784269484191e-15	1.8969462985057176e-15	1.999457924502893e-15	2.1248497766414703e-15	2.1543747904085683e-15	2.0818922420625612e-15	2.343051891412222e-15	2.8201626666039025e-15	3.568153297294933e-15	4.290782968854321e-15	4.7315897668247805e-15	4.846939504177283e-15	4.705742106146596e-15	4.2739629493098035e-15	3.849319760888159e-15	3.827312856590543e-15	4.102593906838485e-15	4.139679752416644e-15	3.730689538378236e-15	3.1803626195428115e-15	3.158195093370599e-15	3.630156419496797e-15	4.041249533266121e-15	3.802931716635272e-15	3.4422426745571004e-15	3.691379481840317e-15	4.712756866723771e-15	5.360292094090625e-15	5.202512294631108e-15	4.417625602880007e-15	4.0200618073316304e-15	4.4241552808471464e-15	5.055632790017672e-15	5.191707930281993e-15	5.249442651393647e-15	5.455026864698288e-15	6.025319361965048e-15	6.39923140646862e-15	6.156932031527095e-15
90	2.019989333568548e-15	1.7566874874064593e-15	1.8075914494828508e-15	1.744760538797658e-15	1.490002710825003e-15	1.268969638736283e-15	8.392257732714082e-16	3.97514496759394e-16	1.0825943562947326e-16	4.998973378512384e-16	1.227232234534127e-15	1.720469888041088e-15	1.7862727638972557e-15	1.4086388668100551e-15	8.89370658848272e-16	6.162480812596853e-16	6.146463825814617e-16	8.709469877886169e-16	1.2850999641652583e-15	1.7043347097617192e-15	1.8473433979168396e-15	1.5309785120100712e-15	1.2251628464590833e-15	8.219201776055913e-16	1.1047418069377275e-15	1.7422469205663594e-15	2.2801573197712103e-15	2.310510869734148e-15	1.9219420796406433e-15	1.4643044690452962e-15	1.4497900230264193e-15	1.806591567987319e-15	2.263074591690079e-15	2.168307720844776e-15	1.6022352192344332e-15	1.2938795957750591e-15	1.3646165727432016e-15	1.4978331195427805e-15	1.2905570700276933e-15	7.052129025550363e-16	6.293110129739156e-16	1.4969970755985153e-15	2.426718033975393e-15	2.682583997478625e-15	2.038640245218345e-15	1.4341212511901157e-15	1.2820180230607498e-15	1.4016009552051634e-15	1.2360812885185546e-15
91	3.863020610422679e-16	-1.1168066395991616e-17	-1.9086534438621162e-16	-4.1880560414437484e-16	-6.428742115413402e-16	-7.670422221740028e-16	-9.748904773801411e-16	-1.252763746149634e-15	-1.276319363564128e-15	-9.431307256552088e-16	-8.540229722256985e-16	-9.247560851402318e-16	-1.3859782411971335e-15	-1.5464680472851037e-15	-1.3969758036849573e-15	-1.033740550673814e-15	-7.550689340193646e-16	-5.574727254351683e-16	-2.6448166724553635e-16	2.124807046864141e-16	5.783103351613498e-16	5.41954289746107e-16	5.751390442813403e-16	4.051221291685536e-16	5.521706195526054e-16	6.52284192466743e-16	4.807139041505597e-16	5.411077426116253e-17	-2.131509819687985e-16	-2.421244773504072e-16	-1.2904272507411923e-16	-6.040705816217044e-17	-2.5771345530855215e-17	9.409029196383458e-17	2.0909814967846742e-16	5.543160148209318e-16	3.2894556971252125e-16	3.621226052469343e-16	7.578089505686558e-17	1.2265490754738538e-16	3.2937371259284e-16	7.062355761000688e-16	6.258827810981489e-16	6.8835634167332305e-16	6.027808162271864e-16	8.277371616075073e-16	8.343947470745021e-16	7.4050139665957515e-16	4.104175592009966e-16
92	3.854510203009303e-15	4.093434389539754e-15	4.707825763234955e-15	4.918364486876706e-15	4.786695536227528e-15	4.201247369774328e-15	3.663302580111461e-15	3.389113908697726e-15	3.1388327439593643e-15	3.1020399820192384e-15	3.1755965582920696e-15	3.984089626178317e-15	4.403013128238578e-15	4.016392582106013e-15	2.7604020299536103e-15	1.7227968571279029e-15	2.122631024781197e-15	3.3556089747854376e-15	4.271166085465177e-15	4.1667278468337365e-15	3.499163085190584e-15	3.139083446866989e-15	3.1247102786090956e-15	3.2221782851256314e-15	2.6930270848754255e-15	2.158752714701394e-15	1.9304774804754893e-15	1.9381326581304297e-15	1.9211353620020492e-15	1.6916503300691838e-15	1.8381082122465872e-15	2.4559123167431464e-15	3.046689469135014e-15	2.9228299633826456e-15	2.047496584979287e-15	1.5563943576473326e-15	1.782218665575095e-15	2.926126494780946e-15	3.553729525330905e-15	3.4866064642987704e-15	2.73669598282936e-15	2.300544634674301e-15	2.608670697732903e-15	2.7225411209749126e-15	2.664525049694266e-15	2.0651051836695824e-15	1.4715120239065111e-15	1.1973794700412762e-15	1.0939036226850575e-15
93	1.6768479862868116e-15	1.936605633944185e-15	2.319528887405872e-15	2.20240544205373e-15	1.6865774464353203e-15	1.3772832065402832e-15	1.3113365023585184e-15	1.4903307930429988e-15	1.4156053006514043e-15	1.359247571973805e-15	1.527656587392821e-15	1.6042832250456827e-15	1.784865950868789e-15	1.807015627240082e-15	1.662911842211685e-15	1.4714467476412247e-15	1.5340718961464355e-15	1.6853375863503726e-15	2.0660053796498498e-15	2.4484260053979608e-15	2.521502320089428e-15	2.263977001171689e-15	1.862314201693753e-15	1.8354240249950805e-15	2.0522251664707494e-15	2.283970144039603e-15	2.285091599708741e-15	2.182023967189765e-15	2.1114609205657273e-15	2.2123080660174213e-15	2.3614122078987643e-15	2.4282946503182606e-15	2.536099050743149e-15	2.5475618100628493e-15	2.5491388966449896e-15	2.3901444759941168e-15	2.526135460086909e-15	2.5104884509817944e-15	2.7420241891203147e-15	2.7181057061105524e-15	2.6241086164714834e-15	2.6773012489412257e-15	3.048461521036557e-15	3.162231396716182e-15	3.2739579815432817e-15	3.1906435012994297e-15	3.044838666059625e-15	2.9844947541765685e-15	3.0537851744834534e-15
94	2.551530701482325e-15	3.1516267086231645e-15	3.806613991081244e-15	4.124422916322345e-15	4.066674636100377e-15	3.7989201595969005e-15	3.87409835640899e-15	3.9848823644577044e-15	3.774764877910023e-15	3.258659078774032e-15	2.8515088612413273e-15	3.3339288121465776e-15	3.714673361906901e-15	3.490812429417984e-15	2.761611390530788e-15	2.326176398144737e-15	2.880478225463957e-15	3.770371589486274e-15	4.212183830034805e-15	4.0691823278905054e-15	3.983622251150279e-15	4.1416073847947734e-15	4.273088141882448e-15	3.3810747897334706e-15	2.4015120209303434e-15	1.833248418786747e-15	1.9917481352035032e-15	2.3216932936186094e-15	2.4003199892784103e-15	2.3709489831529305e-15	2.4828046080370435e-15	2.6933847968490264e-15	2.6638366010358408e-15	2.3494511514699844e-15	1.997381373482523e-15	2.266315253257171e-15	2.838762695359901e-15	3.4963373582285395e-15	3.203544299176673e-15	2.411994457012939e-15	1.5132616037208312e-15	1.210878436149759e-15	1.162725061323587e-15	1.4567567029995969e-15	1.3647028352122704e-15	1.5194622044886535e-15	2.0327705101563333e-15	2.5043749857102142e-15	2.518300103967029e-15
95	2.1604994905817186e-15	2.316626751717774e-15	2.62587268837404e-15	2.476009332271504e-15	1.8448648201173936e-15	1.2715269022035699e-15	1.0684299261558018e-15	1.3104817044831739e-15	1.54535695734315e-15	1.5599327173552829e-15	1.4828975293480553e-15	1.6869244477351072e-15	2.1155199549911834e-15	2.1833806720840536e-15	1.5099506437121655e-15	5.938335066340044e-16	3.4406839373608285e-16	1.1147089011483956e-15	2.160954262796618e-15	2.612707663701318e-15	2.2816023300995655e-15	1.682262501770068e-15	1.5141770664876016e-15	1.553851741565413e-15	1.6470607822006889e-15	1.503620515206117e-15	1.1053566500784525e-15	6.587820383641188e-16	4.226433863023448e-16	4.346765960816112e-16	7.766986898166003e-16	1.2178319278548296e-15	1.6551515263353873e-15	1.7034275774934134e-15	1.5487301740622795e-15	1.4011109194833608e-15	1.3697931815039603e-15	1.4053732777055306e-15	1.2431230556532857e-15	1.012304767208061e-15	1.0870098402529616e-15	1.5846768585156055e-15	2.051699530059853e-15	2.0955499038468647e-15	1.774776058242679e-15	1.585212990649966e-15	1.5946918730411305e-15	1.4766190246815618e-15	9.247510175320194e-16
96	-3.575887301592716e-16	-4.889011874959776e-16	-5.525721866812116e-16	-3.403036915418107e-16	2.980632117022406e-17	3.126406411018354e-16	7.355245852907699e-16	8.348921886841762e-16	8.371000987233961e-16	4.1995827637602994e-16	3.43338091989705e-17	-4.976374778246606e-16	-7.94218591278584e-16	-1.0278913845307072e-15	-1.1058536074016466e-15	-1.165198948593195e-15	-1.3138129917527174e-15	-1.4197257227505524e-15	-1.5557329158537276e-15	-1.6962095341018005e-15	-1.7957788996960984e-15	-1.86225461147642e-15	-2.1514894666759175e-15	-2.167842662791119e-15	-2.386896833568816e-15	-2.591326640719524e-15	-2.7866098496044976e-15	-2.8597957608809427e-15	-2.960639773701554e-15	-3.01860682198524e-15	-3.152226817696779e-15	-3.185441966694825e-15	-3.3418266185795525e-15	-3.584776769303342e-15	-3.767126070658999e-15	-3.85505547394135e-15	-3.4076514380965585e-15	-3.1646336437695226e-15	-3.1448563708083058e-15	-3.5466100585502814e-15	-3.822996977620778e-15	-3.8503288430926974e-15	-3.808888236782691e-15	-4.30319117407852e-15	-5.253655716429001e-15	-5.987477960646392e-15	-6.363111736582733e-15	-6.279726340321709e-15	-6.0977484186384454e-15
97	1.392131646744914e-15	1.1811688176088423e-15	1.1619495399460874e-15	1.393489963357366e-15	1.5619296032070399e-15	1.4845813443217645e-15	1.5103466851579398e-15	1.6913135889003573e-15	1.696464017823912e-15	1.1904139684855167e-15	2.0566621692738785e-16	-1.4192239057510315e-16	-1.2981093505324745e-17	5.358813793660236e-16	8.522985863890608e-16	7.957237804822984e-16	8.255513400458309e-16	1.0666362727387793e-15	1.440484213182243e-15	1.715750915261069e-15	1.9196679224867454e-15	2.344012398432143e-15	2.725461796085302e-15	3.0349079081903403e-15	3.0724522606847076e-15	3.0104246151950436e-15	3.148060454080501e-15	3.62453465424949e-15	3.981697300417451e-15	3.8855568263632816e-15	3.4669555754679935e-15	3.16199440840741e-15	3.2318051481607065e-15	3.676115981677315e-15	3.8690272961276784e-15	3.799683054186163e-15	3.619933480063934e-15	4.186010120948303e-15	4.836565113226434e-15	5.4650204746495475e-15	5.415102461199851e-15	5.07468944202317e-15	5.1307951292196286e-15	5.685757265129355e-15	6.146259361861e-15	6.037089181812633e-15	5.8053007271791625e-15	5.965860151804921e-15	6.637859930065543e-15
98	1.1255990788748508e-15	1.095436484175384e-15	1.4843910818026176e-15	1.6703567178029888e-15	1.4039414934069076e-15	8.058292870893706e-16	6.790825374348855e-16	1.3027044599511952e-15	1.1760147375252472e-15	4.747750063338679e-16	-6.231419387793165e-17	7.421500713479403e-18	7.250676786673835e-17	-5.744404108898786e-16	-1.4137557696710327e-15	-1.307180589850351e-15	4.533276692163183e-16	2.242312542618014e-15	2.8488468373714436e-15	2.1786280087123834e-15	1.6112968265302499e-15	1.9801786281054137e-15	2.3242364840622407e-15	1.9600697658034153e-15	6.449908820552408e-16	-1.4662834416379113e-16	3.8059476591878715e-16	1.3856892307054487e-15	1.5843060574025015e-15	1.0294848368578038e-15	7.9532793359137e-16	1.5747337412299881e-15	2.5061269417430656e-15	2.586618469326506e-15	1.911395585912513e-15	1.583259626269158e-15	2.6566132780020983e-15	4.198588600512901e-15	5.027656641470545e-15	4.720179481289591e-15	4.067848796364173e-15	3.889271420602481e-15	4.494654608771113e-15	4.578521490536196e-15	4.553920469318981e-15	4.0199059313957515e-15	4.272419845643771e-15	4.905346967692855e-15	5.578129754144911e-15
99	-9.380132987869479e-15	-9.624990922263292e-15	-9.43681371354301e-15	-9.958239397226531e-15	-1.0334427190340493e-14	-9.867508563057845e-15	-8.471654803975775e-15	-6.925278896634661e-15	-7.378563032971884e-15	-8.918077371868722e-15	-1.0489608050990072e-14	-1.1291387679904175e-14	-1.1450577730773156e-14	-1.1304802182208795e-14	-1.1141115141275681e-14	-1.065465589395901e-14	-9.427772240086212e-15	-8.570397148084814e-15	-8.017452856186308e-15	-7.564250446803641e-15	-6.401969570445473e-15	-4.846088837152536e-15	-3.630637921502394e-15	-2.951029297644898e-15	-2.781497729491635e-15	-1.880701589559786e-15	-4.758486617314463e-16	5.068083378235636e-16	2.6185807563169504e-16	-4.369773765215738e-16	-2.2579958815147217e-16	1.1648503175775475e-15	2.5926259113769398e-15	2.7904300148755496e-15	2.307588158820339e-15	2.4014990741611733e-15	3.88618982496615e-15	6.0313507967210716e-15	7.43151681639276e-15	7.982311343306753e-15	8.335946722541517e-15	9.054924706168704e-15	1.0181150878342482e-14	1.071472936119771e-14	1.1691906438941984e-14	1.252487941264946e-14	1.3767538363204529e-14	1.491676570740033e-14	1.6066715612200238e-14
100	-2.6837884546721364e-15	-3.235384968054575e-15	-3.543409267876867e-15	-3.97187076112076e-15	-3.752972214718319e-15	-3.244819237905347e-15	-2.4058680660067898e-15	-1.3819847239237568e-15	-1.6795763213110265e-15	-3.187547623721881e-15	-5.0774292734246884e-15	-6.209147463015693e-15	-6.300099426739732e-15	-5.81605520053822e-15	-5.4947845430798255e-15	-5.4364556626019165e-15	-4.611743288806341e-15	-3.447448507649293e-15	-2.2744426621809174e-15	-1.6936778589109567e-15	-1.33941499326254e-15	-1.0156636443704787e-15	-8.062750247335316e-16	-7.188897228404845e-16	-7.127547575463859e-16	-5.755731845598302e-16	-3.868739092134617e-16	-5.2029611075711685e-16	-8.937763150845473e-16	-7.97608674059931e-16	1.3071157710917816e-16	1.2582905965359838e-15	1.7511049622830645e-15	1.6701616546038765e-15	2.105446718453299e-15	3.0870024593946887e-15	4.720634814870422e-15	5.787838927542512e-15	6.315111630253247e-15	6.769453498342386e-15	7.255200019842256e-15	7.500724174272414e-15	7.812378346489433e-15	7.993539212172551e-15	9.111232291887133e-15	9.873640942755471e-15	1.0184408194593964e-14	9.908270091794918e-15	1.0242053028228255e-14
101	2.4339013379585165e-15	2.494935318365605e-15	2.863273324464008e-15	3.2546541662724778e-15	3.4773313264014148e-15	3.318768015862314e-15	3.070028692691794e-15	3.119837531560166e-15	3.203687007407273e-15	3.1491241539463305e-15	2.9749867482882543e-15	2.8324362407120044e-15	2.6893981781147583e-15	2.3312709638858408e-15	1.7437915883923125e-15	1.0837113848391406e-15	8.564481328512745e-16	1.155127586970605e-15	1.7365357812428196e-15	2.2111958497785727e-15	2.3247409074811847e-15	2.1193054863025992e-15	1.5082731101458529e-15	1.0008798707657185e-15	3.76691795746523e-16	3.5178304116165175e-17	-9.557779928429666e-17	-1.8175582755381252e-16	-1.18867318744079e-16	-2.3215960514952373e-17	1.9061112016561963e-17	-1.152708859761592e-16	-5.840275098879594e-16	-8.532603902253684e-16	-7.20993307942984e-16	-1.0890679841686291e-16	4.043964339196857e-16	9.879731041398564e-16	1.0322353065331504e-15	9.269299512542493e-16	4.796860215190038e-16	-1.8985043366517693e-16	-5.130610828199545e-16	-8.731132241503402e-16	-8.513473456155325e-16	-1.4292603419133232e-15	-2.115575334546237e-15	-2.522641476005871e-15	-2.3047621380287715e-15
102	4.0971663348996515e-15	4.5367400808210745e-15	5.288178909302595e-15	5.665196966345696e-15	5.695092646722068e-15	5.377487469522399e-15	5.2350490533488336e-15	5.286035707107341e-15	5.505378592322509e-15	5.534019098822686e-15	5.4341447525729885e-15	5.518024330060829e-15	5.250763292017996e-15	4.655293866285007e-15	4.096281470182189e-15	3.83922413202526e-15	4.0878662042286516e-15	4.5415606819327915e-15	4.984308300944814e-15	5.404141334229666e-15	5.661566774085139e-15	5.331159579153473e-15	4.638492730588647e-15	3.5963114648602825e-15	3.4353916917264127e-15	3.827330945450382e-15	4.195287592574307e-15	4.0386867485716916e-15	3.6887797883109044e-15	3.3462489769168086e-15	3.0416648076720807e-15	2.5530130324720182e-15	1.978917222397903e-15	1.9901293404593663e-15	2.607161739991025e-15	3.367332738006026e-15	3.7477461467278816e-15	4.050526578526291e-15	4.0823811773944844e-15	4.128509928732878e-15	3.705554829627539e-15	2.7885538109734773e-15	1.668334201971496e-15	1.100199909569449e-15	5.7899457572398965e-16	2.0806313767330076e-16	-5.843668132643567e-17	-1.0413134987562386e-16	-5.219006561127134e-17
103	2.3961899944995723e-15	1.2314529573086243e-15	6.809044526221013e-16	1.3098724766590895e-15	2.897647949036471e-15	4.02733037525663e-15	4.2929914377274725e-15	3.827904145055127e-15	3.841279904661284e-15	3.998373895337313e-15	3.8062665074067184e-15	2.5975617196745914e-15	1.3700095531424024e-15	1.1390193248656689e-15	1.9517133388872223e-15	2.5152635754884133e-15	1.9890170170462487e-15	1.0202547981343608e-15	6.622746953757843e-16	8.742607739968426e-16	7.473102127704759e-16	-3.497681165695013e-17	-8.343767432246358e-16	-3.157424053674501e-16	7.163748510646856e-16	1.10569421208541e-15	4.921718535499109e-16	-2.1950371363789539e-16	-4.4184929044197214e-16	-3.0115430792823283e-16	-3.295288748269024e-16	-4.970539333826302e-16	-6.045282929385452e-16	-7.046064574574133e-16	-1.0052509137232307e-15	-1.6405146549450936e-15	-1.5503503586179419e-15	-1.073950566699849e-15	-5.673096568684087e-16	-6.8855157317105925e-16	-1.1765473359458474e-15	-1.5870771420938625e-15	-1.450285064805687e-15	-1.5749782268528303e-15	-1.953850986193807e-15	-2.447169227033912e-15	-2.955891490283805e-15	-3.334204588409607e-15	-3.638526262515734e-15
104	1.0241468095569192e-15	1.0781424679026724e-15	1.1514998705833915e-15	1.2379693585634508e-15	1.2101269627195382e-15	1.3102254920906307e-15	1.112066331311361e-15	6.322444730472038e-16	-3.3188157737807206e-17	-1.8060543957426348e-17	6.979087625838597e-16	1.8285369881751266e-15	2.386509613036251e-15	1.996429259210761e-15	1.1354284578065069e-15	6.198833056839471e-16	2.8492957633905116e-16	1.556107569689429e-16	-2.2065489886255803e-16	-6.14914209371653e-16	-6.723084383688422e-16	-2.383959178465074e-16	2.4248020184381e-16	6.785051959118677e-16	6.989511593873941e-16	6.457830150501441e-16	7.174478896011829e-16	9.7029505306968e-16	1.3231432620858609e-15	1.6246116468176683e-15	1.7771656835069506e-15	1.7195352866724772e-15	1.5174656404312679e-15	1.1086328682740993e-15	4.990936825819426e-16	2.0351360464857309e-16	-4.2502421075822567e-16	-7.311400014141525e-16	-9.048585299081308e-16	-8.628367114508536e-16	-6.141247001733082e-16	-4.1406117487407453e-16	-3.260900811468455e-16	-7.011104810121161e-16	-9.002925223594952e-16	-1.1973415314284508e-15	-1.1931060126987499e-15	-1.3283101543595878e-15	-1.7194473968476083e-15
105	2.9013667980616503e-15	2.6042966102241765e-15	2.246322292878152e-15	1.8732813745199597e-15	1.576048041281665e-15	1.5480391389077282e-15	1.3871703531290712e-15	1.4182119180838214e-15	1.3755584954024864e-15	1.7207992658200353e-15	2.0713337203778464e-15	2.249545419757299e-15	1.985991697502099e-15	1.689183517288429e-15	1.7173633810099097e-15	2.236340244018685e-15	2.705819631266514e-15	2.8886399970109255e-15	3.0935100256134987e-15	3.5425756373978477e-15	3.889821977983286e-15	3.742058579046577e-15	3.3265650853597884e-15	3.2383433274370034e-15	3.722243516703574e-15	4.362667726591661e-15	4.492596040208867e-15	4.111796981743655e-15	3.886996267308467e-15	4.162667751072887e-15	4.470593123052387e-15	4.227784599738438e-15	3.7231238711995456e-15	3.788400133048447e-15	4.541996330946339e-15	5.6019019542616935e-15	5.964530551736911e-15	5.391505396800664e-15	4.891934547972581e-15	4.885615025644423e-15	5.127209397371725e-15	5.141288812229077e-15	5.073431043711458e-15	5.312383991623526e-15	6.238265550685036e-15	6.7125307812308645e-15	6.723264921629166e-15	6.157498229463982e-15	5.6784161647631275e-15
106	2.384794152196104e-15	2.5866911781594096e-15	3.079340263335632e-15	3.4380096431892133e-15	3.4939234298221114e-15	3.364721677159938e-15	3.600617005284506e-15	3.592063633208303e-15	3.583480835211399e-15	3.26261597833017e-15	3.1333028867608177e-15	3.633351553172981e-15	4.274823110296819e-15	4.506719342761086e-15	4.1529545822899454e-15	3.724114839353712e-15	3.774002480522095e-15	4.232311844342821e-15	4.6844656416464736e-15	4.824972041362795e-15	4.798414186044334e-15	4.79915892578516e-15	5.139561775936746e-15	4.8149951516779604e-15	4.5177175722161825e-15	4.09677549503779e-15	3.9159391204365466e-15	3.9403215432209875e-15	3.957247180870728e-15	3.927588781877009e-15	3.7341543596210235e-15	3.609088317864397e-15	3.5374873118953017e-15	3.594828918836132e-15	3.5347804157602364e-15	3.3830188029342673e-15	3.4467276993820497e-15	3.5424737807746096e-15	3.655822573288249e-15	3.617088608042351e-15	3.3501491461547894e-15	3.2883124116100063e-15	3.162537929471159e-15	3.67984276651336e-15	3.443598602698852e-15	3.4988721251716072e-15	3.1744813152515705e-15	3.216859788362655e-15	3.4835069501897043e-15
107	2.908082605088993e-15	3.891067363796975e-15	5.252878376772528e-15	5.426943287888735e-15	4.200255348231569e-15	2.8731931727761552e-15	2.8425553052255865e-15	3.411588314318724e-15	4.1186376993780785e-15	3.956690325855371e-15	3.2440430720563695e-15	3.2237571251432535e-15	3.704620578401715e-15	4.166934544240787e-15	4.13267203527621e-15	3.933554845571553e-15	3.915900131490718e-15	4.156837341603006e-15	4.363596232644636e-15	4.696068994738598e-15	5.244243657928387e-15	5.4406733796237294e-15	5.44682393997746e-15	4.147791656317209e-15	3.2668968085018747e-15	2.9571313001601523e-15	3.1354727143927403e-15	3.1240157901988566e-15	2.9281598410709748e-15	2.5941946076430935e-15	2.5095371160009113e-15	2.5868145314111376e-15	2.7084595508261925e-15	2.7087319597857325e-15	2.507086264077302e-15	2.571324533111604e-15	2.708605787757699e-15	3.322379467746565e-15	3.5968556184980095e-15	3.4064605773887032e-15	2.6504604585488726e-15	2.273880357839892e-15	2.136500094487326e-15	2.946311362883159e-15	2.5527134780583607e-15	1.9711598334771946e-15	1.1083169410052103e-15	1.3929397299389465e-15	2.276426908829255e-15
108	2.334258810005131e-15	2.998226400085843e-15	4.189862781782172e-15	4.566455211769622e-15	4.124626642537677e-15	3.379105594998858e-15	3.2876831753497143e-15	3.4578152783443986e-15	3.7426722592064494e-15	3.838729032324539e-15	4.0974226603192604e-15	4.625217279449295e-15	4.790759599412746e-15	4.2205589676313066e-15	3.3075102479407436e-15	3.032532114480859e-15	3.749608961972446e-15	4.801516182837336e-15	5.399221595879648e-15	5.335058601673599e-15	5.005009521156447e-15	4.62475758522046e-15	4.4755096503317335e-15	3.831391652867611e-15	3.5398795787206083e-15	3.3577857360969817e-15	3.3477206332495174e-15	3.190037281854476e-15	2.8791421079098524e-15	2.801731055119195e-15	2.9187335370256948e-15	3.017093099912563e-15	2.722943551655653e-15	2.2418135584969744e-15	1.978943783853048e-15	2.2129187641767928e-15	3.1595063587969108e-15	3.783975122575423e-15	3.86967040140537e-15	3.2826023370894714e-15	2.525835138984068e-15	2.2587867576729668e-15	2.2246167605062156e-15	2.4243476000558364e-15	1.7681290719536925e-15	1.1433563950129939e-15	4.238974364411287e-16	3.8304808969785437e-16	8.747221642231653e-16
109	4.604892152904909e-15	5.275274356836289e-15	5.972266074474595e-15	6.030372210681442e-15	5.592323951389499e-15	4.944693722666043e-15	4.567625467937587e-15	4.25883648635728e-15	4.590690822476083e-15	5.354739861514714e-15	6.167144246060855e-15	7.0022072692952896e-15	7.207029750468318e-15	6.852917023897295e-15	6.1351576030310084e-15	5.4088583125490806e-15	5.142847858615612e-15	5.05290221250122e-15	5.416234616181442e-15	6.277106128219387e-15	7.138313422387036e-15	7.177501781541558e-15	6.478961232141726e-15	5.22129116151735e-15	4.798961497720554e-15	5.143794364341275e-15	5.3033962699564115e-15	4.569562177848326e-15	3.782687174109936e-15	3.6178496518872e-15	4.262375718139846e-15	4.929945698415296e-15	5.106551626281781e-15	5.0478196720325815e-15	5.201256472173563e-15	5.712306299758408e-15	5.856099286097782e-15	5.714917896795322e-15	4.9389047598116955e-15	4.33178916272114e-15	3.862498101168709e-15	3.970725428674312e-15	4.176031275751307e-15	4.7519552393544894e-15	5.015575411423783e-15	5.5519188931182156e-15	5.413043016106093e-15	5.063553897316293e-15	4.511306953900033e-15
110	3.76268078065021e-15	3.913097010175675e-15	4.7891468973422526e-15	5.41100412366753e-15	5.6711145090674236e-15	5.553897482974242e-15	5.323758867371727e-15	5.276613006855878e-15	4.927601946020354e-15	4.600455940533327e-15	4.6712708777819934e-15	5.014139292126854e-15	5.303605105704797e-15	5.114359835386152e-15	4.5195971298319585e-15	3.930756847177162e-15	3.9330969287191176e-15	4.393077681119581e-15	5.010889250526111e-15	5.29955271238312e-15	5.027168597328608e-15	4.4874209798976994e-15	3.7066402205081824e-15	3.744795245478191e-15	3.516151512444653e-15	3.226042810492385e-15	2.742773709712057e-15	2.5287043679020306e-15	2.6438731308652585e-15	2.999414976495816e-15	3.3765895693118743e-15	3.777446080314729e-15	4.148150022170664e-15	4.301945971086795e-15	4.058457189268367e-15	3.4647759235752192e-15	3.3596818553224085e-15	3.3875172275400568e-15	3.779825517987454e-15	3.760001259485163e-15	3.404918997315246e-15	3.007250460167574e-15	3.3624634915808954e-15	3.325244731335432e-15	3.538113820255258e-15	3.1341571055486995e-15	2.8671327885044365e-15	2.70155368651124e-15	2.5881804244058123e-15
111	5.028720766041811e-15	5.307474834415043e-15	5.7156805488279354e-15	6.1153461433971066e-15	6.554389978585112e-15	6.711234422211374e-15	6.533444143808674e-15	6.0963289790088834e-15	5.797599740438625e-15	5.915812654103205e-15	6.393036389067404e-15	6.7635240651050376e-15	6.610999152930749e-15	6.0605520491070945e-15	5.519577122426788e-15	5.09628575534029e-15	4.914527687438294e-15	4.825139606646987e-15	5.055467109721337e-15	5.5770112269406515e-15	5.927257584185217e-15	5.675641234225038e-15	4.861406791372153e-15	4.23220289632182e-15	3.843030421003149e-15	3.715065617136646e-15	3.431972789407171e-15	3.1305608855870793e-15	3.298194898668476e-15	3.864996692100605e-15	4.2075042677961165e-15	3.961696811913084e-15	3.1907824077207506e-15	2.749184837514743e-15	2.825451722661358e-15	3.0858220130117386e-15	3.2818334320280956e-15	3.069964464317297e-15	2.87401741474856e-15	2.672797501923773e-15	2.2639916617818613e-15	1.6289247926313737e-15	1.2906895470310584e-15	1.060419564470889e-15	1.038454043145773e-15	6.409018654096024e-16	-1.022338194451389e-17	-3.746435480265042e-16	-2.179170773643038e-16
112	-1.7447337539679875e-16	-6.353517371990136e-16	-6.089785614788284e-16	-4.555207530540743e-16	-5.507232143810238e-17	1.3366123526837781e-16	1.0045850536517921e-16	1.7163122769522677e-16	-1.9726964427247894e-16	-9.36422658750074e-16	-1.5177042880748431e-15	-2.0017593686487165e-15	-1.8544703490935076e-15	-1.4287409170473507e-15	-1.0806148522374556e-15	-1.144420411422962e-15	-1.4129816849699103e-15	-1.7488459770619283e-15	-1.890802860801543e-15	-1.9359981878175183e-15	-1.850588176669568e-15	-1.5040025957618023e-15	-1.4378929229048251e-15	-8.48490842069635e-16	-8.883608673753767e-16	-1.2441735589019958e-15	-1.7085299727869355e-15	-1.7100901071996378e-15	-1.5219721704991158e-15	-1.2624482857611054e-15	-1.2279856452898934e-15	-1.3961008581741802e-15	-1.651207787977003e-15	-1.9272649417801983e-15	-1.995602978518e-15	-2.041688582487326e-15	-1.5266282849955274e-15	-1.0945434652364944e-15	-5.304374074880532e-16	-4.0133953385621994e-16	-4.884606381370062e-16	-7.954421135030591e-16	-4.2947437071187657e-16	-5.671063552794394e-16	-1.547849088355282e-16	-4.711402240042876e-16	-6.970203968029449e-16	-9.274272747588122e-16	-6.966067972011374e-16
113	6.612411229482946e-15	6.676225855717704e-15	6.6120451814526305e-15	6.339216992349128e-15	5.80019342864103e-15	5.5711552008986945e-15	5.3759116708938874e-15	4.9276356668028325e-15	4.780968291605049e-15	5.2861959209264885e-15	6.0401548362660406e-15	6.8193528389761155e-15	6.722056404929565e-15	6.047720461345263e-15	5.343773485546437e-15	5.356318563295614e-15	5.5322521966721906e-15	5.642098839324646e-15	5.460515044850436e-15	5.445764705498456e-15	5.8584627094852616e-15	6.367750471986312e-15	6.885735692329727e-15	6.67819375482905e-15	6.814836869550776e-15	7.289273855681556e-15	7.694285222146408e-15	7.596264629894958e-15	7.471664423408883e-15	7.685040167743984e-15	8.141659146298923e-15	8.143764888614066e-15	7.404899221378307e-15	6.443108109478301e-15	5.774470005547017e-15	5.853000251802673e-15	5.599268024491559e-15	5.2024822713687436e-15	4.493356932354789e-15	4.294943954962697e-15	4.544443518578884e-15	5.0679153063007896e-15	5.0015130434499985e-15	4.917102062741688e-15	4.392521298903519e-15	4.216846444661921e-15	3.7186511301832536e-15	3.17701278359808e-15	2.7393566826485376e-15
114	-2.56012469550292e-15	-2.5705883817593067e-15	-2.268558368362486e-15	-2.3928017583444238e-15	-2.691722258382851e-15	-2.7572006039369103e-15	-2.400857750564125e-15	-2.1726941245348425e-15	-2.256687778612199e-15	-2.760511593188123e-15	-2.965435912740246e-15	-2.805488660743171e-15	-2.0503266725163615e-15	-1.534833167961981e-15	-1.4715236657233662e-15	-1.6926286364635532e-15	-1.7283393560630452e-15	-1.7428061504614638e-15	-2.0467902410961516e-15	-2.5017048093643753e-15	-2.6411184050887797e-15	-2.4617833760981134e-15	-2.0094385361112372e-15	-2.2969783038635134e-15	-2.54859455738494e-15	-2.586142675517005e-15	-2.2447039653177927e-15	-1.9676626996803433e-15	-2.250134302668509e-15	-2.799046060158469e-15	-3.117890667537398e-15	-3.052624832982666e-15	-2.9253910061490925e-15	-3.397396097471352e-15	-4.131503332112344e-15	-4.836760719986769e-15	-4.780534844817813e-15	-4.361837403100867e-15	-3.862295159194963e-15	-3.8973046823892455e-15	-4.084407957324812e-15	-4.1941037727088854e-15	-4.221871766072712e-15	-3.941077879228223e-15	-4.1624627662688564e-15	-4.342353640096899e-15	-4.641206876155048e-15	-4.779268460428117e-15	-4.719681568599549e-15
115	-2.704341565854893e-16	-6.713844927809941e-16	-5.709515301794549e-16	-2.9338934928543494e-16	1.250969816723152e-16	3.857702357231397e-16	6.603546864055035e-16	8.772205158930233e-16	1.00856462687684e-15	7.289827078994673e-16	3.0082385570042987e-16	-6.626661039643513e-16	-1.0218059522177082e-15	-7.488302198260067e-16	-9.680477498928246e-17	8.859960975857114e-17	-3.744699726394579e-16	-1.0315113038875912e-15	-1.159366615244299e-15	-9.318323365504242e-16	-9.266933989760941e-16	-1.3378700805924195e-15	-2.0649504670122387e-15	-1.823659054434331e-15	-1.4048231721302173e-15	-1.226979996752669e-15	-1.4996088401214585e-15	-1.8023099660197872e-15	-2.116946161932187e-15	-2.2211723125206557e-15	-2.174939832435202e-15	-1.782266769737213e-15	-1.203133015198066e-15	-1.0896025352702256e-15	-1.5464861906474287e-15	-2.3738368940691154e-15	-2.253917198744145e-15	-1.7916441096879074e-15	-1.3912589846543577e-15	-2.057324675335446e-15	-2.9149613915157596e-15	-3.211962352537784e-15	-2.4585293083440065e-15	-2.2287256315757187e-15	-2.574907810094083e-15	-3.4402991137037537e-15	-3.9028696450206345e-15	-3.881123202715852e-15	-3.68086171328698e-15
116	-2.8061535821844184e-15	-3.0140808285997357e-15	-3.240180369710023e-15	-3.565584238295355e-15	-3.5499627105546312e-15	-3.0093084656312184e-15	-2.1840648340009015e-15	-2.1663436261658577e-15	-2.66614677990463e-15	-3.3833315927616243e-15	-3.4112268977778993e-15	-3.18351690845177e-15	-2.6459200254151327e-15	-2.4798489328880896e-15	-2.4498584352133327e-15	-2.468659115866794e-15	-2.47147468763516e-15	-2.843655503065389e-15	-3.4968257744829214e-15	-3.952555445036366e-15	-3.774607316615596e-15	-3.4226952505170828e-15	-3.193260053401682e-15	-3.743956039437803e-15	-3.840103080923102e-15	-3.4085250872528478e-15	-2.6235167416448474e-15	-2.5022153532741576e-15	-3.0527201342769072e-15	-3.575320092082617e-15	-3.757469542203493e-15	-3.757524418080101e-15	-4.083597122998735e-15	-4.8230880103965695e-15	-5.22323597371645e-15	-5.2756099791929564e-15	-4.838218081918814e-15	-4.686928002951639e-15	-4.5359512482233516e-15	-4.461526923632874e-15	-4.049486216724781e-15	-3.711607778928149e-15	-3.908149845703161e-15	-4.245922245767768e-15	-4.9649774133217664e-15	-5.115866527868967e-15	-5.148626684616986e-15	-5.00934095421616e-15	-4.823331593718572e-15
117	-6.679773395892805e-15	-7.347062414868907e-15	-7.0944949032659115e-15	-7.085614945101558e-15	-7.096020245238317e-15	-6.858845251367474e-15	-5.798528003073733e-15	-4.6433641882191156e-15	-4.909485470058745e-15	-6.484795904098967e-15	-7.974509556104802e-15	-8.508770428114508e-15	-7.804091937444432e-15	-7.152164253140532e-15	-7.282538890637493e-15	-7.693115469652075e-15	-7.101400800743769e-15	-5.952614848442729e-15	-4.926293590646557e-15	-4.678918797420887e-15	-4.513813189707568e-15	-3.8604669254903054e-15	-2.789062915148719e-15	-2.1073012666427515e-15	-2.184913286867713e-15	-2.50614935747243e-15	-2.446501471926269e-15	-2.133033746280454e-15	-2.3196358302041575e-15	-2.625981502831821e-15	-2.531999915530309e-15	-1.7908115004638685e-15	-1.0478668426937726e-15	-1.1571524481926404e-15	-1.550428443918267e-15	-1.6126397569727308e-15	-3.3849921709181667e-16	1.0747611512473318e-15	2.223171573862123e-15	2.5140077968531408e-15	2.5528891281112936e-15	2.7059583918959706e-15	3.116722365732866e-15	3.2960755838038156e-15	3.636116171705484e-15	4.101032577271095e-15	4.787774881461644e-15	5.602341315157417e-15	6.542420090561935e-15
118	-6.836501175611733e-15	-7.464695690217876e-15	-7.318088806529983e-15	-7.313114092870436e-15	-7.220209318736844e-15	-7.131849983642059e-15	-6.679319847304819e-15	-5.737187278048922e-15	-5.545247818919441e-15	-6.190827431756671e-15	-7.310489529118583e-15	-8.485177410209636e-15	-8.473208231846123e-15	-7.560416027956871e-15	-6.589740559784229e-15	-6.093818477511014e-15	-5.684321022898299e-15	-5.292051604278837e-15	-4.684180923569038e-15	-4.207850054382386e-15	-3.7585731774686385e-15	-3.257500676630667e-15	-2.734107943814948e-15	-1.861154052760888e-15	-1.2887331952792088e-15	-6.606785368595149e-16	9.971296376146879e-17	7.790367383882868e-16	5.318067553829233e-16	-3.7541454550910055e-16	-1.2724153113850103e-15	-1.4854404351853711e-15	-1.0678963720664942e-15	-8.92953791492059e-16	-9.259383255827484e-16	-1.0168176444774061e-15	-4.190093850355187e-16	3.899124962828986e-16	1.248589665854592e-15	1.5827122625659344e-15	1.9084613231797587e-15	2.4153744677726158e-15	3.4196054067246302e-15	3.932946330208773e-15	4.588768469831397e-15	4.7526886164819476e-15	4.947597731931632e-15	5.183301167311025e-15	5.78177461578697e-15
119	-2.0264105404983075e-16	-8.114530995557591e-16	-7.667697143530637e-16	-6.754838284631073e-16	-4.1417567358453573e-16	-2.837186403764217e-16	-1.3987381194512724e-16	9.214095897848711e-17	-1.3355059014950192e-16	-8.330276948528265e-16	-1.4082814281522726e-15	-1.7787711279922465e-15	-1.855351113751417e-15	-1.825841854493199e-15	-1.785326280503871e-15	-1.844779500286759e-15	-1.891586919651528e-15	-1.9956277987258844e-15	-1.9485198038734056e-15	-1.7209423870786174e-15	-1.3210162253148046e-15	-9.64305811796296e-16	-1.1010465496964868e-15	-8.439043655550528e-16	-7.741369208380727e-16	-8.107625585310976e-16	-1.2547158875711412e-15	-1.644856917628861e-15	-1.6190740459697804e-15	-9.394020844258888e-16	-1.3971604630793286e-16	1.2147860753274518e-16	-2.7596389870101607e-16	-7.633744574910423e-16	-7.771350899570361e-16	-6.3435734907003525e-16	-1.2462762446107392e-16	2.3787023334818967e-16	8.008143774733833e-16	1.2941853453446274e-15	1.4569734937565224e-15	1.090378444619954e-15	1.0424183803167235e-15	8.501721043591453e-16	1.4215550828016262e-15	1.5084291213022517e-15	1.390719227413452e-15	1.0200627277465158e-15	1.034763142110056e-15
120	2.4931009165869736e-15	1.9178307562048727e-15	1.4240061212849702e-15	1.0156126944213499e-15	8.924283182794282e-16	1.2519393931858277e-15	1.3248389989998956e-15	1.2283334165277356e-15	9.80164105471949e-16	1.263347866956453e-15	1.6612263837605037e-15	1.7364779877215269e-15	1.3316710070655004e-15	1.0115873819343276e-15	1.0847087320494946e-15	1.552378102795538e-15	1.8921005324369913e-15	2.0905857416104287e-15	2.5626201447208267e-15	3.366073445135578e-15	3.828186029911029e-15	3.6106127719584805e-15	3.2975158899048207e-15	3.3945929330460776e-15	3.887490086801653e-15	4.087801608566568e-15	3.660965943280126e-15	3.0814704605624265e-15	3.1467587432830057e-15	3.7837970459775985e-15	4.2265419934739145e-15	4.092268969154217e-15	3.831145074000369e-15	4.012784253435079e-15	4.541797813015527e-15	4.965398155020442e-15	5.032431302556224e-15	4.560843624289625e-15	4.5853601574770445e-15	4.91406542003701e-15	5.3395114331066924e-15	5.580448909471299e-15	5.686224905323668e-15	5.909928533429143e-15	6.408223442213111e-15	6.665702930647581e-15	6.6727509256749865e-15	6.498286678660148e-15	6.332188429110255e-15
121	2.7620610458601885e-15	2.1802825465149505e-15	1.6793344185429372e-15	1.4728318156698843e-15	7.292248440882997e-16	4.252877198108488e-16	3.6635094470258253e-16	4.869480303195839e-16	6.156648780377761e-16	1.023509028875831e-15	1.4102788611070165e-15	1.8553669936911924e-15	1.8395068992537857e-15	1.3473665061306003e-15	9.675753407297802e-16	1.6545278680707003e-15	2.823319797975646e-15	3.908846645516252e-15	4.0145681032527295e-15	3.628381185285123e-15	3.4490153958590453e-15	3.695051228542394e-15	4.160794220979198e-15	4.135847190075585e-15	3.958190522421603e-15	3.79911962893343e-15	3.631001073795586e-15	3.138424301584344e-15	2.812853353707285e-15	2.7755106329294136e-15	2.8097317506303323e-15	2.6079355350535506e-15	2.234832723605505e-15	2.033402554425037e-15	1.9073907137235527e-15	1.9554213805961227e-15	1.2034023723167935e-15	5.422683358203071e-16	1.4803604983426006e-16	1.4171517981298087e-16	9.402883294705499e-17	-2.5832867885651475e-16	-8.546515616584779e-16	-9.58626561335175e-16	-7.049352981151969e-16	-2.413578220891204e-16	-4.178893487045195e-17	-2.689715789478527e-16	-9.541555360755356e-16
122	8.289285381016158e-16	2.232127271994756e-16	-1.5188050698671946e-16	-3.7815381632003763e-16	-6.813404526000033e-16	-5.882735607176292e-16	-8.208094527867341e-16	-8.271220376375157e-16	-9.490314102481552e-16	-4.775941234447335e-16	4.793391967026153e-17	1.4895039054835532e-16	-9.221955722542967e-17	-4.237845479740013e-16	-6.331991643664485e-16	-3.501740055989524e-16	3.374906068093472e-17	5.8973722623537945e-16	1.1647753627632628e-15	1.6465226845476631e-15	1.7949292395089967e-15	1.619569731417694e-15	1.3324669738113236e-15	1.607277205162751e-15	1.894363671326274e-15	2.1147502203708008e-15	2.0112341942785175e-15	1.7732566597851979e-15	1.6849596429791807e-15	1.7802057759936032e-15	1.7252961245703528e-15	1.4209004938145507e-15	1.2841349234084241e-15	1.5674500655840545e-15	1.9661264156959076e-15	2.2172046273972538e-15	1.783696922293985e-15	9.98071737243423e-16	8.28866092657099e-16	1.023746509861893e-15	1.2648937611386433e-15	1.1039773394657267e-15	1.0821752455799e-15	9.455947547606525e-16	1.6912909903043387e-15	1.972330689867621e-15	2.0408853173781805e-15	1.8149396420632376e-15	1.7419591701703034e-15
123	5.6078441531933784e-15	5.222558596411076e-15	4.808954716921199e-15	4.738856179537525e-15	4.864946128502412e-15	5.173890542401973e-15	4.7182838962978954e-15	3.7657587868856064e-15	3.4543934187065236e-15	4.346012111265395e-15	5.404356435791561e-15	5.637023404524419e-15	5.029943837194887e-15	4.465976192239068e-15	4.436259762687774e-15	5.180627200876777e-15	5.536184059075403e-15	5.637845596681903e-15	5.535307777398591e-15	5.6406999406102844e-15	5.872162930887337e-15	5.954968933840542e-15	6.039677934633083e-15	6.1087793134663526e-15	6.4559865177434335e-15	6.763244449504186e-15	6.7080790871678956e-15	6.268153756178153e-15	5.93098900181001e-15	5.976276991253098e-15	6.108872458675623e-15	5.825304595060399e-15	5.184382507978683e-15	4.658854960620497e-15	4.355929765698005e-15	4.349366579306278e-15	3.811948543133112e-15	3.0079152312693248e-15	2.7186789107937633e-15	3.218329615464088e-15	4.085802814396467e-15	4.53660730660551e-15	4.003841106639227e-15	3.0912649164704363e-15	2.484937504086169e-15	2.6398895865791387e-15	2.4994727437141495e-15	1.8400283442458974e-15	9.429406509324158e-16
124	4.717847692545103e-15	4.766765922190201e-15	4.770761268959113e-15	4.642534137265803e-15	4.4446283984014744e-15	4.362588520243175e-15	4.032828132786197e-15	3.620523861553055e-15	3.639123299087208e-15	4.293736038732781e-15	5.037266654632817e-15	5.1580588482550044e-15	4.898521431035268e-15	4.73301606428647e-15	4.694859982321237e-15	4.572590880509153e-15	4.088685504230994e-15	3.562477564903833e-15	3.4297196498117262e-15	3.5576907525244514e-15	3.483029841404588e-15	3.1774693607400324e-15	3.2101724908123853e-15	3.743804754092115e-15	4.718848615150707e-15	5.216331865569388e-15	4.982617051770762e-15	4.453878599732854e-15	4.3415630867162384e-15	4.674255001215052e-15	4.976078309303764e-15	4.817713851869627e-15	4.475962211049969e-15	4.206772877509069e-15	4.0444297668274264e-15	3.677467318997927e-15	3.243300869145438e-15	2.7275333237506764e-15	2.898682836819357e-15	3.523897214355771e-15	4.134539616205373e-15	4.395807268718644e-15	4.2416863876440215e-15	4.053212627032306e-15	3.910488535225308e-15	3.771719752648604e-15	3.086515728096503e-15	2.296635755948287e-15	1.9024376484949767e-15
125	-2.4366891356562655e-15	-2.637292947439661e-15	-2.078042680555701e-15	-1.4590689545455548e-15	-1.777761583419553e-15	-3.168990195848054e-15	-4.1824192509999135e-15	-4.138587175416017e-15	-2.85497057340091e-15	-1.704204078574204e-15	-1.9672048317343103e-15	-2.638192975281939e-15	-3.1093400968529875e-15	-2.9410840850975053e-15	-2.5896976168833737e-15	-2.3956551189484623e-15	-2.1772195739949936e-15	-1.572624094088293e-15	-9.739477013824874e-16	-8.714200119626234e-16	-1.3356413472825695e-15	-1.9805761190154498e-15	-1.8785911094418192e-15	-1.9026673188306915e-15	-1.8359589837020845e-15	-1.77673698306456e-15	-1.5385440701936553e-15	-1.1805288192482306e-15	-9.054543120483903e-16	-8.833587274041523e-16	-1.1694245961027932e-15	-1.5947627483352355e-15	-1.8979595744728783e-15	-1.6984055260415628e-15	-1.2775049003099828e-15	-4.638454127608046e-16	-6.121737406874306e-16	-1.3233139882318464e-15	-1.931900843774244e-15	-1.707600743606405e-15	-9.474241305725718e-16	-2.2850572863962083e-16	-3.041122147839078e-16	1.898789686767978e-16	3.423225790103432e-16	7.371487936015464e-16	4.967640117128169e-16	5.575332030597779e-16	1.0513958015648333e-15
126	1.0845701352716825e-15	1.4473247556422747e-15	1.2553139390476987e-15	6.168168248883827e-16	-1.0988140928876753e-16	-4.974604773407677e-16	-8.075566670856968e-16	-8.541844544432316e-16	-6.034808123330858e-16	4.205131975687114e-17	3.372501045102154e-16	4.630276296737633e-16	-1.878418985733799e-16	-7.82128069793913e-16	-8.874982470330959e-16	-3.259021901762695e-16	2.2543481101156533e-16	6.203968929307524e-16	6.381378352658361e-16	5.654096574259252e-16	6.555779349083494e-16	8.149520237059049e-16	1.1432658082305518e-15	9.228882928611853e-16	4.796531321608518e-16	8.809738545669345e-17	-6.878061601445389e-17	1.2274943567119244e-17	2.88235385852569e-16	3.6038705820719044e-16	2.9146572119380565e-16	1.63620553532899e-16	1.7316542530893688e-16	4.969984977308217e-16	7.696243802323122e-16	1.1768070034805579e-15	1.0189789888429205e-15	8.965287529223638e-16	6.9763937820692325e-16	1.0682960472999387e-15	1.7102062318369533e-15	2.2480875135904668e-15	2.172579981419673e-15	2.0264964090089623e-15	1.953181296663587e-15	2.0019599124363144e-15	2.064486597424078e-15	1.938673606528618e-15	1.6575918290650173e-15
127	4.918428652532447e-15	4.020982362100151e-15	3.1849065407270353e-15	3.1050093862293968e-15	2.7702952639960685e-15	2.506575737027073e-15	1.856271898535095e-15	1.579524336523944e-15	2.1287498310446184e-15	3.3471483548789795e-15	4.089497789960174e-15	4.008901508175568e-15	3.4610492576961343e-15	3.054526067751292e-15	2.9845427973652958e-15	3.487403347402341e-15	3.83857537803146e-15	4.39709549997491e-15	4.747306858331883e-15	4.899204030524125e-15	4.738125346736738e-15	4.5211042098903295e-15	4.483748505916665e-15	4.467475017793528e-15	4.3796795502556496e-15	4.112641937969929e-15	3.750520378918977e-15	3.2484248666272094e-15	2.995091794723878e-15	2.8564914436375155e-15	2.6962511295983587e-15	2.3724197403832425e-15	1.974014372826945e-15	1.6167155749965061e-15	1.1521741312034187e-15	7.928018902067191e-16	-1.3552372484574873e-17	-5.327446998041946e-16	-6.023057397181269e-16	-2.825505393366264e-16	3.862005761340903e-17	-4.3977052280267044e-17	-5.874346869587969e-16	-1.2374042878029395e-15	-1.6036229650794143e-15	-1.6587112678359018e-15	-1.7101448539333125e-15	-1.99564774898571e-15	-2.7028855964209432e-15
128	2.2213200693442736e-16	1.0124682595015013e-16	4.2848493880210565e-16	5.537210290853154e-16	3.188318613398344e-17	-1.1471396618842617e-15	-1.8022630414029994e-15	-1.77829509805855e-15	-9.424867653197366e-16	-3.111645771876166e-16	-4.056995065723437e-16	-2.2914193952221117e-16	-7.697912793202165e-17	1.9615435157671017e-17	-1.28804814374869e-16	-3.8060230971234097e-16	-3.9369361172877337e-16	-8.134798434463651e-17	9.314544908319466e-17	-5.3007545001305086e-17	-2.1371212064128057e-16	-1.7760031547095285e-16	3.2529711887727404e-16	2.5229271600033164e-16	1.0329391689755694e-16	1.0603160700335779e-16	5.02879110432375e-16	8.835560565528922e-16	9.49306220143739e-16	6.154803843545697e-16	3.136074171177263e-16	2.935816355706585e-16	3.5206766377641047e-16	4.704262851561159e-16	2.5562163854574745e-16	3.708217207355333e-16	1.0439726600401656e-16	8.386026368316955e-17	-1.154443098507837e-16	-1.3452860540932395e-17	1.0717464308355298e-16	2.7568773471691604e-16	2.0566650320860206e-16	1.0999375275145047e-15	1.6787573818159302e-15	2.3439613149383175e-15	2.213781538090941e-15	1.9355466410005457e-15	1.853868753340897e-15
129	1.6254394523778686e-16	-1.502198831921342e-16	-5.452289828087697e-16	-1.0180010998749148e-15	-1.1115229412862137e-15	-8.817790834058579e-16	-7.894942207019064e-16	-7.019202426688375e-16	-5.709654599836751e-16	-1.785771995329356e-16	-5.385566310566358e-18	-1.8447222051639477e-16	-6.81551119892909e-16	-9.002673901794872e-16	-5.351484598438263e-16	1.4593766253024314e-16	3.6795606725453546e-16	3.7292471449166e-16	4.2540762337452896e-16	6.582417722888048e-16	6.54494206915019e-16	5.634923008764165e-17	-4.778311927119313e-16	-7.235568796920892e-16	-4.727209343481011e-16	-2.8217466761832165e-16	-4.374520534005895e-16	-7.388369228344093e-16	-6.876495119530244e-16	-2.387211193501445e-16	4.746333648454014e-18	-1.9602380776651854e-16	-4.825044346364304e-16	-2.527715128052003e-16	4.400091637236987e-16	1.2150914738674852e-15	1.5644502694723078e-15	9.599572250138692e-16	4.938840830588751e-16	3.485961581563043e-16	6.838371449455724e-16	1.150225363744322e-15	1.5603009364778135e-15	2.018167198717756e-15	2.3943771338724785e-15	2.337893358347966e-15	2.213988588073202e-15	1.9385407552481177e-15	1.7234460843405063e-15
130	6.287747150339624e-15	6.7074206924758e-15	6.206387668551342e-15	6.518390929798247e-15	6.592657406830148e-15	6.869551354884646e-15	7.125801913022251e-15	7.596944279930945e-15	8.345701672106378e-15	8.955470934741856e-15	9.135247879530593e-15	9.294473679758855e-15	8.994975128959983e-15	8.20913551945013e-15	7.386308787378536e-15	7.217085434154956e-15	7.668240532615778e-15	8.133250729374374e-15	7.79737752781592e-15	6.812814020282651e-15	5.836403198545354e-15	5.4334928285115056e-15	5.096427122007351e-15	4.014828261007892e-15	2.681604344902856e-15	1.553039910965002e-15	1.1977738400542924e-15	1.2051242869393944e-15	1.6205746409322009e-15	2.2884254801698268e-15	2.9271905657034348e-15	3.1873378437737566e-15	2.976905850582817e-15	2.8046354231309812e-15	3.0276793333038757e-15	3.4803023781434744e-15	2.9739856344035084e-15	2.0624017403802276e-15	1.3682232130913303e-15	1.983598163015419e-15	3.1347693718142637e-15	3.3906758875030466e-15	2.0005459667230975e-15	6.563914707716919e-16	-9.765597807103059e-17	4.402152777109902e-17	9.925347862100349e-17	-8.451317951616184e-16	-2.536379462155821e-15
131	7.033448803876762e-15	6.46866649008369e-15	5.330523396379778e-15	5.5600633323226495e-15	5.843443186472867e-15	6.121610195173918e-15	5.514717167017865e-15	5.047988976623693e-15	5.174270649970043e-15	6.125117616672466e-15	7.248152546467525e-15	7.86991109178835e-15	7.762113377122005e-15	6.905141984848474e-15	6.0309025699826756e-15	6.096359889185621e-15	6.612574417431885e-15	7.141148777347275e-15	6.7562682852283965e-15	5.916347347615229e-15	5.385031780335145e-15	5.831087943239341e-15	5.896246025389916e-15	5.570026697352189e-15	4.417148201089117e-15	3.292246489154785e-15	2.657774733614836e-15	2.2145536920924806e-15	2.0480297094258413e-15	2.1055321455749547e-15	2.302834230030825e-15	2.2148720314814237e-15	1.8134764514484447e-15	1.4648032161722168e-15	1.3248629739959833e-15	1.2184114943998545e-15	3.5119777451642913e-16	-9.29196501673664e-16	-1.5331941246349197e-15	-1.362339573331153e-15	-8.935285296737843e-16	-9.670951831418442e-16	-1.3035878959616159e-15	-1.967197347865285e-15	-2.310158660282608e-15	-3.0716476593918827e-15	-3.907814752941705e-15	-5.015573686838662e-15	-6.3057012386288095e-15
132	1.3913678463480721e-15	1.6370488235240145e-15	1.172000409236858e-15	7.996963649848824e-16	1.0899534736367427e-15	2.2520533420933952e-15	3.100894663872214e-15	3.128925001131547e-15	2.764177215599611e-15	2.828698099960826e-15	3.48807918574995e-15	3.7734141451961195e-15	3.238601888342429e-15	1.9538555928121418e-15	7.654737929701391e-16	4.3559188672962753e-16	4.390672472474371e-16	4.015091224758515e-16	1.3374964742113385e-17	-2.2285707404752226e-16	-4.782324622032977e-17	2.712743781748251e-16	3.126474633752138e-16	1.4976102262756954e-16	2.3373819258337743e-16	4.76231059100663e-16	5.488500324850603e-16	4.2052756834656203e-16	5.244814244189259e-16	1.0249237024198228e-15	1.4312508966834499e-15	1.1342182698859757e-15	5.463278730782129e-16	1.9912143001371825e-16	4.513086986975277e-16	5.955509333606972e-16	2.4892626709417476e-16	-3.9436403839574123e-16	-4.0769053921750503e-16	-7.228823069021678e-17	8.871357853727055e-17	-3.9590512384982256e-16	-1.236710136232823e-15	-1.947889695834342e-15	-2.137656710017784e-15	-2.001205813388461e-15	-2.1653136300969015e-15	-2.8142092814946383e-15	-3.711584124696188e-15
133	-4.78006868203486e-16	-6.307925292758338e-16	-5.5305833535414605e-16	-8.6367444420148105e-16	-1.304119764761385e-15	-1.4831627351826818e-15	-7.338851733017594e-16	1.379514675957882e-16	3.1720915837355625e-16	-5.414471510356558e-16	-1.5234084462622925e-15	-2.047981115590744e-15	-1.9922536255895084e-15	-2.123206168221977e-15	-2.483163464909347e-15	-2.94175072947365e-15	-2.9126875802048944e-15	-2.4197801526873817e-15	-1.9138194551314058e-15	-1.785424812718841e-15	-1.89241013679222e-15	-1.9926754493361995e-15	-2.1118662336810916e-15	-2.3006345094071916e-15	-2.7520610945270714e-15	-3.1881938634394406e-15	-3.2026737010992482e-15	-2.905736891187505e-15	-2.7616401912248714e-15	-2.968116726035234e-15	-3.399253560164059e-15	-3.451311005229069e-15	-3.091638871575516e-15	-2.684194172805688e-15	-2.3958087972196806e-15	-2.1698522443878936e-15	-1.611787944408507e-15	-1.1064527034119713e-15	-9.038155275299998e-16	-1.3952269801157978e-15	-2.129174515194778e-15	-2.666095672466604e-15	-2.730613197886741e-15	-2.7628561192414988e-15	-3.1303081117081743e-15	-3.731762794410411e-15	-4.2927195557217306e-15	-4.508830196108315e-15	-4.298576467291171e-15
134	3.2863561842357574e-15	3.34166726186923e-15	3.12733309143356e-15	2.965315013747927e-15	3.2136176601098583e-15	3.5158946270134503e-15	3.943897292423167e-15	4.128733399769474e-15	3.94002851586069e-15	3.3269108857883857e-15	2.6610711074916135e-15	2.4050117823255833e-15	1.973554983356475e-15	1.2838223575060204e-15	6.467181382859959e-16	5.241391709759579e-16	1.2462029063964129e-15	2.3883890543700992e-15	3.3520070634329558e-15	3.7722338103028755e-15	3.718081811427006e-15	3.308226509114472e-15	2.9010040638194098e-15	2.2664978776024455e-15	1.974619339151664e-15	1.7269741488056393e-15	1.3585249191340056e-15	6.662354547936127e-16	4.9939981465746636e-17	-1.5769440800977156e-16	7.196788796994993e-17	4.908849963922079e-16	6.908965792570792e-16	7.901149510501317e-16	9.99181141996062e-16	1.4140775436803339e-15	2.199594546339847e-15	2.9651721966252842e-15	3.095939782186749e-15	2.5962029875168648e-15	1.652007777583441e-15	9.107316929726269e-16	4.540540276355415e-16	4.615274606222524e-16	9.398603880700129e-17	-3.199485768840798e-16	-3.6639004719471375e-16	2.817419914942269e-17	3.6223164672547794e-16
135	4.208445540436063e-16	2.5612309904841923e-17	-1.61563170521574e-16	-9.999506084709599e-17	4.58696562697855e-16	9.22061108175158e-16	1.020419045824613e-15	9.400146160193653e-16	7.756465387795512e-16	3.9421955144062095e-16	-1.505806920058892e-17	-3.097410206759755e-16	-1.246015069686647e-16	6.445715624226415e-16	1.409755563617879e-15	1.3864425791849184e-15	7.950722298097336e-16	1.4458221406396585e-16	2.1681463185911532e-16	6.960079503067076e-16	9.57706269552614e-16	7.870155144515674e-16	3.6449792482644797e-16	6.966690505657893e-16	1.152356666927494e-15	1.548990270886744e-15	1.5999749411504485e-15	1.6517999222569107e-15	1.7228501289176676e-15	1.8605319484629798e-15	1.8391455985394965e-15	1.6296532694756167e-15	1.3126343910770697e-15	1.127115421760721e-15	1.0660543393137258e-15	7.584042263133816e-16	8.550315289384761e-16	1.0379024273365412e-15	1.6026213571875355e-15	2.2032284585519937e-15	2.4864275051070694e-15	2.304286130814715e-15	2.2999852283556926e-15	2.4001329826930012e-15	2.9135182145725873e-15	2.935375702114754e-15	2.590423169194744e-15	2.089689765603041e-15	2.1127790010841708e-15
136	4.2635430492111774e-16	5.714818334908175e-16	1.8639070390741306e-16	-8.073895733600777e-17	-5.461463932479233e-16	-1.1857583988483637e-15	-1.6328357018268972e-15	-1.7441561985251443e-15	-1.2714738194464066e-15	-4.782535561759654e-16	-6.176008063563148e-17	5.185023085452592e-16	1.0980874284845342e-15	1.4422510208999958e-15	1.561123708600807e-15	1.6151922108732068e-15	2.0076945495750143e-15	2.2843821798845402e-15	2.0573456714601494e-15	1.3438532496780396e-15	8.148022754030614e-16	1.0150263506001093e-15	1.5475988340108483e-15	1.3916534257772242e-15	7.564669666280352e-16	1.0529886531482427e-16	6.629394125878786e-17	1.7432518128871963e-16	1.9835218506365635e-18	-4.819315366231971e-16	-7.26693215433642e-16	-4.1128665724296174e-16	3.254471465202852e-17	1.8669347350947601e-16	-3.428823787631492e-16	-1.7064138702097908e-16	-4.3595109764438675e-16	-2.990643246959299e-16	-7.630983834836321e-17	7.439646068645428e-16	1.8269844758190995e-15	2.506599980515834e-15	2.0509965757288126e-15	1.7762350708424647e-15	1.7336814794039721e-15	2.2658818337158316e-15	2.4578728755176617e-15	2.159118723949001e-15	1.6168243261838989e-15
137	4.038993232619855e-15	3.817308796625845e-15	3.318299995661639e-15	3.3992168588725507e-15	2.912314627401776e-15	2.6095523595714043e-15	2.291024470262569e-15	2.1339199242378836e-15	2.262726152455835e-15	2.7311257525889096e-15	3.2848599245800612e-15	4.034102372399269e-15	4.15510504096537e-15	3.5854598170399546e-15	2.9603961904651866e-15	3.301486938088711e-15	4.457142887580889e-15	5.636514720119282e-15	5.723972321846989e-15	5.1611125508721065e-15	4.810545991443479e-15	5.201314604019162e-15	5.698697275142097e-15	5.2879737952557975e-15	4.2710093388628516e-15	3.502843018995217e-15	3.5578737729795005e-15	3.839932762975071e-15	3.9791046816820844e-15	3.541840353301722e-15	2.978029478442047e-15	2.6745083845558366e-15	2.692799677107701e-15	2.871733045370497e-15	2.714874144805996e-15	2.38250804723272e-15	1.4599650401120926e-15	1.1196696345380344e-15	1.1368134904047728e-15	1.6950122478476742e-15	2.0671997115795703e-15	1.8570030345296376e-15	1.0285410270730848e-15	6.570573867092392e-16	6.876738165906988e-16	1.051467930760666e-15	1.1819803952836823e-15	9.397129957893018e-16	2.798111956149306e-16
138	-1.5252286806658962e-15	-1.502413397575664e-15	-1.0841694253530763e-15	-6.976031413900257e-16	-1.1321330620526233e-15	-2.135598286634649e-15	-2.814948796208974e-15	-2.8968155379334018e-15	-2.3544395519935877e-15	-1.8298954447850043e-15	-1.6394310572201028e-15	-1.3166542654958908e-15	-9.987421066199124e-16	-1.0145232991391525e-15	-1.242904809315541e-15	-1.277142024901845e-15	-7.871144578309859e-16	-1.8789927257825987e-16	-1.2226651115221815e-16	-5.730499260172062e-16	-9.26574069912898e-16	-6.811405139571683e-16	1.6757172964580134e-17	1.2260130271320176e-16	-3.5145501103054033e-16	-7.625093116251939e-16	-6.72430857665735e-16	-2.959036774838489e-16	-1.6950835596346096e-16	-3.2552258496209784e-16	-5.324838125195086e-16	-3.7622486418288633e-16	-4.569311861766162e-17	2.3538413926954245e-16	-8.217353603988677e-19	-2.116598309735693e-16	-5.805694527049289e-16	-6.997516668711989e-16	-5.296506831530713e-16	-2.353734025558436e-16	8.989236782915896e-18	2.4170830626821065e-16	3.901100579647785e-16	1.0492243095587395e-15	1.3805687873491778e-15	1.7443345431375679e-15	1.745713294057629e-15	1.9023095771335426e-15	2.048207039680471e-15
139	-1.1903326796117135e-15	-1.2118183106642264e-15	-8.616079597340774e-16	-6.338753666983509e-16	-1.5264979815144814e-15	-2.670260562575245e-15	-3.319892636443853e-15	-2.8573028819895423e-15	-2.1182948250827415e-15	-1.502499666255618e-15	-1.5559082193756444e-15	-1.7241663851567214e-15	-1.6083367924136556e-15	-1.5305034337522466e-15	-1.5834209848032593e-15	-1.5741299326049384e-15	-1.3262075382531197e-15	-7.240666058246936e-16	-3.676914365287088e-16	-3.831805600888408e-16	-6.85947177462186e-16	-8.320429424360198e-16	-8.427382546058067e-16	-7.629920344257346e-16	-1.1178159030590316e-15	-1.2259168421717489e-15	-1.0329731060653595e-15	-7.464549606748917e-16	-8.150919791437616e-16	-1.2442239849290445e-15	-1.6818731782448228e-15	-1.598832972008435e-15	-8.847263643621107e-16	-4.650340274935074e-17	2.00976770163308e-16	2.262604444906423e-16	-2.527604749296926e-16	-4.871637601839019e-16	-1.8345192809747524e-16	2.9226923937856023e-16	7.277772268884498e-16	9.47992173500182e-16	1.1372744769664108e-15	1.1778816972506922e-15	1.4200692237540293e-15	1.2824327711454332e-15	1.104713200984919e-15	1.1457254967438512e-15	1.2816852518707576e-15
140	-2.888159573683154e-15	-2.4518695261156625e-15	-2.0108383270108996e-15	-2.1214673032272523e-15	-2.936228728388187e-15	-3.738563054514158e-15	-4.1307107508569635e-15	-3.901954997775916e-15	-3.4320160074255497e-15	-2.901266701257587e-15	-2.6646899157831404e-15	-2.8529920843661888e-15	-3.1817758973295695e-15	-3.574298234545678e-15	-3.7375345320650175e-15	-3.3230739847515793e-15	-2.566866907309796e-15	-1.9892967893049926e-15	-1.9611270065570506e-15	-2.248693934642588e-15	-2.3706854687182047e-15	-2.2417630414311927e-15	-1.990138463423068e-15	-2.243582757463803e-15	-2.6584321476406457e-15	-2.8835576947047478e-15	-2.760144634811684e-15	-2.521156316019428e-15	-2.4595323158028974e-15	-2.4336518622219124e-15	-2.4096081496057317e-15	-2.4079893202105494e-15	-2.4115353804977663e-15	-2.4720808377961096e-15	-2.502630322427252e-15	-2.4078645383884014e-15	-2.3841146139373578e-15	-2.7245909471757823e-15	-2.768121052177509e-15	-2.673380378282623e-15	-2.382199725127124e-15	-2.0411270684203733e-15	-1.954203393512394e-15	-1.900418311173338e-15	-1.946019076404097e-15	-1.8247267032953475e-15	-1.878584202266732e-15	-1.9059897179260836e-15	-2.0178819099751836e-15
141	8.289805493952636e-16	2.044370190130784e-15	2.7049781873299496e-15	3.3422716800404144e-15	3.505118102575517e-15	3.60006341329204e-15	3.340926496532704e-15	2.837544190178393e-15	2.6478167529692806e-15	3.438943272494329e-15	4.860190676912669e-15	6.262651850577357e-15	6.538004508432556e-15	5.9374022871884e-15	5.462453707174385e-15	5.7019983392567876e-15	6.400438168763073e-15	6.472865000017791e-15	5.58026024178429e-15	4.2266756294130964e-15	3.1165730085914616e-15	2.742828870854019e-15	2.5944502589735718e-15	2.0959757347409674e-15	1.4016198520004924e-15	9.640344205185768e-16	1.1392444275645976e-15	1.5100692606112684e-15	1.7679312452716611e-15	1.897891784282469e-15	2.1818377794773213e-15	2.7399855160112647e-15	3.0179973055488644e-15	2.8250709290307647e-15	2.145603462140509e-15	1.796609386507265e-15	1.6160962747476409e-15	1.938117424153671e-15	2.3044772650076524e-15	2.9506949383482224e-15	3.5477579640223152e-15	3.729479465695938e-15	3.2639727493655314e-15	2.8405559420460738e-15	2.498593684185792e-15	2.2494151819831958e-15	1.942798202631661e-15	1.4578394712122157e-15	9.754975966560435e-16
142	5.550920054713921e-15	5.77070626131274e-15	4.656184563085403e-15	4.5842039778617506e-15	4.245683773633731e-15	4.318057217434951e-15	3.753401381960868e-15	2.6216587588486243e-15	2.162929576207436e-15	3.335174547706456e-15	5.65074601732415e-15	7.763413947567348e-15	8.285515514509122e-15	7.048251626931495e-15	5.7855089085924235e-15	5.930097625720036e-15	7.235488281471012e-15	8.472543356394428e-15	8.538835037349352e-15	7.95691450892099e-15	7.390965976668794e-15	7.256466342002368e-15	6.600012476380578e-15	5.00321946302138e-15	3.4074872560138044e-15	2.494819625049128e-15	2.6069412559672838e-15	2.5239068778555414e-15	2.3058697594457532e-15	2.2452342035584116e-15	2.585401280092104e-15	2.9690511611666012e-15	2.5615092654574378e-15	1.5275220825546048e-15	5.287793092682426e-16	3.8247083335596356e-16	2.683575866409237e-16	2.799110126855987e-16	4.591446549928443e-16	1.1405024694748407e-15	1.7778129829077632e-15	1.6186125013256542e-15	6.574339657764928e-16	4.800381053685709e-16	8.009689601850788e-16	1.1854972982483248e-15	5.851382851820903e-16	-8.227226624942147e-16	-2.3102357390039947e-15
143	4.3004252333173443e-16	7.899941272129247e-16	5.16922054290143e-16	-2.595687014364453e-16	-1.1687340491444537e-15	-1.50621288179762e-15	-1.401004219865714e-15	-1.3795759478656887e-15	-1.2353135246081165e-15	-6.992839866694901e-16	-1.1700512591786418e-16	3.7655775434524674e-16	1.8179515456666233e-17	-8.06469108244409e-16	-1.323730068739731e-15	-8.576741610129573e-16	1.8802714957593882e-17	8.69632989285174e-16	1.1980018138160259e-15	1.260268806466002e-15	1.3695603875379932e-15	1.3808533973132201e-15	1.6688388922796515e-15	1.1003095837857393e-15	7.691750797941639e-16	5.648128525947742e-16	6.317409657957009e-16	5.941484566444099e-16	5.047568410005305e-16	2.3217577991364037e-16	9.246373310189417e-18	-3.7750011282959916e-17	1.824759034358212e-16	5.483680414938446e-16	8.223209244483036e-16	1.2584110593665229e-15	1.2555816817684621e-15	1.1306321231979194e-15	7.286301269201716e-16	6.299260013550635e-16	8.976264453732827e-16	1.516678058909583e-15	1.5381730025680678e-15	1.858400058104838e-15	1.6057270230320692e-15	1.672347247780836e-15	1.451221752902471e-15	1.1516873682856393e-15	7.244605603904902e-16
144	-1.095153404253991e-15	-1.0053588626663828e-15	-8.597410860072651e-16	-1.054160617255425e-15	-1.1180206203307519e-15	-7.715846443732238e-16	-3.024239099134801e-16	-1.797932743232577e-16	-8.515648318085821e-16	-2.0276728104644383e-15	-2.5469366163299968e-15	-2.4840877291683664e-15	-1.4358253917195844e-15	-5.863450541804265e-16	-4.1422837900083526e-16	-9.12468670673139e-16	-1.2779221101704266e-15	-1.3130792415857851e-15	-1.1012062984163228e-15	-1.1563743944826527e-15	-1.5793874824958864e-15	-2.0284198674272114e-15	-2.19289676814959e-15	-1.773466717353418e-15	-1.262206223724467e-15	-9.792591407524785e-16	-9.02283463948425e-16	-7.396318154755474e-16	-6.820779148958935e-16	-7.041256826799464e-16	-1.0602009016167761e-15	-1.6579433989070875e-15	-2.1557790297419536e-15	-2.5310921260998463e-15	-2.6348075546539022e-15	-2.8736476321529285e-15	-2.6792960929150973e-15	-2.451201085343787e-15	-1.8103090537454207e-15	-1.593643107206464e-15	-1.609919848958907e-15	-1.84795023118596e-15	-1.681125805482385e-15	-1.5014055712043834e-15	-1.5218854995738011e-15	-2.200216001733812e-15	-2.9911225544164894e-15	-3.4614187116857946e-15	-3.2470232946850475e-15
145	4.000077026048152e-15	3.4768133930365863e-15	2.777351281865352e-15	2.4221948548390057e-15	2.7422471469725996e-15	3.0334737055980888e-15	2.709133022547521e-15	2.3080424316093187e-15	1.824948136767323e-15	1.6871930279074117e-15	1.5654152769632732e-15	1.1572921864783643e-15	6.523699633465638e-16	5.984528835631052e-16	9.53024013986046e-16	1.3114885103780914e-15	1.7671854350904043e-15	2.028494125431086e-15	2.615196540801557e-15	3.3047554493976496e-15	3.777211619843871e-15	3.8619568783800875e-15	3.434577783526312e-15	3.1897862207689698e-15	3.097347038045284e-15	3.261885988446894e-15	3.3737913300563678e-15	3.217885603689131e-15	2.846315604696833e-15	2.6243118532283004e-15	2.918239491588753e-15	3.4726573346051574e-15	3.830066707541914e-15	4.004132139874476e-15	4.341966419435328e-15	4.904865198512869e-15	5.963546083152946e-15	6.62903131600574e-15	6.847250317814931e-15	6.863531821091232e-15	6.909199396748263e-15	7.0932582767416044e-15	7.622580467343311e-15	7.800581087224754e-15	8.388396283376056e-15	8.524302898115973e-15	8.591642113906355e-15	8.462747790772711e-15	8.669862491452115e-15
146	-7.477235062175479e-16	-7.045659973780506e-16	-4.3381718836665445e-16	-4.980612046986181e-16	-1.0288067061068569e-15	-1.6425001332751538e-15	-1.920175495342035e-15	-2.1405537852149573e-15	-1.9725774734060192e-15	-1.645906475068065e-15	-1.2252343263893572e-15	-4.77175493410855e-16	6.123971002081564e-17	4.846237538270831e-17	-2.4725554410683015e-16	-3.014392662213936e-16	2.161291542755271e-16	8.46409752777301e-16	9.672311454858757e-16	4.514537028867064e-16	-1.5542941812880556e-16	-3.3004235185261253e-16	2.0810193665191654e-16	2.9888098212499925e-16	1.5588990633917313e-16	-1.1672055507563685e-16	-1.2498272391453157e-16	-2.5383014414006587e-19	-1.1937928502437253e-16	-4.251925631898181e-16	-7.415858074439644e-16	-6.746346117109689e-16	-5.699350321465108e-16	-6.981141410038129e-16	-1.4974713302360167e-15	-2.0891941439489087e-15	-2.4083046443989902e-15	-2.1565757370964294e-15	-1.8823889392760576e-15	-1.7186310581963053e-15	-1.681345607073075e-15	-1.4290943647883221e-15	-1.3959010818898682e-15	-8.350999205743353e-16	-1.0296875769108533e-15	-7.239813524239095e-16	-5.442820292080621e-16	-6.795629394154965e-17	2.5450553173053128e-17
147	-2.3553592768030755e-15	-2.6172539481963584e-15	-2.197161630819528e-15	-2.092779886252929e-15	-1.8972411200497856e-15	-1.6689509139085966e-15	-7.154056338450273e-16	-2.3237650222689e-16	-7.840542350307999e-17	-8.931145639376947e-16	-1.8781727695465874e-15	-2.4328570477423546e-15	-2.333892398880961e-15	-1.826379995517876e-15	-1.2092536755996443e-15	-1.0273801519678442e-15	-1.2198330173556373e-15	-1.7927650959400412e-15	-2.408224577764761e-15	-2.745842268959503e-15	-2.4833554579855173e-15	-2.039195819048377e-15	-1.1887198852702398e-15	-1.0826980271917226e-15	-7.684670293422101e-16	-5.733904517016992e-16	-4.023128718992148e-16	-4.335709260397548e-16	-9.285695223847672e-16	-1.4929191003861066e-15	-1.869362279937681e-15	-1.996840583943672e-15	-2.241248289571131e-15	-2.816142869512694e-15	-3.3711135788228304e-15	-3.4895220803483314e-15	-3.0350725063720064e-15	-2.127349431543427e-15	-1.7026952369326935e-15	-1.7116279812993785e-15	-1.895045849686501e-15	-2.0359553064534018e-15	-2.3946017240105085e-15	-1.9563446987683456e-15	-2.255250867226526e-15	-2.1030970348252834e-15	-2.3463068472153362e-15	-2.451385489541067e-15	-2.2896486793115886e-15
148	6.302028410912296e-16	6.599247239510932e-16	7.152834809517656e-16	9.260387885261106e-16	1.1343946091689804e-15	9.292198481298044e-16	5.344419768606021e-16	-3.8753016970296505e-17	2.0201319762220993e-16	5.409443893055058e-16	6.717912501904241e-16	8.141311132374854e-16	1.1500719443158973e-15	1.7184742815098584e-15	2.2098123079570245e-15	2.2444629928034484e-15	2.2307037109716497e-15	2.0120419392882592e-15	1.809720021321555e-15	1.5324056145401353e-15	1.3482166494361359e-15	1.324528596991249e-15	1.6094810773516347e-15	1.3628773125021582e-15	1.3123079396772768e-15	1.513916078359664e-15	2.011028296361257e-15	2.3221527239342998e-15	2.071167006316988e-15	1.6051255504031293e-15	1.2100710841572194e-15	1.0557450268220663e-15	7.961262116730074e-16	4.525991487977396e-16	-2.817746337538801e-17	-4.1923958122368267e-16	-5.813101867711862e-16	-6.834397848821279e-16	-6.185304832476174e-16	-2.9432145391701744e-16	-3.180073690237132e-17	4.368235978479466e-17	-3.0777602615391015e-16	1.0406495954850731e-16	2.2627151877381665e-16	7.386366818343081e-16	4.770260153810772e-16	-4.9931240059436e-17	-2.7987118410081195e-16
149	-1.834700781017473e-15	-2.116617283439908e-15	-2.0718845022832554e-15	-2.1381063384533445e-15	-1.963815872091036e-15	-1.5242498450448417e-15	-7.567426602137783e-16	-4.704979884726074e-16	-7.880493247095789e-16	-1.5876479079634823e-15	-2.0043640964693632e-15	-2.2289690178332316e-15	-1.8365701294512283e-15	-1.427384558875295e-15	-1.1757353538620996e-15	-1.322718334152246e-15	-1.6623676690856138e-15	-2.0342767089159546e-15	-2.2150825352129574e-15	-2.363882735564306e-15	-2.6301963316403348e-15	-3.0069793452444324e-15	-3.3252651087325334e-15	-3.0783401054583367e-15	-2.5807572733632436e-15	-2.3049738143165078e-15	-2.3803706780329378e-15	-2.577044582711901e-15	-2.873107545114697e-15	-2.940019807824983e-15	-2.886438937839771e-15	-2.813017762521718e-15	-2.8813693919445755e-15	-3.2826206191796276e-15	-3.5973937999032485e-15	-3.867439325860501e-15	-3.584407843081325e-15	-3.4878752049790923e-15	-3.3933444314715546e-15	-3.6894501050838725e-15	-3.895544587463567e-15	-4.016416625933086e-15	-3.888309263811967e-15	-3.991916821191393e-15	-4.314108609401292e-15	-4.6034267473830365e-15	-4.876984309346424e-15	-4.986686373145722e-15	-4.831550148479969e-15
150	-5.286503300881225e-16	-3.66695853941919e-16	1.4516442338744218e-17	7.001403471741821e-17	-1.4940302863342972e-16	-3.0508144664462264e-16	-1.4428301703068456e-16	-2.7148846677180884e-16	-3.591997799464427e-16	-6.552889666434584e-16	-5.153253515713399e-16	-1.413195177718789e-16	5.688198198668483e-16	9.695540554669812e-16	1.0565757093510159e-15	1.0259920432076735e-15	1.2192249447866163e-15	1.2814371415583832e-15	1.1217168115422787e-15	7.444015148165514e-16	4.951924336617299e-16	4.529966703078647e-16	6.808419195350265e-16	4.910081314911286e-16	5.257425794481084e-16	7.312903639587982e-16	1.0929800104655546e-15	1.225036199964528e-15	8.342882805842031e-16	4.401797679820966e-16	2.4567198866798e-16	1.8712580142537673e-16	-8.349566482837029e-17	-6.746381007988848e-16	-1.2177946147603813e-15	-1.549895579386339e-15	-1.4116989052850672e-15	-1.4447260085932098e-15	-1.2845354374074035e-15	-1.1752070867263856e-15	-9.98948563075149e-16	-9.36356496768775e-16	-1.1127265428202157e-15	-6.979895772512658e-16	-5.80695842097668e-16	-1.8015698788501133e-16	-5.375584642012457e-16	-9.529009998817917e-16	-9.22785064058289e-16
151	-4.764605052807493e-15	-5.226205329450572e-15	-5.4447863576473996e-15	-5.501252469262945e-15	-4.94903502458059e-15	-4.482886386970044e-15	-4.473827419164618e-15	-4.6123436580998996e-15	-5.0449473880616936e-15	-4.745466451661131e-15	-4.481876877106726e-15	-5.176323782824298e-15	-6.905304269606631e-15	-7.94517150347638e-15	-7.35866674393537e-15	-5.739720045332313e-15	-4.2962035959843596e-15	-4.541360488886633e-15	-5.128562091689006e-15	-4.908337349398043e-15	-3.54033985761883e-15	-1.9309714158596525e-15	-1.2798725370966952e-15	-5.218686867123355e-16	2.7992897769168263e-16	1.600982182052172e-15	2.5660137336327023e-15	2.7310671490110352e-15	2.2409820041520515e-15	1.9323948130186604e-15	2.5100340911361012e-15	3.3151628787104995e-15	3.5100244517683313e-15	2.7963302708650643e-15	2.3939337558942878e-15	3.061824538079263e-15	4.825272825285861e-15	6.46281277104823e-15	7.332166957505024e-15	8.076187341277922e-15	9.175665148275515e-15	1.0473761077928159e-14	1.1723547521461939e-14	1.1887398697659382e-14	1.2773204146901712e-14	1.3436961768602153e-14	1.4505657431029495e-14	1.5358989628138728e-14	1.6398711978349902e-14
152	-2.3504417933735937e-15	-1.77841408175926e-15	-1.2645888625695301e-15	-8.392736641409554e-16	-1.4656584616036163e-15	-2.4023800366743693e-15	-2.9431643263042568e-15	-2.7177224486597717e-15	-1.949986629854815e-15	-1.042367871236177e-15	-2.0797978304228576e-16	3.808335825202133e-16	7.427885416598012e-16	4.747949448116158e-16	8.83641615741719e-17	1.8152539933306517e-16	7.826178197894092e-16	9.17744472418506e-16	1.3866617326047361e-16	-9.257837072127471e-16	-1.3762393875782106e-15	-9.600737685416113e-16	-6.326873531521856e-16	-9.565090570815549e-16	-1.4272028098171277e-15	-1.1762801289615382e-15	-3.2576655041444755e-16	1.2389102231317453e-16	-2.7135667302152087e-16	-7.723438634623757e-16	-7.029661329414479e-16	-2.93491130849935e-17	3.1038477657034735e-16	-5.964218536925199e-17	-8.931478858179948e-16	-1.4054867454778179e-15	-1.5314084663456796e-15	-1.513921448108289e-15	-1.0282346994475756e-15	-3.3811991455541325e-16	3.7413252736936006e-16	6.737838899855292e-16	5.561575271238428e-16	5.821653898561836e-16	7.385224968370493e-16	1.0499923430326634e-15	1.0542567152167895e-15	1.1179202497083536e-15	1.1579143976758386e-15
153	1.8909891111265996e-15	1.5354454371733964e-15	1.699019634182615e-15	1.6686243760150596e-15	1.0161737023521127e-15	-2.1865142998257944e-16	-1.1031776029235879e-15	-1.2076299279570509e-15	-2.1695177768326233e-16	6.906713283836448e-16	1.099946120521625e-15	1.3423311976337323e-15	1.7735063757299044e-15	2.0252183745935734e-15	1.912758411069289e-15	1.6630800856181628e-15	2.14302594658402e-15	2.834466468205196e-15	3.002539586793086e-15	2.403731737128308e-15	1.6782074642276444e-15	1.3060337053003726e-15	2.028516627626375e-15	1.8507174741955657e-15	1.5063391421710768e-15	1.2613572357765014e-15	1.8048801396891934e-15	2.4478471005542622e-15	2.480380030881147e-15	1.9993888464786544e-15	1.6984558400381065e-15	2.0016358258423187e-15	2.4301564675720083e-15	2.3336178122108192e-15	1.5183826019367355e-15	9.165950330232166e-16	8.367377564966385e-16	6.410210574584879e-16	3.315118244410661e-16	-7.107011626496764e-17	9.321788916519832e-17	8.146585939377363e-16	1.0493784956238197e-15	1.9957395546933252e-15	1.818595903039572e-15	2.5565847683649384e-15	2.8882033672498026e-15	3.1846766090597276e-15	3.2925359945021783e-15
154	9.347063132473545e-15	1.0045275285659117e-14	9.541212517865685e-15	9.791356868409666e-15	9.330452664799548e-15	9.270465012827323e-15	9.372613519055349e-15	9.34582216170667e-15	9.674737937175219e-15	1.0358668747760693e-14	1.1389762623991227e-14	1.2611043956498419e-14	1.2642811945488032e-14	1.1234625862970304e-14	9.721959220047585e-15	9.811414146810316e-15	1.122287470908817e-14	1.2374588890582997e-14	1.2002384565029767e-14	1.0765983399886906e-14	9.849136603047349e-15	9.840899240532274e-15	9.804204937299302e-15	8.44523910916036e-15	6.82766050122093e-15	5.6047516319112916e-15	5.413523206369566e-15	5.220159309673476e-15	5.052375326536071e-15	4.9763864295954834e-15	5.226137411966255e-15	5.598374357732488e-15	5.51192172922193e-15	5.005555243586415e-15	4.239793173817465e-15	3.922245314853635e-15	3.321670025663189e-15	2.9749506036519375e-15	2.840666368682635e-15	3.4523225882824163e-15	4.232003557323586e-15	4.462076615441156e-15	3.3188445704584422e-15	2.4408128594286507e-15	1.3945583378049078e-15	1.0181082344585987e-15	1.5767121217296665e-16	-1.263284788216084e-15	-3.102204301019146e-15
155	-3.575186032451788e-17	-2.779639464930196e-16	-1.544768084689625e-16	-2.7204163811506714e-16	-7.24294893077604e-16	-1.3539645799042516e-15	-1.6934950128649763e-15	-1.6883621915995398e-15	-1.0547071601946874e-15	-4.314968677336211e-16	-1.4984616112748313e-16	-4.228838107976902e-16	-5.848046719040017e-16	-5.361392092253028e-16	-2.7420092871623634e-16	-1.415592047132619e-17	-5.118152493814721e-18	-2.4158854190222183e-16	-4.566600045229267e-16	-3.728739693297463e-16	-8.750768193827826e-17	-8.195213121724089e-17	-1.0832440381725253e-18	-5.104293757250281e-16	-4.044294481859252e-16	-2.6817609570378108e-17	3.778078370317537e-16	3.624892108608286e-16	7.279409403372685e-17	-2.0494901301316012e-16	-2.7836842447478895e-16	-3.6770222074254534e-16	-4.983799790535126e-16	-6.895898000808225e-16	-7.683881612465889e-16	-8.774235775079505e-16	-9.680075987250532e-16	-1.3846603660700567e-15	-1.3635513256778337e-15	-1.1410982451467542e-15	-8.097625804676534e-16	-4.757109589730603e-16	-5.715417610908687e-16	-8.610287059393729e-17	5.244091941656788e-19	4.773131574751697e-16	2.870512067252007e-16	2.606021899251278e-16	4.850454382037717e-16
156	-1.0304716053568338e-15	-9.44753389753275e-16	-4.57027117437903e-16	-3.5558459471999724e-16	-9.873421056372507e-16	-2.0044759457195884e-15	-2.369026908236441e-15	-2.2390256592683252e-15	-1.5196029540687958e-15	-1.1148301837413097e-15	-1.2005301035302496e-15	-1.0562561584931842e-15	-6.721190194342721e-16	-2.056942429050133e-16	9.300397347600023e-17	1.8514092562681413e-16	3.5415438425724027e-16	4.886048437870191e-16	3.69900362242024e-16	-1.4753127993653098e-16	-6.850724545141441e-16	-8.624001673254828e-16	-3.3161324705038926e-16	-2.4463525016718214e-16	-2.7347733447894593e-16	-4.85063375797985e-16	-3.2762456086199566e-16	2.230748962945425e-16	6.560709231914133e-16	6.537909939596482e-16	1.469601523319737e-16	-3.2559667192379846e-16	-5.40424732410532e-16	-5.597590546638116e-16	-9.363190746173247e-16	-1.3953265802044993e-15	-1.7086727942496382e-15	-1.4656636827414486e-15	-1.0020416888031553e-15	-8.25630256302231e-16	-1.2131208635027238e-15	-1.5933758224683584e-15	-1.7806438641445657e-15	-8.237529628689105e-16	-4.799819047475937e-16	-9.7440454901342e-17	-3.07423431267397e-16	-2.5374539367101246e-16	3.50594697742616e-17
157	1.269229024076361e-16	6.046066097913353e-16	3.3782531101107816e-16	-4.780792963114433e-16	-1.150598236710354e-15	-1.028164791869511e-15	-5.796364124144816e-16	-4.843904325485528e-16	-6.035001480155975e-16	-5.116140843425308e-16	-3.3906530659874526e-16	-1.5043339689207272e-16	-4.3484851394994816e-16	-7.635531874730623e-16	-7.398384094604651e-16	-1.7767668793062698e-16	2.255011879605572e-16	5.061536219559746e-16	5.791946210671482e-16	6.96842676197043e-16	7.292134467779676e-16	3.9181527902653823e-16	3.222534561049198e-16	-1.797903904492514e-16	-1.8415884016555043e-16	-6.624935687044702e-17	7.90003105535537e-17	4.4448234071111795e-17	-1.949376859194187e-17	-1.6204598746993126e-16	-3.7548443307974757e-16	-5.21781873904108e-16	-3.0719057416067336e-16	2.6113528545205704e-16	9.497601645381194e-16	1.599026862572495e-15	1.927516408071823e-15	1.716381654405658e-15	1.5095473339794224e-15	1.492885762767345e-15	1.7996073972877196e-15	2.279723709491336e-15	2.3533666502753697e-15	2.6888888003679287e-15	2.6360351528796068e-15	2.694906475242342e-15	2.653267512506313e-15	2.5659145889873553e-15	2.391415735658963e-15
158	-5.001048492312157e-16	-5.175402075497628e-16	-6.112903829824444e-16	-1.01561345387226e-15	-2.3725393268922787e-15	-3.174180158311797e-15	-3.18562025675219e-15	-2.7368230339940264e-15	-2.2853299027174894e-15	-1.805611345009971e-15	-1.467882301268898e-15	-1.200897930253052e-15	-1.2883781214216928e-15	-1.8799189361647446e-15	-2.3046931772707225e-15	-1.6046598601733865e-15	-2.1058913835310965e-16	1.0776148434610518e-15	1.256975720196616e-15	7.720862526821152e-16	4.480618426848392e-16	6.289578861781364e-16	1.2616615460688598e-15	8.69544604723429e-16	1.6063538103637916e-16	-2.928404785958265e-16	4.0279966677953785e-17	6.275458332848505e-16	1.0289722857038493e-15	8.352149508442506e-16	2.404731810355125e-16	-2.1018470625196169e-16	-1.6624686848202132e-16	2.6379359239453323e-16	5.004199638989997e-16	6.611581062493489e-16	2.3704886625360316e-16	-3.1462260977577555e-16	-4.805875926038326e-16	-4.569316749174205e-16	-2.985036371526866e-16	-1.0248710301309295e-16	-3.311068304257108e-16	-2.2126175263432405e-16	-4.3051903581860847e-16	-4.626387062294984e-16	-7.77647239816307e-16	-8.844756211515218e-16	-9.924451905009563e-16
159	-5.626648231749669e-16	-7.101266704345293e-16	-3.5089751426155756e-16	-2.621410729022771e-16	-1.4719944783245703e-15	-3.4816064799267322e-15	-4.7883775503105e-15	-4.9554021958895925e-15	-3.897485576021258e-15	-2.6610132541084945e-15	-2.079180047837798e-15	-1.896535005032763e-15	-2.0161917850373595e-15	-2.4825338669734395e-15	-2.75363846684846e-15	-2.5346132302182307e-15	-2.1217082557754615e-15	-1.94868156833795e-15	-2.4360762910296124e-15	-2.8392004370421337e-15	-2.749652656223614e-15	-2.380416542035418e-15	-1.8218707846795205e-15	-2.13294782150088e-15	-2.231255009617437e-15	-1.7289803455629129e-15	-9.355925532521217e-16	-7.791220909364493e-16	-1.0434979858366513e-15	-1.621734153936129e-15	-1.7066685416615145e-15	-1.41334598640979e-15	-1.0127624688351968e-15	-5.760096821794369e-16	-3.308777311863453e-16	3.5620740661387456e-16	5.265515900541169e-16	4.827884065498488e-16	8.502666825843743e-16	1.6681168473811888e-15	2.641969356665068e-15	3.2092933251131364e-15	2.9118952045207326e-15	3.3992102786625426e-15	4.018997173301827e-15	5.134691164079344e-15	5.450047743562181e-15	5.650774023005528e-15	5.4109024666540425e-15
160	-4.1015907893769264e-15	-4.018036395050958e-15	-3.9550432651532905e-15	-3.998884068094222e-15	-4.342773009884994e-15	-4.625790578491423e-15	-4.831800976201902e-15	-4.80660800348559e-15	-4.581214094238344e-15	-4.434118383262865e-15	-4.06029814869407e-15	-3.855334605891258e-15	-3.120829574873611e-15	-2.3897361583202453e-15	-1.784390033212688e-15	-1.5432968463619575e-15	-1.4185311266219554e-15	-1.2174021974698618e-15	-1.1331790461755195e-15	-1.504264372521314e-15	-2.2315891015443035e-15	-2.7406920451514155e-15	-2.6878989202804e-15	-2.2428601184155913e-15	-1.951360524257767e-15	-2.0021465558973394e-15	-2.097660524531832e-15	-2.0588446357163308e-15	-2.1372899468037854e-15	-2.3738427848524067e-15	-2.7203974630813477e-15	-2.7755142328446904e-15	-2.4726655314871626e-15	-2.2762543314406405e-15	-2.141258348667871e-15	-2.4839135989632335e-15	-2.57699468557448e-15	-2.7190632968056394e-15	-2.4214774138104764e-15	-2.1473276916245598e-15	-1.746962653199813e-15	-1.4290613571667764e-15	-9.804374298412669e-16	-2.651916526277878e-16	5.063637334603454e-16	1.1101776891764892e-15	1.1434886573871164e-15	9.616059317756727e-16	1.0818686945006741e-15
161	-3.577212424124457e-15	-4.265460797122957e-15	-4.702433606369273e-15	-4.47273180980574e-15	-3.891046447785289e-15	-3.542870342636484e-15	-3.611353242274546e-15	-3.3988502376883508e-15	-3.29416995347152e-15	-3.2789438785462265e-15	-3.283578679165213e-15	-3.3815408926094023e-15	-3.0146543295768288e-15	-2.2198567212307326e-15	-1.5102530181921658e-15	-1.5097418828291518e-15	-1.951603067809327e-15	-2.901747919635144e-15	-3.2952259315646106e-15	-3.1192457872514334e-15	-2.41059946007857e-15	-1.3940869303452214e-15	-7.272882008602913e-16	-3.191044520160558e-18	2.0852203887012501e-16	7.835442953651578e-16	1.7096496566246227e-15	2.5919237139678854e-15	2.6624075696388865e-15	2.182863722626741e-15	1.917286341100125e-15	2.252085377418036e-15	2.5574420784813623e-15	2.056173255000722e-15	1.274745217784379e-15	5.314816438463437e-16	6.528724697186101e-16	7.641195587279263e-16	9.689862777241192e-16	1.6832290260545273e-15	3.244255438199464e-15	4.846434878724898e-15	5.700421787642803e-15	5.439091668936399e-15	5.7763406113404516e-15	6.624799269319417e-15	7.699011889526033e-15	8.021398827454214e-15	8.004265465812459e-15
162	-2.2910723105918002e-15	-2.5699049214157203e-15	-2.7220289829669472e-15	-2.647256346677292e-15	-2.262341398815327e-15	-1.8145730061668204e-15	-1.784813130158213e-15	-2.072592767127664e-15	-2.5655328813207314e-15	-3.0560916788394634e-15	-3.1438383842973124e-15	-3.150861030529222e-15	-2.5566143512300893e-15	-1.988712322328761e-15	-1.8658259096367427e-15	-2.226861201786999e-15	-2.358447568177979e-15	-1.917131838485572e-15	-1.1144890576977263e-15	-6.66538627913947e-16	-6.949008888489595e-16	-7.917615809087155e-16	-8.106950241117613e-16	-4.041293487492057e-16	-1.1685058105977914e-16	4.676565207402076e-16	1.195176957894616e-15	1.608176255793494e-15	9.68739828638459e-16	-4.235711562772262e-17	-5.689804733972139e-16	-2.3418300479363304e-16	2.182304599024391e-16	-2.6962257097890102e-17	-5.482851284754079e-16	-8.781066543924384e-16	-3.347001642517407e-16	-3.2431992456478867e-17	1.764212958225987e-16	1.4946196462945207e-16	6.595986232324897e-16	1.4327610236469778e-15	2.2308986579139633e-15	2.480236165328259e-15	2.5465415066264315e-15	2.4613440347016634e-15	2.496696909368256e-15	2.659772276244608e-15	3.057671901854533e-15
163	-7.27023174349373e-15	-7.065924297014269e-15	-6.471455934378653e-15	-5.772876693414964e-15	-5.5537660634573614e-15	-5.580579569219132e-15	-5.6335816867234804e-15	-5.697976141785956e-15	-5.9518217734591024e-15	-6.584042620255854e-15	-6.994800275798511e-15	-7.191832205212875e-15	-6.567330698893924e-15	-5.9365588302367906e-15	-5.77659059770228e-15	-6.17770363150691e-15	-6.261568413585175e-15	-6.173031433828856e-15	-5.730883483331131e-15	-5.369738454604785e-15	-4.992758454642242e-15	-4.3893582004265145e-15	-3.3467624114576098e-15	-2.423341612457107e-15	-1.5224486408246057e-15	-1.0637493685402363e-15	-7.397118364629624e-16	-5.787796277016245e-16	-7.316139974383024e-16	-1.005950975050652e-15	-1.3032656905747405e-15	-1.2250770970456811e-15	-8.986604962065067e-16	-1.0241860388844183e-15	-1.4445141754821718e-15	-2.478498048050793e-15	-2.9255974084620353e-15	-3.051413670013609e-15	-2.5177097263764247e-15	-2.01948310384416e-15	-1.3714738035469824e-15	-4.3793453605751165e-16	5.842322958831314e-16	1.6988370410067898e-15	2.3141909342588085e-15	2.875731083467794e-15	2.992426338303247e-15	3.1706934033532075e-15	3.666965186290709e-15
164	-4.773024561515598e-15	-4.175818426513967e-15	-3.8531516239398005e-15	-3.938791058614795e-15	-4.51085794768806e-15	-5.036087633505585e-15	-5.440269991570973e-15	-5.251722919758618e-15	-5.3591299575418905e-15	-5.821694512765595e-15	-5.978414883248517e-15	-5.667502628978363e-15	-4.386326343264637e-15	-3.1643156793926975e-15	-2.6944005922546722e-15	-3.290566122870655e-15	-3.7313711253683384e-15	-3.8824859688155826e-15	-3.301647096641344e-15	-2.573096220627761e-15	-2.106552996431442e-15	-1.794512314789523e-15	-1.7487319406031733e-15	-1.1264943462154916e-15	-6.719710541111667e-16	-6.240475044920041e-17	4.216336327081134e-16	7.381331501148452e-16	4.601825439513543e-16	-1.5887771841730528e-16	-6.724456936140707e-16	-5.108940919673442e-16	2.751145136405276e-16	7.233004726420121e-16	7.302063567903042e-16	-2.4806693451077195e-16	-9.708878117688438e-16	-1.4521230475084133e-15	-1.0229716431650396e-15	-9.972373576825916e-17	1.1037302875287286e-15	1.9000525678578136e-15	2.445899864023956e-15	2.628548276500424e-15	3.530606451732415e-15	4.2244137160779095e-15	4.467919966703007e-15	4.157654207578257e-15	4.339900480674925e-15
165	-4.225364786538128e-15	-4.859871490350933e-15	-5.126988180778929e-15	-4.914757472054378e-15	-4.309972636638918e-15	-3.679897159121395e-15	-2.881337878262264e-15	-2.4825409500401216e-15	-1.9504109388767034e-15	-2.067612816155355e-15	-2.56953711691795e-15	-3.3403770750713164e-15	-3.416676493390136e-15	-2.502640275703882e-15	-1.3732175399899478e-15	-8.139146166277387e-16	-7.479204659019874e-16	-8.817616360378741e-16	-4.010257595618134e-16	3.3255462811970566e-16	1.0681001180487118e-15	1.6667024681194633e-15	2.8067425324313836e-15	3.730693468378602e-15	4.878482602298484e-15	5.7158554998238566e-15	6.475155854889247e-15	7.107821734478524e-15	6.969365610357073e-15	6.18127023353166e-15	5.188301013580798e-15	4.678728342827905e-15	4.553160401137119e-15	4.178797201940965e-15	3.738106038564056e-15	3.0552369934336532e-15	3.2096513131240365e-15	3.3306329893206437e-15	3.2675337031290785e-15	3.2831871869554313e-15	4.097902123770839e-15	5.9268038145753594e-15	7.414179194716555e-15	8.838909257312106e-15	8.882559757422451e-15	9.279842349669874e-15	8.919362248943104e-15	8.62543263818299e-15	8.77920971309931e-15
166	-1.7459790623577826e-15	-1.7780617711457412e-15	-1.7305675693008567e-15	-1.8879652696358092e-15	-1.6740400283158767e-15	-1.121670374528024e-15	-1.9261222586406273e-16	-3.9879091952162045e-17	-3.15860205484539e-16	-1.1454466131510957e-15	-1.6986716100205305e-15	-2.0475182725893118e-15	-1.979926484449616e-15	-1.932126247905409e-15	-1.895545405731142e-15	-1.9829438743644904e-15	-2.1263649647965816e-15	-2.236223093210133e-15	-2.4933057890774097e-15	-2.9245115942338543e-15	-3.0556843267425432e-15	-2.7928274790442253e-15	-2.1920515307077154e-15	-2.1009219438492273e-15	-2.310928465297774e-15	-2.6079711600106566e-15	-2.4666382523528886e-15	-2.1240147622866955e-15	-2.261265444444193e-15	-2.7615070674916033e-15	-3.211693044434626e-15	-3.105051020469167e-15	-2.863631469634547e-15	-3.2265144708276804e-15	-3.977902027393299e-15	-4.5180002240064364e-15	-3.953592042159302e-15	-2.9914894571700567e-15	-2.4236467692942433e-15	-2.8269740738383076e-15	-3.45804646686818e-15	-3.829200852243326e-15	-4.079685224027565e-15	-4.2470513004558e-15	-5.225041719004031e-15	-5.759658053606365e-15	-6.12510598067856e-15	-5.988838224555925e-15	-5.5942930240587405e-15
167	2.501653585406657e-15	2.036696027708776e-15	1.6671166077561352e-15	1.8240941443197945e-15	2.673725825439139e-15	3.50842750882742e-15	4.274125636192605e-15	4.043531309854617e-15	4.062994588830827e-15	3.777331873931182e-15	3.5308942794344886e-15	3.002236629805455e-15	2.413618371756195e-15	2.0691687939382377e-15	2.1090280358144214e-15	2.1739130812782466e-15	1.8441162580715695e-15	1.313849154805042e-15	8.978755131700063e-16	8.25302893299746e-16	8.829596973853637e-16	5.783114917612012e-16	2.6094891163783087e-16	-3.9380470921897865e-16	-3.4643406012567437e-16	-1.8676448166013074e-16	-1.7128492912960262e-16	-4.833873628556656e-16	-9.64216466547611e-16	-1.1668926868451256e-15	-1.291393899569546e-15	-1.4831392967941101e-15	-2.0809738180654394e-15	-2.7775405629141777e-15	-3.2035941437130536e-15	-3.435656569045942e-15	-3.0360195527653496e-15	-2.8385108315972034e-15	-2.9697886826158402e-15	-3.4142365045781115e-15	-3.9349948605998305e-15	-4.286022545736353e-15	-5.155002428655298e-15	-5.595682355527506e-15	-6.965166571765305e-15	-7.364637401405497e-15	-8.126711665712746e-15	-8.627659439661278e-15	-8.79990704245734e-15
168	3.845138277867808e-16	8.547315245484022e-16	1.3939558299721172e-15	2.309171636594055e-15	2.9160074598810973e-15	2.9023073225427654e-15	2.4952098200593576e-15	2.20423707779652e-15	2.4958683176434326e-15	3.077468260241337e-15	3.4462634842530145e-15	4.010559359303606e-15	4.387216861625717e-15	4.7568049576270025e-15	4.8202527836140855e-15	4.3881700807386906e-15	3.805853237769707e-15	3.2415278506277858e-15	2.921316625890396e-15	2.7144527055439887e-15	2.4075884540028258e-15	2.0206048158145956e-15	1.7681492176317067e-15	1.3547616727083252e-15	1.1604378680069758e-15	1.1293020871472619e-15	1.3226945857844056e-15	1.6283247860226784e-15	2.0468759147424067e-15	2.408051659776418e-15	2.78306688668327e-15	3.166144300642916e-15	3.244520662937687e-15	3.0709209088579748e-15	2.5088763211537636e-15	2.0475726673232886e-15	1.6241711114965038e-15	1.6914987164957848e-15	1.6871866125874245e-15	2.0294971555956015e-15	2.3801562119155226e-15	2.4896672505262028e-15	2.0530808883616602e-15	1.832729123443125e-15	1.717576095160653e-15	1.8919728123531166e-15	1.9985962338939114e-15	1.8349400000305784e-15	1.525202881482731e-15
169	-3.718454857424528e-15	-3.1674224803656458e-15	-2.489233033604358e-15	-1.8873661279000385e-15	-1.8962818689055452e-15	-2.237357891400788e-15	-2.551490945974416e-15	-2.520059982306797e-15	-2.4064255750312175e-15	-2.182865470313025e-15	-1.6174343224151625e-15	-7.039971892212076e-16	5.262777884228186e-16	1.307741407562733e-15	1.1868407307574868e-15	3.695928111727969e-16	-4.1138944571029723e-16	-7.420491671309077e-16	-6.503545260128757e-16	-5.836782086214928e-16	-8.612804140991876e-16	-1.3709265213704277e-15	-1.9847909052496034e-15	-2.4423373322174247e-15	-2.520128799897593e-15	-2.242052137863122e-15	-1.7099294190010008e-15	-1.2266647421154013e-15	-1.0800417232784947e-15	-1.031412155071871e-15	-9.879621863718772e-16	-7.079668306783256e-16	-2.574810647832036e-16	-3.1341403959292947e-17	-2.5125689290385323e-16	-1.2976079449728286e-15	-2.3973708440188262e-15	-3.1113818877435692e-15	-2.780712022891343e-15	-2.1375722780638227e-15	-1.918523598270761e-15	-2.3645925560910727e-15	-2.7727974985545994e-15	-2.555696291620844e-15	-1.869328441742202e-15	-1.3901691940059079e-15	-1.3143452148597076e-15	-1.2653151507207338e-15	-8.525353703727308e-16
170	-2.1201733549531098e-15	-1.828648511544278e-15	-1.6473752924740118e-15	-1.5748174909139219e-15	-1.873543150539066e-15	-2.13006753508604e-15	-2.219971541931933e-15	-2.2906887692435735e-15	-2.188180009840892e-15	-1.922783111334637e-15	-1.1556004408968629e-15	-2.070038912986613e-16	7.582565499559721e-16	1.1647688930626438e-15	9.922445392804385e-16	4.120820910999614e-16	1.2390739520148718e-16	4.112699093099249e-18	1.5782625554171463e-16	2.0332153216391154e-16	-2.833460694345131e-19	-2.999788342795974e-16	-4.280369387973848e-16	-6.174354494098512e-16	-7.441630838308782e-16	-8.529832871078038e-16	-6.173341824731451e-16	-1.1462299285025791e-17	4.89885827030707e-16	6.098568924196901e-16	3.1648710755733364e-16	2.15872824459956e-16	5.963090095791633e-16	9.454038267983424e-16	7.835311075771257e-16	-4.3986726274840065e-16	-1.492053551842036e-15	-1.9656624881424006e-15	-1.4320358400172929e-15	-6.289181212720334e-16	-1.79247187010064e-16	-2.2013279286399588e-16	-4.682304099219052e-16	-3.0901768063391833e-17	6.561370460677774e-16	1.612047312344747e-15	1.9286517247110272e-15	1.944054138867416e-15	2.256365142063768e-15
171	-1.5131483288620392e-15	-8.68582815967168e-16	-1.8500402838672096e-16	4.73404814328474e-16	5.066469887716414e-16	3.507320404718267e-18	-3.8452383196059056e-16	-2.338926121803237e-16	2.699355496495217e-16	8.532025072368939e-16	1.2910158927862602e-15	1.8785534340786344e-15	2.457956393944302e-15	2.770882195409782e-15	2.620996289825378e-15	2.1782718275066464e-15	1.8682160481452107e-15	1.6534105678688505e-15	1.4509907941116744e-15	1.1049621438162252e-15	6.692019070995559e-16	3.685401916107247e-16	-3.9824782311901344e-18	-3.0351936352056027e-16	-7.237817865308544e-16	-9.136757463767834e-16	-6.926034006446433e-16	-1.3593905084562933e-16	5.115950301297184e-16	1.2758927448891021e-15	2.009179836166401e-15	2.6492041043319553e-15	2.8407301998562355e-15	2.5389834176807835e-15	1.815780433682037e-15	1.1807367832158056e-15	7.316930234129659e-16	5.263527385850886e-16	5.029594873432619e-16	6.647195502191284e-16	8.466343740047669e-16	8.144991738564179e-16	6.430569490214604e-16	4.605216526597003e-16	5.769429758691877e-16	7.567927957265284e-16	9.984464162366143e-16	1.1307956252673195e-15	1.286833133612778e-15
172	1.5667983268468972e-15	1.9286958222359642e-15	1.3112541991309685e-15	1.1927369352932968e-15	1.4047137864338776e-15	2.15054445080297e-15	2.8427591363681813e-15	3.565751004889974e-15	3.900217723782164e-15	4.118756634001894e-15	4.358493870936877e-15	4.74059659848826e-15	4.742688939429765e-15	4.058089898255538e-15	2.932453578796917e-15	1.964615119227676e-15	1.6608746034962578e-15	1.759508104723935e-15	1.5846462740320388e-15	9.149841412659115e-16	1.85546271718263e-16	7.280648597223251e-17	8.238130010080461e-17	6.316141467289026e-18	-7.269642788647821e-16	-1.3807311010617063e-15	-1.461816568947315e-15	-1.1050366290463529e-15	-8.321151199742097e-16	-7.107268665273244e-16	-3.9882858611731426e-16	3.7746306719564466e-16	1.2556157404812598e-15	1.686287826386928e-15	1.6981356590809031e-15	1.5141895171924793e-15	1.0922937028573636e-15	6.334775014365304e-16	2.378873885455398e-16	2.604122479430941e-16	6.940827169527452e-16	7.956492039829797e-16	4.2573794651782317e-16	-4.155588772500385e-16	-8.455993217809998e-16	-1.280670868690633e-15	-1.127793244123306e-15	-1.1481928492133575e-15	-1.3800782690603293e-15
173	9.947756454979567e-15	9.915223685644598e-15	8.432719836378181e-15	8.173677674648835e-15	8.623653024754803e-15	9.70724428928169e-15	9.892607909561324e-15	9.69695031243271e-15	9.668674127996298e-15	1.0352113496473622e-14	1.1196149832441362e-14	1.1251104704590117e-14	9.814259408994817e-15	7.345485806431342e-15	5.274297650948636e-15	5.046151411432371e-15	5.9716516773574205e-15	7.227480111610815e-15	7.40587912514518e-15	6.644990074661416e-15	5.785140665160205e-15	5.685102913948777e-15	5.159477425555176e-15	4.22597455910365e-15	2.768541468577084e-15	1.824210937005454e-15	1.9116004502588884e-15	2.456491213176853e-15	3.0131438337239417e-15	3.0925532090751757e-15	3.10281402547023e-15	3.188055339853705e-15	3.3199539520554977e-15	3.4872373169184288e-15	3.5944848315752305e-15	3.6477878637971974e-15	2.9596686632108935e-15	2.055368302621601e-15	1.3519557443592006e-15	1.313148764328867e-15	1.5680613826106323e-15	1.2597331710497247e-15	6.020339418836548e-16	-1.2950461857937956e-16	9.379377607550247e-17	1.5491916611764932e-16	-3.803162240438357e-16	-2.3168774592619583e-15	-4.860935535242128e-15
174	8.292829629285354e-16	1.577948421037988e-15	1.6951246813846483e-15	1.7253276618039965e-15	1.7014241982839686e-15	2.5671793503887875e-15	3.8687836969234005e-15	4.9764179911554786e-15	5.69350357955516e-15	5.894137473510052e-15	6.0777720543353955e-15	5.974072148861474e-15	5.492127129944294e-15	4.4727182833791434e-15	3.371031927912069e-15	2.6261177193154823e-15	2.19344673026422e-15	1.5597485821304039e-15	6.068342728757174e-16	-1.1678201495472567e-16	-3.232977712279678e-16	-2.4722287830597004e-16	-3.384985562120141e-16	-1.1077136799103266e-15	-1.566345229078684e-15	-1.639137547117233e-15	-1.3101229156570903e-15	-1.0402114676125826e-15	-9.120032644565271e-16	-7.681937251176076e-16	-3.456740697028941e-16	2.6799856822318353e-16	1.0199937307320463e-15	1.3592668492880237e-15	1.499157690423447e-15	1.0031323702309599e-15	5.548500548208624e-16	1.1750990328593594e-16	4.6355183317186757e-17	-2.6904614186408393e-17	-2.6370079275383856e-16	-1.0290489487916365e-15	-2.3284926374798336e-15	-3.278765807514815e-15	-3.582344982284537e-15	-2.8793307473218985e-15	-2.1391815184351397e-15	-2.244074686276386e-15	-3.2517061238432345e-15
175	-2.298750691511896e-15	-1.4812139802252836e-15	-1.1259079809040549e-15	-4.571815881020731e-16	7.020744933471202e-17	1.1315102872573317e-16	-2.4303073072711464e-16	-8.110054738010912e-16	-8.528449353434781e-16	-4.117673842262782e-16	1.0121003709441204e-16	6.684427235910182e-16	6.9849307417128e-16	6.562098779920251e-16	7.018101191770563e-16	7.320597693149996e-16	5.654443821410176e-16	-1.8366455721693646e-17	-6.089514696576495e-16	-9.204890458666985e-16	-1.1107659589951267e-15	-1.3916049314442584e-15	-1.7274872908221152e-15	-2.3459391266735118e-15	-2.612937189655525e-15	-2.7665783351599652e-15	-2.7152880385989293e-15	-2.7013971367657817e-15	-2.410810457833572e-15	-2.0486993845656998e-15	-1.6932545485408833e-15	-1.4154091947022853e-15	-1.2762986767444766e-15	-1.1040160803707947e-15	-1.2275679976503907e-15	-1.4846025511540181e-15	-1.946717789780623e-15	-2.244827886301963e-15	-2.250017458394222e-15	-1.8204932815474583e-15	-1.5244469227016704e-15	-1.741200142196475e-15	-2.5599223616481387e-15	-2.9919480519004274e-15	-3.2095490264074995e-15	-3.248554129350391e-15	-3.5196034075162344e-15	-3.93956237286361e-15	-4.1759956150581115e-15
176	-4.598663498728649e-15	-3.925246308068564e-15	-3.335178330698895e-15	-3.1713585244516484e-15	-3.57467513448119e-15	-3.953407175328447e-15	-4.0836056024523186e-15	-4.045668952311589e-15	-3.9969877414322794e-15	-4.086916873973379e-15	-3.6997911422352365e-15	-3.213916950004005e-15	-2.34164874268993e-15	-1.8276957372871047e-15	-1.8393797441892257e-15	-2.2852777816693065e-15	-2.5463761200284263e-15	-2.6885700425571035e-15	-2.647293219935732e-15	-2.694277133135749e-15	-2.8116724508544213e-15	-2.792731024560324e-15	-2.535489480911995e-15	-2.374341412494428e-15	-2.3046467619582875e-15	-2.296503302965518e-15	-1.991315983883927e-15	-1.4146448867001135e-15	-1.0144039038431126e-15	-9.458575157175402e-16	-1.1680250570428161e-15	-1.2258191944168028e-15	-9.994843191025199e-16	-1.0426800583309606e-15	-1.3611003966015633e-15	-2.3973191066323653e-15	-2.9357062876480467e-15	-3.0735846868749816e-15	-2.4049943411526785e-15	-1.790238171692451e-15	-1.4555325819625155e-15	-1.458697887221556e-15	-1.5758742991591383e-15	-1.2073387890954014e-15	-6.700836936739428e-16	4.6123739712818914e-18	1.807212104440222e-16	3.454482516151321e-16	8.50248962897572e-16
177	-1.3587414005217733e-15	-1.3564945881089975e-15	-1.2767652727831876e-15	-1.049811241666876e-15	-9.632811320005338e-16	-1.0510377410583234e-15	-1.2265613452534305e-15	-1.4003773532750905e-15	-1.3824393827002967e-15	-1.4541261081967355e-15	-1.5084920402422829e-15	-1.4830430614596425e-15	-1.051314079117052e-15	-2.612302097409758e-16	4.0850951962217896e-16	3.922610704002508e-16	-9.940721381490557e-17	-5.27064012705882e-16	-1.8222748784735953e-16	5.45721874057637e-16	9.99553281098417e-16	9.478237366257177e-16	8.00430197332183e-16	1.0643288304789953e-15	1.740870680166684e-15	2.3988378418081597e-15	2.651479420644816e-15	2.6143123848479783e-15	2.5892492632880986e-15	2.8639003882706092e-15	3.0299599954613606e-15	2.729306201953479e-15	2.0108780585782218e-15	1.4262505711961586e-15	1.4500504125387375e-15	1.5121635946877381e-15	1.4695231430734146e-15	1.1978147680987107e-15	1.273405519692707e-15	1.96675883904638e-15	2.852228703223961e-15	3.3374463963663557e-15	3.331143578463485e-15	3.696342124686566e-15	4.409916569207757e-15	5.357892955730273e-15	5.776990073067165e-15	5.805742356118589e-15	6.0182404005667915e-15
178	-1.6259200416094708e-16	-6.318333030496085e-16	-1.168477852216414e-15	-1.4626503273544847e-15	-1.0827909997927836e-15	-4.802408729305037e-16	-3.421553191363417e-16	-4.667147278415145e-16	-8.433076072776911e-16	-1.0985769669862833e-15	-1.3491821657981385e-15	-1.4707592824567957e-15	-1.7385067646360666e-15	-1.7110893633836038e-15	-1.3722056657566236e-15	-1.11255158793351e-15	-1.0222658441523592e-15	-1.173614679800405e-15	-1.0952610200897002e-15	-5.305700253248094e-16	3.2363776919780796e-16	9.34599203715299e-16	9.424800257566648e-16	9.902559615123552e-16	1.391294230166847e-15	2.4410384176418125e-15	3.3956090264403903e-15	3.658085989317934e-15	3.188507806323324e-15	2.5237055796672712e-15	2.2676662024747907e-15	2.2431444294305465e-15	2.043872117220693e-15	1.5980017177573556e-15	1.2695478343437512e-15	1.211207760695423e-15	1.139947620868011e-15	1.2668851592064975e-15	1.3728636975841643e-15	2.0038031010562514e-15	2.8531362800937123e-15	3.504613012411872e-15	3.975624582938038e-15	4.325177230201344e-15	5.085577724762148e-15	5.34999769684033e-15	5.272425595179923e-15	4.973357489155397e-15	5.022626948123376e-15
179	-8.366354477325213e-16	-5.321974576085985e-16	6.863732277705997e-18	4.861460977624551e-16	4.0743135335185396e-16	-4.124124992963802e-16	-1.3440748222330105e-15	-1.6821260514119083e-15	-1.2824576032142593e-15	-8.380101746078938e-16	-7.460897707888417e-16	-7.058314087666497e-16	-4.0138052705018745e-16	2.2410787759074035e-16	8.929405332066062e-16	1.1592476453432402e-15	1.2824853128410726e-15	1.2674181519595245e-15	1.1961675128140101e-15	8.175619044603215e-16	2.1513260313563876e-16	-2.0841434881361682e-16	-3.7495885769134304e-16	-1.8148207840657977e-16	-8.036104798116799e-17	2.3115679802616495e-17	2.3879949554395815e-16	4.973655850484666e-16	4.793601011752645e-16	2.900787321900096e-16	1.6565072820199404e-16	3.011899877519196e-16	3.290188760993911e-16	6.136080142563298e-17	-4.630638543800264e-16	-6.416680486212289e-16	-2.2969595209732645e-16	3.342370171187637e-16	5.973343570020988e-16	4.808916073566305e-16	3.1915680300002015e-16	3.347164920381759e-16	7.650390704114351e-16	1.3564399791648655e-15	1.8960586817681853e-15	2.1106248924809595e-15	2.2088815571524218e-15	2.242531527957212e-15	2.3281763674947964e-15
180	-3.673045538479477e-15	-3.983703142441147e-15	-4.1090518952135364e-15	-4.110475763125823e-15	-3.856586036698013e-15	-3.42731063604034e-15	-3.0523731718743096e-15	-3.0515037677695057e-15	-3.3311184341095625e-15	-3.854656555722933e-15	-4.185016894678113e-15	-4.2351654412398675e-15	-3.727608004013325e-15	-3.119015945413587e-15	-2.948239842706747e-15	-3.2565966138266407e-15	-3.5332446119393567e-15	-3.5475706614229142e-15	-3.3077686314328518e-15	-3.211749106201247e-15	-3.261007501152932e-15	-3.287762952573302e-15	-3.059722140866018e-15	-2.9675487283033985e-15	-3.0333068071783563e-15	-3.2423589670681518e-15	-3.2436288979804786e-15	-3.0147420462266576e-15	-3.0091010892420176e-15	-3.178834042493502e-15	-3.3535154863989988e-15	-3.271465222112294e-15	-3.0431432050516564e-15	-3.061878675355442e-15	-3.3633266807094967e-15	-3.84772670718184e-15	-3.806980812841449e-15	-3.798878863796112e-15	-3.569886325519816e-15	-3.602047849171322e-15	-3.619471781102322e-15	-3.593224689669421e-15	-3.478842077622818e-15	-3.3190782933214497e-15	-3.4223250669967953e-15	-3.4921915613346885e-15	-3.7054563914100636e-15	-3.7624280966427676e-15	-3.482198205492825e-15
181	-2.5767684298903205e-15	-3.0854749777885826e-15	-3.3429528471948204e-15	-3.4001201592605104e-15	-3.2165733837167094e-15	-3.2107077495866886e-15	-3.4971641015458103e-15	-4.046416313171623e-15	-4.158910551171718e-15	-4.0701285289213345e-15	-3.860985598532589e-15	-3.3344480945403394e-15	-2.950812016730282e-15	-2.5658359833418852e-15	-2.2216516480716826e-15	-1.992485309917377e-15	-1.822890944184072e-15	-1.8576069151261215e-15	-2.1575419082990522e-15	-2.547645930483228e-15	-2.7494202268918675e-15	-2.8092769161195478e-15	-2.6375391539638324e-15	-2.8215852276661272e-15	-2.7868820677248124e-15	-2.52517795437167e-15	-2.1130903241626e-15	-1.9375655120331435e-15	-2.216539688756779e-15	-2.8189507420111362e-15	-3.1741006665700627e-15	-3.110852226247997e-15	-2.986951312921791e-15	-2.984539249089739e-15	-3.303174456803471e-15	-3.418864016715145e-15	-3.2637607017236736e-15	-2.654852952017847e-15	-2.359941593909999e-15	-2.1750071488779865e-15	-2.137063399644412e-15	-2.1204026966406826e-15	-2.1926403181768604e-15	-1.6538303698874757e-15	-1.2954911464041445e-15	-9.361515315157045e-16	-9.587733591106692e-16	-1.25679424411907e-15	-1.5645366807039586e-15
182	-3.5113044664769784e-15	-4.1171627457739e-15	-4.416343198106079e-15	-4.570397534585952e-15	-4.627294627195365e-15	-4.589114897815044e-15	-4.6757937991618395e-15	-4.772747417723619e-15	-4.7956987087230815e-15	-4.964520103306777e-15	-4.856756175987733e-15	-4.612325907908667e-15	-3.9728570385983955e-15	-3.3819159907982037e-15	-2.977584643207757e-15	-2.9350574118075727e-15	-2.8119186383503116e-15	-2.8058176454620326e-15	-2.935143832266846e-15	-3.3359487355011258e-15	-3.71890947636621e-15	-3.837790133279338e-15	-3.622936835950827e-15	-3.427583195861981e-15	-3.2626888582064277e-15	-2.980912340017558e-15	-2.585473617224126e-15	-2.3390856875408373e-15	-2.5272097123651142e-15	-3.046818550455496e-15	-3.3984328365975985e-15	-3.357393286926682e-15	-3.223867175293061e-15	-3.3790519221282454e-15	-3.69042423669192e-15	-4.027016338457914e-15	-3.64844439824345e-15	-3.1551038996012715e-15	-2.6304443326516958e-15	-2.5214048727165354e-15	-2.410551433715626e-15	-2.4093937085274412e-15	-2.134893782284259e-15	-1.641005434779462e-15	-1.1612408178200957e-15	-9.511006855164433e-16	-8.170595850014357e-16	-7.106295798363888e-16	-7.113731146292319e-16
183	-2.359274803618597e-15	-2.9321374263570676e-15	-3.413723039817253e-15	-3.0324711205819533e-15	-2.26705523188285e-15	-1.8521814474611634e-15	-2.080480838917132e-15	-2.62400481822223e-15	-2.3537865023288832e-15	-1.6013679270005611e-15	-8.755750675262847e-16	-6.03669093093508e-16	-3.0356334475003156e-16	4.649258763658581e-16	1.2059274186873184e-15	1.0169585959158132e-15	-1.0263876629062337e-16	-1.5152365502437911e-15	-1.8024188881920685e-15	-9.783204431434999e-16	2.263347025903937e-16	1.094870195775113e-15	1.6234807400217264e-15	1.6923099357181495e-15	1.7987486057188828e-15	1.9603404414206877e-15	2.3598990652582223e-15	2.9035877405698017e-15	3.2319985466368007e-15	3.3713677811194175e-15	3.4567806061495944e-15	3.745474839240166e-15	3.863677566592641e-15	3.1860961979412704e-15	1.884174040526249e-15	4.1004196232285827e-16	-1.4173161372038665e-16	9.009785696121266e-17	5.875683634765302e-16	1.186363822244782e-15	1.917508376404213e-15	2.9326789290423725e-15	3.5411109740217713e-15	4.170125509261706e-15	4.329396890210837e-15	5.1423732805220754e-15	5.6572184741464244e-15	5.9203303506544284e-15	6.050690377219787e-15
184	8.23072860765637e-16	1.2898082356620252e-15	2.0538916802713173e-15	2.9295598662142244e-15	3.079974783756639e-15	2.7286756122026468e-15	1.9759893723172076e-15	1.6829121561867284e-15	1.578546885497251e-15	1.7170343729657017e-15	2.19308564720485e-15	3.199293859625044e-15	4.276946074852114e-15	5.1499031532198105e-15	5.340827779100367e-15	4.845067549282816e-15	4.061655075098333e-15	2.68082488250196e-15	1.4616654292488813e-15	1.0088746409011777e-15	1.3784905195661584e-15	2.010796545852506e-15	2.0088899924706506e-15	1.776269909708813e-15	1.2668071737697202e-15	1.1042399350487557e-15	1.1087250838164697e-15	1.433718191301669e-15	2.1974813880097806e-15	3.1807853606006468e-15	4.111782209106845e-15	4.8086763372432125e-15	5.892599405622559e-15	6.909089019186186e-15	7.442840777396226e-15	6.474972788921564e-15	4.43385763737496e-15	2.897630455314872e-15	2.8203557638151506e-15	3.815511878971334e-15	4.337911433459259e-15	3.864833792209396e-15	3.276471683101975e-15	3.3042747718816307e-15	4.4225660333574326e-15	5.249044301056794e-15	5.73324834662698e-15	5.7987461406125605e-15	6.004520737847116e-15
185	2.219477384883836e-15	2.4756801402157992e-15	2.495334357943232e-15	2.9288655558574344e-15	3.7657985221612975e-15	4.77354517342865e-15	5.108260771036573e-15	4.798801349325764e-15	4.401387330118611e-15	4.4312909531481026e-15	5.031845712940617e-15	5.9003238276230506e-15	6.519013350434181e-15	7.0025610838837734e-15	7.210477931555226e-15	6.8940429696849374e-15	5.9599200078017366e-15	4.251217411937272e-15	2.8659512528638255e-15	2.505391026211721e-15	2.696531586286557e-15	2.4461954738087343e-15	1.7067337125288202e-15	8.896136304839553e-16	1.1111203855273519e-15	1.7644369915421429e-15	2.0229984849095664e-15	1.8476907877477257e-15	2.167315450503313e-15	3.188389008775927e-15	4.416152066105142e-15	4.924003281035796e-15	4.898694472331591e-15	4.887162082717111e-15	5.2658573875572145e-15	5.003827932057164e-15	4.268378848925724e-15	3.4211425819435057e-15	3.257802336960549e-15	3.801528447623689e-15	4.056255851905014e-15	3.4225160928441234e-15	2.1911684627568893e-15	1.4543392572040817e-15	1.381799491850463e-15	1.6466947354385326e-15	1.6233149430745515e-15	1.2265989947553342e-15	8.901411817897784e-16
186	-1.7596909531990292e-15	-1.796354130186331e-15	-1.9293725140225027e-15	-1.5604632322631606e-15	-1.2703194745027457e-15	-1.2220047156149678e-15	-1.9172947981218503e-15	-2.4178772430130742e-15	-3.050931169312139e-15	-3.161708554106926e-15	-2.7563412122112674e-15	-1.9851918472602477e-15	-9.79341341483761e-16	1.77676132245508e-16	1.0510270923324863e-15	1.1015481269229388e-15	1.6493817606405654e-16	-1.713064242189433e-15	-3.2585608844296114e-15	-3.640917817799295e-15	-2.8891770810044935e-15	-1.7454104040662116e-15	-1.4693438648757882e-15	-1.1992169595068163e-15	-1.4254482344962272e-15	-1.1110438901661216e-15	-6.29919023862504e-16	-2.0961709671730623e-16	-8.346377474860321e-17	-3.9130288495181027e-17	3.1151992578880686e-16	1.172958329600403e-15	2.302908001162258e-15	2.812552310570214e-15	2.6306084927425347e-15	1.670845585722335e-15	6.116184570148247e-16	9.966137468715431e-17	2.7356518841496156e-16	9.801759825122485e-16	1.826299875885168e-15	2.2720464845619512e-15	2.5970971689942493e-15	2.26490650271164e-15	2.9374952546595444e-15	3.57011635755833e-15	4.592815287738639e-15	5.0741395806557494e-15	5.179210794619962e-15
187	1.1389904272934982e-15	1.5993322982567216e-15	1.6533854252548802e-15	2.2125877932113095e-15	2.6100111984421367e-15	2.9140993789667313e-15	3.237588631405272e-15	3.686302058229099e-15	4.3609305814502296e-15	4.895607691519919e-15	5.139247289896472e-15	5.360954976307962e-15	5.3499538925614426e-15	5.070562515437856e-15	4.615776565025925e-15	4.2331448665984064e-15	4.20634313440014e-15	3.817308433652684e-15	2.940948335213091e-15	1.894354224942358e-15	1.3153902357502925e-15	1.3255108611086434e-15	1.4461477185250236e-15	9.044833818166972e-16	3.764694593650666e-16	2.2426354043654125e-16	5.834864048837263e-16	9.11715346794967e-16	9.041629751619428e-16	9.699252987229778e-16	1.4355689198681292e-15	2.2580545752947737e-15	2.9485001711900965e-15	3.112656971638422e-15	2.957776534234115e-15	2.619148014557542e-15	2.303573815403396e-15	2.1103656826882293e-15	2.05602816974466e-15	2.1735110276485854e-15	2.054599442400268e-15	1.2873411815323547e-15	-1.8053799190293755e-18	-5.707593883729696e-16	-6.1853838193213e-16	-1.6522112594781692e-16	5.615517390008004e-17	-2.518624030247971e-16	-7.266245837138794e-16
188	6.922957458113228e-15	7.276519469353155e-15	6.40660056513294e-15	6.3039245466898056e-15	6.258419469150726e-15	6.8749563490394355e-15	7.268295020723417e-15	7.575732040838087e-15	8.020093460249162e-15	8.75552887328654e-15	9.548708514431054e-15	9.93952964870472e-15	9.376614908108478e-15	7.740689899166219e-15	6.093725422929237e-15	5.794630368639622e-15	6.4281600094474904e-15	6.986565984478006e-15	6.404434583407121e-15	5.3353773200929665e-15	4.895217912952228e-15	5.486947334325303e-15	5.6385550702391155e-15	4.371242021673611e-15	2.5228307845755623e-15	1.1583399733168122e-15	1.0611532126273678e-15	1.445915234259771e-15	1.9691893663374376e-15	2.477358550180099e-15	2.9756628353898276e-15	3.156930557661437e-15	2.9377925353675247e-15	2.598891392225993e-15	2.374776397033434e-15	2.2574356661351253e-15	1.4363558966694252e-15	2.351985907561151e-16	-2.88451937683308e-16	2.87164978388587e-16	1.342527545652344e-15	1.5043881532221993e-15	2.2055896790797198e-16	-1.4145101182571132e-15	-2.6638920635795128e-15	-3.2912470257791592e-15	-3.814029374420158e-15	-5.064679896961184e-15	-6.949992845654215e-15
189	2.790229763933358e-15	3.499018822672299e-15	3.8906473097544725e-15	4.977619274075926e-15	5.865148872642061e-15	6.488472485086241e-15	6.213349030890558e-15	6.1421415007505804e-15	6.419673090395969e-15	7.201422918092518e-15	7.963335741687532e-15	7.945886316794952e-15	7.198892460275195e-15	6.202387461328241e-15	5.603263105990678e-15	5.557213026873115e-15	5.601480588073482e-15	5.192360587812528e-15	4.3469632945557444e-15	3.537218455412834e-15	2.777589600242571e-15	2.0980479801452433e-15	1.0614126607964004e-15	6.99729530540198e-17	-7.197939895258146e-16	-1.2336635544772974e-15	-1.413847556342595e-15	-1.3181540597177747e-15	-7.179576038351846e-16	7.339608560758512e-17	9.023814202805973e-16	1.4449644355282717e-15	1.9297291854367296e-15	2.4539937929277898e-15	3.1421444298723964e-15	3.3599789276568835e-15	3.20521821488075e-15	2.731117568230083e-15	2.885480758291037e-15	3.5237392442781032e-15	3.990865140558772e-15	3.3183614818009267e-15	1.9628249398479744e-15	6.918343162263387e-16	7.159573249984829e-16	7.919300292158985e-16	6.551362113878492e-16	-4.81729072319802e-16	-1.919674141394407e-15
190	9.059574601127538e-15	8.795197348623843e-15	7.720431844630631e-15	7.710795337718139e-15	8.012023159816542e-15	8.728976916973965e-15	8.945257708013188e-15	8.459426067562284e-15	8.655262726344473e-15	9.551201984593139e-15	1.072543752338082e-14	1.1528157505465345e-14	1.0924344495896339e-14	9.373532127977121e-15	8.077193346292448e-15	8.439938160454797e-15	9.466005013218899e-15	1.0385078860451216e-14	9.92115101248856e-15	8.661353051029945e-15	7.802517512408213e-15	8.003972691718237e-15	8.64828541025132e-15	8.036040699369125e-15	7.211071362039907e-15	6.562351094051047e-15	6.596860287561058e-15	6.4551123815343885e-15	6.056866607855661e-15	5.8067871750075584e-15	6.162327206248549e-15	6.6085011339150904e-15	6.338731182353415e-15	5.36087678242704e-15	4.081873995257099e-15	3.4905934132527117e-15	2.529438745661822e-15	1.6767904557996524e-15	9.384272019232487e-16	1.0923324942494037e-15	1.6995730814478197e-15	1.983108724712559e-15	7.65920760492481e-16	-3.0962078199549125e-16	-1.616340561763797e-15	-1.950661828782451e-15	-2.712277912489967e-15	-4.088347055603503e-15	-5.887982120110827e-15
191	6.823240290357804e-15	6.992460751932607e-15	6.135279253914404e-15	5.825104963584069e-15	6.424993165619507e-15	7.543075741857555e-15	8.2636828645845e-15	8.063620177802695e-15	8.246008813719591e-15	8.761110098812876e-15	9.276982229711381e-15	9.170640227895752e-15	8.072121081955923e-15	6.830636551158976e-15	6.095421163272793e-15	5.9407052799600634e-15	5.6577820972928635e-15	4.852103349331432e-15	4.03121118146923e-15	3.827746981723958e-15	4.2824870247109705e-15	4.8782392508127124e-15	5.07993543786197e-15	4.306146301513206e-15	3.603575792531227e-15	3.0693312384057913e-15	2.953452748965075e-15	3.0882271505245533e-15	3.680085467182501e-15	4.542408040421874e-15	5.294638865352707e-15	5.491188300340101e-15	5.284872555024269e-15	5.228990161121028e-15	5.572277938153746e-15	5.845752396657107e-15	5.746274335095663e-15	5.329088396922187e-15	4.9294166020706385e-15	4.991057891777491e-15	4.986881687883224e-15	4.507209495185251e-15	3.253292825352382e-15	2.582681232479357e-15	2.345527564607138e-15	2.9827909870650516e-15	3.1307884661916754e-15	2.500340635233557e-15	1.4620006724218637e-15
192	1.1588463008327478e-15	8.756748122405376e-16	8.722126041708683e-16	9.447094378242692e-16	8.282477761813592e-16	2.635350697183832e-16	-6.472200370618855e-16	-7.519850216154124e-16	-4.014045694622182e-16	2.0982452678622342e-16	4.498306038630209e-16	5.189390859147799e-16	6.189332313677852e-16	8.943249079378022e-16	1.1702312051196734e-15	1.0991573162287534e-15	9.068551953886457e-16	8.955556113092568e-16	9.644397579403469e-16	8.407863052410718e-16	3.813717430292306e-16	-2.1554110659294754e-16	-7.844759396921776e-16	-7.593559838995169e-16	-7.963151326675173e-16	-9.370409109771679e-16	-1.1076471747046555e-15	-8.580880570608996e-16	-7.345468477343828e-17	5.779092486087962e-16	7.14702916591332e-16	3.2447142495002804e-16	6.988526702817715e-17	3.0339268431658756e-16	6.015002889482842e-16	5.497805907907327e-16	-1.430068326682001e-16	-4.049406589968606e-16	-1.4753883658257926e-16	5.341978960935798e-16	9.420613046192765e-16	8.248442120906294e-16	1.0728369220501289e-15	1.4310320818389714e-15	2.5615069786010457e-15	2.8137858017461853e-15	2.9218696714081537e-15	2.646008733845617e-15	2.4301440796528e-15
193	-2.2248770418517505e-15	-2.2927463729368896e-15	-1.9964231544794548e-15	-1.8241991818798824e-15	-1.9892467578362156e-15	-2.4118260424621456e-15	-2.5647453541496854e-15	-2.486666597684619e-15	-2.1423152577904315e-15	-2.0218974091992388e-15	-2.0500838631919648e-15	-1.9989630353562617e-15	-1.3787257174513926e-15	-8.395302557078864e-16	-8.409922764511341e-16	-1.255162193364436e-15	-1.3688079973027006e-15	-9.462270437303885e-16	-5.053733192853246e-16	-7.426092457587952e-16	-1.4951164160254294e-15	-1.9941568958537946e-15	-1.677891489360281e-15	-1.378072570484787e-15	-1.3845130551961835e-15	-1.717428696172613e-15	-1.6831034387881896e-15	-1.2598421785579141e-15	-9.603659324795019e-16	-1.0669199081330315e-15	-1.508442471720049e-15	-1.7298135268220655e-15	-1.6688760525340016e-15	-1.7826102476855487e-15	-2.302558771287886e-15	-2.816480222358798e-15	-2.812366267537386e-15	-2.5153562159119313e-15	-2.022302255931539e-15	-2.0397389152363637e-15	-2.331480165557898e-15	-2.482245798790138e-15	-2.344217810337456e-15	-1.6780585351856846e-15	-1.3100911436395068e-15	-9.426232865539384e-16	-1.1103194504485224e-15	-1.2886417624971223e-15	-1.375530028897894e-15
194	3.6458103238081205e-16	7.88729761275463e-16	1.0457241002255056e-15	2.1594829380739397e-15	3.387607950486811e-15	4.4661011444504774e-15	4.702611696914502e-15	3.896627677339286e-15	3.0901063909557577e-15	2.784314269393253e-15	3.4187983207752745e-15	4.780382802678998e-15	6.226763565864411e-15	7.238069048998868e-15	7.47842468671036e-15	7.009244929414196e-15	6.207022557593658e-15	4.47759280411743e-15	2.7737079996983698e-15	1.8078681114962955e-15	1.6009332714628007e-15	1.4428122783269986e-15	9.995678106488192e-16	-2.812338543399931e-16	-7.470400292008826e-16	-4.585383861915003e-16	2.228571085761971e-16	6.944863412642394e-16	1.079893085667588e-15	1.9379253637099173e-15	3.329559687385136e-15	4.839989039224722e-15	5.91895443589195e-15	6.127591208568163e-15	5.6534268356363826e-15	4.454220423683014e-15	3.269210699306859e-15	2.2425047548890534e-15	1.6717697514879577e-15	1.4720623432548473e-15	1.2210927594636335e-15	6.2348041913065985e-16	-4.0718339359060067e-16	-5.735948773531484e-16	-7.949957043378639e-16	-7.025266523670285e-16	-1.4457130429134312e-15	-2.459579678079388e-15	-2.801113993527283e-15
195	-2.2492901089592947e-15	-1.8814046781201525e-15	-1.6438779686797998e-15	-1.1101563707178358e-15	-6.750989327729219e-16	-3.889249270169588e-16	-5.898637128694231e-16	-1.1689838936326956e-15	-1.487232766460797e-15	-1.2790134469822623e-15	-5.21430742179272e-16	3.3087497583248144e-16	1.4217529843524355e-15	2.4465976883897384e-15	2.929516182114976e-15	2.599624716757249e-15	1.5425148048782155e-15	2.605368215255733e-17	-1.168052772731939e-15	-1.6138538867403548e-15	-1.5740987052976442e-15	-1.6255683968473663e-15	-1.704232209750833e-15	-2.049843966976309e-15	-1.6181640627760066e-15	-9.545136779701117e-16	-5.066823350673228e-16	-5.505875168874988e-16	-7.921046395728014e-16	-6.575262822050607e-16	-1.2441011311171286e-16	4.941222050830663e-16	1.0838701141830114e-15	1.1960542167847592e-15	1.0196381543353615e-15	2.666164631497753e-17	-1.159795421760383e-15	-2.278621506883734e-15	-2.6270494390880595e-15	-2.4353513300723186e-15	-2.0814022990265786e-15	-1.8537599851221898e-15	-2.033798663408794e-15	-1.856257649966518e-15	-1.8896820138556835e-15	-1.5188676169414388e-15	-1.5323780867770463e-15	-1.5908990084620534e-15	-1.4718381795268793e-15
196	-1.1960831414466892e-15	-1.4119787972651665e-15	-1.1241084944545334e-15	-3.6770224933114834e-16	-7.74199558415722e-17	-2.655812538656221e-16	-8.007646518410923e-16	-1.4015159677231337e-15	-1.5953655380173389e-15	-1.5602262805164499e-15	-1.1115771771785145e-15	-2.361656625003871e-17	1.7833059747926634e-15	3.635856597346895e-15	4.413860428474435e-15	3.56554221010342e-15	2.0388334028476867e-15	4.2098432954317967e-16	-9.478253082898514e-17	3.9431111555343315e-16	1.1698581410405393e-15	1.5626978953463379e-15	1.7443295090670304e-15	1.3822731460478681e-15	1.336637357749964e-15	1.5702346058763849e-15	2.0280213469333805e-15	2.442494641733352e-15	2.683424608603248e-15	2.8158396032770356e-15	2.9444809426022355e-15	3.407758499607829e-15	4.22938116452152e-15	4.6000216364475675e-15	4.331833813513242e-15	3.0014948452014223e-15	1.818776521768331e-15	1.0470934265070097e-15	8.0869161525434595e-16	9.485232847249205e-16	1.3895543072858778e-15	2.2334551511447763e-15	2.6701407385945413e-15	3.0923514140708066e-15	3.0868610906531958e-15	3.957167022250792e-15	4.9109636137789346e-15	5.566921625645731e-15	5.660513487407595e-15
197	-2.656809289748538e-15	-3.1479538483762804e-15	-3.352256802805323e-15	-3.515602263242321e-15	-3.662137219457177e-15	-3.672394083346544e-15	-3.467981579959268e-15	-2.8579792763817905e-15	-2.5098596931743465e-15	-2.4110549480239885e-15	-2.660241145169091e-15	-3.0493406828418543e-15	-3.0885224617966306e-15	-2.6930038131879718e-15	-2.2218986362393525e-15	-2.121234140257879e-15	-2.398325605196274e-15	-3.0433792640891e-15	-3.4695404799531222e-15	-3.3279677265965945e-15	-2.4974676931502122e-15	-1.3752245154159607e-15	-2.440909636710957e-16	3.2726923877434033e-16	5.930850378391667e-16	8.150488301950988e-16	1.1383388365782132e-15	1.2856385184565585e-15	1.1340217293449472e-15	6.798433252404578e-16	5.212873194889264e-16	7.846945017358215e-16	1.1024462317584568e-15	8.452012859199218e-16	4.1905913008318056e-16	3.7291482120167576e-16	9.834771472575526e-16	1.808725830949105e-15	2.1315268620607318e-15	2.189936248717679e-15	2.539913341193932e-15	3.29580745257803e-15	3.885434183712245e-15	4.081628971381718e-15	4.316846044929889e-15	4.673356634410702e-15	5.191727892905417e-15	5.500112233713644e-15	5.660176547876797e-15
198	-3.395235225097402e-15	-3.691654577680493e-15	-3.593633707412884e-15	-2.8964826349758735e-15	-2.6588205464416504e-15	-3.0342278993400843e-15	-3.587117060095118e-15	-3.872149759885168e-15	-4.0795109564532906e-15	-4.2739765892900456e-15	-3.990111889655552e-15	-2.9095322633555537e-15	-1.2161870894030454e-15	-1.642974634801522e-17	-1.2183908528424472e-16	-1.0045777588567552e-15	-1.816167958191565e-15	-2.636125525188089e-15	-3.4106253398631926e-15	-3.885216525918062e-15	-3.2800648721966323e-15	-1.5900213962055298e-15	-9.245317220358943e-17	2.2144009754934053e-16	-5.201177514615034e-16	-8.079897208701035e-16	-2.033595865346504e-16	8.20836024403443e-16	1.4349310586832967e-15	1.808585740943831e-15	2.091453757133257e-15	2.2480106326064882e-15	2.0260114547504514e-15	1.2905256275314403e-15	8.311228301769851e-16	3.526759395317781e-16	-1.581553265780013e-16	-8.004361139879305e-16	-6.431389340139477e-16	7.065560352543549e-16	2.767448261741099e-15	4.278251662541168e-15	4.480635745715362e-15	4.241325505134806e-15	4.600321117412039e-15	5.8140406946171484e-15	6.728541082243451e-15	6.930150858415794e-15	6.9414156071826345e-15
199	-2.4501006779906786e-15	-2.7427950132215644e-15	-2.8917396683733325e-15	-2.9186389232456343e-15	-2.7881806502903475e-15	-2.446766510363972e-15	-1.9126072850394314e-15	-1.7145373795514455e-15	-1.2733130933456193e-15	-7.341629921298446e-16	-3.0112607282514563e-16	-1.839938099927376e-16	-1.3938393784848297e-16	2.784478468183723e-16	6.75846458460576e-16	4.0975454596040973e-16	-7.486222030909517e-16	-2.4342203746906603e-15	-3.1511638886939574e-15	-2.4667380742331277e-15	-8.704360301590857e-16	6.367229209871587e-16	2.0285661171198866e-15	2.4534633398172292e-15	3.1383707403095502e-15	3.8704434156499575e-15	4.616783099030794e-15	5.233956410871262e-15	5.5518612927508716e-15	5.404879516183379e-15	4.891743593291503e-15	4.38610011227095e-15	4.209525720987788e-15	4.124651296919908e-15	4.101579254303388e-15	3.667953710088674e-15	3.0565272481978623e-15	2.7272762297249667e-15	2.6356322681630165e-15	3.2533101295073583e-15	4.355003842609642e-15	5.653285717039457e-15	5.9042289837423525e-15	6.227986828237413e-15	6.1565101368606376e-15	7.267970048702347e-15	8.27930355616189e-15	9.072618507221337e-15	9.41453391544228e-15
200	-8.320675612205654e-17	8.231908535537362e-16	9.149968414343355e-16	8.910049382103308e-16	8.115375737400016e-16	6.544136541971516e-16	1.2722493280042493e-16	-7.589465817074432e-16	-9.561841980120529e-16	-4.72673747272728e-16	6.527538541190344e-16	2.1596970310864237e-15	3.934058482760329e-15	5.535458553854408e-15	6.1469333657310335e-15	5.465500161800127e-15	4.070857793409692e-15	2.6523446305752054e-15	1.937041999197725e-15	1.9271540618045207e-15	2.128785936002708e-15	1.9998158980043036e-15	1.9444567650998053e-15	1.3971978590971884e-15	1.7448605233309733e-15	2.3513866959420474e-15	2.8103926738607703e-15	2.6636582665211063e-15	2.2464016608032313e-15	2.241889883218261e-15	2.9139529686404864e-15	3.686310434192215e-15	3.900365173600127e-15	3.2649971728706563e-15	2.4710161097147017e-15	1.5504287147444482e-15	8.532281753683176e-16	3.644967109015496e-16	4.248644964226175e-17	2.689239161884269e-16	6.195887641573744e-16	6.67418326247718e-16	-1.3615134612135896e-16	-7.048242809788537e-17	1.6345581076574034e-16	1.306874876952435e-15	1.6189945690978414e-15	1.4244132776125853e-15	1.5205562321416385e-15
201	7.975553110457626e-16	1.7897859088473592e-15	2.7125917250626835e-15	4.037467624545588e-15	5.054572624514638e-15	5.237494100185746e-15	4.214598754359816e-15	3.1582048002201666e-15	2.5418554009902637e-15	2.9434227473953693e-15	3.889904808982457e-15	4.945231728613626e-15	5.682620192271794e-15	6.296706573493364e-15	6.6344376477550796e-15	6.445601823395732e-15	5.7950917680257854e-15	4.58596864430956e-15	3.5780738990441446e-15	3.0984212973083334e-15	2.7963776277704396e-15	2.2064788357041705e-15	1.1774617705129683e-15	4.687652118614943e-16	6.865582995133552e-16	1.4475722763340127e-15	2.022731395119005e-15	2.2564459842728013e-15	2.745906229936953e-15	3.67993293561712e-15	4.824962387518859e-15	5.4758895799790826e-15	5.570852212350649e-15	5.456940473153478e-15	5.5243615408250864e-15	5.224277269698116e-15	4.368024343546814e-15	3.395791323474019e-15	2.6690295902449334e-15	2.7391472457301744e-15	3.0879251022385866e-15	3.1118361629248367e-15	2.8783345952289554e-15	2.5892074823339327e-15	2.8833305497861766e-15	3.0139804690856164e-15	3.167638644963491e-15	3.0175637807256303e-15	2.9280518588514603e-15
202	7.145939644221732e-16	1.820799076794061e-15	2.5845381368516746e-15	3.6596830194087935e-15	4.192261746909567e-15	4.258853337645266e-15	4.075926759885637e-15	4.125795338524629e-15	4.324232467709477e-15	4.439490949783478e-15	4.564458839611426e-15	5.0702304413573396e-15	5.8038187183365534e-15	6.408433315728201e-15	6.5468721760941535e-15	6.257558598759258e-15	6.0159695567807816e-15	5.450905778946637e-15	4.646158932637454e-15	3.672835199966449e-15	2.7704495571579507e-15	2.1755239189167105e-15	1.5968772227719556e-15	9.11027653696181e-16	3.8502489390139626e-16	3.4052640558099077e-16	9.325621262950768e-16	1.849091503866472e-15	2.7452564369673396e-15	3.434779464442756e-15	3.893234620455543e-15	4.312611173504889e-15	4.5805929383841904e-15	4.580698110522968e-15	4.215244982668833e-15	3.505185892411069e-15	2.9676799276800036e-15	2.846497361895859e-15	2.984735213956303e-15	3.2072361028523447e-15	3.186863732884527e-15	2.7700019470369616e-15	2.128596489001581e-15	1.6534688520995535e-15	1.34741114474353e-15	1.1694748675022352e-15	1.2937318666995774e-15	1.5063529861308824e-15	1.6324923172353778e-15
203	-2.1801333981421414e-15	-2.4381232285647197e-15	-2.595814456518907e-15	-2.7498856895860955e-15	-2.4516328866166385e-15	-2.2201757491034545e-15	-2.259800539215612e-15	-2.4148476744934896e-15	-2.4578235347409763e-15	-2.410480903230903e-15	-2.5796894366197843e-15	-3.0416865812256877e-15	-3.644933120891392e-15	-3.5184453123624284e-15	-2.7860634914691654e-15	-2.2345438053856196e-15	-2.1018332247419974e-15	-2.379312709936174e-15	-2.169248976756743e-15	-1.5539253202565193e-15	-8.65039880506868e-16	-4.0691271594865754e-16	1.5147198797079821e-16	9.796149957258073e-16	1.9748623385812896e-15	2.5613600601356204e-15	2.7147957119942414e-15	2.7513340413979863e-15	2.7588407979687387e-15	2.5819377779647794e-15	2.2537557812176562e-15	1.877748689003924e-15	1.5407160588173737e-15	1.3404285648645321e-15	1.2906208341168796e-15	1.3926639040602264e-15	1.8563207397914e-15	2.3879511592607922e-15	2.6407045089626125e-15	2.9587128994013226e-15	3.4613687066601182e-15	4.171606873410258e-15	4.707095976541201e-15	5.035276520615785e-15	5.31729379452776e-15	5.611498970738746e-15	5.9032072335619204e-15	5.971268039131684e-15	6.0279742077889065e-15
204	-3.2464096699616064e-15	-3.2140204527434145e-15	-2.826030625321497e-15	-2.657746689911962e-15	-3.340609939677804e-15	-4.285027894591349e-15	-4.6288258362673736e-15	-4.095992280976229e-15	-3.0952582321235166e-15	-2.539218620707652e-15	-2.102620620154269e-15	-1.4516785334905543e-15	-1.7093971362605193e-16	5.198147070059087e-16	8.365522542250979e-17	-7.948358911202302e-16	-7.144662354078579e-16	5.073696546821018e-16	1.6056421654674058e-15	1.2965852167035776e-15	-1.6951695371348402e-16	-1.5277851292790928e-15	-1.9131338334352598e-15	-1.936158814695359e-15	-1.9046402150267476e-15	-1.946941499264442e-15	-1.6823523949981454e-15	-1.2239630397651085e-15	-1.0694188271708602e-15	-1.110512194256674e-15	-1.11587331207457e-15	-7.706432170791003e-16	-3.93327117329228e-16	-5.830877896871258e-16	-1.1578951601282726e-15	-1.9775687777409265e-15	-2.1210055069310366e-15	-1.894367851082803e-15	-1.3554904272198151e-15	-1.0722544786247599e-15	-9.149340245097e-16	-7.681173688535616e-16	-5.553084756756417e-16	-1.0557465312579955e-17	3.741622682349966e-16	1.0018036710440933e-15	1.2900702396159977e-15	1.4007520668402785e-15	1.4798484801255926e-15
205	-4.483720820041473e-16	1.204683282998448e-16	3.297489390027707e-16	5.167542398695767e-16	3.9687464267590955e-16	-1.722969889377459e-17	-3.2544851025199285e-16	-4.843482642830283e-16	-1.3645824311362004e-16	3.2829589671015024e-16	7.525329823064446e-16	1.5777438109249431e-15	2.371808213262538e-15	2.730068521071031e-15	2.5293352892827904e-15	2.071214732728565e-15	1.892571123070401e-15	1.7720771433899102e-15	1.6045123670430252e-15	1.378161478717693e-15	1.3437971523686604e-15	1.4408554260165967e-15	1.4215843567912674e-15	6.532301101335861e-16	-3.216819047511429e-17	-1.4368553732390765e-16	3.7481837921157483e-16	9.34785601570269e-16	1.1877473795632737e-15	1.2715922024074345e-15	1.4145813992860199e-15	1.755908538293443e-15	1.991722916659709e-15	2.104041690840562e-15	1.7187035174229704e-15	1.0769320117234845e-15	1.2158271572135475e-16	-1.2905172316452125e-16	2.575712564734272e-16	1.1676381998705662e-15	1.540510275506837e-15	1.1803638068741055e-15	4.447873698754859e-16	7.275594462616418e-16	1.2272218577227224e-15	1.838530317104387e-15	1.7740921779931461e-15	1.7517066794132753e-15	2.200471720218874e-15
206	-3.0508501472811193e-15	-3.03652548837508e-15	-2.87153763121881e-15	-2.7713098629566015e-15	-2.879335497929696e-15	-3.1006684894074063e-15	-3.298819969815986e-15	-3.173452401430259e-15	-2.9127063148504768e-15	-2.7751015044774595e-15	-2.6748480069113307e-15	-2.8022381531437475e-15	-2.34929849662261e-15	-1.8658945753304672e-15	-1.6839380262079027e-15	-1.866537480150272e-15	-1.938068493682923e-15	-1.7263732853490083e-15	-1.5227394469897356e-15	-1.7611591985690165e-15	-2.2627960516574302e-15	-2.452383081576282e-15	-2.3231908095334322e-15	-2.169283609850625e-15	-2.4582194837126717e-15	-2.9324109581261162e-15	-2.975102020698723e-15	-2.4940737307712236e-15	-2.167275415209581e-15	-2.1613180101016027e-15	-2.31678617166245e-15	-2.233606333582766e-15	-1.956478296663142e-15	-2.0095954509704068e-15	-2.3155598702250763e-15	-2.6087539202808054e-15	-2.29499320038928e-15	-1.9366452444289275e-15	-1.6349368373402682e-15	-2.0265155471298847e-15	-2.406914853891636e-15	-2.3383638061476795e-15	-1.5614023460789267e-15	-7.742965277532837e-16	-1.5290206055436705e-16	1.1716192768999637e-16	3.047653137652464e-16	4.372869487123264e-16	4.4310295521097567e-16
207	-1.93072896153915e-15	-2.498430506107901e-15	-2.589203802002512e-15	-2.65352741767754e-15	-2.8633603209235238e-15	-3.3336685585881617e-15	-4.037195977626963e-15	-4.065604487712968e-15	-3.588333213672026e-15	-2.7864956706055926e-15	-2.121091233630911e-15	-2.2347414010179124e-15	-2.315223528595626e-15	-2.402782110185024e-15	-2.3668975988661433e-15	-2.3091483909937947e-15	-2.170299595955366e-15	-2.0068520324655598e-15	-2.091851482572284e-15	-2.5322989184451086e-15	-3.026059355384002e-15	-3.00421429100182e-15	-2.6471310288796537e-15	-1.9622649051569044e-15	-1.9226195151256334e-15	-2.155975675554122e-15	-2.2766428918266143e-15	-2.0589625230019705e-15	-2.0548277526187337e-15	-2.4080688121531125e-15	-2.824666070657958e-15	-2.933730485134914e-15	-2.7194651010140863e-15	-2.7782085966756953e-15	-3.150864854928356e-15	-3.620871831223034e-15	-3.634132772819224e-15	-3.5103448659628474e-15	-3.0610913365756116e-15	-2.9341324991460637e-15	-2.771089672560649e-15	-2.531604915736469e-15	-1.8625734491925973e-15	-1.5960608148331374e-15	-1.15966807399817e-15	-1.1905435310124276e-15	-1.2278108379201891e-15	-1.2614474410353757e-15	-1.2155610787336648e-15
[truncated: 152 more columns]
