# Supplementary material for: Neural dynamics of phoneme sequences reveal position-invariant code for content and order
Source: Nat Commun. 2022 Nov 3;13:6606. doi: 10.1038/s41467-022-34326-1 (PMC9633780; doi:10.1038/s41467-022-34326-1)
Supplement: Supplementary file 4 — Source Data [file 41467_2022_34326_MOESM4_ESM.zip › source_files-sept/sup_fig18-fig45/supp_fig27-Low Vowel_coefs-.csv]

	t0	t1	t2	t3	t4	t5	t6	t7	t8	t9	t10	t11	t12	t13	t14	t15	t16	t17	t18	t19	t20	t21	t22	t23	t24	t25	t26	t27	t28	t29	t30	t31	t32	t33	t34	t35	t36	t37	t38	t39	t40	t41	t42	t43	t44	t45	t46	t47	t48
0	7.638288440926261e-16	6.980243934738688e-16	5.61122464725965e-16	4.133826692576788e-16	2.4887514407805067e-16	4.813032080776714e-17	-1.3301535099823584e-16	-7.381299048656513e-17	8.944529827845758e-17	3.6742592039735573e-16	4.983210673800954e-16	3.518697935089032e-16	2.3742587543185208e-17	-2.743332460852561e-16	-4.167158998475126e-16	-4.1536806408754686e-16	-3.1969995471196973e-16	-2.48218508421886e-16	-1.0114651800401996e-16	9.633445194794378e-17	2.9136467153822597e-16	2.852632680822878e-16	1.527172151938742e-16	-5.945249779187002e-17	-1.6048600284633368e-16	-1.0944805446584758e-16	7.167489415568447e-17	2.3762665550536573e-16	3.5481469133127913e-16	3.961879369168802e-16	3.698570753131838e-16	3.3862448640739116e-16	1.713244306312196e-16	-5.110313546835144e-17	-1.7083641610618884e-16	-2.344391745311939e-16	-1.4384773174249757e-16	-4.451222836589178e-17	-3.174295351630993e-17	6.725659730653976e-17	2.48926405861721e-16	2.998668270852292e-16	1.2185562774499833e-16	-2.3254852641017285e-16	-5.253220464613033e-16	-5.569397928236087e-16	-4.543414354200757e-16	-4.853950629936646e-16	-5.63753755849162e-16
1	4.679308053988903e-16	4.501782249961792e-16	2.529489152260262e-16	-2.6564877452244722e-17	-2.944060105456084e-16	-4.774536573126072e-16	-5.459278599446927e-16	-4.1761544610521784e-16	-1.2951860009741733e-16	2.0914875913623567e-16	3.557036997864608e-16	3.4078187903401196e-16	1.8321631147177557e-16	2.7380255644201313e-17	-6.416086654256965e-17	-1.0856856864779085e-16	-1.3182134460168115e-16	-1.2332241955329204e-16	-1.0846646161241772e-16	-1.0391463080250132e-16	-1.134714476849267e-16	-1.3915767621375537e-16	-1.4581939933158793e-16	-1.482226363133878e-16	-1.291796932470612e-16	-6.027824927974008e-17	8.543609792764411e-17	2.479361021584454e-16	3.5057034522044297e-16	3.5372250678062615e-16	2.835586948106675e-16	2.0503872741467553e-16	1.6412641440321733e-16	1.594487217233184e-16	2.1446217947655383e-16	3.3688170141351376e-16	4.870564596474409e-16	6.083057085079812e-16	7.285313807773671e-16	7.423679830514928e-16	7.507658455473775e-16	6.831552662550479e-16	4.939505461162423e-16	2.2337060870344454e-16	-5.449188929991295e-17	-2.666244634558512e-16	-4.231710760025793e-16	-4.627043583068643e-16	-4.654928373111398e-16
2	3.8340081818043506e-16	5.26283244012482e-16	3.6307921491178486e-16	-7.874496015867035e-17	-4.947915848460119e-16	-6.700352061604756e-16	-6.082081948153563e-16	-4.074000910553576e-16	-5.561797825558837e-17	3.694804218874682e-16	7.042343306428021e-16	6.466337514598925e-16	2.665686663170367e-16	-1.4078265019363437e-16	-3.059913484970649e-16	-3.393443732993045e-16	-3.3102041551655482e-16	-2.787728653406081e-16	-1.0746253229249084e-16	9.410222638323088e-17	1.0312385180235833e-16	-8.068650465954897e-17	-2.700216154649991e-16	-2.4808145541807273e-16	-1.2509223437537751e-16	-1.660092799613818e-17	5.027096626332124e-18	-7.27431626165106e-17	-2.6875612139152605e-16	-5.374530498366391e-16	-6.17081554166529e-16	-3.5390413728064533e-16	1.0859694638606269e-16	2.9902567317632155e-16	2.0280037788373413e-16	2.390001626886203e-17	1.2080874526797158e-16	3.434049144814009e-16	3.597618645745004e-16	1.7400322852084162e-17	-4.612242133966859e-16	-7.80930906039207e-16	-1.0080892011059555e-15	-1.2299440390788172e-15	-1.3306414605458231e-15	-1.153708200048505e-15	-7.133228846001019e-16	-3.9158557129683963e-16	-3.1929941303381866e-16
3	7.302810091186504e-16	7.684598991710604e-16	5.386519176254665e-16	1.5468561918084684e-16	-7.95735954511601e-17	-4.3385301914294514e-17	8.52499599964766e-17	1.9365755483327804e-16	3.5251668195197647e-16	6.284481050411899e-16	9.30128782134553e-16	9.245176131208993e-16	6.063799325717395e-16	2.6339239535356937e-16	1.7772686851554085e-16	2.2767861359374207e-16	2.4249485029186565e-16	2.5221540646369727e-16	3.79324732524053e-16	6.017920708360529e-16	6.888327310884999e-16	5.258946863115346e-16	2.910336104319085e-16	2.240785448176799e-16	3.629422030881537e-16	5.349386471238336e-16	6.300352449872729e-16	6.425066577222907e-16	6.074210934523106e-16	5.338828880409603e-16	4.2914571141428306e-16	3.8890228931449373e-16	4.384156190825445e-16	5.004541251406379e-16	5.348879378042785e-16	5.80319705431214e-16	7.072486941533269e-16	8.697893345934181e-16	9.925958913441554e-16	8.890601972404228e-16	6.762698468302212e-16	4.820408057802941e-16	2.883358084174169e-16	1.5826479762744214e-16	7.759212712323995e-17	1.5603642387392487e-16	3.004272803067566e-16	4.306037212220872e-16	3.7408755724624926e-16
4	9.78994808996061e-16	9.879017756976546e-16	6.988369147173733e-16	3.960666886601719e-16	3.0412296196441715e-16	3.445360692168203e-16	2.7580286207646526e-16	1.703353602796244e-16	2.3294406322195293e-16	5.096237001615922e-16	7.479263851525008e-16	7.074004289016589e-16	4.5263772204929015e-16	3.224024355576394e-16	3.933924345272922e-16	4.4026879864359876e-16	3.46473456662406e-16	3.436437349143695e-16	5.922097896332561e-16	9.332709133771253e-16	1.0307804452562604e-15	8.217263591287469e-16	6.439017696307455e-16	6.610660686646387e-16	8.283162882808534e-16	8.033674144572577e-16	6.139379337254182e-16	4.753696779206192e-16	5.104388863073599e-16	6.14998288054582e-16	6.29843122945978e-16	5.867210317043617e-16	6.580709665596095e-16	8.247887577719274e-16	1.027456167697415e-15	1.0826897818823715e-15	1.0068308660444557e-15	8.397401212641243e-16	7.24533908524244e-16	5.804908838421202e-16	4.100681227126853e-16	1.6263831926505766e-16	-7.11716948848523e-17	-2.3302330121056946e-16	-2.7544055804680347e-16	-2.216894959264623e-16	-1.6617160201986534e-16	3.4125634926352294e-17	2.664712585244492e-16
5	9.393152029125306e-16	7.168471552731413e-16	2.765535213591843e-16	-1.9191317126588597e-16	-4.4012611813255904e-16	-4.671424437907432e-16	-4.1499083679886305e-16	-3.8821338175639983e-16	-2.736409353857489e-16	-7.194010570879465e-17	2.187197227811876e-16	4.0315135665715045e-16	4.3405895235221843e-16	4.1584024263283464e-16	4.656012631536706e-16	5.083708699310475e-16	4.987126023411801e-16	4.3988731976870014e-16	3.8828195868468223e-16	4.1701014330942973e-16	4.87281109279703e-16	5.729472671429252e-16	5.360056137290132e-16	4.912978098686925e-16	3.732915917763962e-16	2.403500369599422e-16	9.807602556744456e-17	-9.264183317757283e-18	-6.103882577146176e-17	-5.69643418274459e-17	-1.5981995049812728e-17	4.964099434385149e-17	1.1167030711242205e-16	1.346410983825861e-16	2.224103066152404e-16	3.010810928137751e-16	3.912052014872268e-16	4.1422305988622697e-16	4.162224437614717e-16	2.976131959446663e-16	1.233253370917015e-16	-1.6044924133040535e-16	-5.036624526203861e-16	-7.206190530086034e-16	-8.004021405301655e-16	-7.412581190749913e-16	-6.48851032098659e-16	-5.244840498059376e-16	-3.654493069661605e-16
6	3.5304255185287063e-16	4.212313945402943e-16	3.191909415511849e-16	8.153324993150181e-17	-1.624328859347637e-16	-2.347122449319164e-16	-1.8485528467752123e-16	-6.454255505114742e-17	-4.025458539614259e-17	-7.447913901670722e-17	-5.583772242116057e-17	-1.3303763305704612e-17	-4.322062444589404e-17	-1.5455935569561097e-16	-2.479866311912925e-16	-1.9870383827842615e-16	-2.2039032926483515e-17	1.7273222665468643e-16	2.5834241635738407e-16	2.5673564052570184e-16	2.4221501764726483e-16	1.8568767723032143e-16	1.4139273193055732e-16	4.4336417475185413e-17	4.427998369486922e-17	8.991545514770139e-17	1.2872000417830946e-16	7.878139634652682e-17	1.7864617526734536e-17	9.410534771122825e-17	3.5191932947992997e-16	4.967025466755222e-16	3.769843700570305e-16	-1.6878712239176633e-17	-3.7345485805735084e-16	-4.969201116374084e-16	-4.2450138354723843e-16	-4.001843194169292e-16	-4.161209976463609e-16	-3.626165726736256e-16	-1.3656501519500344e-16	1.224488242515726e-16	2.456980965625867e-16	2.388671270152644e-16	1.989724047467242e-16	2.1267298653394424e-16	6.052127689993381e-17	-1.0756818260177415e-16	-3.012450158563638e-16
7	2.5631857375199094e-16	2.803111491913764e-16	1.2290251700448235e-16	-1.2293757353158135e-16	-4.490879198177485e-16	-7.619037127027735e-16	-9.231568015599856e-16	-6.994429138837571e-16	-3.412774889959786e-16	-6.039082127249375e-17	-1.0266594568680766e-16	-3.0289343551633816e-16	-5.060272283211894e-16	-6.332966919915552e-16	-7.550582038398161e-16	-8.344758909641182e-16	-7.592088099956283e-16	-5.636625950234916e-16	-3.4023894695271604e-16	-2.6344993160551174e-16	-2.8149488057589723e-16	-3.578056361523399e-16	-2.86626849318188e-16	-3.661388212136193e-16	-4.669038570175547e-16	-5.427504530069803e-16	-4.560891353926549e-16	-2.5498240843773396e-16	-5.890391060403409e-17	4.713195525990844e-17	1.115544262553495e-16	9.331498828069154e-17	-1.445506778553331e-17	-1.9909856051883698e-16	-3.7980732908242243e-16	-4.762612641229239e-16	-4.897007793584018e-16	-4.908777607056488e-16	-4.549076408844301e-16	-2.245488224315107e-16	1.2173117849399237e-16	3.6783873956568795e-16	3.956543889541395e-16	9.936506464410683e-17	-2.390216077641491e-16	-4.041030011883112e-16	-4.709990387999974e-16	-5.1267494756421545e-16	-5.765746952416649e-16
8	-1.070643284062486e-15	-8.826993996126109e-16	-9.58156998574894e-16	-1.2156887899745682e-15	-1.4506761620152399e-15	-1.505344933867535e-15	-1.4234796683150013e-15	-1.3582400651894662e-15	-1.4771670961165766e-15	-1.6559710259115877e-15	-1.7271537748370803e-15	-1.6511076572712575e-15	-1.5065574700536877e-15	-1.4105882395709096e-15	-1.3921543373577879e-15	-1.3025127004857755e-15	-1.0754297719236559e-15	-8.317468895189544e-16	-6.852313066307797e-16	-6.540366729050445e-16	-6.481017655641614e-16	-6.791001326402955e-16	-7.745620455955044e-16	-1.0251534990263378e-15	-1.2989272253367449e-15	-1.4811287845213406e-15	-1.4792138893661423e-15	-1.4776965075589308e-15	-1.5473439451840427e-15	-1.5778497608021885e-15	-1.4277920901292589e-15	-1.2382692067053964e-15	-1.150654238613447e-15	-1.2752915071935952e-15	-1.4349376297476166e-15	-1.6177995131204114e-15	-1.8115771443615933e-15	-2.033048983564996e-15	-2.198454721503014e-15	-2.118924606108519e-15	-2.0282756762352953e-15	-1.8933576479945587e-15	-1.8002719637426374e-15	-1.65856793244445e-15	-1.3980153746051868e-15	-1.1653015263180465e-15	-1.2283200072162248e-15	-1.5399538943254192e-15	-1.7379629612630158e-15
9	7.476360799200703e-16	7.768434805947199e-16	4.3196979027778547e-16	-3.35810513378557e-17	-3.7478761890949235e-16	-5.253427263649551e-16	-5.581260955325979e-16	-3.4876262985960213e-16	7.327550866745712e-17	5.801120237083946e-16	9.190228060854663e-16	7.817037297062195e-16	3.4093708411938575e-16	-5.983878573243288e-17	-1.8135740887393343e-16	-1.2264513968451704e-16	2.3245011165863846e-17	2.290443803432184e-16	5.037139936344343e-16	6.851415434179451e-16	6.060335301971844e-16	2.6398290276333017e-16	4.279371952744687e-17	-4.2440949423676003e-17	9.437496782412633e-17	2.220509433838263e-16	2.9377613441866584e-16	3.2310636682732825e-16	3.3569437003222476e-16	3.1868658241842003e-16	2.9612104316981724e-16	3.4510882734613077e-16	4.264251863857974e-16	4.361438565197605e-16	3.513234335638229e-16	2.634419626989704e-16	3.315421264890136e-16	5.103285168590249e-16	6.889857794964751e-16	6.890561430937239e-16	4.709421874638554e-16	2.2759803207864784e-16	2.206697631084358e-17	-9.48711358192014e-17	-1.8148012414333874e-16	-1.9441035592177314e-16	-2.9097254195416476e-16	-3.2579598366915553e-16	-3.2203425943974596e-16
10	6.55389223877682e-16	6.518081373700388e-16	1.775943730052266e-16	-5.265157972534931e-16	-1.0788282931522199e-15	-1.303642363608744e-15	-1.3114655419648344e-15	-1.051049808424694e-15	-6.668018314866939e-16	-9.68815413630218e-17	3.077749455386895e-16	3.952247711588523e-16	1.2606036116038072e-16	-2.927023109957259e-16	-6.401722596356551e-16	-7.659156741429229e-16	-6.193701393504304e-16	-3.542685260225446e-16	-9.085484257605635e-17	7.859075386359966e-18	-5.3565651547647735e-17	-2.8847878886351844e-16	-4.215565848685869e-16	-6.414907187292071e-16	-6.407095443475318e-16	-4.158061053893768e-16	-8.827693851046486e-17	4.207644327500728e-17	-8.456281558532222e-17	-2.152248822618351e-16	-1.0772124628410547e-16	1.3013113453635257e-16	1.5666682347653392e-16	-5.484525136097192e-17	-1.4879144845644586e-16	9.737482251673992e-17	4.913375864211366e-16	6.280711694613926e-16	5.177520125411268e-16	5.187907160105125e-16	6.784780243422145e-16	8.02364411022929e-16	5.36750748600742e-16	-2.6462498251621848e-17	-4.75698989302902e-16	-4.559054795811168e-16	-3.0020378513608756e-16	-2.8887460189613216e-16	-4.445512985610309e-16
11	1.5550085400308753e-15	1.3543767473512405e-15	8.614559801182081e-16	3.656767909263417e-16	1.0853670749724176e-16	1.1014629468032319e-16	1.024482655822239e-16	8.557842806911599e-17	2.1134803295892472e-16	5.447884328626845e-16	9.337887279143113e-16	1.1052572756570022e-15	9.751398051345664e-16	8.520272664435563e-16	9.158579707716012e-16	1.0421457183883396e-15	1.0125071889924403e-15	9.207397656181182e-16	9.621319255838606e-16	1.1616583303788038e-15	1.3066551156255571e-15	1.1840845851026579e-15	9.844308930033283e-16	8.437510782958258e-16	9.282297050893392e-16	1.0033797565933493e-15	9.871565388224451e-16	9.0012696681892e-16	8.36886904025269e-16	8.539156593596057e-16	9.35750518562206e-16	1.03535135867077e-15	1.2310365871105879e-15	1.452975313514373e-15	1.5834604121588983e-15	1.5114876932760363e-15	1.303902820789291e-15	1.0655398957972668e-15	9.822593459306997e-16	9.512255188439992e-16	9.63242301828634e-16	7.788740661619757e-16	5.114121878891682e-16	1.791627633899439e-16	6.095669009676459e-17	2.1087909792724293e-16	4.379472427595448e-16	7.231709239741985e-16	8.280712098683398e-16
12	1.4247250448591427e-15	1.3139526745433147e-15	9.461849665540958e-16	4.898166398127148e-16	1.5727069892916253e-16	3.675930528868622e-17	1.7484970590509123e-17	6.853657617331945e-17	1.2937601059184632e-16	2.386474126759026e-16	5.044209769435768e-16	7.879940026234022e-16	1.033863354156863e-15	1.1671733815606437e-15	1.1329857956579824e-15	1.001935061973409e-15	8.842816207986497e-16	8.881591589864942e-16	9.346943763488344e-16	9.37690181851065e-16	9.08337595690411e-16	9.045537588448057e-16	1.024295046974838e-15	1.1535251190713649e-15	1.2401638033862441e-15	1.1771690621829713e-15	1.0293535712306713e-15	8.687918189191987e-16	7.887832576199383e-16	8.227482861629601e-16	9.119799657934247e-16	9.51462846340211e-16	8.93836273443581e-16	7.79759881309516e-16	7.488034125772348e-16	7.55279052402867e-16	7.565660420572887e-16	6.685420106650188e-16	5.942213471860158e-16	6.358551554142245e-16	7.737231357719442e-16	8.256308146105334e-16	7.556421789411266e-16	6.190847104887939e-16	4.800131051069046e-16	4.674142551068525e-16	4.796517482831423e-16	6.075132671266991e-16	6.967162508652823e-16
13	5.841218202616689e-16	4.691548223671827e-16	3.468690580628648e-16	1.9827599820084835e-16	-4.8217152888811216e-17	-2.9107766709656407e-16	-3.324680190542307e-16	-1.0490741103694926e-16	2.35029442704835e-16	4.662468002685383e-16	4.283099529351312e-16	3.0730532321282183e-16	1.6205685910096164e-16	3.79681039830622e-17	-1.016336500153397e-16	-1.6949360032468414e-16	-1.225216086492379e-16	9.7588732009037e-18	1.4720301482948057e-16	1.6357502282619253e-16	8.706192679035268e-17	-3.0010006415075485e-17	-9.939284748563124e-17	-1.1627190576626287e-16	-7.99115025991272e-17	-4.807912961468925e-18	1.325153872009884e-16	2.5978474147303374e-16	3.367546545149402e-16	3.1975702166924224e-16	2.4493189056862916e-16	1.2742373616715725e-16	4.762932090781179e-17	6.798224945120989e-17	1.267402173029735e-16	2.3975397204372658e-16	3.623105760429888e-16	4.4041501868157965e-16	3.8734636631113316e-16	3.371896605969047e-16	2.7671025473747095e-16	2.0628352499274532e-16	4.5675919425447974e-17	-1.9519655736406125e-16	-3.7882823582900767e-16	-3.2305559705287336e-16	-8.63153475643136e-17	8.638103572859273e-17	1.5166849844845526e-17
14	8.101045432382567e-16	5.642083311177576e-16	1.6658790450463952e-16	-1.4520403165266326e-16	-2.333809337135057e-16	-2.0191384340896472e-16	-1.7384974176274066e-16	-1.4536166393609868e-16	6.228098998345043e-17	3.5384975098327954e-16	6.724572885787087e-16	9.12637330779297e-16	9.715642718145213e-16	8.870822447748918e-16	6.883661437539133e-16	4.785719521726822e-16	3.655939511856645e-16	3.928710634859178e-16	5.086824742554391e-16	5.473863418302027e-16	4.774982939966642e-16	4.165111591658648e-16	4.289414084711654e-16	4.567096666067666e-16	3.62978937043698e-16	1.6481492836268696e-16	5.559744413836994e-18	-2.6995653055345854e-17	-2.2180584468173416e-17	-3.8280258403413437e-17	-6.384447837618751e-18	1.1750476975243663e-16	3.5270592541916066e-16	5.453108860019681e-16	6.421614530009748e-16	6.102808891077241e-16	5.308767657519146e-16	4.2472545016386207e-16	3.036549507450477e-16	2.3155278330868353e-16	1.1381707229295865e-16	-2.595554775989142e-16	-7.791136013641382e-16	-1.2569159803445932e-15	-1.343314295753369e-15	-1.1065172062745257e-15	-8.051886679779249e-16	-7.112118753204097e-16	-6.563185129862759e-16
15	3.614181607271219e-16	2.6042908872156594e-16	-9.623011815815493e-18	-2.78582584451268e-16	-4.60256411864109e-16	-5.545504530629813e-16	-5.778083081238796e-16	-4.2680208482233987e-16	-1.3342905908146838e-16	1.6525361643492713e-16	3.507493058563904e-16	3.4066041201813085e-16	2.037803569591111e-16	5.664911513783228e-18	-2.1613414428994738e-16	-4.2727702561469107e-16	-5.036731822407747e-16	-4.206426612398541e-16	-2.0589242004694687e-16	-6.003490575282657e-17	-8.906056899071606e-17	-2.7169499114237395e-16	-3.1973193674869486e-16	-3.436406835479854e-16	-2.7322441349006183e-16	-2.8794486994499535e-16	-3.6845740024677147e-16	-4.3157610157540795e-16	-3.8879403971035307e-16	-2.5535612360930467e-16	-1.1367200024891063e-16	-5.256491816654607e-18	8.186386620245128e-17	2.0535918066896938e-16	4.557720016326075e-16	7.270723251435245e-16	8.898575203666682e-16	7.754383551050491e-16	4.3796810885018074e-16	1.1120675351093322e-16	-1.426831963265808e-16	-3.075382174232329e-16	-5.058113935995779e-16	-8.252501297207812e-16	-1.0387157441879667e-15	-9.596457568751536e-16	-6.823434228734939e-16	-4.2710354061102635e-16	-2.1568987175159433e-16
16	-1.6865389399639605e-15	-1.5592131149396032e-15	-1.4165555810929247e-15	-1.342607965397325e-15	-1.3379481711214235e-15	-1.3409013835360796e-15	-1.3336711238464996e-15	-1.2613809217554889e-15	-1.3684051929072782e-15	-1.4357969784993421e-15	-1.5473577359568015e-15	-1.449854262268991e-15	-1.3025513166464253e-15	-1.1344176202591763e-15	-1.1737042975028306e-15	-1.307606221350436e-15	-1.4154637831695163e-15	-1.4087697816072377e-15	-1.3184944812857648e-15	-1.2574602085448424e-15	-1.2286962561553435e-15	-1.1673268372755917e-15	-9.534277301427844e-16	-7.127919481321472e-16	-6.026804649398169e-16	-6.176161528720872e-16	-6.499969920327238e-16	-5.75269639832633e-16	-4.3246461260920693e-16	-4.2001389383898857e-16	-6.161156264020819e-16	-9.070209950362992e-16	-1.0992293851597185e-15	-1.0972876785912334e-15	-1.009566576557248e-15	-9.75018282475515e-16	-1.0185547950358649e-15	-1.0291599564376966e-15	-1.0053914671252602e-15	-1.007371717321243e-15	-9.886929762624425e-16	-9.744119665425294e-16	-8.785403491892243e-16	-8.197955321193774e-16	-8.16068190859141e-16	-7.66138579889919e-16	-6.16777442019748e-16	-4.751024798095502e-16	-4.705159028745742e-16
17	5.512653850686544e-16	4.931561304358285e-16	3.3992962202523057e-16	8.760814957997496e-17	-2.460849452668513e-16	-5.292535767384911e-16	-6.405321084756076e-16	-5.195967550647101e-16	-3.583672321823693e-16	-2.487062118806436e-16	-1.492381903647392e-16	-1.184361243968776e-16	-1.4462340201693304e-16	-3.0342092343642615e-16	-5.122756176960943e-16	-6.209142331123977e-16	-4.786567510837519e-16	-1.9432347043472698e-16	-6.505709964476906e-18	-1.6717481639686278e-17	-1.1424420415439876e-16	-1.5421351497096595e-16	-9.27429776902967e-17	-7.216722152183172e-17	-1.466335111155381e-16	-2.1833658860400451e-16	-2.0845236459529082e-16	-1.286137174454694e-16	-3.948007471563273e-17	2.6097586199685855e-17	9.459127843424608e-17	8.575444104739121e-17	-1.3906862615964701e-16	-5.661760625855742e-16	-8.989460872418816e-16	-9.750802784241496e-16	-8.411693418244639e-16	-7.950461556768022e-16	-8.593716428788366e-16	-8.426907380959726e-16	-5.475098294716505e-16	-1.0930368384492931e-16	6.4474582279308e-17	-5.589441073808703e-17	-3.1309155283969124e-16	-3.658772952547116e-16	-3.4599906387924453e-16	-3.3247586987628426e-16	-4.627128592029956e-16
18	6.573785747288871e-16	6.525875187515978e-16	3.7485653679664474e-16	-8.235917785424118e-17	-5.101915503854788e-16	-7.474937846133681e-16	-8.01467794549929e-16	-6.328437047079246e-16	-3.2360393006978575e-16	5.134074142010319e-17	4.138588981010131e-16	4.520114328038443e-16	2.592578560554043e-16	-2.103315251180634e-17	-2.1948274175121798e-16	-3.1633183066096084e-16	-2.6612341990308735e-16	-4.784622321451132e-17	2.433260802574951e-16	4.230508919713254e-16	3.9291675104883236e-16	2.250087377377863e-16	1.3381816349844755e-16	1.1130621196553537e-16	1.4221326405535216e-16	1.9498237803643422e-16	2.823130302090333e-16	3.1017278017274803e-16	1.901311212597e-16	7.809436725927508e-18	1.059671112981747e-18	2.235706566901106e-16	3.8940610428499675e-16	2.1690273970265122e-16	-7.084315042875453e-17	-1.8237989634353251e-16	5.0026430194207e-17	3.201749686443145e-16	4.0328101524769047e-16	2.9021583398835533e-16	2.572027564315895e-16	2.6842338196206013e-16	1.7733120576389345e-16	-9.09778517579079e-17	-4.0223875248440864e-16	-4.806803000090367e-16	-4.339491910373615e-16	-3.2002423783857984e-16	-2.9491674398704133e-16
19	1.4171133499055425e-16	1.422734499127094e-16	-4.279889020571466e-17	-3.226611166286478e-16	-5.534050004096329e-16	-6.980129030423577e-16	-7.736407862031698e-16	-8.04258994492491e-16	-7.842203242119421e-16	-6.8696865112145e-16	-4.978497932959752e-16	-4.65459663314271e-16	-5.28664802610591e-16	-6.062266118320663e-16	-5.769619417255071e-16	-4.328120884481614e-16	-2.7215186999913147e-16	-1.948076907691388e-16	-2.384182160989236e-16	-2.9656024034925016e-16	-3.091464648163555e-16	-2.884141428138678e-16	-3.4922881708384616e-16	-4.2248516311963123e-16	-5.086988457981801e-16	-5.113315892529489e-16	-4.734844868441616e-16	-4.658373129749012e-16	-4.675675100324022e-16	-4.1508207102370914e-16	-2.396269198826722e-16	-1.225679723414508e-16	-1.9911534974954642e-16	-4.788487002231462e-16	-7.02511396116038e-16	-7.900719962544679e-16	-7.730290305297875e-16	-8.151620664155445e-16	-8.629922386679856e-16	-7.272274773266211e-16	-4.758433251230241e-16	-2.1869535825225961e-16	-1.5533422860532767e-16	-1.4208072599054296e-16	-1.4362894756430145e-16	-9.051230133835385e-17	-1.5195042581349719e-16	-3.06767022909018e-16	-4.821277683089932e-16
20	7.391416129042217e-16	6.382039695112533e-16	2.780006663453039e-16	-1.5454321064444368e-16	-5.284512855657588e-16	-7.539794331310638e-16	-8.265443024791404e-16	-6.642079071554214e-16	-4.172901592711493e-16	-1.6104639093667313e-16	8.780863112412725e-17	1.500307661265535e-16	9.702875412424708e-17	-7.403893907531671e-17	-2.3794022976190835e-16	-3.2933480330109066e-16	-2.518831314155981e-16	-8.66589278717063e-17	6.6658358164327e-17	1.3049824691001322e-16	1.192647166735186e-16	1.1777958293916405e-17	-1.1966249182095975e-16	-2.9976161862852796e-16	-3.338007397912244e-16	-1.3288962413674191e-16	1.8517187215559175e-16	3.2910274210884447e-16	2.2064818921859341e-16	3.989264351192933e-17	5.632449367619395e-17	2.2006007506893563e-16	2.70490368538618e-16	4.643782774851928e-17	-1.813166556003869e-16	-2.503606006317616e-16	-1.3456045090341894e-16	-8.787000392747187e-17	-8.78768320025491e-17	1.814758876875392e-17	3.1435242747769567e-16	5.99633755946737e-16	5.016356204093017e-16	9.527202304029601e-17	-3.0675855868209277e-16	-3.344604530489716e-16	-2.0773968715855525e-16	-2.1627631569372458e-16	-3.7756413414675958e-16
21	9.35902031769086e-16	6.268548921597714e-16	1.5836278326254085e-16	-2.7601464982785504e-16	-5.805212137117943e-16	-7.421919955618838e-16	-8.145309783347945e-16	-6.760636220878178e-16	-3.8718068272148467e-16	-1.3992569116451578e-17	2.3813635379848647e-16	2.652619300425259e-16	1.8816594452464563e-16	1.4365286832303032e-16	1.5006934777085308e-16	1.5684272162422674e-16	1.4200231739667297e-16	1.4700653804814018e-16	1.770110421661991e-16	1.889627473128409e-16	1.9507243073435793e-16	1.8641918089730266e-16	2.72137184179381e-16	3.452835452771259e-16	4.442111924427259e-16	5.076747789011502e-16	5.081388893656495e-16	3.8442768643885654e-16	1.2240135542486552e-16	-1.3402180520033964e-16	-1.7112430205308056e-16	1.992342619523654e-17	2.0419473209311255e-16	1.2091274524499222e-16	-9.090272474707549e-17	-1.848671423469055e-16	-1.9129186108739135e-17	2.131472345533575e-16	3.044382008501785e-16	3.203210795490556e-16	3.925692430583211e-16	4.608744692232973e-16	3.00814200441877e-16	-1.744720804531473e-16	-6.5426412033612195e-16	-7.370394613145383e-16	-5.850651334100983e-16	-4.74915344649421e-16	-5.523218851641942e-16
22	5.730106260095681e-16	5.745942840020083e-16	3.146327009455307e-16	-2.7329146096067518e-17	-2.748624171896371e-16	-3.8622000876584692e-16	-4.234220313392395e-16	-3.1866104934463417e-16	-5.44914528281355e-17	3.026445248528605e-16	5.267030465417436e-16	4.687474047282899e-16	2.0897660046059978e-16	-3.6315537842628404e-17	-1.348486120938862e-16	-1.7848405041143477e-16	-2.377127835407797e-16	-2.717642942867601e-16	-2.258208490284149e-16	-1.0483679566626083e-16	-1.6601924170575737e-17	-4.767334097069327e-17	-1.4098896867757033e-16	-2.091131712081272e-16	-1.7828771254699582e-16	-4.7831620018249684e-17	1.307434633314979e-16	2.7886217071314496e-16	3.6391577914566445e-16	3.852677204693893e-16	3.509141015062879e-16	3.061413466825936e-16	2.1207729130397742e-16	1.0412385292823344e-16	1.063901928918258e-16	2.4741954256195873e-16	4.2140964800719584e-16	4.722061521821122e-16	4.26701570244773e-16	3.4238422150756775e-16	3.53691959272134e-16	4.052110707117136e-16	2.238907140325494e-16	-1.2991288116347978e-16	-4.520650221244724e-16	-4.734736198410469e-16	-3.0793961636669886e-16	-1.4739083108797703e-16	-1.8364715411230028e-16
23	4.762556497372525e-16	4.537615383978105e-16	4.135215735650627e-16	4.1303721924598965e-16	3.938701109026383e-16	2.545723365951883e-16	8.434038452266844e-17	-1.8561363833059018e-17	9.176729109576665e-17	2.0345675603230895e-16	1.815423866918788e-16	2.4282777672042135e-17	-1.525301739663694e-16	-2.3976915422968714e-16	-2.4619701164668115e-16	-2.4399644304491067e-16	-2.5380393134154576e-16	-1.9217013265131755e-16	-1.1254574639018093e-16	-6.172536893170653e-17	-1.272207754950619e-16	-2.626478761585598e-16	-5.289606890462172e-16	-6.638543435990786e-16	-8.691594528947518e-16	-1.0414862616919546e-15	-1.1009224429867036e-15	-9.556015237692945e-16	-6.518963910439957e-16	-3.545506163747218e-16	-1.82842002981826e-16	-1.6206516923562159e-16	-2.283547766222649e-16	-3.5440024618885204e-16	-5.478591666358768e-16	-7.751880923222442e-16	-9.079928651876801e-16	-8.457381876489421e-16	-5.897891017901608e-16	-3.797378485818814e-16	-3.05672412705063e-16	-3.717951249724322e-16	-4.624422096409676e-16	-3.205239102880793e-16	-7.331480969245323e-17	1.7689578868002932e-17	-1.3560855953113158e-16	-2.302953420547167e-16	-3.046389450348926e-16
24	-2.672542803175055e-15	-2.6799848406065415e-15	-2.589767592888071e-15	-2.4263227816859187e-15	-2.2872858516957166e-15	-2.273720906412937e-15	-2.326317493998689e-15	-2.375097719681081e-15	-2.4085322916480915e-15	-2.484579003784343e-15	-2.539070923376407e-15	-2.5507372919276437e-15	-2.492894216089777e-15	-2.4282517961297916e-15	-2.4073946507133233e-15	-2.3872599525467144e-15	-2.32978223290898e-15	-2.289549254250169e-15	-2.3213367110878567e-15	-2.3670435704942e-15	-2.3377362932497447e-15	-2.218825017388172e-15	-2.0996877617927357e-15	-2.0251012240313304e-15	-1.991968334836167e-15	-1.920790766079761e-15	-1.8772825883505415e-15	-1.8971310235613117e-15	-1.952334059083446e-15	-1.9371073264957766e-15	-1.7964909461610234e-15	-1.6335797703312102e-15	-1.6542072428075639e-15	-1.867250583384395e-15	-2.1530464488455127e-15	-2.3354415808152957e-15	-2.4047173132558485e-15	-2.381336546563873e-15	-2.37783582250473e-15	-2.2900236472348637e-15	-2.132078401757746e-15	-1.939349788593336e-15	-1.865009499768814e-15	-1.9705515665170988e-15	-2.0725828635704753e-15	-2.0457563467625474e-15	-2.0002603573298425e-15	-2.110169424400689e-15	-2.378172650548622e-15
25	-1.9729401121077733e-15	-1.788842573508635e-15	-1.595232007786036e-15	-1.514134913737676e-15	-1.5235055395074928e-15	-1.5246573472753153e-15	-1.443390923498222e-15	-1.3275511484725878e-15	-1.4153388777202003e-15	-1.65590140150607e-15	-1.7555281043415334e-15	-1.7293119424646519e-15	-1.583713225600267e-15	-1.5022515679257015e-15	-1.5692518337994297e-15	-1.6261498383359368e-15	-1.5630629308808297e-15	-1.4503541266309088e-15	-1.3913196101275854e-15	-1.3640254391441786e-15	-1.2322630589830398e-15	-1.0037851969890834e-15	-7.24074082462006e-16	-6.408168827768417e-16	-7.276167385236097e-16	-9.1904303690971e-16	-1.1044924239165525e-15	-1.1893078000867522e-15	-1.1374388791379825e-15	-1.0156010416131276e-15	-8.799134701730202e-16	-7.635116148149727e-16	-6.874184382927461e-16	-6.775004358333198e-16	-8.086176728554896e-16	-1.0965804933412496e-15	-1.3519731264485582e-15	-1.371932909751261e-15	-1.2371054075546976e-15	-1.047608124966372e-15	-1.1295484099035888e-15	-1.2122855791920104e-15	-1.0699093098598693e-15	-7.190271180051331e-16	-5.541711314306387e-16	-6.488374152496418e-16	-1.0499205312071369e-15	-1.3737809093125614e-15	-1.5206328907773884e-15
26	-1.7250453200834236e-15	-1.6747584187533088e-15	-1.6593936957351551e-15	-1.7353014213759568e-15	-1.856095521596538e-15	-1.9379914912248595e-15	-1.9071678418783277e-15	-1.7732367937078214e-15	-1.6421080142307042e-15	-1.8092804423411136e-15	-2.007195205522934e-15	-2.2020904991262286e-15	-2.1578706156323075e-15	-1.9473736123646288e-15	-1.7776235195212897e-15	-1.7845587976439196e-15	-1.9172632912681946e-15	-1.9341235097110755e-15	-1.780331354720115e-15	-1.5565002240349974e-15	-1.420418583174569e-15	-1.3841794994103476e-15	-1.3590649616592866e-15	-1.3211013481056666e-15	-1.4005953360026516e-15	-1.673973738159441e-15	-2.018114160682462e-15	-2.165760808073505e-15	-2.0022837406907613e-15	-1.6345760268888434e-15	-1.2557615497860166e-15	-1.0328969659390111e-15	-9.761697955296304e-16	-1.0899258871647879e-15	-1.350722706840367e-15	-1.6329897568485218e-15	-1.787831177039371e-15	-1.70889028849817e-15	-1.5314602626197856e-15	-1.4407347094893806e-15	-1.499667855021182e-15	-1.5006262279596724e-15	-1.348045635902837e-15	-1.1019614938681357e-15	-9.446497916031923e-16	-9.74528727544576e-16	-1.183141365081401e-15	-1.3127943537901161e-15	-1.3831101032279538e-15
27	-1.2823516056495314e-15	-1.3064354569062173e-15	-1.4855223590755226e-15	-1.6274969030291226e-15	-1.6169846412610271e-15	-1.4800640870841099e-15	-1.4284478430788663e-15	-1.4353695353777652e-15	-1.3902082012563948e-15	-1.3944048187188195e-15	-1.4349194374973103e-15	-1.7143854711315254e-15	-2.0348262913628225e-15	-2.1680365837609254e-15	-2.090726567166308e-15	-2.0298705421564206e-15	-2.165636938324775e-15	-2.3779549381524363e-15	-2.453627637485023e-15	-2.3227335160633943e-15	-2.089346509302659e-15	-1.918571402973698e-15	-1.7569040716108418e-15	-1.6927183844874762e-15	-1.7124513850238108e-15	-1.9059268884822552e-15	-2.1464381249011496e-15	-2.2687712672226418e-15	-2.2214709461903154e-15	-2.0867291004417716e-15	-1.917458223897366e-15	-1.6961328876408123e-15	-1.404511021875566e-15	-1.2341822480288564e-15	-1.4124343660333056e-15	-1.8315302628900294e-15	-2.1494607579425197e-15	-2.1240022987855098e-15	-1.8603165673417127e-15	-1.6977135864565525e-15	-1.6189088442769054e-15	-1.5210804343667675e-15	-1.3079314535289175e-15	-1.2136369905221854e-15	-1.2614049721540532e-15	-1.3844567646967745e-15	-1.452947794000976e-15	-1.3045956687948222e-15	-1.2008778148727771e-15
28	-1.4886849456584599e-15	-1.5496862474753627e-15	-1.4579632847879226e-15	-1.2860371792003461e-15	-1.2678776601802141e-15	-1.4436293972687875e-15	-1.6671469196212456e-15	-1.7333858791462566e-15	-1.5371372419212258e-15	-1.4122360611864856e-15	-1.2004102691798165e-15	-1.2939577042164744e-15	-1.5298495817108045e-15	-1.8245740851451015e-15	-1.9687058870118895e-15	-1.9722558477698166e-15	-1.9497647479159106e-15	-2.0376537547881167e-15	-2.1618382606748334e-15	-2.1680036265666567e-15	-2.023407182524558e-15	-1.9356186314258155e-15	-2.029446350977657e-15	-2.288840551797153e-15	-2.416398413679489e-15	-2.4013004946824927e-15	-2.2553065193520145e-15	-2.115963941663451e-15	-1.998774242806622e-15	-1.9320848762375484e-15	-1.995200999034279e-15	-2.0169774545056654e-15	-1.9895102492723127e-15	-1.8287573681836713e-15	-1.8290112587253754e-15	-1.9533911563971908e-15	-2.0856954613677124e-15	-2.0577089316870542e-15	-1.8299913519617237e-15	-1.5356781971973727e-15	-1.328398997289786e-15	-1.2271831870300505e-15	-1.1990824773704025e-15	-1.266781204041532e-15	-1.2475311258566929e-15	-1.0786310137362767e-15	-8.415648498298051e-16	-5.809500355672449e-16	-5.443916801857451e-16
29	-5.298771477575572e-16	-5.356825413500909e-16	-6.082813341323523e-16	-7.059204862560261e-16	-8.017395780770052e-16	-8.137939514374175e-16	-8.183624210400255e-16	-7.800644366463479e-16	-7.880927654127581e-16	-7.702634449538617e-16	-5.492776754463378e-16	-4.1299169963711774e-16	-4.1923127601195617e-16	-5.792789453733539e-16	-7.366814920297706e-16	-8.550460643016269e-16	-9.719231739377702e-16	-1.146609022579772e-15	-1.2506744019185169e-15	-1.1839316142455756e-15	-9.228346487596616e-16	-6.982560105168801e-16	-5.256074623425448e-16	-6.3083133335735e-16	-8.354151856624486e-16	-1.0800521684034696e-15	-1.1656350703449843e-15	-1.066461294049868e-15	-8.639601807449143e-16	-7.234062309276654e-16	-6.767997944920867e-16	-5.749338241673529e-16	-4.111640743024759e-16	-3.1624575231531803e-16	-4.299662426019971e-16	-6.749433339201107e-16	-7.586910309681541e-16	-6.442128529353836e-16	-4.3447451654302447e-16	-1.9181536671372052e-16	-6.580800335924205e-17	7.947147415473679e-17	1.5287336722715068e-16	2.5519037446160524e-17	-2.0319099327153914e-16	-2.9284793302498983e-16	-3.537196824044651e-16	-3.5015591303436314e-16	-4.735965105266473e-16
30	1.1490747691862565e-15	1.0915168906755462e-15	9.238604349630927e-16	6.943576519019545e-16	4.72274912139742e-16	3.168480990079433e-16	2.7303355832589607e-16	3.0197917854077405e-16	3.875747893642926e-16	5.067986379678132e-16	6.889402661013755e-16	8.172331399965882e-16	8.503673207585522e-16	8.043288606498355e-16	7.50305463734166e-16	8.050329356347873e-16	9.029988270781202e-16	9.526563458541676e-16	8.344562024888516e-16	6.624965089543544e-16	5.823993025716392e-16	6.441516667660573e-16	6.783409183465928e-16	7.388458037746695e-16	7.680819125847161e-16	8.28475912326389e-16	8.823991966019414e-16	8.51549157728243e-16	7.638796188714724e-16	7.052975397512876e-16	7.371112074269789e-16	7.781121764928025e-16	7.248149808258876e-16	5.464462655300582e-16	3.443944843153793e-16	1.561213150969127e-16	1.8994916330588022e-17	-6.407231499121724e-17	4.062828041480939e-18	2.3990893234788576e-16	5.574740902724193e-16	7.282137857709565e-16	7.108703450877429e-16	6.666662248309297e-16	6.487832068937467e-16	6.77728653606553e-16	6.171202290939899e-16	5.465853301619586e-16	3.803094001645275e-16
31	-3.4201574896949434e-16	-3.640582396066074e-16	-5.806419224166763e-16	-8.819941324100115e-16	-1.1134797171560219e-15	-1.1458138516841367e-15	-1.0362310545891771e-15	-8.412386313049296e-16	-5.935424465391262e-16	-4.987860462593782e-16	-4.27931180014484e-16	-5.359527279969957e-16	-7.241937302962491e-16	-8.69646740969544e-16	-8.95083957144252e-16	-8.893672027446488e-16	-9.639236835618606e-16	-1.0608814932741306e-15	-1.0900798901113842e-15	-9.937073213505145e-16	-8.464730784328716e-16	-7.544013017060531e-16	-7.073631174467684e-16	-6.699278696296251e-16	-7.247761809027128e-16	-9.03527186954117e-16	-1.1431300559781856e-15	-1.2813875025194903e-15	-1.1910882902369148e-15	-9.024287125752344e-16	-5.606867657671988e-16	-2.9612017065945886e-16	-1.9817098130552104e-16	-3.1444056070109967e-16	-6.131200668778919e-16	-9.260763784539148e-16	-1.069241139465859e-15	-9.972757504435628e-16	-7.996262050546775e-16	-6.776132630390255e-16	-6.67578648921384e-16	-7.6053837010527805e-16	-8.567230088742435e-16	-8.156819891386196e-16	-5.883745465716061e-16	-3.5413326201811446e-16	-4.125206538982213e-16	-6.278805778556958e-16	-8.607683238289816e-16
32	1.4330033773058272e-15	1.3134920260989854e-15	1.1706025342500176e-15	1.1017747537792834e-15	1.1045583203790976e-15	1.0791911168497677e-15	9.6789372740615e-16	9.104563600900493e-16	1.1412862892621979e-15	1.5063810246098576e-15	1.915987372646391e-15	2.363880643903682e-15	2.6560959657016443e-15	2.8485348916595323e-15	2.8080751887959444e-15	2.557303683579636e-15	2.175198285399426e-15	1.923474119327658e-15	1.847627399664799e-15	1.8757488703529596e-15	1.8651562424121702e-15	1.769358918165308e-15	1.5743702453917084e-15	1.4013856504006016e-15	1.3752587625308802e-15	1.4231680951348916e-15	1.5323591945473181e-15	1.6272354307185521e-15	1.648394810033279e-15	1.626474003124874e-15	1.5321224488983931e-15	1.422437187670844e-15	1.4491213244753528e-15	1.5962238067267203e-15	1.803447106168614e-15	1.8610045938174072e-15	1.691587849415566e-15	1.4232625982576014e-15	1.2999575162155315e-15	1.318008225243152e-15	1.3647954711305665e-15	1.1388907355303491e-15	7.830546625215207e-16	4.597410714083412e-16	3.3136644374849056e-16	3.0254544395485375e-16	2.0288257923175547e-16	2.1814410275374858e-16	2.974181288479098e-16
33	1.1352218406319525e-15	1.0474101291873028e-15	6.657075003805301e-16	1.1836922591340592e-16	-2.937831233898908e-16	-3.887866451222109e-16	-3.1398973698447476e-16	-2.0628643602452905e-16	-1.2453257538987824e-16	-3.623996277568657e-17	2.2009725446858629e-16	4.885310830675587e-16	5.934138928655245e-16	5.1629589040421635e-16	4.0638284854990374e-16	3.640946705191359e-16	3.725341466871158e-16	3.8527294201560377e-16	3.9019501947988785e-16	4.838974452721494e-16	6.666995381111433e-16	7.880206730463957e-16	7.728694926665598e-16	6.204244957333935e-16	5.678079192771494e-16	5.807632320917395e-16	5.370053987235413e-16	3.6231600670347375e-16	1.742648834570729e-16	1.2119730318323575e-16	1.5106131299066637e-16	1.200162763995177e-16	3.940533387979498e-18	-7.533371466918333e-17	6.823167137752591e-17	3.0225440827197665e-16	4.2669945353964483e-16	3.261584093112411e-16	1.9782790899476242e-16	1.3379330967985293e-16	1.7938201901813883e-16	1.2077951967962562e-16	-7.964571511168065e-17	-4.135826521430847e-16	-6.6184616413668985e-16	-6.691187198264292e-16	-5.14738610865632e-16	-2.3094479023687534e-16	-5.521475950211366e-17
34	-3.853006161306047e-16	-5.402327761072542e-16	-7.972412078471548e-16	-1.1133584249148725e-15	-1.3113953533046454e-15	-1.3640555136794801e-15	-1.3437643286580845e-15	-1.4255998492926085e-15	-1.482345343264392e-15	-1.279297138443357e-15	-1.1260511165684283e-15	-8.857373754060455e-16	-8.237510662700008e-16	-7.993410784813881e-16	-7.91333452139473e-16	-8.109348472177117e-16	-9.511175926608994e-16	-1.1315195979919948e-15	-1.1828212008863753e-15	-1.0247608414544114e-15	-8.303238046571664e-16	-7.439167630465267e-16	-8.759407093817161e-16	-9.721264610218408e-16	-9.890197800163544e-16	-9.411991321142606e-16	-9.79561981725037e-16	-1.0730246116116142e-15	-1.0686807971741925e-15	-9.487454480925607e-16	-7.807350872747507e-16	-7.210294278315533e-16	-7.690585549616631e-16	-8.164564827896572e-16	-8.202435956529522e-16	-8.891216933348565e-16	-1.129812947072453e-15	-1.3699112485563074e-15	-1.3766510096842531e-15	-1.1135418360973112e-15	-8.408977924142595e-16	-8.564416496635709e-16	-1.0248126109351036e-15	-1.1401270089272505e-15	-9.569469661324773e-16	-8.003144691637171e-16	-7.01804176832748e-16	-8.599317736658296e-16	-8.520145622571138e-16
35	3.3672157195816846e-16	2.727694363192897e-16	1.810419187313569e-16	1.4868972292006435e-16	1.1349267869510295e-16	3.509245036146531e-17	-3.756663291110777e-17	-3.9991701107968305e-17	9.581116214640001e-17	2.283027607598235e-16	2.7510210865227097e-16	2.336878078494586e-16	1.4056240038873073e-16	6.707064939066339e-17	2.081827700292812e-17	8.541058518694032e-17	2.2470139735376006e-16	3.881769084136291e-16	4.0713403098602913e-16	2.6803302327510843e-16	1.3858164504637124e-16	1.9299356093151733e-16	3.551827245749967e-16	5.701122600542152e-16	5.945093831427933e-16	4.687709666187213e-16	3.475431258457584e-16	3.399048009697833e-16	4.3582037734831337e-16	4.957758693142111e-16	4.433976207111071e-16	2.8765167350548763e-16	2.4526016944094304e-16	3.4293889883625786e-16	3.06711594173892e-16	1.026251953381885e-17	-3.935962790802547e-16	-5.221869455118465e-16	-2.38376699249408e-16	1.9534463377678874e-16	4.549587787887388e-16	4.453371961972256e-16	4.463228283514102e-16	6.146085993135431e-16	7.932822223913266e-16	7.766641523293254e-16	5.349679128384675e-16	3.0860998546327957e-16	4.96261859898356e-17
36	-1.0240327108866673e-15	-9.369725184783465e-16	-9.641349047303966e-16	-1.0448236297709077e-15	-1.0487241604284438e-15	-9.003438192732257e-16	-7.224939784356916e-16	-7.077633426164127e-16	-8.42947660784426e-16	-9.282373237484134e-16	-9.640154781695556e-16	-7.759185868713747e-16	-6.301817446664538e-16	-5.500400148357572e-16	-5.677629192252211e-16	-5.958868651538684e-16	-6.420741812194359e-16	-6.838227770723614e-16	-6.849403029542423e-16	-6.126662540911564e-16	-5.068639325455118e-16	-3.808915173660681e-16	-2.9346907490747276e-16	-2.029483128540806e-16	-1.6812655894268957e-16	-1.3225675306028838e-16	-1.0401866875511625e-16	-3.787453293296604e-17	4.518894472686057e-17	4.162931397971852e-17	-9.532498411681949e-17	-3.3067446997024845e-16	-4.992362494339602e-16	-5.03166289742503e-16	-3.8799739120286637e-16	-2.0955418197777907e-16	-8.98057711051536e-17	-3.51708758623645e-17	-6.948502918766185e-17	-2.3555837065330445e-16	-2.339789511233161e-16	-1.7871820927466853e-16	-1.163362935179643e-16	-1.1914425190839603e-16	-1.7436865933038933e-16	-1.9348797188558206e-16	-6.424593502467216e-17	4.8088072308553483e-17	1.3006503716250333e-16
37	-9.832111337537278e-16	-8.336012094639615e-16	-7.421853601584461e-16	-6.708166472985707e-16	-5.388061472994527e-16	-4.291659181011392e-16	-4.663588823167651e-16	-7.279140960985662e-16	-1.0410813834127774e-15	-1.146621092871276e-15	-1.0095914452023194e-15	-7.45191081081647e-16	-6.748545020066963e-16	-8.537985913153823e-16	-1.1532800966010193e-15	-1.2910242995121965e-15	-1.2177185693094223e-15	-1.0438562202192468e-15	-9.300264438841396e-16	-8.563636758555489e-16	-7.432307186315875e-16	-5.549654951930069e-16	-4.110950618104502e-16	-3.8289287748622197e-16	-4.228834820027064e-16	-4.0325199588777813e-16	-2.448634469191344e-16	4.73567073538119e-17	3.008427689401137e-16	3.4914537835428736e-16	1.2087676013077423e-16	-2.0292063530819922e-16	-4.368058101545787e-16	-5.517453065935327e-16	-7.618088383029348e-16	-1.2183683813690046e-15	-1.7983578112774304e-15	-2.0203344612212555e-15	-1.751875755333447e-15	-1.2585563982920072e-15	-1.0046665157536813e-15	-1.0723816115091017e-15	-1.0804237466189996e-15	-9.206855069659193e-16	-7.305904145243762e-16	-8.709357999303212e-16	-1.2699574526583842e-15	-1.565044400382554e-15	-1.5531734644940618e-15
38	1.3490142004880803e-16	1.615015556298439e-16	2.0255597204432413e-16	2.533352829849694e-16	2.7094111029511776e-16	1.921235925007432e-16	9.86335001224473e-17	-2.0480756971949987e-17	-8.087077544418711e-17	-6.24049835463006e-17	-1.3930881785716603e-17	8.698173731496065e-17	1.405882014176697e-16	9.713797170493735e-17	-6.83261400427136e-17	-1.6673743035886934e-16	-1.3983745578539362e-16	-5.712503950483676e-17	-3.643017235229436e-17	-7.548661737941263e-17	-7.073260204355667e-17	7.093614830768541e-17	1.8183192020663246e-16	2.920496212049368e-16	2.862591437620267e-16	2.645850507663363e-16	3.0850781017890193e-16	3.9658724965607405e-16	4.814959706957923e-16	4.2266713386829763e-16	2.872271740331645e-16	1.2919530266758942e-16	1.239177485029037e-16	2.0836279094160268e-16	1.0702600124661509e-16	-3.2284460497736363e-16	-8.359926869522529e-16	-1.009007892891012e-15	-7.587046852167938e-16	-2.601498053167177e-16	-1.9650144307602385e-17	-8.4024047714175e-17	-1.3657996791597582e-16	8.673613159867615e-17	2.94747225019623e-16	2.2979538414692034e-16	-8.100259578061542e-17	-3.421678186809288e-16	-3.749957960040616e-16
39	-3.023220703676808e-15	-2.843526443008704e-15	-2.6399598326059997e-15	-2.4286327874781052e-15	-2.215627141088202e-15	-2.118993926833966e-15	-2.184933434358578e-15	-2.445530161969198e-15	-2.7975157651568564e-15	-3.0155017982428173e-15	-3.0764286733401093e-15	-3.0098534416680164e-15	-2.962122851242977e-15	-2.95353829161256e-15	-2.9139104283378732e-15	-2.762284808226565e-15	-2.6107962628346786e-15	-2.602582027456465e-15	-2.711593353424533e-15	-2.7266756483646507e-15	-2.5617746030873647e-15	-2.3217975509349134e-15	-2.198349398056008e-15	-2.126565256456755e-15	-2.0340563534818266e-15	-1.876228440924468e-15	-1.7971513560443483e-15	-1.8496983203915345e-15	-1.9511226421855064e-15	-2.006570653049249e-15	-1.970832498936932e-15	-1.9559885980384282e-15	-2.000722327921275e-15	-2.0464268218527004e-15	-2.2011549286611948e-15	-2.444028911345937e-15	-2.747553230679925e-15	-2.833864906554879e-15	-2.6746534106413167e-15	-2.3416515745023114e-15	-2.1453744630145337e-15	-2.1670635936400897e-15	-2.2605717740296708e-15	-2.2737818401399606e-15	-2.1375004056722685e-15	-1.9760784043937744e-15	-1.9655273207217627e-15	-2.202060043168656e-15	-2.553507828422124e-15
40	-2.2646610700116576e-15	-2.216911464982294e-15	-2.0159549718646986e-15	-1.902835253212021e-15	-2.0385416007954245e-15	-2.2977708137104283e-15	-2.381038491604958e-15	-2.2142165827752187e-15	-2.0303252048223245e-15	-2.1290158045561237e-15	-2.27213778149443e-15	-2.380663417040654e-15	-2.3103583644211996e-15	-2.1717830308971603e-15	-2.15246665535279e-15	-2.204399384910121e-15	-2.220767437448641e-15	-2.122534318680587e-15	-1.970938225816331e-15	-1.8374539946059123e-15	-1.7613710581356017e-15	-1.7195453423064123e-15	-1.649002822657197e-15	-1.549683677373387e-15	-1.5150828235312704e-15	-1.6244340915423938e-15	-1.8315627720616336e-15	-1.9990331446278623e-15	-2.0024502021234183e-15	-1.8686169721267127e-15	-1.6963716057726081e-15	-1.5736733068115443e-15	-1.5160297456120617e-15	-1.4964796474911851e-15	-1.5310751147143165e-15	-1.659227994572226e-15	-1.842576018187277e-15	-1.9922777014878257e-15	-2.0857698857275767e-15	-2.0701915580959055e-15	-2.0616014496675657e-15	-1.993052025155493e-15	-1.8517102823664965e-15	-1.6415876052998558e-15	-1.532983871095111e-15	-1.5065562388040538e-15	-1.6030374324822983e-15	-1.6347389239125949e-15	-1.6873656664630507e-15
41	-7.104301158940756e-16	-6.807362819187241e-16	-6.798530963216656e-16	-6.502131646265762e-16	-6.207034982477108e-16	-6.089098880116944e-16	-6.565534801437374e-16	-7.074862669035744e-16	-6.961620917138218e-16	-7.503432327176757e-16	-8.134998101384697e-16	-9.369266323570805e-16	-1.0183003055301166e-15	-9.93228520391917e-16	-9.283450175951955e-16	-9.280209897616134e-16	-1.0217870609174893e-15	-1.0546190828518414e-15	-9.94193980454339e-16	-8.696882476975821e-16	-7.647677385780655e-16	-6.92268170369435e-16	-6.260918124675409e-16	-6.054664816200397e-16	-6.793333111575226e-16	-8.59138782283411e-16	-1.004628183199518e-15	-1.0280742961836544e-15	-9.47861341835837e-16	-8.524682501100678e-16	-7.705832026755315e-16	-6.706154607538501e-16	-5.598592113828274e-16	-5.311405497279047e-16	-6.420929714614678e-16	-7.708981348854406e-16	-8.130088118565387e-16	-7.339176006106757e-16	-6.012180269999104e-16	-6.3536492117071e-16	-6.878078057533879e-16	-7.369076843531424e-16	-6.86178191662647e-16	-6.080961979913244e-16	-5.232845492421156e-16	-5.142492685503881e-16	-6.017573562720307e-16	-5.925952121196067e-16	-6.296492714518304e-16
42	-2.991169881413393e-16	-3.355449642394557e-16	-4.0217876288691614e-16	-4.632608170124432e-16	-4.703990809048229e-16	-4.457957484207316e-16	-4.639380582817002e-16	-5.364059062135185e-16	-6.445696799661328e-16	-6.0117885686980875e-16	-3.1490549359219133e-16	-1.2657086259728836e-16	-1.4931287461254863e-16	-3.4499075497058503e-16	-4.634573813148305e-16	-3.544057898496983e-16	-1.1849574215595582e-16	-4.213565892691965e-18	-8.963326362308798e-17	-2.0039419469943566e-16	-1.738271925779938e-16	-7.856223546647274e-17	-4.75013944553865e-17	-1.129381812888079e-16	-1.3504227112501099e-16	-5.788258632738121e-17	1.4224592627843216e-17	-8.835051890555207e-17	-2.6897272859070277e-16	-3.429043174743074e-16	-1.9433091651812172e-16	2.4061729071778915e-17	3.544513164416868e-17	-1.531759532075083e-16	-3.4456934494459496e-16	-4.606006001347584e-16	-5.33113772712071e-16	-6.538723266719661e-16	-7.256387988072257e-16	-4.713025646239208e-16	-1.8378071840883348e-16	9.234730806957883e-18	-4.8021919498093697e-17	-7.486157519605168e-17	6.453047455425621e-17	3.451831715403463e-16	3.7476397783036994e-16	1.4676754975067377e-16	-1.7302939660923311e-16
43	-3.166224896842098e-16	-4.3802495647971103e-16	-4.507607941115544e-16	-4.2623830549541437e-16	-5.229059671284563e-16	-7.200531134457249e-16	-8.823242887222912e-16	-8.613631971687562e-16	-7.061269406928059e-16	-6.512284123962781e-16	-7.137480969666248e-16	-9.173554457504953e-16	-1.0555515858492856e-15	-1.0434613263780488e-15	-9.4517670654115e-16	-9.412106139085313e-16	-1.0672719202618698e-15	-1.1742739024655638e-15	-1.1480924836212664e-15	-9.921326996812116e-16	-8.666001700970036e-16	-9.039283007390398e-16	-1.019531488711944e-15	-1.0431609303530084e-15	-9.532613116900388e-16	-9.169862220657173e-16	-9.774726271379525e-16	-1.0409546309891439e-15	-9.312486966180418e-16	-6.252755552552371e-16	-3.2106392451646817e-16	-2.4678462967755413e-16	-4.536380371977108e-16	-7.852284771769643e-16	-9.88912284317581e-16	-1.010031465859707e-15	-9.32668267897761e-16	-9.428742252685609e-16	-9.815406027579905e-16	-9.603639710181652e-16	-6.902606005802696e-16	-3.2315764363873767e-16	-7.031595196564185e-17	1.9244480501799214e-17	6.128809783653814e-17	1.1023789733406148e-16	-5.752561077338919e-18	-2.1550216348644961e-16	-5.360618780993662e-16
44	-7.454598349678202e-17	-1.0931793819231653e-16	-2.0288632179670967e-16	-2.322618051803358e-16	-2.1619559907186244e-16	-2.3421406634740645e-16	-3.717041965753721e-16	-4.778744646677958e-16	-4.842138271209921e-16	-3.320519663756015e-16	-6.152706933558137e-17	2.035130112956969e-17	-2.966076206996625e-17	-8.698333419435078e-17	-1.1287435093680462e-16	-1.76080058642505e-16	-2.939683446386567e-16	-3.797988135061481e-16	-3.526207841756344e-16	-2.276819215078644e-16	-8.697430259664631e-17	-4.1638047086364923e-17	-1.5491583654764655e-17	-8.382706758033573e-17	-2.1351725853872487e-16	-4.205416429740977e-16	-5.516009955106553e-16	-4.936097565917386e-16	-2.470359325854742e-16	-1.6549135947981712e-17	9.641041992360254e-17	9.074744366939524e-17	4.506219509529459e-17	-2.0042749840637105e-17	-1.4957489625186846e-16	-3.69704375011478e-16	-5.354779628249195e-16	-6.072280161120902e-16	-5.674098606150256e-16	-3.6852257534784408e-16	-2.145098715502755e-16	-9.759005907149902e-17	-8.566043275582381e-17	-1.0626209317036407e-16	-1.193004900295621e-16	1.1370566529097926e-18	5.132626093283157e-17	3.5954781491609107e-17	-1.1861414680210734e-16
45	-1.858418550252785e-16	-1.816272328538583e-16	-2.5322786884869425e-16	-3.412106284856886e-16	-4.244676058787985e-16	-5.049443408444549e-16	-5.919648083547125e-16	-6.051477593480443e-16	-6.048704959012465e-16	-5.902411576573632e-16	-5.873568351711067e-16	-6.978512161956793e-16	-8.256809870762315e-16	-8.226890806159011e-16	-7.124824684243997e-16	-6.183168646713149e-16	-6.695564546242482e-16	-7.822768109934934e-16	-8.0334447769536775e-16	-6.489445485857732e-16	-4.3761227890185573e-16	-3.997694045347869e-16	-5.23721122446649e-16	-7.04493746717545e-16	-7.738085557266914e-16	-7.722188369245154e-16	-7.396930244840349e-16	-7.285694897076048e-16	-6.557029175790726e-16	-4.7762320344048675e-16	-2.746803294605698e-16	-1.4083361182040536e-16	-2.0644623244966887e-16	-4.0547737166916727e-16	-5.826833670616188e-16	-6.970352463494441e-16	-7.823679104645329e-16	-8.960499992854388e-16	-8.886222586458552e-16	-6.034503708856039e-16	-1.9359798903242852e-16	5.280322199869075e-17	-3.5839684062542434e-17	-2.3700745282743565e-16	-2.5805604901267487e-16	-1.7440135338822027e-18	1.141113937213023e-16	-3.0960914709765912e-18	-3.9097428256505547e-16
46	-1.3617980012226464e-15	-1.269232800367694e-15	-1.1386881347197476e-15	-1.070556988597534e-15	-1.131766391803591e-15	-1.2671147412773036e-15	-1.3438034618694767e-15	-1.2520438900861275e-15	-1.1224416432385598e-15	-1.063650364001416e-15	-1.053043318863332e-15	-1.1036868613355312e-15	-1.1155538270125818e-15	-1.0825691499009632e-15	-1.077346295132007e-15	-1.0786166353294212e-15	-1.0550952146519847e-15	-1.0128064529018677e-15	-1.025914038889299e-15	-1.0608425864367124e-15	-1.0027533614507534e-15	-8.194546142823765e-16	-5.77722207017322e-16	-4.28534687112484e-16	-4.889670398495128e-16	-7.057693241566692e-16	-9.2411689551514e-16	-1.046996669916356e-15	-9.82290266807065e-16	-7.581997373989881e-16	-4.473077290043599e-16	-2.3554531136296237e-16	-2.1828174072420528e-16	-3.997529219650483e-16	-5.845218836394178e-16	-7.082567669775008e-16	-6.908194052184766e-16	-5.969457251072671e-16	-5.065484478466355e-16	-3.6908397852088994e-16	-2.6466876152965523e-16	-1.2407774087736595e-16	-4.461811259330964e-17	2.0219199887095544e-17	-1.1437991098378036e-17	3.886715248115899e-18	-5.2503645819096495e-17	-1.1511385953096752e-16	-3.2307293516457493e-16
47	-1.0761586874591936e-15	-1.0142063464197426e-15	-9.79332762025576e-16	-9.762551152630777e-16	-9.739704887172473e-16	-9.746182448516044e-16	-9.413125755579148e-16	-9.326266278220059e-16	-1.046645445690455e-15	-1.1985323567810992e-15	-1.2272799177327762e-15	-1.1477903610109243e-15	-9.843063130503446e-16	-9.01916864909283e-16	-9.382896030441718e-16	-9.503876689857216e-16	-8.327006431480327e-16	-6.952358354340736e-16	-7.21752976872791e-16	-8.781568789115715e-16	-9.56039614815451e-16	-8.356110727064956e-16	-6.685707822356475e-16	-6.175908956765312e-16	-7.485040315871898e-16	-8.90717964440175e-16	-9.10554555927079e-16	-8.567371652722261e-16	-8.021316067941215e-16	-7.76680070176476e-16	-6.936705190064297e-16	-5.476517166887149e-16	-4.75951538483735e-16	-5.314767097101246e-16	-6.484314533437823e-16	-7.760479472788742e-16	-8.566535390198944e-16	-9.124341468292323e-16	-9.40308590383944e-16	-7.62728707699454e-16	-6.192698660149249e-16	-4.941807583364719e-16	-4.896342356993458e-16	-4.416997165245439e-16	-3.611367202532649e-16	-2.485152845062136e-16	-2.9477175571421286e-16	-4.887098696715304e-16	-7.374154609701248e-16
48	-2.085294550684826e-15	-1.989297641958503e-15	-1.7235998080035026e-15	-1.468658967388989e-15	-1.258080819312054e-15	-1.0585847557629017e-15	-9.184113176613787e-16	-9.905825043208812e-16	-1.3908791951307476e-15	-1.7759829241273774e-15	-1.8448242943580837e-15	-1.5172895663965299e-15	-1.1389587771394187e-15	-1.0059378667072886e-15	-1.1697867916953362e-15	-1.2980730400472161e-15	-1.2880911980134638e-15	-1.2975423428162996e-15	-1.4661629911555822e-15	-1.6261110553952317e-15	-1.4932426978068952e-15	-1.1076250802974478e-15	-7.299186574563778e-16	-6.7873676681317495e-16	-8.397000861832481e-16	-9.567120686507561e-16	-8.763424640044411e-16	-6.496136924735162e-16	-3.7803543115797386e-16	-2.2643542747309365e-16	-3.076957150499031e-16	-6.429634243251142e-16	-1.0487626344674517e-15	-1.2083225271592342e-15	-1.1208247794132747e-15	-1.035517208961862e-15	-1.1702530430269008e-15	-1.4048675501667677e-15	-1.5300858923875437e-15	-1.355698047278067e-15	-1.050948978202242e-15	-8.094484618456763e-16	-6.426682899637504e-16	-5.895316443360862e-16	-6.947714405954285e-16	-8.467657846437129e-16	-1.0265577924659617e-15	-1.1170276777115419e-15	-1.1581850523754133e-15
49	2.301401442814094e-16	4.680284155253286e-16	6.89417710054743e-16	8.119293862508921e-16	7.839013596177084e-16	6.688749824810649e-16	5.351391551497036e-16	4.476108044150712e-16	5.11886584958735e-16	6.260071162871034e-16	8.465671274405338e-16	1.1484717418666216e-15	1.2634488123498639e-15	1.1718769175513893e-15	9.218963900287927e-16	7.812093883626526e-16	8.055816072334902e-16	9.368252700743866e-16	1.0356530907503594e-15	1.03980579727502e-15	1.0229613144665195e-15	1.0597681959108154e-15	1.0840621815680538e-15	1.0614049676266218e-15	1.053276677575087e-15	1.0330814384253299e-15	1.0430582060027215e-15	1.1175061561807838e-15	1.200262888094125e-15	1.2480711412289407e-15	1.1412743738370393e-15	8.672816522638359e-16	6.264013368154399e-16	5.399437189387322e-16	5.094837185078121e-16	4.07330117655949e-16	2.364949871930501e-16	1.695989693027397e-16	2.6641772546159063e-16	4.1353130565654226e-16	4.481777921896478e-16	2.5963608020073047e-16	2.1429384837616547e-16	2.239689123240826e-16	2.7129228465242853e-16	1.3605487523135592e-16	-2.888090276970663e-17	9.938083819665308e-17	3.684668558092564e-16
50	-2.312368592236203e-15	-2.293410727268596e-15	-2.1985186095504668e-15	-2.010591322803394e-15	-1.8281505037887264e-15	-1.7819987975603415e-15	-1.829073644950866e-15	-1.8834313447610107e-15	-1.9034195212786774e-15	-1.8755395309466013e-15	-1.856025370833032e-15	-1.824469722469835e-15	-1.7944101150782253e-15	-1.8042727026208728e-15	-1.843549793388566e-15	-1.867041492491078e-15	-1.865292191923718e-15	-1.9118525266121185e-15	-2.015200389336857e-15	-2.053864542089729e-15	-1.9227810846676587e-15	-1.6721808606393242e-15	-1.4780679313903858e-15	-1.431441086365238e-15	-1.5019832912423206e-15	-1.5498410239573901e-15	-1.5352719344234859e-15	-1.4310628051468113e-15	-1.2577779917153888e-15	-1.1245828765069195e-15	-1.0695967646880028e-15	-1.1383601135700567e-15	-1.2445466448774681e-15	-1.3033852776976088e-15	-1.4343447035227336e-15	-1.685194225154775e-15	-2.0121387769304624e-15	-2.1330124168066464e-15	-1.9967059910283602e-15	-1.6372795843080942e-15	-1.422406950565621e-15	-1.346351788456235e-15	-1.3202911335064025e-15	-1.2689670723793178e-15	-1.2150400183330128e-15	-1.24117619395083e-15	-1.3756873600906965e-15	-1.599245909961337e-15	-1.810140913197016e-15
51	-1.31160448706217e-15	-1.2011052114697463e-15	-1.0055377562398744e-15	-7.91044886960887e-16	-5.587055781216931e-16	-3.738685525631582e-16	-2.612078606529141e-16	-4.45745282925038e-16	-7.895942451663724e-16	-9.246446953728053e-16	-8.636155726899327e-16	-5.785484829921153e-16	-5.095422227699275e-16	-7.74942684533347e-16	-1.2514268942175043e-15	-1.5686995619638711e-15	-1.6351300726582118e-15	-1.4936542894807466e-15	-1.2856936354860321e-15	-1.0526272233995785e-15	-8.589743071134665e-16	-6.879539358802363e-16	-6.654099485472555e-16	-5.043975350777404e-16	-3.8394390727608303e-16	-2.7531132171821837e-16	-2.545558459915832e-16	-2.0448774900277342e-16	-6.836229715532307e-17	1.667096845177864e-17	-1.367005750437686e-16	-5.012653064608497e-16	-8.837849380867683e-16	-1.0817259331038924e-15	-1.2374543207003318e-15	-1.4776175049031026e-15	-1.8147627727433216e-15	-1.8782278768846484e-15	-1.6527460185812717e-15	-1.3873388553990843e-15	-1.320702898807609e-15	-1.4643368533419877e-15	-1.5424457278603156e-15	-1.4366217116199751e-15	-1.3707680300255373e-15	-1.5174586527548321e-15	-1.6599559376215193e-15	-1.6244636668755114e-15	-1.4146767138890694e-15
52	2.897328132323456e-16	2.595182533832796e-16	3.565602103814204e-16	5.71064132775363e-16	8.656216059224341e-16	1.0517641990819957e-15	1.0187275499222626e-15	7.387307626089896e-16	7.23420570236094e-16	1.0887113348601214e-15	1.6191810138063549e-15	2.179826408826203e-15	2.3224161342204874e-15	2.220183599469962e-15	1.9967166068178385e-15	1.789746740637192e-15	1.555886509563941e-15	1.4040790850940106e-15	1.2604018648385574e-15	1.1343832026270803e-15	9.488933687616498e-16	8.052497218022587e-16	6.04566119776603e-16	5.984147336199703e-16	6.006585440788973e-16	6.378088355970816e-16	7.343284841564137e-16	8.530883142088311e-16	9.338173662819772e-16	9.631129833381559e-16	9.692391298318276e-16	9.767698499409969e-16	9.71574040436931e-16	8.264624002294906e-16	7.618643833509258e-16	7.940164234638409e-16	8.84516018075364e-16	9.133160572264386e-16	8.424887286448642e-16	6.458274150155712e-16	5.954578687164727e-16	4.603827109834573e-16	2.050970864410079e-16	-1.089657432883051e-16	-3.582218217928072e-16	-4.554318704885903e-16	-4.056699637001012e-16	-3.599174395394573e-16	-4.1989302948868896e-16
53	-5.825845988542119e-16	-5.574616754906972e-16	-5.477046316672139e-16	-5.026107484177129e-16	-3.783477628707053e-16	-1.9499157305958522e-16	-8.0808271625367e-17	-1.247430741866462e-16	-3.5682710298933446e-16	-5.084614264556138e-16	-5.842386019342423e-16	-4.296422988238212e-16	-2.9767173242286705e-16	-2.861174652578676e-16	-4.561731438365017e-16	-5.958106869575855e-16	-6.432345051039897e-16	-6.50890084272626e-16	-7.112056242400097e-16	-7.982155961183963e-16	-7.717199379668272e-16	-6.111902754221252e-16	-3.8194516376778774e-16	-2.589199698795685e-16	-2.3932807770395046e-16	-2.506747591895969e-16	-2.1806745682960123e-16	-1.3050578384849576e-16	-2.5782898957460424e-17	1.471007110564432e-17	-6.832057137593997e-17	-3.1073047104790186e-16	-5.429462382390296e-16	-6.036938188715833e-16	-5.434297398780741e-16	-4.851411400736669e-16	-5.208550286018602e-16	-5.686640678237352e-16	-5.054487587418664e-16	-4.0401056593877034e-16	-2.958863696523252e-16	-2.6758439818898746e-16	-1.421881222222562e-16	-1.7830082648623403e-17	7.058506398962905e-17	3.027281979414443e-17	-5.5420612964077235e-17	-5.577855756413627e-17	-2.852626684388824e-17
54	-1.6247714993590762e-15	-1.5234907806969143e-15	-1.4323182260744241e-15	-1.346421805362036e-15	-1.2454395556953007e-15	-1.1048884306533366e-15	-1.0065105447555998e-15	-1.0243487847546013e-15	-1.1653309160715289e-15	-1.1881370928796276e-15	-1.1990589036456461e-15	-1.0155227996323727e-15	-9.035625237512274e-16	-8.765075557221723e-16	-9.747407150148586e-16	-1.0863751535804016e-15	-1.1627306466461513e-15	-1.1669833660351479e-15	-1.1127142992304081e-15	-1.0281123006277852e-15	-9.465824220969268e-16	-8.42997222752254e-16	-6.855469610497222e-16	-5.111621413232386e-16	-4.2346952194000415e-16	-4.2918834172552765e-16	-4.852437226602718e-16	-4.837297484122137e-16	-4.3912786664811846e-16	-4.766371797110336e-16	-6.602357993635431e-16	-9.041865676079965e-16	-1.0485483642396674e-15	-1.001945750624577e-15	-8.715564624946121e-16	-6.683946618644272e-16	-5.007968586640945e-16	-3.468510784443112e-16	-2.7633696723753254e-16	-3.9126839462947178e-16	-4.572620709591169e-16	-4.812939745050519e-16	-4.3167425999754363e-16	-4.3744101090698117e-16	-5.043847723972096e-16	-5.683788171472536e-16	-5.408738519180484e-16	-5.034584016031674e-16	-5.292211861444695e-16
55	7.758336320309404e-17	2.255126274386906e-16	3.9316971969816987e-16	4.314972350856747e-16	3.0341786951345337e-16	1.0513686677565975e-16	3.145561963095747e-17	7.306915640778732e-17	1.946525977382017e-16	2.7453352964019014e-16	2.421852532824261e-16	2.0213717392654856e-16	1.581052970404436e-16	7.203229929957498e-17	-9.863407193984732e-17	-2.3508435150625853e-16	-2.8183910418358465e-16	-2.0011783268260688e-16	-1.2034425843059157e-16	-7.203833872625627e-17	-2.1667989554252464e-17	9.884946231337564e-17	1.7984745766725731e-16	2.7306882636917345e-16	3.1098962441301256e-16	3.484018040477067e-16	4.141811640788678e-16	5.330274711634253e-16	6.739177238572211e-16	7.293140405173939e-16	6.576758326505863e-16	4.998341619157249e-16	3.4887245639789593e-16	2.0431710869597046e-16	1.4716034112905162e-18	-4.0770525808317133e-16	-8.432084565116615e-16	-9.566361345676346e-16	-7.204023449138226e-16	-2.6782202593017706e-16	3.756592585280854e-17	1.0340632698689002e-16	8.934188105644609e-17	1.5230539149392814e-17	-1.2932556219484665e-16	-3.7306621139073e-16	-4.816272855662178e-16	-4.538538230815135e-16	-4.0550057399519e-16
56	-4.542291174296301e-16	-4.705438238872238e-16	-3.78333005097435e-16	-3.1892481521735695e-16	-3.765292588702494e-16	-4.764512720212432e-16	-5.379265328883589e-16	-4.712873009251696e-16	-4.2399837320576366e-16	-4.77967141574276e-16	-5.14079760290389e-16	-7.327017348940643e-16	-9.287088208473755e-16	-1.0738851409801219e-15	-1.0751371810021516e-15	-1.0718045123018935e-15	-1.1146274418312311e-15	-1.2438860324991483e-15	-1.2810043854308491e-15	-1.1656595026786318e-15	-9.83183778502297e-16	-9.648192230946955e-16	-1.0119896783915757e-15	-1.1327983406265751e-15	-1.1499790678053838e-15	-1.1306235932245997e-15	-1.0900133358084962e-15	-1.0346110616753207e-15	-9.186685653090304e-16	-7.952260430878321e-16	-7.286898822781242e-16	-7.159014669640992e-16	-7.357813494078256e-16	-7.129372574174387e-16	-6.607359474012268e-16	-5.734326889950218e-16	-3.817191978202763e-16	-1.6298490772646845e-16	2.0643487241006693e-17	2.0318682997944353e-16	1.971576529592443e-16	1.6226848401512003e-16	5.303860475701802e-17	-1.1275057395486873e-16	-2.2453970858689443e-16	-2.0681360442150132e-16	-1.689496788732822e-16	-1.9526834593943016e-16	-3.010827458480252e-16
57	1.4102310265589534e-16	2.2599021492724233e-16	2.391247731138253e-16	2.520719576002756e-16	2.8711335820451287e-16	3.457666415878232e-16	3.396883706022822e-16	2.5703243205701823e-16	1.4250371794782529e-16	-6.256219274518663e-17	3.292546976022429e-18	1.3600684316351295e-18	9.953351478742573e-17	2.026167143165378e-16	5.281259075015532e-16	9.42243348260382e-16	1.2202032517964467e-15	1.0530621216114413e-15	5.369277534212471e-16	9.751548299546059e-17	-1.4775742391607083e-18	8.333657761837912e-17	6.48117068454384e-17	-2.358092445817135e-16	-4.533971547726884e-16	-4.424088107355437e-16	-3.4920618165887638e-16	-4.4382864342133427e-16	-6.747112067163285e-16	-7.721076979006529e-16	-5.890615371162499e-16	-3.353613324921648e-16	-2.2847511288678433e-16	-3.666018205716391e-16	-3.829497074062193e-16	-3.090494994263982e-16	-1.224999434458897e-16	-9.503677401255272e-18	-1.3554427639580683e-18	3.232965724764294e-17	-3.7986648591720903e-17	1.9432057303444036e-18	4.6592726210160637e-17	6.764162059506225e-17	1.235012976936806e-16	1.5371514838721327e-16	6.735901089419392e-17	-4.524468524183013e-17	-1.603249589777475e-16
58	1.1977790287457757e-15	1.1647086812756859e-15	1.1202647667233642e-15	1.1789523679112254e-15	1.2632703761670476e-15	1.2870953780417252e-15	1.1712787982478567e-15	1.0209809534528143e-15	9.812050061526093e-16	7.65720753314172e-16	6.265911017253197e-16	3.414161933532004e-16	2.3347940636295074e-16	2.7357071567643826e-16	4.9978847777989e-16	6.704175265069957e-16	6.98382570110183e-16	5.478642361945985e-16	3.6853723742601557e-16	2.5623247449683806e-16	2.561502578040994e-16	2.6813728025338395e-16	2.3457046598067953e-16	9.528439896386366e-17	-3.385315973461606e-17	-1.1088956830138764e-16	-1.08746946458014e-16	-1.1050606920964269e-16	-1.5910627173463777e-16	-1.841579317731402e-16	-1.0781885102256418e-16	1.1151627784623178e-16	4.0598268422413114e-16	6.254011637933538e-16	6.091480579364377e-16	4.198544744192108e-16	3.0096092709025765e-16	3.2548564453834675e-16	4.194677305755952e-16	4.834416068239573e-16	3.710314223798395e-16	3.1938574301647944e-16	4.2949229077121466e-16	5.703514577055392e-16	6.758990453640679e-16	5.863043172977914e-16	3.5611948764232554e-16	3.0943089615099275e-16	3.91373057700095e-16
59	1.705543205304233e-15	1.749356257983898e-15	1.7448046889731727e-15	1.79306750065992e-15	1.879832587242209e-15	1.8548640411017768e-15	1.6794582598373274e-15	1.4564232478490454e-15	1.434848371294831e-15	1.3740482967460158e-15	1.3547112073026476e-15	1.1417332196006233e-15	1.0153005594616754e-15	1.0127081596948777e-15	1.1884872468648702e-15	1.327451361609081e-15	1.3361684527801125e-15	1.1995564146329771e-15	1.0729752479059713e-15	1.036650562202704e-15	1.0644189207169044e-15	1.0697586031342658e-15	9.683719398587866e-16	8.371553301581305e-16	7.331335229536514e-16	6.552649158117943e-16	5.84278019069699e-16	5.596037199706152e-16	5.676196207767248e-16	6.279459844557234e-16	6.528294093617645e-16	6.811199851380804e-16	7.445648564975958e-16	8.914790086397987e-16	9.52511553161471e-16	8.4657856542538e-16	6.416493316244476e-16	5.082100965412063e-16	4.898465236261679e-16	5.774577776322265e-16	5.184798458760103e-16	4.990513024510678e-16	5.77019459830496e-16	7.68202421549495e-16	9.510963443663835e-16	9.481901484463569e-16	7.721434899378771e-16	7.411992580181229e-16	7.396534362248587e-16
60	2.814883223204085e-16	2.293303945552525e-16	2.171721026047618e-16	3.063246790737689e-16	3.891816395759918e-16	3.870517786911261e-16	2.712826506163894e-16	8.291374137244857e-17	6.687252360210934e-17	-3.951650794151168e-17	-1.3002860730226308e-16	-3.2606595175958805e-16	-3.9735819129533124e-16	-3.3389111882936767e-16	-1.1091803475450472e-16	3.299621220151132e-17	-8.175209040736595e-18	-2.023017101387438e-16	-4.00032780122735e-16	-4.83698871363197e-16	-4.681368010349455e-16	-4.0851662170136027e-16	-4.719907525308692e-16	-5.55313713604917e-16	-6.838700507346009e-16	-7.782906118537605e-16	-8.08747891530838e-16	-8.01568265574878e-16	-7.918999599260677e-16	-7.906485503949544e-16	-7.616703964815248e-16	-6.832923326760744e-16	-4.968671221781905e-16	-3.16719574615136e-16	-2.5736659116114187e-16	-3.4726128489171707e-16	-4.559130582595955e-16	-4.551294360773731e-16	-3.70059470773885e-16	-3.4813480361156386e-16	-4.340784318810508e-16	-5.050998826025029e-16	-4.860638886758661e-16	-4.2995610967753324e-16	-3.4272494485894563e-16	-4.093743982496555e-16	-5.116631832886838e-16	-5.260928559144065e-16	-4.846094430962271e-16
61	-2.3055252708478154e-16	-2.0215440651386356e-16	-7.96071581548599e-17	5.084389848210583e-17	7.075115520810744e-17	1.0163038858179626e-17	-9.901495396635313e-17	-2.4468323533128014e-16	-2.0544238374933258e-16	-2.818081451311527e-16	-2.1731259547967765e-16	-4.2875133322233215e-16	-7.160916610251628e-16	-9.888256889833095e-16	-1.0184404809342846e-15	-9.21903194145173e-16	-8.313989517097769e-16	-8.70285791815973e-16	-1.0025257645473517e-15	-1.1236086027417685e-15	-1.1545648359578042e-15	-1.059029273328113e-15	-9.574807397570971e-16	-8.42517635287314e-16	-8.938826456098604e-16	-1.0717931938766047e-15	-1.196540525205167e-15	-1.1814273372106303e-15	-1.0498014339982255e-15	-9.748655405589072e-16	-1.0087886280203962e-15	-1.0402058574283643e-15	-9.528373213161819e-16	-7.371531923986185e-16	-6.58585774612338e-16	-7.73088244428893e-16	-9.574250941183077e-16	-1.0554760037303113e-15	-9.919415102295252e-16	-8.670692524419032e-16	-8.104103558560501e-16	-7.579321443706761e-16	-6.060256701920447e-16	-2.999914914459041e-16	7.970379559151143e-17	2.736245209749123e-16	2.0763259737740853e-16	1.5795228707311326e-16	1.3270415576359957e-16
62	-4.790018454507053e-16	-5.971021497184805e-16	-6.529198639247266e-16	-6.051511034976683e-16	-5.410847946784283e-16	-5.341156222584956e-16	-6.444812309032287e-16	-8.175934636286444e-16	-7.908825568946942e-16	-7.702979329213964e-16	-6.301993641661456e-16	-7.572765437955041e-16	-1.0574960383895867e-15	-1.413358035394484e-15	-1.5832371468377304e-15	-1.6193286401089721e-15	-1.6179591289974342e-15	-1.6343594693543924e-15	-1.6053128468451042e-15	-1.4730118635612176e-15	-1.3253300130690117e-15	-1.2852337715378527e-15	-1.3922943283967461e-15	-1.4944740365418672e-15	-1.5784339639237491e-15	-1.6945401729520829e-15	-1.8155584919087477e-15	-1.8251323317362084e-15	-1.6536288839016203e-15	-1.4280124798607529e-15	-1.3523555496118214e-15	-1.39422485383765e-15	-1.3753341855171136e-15	-1.221415237526268e-15	-1.0962643008264322e-15	-1.215594273820588e-15	-1.4816423231855063e-15	-1.6358150482623107e-15	-1.5140656316985305e-15	-1.2902889019742955e-15	-1.1268518317204238e-15	-1.0665486169201012e-15	-9.578676994219473e-16	-7.7538742042034e-16	-5.353339362271126e-16	-4.550550225825336e-16	-5.827156511239208e-16	-6.458811446792758e-16	-6.546440691630186e-16
63	-2.0273047137767663e-16	-4.1605486177171627e-17	-1.9752860939569367e-17	-1.5921416579884805e-16	-3.4308538644590386e-16	-3.516201404777781e-16	-2.2894143520973195e-16	-9.703739528022914e-17	-1.5518839215459482e-16	-3.3441984859651596e-16	-4.1899028139882653e-16	-3.7271048840840657e-16	-2.977204351069442e-16	-2.887577109695652e-16	-3.0767450492337627e-16	-3.142736119793043e-16	-2.7927927720500744e-16	-2.2270841957003596e-16	-2.2986426413519503e-16	-2.9078842383597733e-16	-3.5100041459841764e-16	-3.92315120655705e-16	-3.1601186406393325e-16	-2.334059977198665e-16	-5.3434002663331636e-17	7.315323226872414e-17	6.562549574883693e-17	-6.696112736283336e-17	-1.8976272739832604e-16	-1.4517053273386166e-16	5.851359476048453e-17	2.4098160268840407e-16	2.7402848542171613e-16	1.398761873062484e-16	-9.006510125117087e-18	-3.468209039499142e-17	-1.6496210402154687e-17	-5.4994656537666573e-17	-1.3805426345854135e-16	-2.7159692540110843e-16	-2.443624370462842e-16	-1.2025159290270993e-16	-3.067622781640052e-17	-9.72404999303931e-17	-1.9400366754030734e-16	-2.115247329741207e-16	-2.1959511456166779e-16	-1.332618291621305e-16	-1.3306356817852516e-16
64	-3.526085022286867e-16	-1.6878937775379794e-16	-2.993779912615873e-17	7.911307311597666e-17	1.6449329638593706e-16	2.009261710191716e-16	2.0768370133409085e-16	1.8144461686143468e-16	3.087736050043157e-16	5.079138707209554e-16	6.395061335345141e-16	8.558432145915266e-16	9.026343394701995e-16	8.177393457159457e-16	6.224888973290736e-16	4.520482566512458e-16	3.4172257755636844e-16	2.982240494576432e-16	2.4592509727581197e-16	2.448297775200821e-16	2.802702991557016e-16	3.004788390189666e-16	4.683952541908081e-17	-1.9642559228717482e-16	-2.671569283489416e-16	-4.0014273359404444e-17	2.217208800333191e-16	2.9969920289197617e-16	2.2654521512812884e-16	2.8505522862106785e-16	4.306032182435144e-16	4.2682255204630774e-16	1.274145217532997e-16	-2.3911081819321996e-16	-2.7713098018420666e-16	-3.152634573414253e-17	5.2898139475716075e-17	-1.7071778694966595e-16	-4.319718915028481e-16	-5.345685260558623e-16	-3.465135584409496e-16	-2.966385501078336e-16	-4.794857429196314e-16	-7.434737685520331e-16	-8.266135707426895e-16	-8.349529884440323e-16	-8.397289026180035e-16	-7.754455250543647e-16	-7.063324038504595e-16
65	-9.130385077728205e-16	-7.068627660838531e-16	-5.107874071590201e-16	-3.5483795988438335e-16	-2.1399856216842245e-16	-3.282767607910711e-17	1.5339139464226224e-16	2.3898542830161846e-16	2.439848035013805e-16	3.297774072750042e-16	4.356606539153801e-16	6.527689061941011e-16	6.648957447686764e-16	5.049922807557392e-16	2.38786456465941e-16	2.0908437646120855e-17	-1.2356049142699506e-16	-1.6272539761464257e-16	-1.746944058775045e-16	-1.514007289520211e-16	-1.4103178349822555e-16	-1.675023521357613e-16	-2.8959757863101774e-16	-3.56284294001902e-16	-2.9936358940482924e-16	-1.4436447267946955e-16	-9.939645762872658e-18	7.560817068892159e-17	1.507171891291209e-16	2.8807025825188474e-16	4.2633254009017893e-16	4.304324962554528e-16	3.053561789569454e-16	1.2902717236176688e-16	7.851901035918524e-17	2.0037500732851254e-16	2.7736703507365644e-16	2.1214716578614675e-16	9.474547260275919e-17	-1.1608261640362672e-16	-1.232796515705868e-16	-9.934672591648834e-17	-1.2970017088500595e-16	-2.5355354681090983e-16	-3.7817901011356983e-16	-4.906876294879971e-16	-6.012358635765645e-16	-6.11442309470246e-16	-6.33209031367237e-16
66	-7.153549715539062e-16	-5.746947708651225e-16	-4.0975956443991014e-16	-2.844468459936392e-16	-1.9057933751770941e-16	-1.2616914524215594e-16	-1.8854220958142458e-17	2.624080898499283e-17	1.6374264334510603e-17	5.967116801944349e-17	7.565157218664015e-17	2.0290093738411548e-16	1.82149884801946e-16	6.18824788796563e-17	-1.761016778290757e-16	-3.0695494154224194e-16	-3.5851513515606025e-16	-3.808964709377846e-16	-4.481975397362111e-16	-4.484702143925063e-16	-3.080521854313118e-16	-5.380961314865941e-17	4.687800547893605e-17	1.3098645666533446e-16	1.3441650401272153e-16	1.614999094843991e-16	1.9456121662389858e-16	2.0252296843917595e-16	1.515359280453625e-16	2.5236967377389434e-17	-2.41169277177105e-16	-5.714880756122642e-16	-8.359271270604641e-16	-9.069414078339917e-16	-8.354822441613083e-16	-8.504764836370999e-16	-9.68497012362711e-16	-1.0672299026766043e-15	-9.920874967378844e-16	-8.688788075529009e-16	-7.146644629659724e-16	-7.488796338896992e-16	-7.350823936041915e-16	-6.613474898479724e-16	-5.893940862671425e-16	-6.992565471006333e-16	-8.627718901969205e-16	-8.724326857178507e-16	-7.489458568959773e-16
67	-1.2957229803672655e-16	-3.050478524709002e-16	-5.933649154565844e-16	-9.444362325584742e-16	-1.1857177256193553e-15	-1.2398292553265433e-15	-1.1350749851980408e-15	-1.0203073763142345e-15	-8.249953960031096e-16	-6.243914458396172e-16	-3.617552132145008e-16	-9.095630717636738e-17	1.4338235546347815e-17	-4.6615624246765747e-17	-1.6994824373050804e-16	-2.1337076108645211e-16	-1.682348301580632e-16	-1.0341435186236269e-16	-6.94693477091145e-17	-2.1306151071970528e-17	5.676444520618701e-17	1.5337390546011074e-16	8.963056929728952e-17	-1.1772805560287093e-17	-1.6250933417619024e-16	-2.8628273126917937e-16	-4.1164051330300905e-16	-5.025574414722092e-16	-5.252380038725903e-16	-4.892559872943725e-16	-4.682995960963971e-16	-5.603918236791596e-16	-6.72940877425224e-16	-7.321227871491432e-16	-6.901792645235153e-16	-7.058463287520843e-16	-8.338142973007544e-16	-9.595547596078526e-16	-9.928039030851908e-16	-9.751889528983613e-16	-1.0010373109229159e-15	-1.2258950549652779e-15	-1.468137441105608e-15	-1.6757858976957956e-15	-1.7069688340142418e-15	-1.6921489156973553e-15	-1.5760812879176684e-15	-1.4392674572556076e-15	-1.2335536304365067e-15
68	-6.349026931884644e-17	-3.377532334653595e-16	-5.961608062173068e-16	-8.169296204468277e-16	-9.574702025180522e-16	-9.998225424041462e-16	-1.0088567569957938e-15	-1.0113732913394224e-15	-9.004447369475296e-16	-7.260752227525943e-16	-4.284989512795242e-16	-1.1136932369996906e-16	4.4725309868363725e-17	2.610856690037627e-17	-5.670724151340329e-17	-1.3795918086982708e-16	-2.0270505573057192e-16	-2.6461044409079343e-16	-2.995661680714823e-16	-2.729055559954214e-16	-2.2689668671974025e-16	-2.090776964255188e-16	-2.556096994475743e-16	-3.109191168150816e-16	-3.3016910658645875e-16	-3.613868256321017e-16	-4.873557827148515e-16	-6.475787304815904e-16	-7.162000444886936e-16	-6.259921417871672e-16	-4.657769066645522e-16	-3.9209037328201755e-16	-4.01437871429955e-16	-4.1268972445022253e-16	-2.9376276840663233e-16	-1.7215703073229715e-16	-1.7036900421809517e-16	-2.926370644808529e-16	-4.035893651492483e-16	-4.776267284727564e-16	-5.467043921223253e-16	-7.940313562088847e-16	-1.1548133886044557e-15	-1.550279518664914e-15	-1.7031586418102704e-15	-1.6422134759004475e-15	-1.447569831323167e-15	-1.2776152555416663e-15	-1.0966262671938536e-15
69	-2.359780766731494e-15	-2.2524552519470976e-15	-2.044802398825293e-15	-1.969067077026356e-15	-2.0313559594296736e-15	-2.053183433277048e-15	-1.905477973061646e-15	-1.7328267675360484e-15	-1.818638218808855e-15	-2.071550410689488e-15	-2.2277606376732516e-15	-2.085202121676379e-15	-1.8164067440911337e-15	-1.6407631663055882e-15	-1.6573597234653175e-15	-1.6812363154752198e-15	-1.6290159176859398e-15	-1.613211391368253e-15	-1.7212509924798144e-15	-1.8291971575509363e-15	-1.762478651715336e-15	-1.5105728470980956e-15	-1.2704470581017408e-15	-1.2005418538030778e-15	-1.2609814181901675e-15	-1.2640229393502914e-15	-1.1535662535780262e-15	-1.0132715415136252e-15	-9.249263746819398e-16	-9.274894776543887e-16	-9.915317778759228e-16	-1.0487516713972204e-15	-1.1239308512551033e-15	-1.1606642951392957e-15	-1.1452144024319023e-15	-1.1341192858809544e-15	-1.2005801059944215e-15	-1.2758930494672398e-15	-1.2705569207689523e-15	-1.1528044635966475e-15	-1.0125022154202802e-15	-1.0096562062035783e-15	-1.0862484080610573e-15	-1.1366379136662863e-15	-1.1597770036979997e-15	-1.1355731200725372e-15	-1.1591076876246882e-15	-1.1779449582811992e-15	-1.2009937394999659e-15
70	7.250116531166321e-17	-1.1724607249739504e-18	1.1820000529484036e-16	2.8793527335724914e-16	3.427377873757694e-16	2.564914430960511e-16	1.506940482875753e-16	1.9937167857568568e-17	1.5708827373361332e-17	6.019375424243746e-17	2.495683426219023e-16	6.700481176145097e-16	9.003545809080798e-16	7.648662457324059e-16	3.108426077789598e-16	-1.5674274632843364e-17	-1.960192594849475e-18	2.5142774425982235e-16	3.940032647368498e-16	3.724156233562748e-16	3.48598700117064e-16	4.939064369669826e-16	5.212210876625953e-16	3.9584783474522515e-16	1.417124364021315e-16	5.3488547331988605e-17	2.7735837169265114e-16	7.046734267028732e-16	9.932622398802863e-16	9.71677505526298e-16	6.490976083156339e-16	2.745191282718564e-16	8.264185475465046e-17	7.900567395255576e-17	3.418737799000301e-17	-2.9700034763592224e-16	-8.857526823699069e-16	-1.27950555746912e-15	-1.1400191830228886e-15	-6.681701970192728e-16	-2.3627052117623194e-16	-2.854985879651329e-16	-5.491352913320019e-16	-8.030314003976788e-16	-7.967017668727888e-16	-7.624231835355471e-16	-7.489632949433067e-16	-6.958075411111727e-16	-6.318764479589501e-16
71	-1.8865733683275032e-15	-1.8193523408094966e-15	-1.802737263488221e-15	-1.7792267045368106e-15	-1.7277363707765748e-15	-1.6556868701077026e-15	-1.6005401906355264e-15	-1.5753764424433797e-15	-1.6202975576918324e-15	-1.6363668701117453e-15	-1.746949787951475e-15	-1.7044009438303438e-15	-1.6274256558497366e-15	-1.5129104001098436e-15	-1.499856705330784e-15	-1.543383025540247e-15	-1.5974221951556772e-15	-1.605775751885481e-15	-1.6063639108433862e-15	-1.608676712284219e-15	-1.6073185495093008e-15	-1.5067310383877562e-15	-1.2907268465383089e-15	-1.0743459773563221e-15	-9.595231447569108e-16	-9.072963087707688e-16	-8.752082645417609e-16	-8.286300301721087e-16	-8.061794334889262e-16	-8.846756698324314e-16	-1.0407141705633496e-15	-1.159086198901581e-15	-1.1924768386357826e-15	-1.140329816627e-15	-1.0252565241558467e-15	-8.759648187778726e-16	-7.59113351761687e-16	-6.548918445297693e-16	-6.37084861869979e-16	-7.233676237774906e-16	-7.626167344392785e-16	-7.778469160264963e-16	-7.723586549239019e-16	-8.031559773603938e-16	-8.791177925564385e-16	-9.147503971164123e-16	-8.585711742909724e-16	-8.339190652889426e-16	-7.953487172159848e-16
72	-8.119608444988514e-17	-1.586763566748064e-17	5.445955341087071e-17	5.249519281184948e-17	-6.1693919407147184e-18	-4.661550619314959e-17	-9.636285596399025e-17	-1.5238703040776453e-16	-1.842946122154368e-16	-1.8195166571301661e-16	-5.670512693681201e-17	-1.1350894043457113e-16	-3.075018291648895e-16	-5.21038991197303e-16	-5.588843502192774e-16	-5.074722600663223e-16	-5.090261329874533e-16	-6.092111357137982e-16	-6.90759632927471e-16	-6.259618015424967e-16	-4.789036300239736e-16	-4.1582974946068113e-16	-4.697342790798787e-16	-5.887268298873538e-16	-7.021165199984055e-16	-8.218002393118215e-16	-8.884460940977624e-16	-8.391264430969543e-16	-6.631384151399621e-16	-4.803151934037248e-16	-4.1076380145020663e-16	-4.07396794209326e-16	-4.1806257227100523e-16	-4.298589550637754e-16	-4.579134918157417e-16	-5.435693995852886e-16	-6.029163333823104e-16	-6.258861590136693e-16	-5.59433948618671e-16	-4.0419070248968583e-16	-2.4318557481789646e-16	-6.34382959388167e-17	-8.893891607650693e-18	3.4890284199100766e-18	1.3390699840084819e-17	1.3258180905614296e-16	1.917173800222626e-16	2.411264285736244e-16	1.6302453354546405e-16
73	9.443674443380644e-17	1.6830633894474726e-17	-8.286654374480097e-17	-5.3745923645911614e-17	9.180608460799046e-17	2.1884806368753292e-16	1.867431506424356e-16	3.549923666585987e-17	2.3235341143975766e-17	3.388617099577976e-17	1.0364156647575611e-16	-1.2587595953127892e-16	-4.600900266869967e-16	-7.197421128185549e-16	-6.942605670655188e-16	-5.523658965315353e-16	-4.899843874270476e-16	-5.628599882723303e-16	-6.509670949671328e-16	-6.390896856106943e-16	-5.486027305756907e-16	-5.004040828384785e-16	-5.381349947460298e-16	-5.836551458215071e-16	-6.231006268511954e-16	-6.900777334698126e-16	-7.478948591333059e-16	-7.529866601800889e-16	-7.325506350371511e-16	-7.742981142745009e-16	-9.247089254043204e-16	-9.77950231339568e-16	-8.115942013531381e-16	-4.779973092023792e-16	-3.2762669267845307e-16	-4.799827827856839e-16	-7.344632459443873e-16	-8.301980778031098e-16	-7.720960275741177e-16	-7.390301742893728e-16	-8.701544781732016e-16	-9.339231556628885e-16	-7.845945860049056e-16	-5.411771094955101e-16	-3.9292662299326094e-16	-4.0783830340057366e-16	-4.840574193629507e-16	-3.4788432898802093e-16	-2.8437210768665483e-16
74	-1.6402915270325724e-16	-1.5489008114904205e-16	-8.21874574145227e-17	1.2774199710896462e-16	2.8933949660119646e-16	2.978867525213747e-16	8.527036666033496e-17	-2.0910094688928956e-16	-2.4372490905586233e-16	-3.4166331456987607e-16	-3.709430645216663e-16	-6.372904150338392e-16	-8.756865396128985e-16	-1.008834215215733e-15	-9.54964717919818e-16	-9.482918865165264e-16	-1.0649831914939446e-15	-1.238455309090294e-15	-1.2758199022922936e-15	-1.144737534504875e-15	-9.445794907987776e-16	-8.290496841514533e-16	-8.563772173949219e-16	-9.050407182322582e-16	-9.551962250698506e-16	-9.883533062451193e-16	-9.68731616589083e-16	-9.371190764857334e-16	-8.94674700504707e-16	-8.856161529756871e-16	-8.947831249610553e-16	-8.866342448385448e-16	-7.580104861700331e-16	-5.206364577937815e-16	-3.8038503103768086e-16	-3.8600320236859335e-16	-4.515990493108155e-16	-4.766366221389047e-16	-4.488521495955191e-16	-4.541865979432865e-16	-5.646128940608282e-16	-6.429220382988052e-16	-5.044832867462972e-16	-2.250713803306732e-16	5.588892559898554e-17	9.960444573632428e-17	-4.814144860780981e-17	-5.266924060542609e-17	6.093716359654787e-17
75	-7.976450064879946e-16	-8.236338186216668e-16	-8.414219728994424e-16	-8.127185216996293e-16	-7.222396778419517e-16	-5.771002986387034e-16	-5.43647985992265e-16	-7.242077481807416e-16	-9.411814513158525e-16	-1.2075558851362272e-15	-1.2759090217072489e-15	-1.5583011413019795e-15	-1.8207562284869856e-15	-2.0215304769469105e-15	-1.959951513374449e-15	-1.830721170829684e-15	-1.8100838318264707e-15	-1.997738321988056e-15	-2.1345615467797024e-15	-2.0721882092538332e-15	-1.8695614208659114e-15	-1.7541952031848514e-15	-1.7578571882656649e-15	-1.723361549465753e-15	-1.6201147703776288e-15	-1.5094281937774432e-15	-1.4312266564518626e-15	-1.4690273527872351e-15	-1.5103807153298868e-15	-1.5947536000947985e-15	-1.6483706174215096e-15	-1.6139411197942408e-15	-1.4324349051455862e-15	-1.1345093370898185e-15	-9.485727627177627e-16	-9.102088447768615e-16	-8.880141830063488e-16	-8.706826350767105e-16	-8.971411877148402e-16	-8.463752931057541e-16	-8.749139515624855e-16	-7.287892419736745e-16	-5.305919801781222e-16	-2.7211223544088286e-16	-1.2345354771124706e-16	-5.810297342863975e-17	-7.699895006135467e-17	-1.9691748080220714e-16	-2.2010925006634175e-16
76	-2.7465792360364603e-16	-5.262547773598514e-16	-5.917980931148212e-16	-6.470741045489713e-16	-6.676461726125039e-16	-8.424152949739171e-16	-9.8897666274567e-16	-1.0274118495160507e-15	-8.544827247086737e-16	-1.1318414467344446e-15	-8.11022777470227e-16	-1.0834729096554428e-15	-1.1983050448174892e-15	-1.4067619176364178e-15	-1.485133190367103e-15	-1.6407065807725857e-15	-1.7604710955650445e-15	-1.842248005798266e-15	-1.7134915435715984e-15	-1.5045976061158718e-15	-1.457445539979973e-15	-1.6094235239802148e-15	-1.7757047098207846e-15	-1.8037467666145833e-15	-1.770762880033579e-15	-1.7783978472903407e-15	-1.8388994624516638e-15	-1.6235398036079733e-15	-1.2551734825636903e-15	-9.328588242310191e-16	-7.830330648563129e-16	-7.44979030782807e-16	-6.927512979750845e-16	-6.459987710367975e-16	-7.790693979048632e-16	-1.176260620657115e-15	-1.354201340328571e-15	-1.1433418652954243e-15	-5.86861430514794e-16	-8.571253714542767e-17	8.130759301987818e-17	-3.552579014157271e-18	-9.86546642355347e-17	-1.716486554200438e-16	-2.6180858619480357e-16	-4.282268591526422e-16	-6.171129630467785e-16	-6.075295571102311e-16	-4.98024411718764e-16
77	9.620048385884413e-17	9.895281014742409e-17	1.240464055987526e-16	2.518552130276866e-16	3.8224436004722134e-16	3.9804658335335453e-16	2.4688396435079973e-16	1.8350938619558687e-17	-8.710541222135427e-18	-4.397106976542852e-17	-6.048077180891335e-17	-2.426483753609855e-16	-3.9707307188194124e-16	-4.674737497164921e-16	-3.8042407641075766e-16	-3.115600357963175e-16	-3.2926096182185974e-16	-4.3263166044238613e-16	-5.130651388663415e-16	-5.244199343197106e-16	-4.715764710282948e-16	-4.2216832508840835e-16	-4.714984451531449e-16	-5.580267013646286e-16	-6.461915287696201e-16	-6.759942030013483e-16	-6.58862927507093e-16	-6.586469430692026e-16	-7.280212278063975e-16	-7.913539059351943e-16	-7.600806892616102e-16	-6.314217154146133e-16	-4.523858723730389e-16	-3.2678174125044703e-16	-3.673025489135319e-16	-5.255294140255751e-16	-6.909591258790631e-16	-7.582814682660004e-16	-7.433462848716931e-16	-6.505529041532664e-16	-6.354326753112798e-16	-6.34236631214702e-16	-5.593535248724319e-16	-4.59072383438266e-16	-2.738815119822416e-16	-2.304439684921125e-16	-3.3263506599433567e-16	-3.54038465849843e-16	-3.2628417636551526e-16
78	-1.3640633926732545e-15	-1.4428830140139473e-15	-1.4472060363019591e-15	-1.477232773754106e-15	-1.487678499970561e-15	-1.3230316504877494e-15	-1.1772136298524992e-15	-1.1486836233240832e-15	-1.324907178263755e-15	-1.6217549505656378e-15	-1.8088096368277757e-15	-2.1135927734045375e-15	-2.4157114358121628e-15	-2.6755599357255324e-15	-2.5900288653379163e-15	-2.296777931214736e-15	-2.099658783976308e-15	-2.2723661917121163e-15	-2.60740518668751e-15	-2.7386873160351634e-15	-2.4803175260903147e-15	-2.1997195955812247e-15	-1.948062919625479e-15	-2.0135962491898155e-15	-1.9140900193497146e-15	-1.6822075849531158e-15	-1.436778478687103e-15	-1.4374048804666585e-15	-1.5522247820986192e-15	-1.5887457096182602e-15	-1.4788805829268526e-15	-1.326213268159152e-15	-1.2290320608440719e-15	-1.0391141319735082e-15	-7.862893459341906e-16	-4.619059681379061e-16	-2.4977861637357875e-16	-2.3335617872398835e-16	-2.303440558434066e-16	-1.3192026809298872e-16	-9.27283516168151e-17	-1.0736390087423505e-16	-1.5594236114577478e-16	-1.5353345832585828e-16	2.2507274559207115e-17	2.0530852851336924e-16	2.438168957789383e-16	-9.085093709067074e-17	-2.130846606686251e-16
79	-4.572073592836094e-16	-6.289116364954997e-16	-7.909139510687536e-16	-1.0135561660209595e-15	-1.1446655962219512e-15	-9.69147776250822e-16	-6.704322720838485e-16	-6.120344036533696e-16	-8.285295210659584e-16	-1.1266507700793229e-15	-1.1000709858244012e-15	-9.854971215676373e-16	-9.614885321801919e-16	-1.231588252592434e-15	-1.4346341978810909e-15	-1.395334460468454e-15	-1.1575244423366219e-15	-1.0201947987403493e-15	-1.0735315750581048e-15	-1.1832466719561532e-15	-1.2034924570259663e-15	-1.1911295033552067e-15	-1.150473937653212e-15	-1.1819215303826106e-15	-1.0819642301755886e-15	-9.00103569575765e-16	-7.709995579657975e-16	-8.924766872269779e-16	-1.1439159691435883e-15	-1.3035999878249244e-15	-1.2983742089384254e-15	-1.0953935778366578e-15	-9.154850779650622e-16	-7.11045286609083e-16	-5.319645602589619e-16	-3.695259613292008e-16	-3.3275097960240785e-16	-4.214799942961475e-16	-4.809285629647492e-16	-4.0267556855483875e-16	-2.3347995067306713e-16	-9.738116715085651e-17	-1.3314838574990244e-16	-2.5883799704443095e-16	-2.5171916656429084e-16	-1.6469157000760902e-16	-6.963406307266366e-17	-2.8543322190626043e-16	-4.745016333824673e-16
80	4.807985568076294e-16	3.330394046516339e-16	6.641482973860264e-17	-1.2378386453432481e-16	-2.329719949364353e-16	-3.119747981583613e-16	-3.294482183888623e-16	-2.7459851996252604e-16	-1.0516047983310067e-16	-4.1740273756974105e-17	-7.660159552462714e-17	-7.304551197999547e-17	-3.042889847816121e-17	-5.632596364544348e-17	-2.3189102283371634e-16	-4.0239418848799824e-16	-3.9489105644087747e-16	-1.9351885614462793e-16	-2.975869299612247e-17	-5.482370843595639e-17	-1.8049483239831945e-16	-2.0909651577827974e-16	-2.0060656408180024e-16	-1.8728963884505512e-16	-3.3076788068552278e-16	-4.9089944899665595e-16	-5.258445530118344e-16	-4.04745302461436e-16	-2.1880540613137072e-16	-6.517576895742776e-17	1.7651968156711787e-17	-5.0209717772987167e-17	-1.7522176638104024e-16	-2.838502060043672e-16	-3.808800843976306e-16	-5.017323352427573e-16	-6.708067822169246e-16	-7.72314488180327e-16	-6.5777883659274855e-16	-3.806294645831757e-16	-2.3303753503015206e-17	1.1203894794851782e-16	4.938682150765217e-17	-7.626010264348639e-17	-9.551371944622877e-17	-9.601733466555403e-17	-1.3149940071865475e-16	-2.0037581671977537e-16	-2.8104264129346105e-16
81	-8.572022306498495e-16	-7.492143138342406e-16	-6.896921652895171e-16	-6.594337787778908e-16	-6.798367718436825e-16	-7.637376339869738e-16	-8.622094360174298e-16	-9.469969344844551e-16	-1.0022087182953408e-15	-9.80269327017614e-16	-8.535088806131526e-16	-7.215780900233989e-16	-6.746695207191259e-16	-7.163341561387345e-16	-7.6396945631121015e-16	-6.901321650889228e-16	-5.6304046376636205e-16	-5.036584373574083e-16	-6.026557555673275e-16	-7.293670213243841e-16	-7.472270992706217e-16	-6.62897432859951e-16	-6.094657362899662e-16	-6.044579415287097e-16	-6.222007499341669e-16	-6.186223388840549e-16	-5.701254021376051e-16	-5.284208663327543e-16	-4.851723743753578e-16	-4.658388435305828e-16	-4.2773640284264625e-16	-4.0780912822674715e-16	-3.461429051616047e-16	-3.32434750297153e-16	-4.702297802584709e-16	-7.792983290348089e-16	-1.093121385976681e-15	-1.184791745811905e-15	-1.0632874550376222e-15	-8.366037588803815e-16	-7.428465304223101e-16	-7.324080676455018e-16	-6.746402448673294e-16	-4.594122073070738e-16	-2.349151665447715e-16	-1.1377396637625933e-16	-2.1576441790494412e-16	-4.0453005215525347e-16	-6.567276191312885e-16
82	-2.0852354584189713e-15	-1.928367575197768e-15	-1.7106870743956483e-15	-1.5361018750323842e-15	-1.3964443963488057e-15	-1.3260575132394815e-15	-1.3081303841403124e-15	-1.408776718962363e-15	-1.614175400991696e-15	-1.716647697224733e-15	-1.7991349722338624e-15	-1.6733383070030429e-15	-1.5144745202801891e-15	-1.4691832602660855e-15	-1.6755881072279797e-15	-1.966158090862141e-15	-2.1785237136158562e-15	-2.236589023277317e-15	-2.2243134244886452e-15	-2.186855485821894e-15	-2.107769688606355e-15	-1.9282664256949824e-15	-1.7249929061447467e-15	-1.503279552355434e-15	-1.3912645993532106e-15	-1.332376010548364e-15	-1.3335832126556928e-15	-1.3032123262970704e-15	-1.187121675798269e-15	-1.0373765817598877e-15	-9.717726135811253e-16	-1.0886967512113493e-15	-1.348145447066149e-15	-1.5612604786524532e-15	-1.7360686248844957e-15	-1.848764793947101e-15	-1.991543540950787e-15	-1.9675886194279594e-15	-1.79659142203261e-15	-1.5387201409267233e-15	-1.3975807598940591e-15	-1.3812273070019362e-15	-1.3454920140383761e-15	-1.2604459646475939e-15	-1.2005515316621148e-15	-1.2756457142450208e-15	-1.4014009114017397e-15	-1.561148347916198e-15	-1.6854203309778434e-15
83	-1.323095245306738e-15	-1.297223429650445e-15	-1.2077128796773953e-15	-1.0685290421508186e-15	-9.505830648406424e-16	-9.069916717248829e-16	-9.065965572307267e-16	-9.359796255661135e-16	-1.028917729303059e-15	-1.065947524104697e-15	-1.1789840050220332e-15	-1.1325140978211362e-15	-1.0481584564093199e-15	-9.411497901025503e-16	-1.0022909802279013e-15	-1.121303368509954e-15	-1.2330658960474914e-15	-1.2396355166730105e-15	-1.1560078922259468e-15	-1.0566170493446178e-15	-9.738717423436703e-16	-8.543650192214011e-16	-6.709108096043593e-16	-4.2783609750968635e-16	-3.01143006614564e-16	-3.0962241438306837e-16	-3.727111236339793e-16	-3.6903497119904855e-16	-2.9132339206389245e-16	-2.990241623255505e-16	-4.492400916575904e-16	-7.046226443701529e-16	-8.822661251760545e-16	-8.76431294466567e-16	-7.963941178220382e-16	-6.860291613569226e-16	-6.23567326318506e-16	-5.502047516817085e-16	-5.214913245612014e-16	-5.405629800731774e-16	-4.779192257435114e-16	-4.3821506003327923e-16	-3.28962272528718e-16	-2.5518184180352053e-16	-2.5463267375573326e-16	-2.9912381911445805e-16	-2.888525921061905e-16	-2.367339418125572e-16	-1.9434544824438278e-16
84	-1.521165013184686e-15	-1.4336067872785585e-15	-1.3026785560330808e-15	-1.1742232657971672e-15	-1.0902006676840861e-15	-1.0270484645504237e-15	-9.88384783619184e-16	-9.761101590215076e-16	-1.104973575746712e-15	-1.119204021047129e-15	-1.1450528670350661e-15	-1.002342323680631e-15	-9.586781870596363e-16	-1.051793431205691e-15	-1.304266894678199e-15	-1.50202357587625e-15	-1.5554700483247892e-15	-1.4899935324511292e-15	-1.3877547908103178e-15	-1.2715728771941491e-15	-1.1427331747983038e-15	-1.0210411330241094e-15	-8.549979390001448e-16	-7.090747523486613e-16	-5.818037530857024e-16	-4.807058415181962e-16	-4.640877063360933e-16	-4.985700516265514e-16	-5.830927458462107e-16	-7.802387791536271e-16	-1.1152945781528366e-15	-1.4244682346223764e-15	-1.5849863315922181e-15	-1.515461484901264e-15	-1.390441623217643e-15	-1.2541113858207492e-15	-1.156640586354392e-15	-9.862242703338878e-16	-8.074801117253605e-16	-8.073178982134696e-16	-8.584546004434708e-16	-8.866265483369593e-16	-7.82122653328436e-16	-7.164385056412928e-16	-7.48312424123889e-16	-8.189596910012318e-16	-8.405056714749496e-16	-7.99733784094452e-16	-8.276088365079922e-16
85	-1.8124067839692483e-15	-1.7914840190553297e-15	-1.7631821750643434e-15	-1.7153844437349015e-15	-1.614900062058009e-15	-1.5093144172680617e-15	-1.445923219100054e-15	-1.4478440089716367e-15	-1.539400779111548e-15	-1.5934968592425033e-15	-1.6136344089770414e-15	-1.5238890112699467e-15	-1.4424431608451282e-15	-1.33091188854412e-15	-1.3105407603554249e-15	-1.3350579468060736e-15	-1.41446216111309e-15	-1.4742927986094075e-15	-1.46721233687058e-15	-1.370323305632332e-15	-1.256509880753465e-15	-1.1497498760912556e-15	-1.0482656965810545e-15	-8.795907581784546e-16	-6.959117892743978e-16	-5.271554139490795e-16	-4.424199579453234e-16	-4.2832448925965666e-16	-4.1521679623850285e-16	-4.273351450824541e-16	-5.279639069086146e-16	-7.054406930014441e-16	-9.392504208217895e-16	-1.08822121103079e-15	-1.0403884797551873e-15	-8.54294846385204e-16	-6.738885179315882e-16	-5.929997247644138e-16	-6.0637067097113965e-16	-6.585694432784195e-16	-6.033429487589978e-16	-5.585548916417702e-16	-5.391197975241912e-16	-5.363881842708745e-16	-5.941249499125874e-16	-5.909486356426558e-16	-5.574386164687751e-16	-5.242405620628711e-16	-5.606398574316445e-16
86	-1.2501410764378004e-15	-1.2183137608185173e-15	-1.119186340342437e-15	-1.0036927691913892e-15	-9.235726585987545e-16	-8.671006755545045e-16	-8.196133261258917e-16	-8.020561479377969e-16	-8.26090522988923e-16	-7.208228485238562e-16	-8.79945976653667e-16	-8.005162413591433e-16	-7.559719486689603e-16	-6.70845984444706e-16	-6.662935148186825e-16	-6.923842522642027e-16	-7.145720455279179e-16	-6.616600378223467e-16	-5.747040917114158e-16	-5.144800508799379e-16	-5.414049334848614e-16	-5.571516674974047e-16	-5.13588919662635e-16	-3.6229759712945653e-16	-2.5824222131559287e-16	-1.9800672415831634e-16	-1.9702982676048222e-16	-1.9051357089610333e-16	-1.8489792203308364e-16	-2.538459811785752e-16	-4.0788025371807834e-16	-5.556856081675541e-16	-6.123539495162748e-16	-5.632918567067664e-16	-4.76910333258627e-16	-3.319674116509584e-16	-2.490040546491822e-16	-1.9708216001613232e-16	-2.1678811818186638e-16	-3.1986221561451405e-16	-2.9940895176781935e-16	-2.2060979216327008e-16	-1.743502965651675e-16	-1.927923677162763e-16	-2.343512574329566e-16	-2.2485858546395915e-16	-9.882902394824591e-17	-1.055847809621925e-16	-1.3804335831888592e-16
87	5.649879015598258e-17	4.605147576375254e-17	-1.4402065305497477e-17	-1.810581701191529e-17	8.430958901791338e-17	2.0662915587528108e-16	2.5285611445444617e-16	1.524906007707166e-16	1.1573338499183458e-17	-5.3342796070713046e-17	-1.0992822955620402e-16	-2.3141607795353876e-17	6.121226813595374e-17	1.45513988900313e-16	1.6198727501489152e-16	1.1179542798687758e-16	-4.381267270141035e-18	-6.379965597238878e-17	2.1175203676632785e-18	1.3583580852471071e-16	2.1111191237209283e-16	2.668225561778515e-16	3.61871479764747e-16	5.893957977960985e-16	7.269103256292134e-16	6.889600801753014e-16	5.281565126859185e-16	4.711926531329604e-16	5.412181407321245e-16	5.681225645734171e-16	4.2632058166780986e-16	1.675990746365576e-16	2.2169038744655026e-17	6.989289462626891e-17	2.143420576601753e-16	4.173907352759266e-16	5.798941957787669e-16	7.087250062175639e-16	7.125837310352719e-16	5.499827896450291e-16	4.442356980973108e-16	4.4520618367322055e-16	5.154481969011314e-16	5.363915919454882e-16	4.793466645348733e-16	4.1163370541646015e-16	4.809205104153316e-16	5.72770741962128e-16	6.037110907280963e-16
88	-1.9888790352254255e-16	-2.9115184998587305e-16	-4.076249982500674e-16	-3.537699774628642e-16	-1.553492336443343e-16	-9.891573452035177e-18	-7.856620855360468e-17	-2.8728829815547753e-16	-3.183584332973662e-16	-2.8220020042284063e-16	-1.7217348456296424e-16	-3.1424116443253975e-16	-5.310753548719745e-16	-6.363751192968712e-16	-5.400485932662436e-16	-4.498121985103883e-16	-5.499664542811448e-16	-7.647978330631157e-16	-9.126538332172361e-16	-8.493947173264026e-16	-6.615956520273219e-16	-5.175305933576949e-16	-5.572477751496292e-16	-6.522641672056717e-16	-7.701556095939372e-16	-8.954488772404364e-16	-1.0208118390677638e-15	-1.1158650827113012e-15	-1.1109457408597316e-15	-1.0076584615137318e-15	-8.972197037079106e-16	-8.41417707038812e-16	-8.380574613426287e-16	-8.347571385989391e-16	-8.416691889816229e-16	-8.872512791294606e-16	-9.7476727741356e-16	-1.044838682677501e-15	-1.0323781800849096e-15	-9.81688953600914e-16	-9.019814090577104e-16	-7.745111341059525e-16	-6.434066290857204e-16	-5.348766155997622e-16	-4.736828469720649e-16	-4.924760381730619e-16	-5.494848546405425e-16	-4.878500220552883e-16	-5.159237694707264e-16
89	-9.597770780794494e-16	-1.1482345893560926e-15	-1.2446117103335637e-15	-1.1610190093855167e-15	-1.0470039322054343e-15	-1.0683116114066438e-15	-1.2138734216513769e-15	-1.3397063453752184e-15	-1.2380470289960152e-15	-1.1668095657868876e-15	-1.1915185008331027e-15	-1.3853282416193239e-15	-1.5144077620996607e-15	-1.4475101601967947e-15	-1.3038758372800742e-15	-1.3080955478290439e-15	-1.4971263642747507e-15	-1.6360527088442203e-15	-1.6015368749458541e-15	-1.4400990701448757e-15	-1.3021051097519098e-15	-1.2042183388434534e-15	-1.140239764203198e-15	-1.063154528763293e-15	-1.1345826563838593e-15	-1.3990850249590393e-15	-1.6789787425003238e-15	-1.7679101090629432e-15	-1.6190655103272076e-15	-1.3721996942806475e-15	-1.1758920365166108e-15	-1.0551882558036045e-15	-9.975889260189475e-16	-1.036690089800383e-15	-1.2555196883274729e-15	-1.5377997336525328e-15	-1.7459107290380556e-15	-1.781281078253961e-15	-1.6938933282029445e-15	-1.6715119976689439e-15	-1.6264180828067484e-15	-1.5097053570827313e-15	-1.29887863284715e-15	-1.137751464491988e-15	-1.1207535326922563e-15	-1.2552455602810489e-15	-1.3811049889257627e-15	-1.298102423673441e-15	-1.214139392186392e-15
90	-3.6890591809743933e-16	-3.24074251103239e-16	-3.2547173281021134e-16	-3.4613297980112276e-16	-3.372558027608988e-16	-2.668376679385718e-16	-2.496683467904588e-16	-3.2078335751705196e-16	-3.525167472418863e-16	-3.8500504690731645e-16	-2.7363464169205564e-16	-2.8569637733538253e-16	-4.3036226606380545e-16	-6.301113520091241e-16	-7.160833271020716e-16	-7.49196156639801e-16	-8.423865032839715e-16	-9.976082306319048e-16	-1.1008130793517311e-15	-9.972532918709688e-16	-7.343337008972035e-16	-5.24645362642269e-16	-5.094846785695956e-16	-6.493673813125691e-16	-7.975721071829778e-16	-9.261958130462952e-16	-1.0014220465003273e-15	-1.0124464332802507e-15	-9.22842054101016e-16	-7.581057507645276e-16	-6.2649614213309e-16	-6.166466415461482e-16	-6.717433078204306e-16	-7.158731068884243e-16	-7.251238767065876e-16	-7.683854802343643e-16	-8.459594451748521e-16	-8.952392936237839e-16	-7.606792845135972e-16	-5.64921445192403e-16	-3.5276026420713014e-16	-2.8814495414984286e-16	-3.36433869605829e-16	-3.774228539130598e-16	-2.7377790021186676e-16	-1.0880280059526573e-16	-9.767682848886644e-17	-1.509945378049508e-16	-3.0375462342236453e-16
91	-7.750945591862257e-16	-8.567557317089744e-16	-8.710645949425244e-16	-7.551290965606648e-16	-6.436592116938214e-16	-6.36579423955501e-16	-7.502243335782481e-16	-8.369905379854382e-16	-7.91833294593681e-16	-7.925899999545647e-16	-7.29545251025968e-16	-8.502793986405652e-16	-1.0077715739847752e-15	-1.1215362337683161e-15	-1.1404580246245649e-15	-1.1235849079746001e-15	-1.112779692528219e-15	-1.1074521887844648e-15	-1.065233962556923e-15	-9.955484232428248e-16	-9.234074683347612e-16	-9.052957440940689e-16	-8.974882588353721e-16	-9.434773283716615e-16	-9.73645477389507e-16	-1.0535651092082343e-15	-1.1232873053545654e-15	-1.172700277478624e-15	-1.1460981703511255e-15	-1.1006373599786753e-15	-1.12093795738765e-15	-1.1458990765114917e-15	-1.1349016900714352e-15	-1.0243801920184273e-15	-9.480712966155769e-16	-9.734133289637164e-16	-1.0441242535223293e-15	-1.1302774736484519e-15	-1.1318033883773304e-15	-1.0545506246863775e-15	-9.763747960846197e-16	-8.754394846830289e-16	-7.086371258155656e-16	-5.964101905660989e-16	-5.040816547885415e-16	-4.933378315978758e-16	-5.943590090563512e-16	-6.073856416602987e-16	-6.541754581330374e-16
92	-1.8001114538452825e-15	-1.693881439675047e-15	-1.5144870375595886e-15	-1.4202299718072155e-15	-1.4520821153928201e-15	-1.5471790943398828e-15	-1.5300102480108288e-15	-1.376991419299234e-15	-1.2262362849005014e-15	-1.3374516369798914e-15	-1.4947963256557184e-15	-1.675474641688271e-15	-1.6707284384190183e-15	-1.4693333256532852e-15	-1.225683689449956e-15	-1.0587436009627971e-15	-1.041651192335993e-15	-1.0785995693128577e-15	-1.0790228704171203e-15	-9.844412648815153e-16	-8.695233552570274e-16	-8.09068353151114e-16	-8.882257708422205e-16	-9.123033617921812e-16	-9.738244523065414e-16	-1.0692653789729447e-15	-1.2558694229369873e-15	-1.4354991506703502e-15	-1.3921398153459242e-15	-1.0967289215261096e-15	-6.619551205186069e-16	-3.3219281176789356e-16	-2.1982491542374614e-16	-3.436654414639584e-16	-5.821429087550501e-16	-8.826374491461608e-16	-1.099323442772226e-15	-1.17547541955444e-15	-1.242996997605068e-15	-1.299807111605308e-15	-1.4309995621743358e-15	-1.3861887563562446e-15	-1.2087760031750393e-15	-8.543772673921679e-16	-6.623476234132118e-16	-6.101124830502138e-16	-7.283671907171776e-16	-8.281757700622255e-16	-9.608046177306942e-16
93	-1.2018499948731583e-15	-1.2461918779860416e-15	-1.254903798730453e-15	-1.1880707339798331e-15	-1.1344002915550689e-15	-1.1422208772007934e-15	-1.2011955148259484e-15	-1.2358780223169892e-15	-1.1393696542729024e-15	-1.0798768866964589e-15	-1.1416422666721381e-15	-1.2600760206792852e-15	-1.3521237823776414e-15	-1.3013502541873089e-15	-1.187201901362977e-15	-1.1650576704963277e-15	-1.2957892183382886e-15	-1.41529087712927e-15	-1.397168810511469e-15	-1.2310671219469677e-15	-1.0702403284617023e-15	-1.0314186468011644e-15	-1.1395343911533198e-15	-1.2123829909371792e-15	-1.2720990926011537e-15	-1.354314320575559e-15	-1.4683716402170264e-15	-1.519180837209535e-15	-1.4210011881854497e-15	-1.2227863791313083e-15	-1.0672475196831248e-15	-1.0394155290432952e-15	-1.0314508995844778e-15	-9.92910117309883e-16	-1.0013811440984916e-15	-1.1035039213040399e-15	-1.2769033166249307e-15	-1.3431255941325837e-15	-1.2354542933629125e-15	-1.189950320825467e-15	-1.1935549710839358e-15	-1.2794572356155529e-15	-1.2518983388770817e-15	-1.1048073635640104e-15	-9.155607213152018e-16	-8.986708341771924e-16	-1.0068358956156834e-15	-1.049288484590883e-15	-1.0537259052345848e-15
94	-5.802122721396441e-16	-7.08001721284573e-16	-8.207906055068317e-16	-9.088831043304495e-16	-1.0358613706338797e-15	-1.2144109646406375e-15	-1.3709690007004782e-15	-1.4209626817005144e-15	-1.4250149334932423e-15	-1.308337953448284e-15	-1.0234274320368337e-15	-7.110610189543398e-16	-5.372878570497732e-16	-6.147465816723466e-16	-8.13392236810376e-16	-8.386971770681861e-16	-6.432745347482366e-16	-4.849310212849625e-16	-5.872994960443041e-16	-8.269890423219378e-16	-9.007021787615235e-16	-7.505312652352352e-16	-5.72403664840195e-16	-6.30936403767065e-16	-8.483006681910983e-16	-9.945568547556045e-16	-9.12010490839778e-16	-6.81730633212098e-16	-4.498788080742823e-16	-3.409972895369552e-16	-3.080095508074292e-16	-3.5591202062916083e-16	-4.544298823279899e-16	-5.936058288764938e-16	-7.202004152894307e-16	-9.458245588463355e-16	-1.20866942181253e-15	-1.3926417594212831e-15	-1.3681095318013106e-15	-9.662495200075996e-16	-5.482566387739764e-16	-2.5931402669216204e-16	-1.9197439103540603e-16	-2.0994266108412896e-16	-1.8081768063460001e-16	-1.0025994140797145e-16	-1.9146459984464372e-16	-4.724684382948994e-16	-7.710802278353328e-16
95	1.4697405657054067e-16	5.687938611801081e-17	-1.187362039688316e-17	-7.108901081745693e-17	-1.6911313558852465e-16	-2.378935087995838e-16	-2.4667453624527215e-16	-1.7709229119490106e-16	-9.194979803159804e-17	-4.8243751555731104e-17	-3.418455524853692e-17	-9.346313140044302e-17	-2.1456598588790482e-16	-3.137601217470859e-16	-3.658934248113117e-16	-3.8116353350919017e-16	-4.175505029505556e-16	-4.3696363637314645e-16	-4.608179241188056e-16	-4.465654295705878e-16	-3.563497079489013e-16	-2.1026837447111763e-16	-8.196080614505853e-17	-2.401142309382252e-17	-1.0991667910756642e-16	-2.9083304369734307e-16	-4.259834216585644e-16	-4.590405024214527e-16	-3.692195414866949e-16	-2.2550554453857224e-16	-7.777387718863666e-17	2.9351133250033305e-17	5.342354803538168e-17	-1.532462169685306e-17	-1.2772405968286662e-16	-2.4574420949597247e-16	-3.3918725093092864e-16	-3.7779182942476375e-16	-2.660239857821619e-16	-5.4353281638335743e-17	1.5890269036672853e-16	2.455778739361515e-16	1.8491027076679085e-16	1.8624483999737964e-16	2.923227954248999e-16	4.3793958786910215e-16	3.779479849495546e-16	2.5764262850419213e-16	4.729041660337065e-17
96	-1.7294365155120561e-15	-1.6394987354308994e-15	-1.5362743319826441e-15	-1.4704453397752578e-15	-1.4590969707691157e-15	-1.4411389841263927e-15	-1.3721129679715522e-15	-1.2913839444758551e-15	-1.3189425051383345e-15	-1.374346086194162e-15	-1.5218538029851449e-15	-1.4745240545163352e-15	-1.3647129086169335e-15	-1.2505643409997488e-15	-1.2648523312165592e-15	-1.3349559829353808e-15	-1.3662924911261152e-15	-1.3186649659245329e-15	-1.2590605333176992e-15	-1.2319043338963136e-15	-1.241501240814486e-15	-1.1848332962096673e-15	-1.014994805271484e-15	-8.110048813077175e-16	-6.922736547879161e-16	-6.480468826136873e-16	-6.743953528407778e-16	-6.969600812757912e-16	-6.980833525339008e-16	-7.286007997840336e-16	-8.247668073343949e-16	-9.596213149365633e-16	-1.1101281857428351e-15	-1.1913021151074583e-15	-1.1449640300552728e-15	-9.501108110976966e-16	-7.621598849134469e-16	-6.515770273379052e-16	-6.770771847066365e-16	-8.046046813248739e-16	-8.222532754218806e-16	-7.720464447882575e-16	-7.222065080715024e-16	-7.627296792863108e-16	-8.18417080951826e-16	-7.908671446180545e-16	-6.525089269889337e-16	-6.328655610712962e-16	-6.822681233406858e-16
97	-1.106230652967272e-15	-9.302456377600779e-16	-6.664786354823997e-16	-4.597314530980911e-16	-3.5404723694008034e-16	-2.599848731270583e-16	-9.623644581255222e-17	6.573270610234724e-17	8.686789709822364e-17	3.432030049924956e-17	5.012007835538429e-18	2.5109646432877872e-17	2.6340477300088047e-17	-4.6819827003659364e-17	-2.0404886241560494e-16	-3.012969760750516e-16	-3.0985931890563525e-16	-2.9122635562927924e-16	-2.701124834378816e-16	-2.366122761819109e-16	-1.540628893741968e-16	-7.777435813503044e-17	-6.896414827138909e-17	-8.218331177739098e-17	-9.4536207210784e-17	-7.942326895286005e-17	-2.392709762642449e-17	5.591469484823181e-17	1.521590904050193e-16	1.7630628982712402e-16	8.446004559051127e-17	-1.415942421925167e-16	-3.7156371632618995e-16	-5.172889080824942e-16	-5.354308644129065e-16	-5.386154094001785e-16	-5.480119889094105e-16	-5.946611190506524e-16	-6.475532795762097e-16	-5.458894126800215e-16	-3.7939831889665937e-16	-2.746453141778275e-16	-2.8599382071792347e-16	-4.122613333003055e-16	-5.175307254239314e-16	-5.071527451024826e-16	-3.729644575714936e-16	-3.617719291961771e-16	-3.350586860971401e-16
98	-9.328697455172665e-16	-1.0480572600537039e-15	-9.614066477498656e-16	-8.613239100659231e-16	-9.242719843548918e-16	-1.1311225731387267e-15	-1.2239804539415531e-15	-1.2584227811015491e-15	-1.1716339050385265e-15	-1.0408584433012527e-15	-9.10408245446414e-16	-6.756360214423187e-16	-4.894794183088733e-16	-3.9256441089871877e-16	-4.0261133878145307e-16	-4.3598607080884386e-16	-5.491774801247713e-16	-7.52506929116475e-16	-9.50971136043195e-16	-9.407684483010922e-16	-7.072718961988892e-16	-3.5250475437181215e-16	-2.4356276085394183e-16	-1.8511810825357815e-16	-2.352111551321905e-16	-2.521094062902582e-16	-2.4476350962598213e-16	-1.8551557707112097e-16	-1.0642801128179138e-16	-1.2902711516293767e-16	-2.6356695975227846e-16	-4.457213221452603e-16	-5.26467447017357e-16	-5.90539883636498e-16	-8.467747459158675e-16	-1.4516469805931027e-15	-2.1031704211839017e-15	-2.343047610504138e-15	-2.1187113056718107e-15	-1.7334317613749423e-15	-1.5245152463342719e-15	-1.5666277611557713e-15	-1.5306793960853412e-15	-1.3596822836465405e-15	-1.1238447208286748e-15	-1.1060314142764638e-15	-1.1435076190768532e-15	-1.221900731981344e-15	-1.2374954914124335e-15
99	1.1882511852201686e-15	1.1998736359732663e-15	9.04577896640509e-16	6.165626332393116e-16	6.333690473161147e-16	8.342515502411419e-16	8.941872029553175e-16	6.282170404323916e-16	5.71262938872815e-16	8.023239322161934e-16	1.3557096928594931e-15	1.9205993496677683e-15	2.1139660547742306e-15	2.0924230882752815e-15	2.0077371664055993e-15	1.9110522465839157e-15	1.7322483408450166e-15	1.5897095839067297e-15	1.5588703641212527e-15	1.6884113203300518e-15	1.7760316398498363e-15	1.7346114187518638e-15	1.418853999055209e-15	1.2894958859153032e-15	1.3009198798478633e-15	1.3526139972956864e-15	1.3049000720317331e-15	1.2777596632301041e-15	1.434449614045835e-15	1.7357475178607898e-15	1.825281219761677e-15	1.4704944163471115e-15	1.023193104071982e-15	8.099818338938343e-16	9.927799637227113e-16	1.0144553365741975e-15	5.959657633411679e-16	1.1939469321865303e-17	-1.77771403905237e-16	9.71687002437283e-18	2.846435028818458e-16	1.6571572757086341e-16	-5.880607965540219e-17	-7.26539801107977e-17	7.527173393253739e-17	2.281107712338873e-18	-3.18612088243241e-16	-3.4041528633589564e-16	-3.0013215245733626e-18
100	-6.687092440908093e-17	-4.319614327181117e-17	1.7480731327527663e-17	2.0715255940643397e-16	5.012293945548441e-16	7.642007716034958e-16	9.017085049209817e-16	7.300611873216306e-16	4.987911941703147e-16	4.507969269276828e-16	6.212732095668108e-16	1.0586560721140792e-15	1.2004515302512484e-15	9.561460462816127e-16	4.710893401675446e-16	2.583041109829754e-16	3.605570369177575e-16	6.071575748970474e-16	7.598605553239662e-16	8.822619542981558e-16	1.0649986454700585e-15	1.2889284071632e-15	1.237258364631937e-15	1.1346353674021056e-15	1.0223783528442125e-15	1.013584673122054e-15	1.050790027873128e-15	1.1223603764626661e-15	1.2378076154658826e-15	1.3347441341500948e-15	1.2133896283593333e-15	7.908662711970256e-16	3.3773788022561504e-16	6.322586922273753e-17	-7.229842037822975e-17	-2.823551853301724e-16	-6.012926478237845e-16	-7.458275326227879e-16	-6.592497893873636e-16	-4.685521463411542e-16	-3.4732458583924605e-16	-3.736524497023654e-16	-2.5872018373215336e-16	-6.765894594412441e-17	-3.313307986518803e-17	-3.186352106824918e-16	-6.083262403995212e-16	-5.219731180623798e-16	-2.1691304954609138e-16
101	-1.8060529841160534e-15	-1.7439574438133458e-15	-1.5706324235366074e-15	-1.4606519654444026e-15	-1.4503472900273079e-15	-1.4760011336506137e-15	-1.3898415650928387e-15	-1.30624503125838e-15	-1.35476087795775e-15	-1.5482306899183657e-15	-1.7743826953513178e-15	-1.7917197988132123e-15	-1.6177528913208135e-15	-1.3933603566965597e-15	-1.3430526669654404e-15	-1.4075270853548684e-15	-1.4915053971952414e-15	-1.4979825245758856e-15	-1.5148915270230405e-15	-1.5398454788866277e-15	-1.5291140545399191e-15	-1.3932552699067487e-15	-1.2629089002445467e-15	-1.0497308348645485e-15	-9.46072908698787e-16	-8.7509038102619505e-16	-8.6952496076914675e-16	-9.37008118887823e-16	-1.0272118231051705e-15	-1.0858522619808767e-15	-1.080258436264374e-15	-1.058464232542983e-15	-1.1540936019185844e-15	-1.3117163829342238e-15	-1.4173194415945725e-15	-1.5004131090398307e-15	-1.5673057235692952e-15	-1.6070854045576714e-15	-1.5995099954376683e-15	-1.514993277625032e-15	-1.3280835526368526e-15	-1.2610125139135095e-15	-1.2618375445699375e-15	-1.2657327086210467e-15	-1.2559184480599715e-15	-1.2321306329993125e-15	-1.1953522399683968e-15	-1.1943315044126236e-15	-1.244670820380211e-15
102	-1.4030176516701336e-15	-1.1712214311155267e-15	-9.60132139425133e-16	-8.890406660876799e-16	-9.354176762235392e-16	-9.714956387432587e-16	-8.955657008511546e-16	-8.242120482059985e-16	-1.0297441301290293e-15	-1.3461103121827129e-15	-1.5616057688147782e-15	-1.409545294995829e-15	-1.0665166216897612e-15	-8.561910479251434e-16	-9.90574452734592e-16	-1.2091500830396666e-15	-1.2704383602017276e-15	-1.166683307064847e-15	-1.1176070942320074e-15	-1.208849959543164e-15	-1.2475916736183698e-15	-1.0911738297927623e-15	-7.719173761777117e-16	-5.555143407869624e-16	-5.075399751591036e-16	-5.464561419883132e-16	-5.199623334953027e-16	-4.419553218474755e-16	-3.7721431209819787e-16	-4.0441840062299005e-16	-4.950119457901806e-16	-6.255337707793007e-16	-7.642579518263158e-16	-8.430177767751331e-16	-9.038861066995932e-16	-9.55557119927378e-16	-1.016977526674883e-15	-1.0266793618591312e-15	-9.387922508853303e-16	-7.170465961072178e-16	-5.550901978498264e-16	-5.536349098275266e-16	-6.009020731453822e-16	-5.307381185688425e-16	-3.7671917024340613e-16	-2.4547808494314876e-16	-3.654740234550986e-16	-6.229693767976026e-16	-8.810453483967625e-16
103	-1.771180214421651e-15	-1.6101749601808229e-15	-1.5806789867305041e-15	-1.564833541873264e-15	-1.430311965430206e-15	-1.1714920336220975e-15	-9.875291121026962e-16	-1.01689508347456e-15	-1.2371669367958952e-15	-1.2956954690446304e-15	-1.2949862334922356e-15	-1.1105002982947836e-15	-9.973375856245865e-16	-8.88180671885385e-16	-8.476622955552056e-16	-8.618447740317059e-16	-1.0000548692132383e-15	-1.1476076647361962e-15	-1.1414944334733707e-15	-9.776552267135856e-16	-7.797404343377978e-16	-6.498809454280358e-16	-5.44970095428821e-16	-4.069129448576344e-16	-2.965992967663093e-16	-2.669378427127561e-16	-2.969814608765178e-16	-2.792763551524155e-16	-2.2724942592824153e-16	-2.895585936409573e-16	-5.151863174688892e-16	-7.93485024327951e-16	-9.349394818930523e-16	-8.472116021796613e-16	-6.830181002771345e-16	-4.647861592820794e-16	-2.8582791765630434e-16	-1.5292645605540335e-16	-1.5628064700078905e-16	-3.0206348960040343e-16	-3.463598977884719e-16	-3.6120287587101264e-16	-3.743423731966217e-16	-4.576488705673397e-16	-5.622226668123731e-16	-5.423939304958701e-16	-3.955889743144074e-16	-2.852909473984754e-16	-2.767022322933864e-16
104	2.1227715509386877e-16	2.1838688998659018e-16	2.46515321084219e-16	2.6468200483371663e-16	2.308387254334401e-16	1.5527000020099e-16	4.391744689067451e-17	-5.195198481836951e-17	-5.449954618595212e-17	-3.337524734049407e-17	4.459107866555105e-17	-1.1362723296326864e-16	-2.9614273612028643e-16	-4.029635336799561e-16	-3.4262004220895546e-16	-3.484675002577266e-16	-4.99810502126757e-16	-7.137443826483433e-16	-7.923941606438546e-16	-6.925175080059011e-16	-5.760518360144829e-16	-5.695805480652701e-16	-6.399473913944734e-16	-6.090933358748927e-16	-6.05151169424331e-16	-7.263485858246278e-16	-9.200697490029295e-16	-9.799111940886226e-16	-7.547572625648337e-16	-4.1365435431845734e-16	-2.246585829128014e-16	-2.5382400838019657e-16	-3.813358123881081e-16	-4.292859545414908e-16	-4.1943567254794047e-16	-4.473936706774921e-16	-5.137496870041287e-16	-5.308069459766504e-16	-3.9262130541934364e-16	-1.4016018199676431e-16	8.436540882195059e-18	7.849803290764921e-17	2.1296329805336745e-17	3.3385492634879206e-17	9.864006110316106e-17	2.047078618340828e-16	2.3440251250140325e-16	2.483223760707462e-16	1.930111353802355e-16
105	9.40900328232095e-16	1.0055535082117524e-15	1.0351099168719898e-15	1.0870300135161552e-15	1.143702644830104e-15	1.1026246448809791e-15	9.491706530116529e-16	7.57449762354495e-16	7.602461725036522e-16	7.447886066747611e-16	7.233751039502527e-16	4.561992152114267e-16	2.592055759840095e-16	2.074409949731812e-16	3.8397059763802546e-16	5.389102723820788e-16	5.375956111599058e-16	3.5443732991057885e-16	1.9372795006918775e-16	1.4845833990509479e-16	2.1221998128595254e-16	2.633826206608462e-16	1.455711988708033e-16	-2.075611718275187e-17	-1.7976810163268602e-16	-2.4988407703664015e-16	-2.659431771279414e-16	-2.850494296982773e-16	-3.4855890577014936e-16	-3.7545533969859167e-16	-3.0054761401833297e-16	-1.9664943075226785e-16	-7.06908923205972e-17	2.617399142823182e-17	5.0461675740545084e-17	-5.686642094341646e-17	-1.934081263553191e-16	-2.637186304637629e-16	-2.4825333320681107e-16	-1.193795773200549e-16	-7.097363310186486e-17	-1.0802606821886675e-16	-1.3885944710331015e-16	-1.2410701261990583e-16	-6.452461630701228e-18	1.2434443785968439e-17	-5.1196908178324933e-17	-1.121878560901514e-16	-6.880592966246859e-17
106	-1.5200299617538044e-15	-1.4501811177286405e-15	-1.4337138139522987e-15	-1.4669357159723962e-15	-1.570156426551271e-15	-1.684832411786354e-15	-1.7468631164402837e-15	-1.6996595329395844e-15	-1.6275559335987755e-15	-1.558051722376387e-15	-1.5327541690772946e-15	-1.4747266745337304e-15	-1.4121419581492187e-15	-1.3940937123776122e-15	-1.4517551917556155e-15	-1.5033519389019298e-15	-1.4712547750724134e-15	-1.4068687253911286e-15	-1.3700141994686136e-15	-1.387089875479872e-15	-1.3726545249842712e-15	-1.3342562860764417e-15	-1.231176970992119e-15	-1.2572351112332432e-15	-1.2729721680963164e-15	-1.2681056522339575e-15	-1.2640024202593688e-15	-1.3001382042462126e-15	-1.3200778437704612e-15	-1.245963178452622e-15	-1.0447066932079531e-15	-8.756360141512944e-16	-8.96372843829244e-16	-1.0482539569584378e-15	-1.2132758231069478e-15	-1.2767893185342545e-15	-1.2832737329380095e-15	-1.2388363204758477e-15	-1.185931268781573e-15	-1.0306850105339335e-15	-9.595693063450322e-16	-9.790682651849708e-16	-9.955566500546793e-16	-1.026327682038768e-15	-9.971877547903466e-16	-1.0130061546379315e-15	-1.1645826852251865e-15	-1.3398786222802482e-15	-1.375047363231998e-15
107	-9.8104810335138e-16	-8.584096837650793e-16	-8.11572852549598e-16	-8.46910597666877e-16	-9.396053204031883e-16	-1.0216145110982005e-15	-1.1152004117568033e-15	-1.0844343355702525e-15	-9.636516297453219e-16	-8.580529628742836e-16	-7.32625316740317e-16	-8.539935957399475e-16	-1.0497588714823272e-15	-1.1496243213937752e-15	-1.0810069084488162e-15	-9.71929744696611e-16	-9.435826722124747e-16	-9.822193262372498e-16	-9.916672008289803e-16	-9.043368164698827e-16	-7.2714183211165155e-16	-6.075797897053189e-16	-4.511164343845927e-16	-3.900796132177243e-16	-3.428683852646188e-16	-4.52062861954025e-16	-6.486022680115182e-16	-8.088267608583289e-16	-7.184540693757893e-16	-3.5522514409570216e-16	1.1113627725712104e-16	4.705611115919587e-16	5.391065249335063e-16	3.440677965867796e-16	-4.548234058365459e-17	-4.026551347674426e-16	-4.841187834691424e-16	-2.9778825938061425e-16	-5.563029286072477e-17	1.721177885860765e-17	-1.4929318218087939e-16	-2.058811545035688e-16	-7.881901134962638e-17	1.3336327640717384e-16	1.2742587475632544e-16	4.3981365658825014e-17	-1.5436695493940554e-16	-1.3368783093244065e-16	-1.6747251216289654e-16
108	-2.247857721238556e-15	-2.276387546645121e-15	-2.3424368326134785e-15	-2.3145989357308126e-15	-2.2317726750670326e-15	-2.1722833636598346e-15	-2.2061991641025993e-15	-2.3310391403716098e-15	-2.469632510856082e-15	-2.492776022892248e-15	-2.388070859597851e-15	-2.163123339921283e-15	-2.024094474608737e-15	-2.0540535865554354e-15	-2.207166301949866e-15	-2.29111007478473e-15	-2.2309457123893237e-15	-2.1342806577365422e-15	-2.133467283753594e-15	-2.2003959518561696e-15	-2.1484686336153845e-15	-1.9270519809477234e-15	-1.6479211946921543e-15	-1.5925736146005474e-15	-1.708198293498598e-15	-1.8111276713955923e-15	-1.7645749071201058e-15	-1.6266294070899725e-15	-1.564711707797127e-15	-1.6196333280041173e-15	-1.6027945159384648e-15	-1.4277831703507348e-15	-1.1907967488967827e-15	-1.1409698671837795e-15	-1.4255970021751882e-15	-1.834105334767885e-15	-2.078200424019604e-15	-1.9975779349493275e-15	-1.8241459326413345e-15	-1.690726673416683e-15	-1.7117481504627657e-15	-1.7360661250230792e-15	-1.6425396342039357e-15	-1.5913425935067234e-15	-1.5400008546614203e-15	-1.5457627593485097e-15	-1.6392387059541882e-15	-1.822788454722702e-15	-2.0818128057448603e-15
109	-1.6959722579621583e-15	-1.5757990518152743e-15	-1.528427978854916e-15	-1.6278674012505171e-15	-1.7566111586415854e-15	-1.7894561773362885e-15	-1.757532623257412e-15	-1.7196682506973466e-15	-1.7750085571216644e-15	-1.9243589536052972e-15	-1.955232003259144e-15	-1.9958035472791236e-15	-1.984147670914556e-15	-1.8915957054246204e-15	-1.7387105281670465e-15	-1.5679252182705855e-15	-1.5052866248528438e-15	-1.541357778396015e-15	-1.5789033863981365e-15	-1.526029251499963e-15	-1.400309904832366e-15	-1.3001127354374285e-15	-1.2388558964265776e-15	-1.250800852441967e-15	-1.3031900151278662e-15	-1.4866189537871375e-15	-1.7459816208543828e-15	-1.9414437424872555e-15	-1.897956754950486e-15	-1.6417905681416008e-15	-1.3429328422677181e-15	-1.1107607038305206e-15	-9.846217485361608e-16	-9.305378754272683e-16	-1.0090354946696694e-15	-1.2695294373330712e-15	-1.532591040497759e-15	-1.5801122984249169e-15	-1.4005940830021863e-15	-1.1714076345606546e-15	-1.1740090116735324e-15	-1.3117937326380425e-15	-1.3724424897790736e-15	-1.1945266541627467e-15	-9.366026523204365e-16	-7.027728885692001e-16	-7.169779377457058e-16	-7.853665750293181e-16	-9.230750066697214e-16
110	-2.674537317070135e-15	-2.696419140831139e-15	-2.684868660825082e-15	-2.636613941377872e-15	-2.5700366873458673e-15	-2.5376856233680022e-15	-2.504361774554975e-15	-2.5668235873731822e-15	-2.651900701107826e-15	-2.7788198131067347e-15	-2.849015597764302e-15	-2.7516133338684153e-15	-2.576742736086489e-15	-2.420056918905342e-15	-2.3557886910529374e-15	-2.300765044072163e-15	-2.2236018690286844e-15	-2.1430456119127526e-15	-2.1402790880897744e-15	-2.1541113510136385e-15	-2.124169119303776e-15	-2.001375275158045e-15	-2.005582645108527e-15	-1.9827881364481068e-15	-2.016695316250031e-15	-1.9619070491242178e-15	-1.923005774533221e-15	-1.953720340870449e-15	-2.001182364162832e-15	-1.9634375840457823e-15	-1.8071710298294293e-15	-1.6975940758964137e-15	-1.7504748018151267e-15	-1.8910030390526337e-15	-1.9910718248576918e-15	-2.0494197841014177e-15	-2.227216749915117e-15	-2.4134429928769444e-15	-2.4788492929352723e-15	-2.330647805350551e-15	-2.0870190807843718e-15	-1.9848979004831567e-15	-2.056568564198728e-15	-2.0770777553936962e-15	-1.9919722889732915e-15	-1.9603383219215048e-15	-2.0693454095091676e-15	-2.2002972612587084e-15	-2.2022324843276474e-15
111	-3.737080087224372e-15	-3.705410429672519e-15	-3.492506658795804e-15	-3.306644859942534e-15	-3.3090083700553536e-15	-3.4629928534786717e-15	-3.511105153645959e-15	-3.4008205551535745e-15	-3.2678014980521195e-15	-3.3042154268234614e-15	-3.4843531501383226e-15	-3.5427978176149854e-15	-3.393198613871699e-15	-3.122228710781849e-15	-2.9777727037194766e-15	-2.973016073695774e-15	-3.036381344105253e-15	-3.0499132232179176e-15	-3.0462406943766065e-15	-3.0144980530191793e-15	-2.954654606232774e-15	-2.8049617965242112e-15	-2.6555637426987577e-15	-2.4328107996733e-15	-2.282259622764785e-15	-2.168762302128008e-15	-2.1421581556275113e-15	-2.2049540807990152e-15	-2.2934527841703697e-15	-2.3486783892574137e-15	-2.3009203028060286e-15	-2.1543063313691533e-15	-2.109473590835607e-15	-2.208386623086107e-15	-2.4431348821932887e-15	-2.6740331028589625e-15	-2.8258781554025202e-15	-2.819219269642174e-15	-2.80759053096804e-15	-2.7639025161054672e-15	-2.6151284773324785e-15	-2.4370834816831005e-15	-2.3093060202714928e-15	-2.3427471286195437e-15	-2.4668162362052394e-15	-2.499158143023365e-15	-2.41125201989348e-15	-2.3314664416467292e-15	-2.4337617847819786e-15
112	-1.207219536410309e-15	-1.0702535995391918e-15	-8.994128016067738e-16	-7.885755289890292e-16	-7.53452105479952e-16	-7.022355699609495e-16	-5.056558746363377e-16	-3.3882938939362603e-16	-2.7675323330927295e-16	-3.222861611999567e-16	-4.810143372180207e-16	-4.2394450151340137e-16	-3.0133339220432186e-16	-2.2715601431029887e-16	-3.2880380057076507e-16	-4.91034909595189e-16	-6.072181203561313e-16	-6.176974431928017e-16	-5.66157980494864e-16	-4.671659230301362e-16	-3.482458191128766e-16	-2.064555157032854e-16	-2.411471697983406e-16	-2.68489657132985e-16	-3.3298589600020583e-16	-2.918889839448653e-16	-2.2217246323651374e-16	-1.6266978584718507e-16	-1.6635286453206204e-16	-2.1054873443616647e-16	-2.5886545172493566e-16	-3.5984409179368535e-16	-4.3405479307100567e-16	-3.918137541030195e-16	-2.558176146385988e-16	-9.161693416353301e-17	-8.891326382433527e-17	-1.965706394284873e-16	-2.737871631653754e-16	-2.99148653541785e-16	-1.834359577942005e-16	-1.8478316995115264e-16	-3.0327594634911915e-16	-3.877597793144701e-16	-3.7254803280576236e-16	-3.5387990251278286e-16	-3.376931038819771e-16	-3.4490720003969014e-16	-3.500665802344803e-16
113	-3.8546279258343614e-16	-4.833825632517914e-16	-4.584951329889862e-16	-2.9285733041271687e-16	-1.6047083024792697e-16	-1.56051722478906e-16	-2.751498006402666e-16	-3.3172508011516587e-16	-3.1080900492334683e-16	-4.554801411472884e-16	-6.118557125923455e-16	-9.33902600416242e-16	-1.1513405064586476e-15	-1.2597461527658484e-15	-1.248037723792592e-15	-1.2081959731927168e-15	-1.1354271701028542e-15	-1.109305591098454e-15	-1.1199835391955621e-15	-1.1718773807012765e-15	-1.1693577927200428e-15	-1.138446684140154e-15	-1.0461341121717135e-15	-1.0803194234359396e-15	-1.1931973730519806e-15	-1.38731723286992e-15	-1.511288680990411e-15	-1.5560906814817765e-15	-1.517731171386748e-15	-1.4335445627480386e-15	-1.312290552848028e-15	-1.1298555958560947e-15	-9.143959631466839e-16	-7.512310707701453e-16	-7.670774293047313e-16	-9.483385016163226e-16	-1.0133538252341697e-15	-8.457311135195809e-16	-4.969943854570746e-16	-1.160547777385121e-16	-1.7675331173762637e-17	-4.234687540439e-17	-2.569813240208562e-17	6.207595698486302e-17	1.4706617760442957e-16	1.7915886878024805e-16	9.47399356023241e-17	1.0154148720233786e-16	1.221011884774691e-16
114	-6.849828930408499e-16	-4.2155797301074307e-16	-2.392824654149577e-16	-1.8665150919854233e-16	-1.9356904189002396e-16	-1.1396919920573587e-16	1.526499816047423e-17	1.059836050602751e-16	-1.2487816995688213e-17	-1.751980089935939e-16	-2.963108293693943e-16	-2.1009981504207435e-16	-9.779273602693547e-17	-4.2430645625860605e-17	-7.646443720194687e-17	-1.3553013337683194e-16	-1.659897104194918e-16	-1.2042432206373485e-16	-1.0320802102926793e-16	-1.4969877806041248e-16	-2.368061547711112e-16	-3.329956168646691e-16	-3.2578982407376897e-16	-2.909812564023297e-16	-1.615810500327747e-16	-5.3180462533625226e-17	1.0276018599802662e-18	-3.761777094750848e-18	-3.525866499820005e-17	1.7063025659023636e-18	9.97106171094732e-17	2.0679884528785087e-16	2.4581714175063316e-16	2.2242324147037483e-16	2.359218251321465e-16	3.819220009680682e-16	5.164686399569342e-16	4.754424783544572e-16	3.269727288703375e-16	1.0652035067041782e-16	1.0338916463497497e-16	1.9471996174856147e-16	2.1242351067925393e-16	6.412141910499854e-17	-6.67672667105844e-17	-1.7117244583651954e-17	6.168562758206369e-17	1.86910566752375e-16	7.207332530857705e-17
115	-1.4516703618336219e-15	-1.1838400905697697e-15	-9.687612792053115e-16	-9.225874082439636e-16	-9.615110088319438e-16	-8.782098632176402e-16	-6.642148192828198e-16	-5.330865233747313e-16	-6.380494551047615e-16	-8.036885349780596e-16	-9.72086734931664e-16	-8.350193197678328e-16	-6.338840834152416e-16	-4.901983797244161e-16	-5.347270832186011e-16	-6.982195898089872e-16	-8.588679992214604e-16	-8.809704032802888e-16	-7.654291305153517e-16	-6.170194598966929e-16	-5.509053687747356e-16	-5.248216324929154e-16	-4.72271268285409e-16	-3.171865188746218e-16	-1.994161760897789e-16	-1.5537281008128653e-16	-1.758591646039512e-16	-1.6071841638600518e-16	-1.4585981765002079e-16	-2.210659506620917e-16	-3.67703331455444e-16	-4.828169893645026e-16	-4.67222706839635e-16	-3.680539035435527e-16	-2.948932031446793e-16	-1.5450979897746834e-16	3.383012449213076e-17	2.2575719611023264e-16	2.7364391493345946e-16	2.3473417509430785e-18	-1.8885366037423646e-16	-2.506844880645731e-16	-1.9617395738398611e-16	-1.6536700793878476e-16	-2.021505051624195e-16	-2.477701523107786e-16	-2.135335702912415e-16	-1.8463941492321347e-16	-2.231218540679371e-16
116	-1.7021912321382532e-15	-1.3932888952089647e-15	-9.20295731812924e-16	-5.445960191187947e-16	-4.291534775918219e-16	-4.3125668503487967e-16	-4.2125507751243493e-16	-3.494050054750604e-16	-4.2738127297669664e-16	-5.371293609867173e-16	-7.031783822935464e-16	-6.58404734642659e-16	-5.423771431142008e-16	-4.3741355819856467e-16	-4.589466136885807e-16	-5.601173851079309e-16	-6.558227671747538e-16	-6.582016853347587e-16	-6.334246208240796e-16	-5.996655218508247e-16	-5.335723911857831e-16	-4.577889245573094e-16	-3.179091910091085e-16	-2.738672672306275e-16	-2.135550840999132e-16	-1.4599805688886094e-16	-5.714292174974921e-17	-4.236358229835786e-17	-1.2368760104253223e-16	-2.18432576012057e-16	-2.966660262126784e-16	-2.4017989568457163e-16	-2.185517222584966e-16	-2.177393322660933e-16	-1.6285927996534357e-16	9.959883014303062e-17	3.687349862316872e-16	4.2289950922065243e-16	2.3986530273828017e-16	-1.0172638367558217e-16	-1.9630119083602997e-16	-1.1133246714426803e-16	-2.219911260201849e-17	-1.3542377280844262e-16	-2.502967705798669e-16	-2.1398092169221788e-16	-1.4748113166705636e-16	-4.689136381799851e-17	-1.7693663851212142e-16
117	-5.720458326917894e-16	-3.9534822785435285e-16	-2.9411980773030954e-16	-2.361381487260292e-16	-1.1762629905140462e-16	8.852897985255953e-17	2.824228937723765e-16	3.2353072387505065e-16	3.39210804186063e-16	4.3011109545502163e-16	6.226952937554562e-16	9.120716327219562e-16	8.890300161005976e-16	5.7997305723775165e-16	2.109422939693646e-16	1.0457695222411165e-16	1.9430903459740183e-16	2.5504377099787287e-16	1.5301061576012927e-16	8.981555385909746e-17	2.1799129816793822e-16	4.3008167843151217e-16	3.6334471739353976e-16	1.402712298894168e-16	2.9633636761699894e-17	2.4824596943700933e-16	5.69989557283162e-16	7.279731758409816e-16	6.53616053891291e-16	5.928856177780783e-16	5.588253074710832e-16	3.881141200571272e-16	5.171183157295995e-17	-2.482993936945364e-16	-2.6907480531352564e-16	-1.0855977798512774e-16	-1.3095794163106884e-16	-3.3552770329717143e-16	-4.258595907185863e-16	-3.224109289901267e-16	-2.6987572322109008e-17	1.5248089180623588e-17	-1.218405208027669e-16	-2.854713751778329e-16	-2.42540222136781e-16	-2.2976388200988743e-16	-3.474317389935853e-16	-4.2985218119377544e-16	-4.139661297193655e-16
118	-2.9023512803033837e-16	-1.7124649790030696e-16	-6.191751483342955e-17	7.071673246329783e-17	2.313699211636114e-16	3.3510781163646787e-16	2.9162000865306526e-16	1.037469824105349e-16	8.629971599827421e-17	2.837265614617393e-16	6.091898512631447e-16	9.197812372714787e-16	9.066896181553472e-16	7.310556903596707e-16	5.506745343817803e-16	4.611852575533953e-16	3.893781095175355e-16	3.347502050569935e-16	2.567261162953402e-16	1.9108398326980574e-16	5.973691802098993e-17	-1.0696252515778169e-16	-3.7408513130172543e-16	-4.684227374716738e-16	-4.0185259314045146e-16	-2.1071462452012805e-16	-4.1463565070719573e-17	7.399757805726666e-17	1.5136808419592548e-16	2.94099216197822e-16	4.646502105021123e-16	5.416803401585618e-16	5.094632664658909e-16	3.382318742707929e-16	1.6799062759634894e-16	4.569513180453192e-17	-8.257182862022487e-17	-1.83173908163464e-16	-1.4556489458438451e-16	-1.9211499997760238e-16	-2.082960964859364e-16	-3.871067244833953e-16	-6.093652375499378e-16	-7.229030133759738e-16	-7.182421212476998e-16	-7.647653188787112e-16	-9.40775296419913e-16	-1.0280104920988725e-15	-1.094683550224622e-15
119	-7.663510697296862e-16	-6.202592614012743e-16	-5.275838510729147e-16	-4.567849210144949e-16	-3.618166164878904e-16	-2.465828163628471e-16	-1.072469331088479e-16	-8.448115259778862e-17	-1.4254803276027063e-16	-1.500062354687682e-16	-1.840067650352069e-16	-5.004242317316848e-17	2.3479456404079173e-17	2.2050616415423875e-17	-1.2344634636469124e-16	-2.3609817967301263e-16	-2.8032476459352386e-16	-2.5726539030694886e-16	-2.0378976598669807e-16	-1.156719532326797e-16	-2.103948755577899e-18	1.3203419682595965e-16	1.3271340511183081e-16	1.7906640191652603e-16	1.774588007625704e-16	2.033518237400093e-16	1.877281649046361e-16	1.5221628323398655e-16	1.193726142603792e-16	5.816797678862031e-17	-8.873669173199502e-17	-3.4911583773440504e-16	-5.27763277527712e-16	-4.89693670813032e-16	-3.6562462574024964e-16	-3.3600062865166136e-16	-4.828376268279418e-16	-5.628176828925849e-16	-4.3278355484836886e-16	-2.327664225942088e-16	-9.594368873884616e-17	-1.994386064498026e-16	-2.878246624845099e-16	-1.969993130625522e-16	-3.899092623171667e-17	-3.0294528669544834e-17	-1.0061399010420153e-16	-1.0146407007279381e-16	-2.764353321391757e-18
120	2.7018864647504516e-16	2.7875762981008026e-16	2.7683331857197657e-16	3.673026961061623e-16	4.592387237768995e-16	4.188095525840023e-16	2.335074624018369e-16	2.5779659126697768e-17	3.1275060907902674e-17	-2.3067005205999292e-17	-1.143557271041538e-16	-3.7339575337344157e-16	-5.032977717818038e-16	-4.677483922020456e-16	-3.268028412743596e-16	-3.011656436889115e-16	-3.8633231365895937e-16	-4.74798319958302e-16	-4.726564839599642e-16	-4.46092608093193e-16	-4.593811991451573e-16	-5.053344421340027e-16	-5.637768186846361e-16	-5.768169715762913e-16	-6.1225524685702835e-16	-6.872076737887638e-16	-7.648149899850609e-16	-8.056669130802786e-16	-8.173767841377101e-16	-8.266766101310322e-16	-8.467588852427089e-16	-8.074998977390843e-16	-6.880595846776059e-16	-5.176036180505584e-16	-4.90233093783207e-16	-6.26160022690212e-16	-8.268276229847026e-16	-9.194325921812416e-16	-9.066743863123792e-16	-8.27286059255296e-16	-8.423584155845291e-16	-8.365783087850797e-16	-7.346792792278487e-16	-6.364073715179624e-16	-5.319516529276099e-16	-5.5595991592467e-16	-6.241885744201638e-16	-5.630965138854503e-16	-5.19472284622291e-16
121	2.722910299945468e-18	-2.740868453994036e-17	1.3591975728336436e-17	1.0854656663283566e-16	1.7624163752499607e-16	2.6505045681404526e-16	2.7772108202477965e-16	1.8055656155628996e-16	2.2986476253231573e-17	-3.248780133077845e-16	-5.061594293158929e-16	-7.655020135283539e-16	-8.87178066477662e-16	-9.50357722562372e-16	-7.912513232179096e-16	-5.749860841907169e-16	-4.3486223992820017e-16	-5.415813014241901e-16	-7.937553938140179e-16	-9.651881741791937e-16	-9.033060561865819e-16	-7.49304195787031e-16	-6.70116263948902e-16	-7.774377961282158e-16	-8.822203330916112e-16	-8.393011841840531e-16	-6.145927990396664e-16	-4.567657143662232e-16	-4.800071378051661e-16	-6.503209883795774e-16	-7.651082304975549e-16	-6.414889042759766e-16	-3.597485170930381e-16	-8.95128320766712e-17	-8.853493650074762e-18	-8.35754833882682e-17	-1.820159533356202e-16	-2.6621744730644965e-16	-2.8826900149952724e-16	-1.794502486167342e-16	-1.4896783750154232e-16	-3.922499173723829e-17	4.7144770539312786e-17	1.410054303613001e-16	2.1390227420934332e-16	2.1059683302120283e-16	3.9944875374702415e-17	-1.0999506532588708e-16	-1.2336901521813873e-16
122	2.0814580867431038e-16	1.9141620695539432e-16	2.143134714323824e-16	3.456393123215539e-16	4.746590400826082e-16	5.270284613346254e-16	4.2907701200160923e-16	1.802106932256895e-16	7.882438076371941e-17	-1.0937134734970477e-16	-1.4496479134299129e-16	-3.110690006690553e-16	-4.718034107304587e-16	-6.192121617614379e-16	-5.59446348221025e-16	-4.265632725326201e-16	-3.7077521580788094e-16	-5.297503743331139e-16	-7.895481811508557e-16	-9.028809557246165e-16	-7.8143851632655e-16	-5.767842977754602e-16	-6.2246552744769e-16	-7.557727538482638e-16	-8.849892391123331e-16	-8.358893139526267e-16	-6.878870779543562e-16	-6.302023200807911e-16	-6.998838866336698e-16	-7.869269319131121e-16	-7.73509331337673e-16	-6.51771720344204e-16	-4.57887420914643e-16	-2.8420259115416508e-16	-2.6547902730026846e-16	-3.800025396166857e-16	-5.049773741855001e-16	-5.40310945975246e-16	-5.03868798221004e-16	-5.122300211512787e-16	-6.071741496471923e-16	-6.210224669750097e-16	-4.970422498274213e-16	-2.9848829482994033e-16	-1.2821082857826795e-16	-1.724437000508324e-16	-3.237102834819085e-16	-3.020639574726966e-16	-2.558905096480445e-16
123	-5.262360496448275e-16	-4.3715392521300595e-16	-3.3475114158856516e-16	-2.1294983318068172e-16	-1.8168497273986082e-16	-2.152628316574776e-16	-3.436376227479399e-16	-4.923902635441049e-16	-4.790213434761339e-16	-6.141912856240008e-16	-7.200668666973305e-16	-1.0516989428818216e-15	-1.3599031285469942e-15	-1.5470272602622656e-15	-1.4840551004312363e-15	-1.3796556576681575e-15	-1.3691342610614885e-15	-1.5010749766259674e-15	-1.6115874643485e-15	-1.6189680064035501e-15	-1.5246452835319148e-15	-1.4309494827463053e-15	-1.2964580802568808e-15	-1.1512263527600612e-15	-1.0382687052762244e-15	-1.0668823363946304e-15	-1.154852099997266e-15	-1.2084149359774286e-15	-1.1420456624315834e-15	-1.0387328797159271e-15	-9.917837647192882e-16	-1.0017713528496885e-15	-9.251214407812518e-16	-7.239207295778415e-16	-5.990247591292726e-16	-6.205889714854439e-16	-6.886641097004407e-16	-6.971148683123998e-16	-6.283702434562076e-16	-5.8036465763489e-16	-6.461721750469162e-16	-6.662361654878019e-16	-4.70982105816903e-16	-1.8812901111495778e-16	7.280747719445883e-17	1.2347667570045794e-16	2.2176050166256023e-17	6.999269612148457e-17	1.7309431333664702e-16
124	-8.329696101865899e-17	-2.32568264421142e-16	-4.1442885181641763e-16	-4.697287022556663e-16	-4.392936383149964e-16	-4.327432551274368e-16	-5.661386454053899e-16	-7.318152894787696e-16	-6.827823663143145e-16	-5.45911543376381e-16	-4.3639941188718337e-16	-5.321656061811117e-16	-7.640367645508594e-16	-9.17725275447934e-16	-9.2446234016027e-16	-9.172522493313752e-16	-1.0076561428328815e-15	-1.0715935115494144e-15	-9.627725592548818e-16	-7.551158522414958e-16	-6.445662783051269e-16	-7.299827970926796e-16	-8.811555674659944e-16	-1.01044787267491e-15	-1.1703347811652917e-15	-1.394448894734627e-15	-1.5282025768184372e-15	-1.419404032603009e-15	-1.0762813515043327e-15	-7.308900215423901e-16	-5.744326631252333e-16	-6.283179084165273e-16	-6.765528036510852e-16	-6.481487700253844e-16	-6.917247786075927e-16	-8.602512814681498e-16	-1.045874229469212e-15	-1.0892195631233818e-15	-9.845488772785506e-16	-8.705659614860759e-16	-7.256201807861125e-16	-6.253470714356008e-16	-5.132301977411355e-16	-4.675258519117952e-16	-4.053941777561918e-16	-4.053731414095828e-16	-4.937368666594119e-16	-5.361121121188466e-16	-5.337150497994084e-16
125	-1.5954151694693043e-16	-5.1421204203163043e-17	-7.84643566830526e-17	-2.134600250543589e-16	-2.8756535654487187e-16	-2.105833519232821e-16	-1.2582903461622367e-16	-1.2742300299516827e-16	-2.8209375310565647e-16	-4.677475016084465e-16	-3.5687936300339434e-16	-3.0569678720133e-16	-2.2542291446160997e-16	-1.8432634834073124e-16	2.415574509058872e-17	3.232102420942074e-16	5.835779394373338e-16	5.930560118619038e-16	3.8738397020142673e-16	1.3091863819295927e-16	-9.37484882154739e-17	-3.396080080552639e-16	-5.399132270503084e-16	-7.682663808251134e-16	-8.252790024944746e-16	-7.806874477993376e-16	-8.082622599079946e-16	-9.72159003837632e-16	-1.12426890531991e-15	-1.096724854105251e-15	-8.578059736649329e-16	-5.449982773710538e-16	-3.7205753873089263e-16	-4.619212770356262e-16	-5.3252223198259e-16	-6.511933898229493e-16	-6.784539536430815e-16	-6.174963141055713e-16	-5.220910463514342e-16	-3.916441116811422e-16	-4.550494741019814e-16	-4.763506518225726e-16	-4.471495188070094e-16	-3.5597237877128944e-16	-2.4344726109230305e-16	-1.9911593487858446e-16	-2.8202979503338396e-16	-3.740438087801689e-16	-4.299314081475217e-16
126	1.0713832480854179e-15	1.0090755389696112e-15	9.951512432546685e-16	1.070086409879768e-15	1.1432499659334447e-15	1.0891265307430983e-15	9.439092125830717e-16	8.229844600464999e-16	8.086949333460507e-16	7.606352092244542e-16	7.585951664427616e-16	6.134947067916211e-16	5.682887094817261e-16	6.296786978003156e-16	7.764670958545669e-16	8.729015384797238e-16	8.609150679526093e-16	7.303892219763914e-16	6.1319982721754975e-16	5.839542205592158e-16	6.224147677639203e-16	6.005357574506585e-16	4.577217086395114e-16	2.4591072597169525e-16	1.138445710680825e-16	9.018805469856424e-17	1.4696855636358556e-16	1.8427691390376822e-16	1.924497379895833e-16	1.8795593638919815e-16	2.0179245267515724e-16	2.3084355964726905e-16	3.1270648068612646e-16	4.244128764038467e-16	5.102509585537271e-16	4.3649937137680905e-16	3.393931160269969e-16	2.907344818505511e-16	3.0459249560984867e-16	4.618649777085937e-16	4.254898230754865e-16	3.543527574080457e-16	3.0055806179443783e-16	3.794233165740266e-16	5.047024436550436e-16	5.792763284864955e-16	5.141133076356938e-16	4.1108065066577923e-16	3.546697837926307e-16
127	-3.1412919110826126e-16	-3.4363897156800205e-16	-3.2221564490538095e-16	-2.6320485171901393e-16	-1.9555046865615566e-16	-8.28690892124595e-17	-8.715644308233708e-17	-2.639347202745768e-16	-4.311263472498386e-16	-6.631770172038841e-16	-7.454816500993726e-16	-1.0141099445953061e-15	-1.2631268854897714e-15	-1.3987082573705151e-15	-1.2115278841288772e-15	-9.728179769108028e-16	-9.41694302711209e-16	-1.180206420786911e-15	-1.3926798117899905e-15	-1.3240514712817625e-15	-1.0232640626976048e-15	-8.122548145292199e-16	-8.003150181320883e-16	-9.009803222231998e-16	-9.25389182031192e-16	-8.87324825777116e-16	-8.094473779607306e-16	-7.708799607329475e-16	-7.064455409986046e-16	-6.588285901484089e-16	-6.837024862002409e-16	-7.458394820468231e-16	-7.276198370572826e-16	-5.046112010338388e-16	-2.8657960382562986e-16	-1.7208902843310957e-16	-2.0288647964218704e-16	-3.332536103288093e-16	-4.15968310854818e-16	-3.6767783726448596e-16	-3.488221259863038e-16	-2.467506102584759e-16	-1.3521641450911342e-16	4.219344881106539e-17	2.5498365853799875e-16	4.0545328605739114e-16	3.53793673968915e-16	1.7627786222535388e-16	3.102836542013339e-17
128	-5.865977644658648e-18	1.4176298039932084e-16	1.357906708283534e-16	1.7575900452729097e-17	-6.217068072624502e-17	-3.10762351138211e-17	1.4654458353735443e-17	1.1812158743589158e-17	-1.6011869953466398e-16	-2.943847893048971e-16	-2.000383102903121e-16	-1.387072223533258e-16	-4.836364041512532e-17	-8.323566321617643e-19	1.0774332146281815e-16	2.769519088918397e-16	4.707735692672242e-16	5.277676114284571e-16	4.097880894952728e-16	1.7329444577894518e-16	-3.8521627105553787e-17	-1.9390928234478145e-16	-2.058699686700221e-16	-2.857234712992873e-16	-2.6254691408845763e-16	-1.972897536316599e-16	-1.5700388602913796e-16	-2.5751102320341764e-16	-4.453513368570351e-16	-5.838350650724115e-16	-4.925465002636546e-16	-2.699118299298937e-16	-1.6293327450160398e-16	-2.9756206826307375e-16	-4.714928608891901e-16	-5.644376354854962e-16	-4.87960368629445e-16	-4.0659305569562737e-16	-4.505944117591114e-16	-3.955665315131458e-16	-3.332705981897659e-16	-1.260494931294722e-16	3.739837845661249e-17	8.570988433906264e-17	3.4405547203260456e-17	6.207632748705332e-17	8.316587743619548e-17	6.905606710830837e-17	-2.971554548105767e-17
129	1.6026600472253603e-15	1.6117729081074505e-15	1.6444219476312275e-15	1.7171784251181523e-15	1.780086163295469e-15	1.7191200205202518e-15	1.5752039288858861e-15	1.446996827465846e-15	1.450631749547599e-15	1.4404477158454948e-15	1.3938186672333134e-15	1.206631273763333e-15	1.1426090545102604e-15	1.2144301386612678e-15	1.384261164588906e-15	1.4802721923170879e-15	1.4602454274797926e-15	1.3298913235824319e-15	1.188884818816976e-15	1.0795102550046105e-15	1.0406879126587247e-15	1.0710142110858935e-15	1.0861560315752452e-15	1.036086048067441e-15	8.91446164024236e-16	7.5195612877835255e-16	6.744728114396291e-16	6.87526132907646e-16	6.649320824040252e-16	6.504763441698709e-16	6.973832772939611e-16	8.565821333253266e-16	1.0503249983747584e-15	1.1800169712791048e-15	1.1871029028106057e-15	1.0610195123926117e-15	9.034830850908368e-16	8.016460627925257e-16	7.175259103342833e-16	7.704685083024682e-16	7.475468988730333e-16	7.755164735038852e-16	8.295287273726375e-16	9.142857299051658e-16	1.0572188811036228e-15	1.1057118894034058e-15	1.0215788811658723e-15	9.867499614612162e-16	9.99610203577865e-16
130	-3.7438056882554437e-17	-2.9383493875657677e-16	-6.248441146736948e-16	-9.79477299817961e-16	-1.1813929848160628e-15	-1.0867242342044985e-15	-7.839817889679404e-16	-5.095575302559886e-16	-4.933299617505989e-16	-6.134929078791421e-16	-7.105872358761028e-16	-8.95456091519321e-16	-1.0834193664746836e-15	-1.3226756070701775e-15	-1.393263921451244e-15	-1.2955667756691361e-15	-1.1494462795820959e-15	-1.21144078002449e-15	-1.3916311197908384e-15	-1.5437494749564758e-15	-1.5727999836614593e-15	-1.6410903399645233e-15	-1.6770488599768561e-15	-1.801964211088489e-15	-1.6953524426079422e-15	-1.3396278730909523e-15	-8.930571590462722e-16	-6.778653352911561e-16	-7.105572272953031e-16	-8.713617881295677e-16	-9.68075689152671e-16	-8.565207326765447e-16	-7.454561858107177e-16	-6.265945066350583e-16	-5.376717241810123e-16	-3.865897956265349e-16	-1.5488518428087323e-16	9.054732868181149e-17	2.8562638665597354e-16	5.341671184808319e-16	5.235842665219887e-16	3.501360815856591e-16	-2.11235010428407e-18	-3.3816277549072907e-16	-5.370359805327458e-16	-6.008405314510591e-16	-5.907733188261516e-16	-7.884981676211219e-16	-8.101064067416518e-16
131	-9.648201737106257e-16	-1.1000429546137403e-15	-1.172446362304265e-15	-1.1908362118834107e-15	-1.128782730338342e-15	-9.62775963979031e-16	-7.965353890275229e-16	-7.619202813016336e-16	-8.066261096122915e-16	-1.0024954874413206e-15	-1.277962927205991e-15	-1.7709081187680797e-15	-2.142600733779275e-15	-2.2953201078284915e-15	-2.0798870709368336e-15	-1.7735450724009395e-15	-1.6430489530271353e-15	-1.8322414643613427e-15	-2.0633339027803292e-15	-2.062787699488371e-15	-1.8029490360904693e-15	-1.5454334134082232e-15	-1.431227745353482e-15	-1.419390593151753e-15	-1.343641694995941e-15	-1.1775000057427704e-15	-1.0767980057043741e-15	-1.2008923722685488e-15	-1.3565647619802758e-15	-1.376618343756252e-15	-1.1848408215551048e-15	-9.329448649971193e-16	-7.49462769073407e-16	-5.798201570334467e-16	-4.924512620676023e-16	-4.1008742906888217e-16	-3.3513000210954184e-16	-1.960768769094586e-16	3.0238364229675654e-17	2.4910243231541577e-16	2.0936296418480408e-16	-1.8248906961422045e-17	-3.192584826359539e-16	-4.797586574017572e-16	-4.2649098388818637e-16	-3.670059805279162e-16	-2.435806809945407e-16	-3.923130227712614e-16	-3.754648594794095e-16
132	1.905972043480187e-16	1.3684348438802341e-16	9.720661495007399e-17	3.963081835529891e-17	-8.297177751138387e-17	-2.329735180728689e-16	-3.737687447179161e-16	-4.1304563804908715e-16	-2.6927811289924645e-16	-4.036184602688219e-17	8.795439098794639e-17	-2.9030669087759853e-17	-3.3381167160210963e-16	-5.867503453842244e-16	-6.278512187604285e-16	-5.991979336468347e-16	-6.784261969269053e-16	-8.298978298441698e-16	-8.420171762905353e-16	-6.243624578841122e-16	-3.5805825801974733e-16	-2.932849786557524e-16	-4.1760154842057315e-16	-5.713121326755836e-16	-6.170221262437552e-16	-5.582114320087029e-16	-4.176728913236969e-16	-2.3319063697730686e-16	-3.5839625275463714e-17	8.379403046142367e-17	6.44763119670481e-17	-4.036892160113819e-17	-8.949473082617152e-17	-3.2317970377509506e-17	5.590307668580184e-17	9.845499027679616e-17	9.528625564366896e-17	1.2144267153032929e-16	2.6771765019898264e-16	4.268616605434599e-16	5.725150728827193e-16	5.487422516619068e-16	3.253584716635203e-16	-2.058235676285141e-17	-2.959922990875848e-16	-4.687370318544701e-16	-5.781208746140887e-16	-6.358967786850856e-16	-6.668568406280465e-16
133	-1.7525541455842938e-15	-1.68566920618885e-15	-1.4585748465450131e-15	-1.2124673471573346e-15	-1.0533365360241695e-15	-1.0066271415783437e-15	-9.829336931912562e-16	-9.67014931162856e-16	-1.0747400538924992e-15	-1.158864822938098e-15	-1.2788399005523684e-15	-1.2814919425571398e-15	-1.2962169888036867e-15	-1.390245927044951e-15	-1.584878785331902e-15	-1.7070870938156169e-15	-1.6748142538883596e-15	-1.5471071347749762e-15	-1.445859726611361e-15	-1.3665772117852298e-15	-1.2858098473746142e-15	-1.1897629942970998e-15	-1.115597341577108e-15	-1.055559108818463e-15	-9.764734401753727e-16	-8.04865649104459e-16	-6.609572732987265e-16	-6.08997804528309e-16	-6.698624552043715e-16	-8.152931571280693e-16	-1.0143121028692943e-15	-1.1898261147849513e-15	-1.3343092791193126e-15	-1.4086307128661386e-15	-1.4544744847068109e-15	-1.5093533461100115e-15	-1.6091787142444019e-15	-1.583476686559507e-15	-1.4083486997755903e-15	-1.252583675156194e-15	-1.1889615908720218e-15	-1.1916900810589888e-15	-1.1327183893535913e-15	-1.0201453206209715e-15	-9.832555042365412e-16	-1.0975236998035295e-15	-1.2573026900931693e-15	-1.335978082841604e-15	-1.3377251014111848e-15
134	-1.5750636559233096e-15	-1.542919532111744e-15	-1.5337582355593689e-15	-1.461044909720634e-15	-1.3131233096190308e-15	-1.2549764461552917e-15	-1.3658702363556405e-15	-1.5763250884469561e-15	-1.762096956545709e-15	-1.6798289150492972e-15	-1.5349627354300963e-15	-1.3561339850840684e-15	-1.3102054233728674e-15	-1.3497591676383027e-15	-1.4468450564617758e-15	-1.5381129787877777e-15	-1.6407248450221089e-15	-1.7542846084835255e-15	-1.82129851726625e-15	-1.7453451597518876e-15	-1.5227532619452676e-15	-1.277596776777322e-15	-1.107123631163364e-15	-1.0460347082888448e-15	-1.0178749068998753e-15	-9.83620731007409e-16	-9.682329899396502e-16	-9.44649245063987e-16	-8.544700477721221e-16	-7.4379463257302915e-16	-6.979584591841715e-16	-7.522873660555153e-16	-8.710677869435401e-16	-9.858976698611588e-16	-1.1747058667709112e-15	-1.5136556741901891e-15	-1.8918304128572315e-15	-1.9965282570755104e-15	-1.7776136751132416e-15	-1.298063874944836e-15	-1.0584309191552011e-15	-1.0293268815972062e-15	-1.0509642920612356e-15	-9.967391911103364e-16	-9.225113072142736e-16	-9.276685317820664e-16	-1.064922970921952e-15	-1.2658559039650119e-15	-1.4697452182112626e-15
135	-8.255449439941571e-16	-7.533549628220886e-16	-5.390334223896915e-16	-2.6316124076852905e-16	-1.1272088005566286e-16	-9.88972952638287e-17	-5.746830260425148e-17	1.566959951281732e-17	3.263496861665356e-17	-1.2568363665624527e-17	-2.1654548836507617e-16	-2.271403336095042e-16	-1.24354942494887e-16	-5.665895662981529e-18	-9.003724805291967e-17	-2.928306662283758e-16	-4.819564818903439e-16	-5.570180953535963e-16	-5.421628402760134e-16	-5.28069177409294e-16	-5.24806706701846e-16	-4.97664304032045e-16	-4.683349585837434e-16	-3.6665907048810403e-16	-2.4764164773123206e-16	-1.077887166769154e-16	-1.916377956396339e-17	1.4324441584944032e-17	3.6447612435003153e-17	9.120645817353747e-17	1.848238455561303e-16	1.7178161893410377e-16	1.0205039602060781e-16	-3.2278823392891334e-18	5.3032514248468793e-17	1.513162010246139e-16	1.8111689224512046e-16	1.0907573163519864e-16	-5.188239468170593e-17	-1.4079074216804825e-16	-1.7086403090530365e-16	-2.0794064870750916e-16	-2.442995591660272e-16	-2.882870203403679e-16	-3.027951720689734e-16	-3.2894197569260904e-16	-2.9798970143976083e-16	-2.1548190446048874e-16	-1.033171429466159e-16
136	-1.1917243307078167e-15	-1.2032061669291986e-15	-1.2304043739187946e-15	-1.3392850490077873e-15	-1.3651722285417078e-15	-1.2580857097222218e-15	-1.0738541819448095e-15	-9.301876799726996e-16	-9.578097195714678e-16	-1.2364975731073861e-15	-1.1478238005963071e-15	-1.1994253979024584e-15	-1.17026861803264e-15	-1.215394834591729e-15	-1.151503121394139e-15	-1.0039504899946667e-15	-8.2559579775124235e-16	-8.358938269692685e-16	-9.930512478384257e-16	-1.1315053591336053e-15	-1.1702161007976285e-15	-1.2208398405055993e-15	-1.2822645201402404e-15	-1.4306897108904065e-15	-1.4263529211381774e-15	-1.3732631972570884e-15	-1.4468177041695436e-15	-1.688920704268647e-15	-1.897206534266928e-15	-1.884094405395292e-15	-1.7130175921429259e-15	-1.5157720827190677e-15	-1.4605606487088434e-15	-1.367537369845717e-15	-1.2299925564464232e-15	-1.1180604722247976e-15	-1.1298084786898476e-15	-1.257689361279101e-15	-1.292859750335656e-15	-1.2506705766776452e-15	-1.1936070291469665e-15	-1.1586948259053305e-15	-1.1116959439403685e-15	-9.956442021019605e-16	-8.492271416896974e-16	-7.606548289287423e-16	-7.739211206415275e-16	-9.682194189125147e-16	-1.0411528826328797e-15
137	-4.3710495226612413e-16	-5.490362707908457e-16	-6.241144419155016e-16	-6.584783676662082e-16	-6.020172940795141e-16	-3.8676790335960354e-16	-2.045344404597404e-16	-2.2624689320802144e-16	-4.3262277935181563e-16	-6.675246015957995e-16	-6.654275483373682e-16	-7.073606567508192e-16	-8.057169088719002e-16	-1.027726084393889e-15	-1.0635034060313297e-15	-8.972704594706856e-16	-7.220449690685004e-16	-7.877206711462932e-16	-1.0101124199521794e-15	-1.1412995095297444e-15	-1.0549884337522093e-15	-9.708871540487063e-16	-9.548832741129587e-16	-1.0576746936274014e-15	-1.0157249755899904e-15	-8.70936809319266e-16	-7.231188484652521e-16	-7.666080242014346e-16	-8.64277790878967e-16	-8.97220471936241e-16	-8.504246547835035e-16	-7.622567303335297e-16	-6.933300797594625e-16	-6.073552958998295e-16	-5.210941392303469e-16	-5.089772817700229e-16	-5.486486155604212e-16	-6.157300668572857e-16	-6.143406423666051e-16	-4.494984623773963e-16	-4.182701284440337e-16	-3.7451267878574615e-16	-3.7059031088588573e-16	-3.0983799168866804e-16	-2.2772749437273933e-16	-1.4847648714871096e-16	-1.0246979545975244e-16	-2.114990092778929e-16	-2.0345649560520407e-16
138	-4.310392524739479e-16	-4.406391109661352e-16	-5.585808023546124e-16	-7.257301763508852e-16	-7.868568609691376e-16	-6.903182988746165e-16	-5.615811579473089e-16	-5.2326238451141615e-16	-6.482707873261231e-16	-8.089823520905063e-16	-7.725383274457427e-16	-7.259584103312514e-16	-6.178596250893096e-16	-5.236565943575784e-16	-3.191814655560859e-16	-4.064366969210553e-17	2.0863243089169386e-16	2.330354949926898e-16	5.68047075707958e-17	-1.455061360877332e-16	-2.3855315963696426e-16	-2.8378069355222944e-16	-3.4634324504506e-16	-5.429459417773967e-16	-7.053511507502216e-16	-7.892697169827813e-16	-8.741783104602307e-16	-1.0578643420520994e-15	-1.2867365891780812e-15	-1.412557822364447e-15	-1.3416587616976815e-15	-1.1315815297540892e-15	-9.814902027748861e-16	-1.0082545771176402e-15	-9.933015941806162e-16	-9.311383394514134e-16	-7.7377810627599195e-16	-6.372550626426201e-16	-6.00989827258713e-16	-6.096364107881553e-16	-6.617242204256744e-16	-5.510918190797997e-16	-4.1325916828065117e-16	-3.072538876523785e-16	-2.8714285587783455e-16	-2.544637022020824e-16	-2.1488580425557848e-16	-2.432807781612615e-16	-3.6572686438783787e-16
139	-3.4278605025001444e-16	-3.763308820972347e-16	-4.124498140769033e-16	-4.3746970412846153e-16	-4.1514459517608696e-16	-3.204907723141015e-16	-2.5847499874316923e-16	-3.465491258592283e-16	-4.383107722709906e-16	-5.580620384725012e-16	-3.885275694147544e-16	-3.0129405775573527e-16	-2.4848219203489584e-16	-2.78727463476175e-16	-7.3137140411956e-17	2.773854555286863e-16	5.16153634301677e-16	3.6314897569409187e-16	-4.238957905661473e-17	-2.7366939843205837e-16	-2.0118145319597804e-16	-5.713423763171454e-17	-1.846339757100928e-16	-4.574613390826147e-16	-6.460869644076734e-16	-6.271981654907155e-16	-6.335470829463259e-16	-8.256295220346554e-16	-1.0322092239398317e-15	-1.0617232199077583e-15	-9.458792078634066e-16	-8.738635570020308e-16	-9.248232582438752e-16	-1.0217717819416453e-15	-9.819785856317992e-16	-9.480788086214557e-16	-9.371299918626537e-16	-9.040927485411587e-16	-7.753971904160395e-16	-6.727615250850412e-16	-6.985862469111024e-16	-6.901066641329539e-16	-6.325054170648443e-16	-5.099283706421493e-16	-4.390882229110116e-16	-5.368870184401491e-16	-6.472347827836249e-16	-7.075141378544774e-16	-6.891757711142972e-16
140	1.6602297502204328e-16	1.3564663188195032e-16	7.231095099275908e-17	8.004101653449918e-17	1.3267302788165694e-16	1.6659566525231019e-16	1.1481318427875984e-16	3.848380673937086e-17	8.744049051997046e-17	7.085467878874333e-17	4.827886327118832e-17	-7.932422870574396e-17	-1.5064516154064057e-16	-1.1650312412068125e-16	8.224863565971739e-17	2.6403067701065646e-16	3.1149006301554584e-16	1.8087733793339935e-16	-3.44807092104895e-17	-1.7533780849844267e-16	-1.903926352554923e-16	-1.3936669684656752e-16	-1.5133231415163553e-16	-2.875392806414563e-16	-4.17033029210973e-16	-4.452037881950042e-16	-4.010394143835349e-16	-3.8804421904090707e-16	-4.573482753041764e-16	-5.153019294054051e-16	-4.816668904909405e-16	-3.8527475693805403e-16	-2.7467548412630276e-16	-2.501727967862743e-16	-2.7105503991843555e-16	-3.2085436520528427e-16	-3.514435638939687e-16	-3.592594178181599e-16	-3.576994548518597e-16	-4.065664339186999e-16	-4.41314137161616e-16	-3.9933841942641454e-16	-2.9817650693158034e-16	-2.682249476594183e-16	-2.5448593768643466e-16	-3.348001060900326e-16	-4.4293309072650073e-16	-5.190756962579176e-16	-5.658383451968014e-16
141	2.1121758832782835e-18	-3.147331450664873e-16	-7.547838355290727e-16	-1.1176389204587695e-15	-1.1595508065148452e-15	-9.235595981175278e-16	-6.679115145252679e-16	-6.118501743471823e-16	-7.445901931974895e-16	-8.921105820494751e-16	-8.70631001379125e-16	-9.457348627881596e-16	-1.0488674001183898e-15	-1.1587210664346166e-15	-1.0419823098613985e-15	-7.888316196405272e-16	-5.873560405758822e-16	-6.034882393520892e-16	-6.854641244957726e-16	-6.796042097528779e-16	-6.077765802181536e-16	-6.592921965959133e-16	-7.966439301657815e-16	-9.582648273600547e-16	-8.985918859349449e-16	-7.311925092597224e-16	-6.948807066386371e-16	-9.290624607959657e-16	-1.2317952974998585e-15	-1.3596864052155583e-15	-1.2651251372086048e-15	-1.0022717775109386e-15	-8.496787726784379e-16	-7.71169587017097e-16	-7.388337619393484e-16	-7.117364207751364e-16	-6.897714383751857e-16	-6.771871216091293e-16	-6.461143602056946e-16	-5.225783986043435e-16	-5.442650007200208e-16	-5.608823040454031e-16	-5.625436233998931e-16	-4.005654477619688e-16	-1.5773718016683493e-16	-8.962947537045945e-19	-5.693849472807307e-17	-3.9161666514192727e-16	-6.136907616380766e-16
142	-5.22541768641585e-16	-5.70888489666804e-16	-6.954540132616604e-16	-9.444657683544067e-16	-1.0517529892161616e-15	-8.299760148474866e-16	-5.135830896591212e-16	-3.789609877364537e-16	-5.267014638016976e-16	-7.396924947266401e-16	-8.280240553068509e-16	-1.0926069826318068e-15	-1.3929924605713729e-15	-1.695624148929949e-15	-1.6057024452168275e-15	-1.247097515844008e-15	-9.765796560616291e-16	-1.1239480324339106e-15	-1.439197671113734e-15	-1.5581954871807872e-15	-1.3963996153372965e-15	-1.310980912871948e-15	-1.282535254528882e-15	-1.3772510795424424e-15	-1.1766954732844944e-15	-8.496500593582069e-16	-6.871661612330269e-16	-8.511061061039466e-16	-1.0309790766772049e-15	-1.0137029584589716e-15	-9.258027241119798e-16	-8.31432087924252e-16	-8.71730369180358e-16	-6.931065426208754e-16	-3.672662374295943e-16	-6.018820439048053e-17	-7.053009821123547e-17	-3.2935283624309155e-16	-5.202353772794828e-16	-3.8686318780567237e-16	-2.962013188010312e-16	-2.0545219159582244e-16	-2.0860879539493138e-16	-1.4666981776116272e-16	-1.1347970792656114e-17	1.2762399459727962e-17	-9.51828287849697e-17	-5.702535028342464e-16	-6.382202394059437e-16
143	1.4234500765176933e-15	1.4392447131765283e-15	1.437724814351702e-15	1.468614065765338e-15	1.5146048807626497e-15	1.5028327346611163e-15	1.3610209157468263e-15	1.2261265528805385e-15	1.1608227363136848e-15	1.0745589868464134e-15	1.087420014847115e-15	9.428052430340714e-16	8.616429311812695e-16	8.819119038432304e-16	1.0891923719031455e-15	1.2905347052143156e-15	1.3547435248926737e-15	1.2057517439830344e-15	1.0086726686370734e-15	8.957503798754329e-16	8.734147238871582e-16	7.649642981573903e-16	6.157533874436918e-16	4.0003295441666455e-16	3.4875117276049526e-16	3.9825695971063684e-16	4.438576037571782e-16	4.111040771356033e-16	3.580306767552817e-16	3.904362480227289e-16	4.770270975786612e-16	5.638440038810742e-16	6.332711554471067e-16	7.254302132871288e-16	8.4486669182799835e-16	8.664686759755031e-16	8.167532058858868e-16	7.054693562006895e-16	6.556822751172969e-16	7.842394594173707e-16	8.195009629660813e-16	8.314181748360568e-16	7.773789467810746e-16	7.664814027159329e-16	8.647319101254639e-16	9.72321417344802e-16	8.911822673569852e-16	6.984776139999545e-16	5.952754581814765e-16
144	-1.4188673085770135e-15	-1.2761625866421827e-15	-1.0965297160756398e-15	-8.685165804213284e-16	-6.370758667654536e-16	-4.318027403477189e-16	-2.986135571670071e-16	-3.0677565829264963e-16	-4.467936030611752e-16	-5.637243651435294e-16	-7.010024358452556e-16	-6.576256655646998e-16	-5.978601211449506e-16	-5.535876804811455e-16	-5.688864699675563e-16	-5.764446048490456e-16	-5.47992367920383e-16	-5.051928439406387e-16	-5.44174729007552e-16	-6.524954292292323e-16	-7.470710030796787e-16	-7.57955258147374e-16	-7.352001258345159e-16	-6.967899437056551e-16	-6.417087239873508e-16	-5.76293901333497e-16	-5.554670331714163e-16	-5.947534395771668e-16	-6.221018518811696e-16	-5.217325549389374e-16	-2.8899728070033795e-16	-1.345144172834199e-16	-1.2231635797988637e-16	-1.7822305782153407e-16	-1.3401481594204148e-16	7.046023462800887e-17	1.954600679789422e-16	8.749855604735972e-17	-1.34653006351269e-16	-4.2969427227542654e-16	-4.587840698107474e-16	-4.3391734489742717e-16	-4.434249698328168e-16	-5.707532840984881e-16	-6.185621348021606e-16	-5.471440422632124e-16	-3.590585937387721e-16	-1.6794438961010446e-16	-1.4342392564782362e-16
145	3.4439068511314823e-16	1.7476331944966494e-16	3.5089837650566225e-17	-1.4210466121701425e-17	9.24883014570996e-18	4.548863024171491e-17	8.250503567043462e-17	4.2220646839073604e-17	4.569889375478216e-17	1.2094492730633936e-16	2.379650770708766e-16	4.535515700848978e-16	5.394397970989457e-16	4.781479596192059e-16	2.820410108556806e-16	1.416576278850228e-16	8.85659671167562e-17	1.1808609703418436e-16	1.5443854033016456e-16	1.7721054769507756e-16	2.27984494422306e-16	3.5291234256264736e-16	3.977995759330602e-16	4.905264507773606e-16	4.931834785987116e-16	4.616798032218153e-16	4.660279328287991e-16	5.78662095135725e-16	7.370751924152721e-16	7.866763585526707e-16	6.368660230740733e-16	3.178734376472032e-16	9.729539352019417e-17	6.2218712510638e-17	-3.3853036238084447e-17	-3.239469355315427e-16	-6.935591565084699e-16	-8.134098711575559e-16	-6.318617218307856e-16	-3.7871970401286603e-16	-2.7407462615904586e-16	-4.334808008334796e-16	-4.899069620984801e-16	-3.88955873252851e-16	-2.5081439370091246e-16	-3.3865968038665403e-16	-4.7493038257867215e-16	-4.776790251301617e-16	-2.757374925583468e-16
146	-8.095641158703247e-16	-7.638205237242509e-16	-7.694737626204544e-16	-8.173623487367054e-16	-8.069610878940044e-16	-6.965572189707084e-16	-6.33725074408429e-16	-7.098083694655913e-16	-9.812099496850018e-16	-1.2153267419360825e-15	-1.1672149235199642e-15	-1.0197659886513227e-15	-7.856526965105153e-16	-5.771327759269122e-16	-3.601317878900946e-16	-2.1154200270875805e-16	-1.8493739414407308e-16	-3.0058471476740193e-16	-4.138049222718634e-16	-4.419558844469086e-16	-4.3002259154425637e-16	-5.404889444315942e-16	-6.547293889296697e-16	-8.022928972069681e-16	-7.496815308415391e-16	-6.4555276704951625e-16	-6.48575921163228e-16	-7.982273256294284e-16	-9.572312682699388e-16	-1.0147591223491922e-15	-9.825132030384245e-16	-9.164223745714051e-16	-8.793008524184538e-16	-8.964070825822135e-16	-8.602662794100237e-16	-8.720461408234101e-16	-8.859601876809131e-16	-8.96756535190328e-16	-8.804444177912261e-16	-7.877188548461192e-16	-7.007389225748962e-16	-5.072307048277186e-16	-2.260149655166424e-16	-1.9306958753606043e-16	-2.281701800694654e-16	-3.1136456983848153e-16	-3.3293103801182615e-16	-4.1630497967073687e-16	-5.616688003972097e-16
147	-1.6763308592040612e-15	-1.374167488638249e-15	-9.188253798307243e-16	-5.004058098789227e-16	-2.745574675686821e-16	-9.566280649488366e-17	1.165838163976723e-16	3.805255345184843e-16	3.321705552298942e-16	2.5389187776574424e-16	2.0280727155316852e-16	3.737360596357332e-16	5.215013632984651e-16	5.094672022953215e-16	2.515147676899312e-16	-3.711551218183332e-17	-2.0441122101744472e-16	-2.1762456384971314e-16	-1.687707153799786e-16	-1.1489989772054788e-16	-3.663723322758951e-17	-3.117495592338956e-17	3.1236081721673013e-17	-1.0863595485967974e-17	7.780897021042229e-17	2.2299485584420104e-16	3.8098957229463676e-16	4.994568634507801e-16	5.763911301501821e-16	6.04167942131354e-16	5.446161822618272e-16	3.9884740642453847e-16	2.468835497848067e-16	2.3469024221631243e-16	4.2255612223932704e-16	7.421448091442199e-16	9.478951298069464e-16	9.0838072358728e-16	7.615999532821593e-16	6.396527938906453e-16	6.590523197575072e-16	6.638323832929656e-16	5.323403680227735e-16	3.010327236034579e-16	1.314337386630435e-16	2.539563038876482e-16	3.473010500901989e-16	4.4020270514843235e-16	3.088680344041122e-16
148	-7.786088827712061e-16	-6.325843904810114e-16	-5.414083703248402e-16	-4.733726938028855e-16	-3.9122163953064736e-16	-2.6861961418430277e-16	-1.6707037842918846e-16	-1.513906751588254e-16	-3.1909659567789645e-16	-4.597482979266177e-16	-4.741577551327826e-16	-3.947398557555409e-16	-3.614031795590265e-16	-4.4326537405561373e-16	-5.179315384182456e-16	-4.339026590206863e-16	-2.4292905547715283e-16	-1.7517722356701905e-16	-3.1265211031686164e-16	-5.646551777216892e-16	-7.131503665984792e-16	-7.559983947421755e-16	-6.649979630672721e-16	-6.178127244092815e-16	-4.333322120892666e-16	-2.1232848240210443e-16	-7.139098791503824e-17	-7.908065585914939e-17	-1.529909635692069e-16	-1.7597031407927285e-16	-1.2013728017938725e-16	-8.940443351528973e-17	-1.382801242713127e-16	-2.111292698920313e-16	-2.17659188611605e-16	-1.3632231406409263e-16	-2.686495537467592e-17	2.9387472083427615e-17	-5.547432678330189e-17	-1.3768830643790051e-16	-2.263121565393329e-16	-1.9205405602890383e-16	-6.49866269444501e-17	-5.4520345997366354e-17	-1.7639861917875544e-16	-3.1456702093085024e-16	-3.9675485846893285e-16	-3.561739133229514e-16	-2.730500276011433e-16
149	-1.7548216119380178e-15	-1.4333935506128991e-15	-1.1234652415787045e-15	-9.774916884507903e-16	-9.38888535321786e-16	-8.276592832562245e-16	-6.784623664824785e-16	-6.490567671001437e-16	-8.406397570359514e-16	-9.620281111449436e-16	-9.68641932823018e-16	-7.107075545418919e-16	-5.309158833039352e-16	-5.123600843823244e-16	-6.206387311694627e-16	-7.199549295410335e-16	-7.932963419578805e-16	-8.593895867784558e-16	-9.167841867172564e-16	-8.768249914664488e-16	-7.275024844442494e-16	-5.604649417014996e-16	-4.575998900256518e-16	-4.201199036274649e-16	-3.586660531297e-16	-2.343874129133198e-16	-1.4325560132429091e-16	-1.4596506573019234e-16	-2.255646076679709e-16	-2.672824079138314e-16	-2.2131042431116066e-16	-1.8541349074535986e-16	-2.396692888573618e-16	-3.2581600770954696e-16	-2.9235321164039826e-16	-2.0559907215333345e-17	2.454481604468408e-16	2.9813298389512194e-16	1.4586992953021075e-16	-1.38150860270227e-16	-1.901695981150812e-16	-1.4462342033056328e-16	-1.4451578923376732e-16	-2.5504885416760825e-16	-3.090902932638449e-16	-2.37334488469284e-16	-1.466168514357192e-16	-1.442126539577809e-16	-2.809196601570771e-16
150	-1.3149766086987869e-15	-1.22611503589557e-15	-1.0968906850885846e-15	-9.796156841324144e-16	-9.349385386927463e-16	-8.630764375519004e-16	-7.411494397386509e-16	-6.339040698938145e-16	-7.303956115726445e-16	-9.25644877876897e-16	-1.076271220688374e-15	-9.717112502407352e-16	-7.820768118607209e-16	-6.920155216055241e-16	-7.643173677640121e-16	-8.317275058206075e-16	-7.695222566844242e-16	-6.703653493815988e-16	-6.916336295595371e-16	-8.679159374179236e-16	-1.0207457701135942e-15	-1.0723619208931905e-15	-9.795638407042698e-16	-9.957165993601517e-16	-9.481116868638003e-16	-8.052515822802384e-16	-6.1448997434454e-16	-5.490220607333705e-16	-6.703388394288274e-16	-8.294167092547448e-16	-8.278773127660173e-16	-7.287147750195062e-16	-6.464540965257537e-16	-6.486929092622574e-16	-6.132593546372821e-16	-4.544488399035712e-16	-2.7640237994397976e-16	-2.583359720761608e-16	-3.993191909339212e-16	-6.287567572499583e-16	-6.684578251902178e-16	-6.268592547149967e-16	-5.846413743040065e-16	-7.7022536119227e-16	-9.53169739514036e-16	-1.0113946246311237e-15	-9.258076089332778e-16	-8.132879511727437e-16	-7.783627595449925e-16
151	1.4855464551289516e-15	1.238273463309189e-15	9.490485883828495e-16	5.894848409735823e-16	3.131643913438698e-16	2.797067310899545e-16	4.854239021045566e-16	5.644626187272439e-16	6.872360026874131e-16	8.095206970858554e-16	1.1891845280947888e-15	1.7603320220274577e-15	2.09375237597994e-15	2.1421349012837045e-15	2.0212410369154997e-15	1.945185213252933e-15	1.882732432066382e-15	1.8044597613963033e-15	1.6683849413889295e-15	1.5482914341366542e-15	1.4434297270097099e-15	1.424205587123905e-15	1.2800806932346665e-15	1.3096657331509607e-15	1.2655660755732702e-15	1.1498646049420784e-15	1.0365238960197696e-15	1.0526032907190972e-15	1.200394195230334e-15	1.2777550886040013e-15	1.1474837749121773e-15	8.003338536752193e-16	6.608637037591721e-16	7.727293540121008e-16	1.0384561926877343e-15	1.0381134631404754e-15	7.489953667439472e-16	3.9619947657026097e-16	2.1011790541124286e-16	1.4498118350336473e-16	6.496657463208107e-17	-2.7066036180477967e-16	-5.818686079600828e-16	-7.407573946724898e-16	-6.641944046772476e-16	-5.718036285300297e-16	-3.851580006548482e-16	-9.942344975749596e-17	1.622461801408692e-16
152	-3.5289284940143146e-16	-5.11325816130259e-16	-8.447149832401192e-16	-1.1753787976127947e-15	-1.2029797389595766e-15	-9.240028802504212e-16	-6.822784505305091e-16	-7.343639328281629e-16	-9.718489258976537e-16	-1.161650474984043e-15	-1.114395758056733e-15	-1.0624677868452836e-15	-1.0490391211200477e-15	-1.0455924104253268e-15	-8.100161208343564e-16	-4.486121477486839e-16	-1.3992963498131692e-16	-2.3978086381069667e-17	-2.0484822269819798e-17	-4.8068042312623353e-17	-1.5034212541906525e-16	-3.630084999893491e-16	-5.24331349838272e-16	-5.957354998587544e-16	-5.867863789698284e-16	-7.023326817883042e-16	-1.0383462724170567e-15	-1.441298898507398e-15	-1.659540436314035e-15	-1.6445665499615664e-15	-1.5782794249833191e-15	-1.4764708562926195e-15	-1.4398263925944643e-15	-1.3520402794649688e-15	-1.2072267934097833e-15	-1.0451146763050728e-15	-9.540391903884157e-16	-9.207098326142607e-16	-8.905628292226077e-16	-8.74707906852025e-16	-8.218460011032792e-16	-6.621525736016736e-16	-4.853524464857555e-16	-3.707108486093458e-16	-3.37343001988056e-16	-3.8985082650100407e-16	-4.3963390909555297e-16	-5.6873855487843e-16	-6.60249034553479e-16
153	8.233982443789101e-16	8.777222028112423e-16	7.271461996222857e-16	5.192410792971945e-16	3.918561303018753e-16	4.4236526579093595e-16	4.506503467478463e-16	3.857584305035256e-16	1.5055551247881777e-16	-9.624663286976976e-18	-3.7894994896355984e-19	3.867663323835292e-17	1.430539484559288e-16	3.3276390324950315e-16	6.442155923668741e-16	9.622887544183107e-16	1.1474062623732321e-15	1.210501217227348e-15	1.1767151670828578e-15	1.0686303477761833e-15	9.151954628970106e-16	6.625538780355955e-16	5.490537158209854e-16	4.2198638597586417e-16	5.249471785094982e-16	6.056103152374545e-16	5.508216032144222e-16	3.082917275632784e-16	6.687319716862152e-17	-1.4932352639942584e-18	1.2859100691905364e-16	3.2031738939982927e-16	4.269586730663391e-16	3.4069104975874807e-16	2.3211812016716047e-16	1.1897499808342437e-16	7.490047869216292e-17	8.816782339068567e-17	1.6397164945777942e-16	2.430319982527082e-16	3.946541548945249e-16	6.122564549229689e-16	7.755960577370871e-16	7.956181846517182e-16	7.365641942956905e-16	8.061981143928714e-16	8.415478053641706e-16	9.024313492908796e-16	6.462420302330849e-16
154	-5.896402188822802e-16	-9.133612966477197e-16	-1.2551963143487993e-15	-1.489242125137041e-15	-1.4921139083120562e-15	-1.2827743750882711e-15	-1.0935216460057168e-15	-9.658241893572332e-16	-9.83401058460372e-16	-1.0762892700790876e-15	-1.1509652223940735e-15	-1.4788799533145954e-15	-1.7972893605912116e-15	-2.1046818054860773e-15	-2.164956990289263e-15	-2.0348062639143644e-15	-1.828377813565835e-15	-1.8095311876746524e-15	-1.855311091785906e-15	-1.863128912373041e-15	-1.7215429098775438e-15	-1.6320881590935631e-15	-1.4542800949287306e-15	-1.5174223748703932e-15	-1.4140884185939197e-15	-1.1952947960928126e-15	-9.634443785041291e-16	-1.0021564796557383e-15	-1.2115880331850182e-15	-1.4309300241435254e-15	-1.5201354813300488e-15	-1.3360516999055887e-15	-1.089636069821641e-15	-7.512184034910853e-16	-5.384305985953565e-16	-4.163174701660461e-16	-3.779484301777291e-16	-3.4527425919905696e-16	-2.1699093513747322e-16	1.1091013339092633e-16	1.7352797938422689e-16	1.1416181053883774e-17	-2.642142263921885e-16	-4.467629417017728e-16	-3.803983280842279e-16	-2.540744302351972e-16	-2.1294022475093881e-16	-6.49063658016543e-16	-7.576637239642013e-16
155	3.524510383852664e-16	2.9261509677551626e-16	2.745771945040343e-16	3.3023426628060136e-16	3.9350931065579396e-16	4.767352239819354e-16	5.015567157043581e-16	5.021111010874917e-16	4.640625290360819e-16	3.809127921448464e-16	3.5990637924226057e-16	4.039730456736656e-16	4.668538901040361e-16	5.116239838468025e-16	5.897336909661854e-16	7.104851037064214e-16	8.103376377297733e-16	8.168399990349167e-16	6.779415939557237e-16	4.476627164394019e-16	2.4178274747713527e-16	1.0372375976478656e-16	1.281725751735778e-16	1.0438963941065364e-16	1.3489267239840536e-16	9.119506471939989e-17	-1.906491195716177e-17	-1.525628606935359e-16	-1.996988109018392e-16	-1.142773527727803e-16	4.689216990276141e-17	1.2413721646357508e-16	1.6252235031855098e-16	1.5506578493358572e-16	1.242357373762083e-16	5.799369131237584e-17	1.3269916773088402e-19	1.9928085762283874e-17	1.3805261535345841e-16	1.789187192412862e-16	2.12942039437016e-16	1.979590264278886e-16	2.7052886193954715e-16	2.513276269439002e-16	2.434971780919276e-16	2.2831094353259667e-16	2.4460341565992647e-16	3.6803318664160057e-16	3.74489314033522e-16
156	-3.1453901022729554e-16	-1.6670818536532393e-16	-2.7676850157224246e-16	-4.771541104769537e-16	-5.235924893668799e-16	-3.3193350388269613e-16	-1.2597646591574945e-16	-1.068441323441092e-16	-3.9512436168003313e-16	-6.87219860691322e-16	-7.51411044674895e-16	-6.886031147127913e-16	-6.051998155695237e-16	-5.983396305645418e-16	-5.356096821189764e-16	-3.4236811140456253e-16	-1.0159804427935102e-16	-6.238463563162183e-17	-2.47603055935316e-16	-4.67803869821894e-16	-5.114477075465163e-16	-4.593831404093278e-16	-3.785989149962272e-16	-4.815637034321846e-16	-4.777563987932917e-16	-3.6953233035497314e-16	-2.9678540946994377e-16	-4.223206634422346e-16	-6.477692595929303e-16	-7.3035780254178685e-16	-5.263247255604474e-16	-2.3958911997162697e-16	-1.1449916680017163e-16	-2.3059411270619356e-16	-3.552616582588157e-16	-3.764037497540291e-16	-2.9972739352989644e-16	-2.527288501696177e-16	-3.0541794106521053e-16	-2.897603538984878e-16	-2.9782728464572557e-16	-2.0970969426673093e-16	-1.4541334612830642e-16	-1.4799496252992705e-16	-1.462234971216914e-16	-5.0966151355716934e-17	1.293354089958267e-17	-3.994603063038856e-18	-8.260412298514345e-17
157	1.0774099572897048e-15	1.147410565672297e-15	1.2718487384366173e-15	1.3926258650810855e-15	1.3819575311208636e-15	1.2256114350361911e-15	1.0204214250692029e-15	9.375999200959187e-16	1.0161104809333883e-15	1.0503773506357259e-15	1.0614847838963487e-15	8.907146491461202e-16	7.742778397794042e-16	7.4376904139715e-16	8.681065551593211e-16	9.950130972175158e-16	1.0296129754916067e-15	9.130312165098592e-16	7.785616466425861e-16	7.338593253455161e-16	7.789481620165466e-16	7.734657020468702e-16	7.015999792305325e-16	5.378919378861264e-16	4.489934553496489e-16	4.0609190961901175e-16	3.5498787895255504e-16	2.8220209233180356e-16	2.241456546727111e-16	2.6913953175618543e-16	3.6340803891667426e-16	4.690858093593341e-16	5.621784017137573e-16	6.726018986174742e-16	7.532377280399076e-16	7.116565698193399e-16	5.921738101124827e-16	4.67029848466614e-16	3.486701629227657e-16	3.410626156960328e-16	2.5001265218437035e-16	2.5301624035288623e-16	3.168926022894092e-16	4.46211895420205e-16	5.460238273293002e-16	5.642411918660055e-16	4.721006471163599e-16	4.677133227622995e-16	5.527473821856914e-16
158	-5.333999409087459e-17	-5.984362025833409e-17	-1.355346432225474e-16	-1.7837744707035738e-16	-1.3026501879607254e-16	9.91696535913442e-18	4.41875834991481e-17	-3.973165136562659e-17	-1.0272472874750024e-16	-2.961450132804183e-16	-3.5952093439883287e-16	-5.639793256287286e-16	-6.064326645343072e-16	-5.126714810031879e-16	-1.6841411681054526e-16	9.515045514275922e-17	1.1530798253538683e-16	-1.3226150161629566e-16	-4.3736622960584943e-16	-5.809594263816113e-16	-5.229871458872519e-16	-4.1566859750760577e-16	-3.5525724249679943e-16	-5.323647979770361e-16	-7.268823892506006e-16	-8.701646070931415e-16	-9.102099186498027e-16	-9.552534086196177e-16	-1.0329322435786876e-15	-1.1077224160558437e-15	-1.1034085770224417e-15	-9.39092922663917e-16	-7.321289290550235e-16	-6.408498226204731e-16	-6.71725847083057e-16	-7.393979878402228e-16	-6.399805375939094e-16	-4.030476340273644e-16	-2.0553370209391596e-16	-2.0741652559691876e-16	-3.878695779771471e-16	-4.11042255017747e-16	-2.4412723425568724e-16	-1.2525496589397303e-16	-6.263509993504794e-17	-1.2746039569858547e-16	-2.5721886099304283e-16	-3.933290280492917e-16	-5.457354461730834e-16
159	4.98665929181154e-16	2.929257937114687e-16	1.0116301604598266e-16	7.104725822256236e-17	1.6373647359576595e-16	3.4483647439186224e-16	3.864648401668046e-16	2.540301724452652e-16	-7.78170104197663e-19	-2.392449845648645e-16	-1.164932489750077e-16	-6.706014836719488e-17	7.966180196061038e-17	2.8053862881316574e-16	7.822021903367991e-16	1.3344072873247575e-15	1.6096167778146884e-15	1.4552849712962008e-15	1.0989108470692746e-15	8.458142815244371e-16	7.175571692223571e-16	5.037616146002947e-16	2.801957023746237e-16	3.7986232265643744e-17	3.472194393726309e-17	5.706680025882468e-17	-1.007636646009599e-16	-4.956697645677983e-16	-8.033503279686385e-16	-9.209174744925164e-16	-8.163877993508058e-16	-6.655665190344012e-16	-5.649519099377315e-16	-6.201428364796423e-16	-6.363124222956565e-16	-7.275485397698784e-16	-7.045221729120456e-16	-5.657241296801802e-16	-4.503950450756628e-16	-4.89595812353465e-16	-6.236447434687903e-16	-5.517779523769935e-16	-2.4686097582291668e-16	2.9950346744677464e-17	1.8225310002719067e-16	2.0601831216528075e-16	1.912755894887731e-16	1.8511817661467942e-16	1.5707439385181264e-16
160	2.1252721074069307e-16	2.889027924007808e-16	2.612504127530372e-16	7.015431097666038e-17	-1.6581017538844967e-16	-2.1315736200246686e-16	-5.747590401670705e-17	7.318163780708715e-17	-4.278154215525306e-17	-1.4829598961293087e-16	-2.580874604829405e-16	-1.5305003717821724e-16	-1.5670564215063575e-16	-3.1448326836914987e-16	-5.214048882256446e-16	-5.4586696895624915e-16	-4.0011052742911736e-16	-2.567667098945804e-16	-2.850004709910627e-16	-4.113440642511852e-16	-5.106057598113956e-16	-5.37379243620022e-16	-5.577939288975593e-16	-6.090999650027778e-16	-5.679891248405045e-16	-3.858196609040258e-16	-1.4780863066360306e-16	-4.3339792092557825e-18	2.7351414000403786e-17	7.740109800204204e-17	2.4301904270424593e-16	4.408205505824334e-16	4.0186579134304435e-16	2.5288111934726928e-17	-4.0698101759262413e-16	-6.182834839181392e-16	-6.30160192372191e-16	-6.45643782221259e-16	-7.680437129611065e-16	-9.893312477993852e-16	-1.0190206705368163e-15	-9.131838573212178e-16	-8.416503088254845e-16	-8.362867771307494e-16	-7.955586662170942e-16	-6.150388024416069e-16	-3.9156939883866203e-16	-3.490520260981918e-16	-4.6884077608018e-16
161	5.981257339398541e-16	5.200129367813974e-16	4.232855067042553e-16	3.0971080203291074e-16	2.304562545965934e-16	1.8825423382942617e-16	2.5556927414790416e-16	3.877525421176706e-16	6.63976822445432e-16	1.0752366470235983e-15	1.2902009921563e-15	1.5292841428103628e-15	1.6506993462267163e-15	1.8210589650001765e-15	1.9025275501629686e-15	1.8124118939238114e-15	1.5217771380345946e-15	1.2100470620897489e-15	1.039249849993791e-15	9.48072707818698e-16	7.373522818546218e-16	4.506405331247555e-16	1.7520573845847899e-16	1.7744237751440437e-16	2.8476590468349785e-16	3.6866568681316526e-16	3.9139414845717175e-16	4.60835657945923e-16	5.612169985595603e-16	5.543197549361313e-16	3.755501346919283e-16	2.1147192909620547e-16	3.4047832825436127e-16	6.692126700362011e-16	1.1133101239637994e-15	1.269222065684132e-15	1.1200308300718566e-15	8.417389494591471e-16	5.651830710873679e-16	2.6054348539416836e-16	-4.3858495788584797e-17	-3.963458842372389e-16	-6.576650994249831e-16	-8.004769841082129e-16	-9.070044668121669e-16	-9.988421835937547e-16	-9.069834786064695e-16	-6.442459083536762e-16	-3.169958583147243e-16
162	-5.915604659580059e-16	-4.030364722775429e-16	-3.371387514494516e-16	-4.2654190924650277e-16	-5.43842383053252e-16	-5.493964309363211e-16	-4.52661065005922e-16	-4.1341692612581883e-16	-4.772452188078179e-16	-4.981680155337024e-16	-5.021258066073793e-16	-3.197949179831584e-16	-1.750948120601806e-16	-1.2646579293426574e-16	-2.486830158476063e-16	-4.900854924607875e-16	-7.3487712056537015e-16	-8.566364980789313e-16	-8.298950667545077e-16	-7.464153111580547e-16	-7.437939708369724e-16	-8.47895547899558e-16	-9.978986534497757e-16	-1.0628225122855528e-15	-1.0317252039883093e-15	-9.16609325251131e-16	-7.878154332749556e-16	-6.534172240033914e-16	-5.312197108878565e-16	-4.026254608748053e-16	-2.6830716407477643e-16	-1.4869864847199716e-16	-8.752375268058447e-17	-1.6943313082874803e-16	-3.590725892613378e-16	-5.130720256127317e-16	-5.875948514881286e-16	-5.820609753267966e-16	-5.699273878939047e-16	-7.066444531340557e-16	-7.827100303059023e-16	-8.315687342570459e-16	-8.732051169430351e-16	-9.881467292964521e-16	-1.1453343647159344e-15	-1.251395240773358e-15	-1.1904826075072722e-15	-1.0300562615193496e-15	-9.103296848885762e-16
163	1.343861782475166e-17	1.43260779609241e-16	1.1633307241902882e-16	-6.896399874003919e-17	-2.4515236175246724e-16	-2.329173312400209e-16	-4.076982217507906e-17	2.1877978328082305e-16	3.66246777452664e-16	5.840055597711483e-16	6.891007329143589e-16	9.373560800581466e-16	1.0515446373752622e-15	1.091752980160125e-15	9.613297319927118e-16	7.874842384655039e-16	6.357283663505734e-16	5.734679997620976e-16	4.975983310322778e-16	3.5250472089489076e-16	1.5068232530886756e-16	-1.8632523432516925e-17	-1.1473406704752575e-16	-2.560392313233897e-16	-3.583694909381448e-16	-4.427594299233626e-16	-4.1472919710881954e-16	-3.048189839547412e-16	-1.438647330009341e-16	8.816291041402118e-17	3.082347575811437e-16	5.470125153167751e-16	6.164894769643402e-16	5.469347933144781e-16	5.189117933887972e-16	5.826201746949217e-16	5.638900991925647e-16	4.0277920743662405e-16	1.7401764003900747e-16	-1.7158327597267028e-16	-4.1618522605227866e-16	-6.823683722107887e-16	-8.973053975741476e-16	-9.714185188907921e-16	-9.10074825980876e-16	-7.615750629249497e-16	-6.698721593468514e-16	-5.808014259416069e-16	-5.603398844733535e-16
164	2.4390143779746467e-16	1.588163856417127e-16	-1.0949956457686444e-16	-3.4433707659083004e-16	-3.443607780107725e-16	-1.7554229094502765e-16	6.899240130957438e-17	2.981735941986511e-16	5.733468260100781e-16	9.741426722535774e-16	1.1286378333595495e-15	1.225007160605924e-15	1.1372751699169253e-15	1.0377192374649296e-15	8.729415057308555e-16	6.660161009519187e-16	4.604597639232891e-16	3.908108216591276e-16	4.1932587328581157e-16	4.030763270973289e-16	1.756294396355616e-16	-1.5972185649859203e-16	-5.260841167416272e-16	-6.620724800466325e-16	-6.487470978302821e-16	-5.793601669909626e-16	-5.465053451775519e-16	-5.289336647684443e-16	-4.2122964252882163e-16	-1.6390970078448523e-16	1.6333491827661508e-16	4.525814764386555e-16	5.578709750170612e-16	4.554585175295223e-16	4.1664365660134877e-16	4.241613420862404e-16	3.4546273414198365e-16	1.2848857942175495e-16	-1.5877251511170601e-16	-5.192580358695985e-16	-7.674521728561373e-16	-9.787163923329896e-16	-1.1681259031649025e-15	-1.2084052846424919e-15	-1.1728267959811126e-15	-1.0629527611024131e-15	-8.542608071665614e-16	-5.486324295136438e-16	-2.6618827653887737e-16
165	1.4650420192295064e-16	1.7951393654451919e-16	1.8329048992769313e-16	1.1057090746273745e-16	-5.451314804914417e-18	4.178354346814101e-17	2.258219969238158e-16	4.592404745679948e-16	6.091825424159866e-16	8.679374284964141e-16	1.0899499786633834e-15	1.6311187695418714e-15	2.00886452596819e-15	2.137778037181579e-15	1.8371940895125043e-15	1.3831361845265702e-15	1.0565821060006301e-15	1.030833159765483e-15	1.1705712977908122e-15	1.1274447131358629e-15	7.44857725415347e-16	1.5508556059410316e-16	-1.323485636579621e-16	-1.409257557446671e-16	1.7463915777002365e-16	4.652633884041312e-16	6.191901492653353e-16	6.644820582645339e-16	6.970737325954281e-16	7.655909453281666e-16	7.899479717254347e-16	7.528816219147168e-16	7.739269514096715e-16	8.721789196419232e-16	1.0191256676917763e-15	1.1170500847319727e-15	1.0648873008351348e-15	9.462933936189466e-16	8.75233288632423e-16	7.924356104848958e-16	6.532171772029636e-16	2.938964856559847e-16	-5.852308815267435e-17	-3.894137280327158e-16	-6.122503205138132e-16	-6.887186478350145e-16	-7.028358669271199e-16	-5.890725861769501e-16	-4.337312923664626e-16
166	-1.8718144163280548e-15	-1.5934202208521547e-15	-1.2750559604425157e-15	-1.1086723423033016e-15	-1.1093496720846622e-15	-1.0397181633929229e-15	-8.323478300042574e-16	-6.16928971063344e-16	-7.070591841233219e-16	-8.137345416631e-16	-8.474928601986385e-16	-5.847319731507e-16	-3.961196111861263e-16	-4.2972722398429883e-16	-6.879321804252576e-16	-9.051748687612046e-16	-9.982079291020328e-16	-1.05440871920038e-15	-1.1291046932941653e-15	-1.1104443798621021e-15	-8.879117335329358e-16	-6.075083021424505e-16	-4.0846053255977932e-16	-4.624050847667387e-16	-5.350131603602652e-16	-4.650017518216208e-16	-2.8488664145916765e-16	-1.6131225084277885e-16	-2.230836850705388e-16	-4.308989095695927e-16	-6.596784024961586e-16	-7.744224609512514e-16	-8.183445029237863e-16	-7.88046490937644e-16	-6.815814848639729e-16	-4.2201392943512526e-16	-1.4608997152921848e-16	3.796206380215397e-17	1.1689015044401365e-16	7.90646664120016e-17	1.0901419210153199e-16	1.1864032177858032e-16	2.9820469216539894e-17	-1.775709252108013e-16	-3.14272808671666e-16	-2.288045150301109e-16	-1.4893628768434778e-16	-2.2909270323157757e-16	-5.284987507600864e-16
167	-1.9319734839888593e-15	-1.9196508504332446e-15	-1.8688763467386403e-15	-1.7417525203519841e-15	-1.606663801212917e-15	-1.4655833681249573e-15	-1.3748342256063764e-15	-1.2980961963267201e-15	-1.3988209202662232e-15	-1.474958415828131e-15	-1.648621157167697e-15	-1.5662116807143547e-15	-1.3935509944388708e-15	-1.19089548210247e-15	-1.230539809081174e-15	-1.3987327054282742e-15	-1.5620035495216972e-15	-1.5677931569942974e-15	-1.4084281584144707e-15	-1.215293981984538e-15	-1.068646197560678e-15	-9.861322638336249e-16	-7.245019084134591e-16	-4.961077903783859e-16	-2.3218773849895083e-16	-1.1667204704980885e-16	-1.1602978245057431e-16	-1.1932191105410036e-16	-9.018992033101792e-17	-1.1774287557522583e-16	-2.9752565185687342e-16	-5.498020260849061e-16	-7.397111729130971e-16	-7.394797845229966e-16	-6.449179890289292e-16	-4.2886648641230063e-16	-2.0211367920261535e-16	-6.798255925042174e-18	3.4313343621103313e-17	-5.953817142849957e-17	-9.500762327575847e-17	-8.176496368762726e-17	1.4952540095060183e-17	-5.831495319717092e-17	-2.0944015345988332e-16	-1.5987865270224746e-16	1.5610730349847719e-18	9.812667138096573e-17	2.268417985498455e-18
168	4.5805572711646645e-16	2.976418471284182e-16	6.568730849980428e-17	-1.6100794063717464e-16	-2.5958294726761517e-16	-2.316118202407701e-16	-1.544346518856473e-16	-1.2243419993502595e-16	-1.9654888599899665e-16	-3.015481002353457e-16	-3.3279755695078784e-16	-4.026871747460221e-16	-4.596599163645578e-16	-4.838234906444473e-16	-3.623343546645585e-16	-1.1588566284842373e-16	1.306678119595745e-16	2.4092875430729377e-16	2.7276482065413366e-16	3.060539418768265e-16	3.4365783269956085e-16	2.43869839832981e-16	5.4411906043865846e-17	-1.6575645390489015e-16	-1.9409954687150263e-16	-1.2114893786017173e-16	-1.0913707310932358e-16	-2.560509822642719e-16	-3.9850595371460813e-16	-4.3195837112683364e-16	-3.750219433865208e-16	-2.917694071860395e-16	-2.8353164766602854e-16	-2.428899434935833e-16	-1.674975285785244e-16	-1.3852034628498777e-16	-1.66338726380432e-16	-2.0104934011819745e-16	-1.949737328599697e-16	-4.1676738952802785e-17	-3.091833655092041e-17	-4.265241880335444e-17	-4.118751635094988e-17	5.744069163382688e-17	1.492303038617949e-16	1.8962376601328178e-16	1.483849304865099e-16	7.885152003474675e-17	7.128767700947626e-17
169	9.356943160207978e-18	-9.065380515167714e-17	-3.0212502558319234e-16	-5.163200116779119e-16	-5.951870388716784e-16	-5.523858292587457e-16	-5.230032198864736e-16	-6.104590598469192e-16	-7.309615090208574e-16	-7.6544670169117e-16	-7.812744566397711e-16	-7.846200176102185e-16	-9.110586104425193e-16	-1.0823959663996392e-15	-1.1142799051320151e-15	-9.543728227449711e-16	-6.760731137448509e-16	-4.434830894461745e-16	-3.4934604110001745e-16	-3.643595156420201e-16	-4.376643703612739e-16	-5.114749052341382e-16	-5.698049284639791e-16	-6.379525052545432e-16	-6.93454563989017e-16	-7.403406812083524e-16	-8.028328181002575e-16	-8.724090477139957e-16	-9.060246484142188e-16	-8.83324063811045e-16	-7.972904999816023e-16	-6.813056958561814e-16	-6.427370189824656e-16	-6.947568146403587e-16	-7.57079254651433e-16	-8.023285713401332e-16	-8.849090369990473e-16	-1.0365227712409348e-15	-1.195896661229975e-15	-1.2619909840995199e-15	-1.231315840826397e-15	-1.1498545942572536e-15	-1.1836961813102822e-15	-1.272727485118778e-15	-1.2399855939933098e-15	-1.0408275764897767e-15	-7.790477465005786e-16	-6.968786269932969e-16	-8.019297418902217e-16
170	1.4965787527867528e-16	1.1787399791317371e-16	-7.038504270692757e-17	-3.614429747704735e-16	-5.439262740074964e-16	-4.481961610116107e-16	-2.1572126108459835e-16	-1.0236281926080013e-16	-2.5059112913978514e-16	-3.45383771838927e-16	-3.4923025962291227e-16	-1.3661550285505095e-16	-1.0447083465729195e-16	-3.1236805619587107e-16	-5.440098856163048e-16	-5.100469691622659e-16	-2.4362644244015255e-16	-3.5731641786827633e-17	-6.759567108995477e-17	-2.416738504520005e-16	-3.68805453265464e-16	-4.261831789222478e-16	-4.46659832875539e-16	-5.281439057053005e-16	-5.084781960180499e-16	-3.947185219893382e-16	-2.7935416310224416e-16	-2.667666167883356e-16	-2.7329519975858046e-16	-2.0370797136980392e-16	-6.430180734445271e-17	-1.191565026534429e-18	-1.0093778488601196e-16	-2.8701247886449123e-16	-3.284923108183627e-16	-2.78567153234863e-16	-3.158718000035735e-16	-5.109301071501345e-16	-7.549828509432109e-16	-8.735199748249419e-16	-8.605410408397633e-16	-7.676105197028715e-16	-7.502916611430361e-16	-7.680017838890493e-16	-7.669437292511898e-16	-6.596568295002402e-16	-5.186920262607264e-16	-4.834729035498704e-16	-5.157237394931099e-16
171	5.1604194977126336e-17	-1.228382274773626e-16	-4.398971614502711e-16	-7.512227294427184e-16	-8.897082676778912e-16	-8.910725042482034e-16	-8.608427811788481e-16	-8.71756747281396e-16	-8.827206665199008e-16	-8.890308946913335e-16	-8.720352806163365e-16	-9.418197218629635e-16	-1.0310839997936147e-15	-1.0791210819526061e-15	-9.590999780150447e-16	-7.717638361484827e-16	-6.091012297674381e-16	-5.565722551778314e-16	-5.339520898018799e-16	-4.892521355217027e-16	-4.764097783033618e-16	-5.760464759145951e-16	-7.535400671017651e-16	-8.906390896800573e-16	-9.107572537344115e-16	-8.510912181498787e-16	-8.793310668483494e-16	-1.0400371450629006e-15	-1.2046701367983525e-15	-1.2709535011215904e-15	-1.1913551193093578e-15	-1.0314367675912559e-15	-9.25904162000622e-16	-8.949869097430155e-16	-8.764161737833856e-16	-9.16666434967034e-16	-1.0156865378898635e-15	-1.1309142271937473e-15	-1.1857650638111786e-15	-1.0625493624916308e-15	-9.552617325109884e-16	-8.740095049765358e-16	-9.58679459345043e-16	-1.026320690151779e-15	-9.997478168613898e-16	-8.525643913457381e-16	-7.226887370702115e-16	-7.837948565246812e-16	-8.795122458148453e-16
172	1.18578108081284e-16	-7.777298868791773e-17	-5.631880965668283e-16	-1.1260588364896303e-15	-1.3872606557102956e-15	-1.2363373122520772e-15	-8.624013349862992e-16	-6.272972658329387e-16	-6.545332037293652e-16	-7.673394974451275e-16	-8.72864098820575e-16	-1.010238248958853e-15	-1.1884752049052525e-15	-1.3887562705798609e-15	-1.464622356359541e-15	-1.4111104303166485e-15	-1.2988061623500563e-15	-1.2779353325034553e-15	-1.3005405289881385e-15	-1.293237676456366e-15	-1.2755452582996474e-15	-1.3388803301552905e-15	-1.4985933637835413e-15	-1.578126733758017e-15	-1.5031465986885253e-15	-1.2397641842015238e-15	-9.61293215445338e-16	-8.341288458821641e-16	-8.240937558102833e-16	-9.032452995838783e-16	-1.020269056354649e-15	-1.0926083281333604e-15	-1.1611699043675007e-15	-1.1119680260597632e-15	-9.247404386214325e-16	-6.830921661561372e-16	-4.927178505455276e-16	-3.8226161534416702e-16	-3.1780291697361863e-16	-2.023987629071441e-16	-2.1556446419288895e-16	-2.850074091782588e-16	-5.354858731478757e-16	-7.425147917334063e-16	-8.688087972709884e-16	-8.553208491710188e-16	-7.464117410093578e-16	-7.98162339517278e-16	-9.245390125909296e-16
173	-1.079661452480721e-16	-2.4862484659796137e-16	-6.186558369189316e-16	-1.1163658626773825e-15	-1.4937748002089643e-15	-1.615213008490179e-15	-1.4841043708816442e-15	-1.2619023281507941e-15	-1.0932969246000286e-15	-1.0705281129714353e-15	-1.2283321529059176e-15	-1.6179695259396775e-15	-2.0002459649161986e-15	-2.237146662862624e-15	-2.2092180198111057e-15	-2.0591462084854654e-15	-1.892035147722295e-15	-1.85101429463507e-15	-1.7984816345696212e-15	-1.7218522899606062e-15	-1.6925960651435388e-15	-1.8112103284853126e-15	-1.9851987915590607e-15	-2.0791488562442854e-15	-2.078076091723905e-15	-1.9893232383505963e-15	-1.786598779763562e-15	-1.5797623638966292e-15	-1.3380039272397798e-15	-1.2184041360181854e-15	-1.1862401704638866e-15	-1.1025450556168102e-15	-1.0049586797920144e-15	-8.239646638347959e-16	-7.50554728477349e-16	-6.49428580153113e-16	-4.3751441558108636e-16	-1.3370781330345743e-16	1.1574556980317365e-16	2.0265898686762914e-16	4.860396821042516e-17	-1.1077279683953612e-16	-2.769881923617289e-16	-3.831337902310233e-16	-5.414951937763823e-16	-8.226957264030244e-16	-9.956797140717258e-16	-1.1742322936538127e-15	-9.879839674820087e-16
174	4.841949259199072e-16	2.9256078950382623e-16	-8.661376701440023e-17	-4.488953945361485e-16	-7.219862794448493e-16	-8.647194353321037e-16	-8.794258715978021e-16	-6.480905956891209e-16	-2.813102206171409e-16	6.477615797834985e-17	6.68424298721828e-17	-1.6090155545609593e-16	-4.689736703203563e-16	-6.691935748662843e-16	-7.47573566639983e-16	-7.972729507842259e-16	-8.498573926392901e-16	-8.614471991350308e-16	-8.13437191146777e-16	-7.630495999212932e-16	-7.783599606828306e-16	-9.514535502425744e-16	-1.1245575450254606e-15	-1.2575112467875564e-15	-1.1433691239820137e-15	-8.07532372161743e-16	-3.8779244130342757e-16	-1.3566412021815842e-16	-6.465637639802097e-17	-8.172637528136638e-17	-1.0836924171282293e-16	-1.5655290553028147e-16	-2.515952024985799e-16	-2.879823819355915e-16	-1.8292448022474606e-16	7.18582771747013e-17	3.1663453072092855e-16	4.759454500630863e-16	5.929869973213736e-16	6.23198195442502e-16	5.350707253112023e-16	2.961507350070371e-16	-5.0766023161795306e-17	-3.815770252472185e-16	-5.522510914849075e-16	-5.9091106812252325e-16	-6.162347732337429e-16	-6.704914216989605e-16	-7.365240844400038e-16
175	-6.468582908564875e-17	-3.0121274277257887e-16	-5.325061706041664e-16	-6.798444355792355e-16	-7.159959099972201e-16	-7.027775271461415e-16	-6.769306039621137e-16	-6.478668427466774e-16	-6.637473313416384e-16	-6.815027158364599e-16	-6.47318213666608e-16	-6.988351764135604e-16	-7.670452448986735e-16	-8.627477172414617e-16	-8.674623612572711e-16	-7.908996165435285e-16	-6.591592625421446e-16	-5.931396537562255e-16	-5.501162548507137e-16	-5.095709940924574e-16	-4.781486044097562e-16	-5.570090962702625e-16	-6.806700183153957e-16	-8.671026135472768e-16	-9.35860058650506e-16	-9.161129124303547e-16	-8.46936534569818e-16	-8.317598234159844e-16	-8.308979712902784e-16	-8.928447877682015e-16	-9.404207067573234e-16	-9.13749520334099e-16	-8.092906260351884e-16	-6.7714524474983765e-16	-5.834692887988802e-16	-6.553975797221211e-16	-7.146555260570721e-16	-6.30720535411193e-16	-4.948292816653015e-16	-3.1062604818174928e-16	-2.960133058382617e-16	-3.51065227646832e-16	-3.6567190189130426e-16	-2.847364023963773e-16	-2.363915135143498e-16	-2.5775177222833674e-16	-3.174398503563453e-16	-4.430770489254211e-16	-3.816882719926522e-16
176	2.3074752869639636e-16	2.3363016583694654e-16	3.110816871658045e-17	-2.6717447224555833e-16	-4.563112684247302e-16	-4.5635300647945475e-16	-3.6357348227085753e-16	-2.795766886753442e-16	-2.79548131246356e-16	-1.6807608692685217e-16	-1.6556476082242019e-16	-7.553232412097036e-17	-6.374194727455632e-17	-2.7296849640885526e-17	-3.687557830134359e-17	-1.0149684762950022e-16	-2.014410417597786e-16	-2.215419706464456e-16	-1.592938745691479e-16	-1.1130806365160723e-16	-2.0405464014070908e-16	-4.0877090138025003e-16	-5.89946726156623e-16	-7.099235906107731e-16	-7.168912269760038e-16	-6.759447383370156e-16	-5.845685934584274e-16	-4.588160431524673e-16	-3.069568332512597e-16	-1.3600601788724801e-16	5.318505558220837e-17	2.3335991725398936e-16	3.0642051665223077e-16	2.0578791793371702e-16	6.292633945038562e-17	-5.3727440301028155e-17	-2.0175065153290207e-16	-4.219759068760612e-16	-6.853294510941525e-16	-1.0123085480154184e-15	-1.1746288158229229e-15	-1.1902136211931782e-15	-1.098120336243852e-15	-9.764102078706634e-16	-7.942594564750564e-16	-5.731327478229201e-16	-3.48377619055528e-16	-2.1334517493398318e-16	-2.0930174486438394e-16
177	1.1177533649337144e-16	6.723630558819135e-17	4.286469175174591e-17	-4.010608439329754e-17	-2.2072342179782832e-16	-3.979631853302386e-16	-4.274452403321506e-16	-2.409750993923326e-16	-1.6529430130006316e-17	2.796104879323885e-16	3.7060714500123944e-16	4.68620871235523e-16	5.107385023151335e-16	5.698024538953797e-16	5.163714454166202e-16	3.5354610093633757e-16	1.2771090114693216e-16	-6.543162769458903e-17	-1.275396066452864e-16	-1.0433582781812532e-16	-8.490722028025367e-17	-1.49737060437258e-16	-2.729716573306887e-16	-4.2074295303857557e-16	-4.813051560882342e-16	-4.552158100436811e-16	-3.805242075083527e-16	-3.022887595634177e-16	-2.0193177053964447e-16	-4.79661269031688e-17	1.568339866197024e-16	3.1665043110232297e-16	3.5748710176633805e-16	2.43634831718505e-16	1.3134145441603952e-16	4.798859672045396e-17	-2.1938859672757694e-17	-1.2527553222095752e-16	-2.7737961256134365e-16	-4.2149629442043476e-16	-5.490981210558372e-16	-7.076152109452473e-16	-8.303152971893901e-16	-8.980560653198868e-16	-8.727521806954269e-16	-7.546396436551617e-16	-5.59126569550535e-16	-4.307942641223219e-16	-3.5800226950197627e-16
178	4.909016549714682e-16	4.645892412046484e-16	4.657243223867226e-16	5.082013612916524e-16	5.50925015172821e-16	5.297369230723862e-16	5.05305567572417e-16	5.274373322525854e-16	6.173376019526826e-16	8.281189919176302e-16	1.0326027506603767e-15	1.2155967528632597e-15	1.3333447959639965e-15	1.3981311299069431e-15	1.2868612375214441e-15	1.0494890883894446e-15	7.95037685755964e-16	6.882923607909676e-16	6.901266535284795e-16	6.533039731348486e-16	5.000922679968643e-16	3.6184585646515576e-16	3.110959964124163e-16	4.032548759950758e-16	4.4280562954118167e-16	3.4284741899568896e-16	2.508054701841787e-16	3.122710509536818e-16	5.42329412813497e-16	7.792268752497808e-16	9.112472888659326e-16	9.526215557115234e-16	9.770895845460988e-16	9.706748837445758e-16	9.453706250145708e-16	8.425990831182573e-16	7.377867218623173e-16	6.646105945354746e-16	6.107058871219274e-16	5.691926482928769e-16	4.4230383837653605e-16	2.434319370360849e-16	7.237334577467685e-17	3.9786836662655295e-17	5.130506934473584e-17	6.493985833550255e-17	5.3059536924364207e-17	8.425063157071126e-17	8.863300774941309e-17
179	-1.0563588540342894e-16	3.633152455026975e-17	9.84987671220028e-17	6.321201904510664e-17	3.906148481453137e-17	9.827035297689605e-17	2.248816842626337e-16	2.4994463466912105e-16	4.668591373684258e-17	-1.5835639116721569e-16	-2.6257050443773e-16	-2.0260227447445052e-16	-1.099876029927052e-16	-1.2688647305617597e-16	-2.3232535784160573e-16	-2.8090484433971292e-16	-1.9966161840275628e-16	-1.0700669285908207e-16	-1.0672882514805541e-16	-1.9979595480864177e-16	-2.8796929600406364e-16	-3.379133726903216e-16	-3.9373234951225624e-16	-4.721994947359562e-16	-4.502388776493167e-16	-2.6162186707471277e-16	-2.6748130718275996e-17	6.092469653278847e-17	-2.1582295648149327e-17	-1.2924617649944822e-16	-3.7722228227297035e-17	1.3116945187733626e-16	1.3251416115966448e-16	-1.5367851831214183e-16	-5.095403582842633e-16	-7.14561161658796e-16	-7.296734980583049e-16	-6.985380223194374e-16	-7.577942071564275e-16	-7.466547367331677e-16	-6.675204309073245e-16	-5.064430060838656e-16	-4.47047366240709e-16	-4.486686853180966e-16	-4.412865145776532e-16	-2.927299123289026e-16	-1.1208281844025108e-16	-1.4245586412695376e-16	-3.0573602625330196e-16
180	-7.124353053573345e-16	-5.778778264882233e-16	-4.793412381054483e-16	-4.3378892978855756e-16	-4.290035376387553e-16	-3.5796977457161226e-16	-2.1031619929135548e-16	-7.485857798538976e-17	-4.250100363275123e-17	-1.0841000287710813e-16	-2.097170596244182e-16	-1.9122657842347995e-16	-1.792944162174044e-16	-2.6172302253659495e-16	-4.443782961525284e-16	-6.136131044060457e-16	-6.579480804113386e-16	-5.99022467035669e-16	-5.693463054723034e-16	-6.537595955806297e-16	-7.908008123409833e-16	-8.783320521310932e-16	-8.198739766856157e-16	-7.260473612418666e-16	-6.142966944515324e-16	-5.18514582712327e-16	-4.0238348791456377e-16	-2.527304304693767e-16	-1.0665690466557006e-16	-2.317202823026755e-18	4.758763515798795e-17	-5.336953962034102e-19	-8.013776386892168e-17	-1.4449631006118798e-16	-1.3809298358750355e-16	-4.123106346734871e-17	3.9501513666252763e-17	2.5014310765550077e-17	-8.475563362508431e-17	-1.9683792979242376e-16	-1.7077283032258176e-16	-6.160260947786451e-17	-2.11593404741913e-17	-1.978017153799629e-16	-4.0512009688974435e-16	-4.565251766761486e-16	-3.1936902319243906e-16	-1.4255977471405536e-16	-1.5071408858417997e-16
181	1.0105593174155025e-15	1.1008245434478747e-15	1.108660970869898e-15	1.0166746480172247e-15	9.338010605291917e-16	9.993621150288936e-16	1.1719630022249452e-15	1.2730649385590908e-15	1.0844958441142152e-15	9.142305149660843e-16	9.41348084356885e-16	1.1146428762675586e-15	1.211856461671583e-15	1.1547751230304152e-15	1.0076084241050277e-15	9.767250082036619e-16	1.0497730290988804e-15	1.0963566330381372e-15	1.0464705414065005e-15	9.435004771859872e-16	8.78655449543417e-16	7.965513794188864e-16	7.547805712607675e-16	6.951370307615251e-16	8.018998156685231e-16	9.662229487775362e-16	1.0978240463449645e-15	1.1060260900881004e-15	1.0749048875222312e-15	1.0957533478503604e-15	1.2067175840264877e-15	1.2872175196281244e-15	1.2353087347039588e-15	1.067554795968497e-15	8.991391502094666e-16	8.199950025411569e-16	8.248109480598467e-16	7.821778084313093e-16	6.310156889886527e-16	5.144927032217007e-16	4.553149290752389e-16	5.489254896510182e-16	6.985338106007421e-16	8.085618423219545e-16	7.971411552411872e-16	8.557679616739561e-16	9.573299934032423e-16	1.1250567702801065e-15	1.1602310601460453e-15
182	-1.4252994183897328e-15	-1.2970207263570352e-15	-1.2457684436772877e-15	-1.2448062188938057e-15	-1.2789448533463432e-15	-1.2423163906206924e-15	-1.1245161698736494e-15	-1.0347371368532357e-15	-1.1532287724614914e-15	-1.2011939187072749e-15	-1.2625279320422852e-15	-1.119379882577809e-15	-1.0133819656245498e-15	-9.868267908039805e-16	-1.0930716492926745e-15	-1.2156789018490628e-15	-1.2860693277593385e-15	-1.3115623322130364e-15	-1.3714077405868071e-15	-1.4676829320353829e-15	-1.5253976107327989e-15	-1.5230347184036533e-15	-1.4608671545325168e-15	-1.4329051952378886e-15	-1.3541609491307454e-15	-1.2454033014207346e-15	-1.1109641065956168e-15	-1.0637420519223397e-15	-1.057264084778212e-15	-1.0257157504138633e-15	-8.8312209811619e-16	-7.449719807287017e-16	-7.621681557089584e-16	-9.711851166622563e-16	-1.1329100664300249e-15	-1.1438679489812894e-15	-1.050637120877302e-15	-1.0503309331372587e-15	-1.1925396511766871e-15	-1.4028752610753234e-15	-1.3892702438406545e-15	-1.3067529809925742e-15	-1.2815566284667959e-15	-1.3982171008779505e-15	-1.515302532158636e-15	-1.4787045313943504e-15	-1.3383895716363962e-15	-1.202292811185013e-15	-1.2263245081776983e-15
183	-1.1937180286274558e-16	-1.7142670228903676e-16	-1.9107156670066936e-16	-2.684163440823462e-16	-4.045722528087694e-16	-4.661825850712615e-16	-3.2611177179948616e-16	7.280423241384733e-17	5.630936859534408e-16	1.0868580640089712e-15	1.3625786723643388e-15	1.5354070575492634e-15	1.4981233624032152e-15	1.3522327653425624e-15	1.076276483836829e-15	8.248639951399228e-16	7.06207095566593e-16	7.038872888753965e-16	6.810542624391397e-16	4.500957885276083e-16	4.0393097846485045e-17	-3.4119652238805846e-16	-3.9656134019992776e-16	-2.963106553410696e-16	-1.6335351550050152e-16	-2.2566114072090423e-16	-3.595316962648484e-16	-3.560970253076895e-16	-1.0312462348053452e-16	2.575715681079506e-16	4.90356620829507e-16	5.743583970160318e-16	6.478532674694975e-16	8.005452031780732e-16	1.0219730125681222e-15	1.126866470015471e-15	1.0287830335031553e-15	7.671797761776445e-16	4.489719868327284e-16	1.5031708154614314e-16	-9.724906333445349e-17	-3.063250969048515e-16	-4.8263967544354e-16	-7.019321427938133e-16	-9.244425294733202e-16	-9.16856927860813e-16	-6.297532816544181e-16	-2.391104621199876e-16	5.5150144711300536e-17
184	4.274958136999711e-16	3.350281542305131e-16	-8.885801244766446e-17	-6.309819690017858e-16	-8.983824964953227e-16	-8.301572850543295e-16	-5.736729243577491e-16	-3.5921959421465463e-16	-1.7674983300607837e-16	-3.0158972204746083e-17	-1.5031578780108273e-17	-1.6272024993080414e-16	-4.371736947434239e-16	-7.206152332492864e-16	-8.784540581922328e-16	-9.01172190246662e-16	-6.86947646209233e-16	-3.4109602686521816e-16	-8.068127951564045e-18	1.0433468900670676e-16	-1.3579532427198666e-16	-5.210371602678219e-16	-8.214171878774708e-16	-8.387234299238538e-16	-7.711144932061397e-16	-8.319532208934896e-16	-9.558565860113307e-16	-9.75016108788059e-16	-6.937085404419719e-16	-2.6825196325127924e-16	-4.310107744565958e-17	-6.230843325319867e-17	-1.9682905118038742e-16	-1.3392722710431723e-16	2.4142938210563204e-16	5.499890561115344e-16	5.041321452748517e-16	8.57702052596234e-17	-3.658674698034638e-16	-5.43690718090325e-16	-6.252944201904005e-16	-7.096216850233333e-16	-9.826149517577806e-16	-1.2006886494586565e-15	-1.2679892749351537e-15	-1.0696811012177459e-15	-7.726307090531478e-16	-5.383891015411803e-16	-5.309765982434688e-16
185	1.2533486117626714e-15	1.1209541874846362e-15	7.192423639431367e-16	2.809953262512062e-16	4.681113860722644e-17	9.482855288486874e-17	2.5475767662603855e-16	3.717151059746747e-16	4.126343500599851e-16	4.509773107618994e-16	4.556793549757529e-16	3.741668049575744e-16	1.0585166120332113e-16	-2.3943611749623483e-16	-4.73529528098727e-16	-4.648379425781855e-16	-2.7465971999010947e-16	-3.2313858733190223e-19	2.23988266470014e-16	2.8913239069506795e-16	1.9589925325832698e-16	-1.8505687124651942e-17	-1.9788774427413906e-16	-3.024153569325829e-16	-2.655405875446944e-16	-1.297750004548076e-16	1.4253307481092866e-16	4.236892314871764e-16	5.852757915643904e-16	5.447489528145065e-16	3.608059599065214e-16	2.0933636048763297e-16	1.9938167013264114e-16	3.364673974688106e-16	5.205300133519055e-16	7.348744634846507e-16	9.478141651288282e-16	1.0997634968924323e-15	1.105740830173035e-15	9.99960217997926e-16	7.626274706632154e-16	4.880716826033706e-16	2.952603976028573e-16	2.601906620702977e-16	3.273324680066677e-16	4.399784638674547e-16	4.880038888624026e-16	5.984690699937463e-16	6.938380161062916e-16
186	7.244907584451768e-16	6.567295284103021e-16	3.6675789644612576e-16	-2.6752634785721115e-17	-3.2575991955045214e-16	-4.0977896374543423e-16	-1.9189447713624419e-16	1.6997646478953e-16	6.474821361650985e-16	1.0279438100885204e-15	1.139662458609954e-15	1.0681773098388338e-15	8.593160002087603e-16	6.035328418204731e-16	3.107001551285425e-16	7.189436418598017e-17	7.520572303232623e-18	1.15820902747241e-16	2.3633514317266445e-16	2.345683076585889e-16	8.7852074864954e-17	-1.7126257487759815e-17	-1.5903499128436912e-16	-2.1600950301130044e-16	-4.054562971469829e-16	-5.987187988288641e-16	-6.467009690044493e-16	-5.151300257235141e-16	-2.4576639497425415e-16	-7.548757860899505e-18	8.699940001235517e-17	1.3093465879673423e-16	1.6849672516844894e-16	2.881377881856856e-16	6.067991647098708e-16	8.666754056211878e-16	8.896939501756607e-16	5.971419363928134e-16	1.3560142494308488e-16	-2.732389644896143e-16	-5.196778607001329e-16	-6.638561927331538e-16	-9.389749597961805e-16	-1.1800049294288276e-15	-1.342355636993403e-15	-1.2126508508218956e-15	-7.9832833554614e-16	-3.264353938489762e-16	-2.3809543493196998e-17
187	-7.888668013003785e-18	-2.4770950360616307e-16	-6.13162811425593e-16	-9.82707725861636e-16	-1.202876787219098e-15	-1.2090878243445113e-15	-1.0740129994930197e-15	-8.831459534873569e-16	-7.731541007847118e-16	-6.923570703546447e-16	-6.62351897574491e-16	-7.520012632972737e-16	-9.863592973450043e-16	-1.3024359339650909e-15	-1.475518231979755e-15	-1.4397205084527455e-15	-1.2633518243934324e-15	-1.1569700755204898e-15	-1.1250812133245726e-15	-1.1050534226380696e-15	-1.0680385150533469e-15	-1.1658518464664657e-15	-1.3445220241865914e-15	-1.5882705247441704e-15	-1.567573737298718e-15	-1.2281438049689546e-15	-7.420453202876815e-16	-4.222577958536737e-16	-3.8490099069208594e-16	-5.851167020323718e-16	-8.387377493748112e-16	-9.395192454347934e-16	-8.984037387129818e-16	-7.212785143761053e-16	-4.897060068402916e-16	-2.7438010068466285e-16	-9.305586684239888e-17	7.591337829175907e-17	1.846997895740181e-16	2.551956471928319e-16	4.144008906176607e-17	-2.643996783411351e-16	-6.229354856226846e-16	-8.269008412672104e-16	-8.29276521863304e-16	-6.742339975817528e-16	-5.872003832138144e-16	-7.150924800979167e-16	-8.490017186713749e-16
188	-4.6491684303970515e-16	-7.93761470864714e-16	-1.0906991660481057e-15	-1.20698160825836e-15	-1.1134192184226042e-15	-9.08815582918233e-16	-7.588448358325841e-16	-7.058488381074253e-16	-6.952936595791267e-16	-7.815558348977427e-16	-9.814355452191156e-16	-1.4542727308500986e-15	-1.8579605240570598e-15	-2.055227307858539e-15	-1.9056447144958227e-15	-1.710047754102144e-15	-1.6898296106798697e-15	-1.9220081134611988e-15	-2.0612264201342748e-15	-1.915559356142328e-15	-1.6267259858314034e-15	-1.5629185215715123e-15	-1.653609700773246e-15	-1.7662947688877658e-15	-1.528029999575235e-15	-1.075714946069988e-15	-7.555752342036785e-16	-8.282766834299844e-16	-1.0643427356092142e-15	-1.2123464992320237e-15	-1.1855688491566048e-15	-1.0780457587817197e-15	-1.0098029721096914e-15	-8.780912551128369e-16	-7.401382587290219e-16	-5.380195808329965e-16	-2.8723915401999806e-16	1.5994931778054454e-17	3.2079828696021874e-16	5.158762186147867e-16	3.8529880948606036e-16	1.6524099997345958e-16	-2.4480410469190828e-17	-1.3475277563390435e-16	-1.782873511136733e-16	-2.6506808066335115e-16	-2.8143647655561693e-16	-4.97280914683188e-16	-5.728381272906785e-16
189	9.77405926624694e-16	6.851929244222365e-16	2.4509270195171116e-16	-2.3449928710503405e-16	-6.150723351583777e-16	-7.580917000610408e-16	-6.156911257119166e-16	-3.589688567856008e-16	-1.3863954100960717e-16	-1.262128119850922e-16	-3.120845609835222e-16	-5.243742656140465e-16	-6.295835589402364e-16	-7.298835184671564e-16	-8.336616423796849e-16	-9.35946612900444e-16	-9.016691523504368e-16	-7.359450034273234e-16	-5.677664395279498e-16	-5.577812135622568e-16	-7.064452910251922e-16	-8.859474074854466e-16	-1.0095981019621343e-15	-1.0478336763774208e-15	-1.0921193293935224e-15	-1.1122955349603358e-15	-1.0021038964647989e-15	-7.966399485139785e-16	-5.955961162504434e-16	-6.069743582206113e-16	-8.171051878789352e-16	-9.931590388102226e-16	-9.603091064646808e-16	-6.721059844313757e-16	-4.2998822790909196e-16	-3.4980069323776905e-16	-3.626194363577653e-16	-2.4861977244419344e-16	-7.116942110636551e-18	1.6819443928489783e-16	3.897158829276675e-17	-2.8692361960891173e-16	-5.869835417704092e-16	-6.474633975950244e-16	-5.509611161094674e-16	-5.78351588270283e-16	-6.367634195658982e-16	-7.089687473463736e-16	-5.744186666036866e-16
190	-1.292799541470749e-15	-1.3774671955167907e-15	-1.4417316793511262e-15	-1.4223219064964514e-15	-1.3066586783336438e-15	-1.136021949367447e-15	-1.1596608673502484e-15	-1.314967400929395e-15	-1.4698071311810193e-15	-1.511575888491307e-15	-1.4125571516391598e-15	-1.7045800541339954e-15	-2.145551126191976e-15	-2.467705561552359e-15	-2.3579881362378322e-15	-2.0953700508373032e-15	-2.0072954592911352e-15	-2.218623750565981e-15	-2.3236115251276523e-15	-2.1540718500781465e-15	-1.846227266401921e-15	-1.7716526261586284e-15	-1.6969064544732833e-15	-1.6660115863257874e-15	-1.4190120701310146e-15	-1.2383229815322866e-15	-1.191420509188236e-15	-1.2634680062534477e-15	-1.2332534826095083e-15	-1.1616154880539793e-15	-1.1594350048581225e-15	-1.2172345506686304e-15	-1.1994176010398839e-15	-9.492251013874966e-16	-7.370958520928354e-16	-6.344439243365716e-16	-5.081706945012734e-16	-2.638320954583211e-16	7.598527911478669e-17	4.063821409562311e-16	3.5376196576552245e-16	1.9509750760293507e-16	1.7268322718289896e-16	2.314810684685063e-16	2.7679902832131204e-16	1.8817742971045945e-16	3.8351948380495306e-17	-1.8321126199105477e-16	-1.8167140215448811e-16
191	4.84648198138491e-16	4.1911445276017555e-16	1.3397111588953596e-16	-1.8515088717654563e-16	-4.089356161258513e-16	-5.339887347369455e-16	-6.26636448724128e-16	-5.833356212109913e-16	-4.752740828452341e-16	-2.4353097555424505e-16	-1.5923357272465065e-16	-2.7062188800912955e-16	-5.283757837775779e-16	-7.37607595657093e-16	-8.328281844219581e-16	-8.346593742355768e-16	-7.862775000112698e-16	-7.337547923307511e-16	-5.64032294022536e-16	-3.9000497144521573e-16	-3.201705366445697e-16	-5.112594579583012e-16	-7.040776884320022e-16	-8.988531522163262e-16	-8.793978303944746e-16	-6.94102106203714e-16	-3.8511055953261156e-16	-7.648810686882255e-17	1.3426922595383665e-16	1.5236775544886707e-16	3.393095865108193e-17	-1.229559140320109e-16	-1.8822732489425205e-16	-1.3449985167712368e-16	-5.2570222039080104e-17	3.5669234320479904e-17	2.2144112598585875e-16	4.788292887649989e-16	6.599691830410752e-16	7.341533130517733e-16	6.090644909837551e-16	3.9301810733390393e-16	1.710341700967823e-16	-1.4898601831612562e-16	-5.206041761620879e-16	-8.273546926451562e-16	-9.476356593131184e-16	-1.0025517119709684e-15	-9.472188156546467e-16
192	8.623420039629148e-16	8.256075102120529e-16	8.197295593306816e-16	9.001651809671942e-16	1.034673046341159e-15	1.1043798770820106e-15	1.0684931834289868e-15	9.266592472406242e-16	7.437585185438608e-16	6.418754595103305e-16	6.4102148044659895e-16	6.309969405208615e-16	6.602742606588122e-16	7.314254686475234e-16	8.360595823863422e-16	9.539428708957752e-16	1.004096801499614e-15	1.0457589686178917e-15	1.077672865396544e-15	1.1271041931236493e-15	1.160034326214711e-15	1.1795224019446477e-15	1.1047403548614248e-15	1.1322760329234138e-15	1.162842828964977e-15	1.132934996430259e-15	9.866024383727869e-16	7.502386938339066e-16	5.450680839667314e-16	4.867872998574345e-16	6.002730093619466e-16	7.272993027130349e-16	7.291571345673283e-16	5.680991069751832e-16	3.9908969829652193e-16	2.585773692734822e-16	1.380287868147069e-16	-4.490284762529465e-17	-2.241532119412059e-16	-2.7174128341078653e-16	-1.186200861690822e-16	1.4126609474079363e-16	3.4313939004574605e-16	6.326480607967484e-16	8.322815070707137e-16	1.015246128274978e-15	1.082736614109819e-15	1.137601885783685e-15	1.0646738411085928e-15
193	-1.2215743190127107e-15	-1.0400501520320548e-15	-9.676998544603047e-16	-1.0190745248942832e-15	-1.0857541492327194e-15	-1.0258034810262522e-15	-9.032997761230474e-16	-8.705585051072053e-16	-1.0671307937898147e-15	-1.3554542271648607e-15	-1.4917459570993614e-15	-1.4148243578280868e-15	-1.275937898741836e-15	-1.2310664435649324e-15	-1.2257213309804217e-15	-1.1888323524167486e-15	-1.096792041332093e-15	-1.0703994736310095e-15	-1.1298599750286763e-15	-1.1769087934709663e-15	-1.1555148568328795e-15	-1.1481071260358315e-15	-1.1721088962882393e-15	-1.2606470754935017e-15	-1.2186645924226892e-15	-1.104750818446377e-15	-1.0956841344491328e-15	-1.2551020909255179e-15	-1.4197349096512817e-15	-1.3904127710194824e-15	-1.187446412562238e-15	-1.0237491824396883e-15	-1.0686672576139446e-15	-1.2589245821319687e-15	-1.377963896229957e-15	-1.3561855655749544e-15	-1.3063369223242398e-15	-1.3450125819588977e-15	-1.4404186914593713e-15	-1.5234265964557123e-15	-1.4337863275887153e-15	-1.2306765256338649e-15	-1.1068009994975542e-15	-1.219276216458301e-15	-1.3885595268420962e-15	-1.4563923694019966e-15	-1.39071993571386e-15	-1.3115920918974488e-15	-1.3518938560181045e-15
194	1.020384023678043e-15	7.100956222124623e-16	6.401698556902933e-18	-5.600850671800149e-16	-7.211479625024384e-16	-6.456746744053679e-16	-7.04548035352408e-16	-8.039615199661506e-16	-7.089307101722795e-16	-3.8094158430665304e-16	-1.714602068266559e-16	-3.836400799343601e-16	-9.44896309466058e-16	-1.475231856451555e-15	-1.6073149751758956e-15	-1.422400435337434e-15	-1.1198623777013088e-15	-8.468099641097964e-16	-5.901461317544739e-16	-4.081406501765518e-16	-3.707660609239347e-16	-6.055753201976203e-16	-8.857741921383195e-16	-1.2034893217966446e-15	-1.3133186384737928e-15	-1.258613285385817e-15	-1.047696340931518e-15	-8.218474540371175e-16	-6.545294257779631e-16	-6.580842551576848e-16	-8.47050881968477e-16	-9.471703213810135e-16	-8.818047921491984e-16	-6.07912407184447e-16	-2.263468956756639e-16	1.0471315932139259e-16	3.3552109299175777e-16	4.651618306073841e-16	4.2881787441987684e-16	2.3545443071345793e-16	-1.3104740182085668e-16	-4.509545562609568e-16	-6.88220989326197e-16	-8.363056167848294e-16	-9.41585768893826e-16	-8.880583917326271e-16	-8.078548031746834e-16	-7.091579456064905e-16	-6.997164320223044e-16
195	8.912759366312325e-16	8.868399362783311e-16	6.192403649036038e-16	2.4756079471947764e-16	-1.818836308869455e-17	-4.884188351312635e-17	9.78707905625019e-18	8.526797365745754e-17	1.565036645994847e-16	2.641165875533637e-16	3.5545698133885336e-16	3.9336344246891905e-16	2.177498512124632e-16	-8.707696148070373e-17	-3.0952217771939415e-16	-3.3264284696588723e-16	-1.9315734622824374e-16	5.82421570283908e-18	1.4258559731808855e-16	1.9558876276079087e-16	1.5891683090813476e-16	6.828217308421975e-18	-1.4156383044627565e-16	-3.105030968288749e-16	-2.9664461030587306e-16	-1.775659394027751e-16	-2.1159422686179017e-17	4.596188457438661e-17	5.562326393037426e-17	8.412001925679169e-17	1.1384279515715089e-16	1.1587074419464205e-16	7.958612185767803e-17	8.958755092915173e-17	2.649117060443399e-16	5.330859660757632e-16	6.60237979853753e-16	5.282370313927939e-16	2.9158285453045724e-16	1.8602840770382473e-17	-1.6499344124022854e-16	-3.1778918375768605e-16	-4.942336191125259e-16	-6.296446597891616e-16	-6.046949242372147e-16	-3.9299451591774986e-16	-1.8015752000639316e-16	1.3518829519301267e-17	8.464912247879105e-17
196	1.2399511668062525e-16	2.1283907262361124e-16	3.7449321072824974e-17	-2.8479254585289563e-16	-4.900473181446167e-16	-4.233551484013272e-16	-2.3784292720653867e-16	-9.390074522478377e-18	2.755871226863893e-16	7.265073186300041e-16	1.0574915406194708e-15	1.1548268443099901e-15	8.133488471907561e-16	3.474531025146846e-16	6.172350661473392e-18	-1.0968818546940936e-16	-1.3717541485989685e-16	-1.0194383435157551e-16	3.924233447865328e-17	2.1273443508197993e-16	1.922599177097311e-16	-1.3326121973970972e-16	-4.324214641280438e-16	-4.928387843303843e-16	-2.0611067686674473e-16	-1.7621830203905565e-17	-1.398918165391615e-16	-4.486848877131122e-16	-5.177636564108113e-16	-2.305032177680546e-16	1.1298163736282943e-16	2.9015871021975264e-16	3.017077257608974e-16	3.2846813651137115e-16	5.576328172864655e-16	7.7973388263296e-16	7.182359518459756e-16	3.103296112984818e-16	-2.411873199585194e-16	-6.656651514702183e-16	-8.550202753454773e-16	-9.55332061619648e-16	-1.140904958459011e-15	-1.3557492028397959e-15	-1.4584935446538024e-15	-1.2491193544545567e-15	-9.171426262416892e-16	-5.481749770979955e-16	-3.203524588309364e-16
197	1.3311225744658682e-15	1.246891815263395e-15	1.0471873125189077e-15	7.579123468148459e-16	5.225316108026691e-16	4.507847069990191e-16	5.101170536591718e-16	6.191082642231921e-16	8.167383821623095e-16	1.062579399956532e-15	1.3829497323167101e-15	1.670063677000084e-15	1.7396584650959111e-15	1.6668926383699602e-15	1.5485536431498976e-15	1.4583141887442798e-15	1.3386371940380353e-15	1.2288131665344697e-15	1.1200892549855908e-15	1.0678153803564913e-15	1.0402674739377372e-15	1.02590421086964e-15	9.802450711843102e-16	1.0138812821653912e-15	1.0911354419914954e-15	1.098217095443162e-15	1.0164154513757514e-15	8.754775448417381e-16	7.530244945850228e-16	6.882898500621216e-16	6.394220371154619e-16	6.458380745604114e-16	7.797050853266726e-16	9.97847550808557e-16	1.2288802849766366e-15	1.3043806593263394e-15	1.2112833936626731e-15	1.037798961130406e-15	9.578207454954663e-16	8.62192483914488e-16	7.468255080717363e-16	4.441229875090227e-16	9.491620037408328e-17	-1.1879060477362928e-16	-1.628199062454275e-16	-7.992535984880125e-17	-3.045607104897842e-17	7.012076755043049e-17	1.2974895818475752e-16
198	4.881627938473054e-16	4.090037356518563e-16	2.965759433742487e-16	1.4099502240062976e-16	1.610321371839871e-17	-2.870775663093915e-17	1.8183212664756076e-17	2.1268811154416187e-16	5.884831246121138e-16	1.1109166467149755e-15	1.5142208277552922e-15	1.6825896959895387e-15	1.4279321018450278e-15	1.0087890997565158e-15	6.401174064497803e-16	4.4264665499765675e-16	3.828229874057561e-16	4.0021364966357945e-16	4.1585450159735224e-16	3.361103583441472e-16	9.864687256338821e-17	-1.9006675100064017e-16	-3.775343887445584e-16	-4.229704415648887e-16	-3.975134619347463e-16	-4.1759914172118167e-16	-4.668244907166871e-16	-4.629651506144018e-16	-3.615313499329885e-16	-1.6607126139549063e-16	5.990730467411701e-17	4.25784122519033e-16	8.579194352629242e-16	1.1721483666403998e-15	1.4443141546728679e-15	1.4737845769703438e-15	1.289849629199089e-15	9.008050463939092e-16	4.2173602882462417e-16	-7.69091767891866e-17	-4.0792408151562834e-16	-6.315810446288751e-16	-8.821056163778975e-16	-1.1928848529075205e-15	-1.4625844661926875e-15	-1.4572963708179307e-15	-1.1254346686659439e-15	-6.023131753059916e-16	-1.2935823282535596e-16
199	1.2574546108123616e-15	9.45697892242843e-16	6.181724148976849e-16	3.7054162331317306e-16	2.106613981250312e-16	1.998794822487009e-16	3.2002203848344903e-16	6.311169377917731e-16	1.0449038841732272e-15	1.4955522271765948e-15	1.863317614499383e-15	2.1633505615086253e-15	2.1993032122068532e-15	2.105339575128705e-15	1.907085276320464e-15	1.729708076307252e-15	1.559607245699816e-15	1.4280687509419372e-15	1.3503723481251228e-15	1.2736446514947475e-15	1.1102953521563152e-15	8.070228679718398e-16	5.830388528890983e-16	4.863435610252742e-16	6.455115293894095e-16	7.710254871373442e-16	7.225500146793384e-16	5.117708772284124e-16	3.7469521538087667e-16	4.98944688828344e-16	7.435908048216762e-16	9.545685554346059e-16	1.1065228206648703e-15	1.295541558460691e-15	1.67073412768277e-15	2.0266696402487708e-15	2.204055316100412e-15	2.1027161249826647e-15	1.898264646993043e-15	1.6114314054395746e-15	1.3035481318606566e-15	8.289280330517233e-16	4.3217374872019155e-16	7.344491885218106e-17	-1.8810713614491666e-16	-3.88163176499819e-16	-5.32402912913158e-16	-4.1549427449065795e-16	-9.375713315694739e-17
200	1.4283627570967232e-15	1.3563425228824905e-15	9.211978833648918e-16	3.7263077218331417e-16	5.4834120591972785e-17	1.454598500751439e-16	4.078605067761375e-16	6.470014204911271e-16	7.377832317703241e-16	8.377284316129999e-16	8.851789985530377e-16	8.719323890268302e-16	5.970415957192267e-16	1.9841157402431991e-16	-4.684859439142264e-17	3.194596040248193e-17	3.1426300094412885e-16	5.913808648569774e-16	7.029791468045305e-16	6.582919028910642e-16	5.442142373875215e-16	3.550784106906479e-16	2.4715246236811294e-16	8.12906492747613e-17	5.564740037902387e-17	5.341024309837615e-17	9.480355577669659e-17	1.1291107258875612e-16	1.8065373233517063e-16	3.1372153172158827e-16	4.562104075896038e-16	5.595568975862412e-16	5.854728210979897e-16	6.71811563771935e-16	8.58392198474571e-16	1.0461620439846852e-15	9.96356758888008e-16	6.405040898941822e-16	2.4838892052439773e-16	7.874688253310938e-17	1.14740157815073e-16	1.5407144576351403e-16	2.7237486908882404e-17	-1.5817605869082178e-16	-1.9538497895618107e-16	4.2098955797634406e-17	2.479300094815787e-16	4.130159293725476e-16	4.53694267440461e-16
201	1.7117257955057256e-15	1.3539506292338842e-15	7.360846794523303e-16	2.3935202400934785e-16	1.442570192636805e-16	3.250310470787445e-16	4.905105012441406e-16	4.491331133901121e-16	3.20912203073507e-16	2.3376217615351623e-16	2.1070253633187978e-16	1.5507702889566713e-16	1.2090942131339942e-17	-1.495014681145554e-16	-1.7123353486825897e-16	-9.227933149699758e-17	-3.8038343567478344e-17	-2.1985034327049757e-17	7.060203015557992e-17	2.8922086037361265e-16	4.692901492273083e-16	3.9029410968079397e-16	2.6012247600822952e-17	-3.113279217610246e-16	-3.517207735294771e-16	-1.8288600627951777e-16	-8.199686031076352e-17	-2.449308010056851e-16	-4.472592840873689e-16	-4.393003370444356e-16	-1.9174438788414655e-16	9.25635534301299e-17	1.540564200734174e-16	1.3541272789017777e-16	1.4218043817770682e-16	2.729156770135981e-16	3.615190486074985e-16	2.9321401622326403e-16	1.3875556672713603e-16	7.632041930169437e-17	7.061645191340948e-18	-8.577278932651972e-17	-3.0270251081885277e-16	-4.187967369066095e-16	-3.7033578838937193e-16	-1.5628336385103527e-16	5.815867237116177e-17	1.4958454572421198e-16	4.209117191621025e-17
202	4.363455551836344e-16	1.2664623975496633e-16	-2.789056379242425e-16	-7.230188546203438e-16	-9.93637795646985e-16	-9.478271299368213e-16	-6.945847454973125e-16	-5.388371551657021e-16	-6.408099477249093e-16	-8.557495492118406e-16	-1.0191224137282314e-15	-1.0725576250165405e-15	-1.1112050535042314e-15	-1.1878778436644915e-15	-1.1365394352953186e-15	-9.06471499544625e-16	-5.904861986911275e-16	-4.0481031258079135e-16	-3.955406053033361e-16	-4.956353228136883e-16	-6.32723348815424e-16	-8.160366660478278e-16	-9.807845452156814e-16	-1.0922738420300596e-15	-1.0405894495323433e-15	-9.056238814237622e-16	-8.401748415916254e-16	-9.23512289905022e-16	-9.978613174864168e-16	-9.87782306685422e-16	-9.304273163890441e-16	-8.90413497334478e-16	-9.78985163007583e-16	-9.892866489264e-16	-8.17715148310415e-16	-5.180386741197989e-16	-3.5534094840092333e-16	-4.558744322149112e-16	-7.204351701866214e-16	-8.058261974314564e-16	-7.515549241194886e-16	-5.683891956786397e-16	-5.261697831144858e-16	-5.776540446844849e-16	-6.333185557341257e-16	-5.990755200078752e-16	-5.479681545857517e-16	-6.804605044630133e-16	-8.347602784050771e-16
203	1.67434053633003e-16	1.9234520660920427e-16	3.4632035040729964e-16	5.565285997382823e-16	6.497432995511361e-16	5.479975547810974e-16	4.1948038965527946e-16	4.125762110886457e-16	5.271101450393907e-16	7.033019550054545e-16	7.745605998183624e-16	8.991745216099676e-16	1.0360514535791344e-15	1.1852870333521726e-15	1.1499018916769056e-15	9.433009375175878e-16	6.287564812734433e-16	3.736993547116538e-16	2.6933141095257856e-16	2.6907202963566023e-16	2.874301768273134e-16	2.7053386265678253e-16	2.1424880001772262e-16	1.92330323353353e-16	2.563959831333805e-16	2.951610658979157e-16	3.072341878892389e-16	3.3872213373925766e-16	4.545325530323539e-16	6.339844009591982e-16	8.165092389947715e-16	8.395508612411241e-16	7.950866141596062e-16	7.200420537826457e-16	6.868676713202733e-16	6.680229507521768e-16	6.435648407392573e-16	6.027632135081866e-16	5.065888587664418e-16	4.2717770293159363e-16	3.2663415513397766e-16	1.8044647208088439e-16	3.6670248308207126e-17	-1.1345558677510048e-16	-2.706805617084926e-16	-3.6235448332861086e-16	-3.550801935688283e-16	-2.279741548462753e-16	-4.397950151681257e-17
204	2.2703494972775785e-16	2.572041894038382e-16	4.9048475032671815e-17	-2.348655234710947e-16	-4.102718210913373e-16	-4.090301498505918e-16	-3.8780125779879456e-16	-4.2753408881666735e-16	-5.400994573230037e-16	-5.341460661053679e-16	-5.9171863284501e-16	-5.93780625125707e-16	-6.374237293986627e-16	-6.162858669640363e-16	-5.127255279543009e-16	-4.1230874550430967e-16	-3.933650455982874e-16	-4.064964600015746e-16	-3.564157860048123e-16	-2.1998964458420245e-16	-1.1787732543815168e-16	-1.8512876051866746e-16	-3.5300032454552486e-16	-5.331197211275801e-16	-5.08371637533973e-16	-3.6047438211135823e-16	-2.6219622324896297e-16	-3.2568468827151187e-16	-4.371392517645795e-16	-4.313783502701515e-16	-2.4229055343378376e-16	-3.7391408126937006e-17	-1.3340036439500268e-17	-1.8760051789940145e-16	-3.7144462263049143e-16	-4.719462192373805e-16	-5.768907632300571e-16	-7.795648601948777e-16	-1.0087979733772527e-15	-1.14680157780274e-15	-1.0830829497390627e-15	-9.040695699795448e-16	-8.136532966230636e-16	-8.238121048033348e-16	-8.130859845708551e-16	-6.454989987349522e-16	-4.2189292551385443e-16	-3.2818144465488082e-16	-4.832742879092953e-16
205	3.408766196368258e-16	2.3105707002025705e-16	4.233939409630508e-17	-1.5609354888754906e-16	-2.31528246514968e-16	-1.8800354956867861e-16	-1.6379985661501333e-16	-2.17078125065792e-16	-3.8777065505074645e-16	-5.078800219733849e-16	-4.998926386385664e-16	-5.341042017115201e-16	-5.403676735790709e-16	-4.830382639329849e-16	-2.5992097689044364e-16	8.831425374104292e-18	1.9253896631699205e-16	2.270433112899076e-16	2.4107873584889026e-16	2.7916120130171384e-16	2.836883843246848e-16	1.605977949532708e-16	6.736540966073339e-17	5.600788402951282e-18	6.492181907731769e-17	5.71638738206973e-17	-1.0890171767223717e-16	-3.557834513061405e-16	-5.26383965956428e-16	-5.919285098032815e-16	-6.078049192431388e-16	-5.639225054080838e-16	-4.963272117050209e-16	-3.9425795571506893e-16	-3.324441831601858e-16	-4.002968600723213e-16	-5.27604282836853e-16	-6.598722712378645e-16	-7.435330387422383e-16	-6.553662897260949e-16	-5.003688396117229e-16	-2.0190376176853173e-16	1.1938576766697476e-17	3.928923253220256e-17	-6.6098337128437e-17	-1.6423794221892583e-17	1.7238750723863809e-16	2.477271560669642e-16	4.81178309999355e-17
206	-4.1746250337400974e-16	-3.1069074280303346e-16	-2.4630030136342713e-16	-2.419855397821903e-16	-2.8519573535776815e-16	-3.1202940529258986e-16	-3.295392353696313e-16	-4.3153890582790775e-16	-6.752486443728293e-16	-9.404428516469138e-16	-1.1344143146895925e-15	-1.1179745380438571e-15	-1.039413904545925e-15	-1.0035084138433375e-15	-9.557397607070312e-16	-8.244661044215298e-16	-6.205147799779972e-16	-4.764238548335195e-16	-5.060750382350522e-16	-6.116108289255783e-16	-6.665289493955702e-16	-6.326124565251382e-16	-6.151168853668953e-16	-6.197914556148141e-16	-5.556777792688387e-16	-3.927615484980867e-16	-2.706771412975862e-16	-3.2278464306137294e-16	-5.050051347040601e-16	-6.008670499296062e-16	-4.953744309641735e-16	-3.339978312934398e-16	-3.1322059434564395e-16	-4.710080821981779e-16	-6.15915350562749e-16	-6.662157307858822e-16	-7.220972881831197e-16	-8.396868572011016e-16	-8.983637062314722e-16	-9.424366108080472e-16	-8.562455059558007e-16	-8.0853853166469115e-16	-8.244922878744917e-16	-7.994519991664914e-16	-6.702659800753842e-16	-5.581072042074013e-16	-5.755293003029182e-16	-7.0237046027292825e-16	-8.106176843366856e-16
207	-7.053827734056271e-16	-6.128653925310595e-16	-5.993678026722428e-16	-6.21712812955157e-16	-6.156743073031889e-16	-5.415006371745105e-16	-4.789220983894499e-16	-5.712131359626421e-16	-7.498271620968337e-16	-8.971287497461985e-16	-9.644939936033185e-16	-9.317444832074753e-16	-8.91744642249201e-16	-7.998000592971814e-16	-5.39958405847214e-16	-1.965198737375016e-16	2.7481035831127463e-18	-6.964402860805264e-17	-3.707350548145801e-16	-6.355148803348256e-16	-7.531883443990062e-16	-7.507033870549898e-16	-8.300610889468001e-16	-8.5707271248237995e-16	-8.265096514439395e-16	-7.318968517866291e-16	-7.140435613685916e-16	-8.253390081932944e-16	-9.6315829336265e-16	-9.695924919334255e-16	-8.082300629224338e-16	-6.712275110277441e-16	-6.380692607490416e-16	-7.3635769695767915e-16	-8.324600255334333e-16	-8.857843934829588e-16	-9.47901636423163e-16	-1.0349881269047534e-15	-1.0542106682528408e-15	-1.1024471085662677e-15	-1.0070571876524087e-15	-9.099398361284e-16	-8.837572892472725e-16	-8.838724544138614e-16	-8.453654555934659e-16	-7.787352960797161e-16	-7.109264183539119e-16	-6.555404724252949e-16	-7.551021527435682e-16
[truncated: 152 more columns]
