# Supplementary material for: Neural dynamics of phoneme sequences reveal position-invariant code for content and order
Source: Nat Commun. 2022 Nov 3;13:6606. doi: 10.1038/s41467-022-34326-1 (PMC9633780; doi:10.1038/s41467-022-34326-1)
Supplement: Supplementary file 4 — Source Data [file 41467_2022_34326_MOESM4_ESM.zip › source_files-sept/sup_fig18-fig45/supp_fig44-entropy_coefs-.csv]

	t0	t1	t2	t3	t4	t5	t6	t7	t8	t9	t10	t11	t12	t13	t14	t15	t16	t17	t18	t19	t20	t21	t22	t23	t24	t25	t26	t27	t28	t29	t30	t31	t32	t33	t34	t35	t36	t37	t38	t39	t40	t41	t42	t43	t44	t45	t46	t47	t48
0	-3.146732250706316e-15	-3.8115827491328894e-15	-4.298073666009458e-15	-4.9992505200034545e-15	-5.0017871088672716e-15	-4.919979646915272e-15	-4.985470302448458e-15	-4.840207334441526e-15	-4.799258155777379e-15	-4.710882000842172e-15	-5.325114002459684e-15	-6.0544474391499165e-15	-5.569603119682295e-15	-4.3664295017062576e-15	-2.5300509303103272e-15	-2.4975346282495545e-15	-4.147010382363481e-15	-3.80004082143604e-15	-1.7736864803440781e-15	1.3670845939413935e-15	3.0712436876145634e-15	3.213318196220832e-15	1.9568097953534262e-15	1.6707006519278309e-15	1.934299851046149e-15	9.341771142801877e-16	-7.595406086682263e-16	-1.4068567401922694e-15	-1.1775858597181783e-15	-1.2453905752412084e-15	-2.798875882981266e-15	-5.606743577729333e-15	-8.067405117932237e-15	-9.185918103575674e-15	-9.392311312939294e-15	-9.55101826405072e-15	-9.625452473100442e-15	-9.603174450310888e-15	-9.772777711625266e-15	-1.0784099853867717e-14	-1.1999661980190737e-14	-1.2758172405945903e-14	-1.2050105412482255e-14	-1.1517226063266206e-14	-1.1072699066334692e-14	-1.2516058106842993e-14	-1.2614090167878272e-14	-1.1821057190509438e-14	-9.577417747005692e-15
1	4.643119899891067e-15	4.404767240636283e-15	5.002785491854764e-15	5.818625312921332e-15	6.383657149875196e-15	6.502131874351549e-15	6.9169758564598e-15	6.9761779635902685e-15	7.252205630480659e-15	6.272221154295317e-15	5.0809583826713646e-15	4.392951163798025e-15	4.689380661087025e-15	5.277915323492664e-15	5.488184905488125e-15	5.048802866681097e-15	4.866187649575698e-15	5.546337032178376e-15	7.503796108453234e-15	9.818796552517052e-15	1.1414365766434481e-14	1.2114737501043268e-14	1.2296733538632087e-14	1.2385381047071295e-14	1.2232913075171212e-14	1.1625482802313285e-14	1.0982351602135404e-14	1.0635422539548374e-14	1.0581359319559422e-14	1.0375454563238923e-14	9.077242535975658e-15	7.365056422107225e-15	5.159186766491498e-15	4.7033382294318284e-15	4.443624926392358e-15	4.778111877500065e-15	4.6145505201049e-15	4.598730901589602e-15	4.946612180182386e-15	5.558953471414754e-15	6.0660200936476975e-15	6.723200973034035e-15	7.949428282817501e-15	9.544086463057135e-15	1.0481496252384123e-14	1.01787053983809e-14	9.71546947865051e-15	1.0526978335038096e-14	1.2291171439013207e-14
2	-1.4394690381163736e-15	-1.3219895856548919e-15	-5.904142506171472e-16	-1.3013918857812591e-15	-3.814762310995464e-15	-6.310067233903842e-15	-6.1297612583278904e-15	-3.4456052630734814e-15	-4.18050033715397e-16	-7.348984111409746e-17	-3.1976286019311604e-15	-6.93254713544792e-15	-7.946662751241113e-15	-5.8439065990004964e-15	-3.1025189102920438e-15	-2.551780914109264e-15	-3.7437716798336665e-15	-3.127519182274556e-15	4.1013314629976923e-16	4.191095491827381e-15	4.608720416866214e-15	1.3451559603938912e-15	-1.9049318656679905e-15	-3.5385303857909824e-15	-4.115427677462625e-15	-5.37453504936387e-15	-7.0294420465643574e-15	-7.186305254680015e-15	-5.853020775978496e-15	-4.952155136364203e-15	-5.956565405528969e-15	-7.83956317812833e-15	-9.092615513284063e-15	-8.655899575862741e-15	-7.872745350632543e-15	-7.40560338624885e-15	-7.386158374002915e-15	-7.305751181791144e-15	-7.515563904898124e-15	-8.196161099984839e-15	-9.043847186099623e-15	-8.751619658635372e-15	-6.981090461638179e-15	-4.045619629817588e-15	-2.5672993969238143e-15	-2.861695162002158e-15	-5.686755198641026e-15	-8.130438497867079e-15	-7.80769735877699e-15
3	3.869242791959388e-15	3.8799755824254984e-15	3.820983999257067e-15	3.352757920263197e-15	2.7394306471667358e-15	2.1469728356837225e-15	2.8175103163974658e-15	3.904414910230043e-15	5.28972329616992e-15	4.1359483004435686e-15	1.6422276930884949e-15	-3.1549401554982875e-16	-3.171341282856999e-16	8.008693100603985e-16	1.5145004131040813e-15	1.4314172353877478e-15	1.6867966966663487e-15	2.8606628604513875e-15	4.646184347795227e-15	5.5354104621795624e-15	4.963432934975215e-15	3.841002140487957e-15	3.4072582531813052e-15	3.098569784421487e-15	2.88629516647411e-15	2.2992778604907797e-15	2.043037309304964e-15	2.485910577547158e-15	3.2436041940105733e-15	3.473421895949252e-15	2.453643499503756e-15	8.271983381640171e-16	-1.444052484051985e-15	-2.196212338982076e-15	-2.3993645530497926e-15	-1.8146803654459317e-15	-1.1554676769129601e-15	-6.540152880895616e-16	-4.1462883456460036e-16	-2.6050932865197944e-16	1.4051798874621934e-16	1.2854274994236394e-15	3.2254453289615226e-15	5.387771270011597e-15	6.568976253165032e-15	6.098468035755487e-15	4.255595481836683e-15	3.150841664665238e-15	3.407064449087836e-15
4	4.389364533627295e-15	4.4923324833905586e-15	4.0950417583175925e-15	3.0790736969427576e-15	2.6881480469149674e-15	2.8480295680316397e-15	3.573124525613648e-15	3.759141393205017e-15	4.473392192076776e-15	3.2620963901721825e-15	2.014487181176585e-15	3.705252954004666e-16	-3.0917520050497787e-16	7.640275287940328e-17	1.3341546081360135e-15	2.529332553874573e-15	3.782656452387047e-15	4.991426835433991e-15	6.512599827866847e-15	7.613863267564656e-15	7.182131782104943e-15	5.454412383350003e-15	2.8162338995168824e-15	-7.503077334979694e-16	-3.58956751015995e-15	-5.1622758267144865e-15	-4.60938597276575e-15	-2.514270664142316e-15	-1.0574974542144935e-15	-1.2179040664162037e-15	-2.612829614599729e-15	-3.6239627375420926e-15	-4.041574856516569e-15	-3.623292887869248e-15	-3.841152857233808e-15	-4.07025358874437e-15	-3.7473643855949425e-15	-3.130317927127529e-15	-3.048828312345542e-15	-4.411268948828927e-15	-6.200267809498001e-15	-6.5562902523906515e-15	-4.398501863096888e-15	-1.6000399506020065e-15	7.521701164262433e-17	-1.3613812411678624e-15	-3.552040657708657e-15	-4.281731740247352e-15	-3.0816715101376933e-15
5	9.464926810906393e-16	-1.480144336575947e-16	-1.4250943497263986e-15	-2.7838247183925688e-15	-3.663353124416577e-15	-3.73108649876144e-15	-2.5173667228558527e-15	-4.4142755597818925e-16	2.502941403450267e-15	3.3855012774915285e-15	1.928316175787976e-15	-6.684161561718107e-16	-1.8293045813891236e-15	-8.690227059825892e-16	7.119581885385819e-16	7.164754472419539e-16	-5.335861764898803e-16	-6.651782133248338e-16	1.8447193925214628e-15	4.936665431007382e-15	5.610528806234279e-15	2.383684501835482e-15	-1.2786925775327296e-15	-3.80616380908302e-15	-4.708096625979152e-15	-5.0129057077486324e-15	-5.9279278989532215e-15	-6.1902051432900755e-15	-5.724751554860207e-15	-5.077171308657904e-15	-5.665851086681528e-15	-7.145715406744368e-15	-8.533942103481104e-15	-8.160227252717353e-15	-7.215225390937483e-15	-7.19457590929092e-15	-8.485832920071633e-15	-1.0365038492046502e-14	-1.1462945482419186e-14	-1.1514676388098943e-14	-1.145523656404825e-14	-1.1469620012193426e-14	-1.1613543908741235e-14	-1.0779961964291572e-14	-1.1007346359700717e-14	-1.1292240774568633e-14	-1.3863466801992466e-14	-1.5470087843345814e-14	-1.523178131832403e-14
6	4.581741135809392e-15	2.9750673711932603e-15	2.0151264427349878e-15	2.3344997456478785e-15	3.6007544076280215e-15	4.474633256595727e-15	4.7158140908966245e-15	4.6450160163917185e-15	5.351029141182391e-15	5.548417316493594e-15	5.54258731585199e-15	4.7502541489075526e-15	4.006591560132487e-15	4.018150310520998e-15	4.3672377292754785e-15	4.42347362212032e-15	3.918592978121889e-15	3.0796827980704063e-15	3.836385057383712e-15	6.177235447237694e-15	7.951486273183324e-15	8.556270039905747e-15	7.494827248916514e-15	6.4999491042048625e-15	6.654239991214111e-15	6.830752329277292e-15	6.365818865410199e-15	5.148764171618038e-15	4.3044574026046596e-15	4.210069944513172e-15	4.1715672674591206e-15	3.765132105460449e-15	2.8116161870386347e-15	2.84309027328905e-15	3.3602725799764237e-15	3.999583112602052e-15	4.13596996968207e-15	3.706264862521543e-15	3.280327946231168e-15	2.5076823958113443e-15	1.2707344455258514e-15	-4.861176204559437e-16	-1.2487215068861613e-15	-1.0792554732985991e-15	8.539854818206289e-16	8.629525868711656e-16	7.803608950718634e-16	1.2455585742832717e-15	1.994539422502639e-15
7	-3.765749011200608e-15	-5.372745368081971e-15	-7.09560910543114e-15	-8.482751111938358e-15	-8.562906022680501e-15	-7.270429091464254e-15	-5.226221437399384e-15	-3.548481081779468e-15	-2.783267356245149e-15	-2.49338183908382e-15	-2.8997154711113e-15	-3.489341922416809e-15	-4.2389359048659956e-15	-4.597572756877247e-15	-4.608064298722325e-15	-4.337962122533094e-15	-4.5671236300380445e-15	-3.736885015440903e-15	-2.3399674848123502e-15	5.068276187587007e-16	3.185719544366849e-15	5.6988137581673895e-15	4.515157363574897e-15	2.31624332388458e-15	1.1059725805379341e-15	1.0185941142584474e-15	2.1851557801662905e-15	2.1460902483580157e-15	8.22217817243366e-16	-1.878005497728269e-15	-4.1270047222103056e-15	-5.489097948897638e-15	-5.988412590106276e-15	-6.1730603328103936e-15	-5.971837502983291e-15	-4.686712464664683e-15	-3.1332456350799477e-15	-2.2572429240246443e-15	-2.720938127888981e-15	-4.419215024482961e-15	-5.369417977683838e-15	-5.380022692845557e-15	-3.713360329219442e-15	-2.903111860800531e-15	-8.769097352341142e-16	-1.7240376957277156e-15	-1.0163812591993121e-16	1.7933809869258988e-15	3.65351763784254e-15
8	-5.1583578954650225e-15	-7.621932615038507e-15	-1.0922016294455736e-14	-1.2520684274141466e-14	-1.1863766762887955e-14	-1.0315623225514199e-14	-9.570133996284983e-15	-8.74497847999876e-15	-7.410067910064368e-15	-6.00910668601046e-15	-6.136483803324578e-15	-8.262487200171862e-15	-1.072098418936464e-14	-1.1284760093098953e-14	-1.0085995059094452e-14	-8.77267088726452e-15	-8.955414547288279e-15	-9.578571670056267e-15	-9.741843662784162e-15	-8.729083568847771e-15	-7.385160259041256e-15	-6.331411121037025e-15	-6.772472579047796e-15	-6.8123886530088146e-15	-6.052646451083169e-15	-5.241520297806296e-15	-5.983294289691244e-15	-7.915133034953736e-15	-9.448192162342858e-15	-9.835079615887868e-15	-9.6139110477619e-15	-1.0746659468874165e-14	-1.2372301705857214e-14	-1.3555646049318556e-14	-1.2190255878842165e-14	-1.0520757162164424e-14	-1.0130208414916772e-14	-1.1619147382195746e-14	-1.297610454987469e-14	-1.3170914449162998e-14	-1.2479687873435149e-14	-1.2374460644293442e-14	-1.282770945366421e-14	-1.342188835234772e-14	-1.2571941023781398e-14	-1.2308689593604415e-14	-1.1608858752396014e-14	-1.0973966843316551e-14	-1.0091675480125116e-14
9	2.929239422354299e-16	-3.4824428935771155e-16	-6.884730377165782e-16	-1.437584398287421e-15	-1.810982332657567e-15	-2.124854788990632e-15	-2.0663315124676834e-15	-1.2595331132017405e-15	3.490796925024374e-16	7.525566656825821e-16	-9.085219495325345e-16	-3.988693254718461e-15	-5.693304083811681e-15	-4.485147069276001e-15	-2.1777259352031786e-15	-1.872768679398245e-15	-3.580654438357768e-15	-3.806143887671049e-15	-6.82946576944606e-16	3.5011208369130727e-15	4.512855057333566e-15	3.206857360697579e-15	1.4112936358592528e-15	1.0691539930263265e-15	1.4609285769042528e-15	2.6375089507710655e-17	-1.275236784073745e-15	-4.798937441922199e-16	1.618187308937554e-15	1.7190185221751257e-15	-1.098746214226812e-15	-4.6141974740175475e-15	-6.273776273081816e-15	-5.2622793272029754e-15	-4.1146594176079984e-15	-4.1684668400931915e-15	-4.8924181823782376e-15	-5.619587532962376e-15	-5.7416424404605815e-15	-6.000229476607345e-15	-5.860311298880102e-15	-5.1150426379096944e-15	-2.5451523300628733e-15	-4.876901016532091e-19	2.463882107872825e-15	8.197330628254454e-16	-5.746165915578734e-16	-6.796306447434127e-16	1.4696958469359914e-15
10	-2.9094022531849647e-15	-4.268651036629268e-15	-5.3704542253354855e-15	-5.8588557065684826e-15	-5.008648581287921e-15	-4.12498630194845e-15	-3.4095792081215563e-15	-2.641566130071676e-15	-1.3874064528470416e-15	-1.1634273992149575e-15	-2.6683401760088567e-15	-4.7676815524403214e-15	-5.619148361844069e-15	-4.640193848765494e-15	-3.857073344919432e-15	-4.927350144729605e-15	-6.8989752726805454e-15	-5.593484482786045e-15	-1.759070716962087e-15	2.4181989513318093e-15	3.301360885320808e-15	3.163181515633687e-15	2.5372113763520273e-15	3.3052619431470194e-15	4.301891755034478e-15	2.659978910009122e-15	7.639831640954901e-16	4.102580569229487e-16	1.863450705000553e-15	2.0810553382646815e-15	-9.147272073859756e-17	-3.675450376370584e-15	-6.647095438822189e-15	-7.237398788680968e-15	-7.127056493191274e-15	-6.4163035403221376e-15	-5.679817887874664e-15	-4.8152982837637495e-15	-4.120730113231563e-15	-4.282870267744701e-15	-4.160995241409413e-15	-3.62387245783463e-15	-1.425857320356898e-15	-1.4817408662088897e-16	2.0093287797688437e-15	8.864116271081429e-16	2.476086167377204e-15	4.370312693251424e-15	6.700956655590669e-15
11	5.508061786880824e-15	5.19283594546131e-15	4.379623837257653e-15	2.1566780879785724e-15	5.690495767368681e-16	1.112938405267783e-15	3.857472763473476e-15	6.660030307127432e-15	7.964927115226214e-15	7.508625084794844e-15	6.453643713844902e-15	5.209955100978524e-15	4.027394940963338e-15	3.191207974586743e-15	3.0456035402925118e-15	3.3187065998784733e-15	3.715329948032759e-15	4.545900208633382e-15	6.273484209067734e-15	8.769925596679843e-15	1.0037482040406927e-14	1.0038191540920996e-14	7.886748651875522e-15	4.371725418502829e-15	1.4432059671647118e-15	-7.64433454687435e-16	-1.2320623673264907e-15	-3.1565893832634317e-16	1.022569064863772e-15	9.285981642536572e-16	-4.678858168888901e-16	-1.655717849874806e-15	-1.4732002734549308e-15	2.5901666017163925e-16	1.380719775826628e-15	1.5921020789805525e-15	1.0072717210326741e-15	4.108315648854893e-16	1.7602451790883048e-17	-9.949050175656758e-16	-2.092417704356379e-15	-2.1980008620080956e-15	3.7538900435365905e-16	3.683456993217766e-15	6.557241585958193e-15	4.670558455990638e-15	1.8161941665132613e-15	2.0543763235965284e-16	5.435734656187682e-16
12	3.2091675023630018e-15	6.586120253280629e-16	-8.885159380419362e-16	-1.5505727801561984e-15	-1.0861861401160952e-15	7.054307163299517e-17	1.96137568605361e-15	4.103015288919367e-15	6.033055319738404e-15	6.7086138295114735e-15	6.2331272596472814e-15	5.17631417874643e-15	4.948744916360422e-15	5.4673181987626474e-15	5.627268768115262e-15	4.635411862437841e-15	3.393123761866182e-15	2.9760963922612286e-15	4.236783202338659e-15	6.006645259283192e-15	6.6342184328348106e-15	6.336619658550718e-15	5.351070039246103e-15	4.0189348768410175e-15	3.1531816836750972e-15	2.7038898897923523e-15	3.138351325168653e-15	3.939121459955838e-15	3.833773498924261e-15	2.673076883914919e-15	1.0910795216971327e-15	2.3743278176390337e-16	5.769843587527118e-17	4.0392865758740636e-16	7.110316144939946e-16	9.591527746561755e-16	1.6554641035454935e-15	1.9623151971619305e-15	1.6649874911276559e-15	4.475143421545123e-16	-6.068373462376264e-16	-6.371226338624412e-16	9.086627662085347e-16	2.0967867891860187e-15	2.7139939490198244e-15	1.0527219337095e-15	-3.8952210820706937e-16	-9.059892252203917e-16	-9.203166330293603e-16
13	-7.171221960167164e-16	2.604497099478955e-16	2.1446676090222103e-15	2.8755311118529347e-15	2.0794880076294207e-15	7.973787027655108e-16	3.014409141053011e-16	2.798619945510676e-16	-6.288369716807138e-16	-2.196909820061767e-15	-4.115464656035627e-15	-5.014956277315973e-15	-4.239790182690153e-15	-3.282707199398982e-15	-3.600810448611254e-15	-4.466153153110487e-15	-4.16684352751542e-15	-1.3831355154291993e-15	1.2931205077958979e-15	2.173013513634251e-15	1.84679551658926e-15	1.9281540246911456e-15	3.0365670354112092e-15	3.8993327951964245e-15	3.516475871004646e-15	2.788188804078035e-15	3.571542856685595e-15	4.880712143121349e-15	5.015687468389898e-15	3.53500948038079e-15	1.5674235593419339e-15	5.209161518877262e-16	-8.151003516092861e-17	-1.64757995163061e-15	-4.155876734668789e-15	-4.9205332627136165e-15	-3.951416448242336e-15	-2.3592061100297872e-15	-2.4162066413409457e-15	-3.589249931884104e-15	-3.5160787781410753e-15	-1.4935725786463741e-15	8.214898574663214e-16	1.083505108166414e-15	-5.495046551769656e-16	-1.35255665382045e-15	-3.165020513330947e-16	1.533970728151998e-15	2.257018981501668e-15
14	-1.885670144189899e-15	-1.739655303080768e-15	-1.6417335287917028e-15	-2.5171194453086342e-15	-3.4635042658583785e-15	-3.198875846135942e-15	-1.5653604950880658e-15	1.935499342121999e-16	-2.0454835265546047e-16	-1.7151017505928095e-15	-3.820528496542824e-15	-4.7350099449916945e-15	-4.516554139840092e-15	-4.090371976306335e-15	-4.201392532045524e-15	-4.07759647793088e-15	-3.5394337791905e-15	-1.57943152250767e-15	-4.512196168107241e-16	-1.441802623456633e-16	-5.94714414226968e-16	-1.6285636475677408e-15	-3.9471611633677535e-15	-7.388731536207894e-15	-1.0575744520443742e-14	-1.197046010888547e-14	-1.1826500275909908e-14	-1.0802109182659065e-14	-9.965257886811136e-15	-9.708462678672118e-15	-9.961765098107495e-15	-1.0925469435510082e-14	-1.1696918048716406e-14	-1.2201820085095543e-14	-1.1992822951037986e-14	-1.1859736889147577e-14	-1.2593453622772727e-14	-1.39217069931953e-14	-1.5368305594090483e-14	-1.6583332538171708e-14	-1.72646858605581e-14	-1.7132252688281815e-14	-1.6093954040972352e-14	-1.5046682429459695e-14	-1.5354619389581325e-14	-1.6688322733186235e-14	-1.7813956354932215e-14	-1.802150211974838e-14	-1.8001699278986382e-14
15	-1.8916954166779505e-15	-1.3039761127916861e-15	-7.890345638978128e-16	-1.771368603496803e-15	-2.7833156690063315e-15	-3.041529422507964e-15	-2.2589367438763838e-15	-1.687444985547845e-15	-3.3081762492705588e-15	-6.601517458590757e-15	-1.0222418537349302e-14	-1.172535269277244e-14	-1.0843339553210108e-14	-8.689395512637879e-15	-6.9471973690110306e-15	-5.9735472454460234e-15	-5.74562908815912e-15	-3.890416057108432e-15	-2.280071983466068e-15	-1.443325489026938e-15	-2.4395136307026134e-15	-3.196510411995309e-15	-4.15532937351759e-15	-5.210844444242863e-15	-5.9294707441352116e-15	-7.487387055897289e-15	-8.089915702106234e-15	-7.469930698035031e-15	-5.982169300236831e-15	-6.079320528810044e-15	-7.573959170985155e-15	-9.757688409600419e-15	-1.1009357679244196e-14	-1.1261935646551704e-14	-1.1049943592550618e-14	-1.0833773524203725e-14	-1.0564771540811926e-14	-1.009929116019239e-14	-9.781759765267783e-15	-1.0246323437608536e-14	-1.057646860016642e-14	-1.0288241149194826e-14	-8.329786618051313e-15	-6.894208199453143e-15	-5.186455012039395e-15	-6.928483877797529e-15	-7.160620221704638e-15	-7.307391345813323e-15	-6.9170411988345936e-15
16	9.743135660036018e-15	9.396533522059256e-15	9.774796944615336e-15	1.0247416571807798e-14	9.860950397115233e-15	9.019165857018343e-15	8.237451079728395e-15	8.59234684387113e-15	7.610993080600272e-15	6.449532535424731e-15	4.9662388978272706e-15	4.850459041243061e-15	6.3723477482188246e-15	7.937723438907232e-15	9.118820173243272e-15	9.217051065800824e-15	8.930925404531534e-15	8.490526736569208e-15	7.867593088950929e-15	7.833697880645007e-15	8.127549341308381e-15	9.724392179573871e-15	1.0315373618392332e-14	1.2028912290011059e-14	1.2916475163109463e-14	1.3262970727486803e-14	1.2698166138556296e-14	1.2316951400056815e-14	1.2105942234732982e-14	1.199493559534273e-14	1.1889714723834578e-14	1.1505645361725683e-14	1.178769282846059e-14	1.22119849151797e-14	1.2899911117793721e-14	1.2908630736484863e-14	1.2584421038650154e-14	1.2316631449700325e-14	1.2625668588361482e-14	1.290664891134637e-14	1.2963115982018968e-14	1.2862265147056947e-14	1.30928376032535e-14	1.3538715560010329e-14	1.5181688360801076e-14	1.5605433039222304e-14	1.718966553840349e-14	1.814220108785072e-14	1.841854694985916e-14
17	1.9380729228642382e-15	-1.7201628062287746e-16	-1.4156171669210757e-15	-4.618744348506015e-16	1.83702160447133e-15	2.919841774352469e-15	2.1972323708600942e-15	1.3543908918023623e-15	2.6282614126720825e-15	4.013650511945298e-15	4.1225174684919956e-15	2.760709463566815e-15	1.8973781574408177e-15	2.6961686637729245e-15	3.731836299937869e-15	3.284286682043654e-15	1.6557681434733788e-15	1.1992337360485343e-15	3.648646572756132e-15	7.461255965704834e-15	9.531475687251597e-15	9.246361096959536e-15	7.487805404730989e-15	6.7643639081396256e-15	7.0900909056223046e-15	6.477979133281123e-15	4.465766064776832e-15	2.0524435245279e-15	5.712287761610203e-16	2.3396765557104533e-16	-2.0624277030450841e-16	-1.2926387424552263e-15	-2.644199020650771e-15	-2.4764646872356416e-15	-1.7123446623227663e-15	-1.6426104510320052e-15	-2.0265482467660865e-15	-2.6506064665135386e-15	-2.559293661868242e-15	-2.7014461745799012e-15	-3.771957812656685e-15	-5.5344463358579956e-15	-6.105106139723708e-15	-5.329780571002546e-15	-3.553987728627325e-15	-3.583422101047065e-15	-4.243231359948913e-15	-4.154570043016135e-15	-3.0174446416254167e-15
18	-1.57141016398674e-15	-2.9352598865004642e-15	-3.948437569761032e-15	-4.863790269075872e-15	-5.03171701910647e-15	-4.524379401187962e-15	-3.319585856111263e-15	-1.6222530338548035e-15	5.602921850277292e-16	1.6438068259088935e-15	1.0018882005209568e-15	-1.03211767279322e-15	-2.4940907705320623e-15	-1.9338448987467877e-15	-2.30085990948322e-16	2.101696748727749e-16	-9.971893638461478e-16	-1.8545552060478297e-15	-3.2795487300407393e-16	2.255985147247382e-15	2.6098545358617284e-15	7.776493457039048e-16	-1.7709338214406806e-15	-2.5588474526997564e-15	-1.956535727061138e-15	-2.2459989862343938e-15	-3.3983339599948237e-15	-3.908467843746636e-15	-3.5348181239909913e-15	-3.4044346346802805e-15	-4.409690873120936e-15	-5.716281414596102e-15	-6.245450543443155e-15	-5.4662882333548916e-15	-4.695654234020024e-15	-4.906763579914483e-15	-4.968761185465377e-15	-4.9718703222700695e-15	-4.904860403798021e-15	-5.7420010803987554e-15	-6.7273106893718055e-15	-6.534994807437926e-15	-3.822793371748116e-15	-6.66043204941554e-16	1.4372503497248607e-15	-7.1548892788276055e-16	-3.614005091736356e-15	-4.6063005184979306e-15	-2.7781497895611954e-15
19	-1.7191887027699724e-16	-2.4397593897758327e-15	-4.017171874233272e-15	-3.804108051521139e-15	-2.5875775120396872e-15	-1.6493704495351435e-15	-1.4119852450205798e-15	-1.2183282100524276e-15	3.7824341640869006e-16	1.7417450692678872e-15	2.072319467803774e-15	7.25791156622968e-16	-5.5853455806384365e-16	-3.6257401303627293e-16	-7.704443124862093e-17	-8.097857350695713e-16	-2.7582894012665878e-15	-4.422413181503125e-15	-3.3981310650949517e-15	-5.151306734629816e-16	2.0911287454493777e-15	2.417995241280683e-15	2.0630411248497365e-15	2.3519551464825834e-15	3.392395794711429e-15	4.058285821095612e-15	3.235617981348324e-15	1.2025182525233185e-15	-6.153569697052288e-16	-1.0132551361265862e-15	-1.2933497272421125e-15	-2.3489578880807888e-15	-3.829824246361538e-15	-3.956576267775312e-15	-2.600329019548118e-15	-1.6766613995940217e-15	-1.921791326312999e-15	-3.564544276186587e-15	-4.7293757680885714e-15	-4.917212676479235e-15	-4.902383903912485e-15	-5.2295319632893e-15	-5.694037950179759e-15	-5.39126900377043e-15	-5.032132649650363e-15	-4.124065232241223e-15	-4.565705073387486e-15	-4.341142762653316e-15	-3.3279298262448376e-15
20	-1.9595191306286887e-17	-2.339008560710402e-15	-4.260379947507009e-15	-4.300377311304607e-15	-2.6766232362227252e-15	-1.604451252962146e-15	-1.7657562803212155e-15	-2.147510620178628e-15	-1.3708770594741692e-15	-9.772964120463923e-16	-2.4460300163457723e-15	-4.764563826631211e-15	-5.156382983750212e-15	-2.7183332899790186e-15	-2.1598072228120891e-16	-3.5681443448425483e-16	-2.3454141248629106e-15	-2.487329528580562e-15	5.189594772919927e-16	4.218996057609211e-15	5.130646745350082e-15	3.91109491059687e-15	2.2429099381901105e-15	2.178732718924787e-15	2.670752985918616e-15	1.8829950238508822e-15	6.908423306105755e-16	1.3162786223608135e-16	1.7928672338388965e-16	-4.010233905135097e-16	-2.1819235350419606e-15	-3.920831591105636e-15	-4.933536515890809e-15	-4.433051342612575e-15	-4.349755449798098e-15	-5.093372616798566e-15	-5.266837278285855e-15	-4.49817360261491e-15	-3.197550097113337e-15	-3.320305796625317e-15	-4.797658380330788e-15	-5.99646351787689e-15	-4.6220165735222276e-15	-2.043089249843646e-15	2.445173560634141e-17	-1.8842137444697407e-15	-4.2455825986781825e-15	-4.793650347326053e-15	-2.3173617560499273e-15
21	3.70728401141835e-15	5.201103754224289e-16	-2.4603017720711502e-15	-4.71676141736501e-15	-5.541942970331771e-15	-5.004554101778729e-15	-3.2502780893730824e-15	-5.544987974381765e-16	2.0401783808177015e-15	3.2517844238204354e-15	2.7493710887615962e-15	1.3540432871144756e-15	4.774294123051811e-16	8.060705145270349e-16	9.21462404092816e-16	-1.37556952023378e-16	-1.990085625914574e-15	-2.3479756249141518e-15	-2.983929021491597e-16	3.288566214064887e-15	5.447164722636284e-15	5.511320988100074e-15	3.011118258534998e-15	5.685503919562222e-16	3.5424063890458695e-16	1.7653445567885143e-15	3.4729346808387774e-15	3.669161363375778e-15	2.5899018074561624e-15	1.1732908283415334e-15	2.1558314393432038e-16	-9.134124826951704e-16	-2.8111111386813948e-15	-4.630219855660672e-15	-5.269883947087105e-15	-4.704795821689129e-15	-3.863741583043736e-15	-3.991615324475527e-15	-4.457995573156481e-15	-4.507803571864189e-15	-3.753456008662037e-15	-3.236245324812495e-15	-2.5368155670831892e-15	-2.2299221574825506e-15	-8.65432941226855e-16	-1.9311084525248667e-15	-3.167816329069189e-15	-4.8702529342007175e-15	-5.5495300311573395e-15
22	4.7555904680638635e-15	4.093040388237604e-15	4.192184496028173e-15	4.806816314808251e-15	5.476698501481341e-15	5.4231146628877064e-15	5.3653239926803855e-15	5.130119634875221e-15	5.4936970269651226e-15	4.23990232652343e-15	2.0454082109551316e-15	2.78509364116199e-16	2.9173106965767264e-16	1.4399312247305406e-15	2.250288555396707e-15	1.848662062705711e-15	1.5506154276223316e-15	2.656642777296881e-15	5.535965308229845e-15	8.080399559739101e-15	8.575383624967952e-15	7.365653494683818e-15	6.4710375881958364e-15	6.5637368301365915e-15	7.549663082683747e-15	7.888968395387864e-15	7.476484709945152e-15	7.075127249457078e-15	7.386089081674325e-15	7.920381343943202e-15	7.332715299368858e-15	5.6010651817621e-15	2.682701749771061e-15	1.3390405496678516e-15	6.320515110961955e-16	7.108169098389685e-16	8.736414694635221e-16	1.2980818090463047e-15	2.0285661906918397e-15	2.5925720117450123e-15	2.4728192837454638e-15	2.2415517727177698e-15	2.997584207240597e-15	4.979430233605675e-15	6.893910747361601e-15	7.0810721362438665e-15	5.839461546244631e-15	5.393760207112455e-15	6.545240303857125e-15
23	1.2331965961762571e-15	1.481962669120861e-15	6.794836943055635e-16	4.891100399003929e-16	1.268083183000536e-15	3.0006931527378215e-15	4.9853152698977285e-15	5.774543400452338e-15	6.541517159197041e-15	6.4441489664820415e-15	6.076310583236191e-15	5.110743715832169e-15	4.011899468518271e-15	3.055498069479501e-15	2.4201606297517835e-15	2.0172676445963598e-15	2.591274677749065e-15	3.681963234971562e-15	6.138894143785696e-15	8.986667652735413e-15	1.194446487404345e-14	1.310615798296612e-14	1.3182266192177801e-14	1.1554802774461474e-14	8.305118840073435e-15	6.031014442575418e-15	4.808370384089532e-15	4.3905233133762896e-15	3.1807314213267197e-15	2.4137741901249372e-15	1.6067196094097103e-15	1.4368477284911243e-15	6.774001220238065e-16	8.033276870993577e-16	1.2321833969005923e-15	2.2314922041613694e-15	2.3102736696463916e-15	1.0779369664003193e-15	-1.1380250240814318e-15	-2.7630438009057572e-15	-3.987848898904275e-15	-4.5008662827134196e-15	-5.5329067159757405e-15	-4.3504148360005205e-15	-3.6796122374805655e-15	-1.457430789813136e-16	7.316811442904009e-16	1.6845802463807738e-15	1.8154729924821498e-15
24	7.426583011161463e-15	5.753765241750671e-15	5.2515397953212614e-15	5.871239065860348e-15	5.972712077263546e-15	5.2105279657690284e-15	4.4414776209091434e-15	5.120614906704965e-15	5.848194694907238e-15	6.186252059624631e-15	4.999622506226595e-15	3.936950387945474e-15	3.709940634391354e-15	4.696296288434088e-15	6.037594307217787e-15	6.7491253804361684e-15	6.365639764551414e-15	5.653093277928994e-15	5.796781904799486e-15	7.277325748345041e-15	8.737713513950605e-15	9.437135948311743e-15	8.230572636557302e-15	8.460731078925251e-15	9.824349982004688e-15	1.1673094939956973e-14	1.1721897867724032e-14	1.0177222676083923e-14	8.69587111812995e-15	7.89199601251466e-15	7.55406593807407e-15	6.6395132951918335e-15	6.210522462906466e-15	6.576959258686953e-15	7.865891406226673e-15	8.036445446639886e-15	6.8142246239549365e-15	5.769208212388129e-15	6.371161319805386e-15	8.097227037434483e-15	9.263285433369872e-15	9.53732714898487e-15	9.942402419859103e-15	1.1403692254441675e-14	1.3449180201351771e-14	1.3340506335462136e-14	1.2669197966952651e-14	1.19700459533499e-14	1.243192490884907e-14
25	6.938810354988948e-15	6.217100083633486e-15	4.770937153935461e-15	2.90857118885159e-15	1.811820798092119e-15	2.0420503432601957e-15	2.9509259925771675e-15	4.176721639379957e-15	3.46421142655619e-15	2.3967190718142426e-15	1.5740965886828227e-15	1.4212719203645687e-15	1.7422662034076863e-15	2.1537338872715468e-15	2.813463862498654e-15	3.777875809017649e-15	4.866547621503112e-15	5.829471565865808e-15	6.650944924502197e-15	7.479251695431717e-15	7.496084215486863e-15	7.417283325325658e-15	5.85048506412129e-15	5.8457632166415035e-15	6.962161598749981e-15	7.818019593060369e-15	7.163520802311796e-15	5.489312785348536e-15	3.767836335581438e-15	3.569122174847276e-15	4.29646540990533e-15	3.7415605122199066e-15	2.4003183593521163e-15	8.74328332093584e-16	1.891828719291175e-15	3.222924195403344e-15	3.1097422138725213e-15	1.0892120445546673e-15	2.3279642528650813e-16	2.081513421929338e-15	5.362131931764139e-15	6.7716542530167464e-15	6.218413605404187e-15	4.638015803230848e-15	5.8883578165423206e-15	5.464717472370675e-15	5.610456674911094e-15	4.5593972401701585e-15	4.262094148273806e-15
26	6.758935220220363e-15	4.658166907879728e-15	3.2909722468105217e-15	3.5336493639255965e-15	4.861023783315733e-15	6.253749357423038e-15	7.41654841668088e-15	8.210654444147567e-15	8.56688572269996e-15	8.274052110333e-15	7.026880193219138e-15	5.428397687475336e-15	3.913349495396418e-15	3.1799533459844993e-15	3.3969133605920456e-15	4.646736571930361e-15	6.2198041771875175e-15	6.980455676897306e-15	6.998984922795624e-15	7.056969762011076e-15	7.372000548549134e-15	8.498144923933456e-15	8.49027727316337e-15	8.150687376811045e-15	7.249338485223924e-15	6.848810646848901e-15	6.28817766741532e-15	5.48348818438806e-15	3.9029999615465055e-15	2.9442872480123802e-15	2.5864041976841675e-15	2.4853756944642835e-15	1.5137368950761324e-15	1.0064712495303206e-15	1.4942323982018803e-15	2.609033407348383e-15	3.3896506187138874e-15	2.933033868263331e-15	2.654627538320282e-15	3.5121568770246443e-15	4.556287133800085e-15	4.2689349269880435e-15	2.674307502595844e-15	2.0382891601793972e-15	3.640846138313461e-15	4.596786615302572e-15	4.439682834519739e-15	3.3904187479789934e-15	3.4863024349510695e-15
27	1.3016731257555187e-15	1.4974375210558022e-15	1.4565259667954969e-15	8.710455230517341e-16	9.884796413662287e-16	2.3138057074561894e-15	4.445207806126264e-15	5.460007461829352e-15	4.386337170086273e-15	3.578118008894819e-15	3.9318861873312796e-15	5.767377498214781e-15	6.3050735581883666e-15	4.706232452254531e-15	2.0683000885388723e-15	1.174046193535436e-16	-9.908810586552085e-16	-1.6037856583683676e-15	-1.715265256180564e-15	9.280233223098634e-17	3.115010616905871e-15	6.094563126060028e-15	5.909927633145887e-15	3.0830914762454606e-15	1.592169582086237e-15	1.5024662378711664e-15	2.117399909494633e-15	9.624736823184221e-16	-1.0418017202874928e-15	-2.3108750623543213e-15	-1.6257619090568841e-15	-6.01039526528291e-16	-1.2280159894062241e-15	-2.148648594184594e-15	-1.7658296656018671e-15	4.3784256871138917e-16	2.4568174558154175e-15	2.582558102362469e-15	1.6236593351542637e-15	1.0247139193914829e-15	1.1252924365037737e-15	3.904807608249176e-16	-7.912122607497116e-16	-1.6105724037758425e-15	3.400457084583868e-16	9.483166157253714e-16	1.4350790019917342e-15	8.306446585134817e-16	-3.1185660446452957e-18
28	-2.945981133708162e-15	-3.92533959490514e-15	-5.295266420471505e-15	-6.614178910802153e-15	-6.458224643377624e-15	-4.825269458810724e-15	-2.6769658367899733e-15	-1.7981798048087497e-15	-2.4169482616217307e-15	-2.4028741635647216e-15	-1.177474025685462e-15	6.278705121135196e-16	1.2059641677494972e-15	3.4732253074026725e-16	-9.70671350876137e-16	-2.3208484133725107e-15	-3.559925878003208e-15	-4.055161969145336e-15	-3.83905808060736e-15	-2.9371354483557597e-15	-2.1512705063929562e-15	-1.893702425869338e-15	-2.2193016847275753e-15	-3.7077189238151645e-15	-4.005568777628397e-15	-4.469317611474484e-15	-4.732732229033328e-15	-5.632609398113281e-15	-6.74755763703856e-15	-7.263253234814264e-15	-7.209261834783102e-15	-7.467132960719383e-15	-8.511081359408197e-15	-8.593043013383573e-15	-6.419594991000769e-15	-2.870964499281684e-15	5.0055452422188917e-17	2.253934532261442e-16	-1.6091485198653728e-15	-4.138071974000625e-15	-6.288687407322142e-15	-8.930431887112773e-15	-1.1044070919503234e-14	-1.2096251725619411e-14	-1.1039711222512359e-14	-9.429535934428782e-15	-7.477065456461252e-15	-6.136452127882137e-15	-4.88084018196551e-15
29	5.963500335264389e-16	8.75365239775778e-16	1.191995070428456e-15	7.935733310335295e-16	1.4098982737963973e-16	-9.047196679718714e-16	-1.5677885090680826e-15	-1.0029907332386754e-15	-4.266678115776884e-16	1.001202462179931e-15	1.6517974660308473e-15	1.3389012026649288e-15	4.996235196879007e-16	2.7882003096665004e-16	4.3366332282709686e-16	2.394752485609847e-16	-1.0439812240255825e-15	-1.9374606162778332e-15	-1.0143898678500956e-15	1.912558239271945e-15	4.0373972926372545e-15	4.732377606356624e-15	2.6705783355429745e-15	-1.1895924037747192e-16	-8.886292449437056e-16	-1.787056935152662e-15	-2.087701782214237e-15	-2.6856118990298217e-15	-2.084959764128283e-15	-9.136630248254807e-16	2.7352353059024448e-16	6.935212128066171e-17	-1.0484409729203975e-15	-1.8757395954908084e-15	-9.750921306889417e-16	5.649853894651048e-16	1.6127312331352506e-15	1.3125293668552559e-15	9.400339708100468e-16	5.16200966241493e-16	4.756223166421422e-17	-2.2336911588378115e-15	-4.3677021973871995e-15	-5.4901331543147695e-15	-2.1147673967169655e-15	-1.7066701629110595e-16	2.6291519653346026e-15	3.485576321850542e-15	3.37948866200877e-15
30	5.499086127818263e-15	3.1064032207121276e-15	1.6827503898522206e-15	1.4525488751775078e-15	1.934667996774512e-15	2.809700374606033e-15	4.0258047822882685e-15	5.033825081189908e-15	6.430213409276846e-15	7.100741464962156e-15	7.345862998361055e-15	6.673665863408814e-15	6.115916689796583e-15	6.040172212162403e-15	6.184904353678426e-15	5.350999472463099e-15	3.736673748247983e-15	1.6712053662800034e-15	1.8300114116047522e-15	3.957579668476841e-15	6.619412868604507e-15	7.442679512931558e-15	7.701507830531119e-15	7.799288365169531e-15	8.058312808247716e-15	8.374484012453405e-15	7.819064339255336e-15	7.0735857627194045e-15	6.2833794759504765e-15	6.009126467091e-15	4.923472994135194e-15	3.3105699911391054e-15	2.0439233195665064e-15	2.3811379954064395e-15	3.507956060369269e-15	3.982790890712719e-15	3.4970727771160895e-15	2.0883682637695154e-15	8.133683665482126e-16	-1.134233767191385e-16	-8.104886759096614e-16	-9.39472633820318e-16	-7.102915718496344e-16	1.7622268139117942e-16	1.0990201074757888e-16	1.0949274851361105e-15	3.8994967604370426e-16	5.444849464378861e-16	8.770275025941818e-16
31	7.029740248068415e-15	5.577817560980519e-15	4.422384495959007e-15	4.115118206581058e-15	4.20920223534222e-15	4.027314791516782e-15	4.002826690653338e-15	4.452910524379663e-15	5.118503741463756e-15	6.5126721615317925e-15	7.018649972064865e-15	6.8920200321477925e-15	6.002854126647225e-15	4.990064722583394e-15	4.5810467832225965e-15	4.910372239579343e-15	4.9701432407741725e-15	3.8056241899851826e-15	2.9233858319338376e-15	4.246428813519805e-15	7.205613251273932e-15	9.780016450406447e-15	9.098834620069813e-15	6.620257862121106e-15	5.2025888634474636e-15	5.319954537625362e-15	5.4445603226670845e-15	3.766058597995645e-15	2.123451032843411e-15	2.425303842204306e-15	3.919037636930106e-15	4.590762335756409e-15	3.027386637556607e-15	2.2345880213414677e-15	3.1097710890757396e-15	4.675769574872359e-15	4.788448161362992e-15	3.410483079415788e-15	2.6240400155341495e-15	3.1665685448832083e-15	3.4659334849276493e-15	2.0658144402454733e-15	3.533465615164052e-16	5.80847156554595e-16	2.9446311143781643e-15	3.487929596763731e-15	2.482373739872028e-15	1.6379453592777246e-15	2.6656635913752356e-15
32	3.1697708376404268e-15	4.947422723695265e-15	6.604737332939272e-15	6.154608740912303e-15	3.957970287964223e-15	1.8335759807534794e-15	2.1548474410238262e-15	3.986106806442959e-15	5.60548694245667e-15	3.810605094974898e-15	1.0565951063409442e-15	-8.814946038330176e-16	7.06395586396481e-17	1.972286840460951e-15	3.171763216172656e-15	3.306582944561515e-15	3.3023915497794886e-15	3.6142624959706334e-15	3.0666058009064476e-15	1.0340023098050153e-15	-1.980056923189553e-15	-4.0268395614910495e-15	-4.430187370446708e-15	-5.017278855172277e-15	-6.45580921890668e-15	-8.902004795826676e-15	-1.107644962379628e-14	-1.1333608470212586e-14	-1.0214099387599078e-14	-8.657070806206515e-15	-7.899741341335085e-15	-8.213786048755716e-15	-9.504027422671281e-15	-1.1318931228989432e-14	-1.3238360365994081e-14	-1.4711647878957502e-14	-1.5837193698088365e-14	-1.7352621032977978e-14	-1.9037066365729236e-14	-2.030045652191769e-14	-2.0424173300304758e-14	-2.0096258448323697e-14	-2.0152450570648245e-14	-2.1364629046899014e-14	-2.301305366049985e-14	-2.3816969444499864e-14	-2.3421130463413724e-14	-2.2431868757008204e-14	-2.3178145081822488e-14
33	2.2027693208872234e-15	-9.709883979013692e-16	-3.0246992611806536e-15	-3.899186006782224e-15	-3.2634274640666307e-15	-1.9504146122426373e-15	-2.735709578271532e-16	1.3346887539171873e-15	3.3585785934902966e-15	4.620013038423837e-15	4.664220232056705e-15	3.3339594366839683e-15	1.7893642113184934e-15	1.286151140149744e-15	1.8466325755412668e-15	2.029855378751739e-15	1.1464837454787186e-15	2.414638266938662e-16	1.012034186471355e-15	3.2357493835382426e-15	4.4119245724719864e-15	3.802511961005116e-15	1.823106318428702e-15	-3.698122261924098e-16	-1.2892311011419547e-15	-2.2221941681091055e-15	-3.0912329619373803e-15	-3.279654994559988e-15	-2.4534663557463925e-15	-1.8750936194713042e-15	-2.352069419337383e-15	-3.518864523443059e-15	-4.294179013652415e-15	-3.397432235114478e-15	-2.2861378455159013e-15	-2.4668979918911783e-15	-3.650111486275435e-15	-4.70900824194593e-15	-4.480575422083003e-15	-4.063791468193671e-15	-4.51050010115774e-15	-5.54982874275466e-15	-5.1888566165835904e-15	-3.581229146309215e-15	-1.5275064146164727e-15	-2.707693344096122e-15	-4.7846810632402825e-15	-6.357727546439393e-15	-6.7646505295555785e-15
34	-5.839301643607612e-15	-7.20837702602598e-15	-8.73693422185055e-15	-9.28990277539788e-15	-8.875687736955733e-15	-7.434889443846227e-15	-5.595871310249302e-15	-3.810661462049273e-15	-1.9185597171116815e-15	-1.4367171285845584e-15	-2.279765267509423e-15	-3.9859724354209684e-15	-4.795354246483824e-15	-3.955377231788892e-15	-2.6820150934021376e-15	-3.262006240483307e-15	-5.765181318360279e-15	-7.802976961982662e-15	-7.255951209435621e-15	-4.817603910481355e-15	-2.2420875963489302e-15	-2.5795160473679148e-15	-3.1699055854028427e-15	-3.949896432626419e-15	-4.574968598008102e-15	-4.797216877625925e-15	-5.955123418083446e-15	-7.039048240837425e-15	-7.70330217063284e-15	-7.763604043604824e-15	-8.296215564585011e-15	-9.634909171441306e-15	-1.1026359517240907e-14	-1.0968988759924741e-14	-9.994098670141066e-15	-9.019660465503544e-15	-1.0093049991854697e-14	-1.2806318011285783e-14	-1.5409138816810192e-14	-1.6072507794611472e-14	-1.5470788887189962e-14	-1.4233685900611035e-14	-1.3932995861617019e-14	-1.2545999933369102e-14	-1.2526448054752283e-14	-1.0754849622716571e-14	-1.1596114457867384e-14	-1.3221262844649034e-14	-1.3259068930759694e-14
35	1.1598770802191062e-14	9.539700368412394e-15	8.939010836514354e-15	9.504329613972985e-15	9.404908254195032e-15	8.763231276341565e-15	8.810720189002866e-15	9.964419693906007e-15	1.148052480507683e-14	1.1886333217005141e-14	1.1140360407859852e-14	1.0128866289766304e-14	1.0124541553096662e-14	1.0948241712631554e-14	1.1314205637003347e-14	1.0731223749350587e-14	9.988031086757622e-15	9.295249598103399e-15	1.0008284672608709e-14	1.1693779018316355e-14	1.3629037530361804e-14	1.4694168884088217e-14	1.4749908334365076e-14	1.405051600348381e-14	1.2510617336452203e-14	1.1997670298757704e-14	1.2575903161121689e-14	1.3629150412319698e-14	1.4181835281097476e-14	1.4191553769303994e-14	1.340254463041401e-14	1.26552907733103e-14	1.1974957621423875e-14	1.1313904863126359e-14	1.0608684111709803e-14	1.0204649114095842e-14	9.947784454135001e-15	9.427672089423665e-15	8.518090148681606e-15	7.7481399464577e-15	7.859741532610317e-15	9.197480199472667e-15	1.0375906403749564e-14	1.1054285471379984e-14	9.989336201953631e-15	9.73269988099194e-15	9.353655418456777e-15	1.064586019286412e-14	1.1619211893712504e-14
36	4.164034156422478e-15	6.193385356137486e-15	7.70325722309041e-15	7.615406181202945e-15	6.037175528386029e-15	4.9759808381363704e-15	4.882978051528731e-15	5.349407697631467e-15	4.775404632073563e-15	4.070903283794381e-15	3.851314987468312e-15	4.9302400152585005e-15	5.711057099263942e-15	5.098618732863608e-15	4.266726722378501e-15	4.790086166299297e-15	6.670092628018645e-15	7.633794902269235e-15	6.932911501651168e-15	5.777869247100562e-15	5.943865647996811e-15	7.888111728273126e-15	8.645389364519105e-15	8.987154176550879e-15	7.771473860429678e-15	7.556036636292841e-15	8.086244736215837e-15	8.600396267304919e-15	8.629387386814764e-15	8.310157190898282e-15	8.298631100118927e-15	8.698255789633128e-15	9.391053241034362e-15	1.04568004584511e-14	1.1730778578752271e-14	1.3016331051004493e-14	1.2735243536040408e-14	1.1763433377340572e-14	1.0838723827732644e-14	1.0968704749347592e-14	1.1485681242194926e-14	1.1698295130133516e-14	1.0903098676698305e-14	1.0405995002978306e-14	1.0817781784729027e-14	1.1963826357041976e-14	1.3334972918236065e-14	1.3978020092025906e-14	1.4138328643243087e-14
37	7.044572779667367e-15	6.0948716211670685e-15	5.54073204668272e-15	5.4666728301079166e-15	5.504658650813683e-15	5.271354963680993e-15	4.931908994330781e-15	4.642481704127957e-15	4.366131778330411e-15	2.919721839524475e-15	8.939018620959763e-16	-7.484582871563953e-17	1.3261892039353069e-15	4.381297775408235e-15	6.862567439548259e-15	6.497023287652302e-15	3.777208190064255e-15	8.681783119358443e-16	-2.373591349994056e-16	1.5880590571742285e-16	7.635278849752046e-16	9.387147917395045e-16	1.7642648676471982e-15	2.936884720191062e-15	3.7610880997187964e-15	3.3594507279185917e-15	1.3432516085538969e-15	8.209655331792341e-18	-3.6120098905143105e-16	-1.1318548610154562e-15	-2.8393813676302206e-15	-5.0967506476306915e-15	-6.301004059525101e-15	-6.358691865496895e-15	-5.982933801436545e-15	-6.218245872759447e-15	-6.676835996788661e-15	-7.142708695803082e-15	-7.144431208981867e-15	-6.2250087161801746e-15	-4.513548374803535e-15	-2.6213023507193853e-15	-1.910990839974057e-15	-2.452803238169125e-15	-3.254666512817366e-15	-2.49393359038145e-15	-1.6031315678591585e-15	-1.6093453984833935e-15	-2.8771636395876574e-15
38	6.201003889212934e-15	4.4612731248418305e-15	4.16156946573315e-15	4.748660217294075e-15	4.9964493584737185e-15	5.503724537950368e-15	6.5984801161636565e-15	8.136566493144423e-15	8.71790268561987e-15	7.782305973900375e-15	5.881979201486187e-15	4.16976963772933e-15	3.9925004532873956e-15	4.7141209447604805e-15	5.0487429895263185e-15	4.3789412758718655e-15	3.4340896405868725e-15	2.727466967111536e-15	3.0871690629207088e-15	4.189407336752253e-15	6.254214204301234e-15	7.623877914645708e-15	8.627242827466057e-15	9.182192172384674e-15	8.817573724797264e-15	9.514099853783146e-15	1.0051469233562598e-14	1.0001726729191853e-14	8.49489027942753e-15	7.16104014861094e-15	6.360447315188573e-15	6.117080554398965e-15	6.159532741382134e-15	5.15272116102032e-15	3.9699647981582585e-15	3.1360635319236264e-15	2.6270928845759168e-15	1.7177775127892707e-15	3.6594489622482113e-16	-2.946968397250395e-16	6.327608035542449e-16	3.02029667285613e-15	4.178565277720246e-15	3.6531230381019974e-15	8.157343008295186e-16	7.42283971951147e-16	9.803943671597893e-16	2.217996607197062e-15	2.92055704757009e-15
39	1.4058495246017726e-14	1.0578608381894444e-14	8.389056088324234e-15	8.826481251016879e-15	1.0055427130604818e-14	1.0406264802055483e-14	9.409441246816808e-15	8.856976409340799e-15	8.851238781778832e-15	8.705297111535263e-15	7.161941261314033e-15	4.998914388384149e-15	4.061601522932137e-15	5.816639233607784e-15	8.616363940606455e-15	9.89844857908406e-15	9.028355412706023e-15	7.341251669488541e-15	7.370714289008445e-15	9.367449741534657e-15	1.1708255537991074e-14	1.3180978626893836e-14	1.362455658604122e-14	1.5447740644123448e-14	1.7401361248349154e-14	1.8726028516880126e-14	1.7327118176032003e-14	1.456055820745755e-14	1.1794532904978071e-14	1.0766047249892246e-14	1.0900432693616055e-14	1.0817610306679657e-14	1.081791657599973e-14	1.071748413133282e-14	1.1172935226740504e-14	1.1355185448798212e-14	1.0801452955659204e-14	1.0321110404503684e-14	1.1059603394279287e-14	1.3258116248774246e-14	1.5594003997490143e-14	1.7209487940134593e-14	1.7617671380495784e-14	1.7859202077178943e-14	1.8110085053375246e-14	1.8509028108763803e-14	1.8878760734687186e-14	1.9210704936120994e-14	1.9834880321111137e-14
40	3.444844431135379e-15	2.668913841278908e-15	1.9720360373374125e-15	1.454906260212258e-15	1.4176980500431914e-15	1.6837740401261787e-15	2.2813277338851865e-15	2.7410317506885146e-15	2.427561611976872e-15	2.510367515592069e-15	2.1899354219334573e-15	1.670292021495132e-15	1.0184039276370514e-15	2.548818911041999e-16	1.553066872011914e-16	1.1252766253579437e-15	2.9397620591499624e-15	4.367203720221798e-15	4.917541920545072e-15	4.641565475267452e-15	3.920386673644563e-15	3.8269263236933836e-15	3.2752258949103417e-15	3.286364932762227e-15	2.8547472819593295e-15	2.476602615002435e-15	2.006690682563103e-15	1.801834268744895e-15	1.2394954028819461e-15	1.2600146108418381e-15	1.0958283744541702e-15	4.264951075215606e-16	-1.1128025610665348e-15	-2.044323501324928e-15	-1.4083973320138002e-15	4.509204717798066e-16	1.6059268582972643e-15	1.2716656428003154e-15	4.4088561510148814e-16	5.801868224792616e-16	1.465517963277145e-15	1.826194015241055e-15	1.5632274153463396e-15	1.3185238065557044e-15	2.4203803385921117e-15	2.237166617174281e-15	1.143185347938745e-15	-7.577232920544469e-17	3.9756542980621706e-16
41	7.612277113980122e-15	7.03983764543203e-15	7.15259364697862e-15	7.490550369593185e-15	7.638144749713368e-15	7.450020785918626e-15	7.638340696136379e-15	7.956199858360368e-15	8.742072358126081e-15	8.916491192243746e-15	8.427146035178215e-15	7.447681182706872e-15	6.456773798637709e-15	6.115808624606016e-15	6.907296315841511e-15	8.204154802553624e-15	9.271089630505689e-15	9.038439167356714e-15	8.212698116774542e-15	7.571729544443171e-15	7.320073898108854e-15	7.738078935018601e-15	7.981715960380153e-15	7.51936854040508e-15	6.874206911704483e-15	6.09954940105775e-15	5.646016203891295e-15	5.359032055023972e-15	5.4013928724179165e-15	5.623357146437459e-15	5.749548265676645e-15	5.828071960554398e-15	5.19244405967292e-15	5.072448664738747e-15	5.0499064494974695e-15	5.290597353770343e-15	5.351404575862432e-15	5.1294803719048425e-15	5.3384492021055636e-15	6.169326764204928e-15	6.9745327699952215e-15	6.879095348832959e-15	6.013754508162257e-15	5.298263011623439e-15	5.496297379862786e-15	5.2028034593831915e-15	4.7157366099452075e-15	4.610168620134939e-15	4.873525125491723e-15
42	3.487621291928421e-15	9.933574392570556e-16	-6.855619746144364e-16	-1.1598336039704627e-16	1.4714345209027278e-15	1.925814636078374e-15	8.287683237680872e-16	1.2267207171596024e-16	1.0005078199996109e-15	2.2278468406896903e-15	2.128776821136174e-15	1.4836539816256632e-16	-9.282715921448772e-16	4.0366701405668536e-16	2.677701618679652e-15	2.8957788152490257e-15	3.2398298775316015e-16	-2.7013598891926472e-15	-2.4602824109526282e-15	6.200652675453719e-16	3.384245786605666e-15	3.667108325434249e-15	2.4919703509342287e-15	2.1833539928830917e-15	3.532586891668539e-15	4.259132761657245e-15	3.331715582095063e-15	1.997239167069946e-15	1.6365481703872604e-15	2.588434096548096e-15	2.7388663936895156e-15	1.2341760511077861e-15	-1.550449862466514e-16	2.0969817176495585e-16	2.248517330267779e-15	2.907758635138996e-15	1.570913066441457e-15	-7.675163960764777e-16	-1.5671260618081503e-15	-9.38055960066881e-16	-6.003755688984842e-16	-1.6413233472949062e-15	-2.74924951248603e-15	-2.6432278512581868e-15	-7.924455733440208e-16	5.717440333193304e-16	9.442112485474753e-16	1.0796482601383337e-15	1.9448823966210304e-15
43	5.584922940038981e-15	4.4514244076311975e-15	2.7948277129699762e-15	2.1160768850684834e-15	2.8745896458421884e-15	4.174880618793626e-15	5.631044796443367e-15	6.246457982390354e-15	7.0044180582312136e-15	6.682437754235125e-15	6.249976455823372e-15	6.058595756971916e-15	6.342099836601897e-15	6.368253985328015e-15	5.091370108901391e-15	2.963363115436383e-15	1.9226274668321767e-15	3.0245424330061544e-15	6.6911074834650365e-15	1.0657418075875641e-14	1.2496323689016042e-14	1.212377826617994e-14	1.0717538222184424e-14	9.695650993404674e-15	9.859714073243439e-15	9.75618989971669e-15	8.373494362898155e-15	5.5578494570782764e-15	3.3405032717430485e-15	3.183709846580934e-15	4.0552459381871335e-15	4.256901580307418e-15	2.3862057862872227e-15	1.0276599765388188e-15	1.2980986311741133e-15	2.961979752996674e-15	4.106194088871857e-15	3.537476040671025e-15	2.1996106624324496e-15	1.1231467772973025e-15	2.9120597713768672e-16	-1.0037569371334243e-15	-2.3340486728996397e-15	-2.338936130544547e-15	-2.7041873941315123e-16	2.3032740748112478e-15	3.752032455404229e-15	4.505284380348037e-15	4.652141831810641e-15
44	6.296765249132559e-15	4.044635022064436e-15	3.364482163627913e-15	4.312212181754535e-15	5.2868415014439936e-15	4.843045963883873e-15	3.679776609673183e-15	3.57908773263163e-15	4.524724464643263e-15	5.071159602207429e-15	4.349206569672085e-15	2.530371026030987e-15	1.9513222060466854e-15	3.4285678603140092e-15	5.326926471327638e-15	5.780236532927207e-15	4.436376351532615e-15	2.742282997967348e-15	3.141377613006643e-15	5.377169798122032e-15	7.033299756974621e-15	7.104992202541315e-15	5.534391275640315e-15	4.757572519753152e-15	6.249333396638095e-15	7.446011593771136e-15	7.288038224704436e-15	5.830488869335869e-15	4.9784657016007406e-15	5.9468081397788054e-15	7.152087448970935e-15	6.585987244005763e-15	4.866259232173592e-15	3.745212014160594e-15	4.666405800432324e-15	5.343526598249441e-15	4.6633033423757675e-15	2.6684674834423415e-15	1.5584434721435574e-15	1.2861773930171709e-15	6.288266335253414e-16	-1.3097749716869935e-15	-2.4075575308072253e-15	-1.7485320960746939e-15	1.3528222756112914e-15	1.7487304859424772e-15	9.641210372966855e-16	3.84029784376636e-16	1.5093407770433058e-15
45	4.749058423882277e-15	3.3469247682500193e-15	2.2387150895612094e-15	2.2987817381497283e-15	3.362512628364884e-15	4.247243282268261e-15	4.776065705999614e-15	4.81209044495855e-15	5.538932109294065e-15	5.49279740219996e-15	5.184785843897895e-15	3.883169379061211e-15	2.9396379113126067e-15	3.2995045568372788e-15	4.911822640064206e-15	5.9599838553389976e-15	5.627954444309416e-15	4.349569111634352e-15	4.758032646717555e-15	6.875121104112718e-15	8.492060029047605e-15	8.639298358334385e-15	7.276286442561627e-15	6.745430676255724e-15	7.694381878514136e-15	7.957466343947785e-15	7.0547712812829014e-15	5.734383109862507e-15	5.473596146046164e-15	6.512688696553272e-15	6.865075947445389e-15	5.646731629871471e-15	3.552372094639653e-15	3.503508710918683e-15	5.325599971353528e-15	7.187825927432542e-15	7.27266946054952e-15	5.8080214238878716e-15	4.6071478167269525e-15	3.770248743961217e-15	2.6507248312413998e-15	5.595105243170183e-16	-6.553029829152348e-16	1.519463771414691e-16	3.779004475696979e-15	5.791828010146481e-15	6.3467936779052265e-15	5.8584207803428446e-15	5.994148531757067e-15
46	3.8880760628869585e-15	1.2708803929756989e-15	-8.052487500637393e-16	-8.86980812768842e-16	3.460632355494632e-17	5.75369269110032e-16	4.796474249379717e-16	5.494190390125765e-16	9.697048759750286e-16	1.0354653973981086e-15	4.537732700165712e-16	-1.1076418736934632e-15	-2.155834235708498e-15	-1.8082233441474703e-15	-2.6465880167106473e-16	1.6632558447817144e-15	3.0026762908563645e-15	3.193225100685455e-15	3.651613441137881e-15	4.812082839673544e-15	5.60506481582007e-15	5.326345670532076e-15	3.2755890244311392e-15	2.3069966501338137e-15	2.788725895352777e-15	3.803003987542872e-15	3.565171351720756e-15	1.859754028113325e-15	2.7364095633299627e-16	9.056771754806303e-16	2.037141676544295e-15	1.660658816408403e-15	-2.4253029312618493e-16	-1.0453095885684035e-15	6.676962164069998e-16	2.851926942290808e-15	3.0525031920183373e-15	1.3489998928002894e-15	4.074169127284436e-16	1.1344270208057825e-15	1.8042265537645874e-15	8.576488947023485e-16	-4.985555138188664e-16	-1.612493437416051e-16	2.6028110736962784e-15	3.625842889701339e-15	3.022807848265154e-15	1.992917011887011e-15	2.7595671901025118e-15
47	1.3812205608352945e-15	5.196998603242953e-16	-4.0195635412913044e-16	-9.185759729440559e-16	-1.0675331474831583e-15	-9.380229554454929e-16	-8.236376465353808e-16	-5.540545869083618e-16	-2.0224333644013833e-17	3.916733078955205e-16	6.299886409286027e-16	-3.1267892070360765e-16	-1.4563033468088314e-15	-1.7015360701369774e-15	-7.849111621022925e-16	-1.282523806594209e-16	-6.690935363148949e-16	-2.074493204947174e-15	-1.8419183685461318e-15	5.221210041563933e-17	1.901738669846596e-15	1.575499359117871e-15	5.923374272431062e-16	8.759070526019968e-16	2.7784177377671764e-15	4.022182036385544e-15	2.747536236789286e-15	4.589881325969423e-16	-8.176497391236255e-16	3.7726286599727664e-16	1.655102577935051e-15	9.658291805955457e-16	-6.460351604366516e-16	-1.331447969513791e-15	1.328941929554409e-16	9.83031665707904e-16	-3.1447485391160074e-16	-3.301282256898197e-15	-4.545673064383638e-15	-2.8343919683846976e-15	-2.8605170335318455e-16	4.2838078156459204e-16	-9.119590501832233e-16	-2.09060546341297e-15	-1.9227921928959354e-15	-7.929326056506855e-16	-9.435581315893635e-16	-1.1887909448078922e-15	-1.1511432500705332e-16
48	1.3658193413002317e-14	1.1983506470687254e-14	1.2495136225959305e-14	1.3922820810786292e-14	1.3619947806985404e-14	1.0840278913401391e-14	7.552898526112161e-15	7.091433214270561e-15	8.248763926254693e-15	9.553450472906075e-15	8.501695301341348e-15	6.081041441481986e-15	5.097839979349053e-15	7.009870042535069e-15	1.0527616834308954e-14	1.2443516667856761e-14	1.1714327766080445e-14	8.952464354580288e-15	7.1015017181561e-15	7.202784576589521e-15	8.253214232999893e-15	9.882319348984435e-15	1.0453539138724925e-14	1.2668434552119902e-14	1.4734696651033186e-14	1.5971382292799187e-14	1.5042151351037233e-14	1.3805466593774914e-14	1.2770187344348143e-14	1.2700598602809579e-14	1.2619450730712867e-14	1.1635710770716395e-14	1.0805313714205357e-14	9.439831154527046e-15	8.429116369657093e-15	7.740078766719358e-15	8.603525998222605e-15	1.1165541800251146e-14	1.4759334370809185e-14	1.7398763649894284e-14	1.8612592602648543e-14	1.8717635656861824e-14	1.8836901599261712e-14	1.8785187270323728e-14	2.0550935293255457e-14	2.2199525413056238e-14	2.54151208940384e-14	2.728523699463559e-14	2.7671736818788357e-14
49	3.5365693348290605e-15	5.404021334377875e-15	8.095224622065552e-15	8.471030486123283e-15	6.1525190711685446e-15	3.4392615356573455e-15	2.0419296370953886e-15	1.2774848228423013e-15	5.831541723710874e-17	-1.3941903287921126e-15	-8.51949978786929e-16	1.4456145162865213e-15	3.6493239581787355e-15	4.2448154754813135e-15	4.050540554916952e-15	4.331475649257721e-15	4.580317666429337e-15	3.3726956053825405e-15	-9.034676045368453e-17	-3.7674715968351375e-15	-6.1053817901246585e-15	-6.231165850967855e-15	-6.7936547735518235e-15	-8.449994373387362e-15	-1.0575076514181334e-14	-1.1566539127684294e-14	-1.1265064247168378e-14	-1.0323753018741956e-14	-9.971079443569782e-15	-1.107472802508297e-14	-1.2240721164123753e-14	-1.2817888014124167e-14	-1.3010374095526558e-14	-1.4475493977396345e-14	-1.6617545230486378e-14	-1.8139977880337872e-14	-1.8519959276405887e-14	-1.869001033230577e-14	-1.9741500889232378e-14	-2.1049699351210117e-14	-2.0670686451164627e-14	-1.906777700427982e-14	-1.803015769284349e-14	-1.9530796639423814e-14	-2.190109809042661e-14	-2.3449054200167176e-14	-2.2446779387481662e-14	-2.149015308059058e-14	-2.4103331891162454e-14
50	9.159101724337307e-15	6.187579616107851e-15	4.924500532636364e-15	5.68704373097443e-15	6.921054555130736e-15	7.605031085023654e-15	7.478997178923302e-15	7.593907246077392e-15	7.509031352065735e-15	7.525889069469236e-15	6.844165033982102e-15	6.114083911190676e-15	5.5414008164392794e-15	5.7486817988629736e-15	6.2565669244867974e-15	6.374978695392768e-15	5.564598697104438e-15	4.479232665403604e-15	4.494965560850139e-15	6.021612153719929e-15	7.704812989337476e-15	8.04371146054048e-15	6.9715541936763556e-15	6.891571118863103e-15	8.430110772449171e-15	1.0514949902702651e-14	1.0402712141510611e-14	8.481860250496888e-15	6.814115359052912e-15	6.771433869713682e-15	7.47697206885147e-15	6.6175204673684115e-15	4.977815462701082e-15	4.0643832866160425e-15	5.398216458348284e-15	6.801044316359828e-15	6.451767770934319e-15	4.7816325440301025e-15	4.257747579029077e-15	5.863790993436037e-15	7.752495973605123e-15	8.403467717999521e-15	8.252871151828285e-15	9.248636189356696e-15	1.1433075936398946e-14	1.2756310137114758e-14	1.237549388430359e-14	1.129744185676691e-14	1.1694641045452614e-14
51	8.246478284833109e-15	7.436543210639959e-15	7.698680237855514e-15	8.937007352467661e-15	9.334414492166873e-15	8.625848758430384e-15	6.698024175240071e-15	4.17353591743923e-15	1.9271424121017668e-15	7.408989758451766e-16	6.060135593479531e-16	1.220030613074326e-15	2.2220592952611664e-15	3.3788970369458847e-15	4.994211176795714e-15	5.925927262851622e-15	5.70502750720504e-15	3.486807090898307e-15	1.1724519749147446e-15	-2.8460612218159603e-16	3.438461741284213e-17	7.917594164958787e-16	2.1820855430042008e-15	4.4309594086071594e-15	4.416853173965676e-15	3.713514669438345e-15	1.5343938158597465e-15	8.08838137037171e-16	7.488283601165857e-16	5.207094846766351e-16	-1.1859074393286027e-15	-3.4524230704278056e-15	-4.728567556221798e-15	-4.689851746939362e-15	-4.552831047086541e-15	-5.1676583756432225e-15	-6.217865824085091e-15	-7.295109511331575e-15	-7.93774862890397e-15	-7.258869467782337e-15	-5.478284277519846e-15	-2.891469554543533e-15	-2.2557518010414535e-15	-2.8051359943488813e-15	-5.113040185127247e-15	-4.22165148236483e-15	-4.11157935197479e-15	-4.214310734956625e-15	-5.177239962891457e-15
52	3.8844759334744735e-15	5.635393717534428e-15	7.254992292252158e-15	7.763662678613238e-15	6.26107187048858e-15	3.8658651309718135e-15	2.6626644356859687e-15	2.615389619756149e-15	3.9185208184719065e-15	2.6180383915010928e-15	8.310709308377478e-16	-7.854594050298664e-16	6.739510502986346e-16	3.234659694137772e-15	5.066023625892764e-15	4.368158594886345e-15	2.090578614221347e-15	-7.417708726457302e-16	-2.5351912682839718e-15	-4.236177306353168e-15	-6.0339695280287216e-15	-8.62608783087512e-15	-9.290596253632202e-15	-8.600480494322222e-15	-1.0158242178234793e-14	-1.3147314215747008e-14	-1.7004426229537993e-14	-1.816537593506471e-14	-1.6689482408088662e-14	-1.3930212724585158e-14	-1.3513573811887764e-14	-1.5222584592948797e-14	-1.8194832016890595e-14	-2.0116485098014887e-14	-2.1723877552550323e-14	-2.3208373184792932e-14	-2.4771580528274407e-14	-2.6209094935090715e-14	-2.7003166348355255e-14	-2.6883151505986633e-14	-2.66932076050731e-14	-2.6429648652535127e-14	-2.7702433211401992e-14	-2.862789027624094e-14	-3.225207917253269e-14	-3.262583650706026e-14	-3.4222399340717345e-14	-3.4738515335691095e-14	-3.560967383056811e-14
53	1.2479894826370327e-14	1.2633192750326248e-14	1.3421993422419956e-14	1.3548868993350368e-14	1.2321763363897619e-14	1.096276066075433e-14	1.0440900446679905e-14	1.0887133217384394e-14	9.965600398758024e-15	8.679563230583238e-15	7.718267460875164e-15	8.670943557742386e-15	1.0739577266914056e-14	1.2261650521574515e-14	1.2360890354645912e-14	1.1966835458089497e-14	1.2126079454926466e-14	1.2125853225487493e-14	1.119175446423288e-14	1.000079747538477e-14	9.590512774312104e-15	1.1384236152389042e-14	1.2577662239918733e-14	1.3859790631151663e-14	1.386631659437634e-14	1.4283585149766462e-14	1.5089476520779506e-14	1.575089418886739e-14	1.5429581002171785e-14	1.4388750648764428e-14	1.3677597931363649e-14	1.3819849160897596e-14	1.456557480226771e-14	1.4372100962472208e-14	1.3376692748762207e-14	1.3000607191094293e-14	1.4042047684485184e-14	1.570449739360565e-14	1.703822096865852e-14	1.7414923634334163e-14	1.794528866910912e-14	1.9041171895785006e-14	2.0240823316491384e-14	2.027025644519692e-14	2.081614416441729e-14	2.133411820123732e-14	2.404403283083954e-14	2.6303343618411878e-14	2.637221517372568e-14
54	4.834888364652317e-15	6.173782169730516e-15	7.50136298364593e-15	7.53144199490057e-15	5.889880316137352e-15	4.357696066964509e-15	3.827349707681592e-15	3.9147470915002136e-15	3.140590384710028e-15	2.2218243482620833e-15	2.0098674952658462e-15	3.648595212946819e-15	5.565115479512606e-15	6.349362941538966e-15	6.513059706868702e-15	7.124813949751534e-15	8.433624007497885e-15	8.630660088299851e-15	7.11985448094184e-15	5.119937356174184e-15	4.429674429211493e-15	6.041795924983118e-15	6.982956627348766e-15	7.39941613768014e-15	6.229086279832556e-15	5.883553835017116e-15	6.516235943098466e-15	7.473434967291263e-15	8.16334292662138e-15	8.063506073603776e-15	8.274553605318711e-15	9.220940612573933e-15	1.0421372326848944e-14	1.1594572880949122e-14	1.2033736841320983e-14	1.2331716648389294e-14	1.2028933171869239e-14	1.1944697135850674e-14	1.2179100889830618e-14	1.2816545524129017e-14	1.320636037395016e-14	1.3067040106356554e-14	1.2596949010004686e-14	1.281484874144474e-14	1.4388208664352944e-14	1.568848334071296e-14	1.7088858704126222e-14	1.7799225429968824e-14	1.78949629373199e-14
55	1.0911522577084304e-14	7.794132691581844e-15	6.722672094385833e-15	7.267863743841713e-15	7.469658986974659e-15	7.177917925435496e-15	7.104223933387388e-15	7.567530758523655e-15	7.689369137950004e-15	7.081132488913021e-15	6.092819292364764e-15	5.94360675606933e-15	6.205114992463938e-15	6.090460795764399e-15	5.943126496835259e-15	5.681453457248243e-15	5.767583096256525e-15	5.99786276554617e-15	6.2448913857222536e-15	6.416197126713035e-15	6.7383248386141774e-15	6.954802202792853e-15	8.580394578823015e-15	1.088569695257958e-14	1.2108557531662655e-14	1.2176732107518062e-14	1.060215326707643e-14	9.724230491338208e-15	9.633584703002631e-15	9.33954113007781e-15	8.067244326926451e-15	6.439447646221114e-15	6.083778484402408e-15	5.894925632706783e-15	5.599465922717838e-15	4.8140485987660484e-15	4.6936941905523004e-15	5.413697509263383e-15	6.147760350115677e-15	6.5014271588769036e-15	6.707142684281721e-15	7.779710036769344e-15	8.396999454023938e-15	8.260921085135026e-15	6.209781863419067e-15	6.143762753924825e-15	6.286431770425706e-15	6.970576980285377e-15	7.27198292934762e-15
56	-1.9443828900513917e-15	-2.095997055558217e-15	-3.1781261845522293e-15	-3.724683704864417e-15	-3.3262600032994274e-15	-3.35827451324549e-15	-4.236356259711644e-15	-4.6122764130511664e-15	-3.4812504013206745e-15	-1.5826403658921646e-15	-4.1190795763693654e-16	-8.473687940953285e-16	-1.4858272061856172e-15	-5.753216418197708e-16	1.0230864604745632e-15	1.2145542258884434e-15	-1.064716736445195e-15	-3.1260550879869515e-15	-2.8594128423329855e-15	-4.5635229334518367e-17	2.4464012794366948e-15	3.306942461565352e-15	2.5162246397638983e-15	2.059075330140935e-15	3.050754696208338e-15	2.9814728934468833e-15	1.910625461838678e-15	1.073870314061693e-16	-7.195655943004407e-16	-9.642920419040469e-17	1.2184919550668602e-15	2.159312498728596e-15	2.472813743231033e-15	2.7956670019451236e-15	3.3971205843058878e-15	3.589187718234661e-15	3.612587674435616e-15	3.719552277917526e-15	4.478366232402176e-15	5.2196660392240044e-15	5.157859178388977e-15	3.757314951834536e-15	3.3202290255819803e-15	4.372981737326483e-15	7.945027865746103e-15	9.734973487081854e-15	1.1260243359239893e-14	1.1957546611924322e-14	1.3371309386056331e-14
57	1.8097868820568605e-15	-1.2256504229711277e-15	-3.871845115942594e-15	-4.416365891617141e-15	-3.1430381718092152e-15	-2.7935388279341782e-15	-3.844644968509629e-15	-4.619349430714652e-15	-3.564755813952858e-15	-1.5105623194307826e-15	-2.1410394423074093e-16	-8.553432117617003e-17	-1.7287877516760722e-16	1.7064408913105002e-16	-5.613505646472421e-16	-3.5205217490119524e-15	-7.32071059398489e-15	-8.845209124161858e-15	-7.101241726938004e-15	-4.750512140099068e-15	-4.5763916751536566e-15	-5.745840023705955e-15	-4.9248336141327935e-15	-3.685666234741849e-15	-2.2707081962615966e-15	-3.960051548404909e-15	-5.749842693766253e-15	-5.632833128862826e-15	-3.226376886643769e-15	-1.3779379551021096e-15	-9.61344236207614e-16	-1.0878815887105423e-15	-3.514880102319608e-16	8.339612051578305e-17	-7.158196847083817e-16	-3.43783414230782e-15	-4.579275488848089e-15	-3.1715333700168937e-15	-8.840817750978396e-16	-5.156368956739212e-16	-2.5202333768515375e-15	-4.315931483814036e-15	-3.738121528017336e-15	-2.1220075263903488e-15	-9.94269905989448e-16	-2.8346811873787157e-15	-5.082307499564802e-15	-6.529235534138764e-15	-6.559551030364036e-15
58	-3.716095477187808e-15	-3.4880690806893103e-15	-4.31000078357304e-15	-5.8650932644369626e-15	-7.30186098773171e-15	-8.502780469677163e-15	-8.920690116973919e-15	-8.456275573708239e-15	-7.37728786556989e-15	-5.7716353361144365e-15	-4.74355490782991e-15	-3.918049054763622e-15	-3.7762705135536054e-15	-3.9616992063613544e-15	-5.072279430959281e-15	-6.553128812357026e-15	-7.699495188767918e-15	-7.13854917594344e-15	-6.533198168484457e-15	-6.590102231224012e-15	-7.250849477410014e-15	-7.603200794909388e-15	-6.815819940778049e-15	-6.986403290664725e-15	-6.959456250791891e-15	-7.877587866063768e-15	-8.423987188138977e-15	-9.232308631433123e-15	-9.475725477671853e-15	-9.634203989057552e-15	-9.447314790804533e-15	-9.380645484621645e-15	-9.800619079756858e-15	-1.0437640593590666e-14	-1.0926429431268012e-14	-1.101797348125224e-14	-1.027655724555869e-14	-8.487460690718733e-15	-6.490075198119109e-15	-5.2078566370878356e-15	-5.062536251467465e-15	-5.78460570653773e-15	-6.057395719249079e-15	-6.145282859955455e-15	-6.2832369627829684e-15	-7.398955069593242e-15	-8.25619851997121e-15	-8.287425366122122e-15	-8.520487942057821e-15
59	-9.168411095572396e-15	-8.887908539280986e-15	-9.111008554986006e-15	-9.79266737044402e-15	-1.0565605827782015e-14	-1.1463638157821736e-14	-1.2006030480516463e-14	-1.2161933058160456e-14	-1.1417706198862188e-14	-1.0067255991308339e-14	-8.9941202973364e-15	-8.415658732095422e-15	-8.777371023915271e-15	-9.23580145093769e-15	-9.99989628983172e-15	-1.0720688881960377e-14	-1.1431678439642035e-14	-1.1246533308745243e-14	-1.1315363048786466e-14	-1.2030945772890425e-14	-1.2718616257151319e-14	-1.3112608433734156e-14	-1.1639782291971743e-14	-1.1526782610169401e-14	-1.1742285760105125e-14	-1.2534863297721533e-14	-1.2840443073141318e-14	-1.2598207326233404e-14	-1.2610571578132538e-14	-1.3234809735331612e-14	-1.4001959823967692e-14	-1.43955237492047e-14	-1.4603432550966813e-14	-1.507839684189355e-14	-1.581409834861427e-14	-1.6372437461938516e-14	-1.618594147375088e-14	-1.4848271112301686e-14	-1.358128750043279e-14	-1.2853412721820809e-14	-1.3194531770173822e-14	-1.4139801205292458e-14	-1.5312615824673725e-14	-1.606683356894211e-14	-1.7225108123223216e-14	-1.717982528220955e-14	-1.7780284530078582e-14	-1.764647832045787e-14	-1.780787953978226e-14
60	5.162453119626932e-16	6.321822194184666e-16	1.609348142961576e-17	-8.186024002967789e-16	-1.856934677843324e-15	-2.787015601235293e-15	-2.9547119998335802e-15	-2.50735779035619e-15	-1.0425070621332617e-15	4.0685570009586746e-16	9.339032337052208e-16	1.2227503109595613e-15	1.1806284236064777e-15	1.1839544248665902e-15	3.54042320063103e-16	-1.066291709663111e-15	-2.1993167830497357e-15	-1.9304103011277797e-15	-1.0246093025625879e-15	-7.038280654860122e-16	-1.1257985881188566e-15	-2.311134271332995e-15	-2.112231220980815e-15	-2.173445617210893e-15	-2.1403364088340374e-15	-2.447168255549567e-15	-2.7971671609231126e-15	-3.882700565436698e-15	-4.36508188144697e-15	-4.370797678876178e-15	-3.684162875496954e-15	-2.8276156639927473e-15	-2.794187211844016e-15	-3.2341349220718918e-15	-3.846018332342363e-15	-3.920368682466548e-15	-3.2621147047015605e-15	-1.8098984110855183e-15	-5.208918591033886e-16	3.090867418332707e-16	7.211967745268304e-17	-5.074649316238007e-16	-1.1611724163434842e-15	-6.717614047871076e-16	-1.4134799627058474e-15	-1.3735503018253547e-15	-2.918366411489315e-15	-3.669606568028193e-15	-4.162040725734269e-15
61	-1.5782218406905275e-15	-3.70585604617961e-16	-4.785655590373494e-16	-9.164820865178892e-16	-9.868223697142459e-16	-6.003876518566936e-16	1.765038880867775e-16	8.221974920587811e-16	1.835055733139852e-15	3.214488116614684e-15	3.783030157966652e-15	3.302429723119582e-15	2.0764291872670753e-15	1.0573368445084796e-15	4.372087943293665e-16	-1.6741139452564622e-16	-9.904750213256308e-16	-1.7623574842495793e-15	-2.0095895643506883e-15	-1.6931246500937484e-15	-8.557748154256568e-16	-8.978105099698953e-16	-8.901879501011041e-16	-1.874748201599603e-15	-2.488872362921494e-15	-2.9019921310043853e-15	-3.118452485588102e-15	-4.15263560826207e-15	-5.369473241002114e-15	-5.858228914383306e-15	-6.075371275404225e-15	-6.082719884940778e-15	-6.217610377766291e-15	-5.03772161366115e-15	-3.1751402731761296e-15	-1.618461654805223e-15	-9.001523007073095e-16	-5.502573100787099e-16	-3.740994047131286e-16	-7.350677331403687e-16	-2.5731158937222874e-15	-5.395238058422811e-15	-7.552919952099209e-15	-7.153980863959562e-15	-6.757233626506577e-15	-5.37780702841954e-15	-6.0876873930332015e-15	-6.296776661640715e-15	-6.30056722357583e-15
62	1.6186379412799142e-15	2.6488714726903274e-15	2.254597786456649e-15	1.6329381847214506e-15	1.89975449284236e-15	2.8090993093116364e-15	3.9446585164575e-15	4.424612429114248e-15	5.0928169328993584e-15	5.824271093930546e-15	6.249696910328193e-15	6.245226784341456e-15	5.421265801138579e-15	4.419464136916456e-15	3.81348640118407e-15	3.740933667274738e-15	3.715152420007273e-15	3.3282247222023894e-15	2.6102774508746092e-15	2.1890193766159823e-15	2.7864412619448704e-15	4.083610114453273e-15	5.493833372452676e-15	4.9692147572428034e-15	3.4339100149185e-15	1.755141982265768e-15	8.844786703812762e-16	7.792156397616426e-17	-6.91146184434582e-16	-1.2516062381766357e-15	-1.2954218195595534e-15	-7.881359377163621e-16	-9.207680710355406e-16	-6.08109506523206e-16	1.4749530315471589e-16	1.4168434209581165e-15	2.5329370509910758e-15	3.2228782238871345e-15	3.376586178976727e-15	3.091683997570082e-15	1.894307602970001e-15	-2.9193232821285994e-16	-2.406679135705399e-15	-2.9417573627145414e-15	-2.7497706293403226e-15	-1.8000083868092222e-15	-1.5245347330665438e-15	-5.693340993130047e-16	2.2977767311284724e-16
63	5.943972038772196e-15	6.263628922692434e-15	6.6945274977038326e-15	7.155688058419514e-15	7.432570117525538e-15	6.654967051704972e-15	6.050391525337025e-15	5.919960916527946e-15	6.3846336929784855e-15	5.709634145631289e-15	4.5593841287825585e-15	3.870725536505043e-15	3.824565923146541e-15	3.969442489806962e-15	4.118269764865871e-15	4.268756435409121e-15	4.546886428921836e-15	4.365037826320255e-15	4.207850978984221e-15	4.47421415147634e-15	4.565938043859754e-15	4.925104652896897e-15	4.8063645875326405e-15	4.388318262323437e-15	4.516732310617075e-15	3.761217050708778e-15	2.3386416884657493e-15	7.778247185766395e-16	1.0693621351712336e-15	2.7089279471178608e-15	4.7632652737138166e-15	5.9011843213374965e-15	5.596077422888582e-15	5.773546978903992e-15	6.198907052786497e-15	6.550621605063336e-15	6.0965991070766265e-15	5.806830935571051e-15	6.264272131021515e-15	7.371493519899878e-15	8.209810122072557e-15	7.849120158707223e-15	7.372542651330834e-15	6.95044126750223e-15	8.193991906977962e-15	7.791255794868746e-15	7.928190365174995e-15	7.860232847555733e-15	7.120889072405827e-15
64	1.4069631769952847e-15	3.182307365097169e-15	4.505845540705199e-15	4.706893712815169e-15	3.969374579790509e-15	3.2591315393597213e-15	3.0121702063324233e-15	2.302438904310464e-15	1.947852160259496e-15	1.1381446472470687e-15	8.345655706474714e-16	1.192574529542029e-15	2.004114846479886e-15	2.777692361025962e-15	3.6763482040443686e-15	3.949821149959135e-15	3.0900988447379637e-15	1.0841350183028841e-15	-8.486111873928936e-16	-2.1160628081852336e-15	-3.080276583231906e-15	-4.498492831874171e-15	-5.600973905005118e-15	-5.986589452933592e-15	-6.552957022612702e-15	-6.939243695748755e-15	-8.106073123982302e-15	-8.740079324519891e-15	-8.126273634419965e-15	-7.560395356532317e-15	-7.953723453866091e-15	-8.921757175144914e-15	-9.841448823267492e-15	-9.419902772781905e-15	-9.463802584364955e-15	-1.0335628524980484e-14	-1.225601928166406e-14	-1.3857060260658432e-14	-1.439440693313188e-14	-1.3727928118644034e-14	-1.3078873345514083e-14	-1.2999523617406365e-14	-1.4200480259559345e-14	-1.51398069411386e-14	-1.6842507929913448e-14	-1.6722960067543534e-14	-1.7489511020728942e-14	-1.8402926532144516e-14	-2.0661285414806108e-14
65	1.6714717093547566e-15	3.0789151197732447e-15	5.012055682640808e-15	6.342405703211564e-15	5.985546767629221e-15	4.3899980683296954e-15	3.422949381513042e-15	3.374279831542507e-15	4.802366361467507e-15	5.00486126795261e-15	4.667711775914357e-15	4.646008972119395e-15	5.648890623536273e-15	6.663270678099935e-15	7.022327976146195e-15	6.4851765139087135e-15	5.595182008278262e-15	4.08532138564558e-15	2.4397296025481106e-15	5.670364629253003e-16	-8.084883796546984e-16	-1.3526220065170451e-15	-7.258809919875343e-16	-3.450542755447481e-16	-1.1662848751535855e-15	-2.3727251635577267e-15	-3.345536046829087e-15	-3.38808635244308e-15	-2.6563265912703928e-15	-2.477024045807009e-15	-2.8064748063632545e-15	-2.8114719849333897e-15	-2.8387291468411967e-15	-2.489066867908464e-15	-3.0900322518389774e-15	-3.930888920886335e-15	-4.515101677956725e-15	-4.887743304416912e-15	-5.211913298966869e-15	-5.3703740027461224e-15	-5.330505934884303e-15	-5.084964107803157e-15	-5.3471103015012506e-15	-6.037613433429088e-15	-7.351536781966891e-15	-7.945093354431122e-15	-8.96854121418129e-15	-9.445863020789983e-15	-1.0585105588029884e-14
66	1.208890983250543e-14	1.261690538008376e-14	1.4327492261327225e-14	1.5743569183882343e-14	1.566092543510923e-14	1.4040296254420713e-14	1.2479333441677783e-14	1.0876610113043916e-14	9.343683053369633e-15	7.960950306390404e-15	7.553415484701297e-15	8.33345825407699e-15	1.0014845854503225e-14	1.1252378009994188e-14	1.2296330248960545e-14	1.2678800854028964e-14	1.2808262915310744e-14	1.1932523578556381e-14	1.0465400826481784e-14	8.849818868129501e-15	8.196835246196374e-15	8.342886272216942e-15	9.097517225549404e-15	9.955957691707903e-15	9.372739890137736e-15	8.618119263309087e-15	7.840492856270845e-15	8.165568416385544e-15	7.843001273290546e-15	7.000348980132427e-15	5.7422038351363595e-15	5.090412050060729e-15	4.656737071088627e-15	4.023707914657025e-15	2.345387469906518e-15	1.3719148251050889e-15	1.2296519503336067e-15	1.5433486946177765e-15	1.3966827477538487e-15	9.852507096793036e-16	1.3314497867625689e-15	2.655241101313842e-15	2.848100480590311e-15	1.6573176534234273e-15	-1.2842891455913157e-15	-1.874938253571717e-15	-2.1754032950587414e-15	-2.4058818701343446e-15	-4.267113302800188e-15
67	-1.4305123088531957e-15	-3.912573207146018e-15	-5.76401892689532e-15	-6.889639991530284e-15	-7.29956962994811e-15	-6.6372447817252834e-15	-4.840713746445001e-15	-2.2557649548301954e-15	1.1959531744898182e-16	1.523792619078815e-15	7.407390249573385e-16	-1.080284390173045e-15	-2.7157514268356e-15	-2.9341028334604377e-15	-2.1513586411842677e-15	-1.8599128740842995e-15	-3.1482483834753434e-15	-4.1200562127295455e-15	-4.0242921823744005e-15	-2.7417477682543372e-15	-1.762907891340575e-15	-2.2570656959399603e-15	-3.336381304479681e-15	-4.0852204324675605e-15	-5.01400361128528e-15	-5.710605809567301e-15	-6.839208628966691e-15	-7.261755268540443e-15	-7.04834752052928e-15	-7.436264065438576e-15	-8.481056883815374e-15	-9.517592802255159e-15	-9.482778695115907e-15	-8.942286593201951e-15	-9.01661077488876e-15	-1.037735220263126e-14	-1.2395261933823751e-14	-1.4206938057838307e-14	-1.540121018488212e-14	-1.5895757460236085e-14	-1.613722612005713e-14	-1.616669733687013e-14	-1.6566072703374652e-14	-1.642135391165265e-14	-1.6905643058775492e-14	-1.6068544376034025e-14	-1.5819963469311133e-14	-1.5912792254706697e-14	-1.6706889394141957e-14
68	-1.7343346790736275e-15	-3.0201610460945894e-15	-3.8697974549820885e-15	-4.222162943286439e-15	-3.874040579831785e-15	-3.3055075864139582e-15	-2.5656499455535427e-15	-1.4192612033819825e-15	2.7351702310073265e-17	1.0036725389510366e-15	-7.128911950368813e-17	-2.0754023634913175e-15	-3.676826753519255e-15	-3.5448028780281485e-15	-2.368821411776631e-15	-1.732928846313395e-15	-2.4945395149863647e-15	-2.8525222413981984e-15	-2.3188207171680437e-15	-1.1013925989207368e-15	-9.863517927320154e-16	-2.3707975573210992e-15	-4.647876347928352e-15	-7.055338736538602e-15	-8.405579466353309e-15	-9.173978962151262e-15	-9.870893042892704e-15	-1.0286771552285791e-14	-9.586179868382636e-15	-8.737166111003169e-15	-7.965144389019596e-15	-8.05296582433748e-15	-8.637768690933074e-15	-8.71998805866738e-15	-8.24914434832996e-15	-8.175808806071689e-15	-9.36477263676769e-15	-1.144137301346938e-14	-1.299375573850814e-14	-1.3449599638754816e-14	-1.365363640483286e-14	-1.4344385351245056e-14	-1.4816385342620575e-14	-1.4164457232167604e-14	-1.3001070840420798e-14	-1.3231392426526277e-14	-1.4654295601216602e-14	-1.633717713179022e-14	-1.69341047849241e-14
69	7.290937487658151e-15	5.92690510579536e-15	5.558830650924552e-15	6.888862181107241e-15	7.984597612349067e-15	6.9755921672418195e-15	4.202032200006242e-15	2.7658392673681748e-15	3.0935712741504556e-15	4.272103886344288e-15	3.875365974925878e-15	2.516424140381259e-15	2.1385555736430494e-15	3.6094829550329845e-15	5.752184979741352e-15	6.395592674466573e-15	5.36469042788162e-15	3.774607733515212e-15	3.316527891990625e-15	3.9579601218721595e-15	4.402916293908562e-15	4.5435262665967576e-15	3.752093624799571e-15	4.9196212344441085e-15	7.023936851201765e-15	8.77326629905208e-15	8.498312669248447e-15	7.048693163519294e-15	5.747360838109376e-15	5.570050927808843e-15	5.764052173594285e-15	5.181635554281032e-15	4.654704973044299e-15	4.505036913801887e-15	5.270344094855503e-15	5.649472152861542e-15	5.765525640414838e-15	6.128399142402545e-15	7.42267114301437e-15	8.740383377935327e-15	9.409019908297918e-15	9.584356755144489e-15	1.0201389272517317e-14	1.1073039918083667e-14	1.2508230136867489e-14	1.2690555784211523e-14	1.3605055979296158e-14	1.4445579434695455e-14	1.5088552492102875e-14
70	5.69574572157561e-15	5.438411126867902e-15	7.36062493397879e-15	9.566514481869283e-15	9.747253436577931e-15	8.048195783888736e-15	6.790193850067241e-15	7.060557318150343e-15	7.920787756781054e-15	7.136880560555317e-15	4.563465568867163e-15	2.6052660690407843e-15	2.928836418249339e-15	4.796216658267599e-15	5.9269566211642145e-15	4.868715155337099e-15	2.7740825104930494e-15	1.3154457849885555e-15	1.1605445476053712e-15	8.975496514138263e-16	-3.81408391021711e-16	-1.793115780322268e-15	-1.5109991015061481e-15	-5.886248549856502e-16	-7.134102105848367e-16	-2.391409401148091e-15	-5.003969709010296e-15	-6.437079097240647e-15	-6.907994075273759e-15	-8.045280798540388e-15	-9.510425274214489e-15	-1.0137000226095234e-14	-9.496786925245756e-15	-9.693129187718544e-15	-1.2211341403249693e-14	-1.5984801670148325e-14	-1.8602898487553378e-14	-1.9132738191441584e-14	-1.8764100691348083e-14	-1.8807065967011455e-14	-1.9197367183494124e-14	-1.924418188762743e-14	-1.9658023330652166e-14	-2.0669593758838644e-14	-2.3069232621582833e-14	-2.34837363896021e-14	-2.3115951903208114e-14	-2.231908414196447e-14	-2.3669805126555326e-14
71	8.132352768526116e-15	7.99383573275272e-15	8.216842270031549e-15	8.394969214819962e-15	7.800577771834042e-15	6.916500063960052e-15	6.165093434987069e-15	6.3031498018707615e-15	6.041245726559682e-15	5.574576394314351e-15	4.758085222292975e-15	4.823491767507157e-15	5.706109405839781e-15	6.314022719679767e-15	6.5979582034411335e-15	6.3780105148820176e-15	6.562784703913443e-15	6.593138697893156e-15	6.859552258697705e-15	7.130502334656352e-15	7.307175156496151e-15	8.32671797937965e-15	8.360901241997445e-15	9.425449095496864e-15	9.786286870878362e-15	9.965121606480978e-15	9.60732499264661e-15	9.372581310228681e-15	9.706377997264653e-15	1.0216420349291488e-14	1.0451790339953522e-14	1.0073640621033107e-14	9.893973589356823e-15	1.0364614679937137e-14	1.1422036205913557e-14	1.2096937038421617e-14	1.1364996233041903e-14	1.0689040437340414e-14	1.1049418332844083e-14	1.229967141035722e-14	1.2805137228798761e-14	1.2291138024187754e-14	1.1482823399246264e-14	1.18124606392347e-14	1.3757955045110819e-14	1.4282995923368048e-14	1.4765985003521106e-14	1.441089132806069e-14	1.4618887005116492e-14
72	-2.331665754621046e-15	-1.4679801021370522e-15	-2.2555027927602026e-15	-3.1174255875843165e-15	-2.4003396893440917e-15	-9.194841812403003e-16	-1.9463743332760787e-16	-9.38904747492246e-16	-1.1968336005255996e-15	-9.993213408813533e-16	9.882547900959948e-17	1.647439744808314e-16	-1.0190589338540506e-15	-2.5005935688762724e-15	-3.165809832400771e-15	-3.0083076943850133e-15	-2.669059876111105e-15	-2.6008051283906435e-15	-1.915102627514726e-15	-5.686364596700443e-16	6.777791332619284e-16	9.101482207904289e-16	3.649831636395262e-16	-7.376755599403367e-16	-1.138564922218611e-15	-1.6915768850317893e-15	-2.26281827306049e-15	-2.7906056965587357e-15	-2.9533496422023634e-15	-2.570470306450454e-15	-2.6365679429606326e-15	-3.41680522578033e-15	-4.400633587854131e-15	-3.814640897256292e-15	-2.2691179462999817e-15	-1.4926173052571226e-15	-1.781535182840499e-15	-2.6444043544869467e-15	-2.695763592416274e-15	-2.632301552852096e-15	-3.724215762586023e-15	-6.1603077571257795e-15	-7.682954246993268e-15	-7.114118958007977e-15	-4.839962416762834e-15	-3.3542939257343774e-15	-3.0680944986657152e-15	-2.8393834757084158e-15	-2.2684411985128454e-15
73	-3.2734100994640267e-15	-2.554260089884015e-15	-2.331372042535479e-15	-2.8070310591276567e-15	-3.071683010898328e-15	-2.9302043924441062e-15	-2.6411474873652917e-15	-3.0945306840443515e-15	-3.548329577911465e-15	-3.0410800130048095e-15	-1.8974486574756592e-15	-1.020554266119865e-15	-1.2501782405644371e-15	-1.5542262965350364e-15	-1.332590950333847e-15	-8.685087890849687e-16	-1.156233259276734e-15	-2.3557272384938723e-15	-3.974421731776331e-15	-5.452045216933493e-15	-6.2402674348891536e-15	-6.606949534510286e-15	-5.790861912012729e-15	-5.7644984533960304e-15	-5.791779882770127e-15	-6.624661686746554e-15	-7.274384284252493e-15	-7.506660534669905e-15	-6.806371815562863e-15	-5.891326692412697e-15	-5.644048684869509e-15	-6.314843922487925e-15	-7.374720220940878e-15	-7.201092318259414e-15	-5.796313263206527e-15	-4.486630185161569e-15	-4.0606707766730655e-15	-4.02096875532057e-15	-3.478660638166937e-15	-2.590808296137844e-15	-2.7329655758040152e-15	-4.498514268279915e-15	-6.198537754269117e-15	-5.8827445490137596e-15	-4.302414116510424e-15	-2.737420570719255e-15	-3.647597164698004e-15	-5.264789979056791e-15	-7.069445785856116e-15
74	-3.574674351841941e-15	-3.1078218362053193e-15	-2.9019527888321467e-15	-3.0139336329044626e-15	-3.773986497544179e-15	-4.521550606638766e-15	-4.312313459342961e-15	-2.8420274503702426e-15	-1.03443374251934e-15	8.520261359887004e-16	1.3946859278918098e-15	1.5917503669934292e-15	1.31331171168662e-15	1.2457538600086608e-15	5.277178324848607e-16	-5.262892097275509e-16	-1.4206710625381413e-15	-1.6308071641549675e-15	-2.074997858475533e-15	-3.0198898350798058e-15	-3.814179000871791e-15	-3.66297770925674e-15	-2.7195120132819216e-15	-2.467947538307384e-15	-3.0877646459131162e-15	-4.31631266427107e-15	-4.374415136167235e-15	-4.370718098717096e-15	-3.858517514670265e-15	-3.660126411193267e-15	-3.534252554645565e-15	-3.2621142466398948e-15	-3.174828749618992e-15	-2.8783048451972604e-15	-2.4219223394256813e-15	-1.4578729101712621e-15	-4.638336326017391e-16	6.752426861243082e-16	1.5104058807687834e-15	2.3157118460887598e-15	3.013567025272393e-15	2.9428470705363176e-15	2.4570401428654337e-15	2.254130491502418e-15	2.036692940072659e-15	2.293681700349713e-15	2.3598701695690254e-15	2.5142164382212018e-15	1.9644983535241412e-15
75	-8.325278886971025e-15	-7.003194095952181e-15	-7.438799928378999e-15	-9.28921235889111e-15	-1.1303535068406297e-14	-1.1380003846453843e-14	-9.925203364898049e-15	-8.008600512215184e-15	-6.909857594583886e-15	-5.422981913513046e-15	-3.635904440989795e-15	-2.2756341120602462e-15	-2.1551433221732336e-15	-2.3849546553101972e-15	-2.7923774120575653e-15	-3.2970829506167813e-15	-4.631362196118049e-15	-6.111644643058598e-15	-7.542286384325512e-15	-8.120620245149573e-15	-7.560530178384652e-15	-6.926431695713835e-15	-6.2514175358204435e-15	-5.48700424107838e-15	-4.699787547003016e-15	-4.533779226758184e-15	-4.50273135581993e-15	-5.3650251508667984e-15	-5.9518718408156915e-15	-5.2002880560906265e-15	-3.4103820090065717e-15	-1.1607834712652969e-15	1.003349355534043e-15	2.364342637938779e-15	2.9896652890417576e-15	2.4414642362566653e-15	1.7261940956592519e-15	1.6988586943493394e-15	2.58050061568784e-15	3.841650024207176e-15	4.778024532305144e-15	5.172687673481633e-15	5.959953457276314e-15	7.526962785612097e-15	8.3306527162903e-15	8.634377046504508e-15	8.074172696339785e-15	8.015760865665659e-15	9.4945233755689e-15
76	-2.727350645354669e-15	-3.494004293259845e-16	6.309563010391529e-16	-3.166883996378071e-16	-8.211737548697878e-16	2.4436118757904655e-16	2.82704245187158e-15	4.677808671095431e-15	5.066977250683399e-15	5.001404885840856e-15	5.6953553152341674e-15	6.555137576128245e-15	5.926836149127822e-15	4.155725911214406e-15	2.2557854496988085e-15	1.516865749872101e-15	1.6833706970631756e-15	2.328225015837282e-15	3.557921534332337e-15	5.779668689756652e-15	8.220011999663596e-15	9.819792750471495e-15	9.06444920112896e-15	7.353904737712055e-15	5.017469670270559e-15	3.4783977488911537e-15	9.047864228767025e-16	5.069833811019281e-16	-1.0090410377531527e-15	-1.2067577107343434e-15	-1.0084180265822206e-15	-4.838374588717466e-16	2.4814038102250965e-18	7.751405300260735e-16	2.2928603709564093e-15	1.318676516278601e-15	1.3747516875415461e-15	1.6769202923402738e-15	2.710969122584404e-15	2.3484054155822404e-15	2.53863782889635e-16	-2.584494788013974e-15	-3.674448032602774e-15	-2.601923697912436e-15	-6.664099147962124e-16	1.8764443224031e-15	5.143011867510097e-15	9.425190318178254e-15	1.2450420940471355e-14
77	-3.720339549904656e-15	-2.9185423000543023e-15	-2.91529165587199e-15	-3.746811689758145e-15	-4.5798445046077956e-15	-4.677153832519238e-15	-3.9431072030279156e-15	-3.2201334974844858e-15	-3.004213700368337e-15	-2.3130694343816664e-15	-1.6980675455315032e-15	-7.176168559502879e-16	-4.3628260548952215e-16	-6.344196063266847e-16	-1.5112641446087053e-15	-2.362118226316086e-15	-3.0209965950868305e-15	-2.7774446235959092e-15	-2.8771873461456018e-15	-3.681447052413184e-15	-4.707851344232917e-15	-5.4862156026402364e-15	-4.799710354347716e-15	-4.756945266347043e-15	-4.835774457252908e-15	-5.373867078065698e-15	-5.562116133107899e-15	-5.859512775885478e-15	-5.775807040710848e-15	-5.881180299969927e-15	-5.5852455418017045e-15	-5.0491328863641026e-15	-5.111470485233277e-15	-6.0476571022348294e-15	-7.203764899461928e-15	-6.938153338736676e-15	-5.207635676002299e-15	-2.9083974995255054e-15	-2.1096478517622138e-15	-2.612185407202408e-15	-3.3297895098649846e-15	-3.545361902867672e-15	-3.7488126277167516e-15	-4.361998078190744e-15	-5.961770059258949e-15	-6.0763049425818e-15	-5.793958490738471e-15	-4.970469423278039e-15	-5.779517626761025e-15
78	-3.4629528608805138e-15	-3.600458300231051e-15	-4.454875899289066e-15	-5.852627689859541e-15	-6.6000478445770175e-15	-6.841738304827044e-15	-6.422429699480958e-15	-4.769213132370841e-15	-1.9105497296635685e-15	9.600356407426434e-16	2.648844097806718e-15	3.0845490173956946e-15	2.4101664288024387e-15	2.744206553732036e-15	3.2869962407748936e-15	2.6589656819745373e-15	7.442185745121244e-17	-2.912025184792874e-15	-4.702318041879357e-15	-4.58414307431044e-15	-3.828365728775766e-15	-2.47412528377261e-15	-1.201993896257827e-15	1.828632957841439e-16	3.381124236882299e-15	5.061430636992364e-15	5.920785400696451e-15	5.20436767941612e-15	5.002162206212855e-15	5.556621923875811e-15	7.793583698449865e-15	1.1385696813498506e-14	1.5192191343464374e-14	1.7995709684478434e-14	1.88079063896043e-14	1.8525169142602837e-14	1.8433321002687424e-14	1.9283570990221743e-14	2.024838979792765e-14	2.0596100043018548e-14	2.1070777840775208e-14	2.1921086748211628e-14	2.4278664346470208e-14	2.5672766577410753e-14	2.7804990343192428e-14	2.706104717389449e-14	2.7865499401475316e-14	2.7555686963478462e-14	2.8397087644414394e-14
79	3.202631927018307e-15	2.944268092591184e-15	2.951886027391869e-15	2.697082891336376e-15	2.3932050658854362e-15	2.173091511429926e-15	2.4142211364401817e-15	2.937051640301198e-15	3.3885991643142855e-15	3.163099252157166e-15	2.6971154559247063e-15	3.3025914132896537e-15	4.276824762988923e-15	4.689509377071138e-15	3.66704796160719e-15	1.4297020523424903e-15	-8.60345551687299e-16	-2.004728298305293e-15	-2.269123741532294e-15	-1.6946383131965756e-15	-3.3283930679888323e-16	1.0754050260552797e-15	2.753825445852622e-15	2.6445781162147563e-15	2.9006213025018494e-15	3.5041002600862373e-15	5.308003441448464e-15	6.868463684158978e-15	8.627443549547602e-15	9.692170081846042e-15	1.0911960882423903e-14	1.2492201739220538e-14	1.3856416563825308e-14	1.4624434103432386e-14	1.439358622454244e-14	1.3309661825968563e-14	1.217264159619163e-14	1.1157438112640687e-14	9.624874649109482e-15	7.714124086976074e-15	6.28813423810504e-15	6.280704041864881e-15	7.25111501436492e-15	8.104160449573569e-15	8.231784960458753e-15	8.436154528045955e-15	8.75623400037263e-15	7.96336231306611e-15	7.068961596485725e-15
80	5.438097591332446e-15	5.9347684772131196e-15	6.1353629910257336e-15	5.966366581444041e-15	5.532840818008173e-15	5.667160044819116e-15	6.7305542950665054e-15	7.581294845776623e-15	8.176017233281837e-15	7.876261427868314e-15	7.247395050683907e-15	7.080223016116956e-15	7.36335661630831e-15	7.639223934066908e-15	7.247994995183795e-15	6.602499158105146e-15	6.668678418429551e-15	7.38529995799863e-15	8.530246944818993e-15	9.586004218106188e-15	1.0659509903885885e-14	1.1466427857137216e-14	1.1789027938290142e-14	1.137732816480268e-14	1.0107534021831206e-14	9.535879901838846e-15	9.521651257264004e-15	9.111508230049118e-15	7.962235051154178e-15	6.931503091619327e-15	6.401671375729906e-15	6.58001884287974e-15	6.098579188079573e-15	5.582389746655169e-15	4.964322971658771e-15	5.426971596155987e-15	6.047281644380815e-15	6.112655209957608e-15	5.121355644157926e-15	3.867163503505802e-15	2.9307146316966917e-15	2.708023585837607e-15	2.435558585391322e-15	2.933037623943131e-15	2.5771285852127183e-15	3.707360332583011e-15	4.293715791456207e-15	5.73055587600773e-15	6.544223893020163e-15
81	5.7921493317944876e-15	4.268344877728614e-15	3.5100314087635257e-15	3.3850437968641008e-15	3.1696076863828813e-15	3.1895550850418564e-15	4.233156959883787e-15	5.9356636317653524e-15	7.143977634967987e-15	5.984790815674718e-15	4.272924519607695e-15	3.0435953912009213e-15	3.73014849056706e-15	5.010219130869514e-15	5.562083946736134e-15	4.715836767159173e-15	3.679813603767561e-15	2.4891438885694218e-15	2.7126191660397696e-15	3.9771490717445546e-15	5.893519792395958e-15	7.154183766238043e-15	7.965603234687269e-15	8.10107782613763e-15	8.406819327585867e-15	8.711112994130173e-15	8.540766047131473e-15	7.990338275722687e-15	7.016289046527041e-15	6.683540421910404e-15	6.023200843518804e-15	4.788031639558437e-15	3.6955440833235705e-15	3.669319584341833e-15	4.7735685074902685e-15	5.214193037069924e-15	4.017560648001864e-15	2.038269664165646e-15	1.1353569848442524e-15	2.0884888635786623e-15	3.709499281827862e-15	4.936836931970078e-15	5.3528337027587144e-15	5.731937721097297e-15	6.118406386926339e-15	7.178902118006345e-15	7.251937752395044e-15	7.737981620401275e-15	8.466415422794184e-15
82	1.0608304894928892e-14	1.035469374069266e-14	1.0931018952422997e-14	1.1437144173567273e-14	1.0641007117499553e-14	9.475781192472928e-15	8.527252997364036e-15	7.937027656622679e-15	6.379315824623145e-15	4.443932613465735e-15	2.8631741650915603e-15	3.168016591918151e-15	5.1285914814877724e-15	7.811374718842331e-15	9.992449497036664e-15	1.0453501008363708e-14	9.227218361520384e-15	6.653681572207888e-15	4.940917846906679e-15	5.048742123315513e-15	6.791218071517917e-15	8.75299056930426e-15	9.772990224575586e-15	1.0920994361975145e-14	1.074674848811249e-14	1.0820974778389078e-14	1.0453047944998224e-14	1.0932041208102e-14	1.1363720941050116e-14	1.0598502382384725e-14	8.516695048592224e-15	6.4839124623995276e-15	6.488320403795353e-15	7.866256344834137e-15	8.87951830039024e-15	8.427758872125194e-15	7.279653228551225e-15	7.003491000100677e-15	8.067863908094224e-15	1.0092230970270475e-14	1.2035502164137918e-14	1.3604213633128555e-14	1.3687666629526833e-14	1.3266824705931643e-14	1.2662636125611706e-14	1.3805638965261473e-14	1.5182524742198396e-14	1.601742959920532e-14	1.6205858615934585e-14
83	6.723247223521453e-15	7.892386968384449e-15	9.372887625349802e-15	9.691143858121358e-15	8.13121276005828e-15	6.613260659072778e-15	5.953501477320264e-15	5.972334544811921e-15	4.603208444675555e-15	3.0662318958127853e-15	2.362547301080977e-15	3.5327081305815373e-15	5.60619969039107e-15	6.77175053791119e-15	7.16579351614617e-15	7.669247614607604e-15	8.977832766175585e-15	9.286114058585768e-15	7.740454369892102e-15	5.392253377600766e-15	4.645053346816975e-15	6.6996582026354604e-15	8.465921660847587e-15	9.851663076167277e-15	8.674262326324339e-15	8.097095779347412e-15	8.531420784561617e-15	9.581595782533979e-15	9.45270702072438e-15	8.42129321601643e-15	7.83038040999159e-15	8.740144921327934e-15	1.0725532542154629e-14	1.1662367253047183e-14	1.1283039603656109e-14	1.0788594102603097e-14	1.0861196876889781e-14	1.1705618712299099e-14	1.2501232711144067e-14	1.2978569119417706e-14	1.3569282998941794e-14	1.4613612995533498e-14	1.5463300450847775e-14	1.5830200503108348e-14	1.607101725387699e-14	1.6787971032563427e-14	1.8331712172779705e-14	1.9719018196875067e-14	1.9953862110150616e-14
84	6.7279859145162064e-15	6.30613684578025e-15	6.679654255509878e-15	7.502054823435452e-15	7.72183222627617e-15	6.840639940491221e-15	4.928213602579759e-15	3.2393438407875904e-15	1.8316104084625473e-15	1.818712269709824e-15	2.339584733315031e-15	3.7118662815538146e-15	5.303098579591444e-15	6.820629552880712e-15	8.473000656480743e-15	9.42299538425582e-15	9.444681937875462e-15	8.065964375318936e-15	6.410628047450837e-15	5.1792793978244495e-15	4.4134313253033984e-15	5.231337343012893e-15	5.85233385445847e-15	7.38975666821077e-15	7.723074329736e-15	7.12555306765602e-15	5.798548440061887e-15	5.661515580787975e-15	6.700573972992562e-15	7.166445385468794e-15	6.720786329389837e-15	6.078083018565182e-15	6.661088997738867e-15	8.556541730366344e-15	1.0073158609803874e-14	1.0379535902339637e-14	9.906922108938065e-15	1.0050239622002034e-14	1.1268281008429655e-14	1.2687807834451128e-14	1.3512634905558556e-14	1.3833927829093052e-14	1.446211487196676e-14	1.524722208425814e-14	1.717872239337727e-14	1.717266639619517e-14	1.7863369186934925e-14	1.854830476861288e-14	1.9198840420642594e-14
85	9.051714433276219e-15	8.463483537476597e-15	8.366259488413428e-15	8.879103879917393e-15	9.324163661615595e-15	9.259208797875833e-15	8.237330440073335e-15	7.185082708079762e-15	6.007694347602255e-15	5.591500039909176e-15	5.3503437304768816e-15	5.048928556139986e-15	5.126855003961589e-15	5.4903088082352646e-15	6.685305834135069e-15	7.729034073849319e-15	8.372307818417666e-15	7.776959545493475e-15	7.131780306864672e-15	6.810893580511591e-15	6.663521176412725e-15	7.061697513318496e-15	6.458889958569351e-15	7.534449022125115e-15	8.539068664427177e-15	9.415739040181807e-15	9.089862658879754e-15	8.694771625297276e-15	8.138089156521252e-15	8.417556161834124e-15	8.788234503283886e-15	8.796650942645786e-15	8.89560258698764e-15	8.984353017224259e-15	9.46172481128832e-15	9.522990974086648e-15	9.200375443809512e-15	8.682261819016993e-15	8.939360481662192e-15	9.802588578698524e-15	1.0730035580320906e-14	1.1279856279213197e-14	1.1360730455299051e-14	1.1472419172604153e-14	1.2417808571716245e-14	1.2997090669826813e-14	1.423582232398258e-14	1.4959426859400582e-14	1.5511095957252672e-14
86	3.951892197787761e-15	4.571476849007446e-15	4.958329313966393e-15	4.838285875774556e-15	3.693387737041331e-15	2.55665983742713e-15	1.9547744048515017e-15	2.3139687260373504e-15	2.82156303764699e-15	3.2346157281914682e-15	3.50937194115552e-15	4.2155465312740185e-15	4.786723181494548e-15	4.646519863893252e-15	4.352076102942151e-15	4.275188633027459e-15	4.8329431933501055e-15	5.1713226772797616e-15	5.245018922561428e-15	5.252194897030102e-15	5.731903986711233e-15	6.931370746442555e-15	7.419889255554317e-15	8.040796197360538e-15	7.461371133332861e-15	7.0254668051773e-15	7.006768059075707e-15	7.196389944883e-15	7.510536056424197e-15	7.232012637963106e-15	6.7823264062223855e-15	6.740148752937475e-15	7.299426038305312e-15	8.395223647332367e-15	8.796155536886243e-15	9.348210830272302e-15	8.62184640657297e-15	8.04567769606145e-15	7.53691103140743e-15	7.560214044220517e-15	7.469686394988187e-15	7.59664164928161e-15	7.288743953521228e-15	7.602168354999003e-15	8.098706794387994e-15	8.766508209400659e-15	9.442623818675864e-15	9.391183458241613e-15	9.271696135198803e-15
87	4.220800766485887e-15	6.530015756442171e-15	8.314181671114952e-15	7.921817258723054e-15	5.464356408630552e-15	3.811942857875513e-15	4.184438915490352e-15	5.169295214064819e-15	4.624367676525679e-15	3.0297151023280295e-15	2.5288952904342026e-15	4.8198389876131176e-15	7.86379648083323e-15	8.93877960443706e-15	8.06999766769062e-15	7.781741128089644e-15	9.727524372426964e-15	1.1379757418979819e-14	1.0809887752199708e-14	8.370464080056186e-15	7.187770288031353e-15	8.45586416444795e-15	1.0074159705387622e-14	1.0884876645766184e-14	9.452224635956605e-15	9.059121714984872e-15	9.582425884553844e-15	1.022876884635725e-14	9.803628398637463e-15	8.949813273786366e-15	8.877307098249628e-15	9.814521227007771e-15	1.0767122826477206e-14	1.1633288945204945e-14	1.2259824076506856e-14	1.2845224196791913e-14	1.2289985399234033e-14	1.1133692823017152e-14	1.0188539015702592e-14	1.0528925541786872e-14	1.126499304230106e-14	1.1576844897472179e-14	1.0657975386344351e-14	1.0336140843017158e-14	1.0322919453305753e-14	1.1900900394523599e-14	1.3061725061285356e-14	1.3836475586507944e-14	1.3863431008688348e-14
88	1.444948607792279e-15	2.0896143891721055e-15	1.629912870650844e-15	7.718368439307897e-16	6.793914412910788e-16	1.519372493449582e-15	2.876985049187647e-15	3.093138864812404e-15	2.796623225601207e-15	2.523910410787362e-15	2.7705717789581345e-15	2.940365380893775e-15	2.3165938356559052e-15	1.2562387459864837e-15	7.39927431727563e-16	9.92024671059126e-16	1.4410405502172619e-15	9.956713525647529e-16	2.1079802068885487e-16	-1.9943797817515155e-16	3.838855506628056e-16	9.019803572033106e-16	1.7826924714101e-15	1.3214935400305075e-15	7.759323526319828e-16	-4.525037949768418e-17	-6.36152374044047e-16	-1.0366338072401762e-15	-1.0188766260777007e-15	-4.607928922064295e-16	-3.299001636561145e-16	-6.85301301174813e-16	-1.6958645830259165e-15	-1.3891785116195085e-15	-2.540253575339232e-16	8.537032115396729e-16	1.2291475167113317e-15	8.544472455831858e-16	3.879846165921074e-16	8.534790021585579e-17	-7.653549660734155e-16	-2.2551141781354536e-15	-3.929996255354222e-15	-4.460911219025332e-15	-4.898285400056202e-15	-4.119346684084315e-15	-4.097152327586602e-15	-3.2811044626578337e-15	-2.7156178400885486e-15
89	1.7017268843331716e-15	1.6928305778780884e-15	1.5433407503217563e-15	1.3559743652440263e-15	1.4823787156822947e-15	1.8437130631407223e-15	2.5836266512478552e-15	2.810696953231532e-15	3.0640235662019816e-15	3.4097507964851988e-15	3.5309397410191107e-15	3.1872380449948527e-15	2.228125344021589e-15	1.5608967388561012e-15	1.7501652817636138e-15	1.9418306990539224e-15	1.3314548913476522e-15	-1.0620758321215997e-16	-7.985567249303652e-16	-1.8092287562069537e-16	1.0528354437970315e-15	1.348130428294478e-15	1.4893047779014652e-15	1.259045227219077e-15	1.6383072070923692e-15	1.0832623075485845e-15	-6.02782829074674e-16	-2.57713013148939e-15	-3.051042556814086e-15	-2.1013885633121058e-15	-1.7086173086968484e-15	-2.6606135194963883e-15	-4.112794805239744e-15	-3.4692940204035135e-15	-1.5869713599591804e-15	-3.832283794511782e-16	-1.1633758816581301e-15	-2.249949139578756e-15	-1.7461648640347037e-15	-1.0631016132333403e-16	2.214450534211518e-16	-1.469357003768888e-15	-3.614724597645221e-15	-3.767562653341877e-15	-3.4142974107850704e-15	-3.1117305605612427e-15	-4.66890651498126e-15	-5.352956969093767e-15	-4.829851704987457e-15
90	1.865644318160135e-15	2.513024759773249e-15	2.381169206753701e-15	2.3162443114561086e-15	2.8761962568981788e-15	3.438023947604464e-15	3.998321735430232e-15	4.005229307891725e-15	4.645066518032848e-15	4.636575771335283e-15	4.5570573686789195e-15	4.186686666763747e-15	3.7004562763252675e-15	3.346621732570124e-15	2.8133932382330537e-15	2.3025898365519413e-15	1.653054562892303e-15	7.050432257381597e-16	5.052575611574022e-16	1.6031892613388913e-15	3.508072894864746e-15	4.998777054376042e-15	5.277609576161407e-15	3.4474659216532816e-15	2.044788553843109e-15	1.2533371793903199e-15	1.410958731178393e-15	1.0707185454931125e-15	6.718178527847123e-16	7.618727160040803e-16	1.152105093141917e-15	1.3995656188971046e-15	4.2335178463171653e-16	2.0138460380924198e-17	3.3169413004561417e-16	1.2745462366464281e-15	2.141216177221123e-15	2.6658800450161892e-15	3.0614004297330068e-15	2.995565807491501e-15	1.779853241311536e-15	-5.542127271854277e-16	-2.3470350786913015e-15	-2.2334802939582667e-15	-4.0806927799829077e-16	1.4322440145439842e-15	2.18208170232941e-15	2.7158220039358326e-15	2.7428362647017405e-15
91	3.410292130639771e-15	4.0098805497943245e-15	4.2661923871667504e-15	4.108819864173799e-15	4.151440431728483e-15	4.519625153702768e-15	5.129100579754577e-15	5.30328373477878e-15	4.8472326104551735e-15	4.531026405763258e-15	4.731460210890212e-15	5.041192959585805e-15	5.395328392078089e-15	5.276458491888828e-15	5.149708420349862e-15	5.0603637396451295e-15	4.789383838102744e-15	4.178277961219466e-15	3.491423268813791e-15	3.0084594380773555e-15	2.796981594967995e-15	2.7576148658943215e-15	2.486360772106372e-15	1.5124345229276555e-15	1.3692295282447697e-15	1.2092749977975663e-15	1.4645769175763862e-15	1.507234278151377e-15	1.4453141604871524e-15	1.6325801199179588e-15	1.8717888815344037e-15	2.0158948175417816e-15	1.8330497256962965e-15	1.7585593199973274e-15	1.9523761904785024e-15	2.107413687907359e-15	2.5222993002595937e-15	2.6007285861330226e-15	2.7420279074188425e-15	2.369404829205338e-15	1.6740883581031377e-15	4.084555637922154e-16	-7.326364761504781e-17	-2.7991706844198453e-16	5.503366457513771e-16	4.815209346595808e-16	6.236638970485027e-16	7.315764793901817e-16	7.078897172280121e-16
92	6.338304815732295e-15	6.137399015815024e-15	4.3879600308417576e-15	3.3078277137972336e-15	3.835098190205806e-15	5.586292109435762e-15	6.689725267237159e-15	6.620936560691126e-15	6.467853418830789e-15	6.398021054172621e-15	6.36766943598775e-15	4.871754228288139e-15	3.1588007649393072e-15	2.8285669770961678e-15	4.354299966536923e-15	6.039739360673183e-15	6.2373872389895456e-15	5.107686660236465e-15	5.199466674892331e-15	7.098513454121686e-15	9.128005092664828e-15	9.551804315123082e-15	7.983879778507543e-15	8.037566609695979e-15	8.3345898591467e-15	8.647635358036544e-15	6.842216992470575e-15	4.639258257305979e-15	3.0738687761228045e-15	4.110456428260934e-15	5.103299242128904e-15	4.13137208322144e-15	1.562129672749799e-15	3.411120752388813e-16	1.8931696266316204e-15	3.820382498816532e-15	4.1744855256668515e-15	2.2954822917741726e-15	1.1894276430186612e-15	2.1379154634834014e-15	3.404136332723479e-15	3.153800922570711e-15	1.3800925263328541e-15	1.2352855541107177e-15	2.734386935250296e-15	4.855748735773275e-15	5.113789257182068e-15	4.322711557550047e-15	4.323254224417522e-15
93	3.2060541778690265e-15	2.9544333028734128e-15	2.4265071967355778e-15	2.386815503839782e-15	3.1243035288157207e-15	4.243709087845972e-15	4.969819613743976e-15	4.4931159942147764e-15	4.167672125205712e-15	4.3188853733921685e-15	4.8069436292628e-15	4.872864228415561e-15	3.802834170424188e-15	2.4508420513563748e-15	2.172367779403595e-15	3.0819441487795215e-15	4.021870244815883e-15	3.8325077782923915e-15	2.9491137529351874e-15	2.6082491212488294e-15	3.0716273511349502e-15	3.8236195801915414e-15	4.231940277670348e-15	4.132078596567166e-15	3.5201441915150536e-15	2.8754853746937273e-15	2.20790833590539e-15	1.2384583757229132e-15	8.308062467913105e-16	7.916893711579845e-16	1.076280054228898e-15	1.4391721243271388e-15	9.528363993073923e-16	6.865963343921078e-16	4.763870942903729e-16	1.1089444456005719e-15	1.891970129902343e-15	2.244148957616098e-15	1.8736816507119503e-15	1.5146856642210353e-15	1.4355171293788318e-15	1.5801673709061401e-15	1.1074600718551834e-15	8.470809239388166e-16	3.8818690678123187e-16	7.978800450333748e-16	1.055110386350734e-15	1.5277117756210741e-15	1.6807184439052996e-15
94	3.752396002637461e-15	3.1927266407068253e-16	-2.4012279313871726e-15	-3.0816903238293854e-15	-2.086861547824632e-15	-9.601979027975708e-16	-6.699120542314548e-16	-3.2989440380861657e-16	1.0179306163463795e-15	2.435231049458468e-15	2.584731852103256e-15	1.175229307027574e-15	-1.7652287240174898e-16	-4.517515570776235e-17	8.028885391756457e-16	4.214160564390699e-16	-1.8797216764983003e-15	-4.047479337818704e-15	-3.694966173136993e-15	-8.8725638015268e-16	2.179978471433697e-15	3.829414006538119e-15	3.971990745243405e-15	3.653209890613939e-15	3.921936585506587e-15	4.095579189990767e-15	3.815370932580934e-15	3.164497669712903e-15	2.6142068485239427e-15	1.743642557706783e-15	5.249411684595414e-16	-9.5722136470651e-16	-1.367217187665622e-15	-5.818019333002253e-16	1.2851125631029248e-15	2.249585431543964e-15	2.0727970981418514e-15	7.523336574394658e-16	-2.9845394607369943e-16	-7.730661212857595e-16	-7.17355831815853e-16	-5.979969702688542e-16	-1.5207456922490384e-16	1.617624827733459e-16	6.219998832225027e-16	-3.866488444248478e-17	-7.992255852108902e-16	-5.426007349959866e-16	1.0756191126033872e-15
95	6.699485248167829e-15	4.340726506279106e-15	2.687295139390331e-15	3.3709930188812207e-15	5.0026502317855394e-15	5.439467753473924e-15	4.887911606144596e-15	4.5140991102277685e-15	6.003163329660134e-15	7.208566999081267e-15	7.212704035245971e-15	5.5718281864996214e-15	4.273014207638105e-15	4.6100200555695535e-15	6.226533746179343e-15	7.27841639410402e-15	7.043304437474018e-15	5.198765247600414e-15	4.427861051990854e-15	5.381001982604405e-15	7.190607482718151e-15	8.424837044837183e-15	8.142305845333135e-15	7.161358397759624e-15	6.686169528976344e-15	6.643961560542066e-15	6.396410635226803e-15	5.4765023786920956e-15	4.7836646158516614e-15	5.162785452273812e-15	5.653878990585485e-15	5.60068782495777e-15	4.2158982184203755e-15	3.728500974183933e-15	3.997281529266546e-15	4.836310340721325e-15	5.1870992909528205e-15	4.8270703762356675e-15	4.531294176292505e-15	4.250734017820814e-15	3.427672564061266e-15	1.886795384450542e-15	7.331583081297054e-16	1.2079334603769172e-15	3.1129401721941255e-15	4.234595747521285e-15	3.692925976358632e-15	3.1835810142721123e-15	3.4445311331790564e-15
96	7.55704070760748e-15	7.381387098780776e-15	7.260819195678413e-15	7.318051956589227e-15	6.987036373917025e-15	6.272309432762907e-15	5.071744621142589e-15	4.453711116293811e-15	3.903867481425303e-15	4.09010813797733e-15	4.14277056294276e-15	4.603838818539242e-15	5.194985220172302e-15	5.7157748257946394e-15	6.555203590557513e-15	7.140878825546594e-15	7.515615135876957e-15	7.090337127041826e-15	6.762412966963191e-15	6.845687511085163e-15	7.16970185005783e-15	8.069877233882463e-15	8.025812824630465e-15	8.820420587291289e-15	9.300283639916852e-15	9.619618004577104e-15	9.367856909497423e-15	9.143241760450996e-15	9.705391824138606e-15	1.0339756933475937e-14	1.0712141334250662e-14	1.0496486643201743e-14	1.0711948944273069e-14	1.170239734229467e-14	1.3073989407122527e-14	1.3659547161824443e-14	1.2797378328896268e-14	1.1864293048656888e-14	1.1954355063842269e-14	1.2864651457804383e-14	1.3185468061583882e-14	1.262452058429155e-14	1.1914436389453817e-14	1.246037017865438e-14	1.463241489386968e-14	1.582346591253221e-14	1.681766742157508e-14	1.6701524281957988e-14	1.688413030140488e-14
97	-5.041254085758787e-15	-4.293812706491593e-15	-3.834194062572051e-15	-3.791792351743625e-15	-3.96417971694079e-15	-4.099156713845609e-15	-4.410772348156585e-15	-4.6275212863673465e-15	-5.264359109769635e-15	-5.358736268769849e-15	-4.490536872792073e-15	-3.707832343906456e-15	-2.8927273709715107e-15	-2.550720874371017e-15	-2.201193833679156e-15	-1.6505508706400338e-15	-1.888412998476841e-15	-2.9863709882403596e-15	-5.08395952278878e-15	-7.230498274285696e-15	-8.825568475642337e-15	-9.970337092829316e-15	-1.1286041699573136e-14	-1.1859388007321979e-14	-1.2306065768224986e-14	-1.2193576542933167e-14	-1.1879101471477924e-14	-1.1471449914530146e-14	-1.1183469165973712e-14	-1.0813103717167688e-14	-1.0390315223126367e-14	-9.949228370332588e-15	-9.268363210808815e-15	-9.928940997512827e-15	-1.0788171774450354e-14	-1.1804562622394043e-14	-1.2023613215277839e-14	-1.2156362573895459e-14	-1.2399153386118275e-14	-1.2821614423494342e-14	-1.2605664114945927e-14	-1.2193808549546787e-14	-1.2636338466182833e-14	-1.4684217839691765e-14	-1.6666814324877763e-14	-1.723701494198965e-14	-1.672803476314452e-14	-1.7044728199454443e-14	-1.8089476514910258e-14
98	3.3982499715436607e-15	1.4471313519666642e-15	5.503931878834105e-16	6.321795623042683e-16	9.759758479397587e-16	2.0792795958347006e-15	3.650619582415964e-15	5.239511750127307e-15	5.96988883212009e-15	5.770200217387681e-15	4.321973606396857e-15	2.525277388761088e-15	1.430427376723766e-15	1.836507990984784e-15	2.8150654500201193e-15	2.538145227115352e-15	3.4092587780317404e-16	-2.0023519099284416e-15	-1.9781734037978503e-15	7.305453442720178e-16	4.428651266793957e-15	5.496816959419707e-15	5.8791342113379954e-15	5.81015123037694e-15	5.7641520273818275e-15	6.419342995123212e-15	5.698289140073467e-15	4.397073069182121e-15	2.851956847492042e-15	1.539394380524856e-15	1.8000108360083887e-16	-1.2085365786298067e-15	-1.8754093512238352e-15	-2.4579723955956976e-15	-2.9706198266048485e-15	-3.840238600353843e-15	-4.788892125285882e-15	-5.600631971689498e-15	-6.079002456039154e-15	-5.6504482275677656e-15	-4.610953920483282e-15	-3.10089466914157e-15	-3.2965258091546735e-15	-4.0547288956021254e-15	-6.6277277729576925e-15	-5.3449759718918875e-15	-4.688129432458002e-15	-4.137304996146129e-15	-4.833734490714378e-15
99	4.999899053596233e-15	5.247054778814143e-15	5.509881803547816e-15	5.943162843333787e-15	5.54173591279379e-15	3.4433105239505612e-15	1.1424039074852608e-15	6.172527239988816e-17	1.5794964639560514e-15	2.0875284619590675e-15	1.2532272420129998e-15	-3.230515804052993e-16	6.041772405465924e-16	3.6585630033334646e-15	6.362729545570379e-15	6.0917273665916434e-15	3.8677513628664006e-15	1.7352067549470765e-15	9.637133372553847e-16	-8.287250265215294e-18	-2.082082349639205e-15	-4.656084998284565e-15	-4.840521363580213e-15	-4.859119995526998e-15	-7.721837231552672e-15	-1.2678821142269207e-14	-1.7457448210566256e-14	-1.832021847566308e-14	-1.6457796147327018e-14	-1.4833106328844425e-14	-1.557994021030055e-14	-1.7030049772258237e-14	-1.7917827102385857e-14	-1.8362901460258275e-14	-2.0319841736409953e-14	-2.4107092190764973e-14	-2.818418409043698e-14	-3.186373945979203e-14	-3.422579536462229e-14	-3.48222254294477e-14	-3.404113845343146e-14	-3.3023071947609914e-14	-3.441229354355487e-14	-3.679632839670521e-14	-4.031697801456733e-14	-3.8972422611321015e-14	-3.823140416693891e-14	-3.823314974840413e-14	-4.123882236586353e-14
100	7.54542522865549e-15	7.924368935864004e-15	1.0217338140882441e-14	1.2124226507823553e-14	1.1684383001806332e-14	1.013321569170683e-14	8.486796489646557e-15	5.846382977013646e-15	2.709323910838765e-15	7.997244573096061e-17	1.792505971861925e-16	2.0984411121325806e-15	4.113130239085808e-15	4.457093889367464e-15	4.27857035368618e-15	4.539806245406425e-15	5.0413474588914e-15	3.4199028912171813e-15	4.42411020917471e-16	-2.1858785174181385e-15	-2.4773136179032197e-15	-1.938771448500597e-15	-9.948758132150346e-16	-1.250600492532943e-15	-3.3932880764360664e-15	-4.9286889412298304e-15	-6.358326375590386e-15	-6.339429240527557e-15	-6.304603731722689e-15	-6.826589192191052e-15	-8.440302423562572e-15	-9.813137947899255e-15	-1.003700347902246e-14	-1.0187634823551895e-14	-1.1969416404849023e-14	-1.4998714099175098e-14	-1.7363650412893582e-14	-1.7988799400118357e-14	-1.7575443830603893e-14	-1.6999304858644272e-14	-1.6463180804752437e-14	-1.5299901119945213e-14	-1.5205322901486916e-14	-1.6352433001953644e-14	-2.0147868020840538e-14	-2.0578057546340004e-14	-2.0619260224535507e-14	-1.9834548793082432e-14	-2.2046466954197534e-14
101	1.6297465986613156e-14	1.4925036334991547e-14	1.4298602840695632e-14	1.465304935639533e-14	1.4809351857282042e-14	1.4562133024938687e-14	1.3881727972645334e-14	1.3569843296314051e-14	1.317433793706561e-14	1.3001675830119813e-14	1.2239906427486324e-14	1.1221254818294225e-14	1.0771732898087577e-14	1.1527974902902132e-14	1.3879150838128729e-14	1.5772109769760454e-14	1.623287284325474e-14	1.481477261875212e-14	1.3557482498878137e-14	1.3501339133392318e-14	1.469332908518276e-14	1.571375493211138e-14	1.5806676390040265e-14	1.73849873975062e-14	1.8598623701515843e-14	2.0114050388397515e-14	1.9930027610599054e-14	1.950532128587373e-14	1.841713733024913e-14	1.793250619177818e-14	1.7252232657652196e-14	1.61991666004166e-14	1.5692206498220873e-14	1.554682406616477e-14	1.604275275409775e-14	1.602540756271517e-14	1.5831463008930428e-14	1.5614514793938826e-14	1.6274214495114472e-14	1.735391413032838e-14	1.8075386709128068e-14	1.8570590618562207e-14	1.84258352024526e-14	1.8857539228169828e-14	1.8736266761021667e-14	1.9759200029678144e-14	2.018624563967858e-14	2.050113800385107e-14	2.0768980878397353e-14
102	1.1862663123070756e-14	9.384023336072284e-15	8.565664360578361e-15	8.892153200369333e-15	8.615650120643278e-15	7.492219607738431e-15	6.8645897724853834e-15	7.844943397375896e-15	8.445829954249937e-15	7.621023662519188e-15	5.676106560050643e-15	4.3934387076823055e-15	5.27768983239658e-15	7.264918817279042e-15	8.570457329370258e-15	8.775846064739945e-15	8.886499487861276e-15	8.538318016869946e-15	7.55141572485039e-15	6.144672083899403e-15	6.025095500398731e-15	8.318157580402205e-15	1.1075911312231864e-14	1.2633180214170663e-14	1.1977681300851559e-14	1.098756505784803e-14	1.098281959659305e-14	1.1827765782223693e-14	1.1595753483732185e-14	1.046648008772526e-14	9.433982542517496e-15	9.313353479699487e-15	1.0351749642360982e-14	1.07025286389805e-14	1.0506774670515283e-14	9.564227607651501e-15	8.688144866077577e-15	8.180731259338187e-15	9.05841622183096e-15	1.1296187380722338e-14	1.4344024466240473e-14	1.6760732752905067e-14	1.7787143608771154e-14	1.7448042614064888e-14	1.7784148047925577e-14	1.838627861105159e-14	1.9629229331334064e-14	2.0569102598359714e-14	2.0966167326440964e-14
103	1.8885329092439654e-15	5.138845781183604e-15	7.886384315376459e-15	7.807255627442446e-15	5.013045671951444e-15	2.8280832900284418e-15	2.625219582112043e-15	3.5107798853996695e-15	2.60359745466334e-15	5.328223298794801e-16	-1.905565127658293e-16	1.6892482936972078e-15	4.180176866509203e-15	4.699036037513707e-15	4.1740871871267766e-15	5.225219901969611e-15	8.490123364849707e-15	1.0341117919244455e-14	8.402879400273367e-15	4.681137441219829e-15	3.254708404954327e-15	5.8903505656367416e-15	7.575367492194458e-15	7.761095467814126e-15	5.447979282454997e-15	4.784910197797724e-15	6.2984127059196635e-15	7.977325407530826e-15	7.919105360084534e-15	6.8939052234735724e-15	6.971907684609685e-15	8.642034475244532e-15	1.0809598474429777e-14	1.228416290144163e-14	1.3055344503422226e-14	1.3681090255643371e-14	1.3347161453037715e-14	1.2298318972786776e-14	1.1146446421209025e-14	1.0543626223128519e-14	1.0501289619734497e-14	1.0546679187064439e-14	1.0605395414670922e-14	1.0820141413455725e-14	1.1933554974724833e-14	1.2717182412700128e-14	1.455851721848671e-14	1.6272039707294412e-14	1.745571743833059e-14
104	-2.2306178211115188e-15	-1.2887652677584818e-15	-1.938419659328219e-15	-2.548229121133016e-15	-2.5497118533608052e-15	-2.4029946614294593e-15	-2.680224314003987e-15	-3.054198890221426e-15	-1.6294195343090888e-15	3.0936619653054855e-16	1.5301555801484991e-15	1.0569965748732431e-15	6.86575289698522e-17	6.683126334366027e-17	7.571797591270681e-16	2.894380975265016e-16	-1.7622328898359425e-15	-3.4819459691343924e-15	-2.2885219455440537e-15	1.127827672833824e-15	4.055749505757809e-15	3.742119698036325e-15	1.8124331077666835e-15	2.3329843070376116e-16	-9.479194482031774e-17	-3.0685239431385205e-16	-1.1339006218394767e-15	-2.3962147774930236e-15	-2.6363471838903536e-15	-1.628707168484663e-15	-8.913134011192024e-16	-1.0099984235366434e-15	-1.916563263617404e-15	-1.3065021879494105e-15	1.7011439735931081e-16	9.626815377670196e-16	8.113400245472862e-16	3.102313196564233e-17	-2.355215108117346e-16	-6.484579929192061e-17	-6.703906374379002e-16	-2.1438269036026695e-15	-3.243807811709202e-15	-2.342863089040856e-15	-7.172178447809243e-16	1.353494341332741e-15	1.8011884477721103e-15	2.6156716008755814e-15	3.9601194061828364e-15
105	-5.6008111147648005e-15	-5.434141129568296e-15	-5.32542500661344e-15	-5.870192457514486e-15	-7.030340589259928e-15	-7.965891124751579e-15	-7.866715175869125e-15	-6.975462336909954e-15	-6.074198726541851e-15	-4.867221549903272e-15	-4.39623956525883e-15	-3.679726696343576e-15	-3.233480229602545e-15	-3.0476630577315316e-15	-4.3238787613905825e-15	-6.0342570490652275e-15	-6.958021541486242e-15	-5.738462087690354e-15	-5.022159771561726e-15	-5.9762318981466196e-15	-7.100696305795953e-15	-7.480456873964794e-15	-5.713560547789528e-15	-5.419114684761885e-15	-6.482694660079116e-15	-7.870000320271847e-15	-7.755047107149417e-15	-6.963218205609278e-15	-7.001176589118935e-15	-8.288140410686013e-15	-9.272317727482299e-15	-9.049060709784845e-15	-8.322224349931607e-15	-8.822868341915124e-15	-1.0249961363085629e-14	-1.1198827640514822e-14	-1.0691007003026406e-14	-9.050837941141148e-15	-8.195473596509467e-15	-8.38179886108826e-15	-8.876571679155322e-15	-8.978599259308502e-15	-9.08782856921498e-15	-9.554054723261526e-15	-1.1803206609982195e-14	-1.2339853782707138e-14	-1.2897102163420531e-14	-1.2134824703703628e-14	-1.1731270435579654e-14
106	9.29435528522616e-16	-8.579582526327012e-16	-2.3545678149147166e-15	-2.6885609465134098e-15	-1.8780226019183796e-15	-1.129818067195452e-15	-1.2552266941678226e-15	-1.2251418897770485e-15	-1.3110774630486301e-15	-3.011765156539181e-16	-1.7169265766318862e-16	-8.197774724497791e-16	-2.0102461576832814e-15	-2.1158398917575203e-15	-1.2798674121514275e-15	-3.7156173338269665e-16	-9.053104396725277e-16	-1.7929381989055086e-15	-1.969002218688196e-15	-6.145662613166079e-16	4.3292760646798845e-16	9.185478551898436e-16	-4.949502713938339e-16	-1.3443879561737877e-15	-3.5037642142345374e-16	3.308189941813478e-16	-1.2468986182625832e-16	-1.8240078650775417e-15	-2.1099477915269865e-15	-1.2340793433871112e-15	8.06330501164336e-17	-2.808410857446961e-16	-1.1932580215282054e-15	-1.685125816298276e-15	-2.7369321784098254e-16	1.3015835164293167e-15	1.2592280219289106e-15	-1.2798280860557357e-16	-1.0750809432378014e-15	-7.738773752641991e-16	2.011183559864967e-16	3.1577412991690553e-16	4.551805717645814e-16	2.4329022536733383e-16	2.139361687531407e-15	1.3987691949228391e-15	1.7321461671297137e-15	1.5144562399777183e-15	1.9860767191397203e-15
107	4.450651104549466e-15	1.6488432311606258e-15	-4.642860889281513e-16	-1.0697172994766466e-15	-3.940102602633906e-18	1.034565285752706e-15	1.3769885752895013e-15	1.6742897285829923e-15	1.894020596457912e-15	3.20183038477397e-15	4.301144829692411e-15	4.0794531584298346e-15	2.3985542326153085e-15	4.784136453655649e-16	-1.1696403641875487e-16	1.281776163338731e-15	3.628017783417283e-15	4.844070481100382e-15	4.935594355906438e-15	4.739684283630746e-15	4.358626893503817e-15	5.4514236730396095e-15	5.899537858162339e-15	6.064919748610276e-15	6.603570517268884e-15	6.204896207669065e-15	5.600337166760253e-15	4.3694553456956434e-15	3.240837204653922e-15	2.8743362734077217e-15	3.1616441142819034e-15	3.225666715430169e-15	2.6483377731950862e-15	2.556315468698571e-15	3.654821010602826e-15	4.722174148063817e-15	4.689287993805321e-15	3.3280449591915073e-15	2.8113095266731562e-15	3.643641070267835e-15	4.8841078911196666e-15	3.945687265672234e-15	2.131666598229062e-15	7.539919536347986e-16	3.871747293536448e-15	5.3206104697894075e-15	6.8720897518603455e-15	6.264439283513778e-15	5.357284431555593e-15
108	1.0304145781353827e-14	9.353204409630486e-15	8.738511334874249e-15	8.068437724876537e-15	7.0407707272901974e-15	6.469547051541594e-15	7.0618260791298025e-15	8.83372611484179e-15	9.129236909960872e-15	7.862792610854071e-15	5.567100895971578e-15	4.847334658579184e-15	5.803728100269568e-15	7.556437077769899e-15	8.323284738004467e-15	7.882255991229032e-15	7.03482603933329e-15	6.958532892798404e-15	7.820602765902718e-15	9.132160175203862e-15	9.707252789309603e-15	1.030272219103117e-14	1.0298969233993082e-14	1.083151655958672e-14	1.1507817164294052e-14	1.1512809609801446e-14	1.0934566419016816e-14	1.0380222402363916e-14	1.0931370255646616e-14	1.1113482398589624e-14	1.0431573799513284e-14	8.427399622159601e-15	7.260620855846058e-15	7.858657489801413e-15	1.0288514393676774e-14	1.1888394525800851e-14	1.0539868664629954e-14	7.96531903449915e-15	7.414572204472067e-15	1.0125505422997586e-14	1.3564500335864351e-14	1.4655183690164934e-14	1.3705053194858236e-14	1.2895718555258727e-14	1.4913266166472583e-14	1.583087318734861e-14	1.6365984009508312e-14	1.5519024530974994e-14	1.5181010259344566e-14
109	2.9120641596097597e-16	-1.3176253948887818e-15	-1.769586074322972e-15	-1.2449488441973721e-15	-7.925714057954308e-16	-9.910918070045677e-16	-9.470401216806602e-16	2.191637768098963e-16	1.0704228100400937e-15	7.540554277749544e-16	-7.414321293437962e-16	-2.492130137424681e-15	-3.312104157137104e-15	-2.899207284280279e-15	-1.4344096292554713e-15	5.387203108506953e-16	2.328838735933984e-15	3.062395902622089e-15	2.461853528186638e-15	1.4841958844853764e-15	5.610442479748106e-16	1.35391887803538e-15	1.7242129284250705e-15	2.8015016768668854e-15	3.2828459343001913e-15	2.6963504378972952e-15	1.4920256073546016e-15	6.589684229499112e-16	-1.0542137079574682e-16	-2.5787645905292467e-16	-9.997276891460565e-16	-2.5786933089587055e-15	-4.036908964273684e-15	-3.842210106054849e-15	-1.871758351685012e-15	-1.9755112399787042e-16	-2.5232170311762843e-17	-1.323458791686502e-15	-1.6134163400350443e-15	-5.771656489841957e-16	6.579014797137227e-16	4.028910807672368e-16	-3.527297959604945e-16	-1.0765981551334559e-15	-2.3357630113542487e-16	-1.9122447448257675e-15	-2.327023999831068e-15	-1.7387446844496349e-15	2.573322071943743e-16
110	8.66928406513765e-15	8.257695864718197e-15	7.0828152626406025e-15	6.608998790676839e-15	6.454458500320294e-15	6.500763235412483e-15	6.429203411832267e-15	6.588259716309147e-15	7.403796343677042e-15	8.09262734776991e-15	7.507661459038851e-15	5.982089843483172e-15	4.49279919979564e-15	4.0426335116756014e-15	4.7849372891856625e-15	5.7973174213357385e-15	6.557790435560547e-15	6.641119152120398e-15	7.043906026831979e-15	7.899557697211688e-15	9.188512663433348e-15	9.811567496792248e-15	9.49597324534529e-15	9.965297653959531e-15	9.581786666335568e-15	9.779288534974283e-15	9.104443664666193e-15	8.287985634747837e-15	7.567914938596152e-15	7.816536513068477e-15	7.850706019773827e-15	6.773027569059372e-15	4.774520023469544e-15	3.760407169593003e-15	4.545928356101554e-15	6.2046669624194534e-15	6.6588407190347354e-15	6.007640782923176e-15	5.373598736092956e-15	6.242215625238488e-15	7.690508983921165e-15	9.226517598999363e-15	9.420726029906076e-15	9.936612429480659e-15	8.955874722476851e-15	8.777217336285995e-15	7.644652628785854e-15	7.83053953419648e-15	9.248753017285475e-15
111	1.1768687539127945e-14	1.0783911690250175e-14	1.0194302936210555e-14	1.0220005397882604e-14	1.000522820601571e-14	9.469414761199155e-15	8.816097707389122e-15	8.973697353051163e-15	9.08987996023392e-15	8.733143712950485e-15	7.016396799976809e-15	5.275254467977258e-15	4.7399810241415576e-15	5.630998721770023e-15	7.151451927224475e-15	7.941241826966703e-15	8.165455284637381e-15	8.111890955796725e-15	8.719328225485987e-15	9.648187178740853e-15	1.0470242260654082e-14	1.1096265595553996e-14	1.0716780750796888e-14	1.1577907692929691e-14	1.204636640921582e-14	1.265358003701598e-14	1.2590384813487568e-14	1.2180945526080097e-14	1.0939338972364843e-14	9.598929436127059e-15	8.359759175882216e-15	7.234111166005654e-15	6.547053679394229e-15	5.886230961441696e-15	6.079341606379957e-15	6.9374929887689156e-15	8.098533635436399e-15	9.052224733524183e-15	9.802145549960505e-15	1.0882851514052185e-14	1.2359858491957953e-14	1.425860468320298e-14	1.5305968250261973e-14	1.5792784991155722e-14	1.560159530548873e-14	1.5764963541210258e-14	1.6676560938730324e-14	1.7885016580632794e-14	1.8782706150935523e-14
112	-1.2406011852872304e-15	1.7056859527598321e-15	3.4715677169553812e-15	3.3152647635260107e-15	1.5430222236458936e-15	6.854520942065869e-16	1.2334219434616986e-15	1.4581130336578516e-15	9.307344906405553e-16	2.72333629461603e-16	4.859379846024028e-16	1.9015299786423735e-15	3.150490292044048e-15	3.4047828065185493e-15	3.3822921721121388e-15	4.0784803455168655e-15	5.225800337549966e-15	5.221894485318543e-15	3.803089569416097e-15	1.8609727160795485e-15	1.2145627793228073e-15	1.2376743300816959e-15	1.4009756127480713e-15	1.3810323798809885e-15	2.415824760166622e-16	5.974773992637793e-16	1.2382110025347602e-15	1.823396983343003e-15	1.659060184160136e-15	1.0337442942371927e-15	6.764761254375557e-16	1.399137957495491e-15	2.5090096807081847e-15	3.405886220264077e-15	3.1364276218867395e-15	2.69715129185847e-15	2.3256259668413838e-15	2.396736570697436e-15	2.293439893099896e-15	2.3515481420623463e-15	2.517158273401104e-15	3.1225254785022623e-15	2.6668654705264892e-15	1.640419124257802e-15	-7.036723492227596e-16	-2.7053144712108277e-17	4.495743641450766e-16	1.4565835466256353e-15	8.793716290811711e-16
113	-5.186912670140806e-15	-4.1309365353847786e-15	-4.6938414464239644e-15	-5.748571459627133e-15	-5.671629557374585e-15	-4.746270563153338e-15	-3.8125989957397376e-15	-3.204751639483334e-15	-2.8240397474664475e-15	-1.751525922298238e-15	-8.728257356343456e-16	-9.756776001602935e-16	-1.972808147206271e-15	-2.4087041719414193e-15	-2.248434225589023e-15	-2.131828331881396e-15	-3.1099958913965216e-15	-3.937967729235716e-15	-4.0768880778769026e-15	-2.9903451768737433e-15	-1.912017567642194e-15	-1.1591136413238425e-15	-1.7841288386516847e-15	-3.265237343579204e-15	-3.928981076848686e-15	-5.153090127898541e-15	-5.3775114661302584e-15	-5.574845456264624e-15	-5.553280869587727e-15	-5.769203786205718e-15	-5.832476503395469e-15	-5.377089303401794e-15	-4.092421759995855e-15	-2.5369574409022425e-15	-1.1230964621103667e-15	-4.1122009362498595e-16	-1.874341791332196e-16	-2.3693717320662687e-16	-6.033499156660973e-16	-1.6320601026786105e-15	-2.7414215603212324e-15	-4.040371251435664e-15	-3.907105214185174e-15	-3.1125579410955174e-15	-5.57676365615066e-16	4.861332614779795e-16	2.1414129720093105e-15	3.1589397621658216e-15	3.4397290836156767e-15
114	4.191637458049227e-15	4.293977559900909e-15	4.906961440055065e-15	5.839651986564956e-15	6.37395397702321e-15	5.437038175409554e-15	4.1642305653441486e-15	3.292582694268713e-15	3.932570507570686e-15	3.920248466580186e-15	3.6736356405138785e-15	3.4498335791015474e-15	3.85177109949983e-15	4.582418919015478e-15	5.067760842758556e-15	4.965836574693456e-15	4.85980895687266e-15	4.25378528360906e-15	4.158985732407469e-15	4.021648269557181e-15	3.2496093784852854e-15	2.784731616217625e-15	2.763811183436886e-15	3.1257520802865095e-15	3.423513324971482e-15	2.549646487827194e-15	1.2149407403621986e-15	4.692778902763806e-16	1.3673589100215911e-15	2.6710977417932457e-15	3.595258753474672e-15	4.105060495461529e-15	4.217187315852411e-15	5.369661523367175e-15	6.1356875065942356e-15	6.3750549909104796e-15	5.6774387018143734e-15	4.734848143153009e-15	4.348708470103396e-15	4.544069911654432e-15	5.190330392619125e-15	5.791668174878768e-15	6.775851410815868e-15	7.33938346806384e-15	8.637941099953301e-15	8.256675148280248e-15	8.250692846094168e-15	8.682212675561311e-15	8.39956076782866e-15
115	-1.2085372331020928e-15	9.654620711041407e-16	2.627916278660059e-15	3.304349886412101e-15	2.522541927034516e-15	1.5251138864615085e-15	9.848682591238346e-16	7.393639626814714e-16	3.6631122294086183e-16	-4.89236531481214e-16	-8.547612795680904e-16	3.704193297821155e-16	1.9281793870121923e-15	2.5693524364015504e-15	2.6310887047500224e-15	3.579253036924741e-15	5.624151777748416e-15	6.680843210996951e-15	5.399730701898477e-15	2.925068874549604e-15	1.795042529270954e-15	3.0054071443600983e-15	4.056761349840658e-15	4.664549618763719e-15	3.3538250732481514e-15	2.788003222371859e-15	2.7444692484868937e-15	2.9090658896869667e-15	3.3001872497991424e-15	3.656244534819542e-15	4.395384836257194e-15	5.326427999572722e-15	5.761508174559947e-15	6.584636564120962e-15	7.315066309590612e-15	8.294097491053476e-15	8.380767611956942e-15	7.886923395736955e-15	7.289732214186156e-15	7.110225550201593e-15	6.832216454052186e-15	6.2294100602561585e-15	5.382743265967789e-15	5.468625868909021e-15	6.1873465399739625e-15	7.330605906355693e-15	8.344221806438827e-15	9.678849318815884e-15	1.0755071372875517e-14
116	3.170776493291095e-15	3.651844310321436e-15	4.76350996130402e-15	5.7192971810705625e-15	5.345896087991582e-15	3.234465709998519e-15	1.3665955912132343e-15	1.1970088995620513e-15	2.619840538497587e-15	2.9392940736696048e-15	2.322368003886658e-15	2.3191596272540324e-15	3.954885464636014e-15	5.815630825887104e-15	7.356860790522136e-15	6.866728619703812e-15	6.063765586106833e-15	5.623287832884133e-15	6.102440779702225e-15	5.98342708562192e-15	4.0958594645812485e-15	2.585721581916951e-15	1.7797320257998808e-15	2.658762953223585e-15	3.709115757622157e-15	3.6462301326583414e-15	2.4673822486261647e-15	2.511001631567019e-15	3.763773411636049e-15	4.668403259138585e-15	5.082348459278781e-15	5.8630526834991046e-15	7.165176702823491e-15	9.19928040622351e-15	9.526293802061136e-15	8.339083380525414e-15	6.818862849252864e-15	6.312129536851323e-15	6.890764176120918e-15	7.272300257910968e-15	7.123517730635792e-15	6.659183430720137e-15	7.182529201853127e-15	7.808410085138188e-15	9.79302256396334e-15	9.402923269194302e-15	9.431540216079872e-15	9.19104846170588e-15	8.304833990684864e-15
117	4.163443040941162e-15	5.066296839971356e-15	5.944597551103588e-15	6.5531521886775804e-15	6.515800923922242e-15	5.5282727853244124e-15	3.791075784217131e-15	1.6091217324921906e-15	7.417251442356481e-16	9.754804030756079e-16	1.6167784774384281e-15	2.1597576216958536e-15	2.604350363378209e-15	3.823468752347085e-15	6.238121517260103e-15	8.23532516499532e-15	7.756599496202886e-15	4.327365626252878e-15	1.3593565387480513e-16	-2.5669914340482398e-15	-3.3997358604211317e-15	-3.3323118620750793e-15	-3.4466232924590374e-15	-4.151886848150557e-15	-5.492617914141134e-15	-6.560758383211089e-15	-7.54997192395547e-15	-7.855580653135419e-15	-7.524623847245564e-15	-7.78372452943223e-15	-8.397081273275441e-15	-8.929531246309288e-15	-9.798725352475012e-15	-1.0556273359923384e-14	-1.19315792101075e-14	-1.2606973514643679e-14	-1.2478566368787016e-14	-1.2442591624069368e-14	-1.3063273541340474e-14	-1.3345559312841128e-14	-1.2409225262015002e-14	-1.1146291550340547e-14	-1.1765651902600894e-14	-1.4204663617632952e-14	-1.7119716761030247e-14	-1.770067760928791e-14	-1.765711752361835e-14	-1.8255718749613526e-14	-2.1106185612091676e-14
118	4.510230740775174e-16	1.6118387039905699e-15	3.322452641668599e-15	4.8035231435617e-15	4.9557052089622695e-15	3.982109810147366e-15	3.239621621716128e-15	2.5382286382329603e-15	2.639038940759376e-15	1.7341930726014157e-15	1.1793389287078996e-15	1.930459206843998e-15	3.796932123986991e-15	4.973274822458674e-15	4.906023926830165e-15	3.982497711710371e-15	3.2055325325788855e-15	2.201640548406834e-15	6.071999241224046e-16	-2.0627326805134185e-15	-5.0623596055328674e-15	-7.337394981222243e-15	-7.568547321513301e-15	-6.639709533579544e-15	-6.831780341629633e-15	-7.702324893822029e-15	-9.527268350369874e-15	-1.0375168162023674e-14	-9.519901648030909e-15	-8.221977280713036e-15	-7.78151572169002e-15	-8.217271086778167e-15	-9.636259476842845e-15	-1.0409582276466264e-14	-1.1614616722009154e-14	-1.2954464615285204e-14	-1.4144236202264717e-14	-1.4847931628243162e-14	-1.5035453533682906e-14	-1.4884512979225374e-14	-1.49182268039345e-14	-1.4924839021009844e-14	-1.546359593157377e-14	-1.5744405439690085e-14	-1.735041645423136e-14	-1.7573307672151022e-14	-1.8308967039587482e-14	-1.813676511140539e-14	-1.94633223051604e-14
119	2.446036117869686e-15	4.84994198862336e-15	6.566563478876318e-15	6.657085195464762e-15	5.139713781151392e-15	4.2617514000552195e-15	4.276852512532551e-15	3.748516030337661e-15	1.8308583625164784e-15	4.162003114254406e-16	5.299489673687361e-16	2.2965378514398613e-15	4.327607192952142e-15	5.235082726163364e-15	5.637843238495015e-15	6.470713728718583e-15	7.692100332466349e-15	7.528283313950996e-15	5.523429250105518e-15	2.8008691757279863e-15	1.6968390138515972e-15	2.163541967985978e-15	2.8658065146754793e-15	2.9480258193794144e-15	1.1277422233958179e-15	5.526649420908081e-16	8.848825905587461e-16	1.4948671989143241e-15	8.371296242092447e-16	-4.3954425633671126e-16	-9.332351243798972e-16	2.061968606704848e-16	1.5987689720556415e-15	1.5289797552478225e-15	2.2883081140616844e-16	-1.1258024395517296e-16	6.757741018240747e-16	1.3886095024484071e-15	5.846170031465714e-16	-5.070077705391642e-16	-3.1401550870339695e-16	1.3026365512712642e-15	1.537382902494232e-15	-1.4711533795372e-16	-3.0537024460054496e-15	-2.366171145454458e-15	-9.979872502818446e-16	1.6984443411385675e-16	-1.2060148280093442e-15
120	-3.150413413445599e-15	-2.1025931021707834e-15	-1.866604042084409e-15	-2.64975845522928e-15	-3.731272875053669e-15	-4.325405860189125e-15	-3.9479396184652365e-15	-3.2041704152623208e-15	-2.7898887871405897e-15	-2.0910286166571844e-15	-1.6891818599109457e-15	-1.0801173670783045e-15	-8.688331734378811e-16	-1.0788793497727761e-15	-1.7995394295581367e-15	-2.345774655594558e-15	-2.6948828070417984e-15	-2.656745955254122e-15	-3.536890708984421e-15	-5.086878818263009e-15	-5.960002728875211e-15	-6.00308000092183e-15	-4.7312128446089586e-15	-5.000194270982892e-15	-5.517603614393396e-15	-5.940450212786831e-15	-5.495027331150508e-15	-5.283165668744617e-15	-5.723935562383781e-15	-6.596943676487909e-15	-6.959323935918175e-15	-6.63470490772668e-15	-6.561100083636643e-15	-7.0507531129458384e-15	-7.843347841674237e-15	-7.890567396372461e-15	-7.161709902140924e-15	-5.7405674640178285e-15	-5.0453133521527084e-15	-5.1437324655031765e-15	-5.894519469756059e-15	-6.721461524674581e-15	-7.458587828978293e-15	-7.980704880861104e-15	-9.195470604634543e-15	-9.360138330177536e-15	-9.676288749466519e-15	-9.247416933390895e-15	-9.296704249666415e-15
121	-3.5469634684402478e-15	-2.529972656875278e-15	-3.875466098397392e-15	-6.087185389433996e-15	-7.374492486228549e-15	-7.592582077568536e-15	-7.335295954733547e-15	-6.325589167952038e-15	-4.130585759822391e-15	-1.4860726630843006e-15	-1.906950607578675e-16	-5.302653313651255e-16	-1.6938840520411193e-15	-1.9066197770582484e-15	-2.0678761549890533e-15	-3.4100816732643523e-15	-5.498460030875837e-15	-6.301312319278478e-15	-5.342623661920892e-15	-4.463206183258271e-15	-5.3449862350291516e-15	-7.358329749145502e-15	-7.633871615224506e-15	-6.697053381917503e-15	-4.7079887067601945e-15	-5.082346477305891e-15	-6.3021281446227605e-15	-7.775118812877051e-15	-7.503315642340619e-15	-6.569796378740746e-15	-5.540842750599812e-15	-4.490130286944357e-15	-3.126553589229423e-15	-1.8411609785596354e-15	-1.375600899606635e-15	-1.9671136285168613e-15	-1.8769099214842587e-15	-3.1474446935539237e-16	1.866068444596706e-15	2.9644969123935792e-15	2.4887913706728413e-15	1.2215779307933095e-15	1.2100835513700866e-15	2.1866248877986264e-15	3.377473457540141e-15	3.1199547588930133e-15	2.3037949524964913e-15	1.8587698302951472e-15	2.151661599859388e-15
122	-8.79996125837253e-16	-2.5543364918629277e-17	-7.932250517287277e-16	-2.040006346829103e-15	-3.14888290027996e-15	-3.634078428729216e-15	-3.410008401030029e-15	-2.9295117546155603e-15	-1.5646120572104616e-15	1.959034720435745e-16	1.1023312866381482e-15	1.358260722313952e-15	9.777884363342862e-16	1.0223273244497639e-15	1.0712730052316236e-15	7.036274137829043e-16	-1.5753523731737072e-16	-7.703920063749042e-16	-1.1475029837747565e-15	-1.8709564747928587e-15	-2.752499091705533e-15	-4.221759930516586e-15	-4.106901271648862e-15	-3.81952256169994e-15	-3.3682266331418568e-15	-3.351972259936771e-15	-3.6513352508042705e-15	-4.865761134555433e-15	-5.39116971343473e-15	-5.129345556678612e-15	-4.2251449705260524e-15	-3.2692687614618103e-15	-3.453802564118044e-15	-4.136675873970952e-15	-5.075952825160531e-15	-5.355202820212807e-15	-4.701823290449362e-15	-2.9507692437271167e-15	-1.3435827205869363e-15	-3.307411595330885e-16	-5.555164327258121e-16	-1.385592466361776e-15	-2.486852650673852e-15	-2.4184504850568473e-15	-3.690640080541299e-15	-3.3902730487692957e-15	-4.5508628123246195e-15	-4.6077844743991516e-15	-5.125675241693651e-15
123	-1.1063738696812966e-15	-6.623180557272186e-17	-6.608921621352608e-16	-2.1633814510049774e-15	-3.7432610509585905e-15	-4.657522387774321e-15	-4.258954676703314e-15	-2.5105274959733173e-15	-5.406168482738886e-16	1.508209767706852e-15	2.1130691282169184e-15	2.3542497634922604e-15	2.3402251536742903e-15	2.798683592549751e-15	2.601388690383086e-15	1.6201296756702192e-15	1.0138250450349516e-16	-6.995485229244346e-16	-1.1564472175705293e-15	-1.3420696171878913e-15	-1.4687002080910737e-15	-7.290894232511603e-16	-1.4482675185733708e-16	-2.1615076291876662e-16	-7.300121210010583e-16	-1.8647227398008792e-15	-1.8354679578619166e-15	-2.0204588604109385e-15	-1.645879630457115e-15	-1.3305875106334832e-15	-2.6645234062895115e-16	1.4716358019470856e-15	2.900680469587358e-15	3.720862693538186e-15	4.23409492276966e-15	5.224048060916553e-15	6.28929041634663e-15	6.993042430409949e-15	6.553022411257681e-15	5.556807299708424e-15	4.9967892614204764e-15	4.609006953338648e-15	4.823159016392415e-15	5.30862494613553e-15	6.5841877435061316e-15	7.250002241478845e-15	8.456072325674778e-15	9.56394894168362e-15	9.841112102397044e-15
124	8.853066161054998e-16	1.4585972315407262e-15	1.6916046491317551e-15	2.0839996577931545e-15	2.949442717043755e-15	3.956408551838218e-15	4.886827070767514e-15	5.3694259783976106e-15	5.705835212893916e-15	6.0770904051635855e-15	6.1451268813337235e-15	5.929498791542132e-15	4.9384138436045806e-15	3.695919746904887e-15	2.6405222265487838e-15	2.4206187018827606e-15	2.865776273029587e-15	3.996609578615088e-15	5.430545030730426e-15	7.343397662624331e-15	8.934755793472982e-15	1.0005768717603019e-14	9.275246728316746e-15	7.544275958144939e-15	5.800880792220717e-15	4.609720198664935e-15	4.456746811926056e-15	4.0056648310869805e-15	3.4829578139634897e-15	2.8364310116535444e-15	2.5993973752129448e-15	2.9009286584980004e-15	3.0250843854896154e-15	3.5474741970069332e-15	4.380840035251766e-15	5.963234131614628e-15	7.156828568981495e-15	7.50415309518434e-15	6.631861229378473e-15	5.13429156012984e-15	3.6306193207712385e-15	2.3181688218154156e-15	1.384229230019695e-15	9.89803586287104e-16	1.8493211043442255e-15	3.7200924454657455e-15	6.768279350449186e-15	9.452153875691274e-15	1.0106475348288652e-14
125	1.7004364499866767e-16	-1.8605004140817743e-15	-5.230586194780818e-15	-7.743460486122746e-15	-7.391940705174336e-15	-5.502819238132637e-15	-4.681818686776447e-15	-5.522333763830704e-15	-7.270328546217085e-15	-7.639433529956337e-15	-6.1788434839302346e-15	-4.409557854729897e-15	-3.9852175992389166e-15	-5.229843170664974e-15	-7.260968777178643e-15	-9.267535215432617e-15	-1.094942572680133e-14	-1.170124510782451e-14	-1.1437521252564577e-14	-1.0748994658713555e-14	-1.0659532416795061e-14	-9.950469574168685e-15	-8.036860677133769e-15	-6.294841217788098e-15	-5.325940039525717e-15	-7.686289518060532e-15	-1.0626338930754756e-14	-1.1497833258119315e-14	-9.437127582188092e-15	-7.02438629047284e-15	-5.943338337393056e-15	-6.08630777096938e-15	-5.730860435212944e-15	-5.43225239189415e-15	-5.34278326798952e-15	-7.130110569909312e-15	-7.552981998407124e-15	-6.367385882648589e-15	-4.589821335094704e-15	-4.593296833794362e-15	-6.5541752899186964e-15	-8.418073791273665e-15	-8.165033478796605e-15	-7.551115195731532e-15	-6.612953857737873e-15	-9.037715321562285e-15	-1.0740842354608368e-14	-1.2090248597367457e-14	-1.243757189084909e-14
126	-3.44340220299087e-15	-3.881839302020281e-15	-4.071544799389602e-15	-4.233044848554728e-15	-4.671157218246127e-15	-5.647055069156225e-15	-6.393864445787369e-15	-6.096900113609844e-15	-5.308241758240905e-15	-4.396999406150442e-15	-4.189750577197259e-15	-4.692633956567698e-15	-4.6854798606880474e-15	-4.25915079728939e-15	-4.640197580357237e-15	-6.061648079843697e-15	-7.511864044967433e-15	-7.36775122967157e-15	-6.125126493965335e-15	-5.23953317750179e-15	-5.264161546845344e-15	-6.11662080536251e-15	-5.6388632999831654e-15	-5.106659367324366e-15	-3.94989539111989e-15	-3.7727563479707524e-15	-4.099094122390496e-15	-4.8231586438562396e-15	-5.649265979958041e-15	-5.583877673914673e-15	-5.1729215278027054e-15	-5.225322519314236e-15	-5.689828826587538e-15	-6.9324414914056515e-15	-7.62445757294523e-15	-8.111017092387807e-15	-8.151913816354998e-15	-7.527781086568339e-15	-6.578642091199834e-15	-6.0442190085145485e-15	-6.564816996653079e-15	-7.551260918607634e-15	-7.931363730242535e-15	-7.899403897820325e-15	-8.497065090359706e-15	-9.499108604677371e-15	-1.0782057204061508e-14	-1.0825866146695246e-14	-9.948079917895109e-15
127	-3.653999249834167e-15	-2.699580684374596e-15	-3.30138359254622e-15	-5.265140759552676e-15	-7.456071129625985e-15	-8.48119584199997e-15	-7.831812880870079e-15	-6.1988417329211275e-15	-4.4253474364626795e-15	-2.7239906503914827e-15	-1.0303263907927898e-15	4.682065031038028e-16	8.409738770336922e-16	3.5993454611438025e-16	-1.0414080933253184e-15	-2.7561272810446043e-15	-4.103282610805146e-15	-4.648566383697589e-15	-4.597838895203743e-15	-4.638782411453995e-15	-5.1994425981556695e-15	-5.868312278422519e-15	-5.46195077771059e-15	-4.509764480070114e-15	-3.0964456639338447e-15	-3.0569744878580427e-15	-3.4160180860340686e-15	-4.493979400764665e-15	-4.526485495792057e-15	-3.5434187946443075e-15	-1.932890194673283e-15	-2.1136149760547714e-16	1.0214867846128296e-15	1.8651928240130097e-15	2.340615665752912e-15	2.9051262968378004e-15	3.808973525276574e-15	5.204279922929502e-15	6.260480756035067e-15	6.407562226929027e-15	5.728946730403521e-15	5.083800272873856e-15	5.876897185215649e-15	7.575673153053283e-15	8.467113364836391e-15	7.188901716750983e-15	5.088429005292781e-15	4.272314423412113e-15	5.5305529468545096e-15
128	-4.19173850162883e-15	-4.765210737885866e-15	-6.105080137468412e-15	-6.924656488923901e-15	-6.171352805179643e-15	-5.008088980743638e-15	-4.9660721277407105e-15	-5.304999128077409e-15	-6.058013347426816e-15	-5.9787173982714384e-15	-5.139326684674142e-15	-4.5269792298044676e-15	-4.2161456470320525e-15	-4.2303468218994205e-15	-4.755888413227558e-15	-5.64426443194742e-15	-6.8329651961297714e-15	-7.531623279379282e-15	-7.754907536713983e-15	-7.779117767972317e-15	-8.301864094350216e-15	-8.411366836081165e-15	-7.891501826831958e-15	-7.0385282994262275e-15	-6.455241773829676e-15	-8.094644844585861e-15	-1.0509567631819413e-14	-1.166475713558838e-14	-1.106311673132953e-14	-9.290668684112237e-15	-7.544907954873793e-15	-6.674287096736911e-15	-5.638494473249962e-15	-5.608778486388905e-15	-5.2522494376733946e-15	-5.832541820518863e-15	-5.5318379818516734e-15	-5.13126141153005e-15	-4.985084007243321e-15	-5.960652440958149e-15	-7.350492171359972e-15	-8.531995844745994e-15	-8.34195711288697e-15	-8.560031328507869e-15	-7.833462657082281e-15	-9.431246637467399e-15	-1.0169467849796433e-14	-1.1295932667333103e-14	-1.181816843515696e-14
129	-4.2484952305327726e-15	-4.5258548023737715e-15	-4.732375070703948e-15	-5.357109295044468e-15	-6.255403293522381e-15	-7.078998452992057e-15	-7.187620932874792e-15	-6.759669768425457e-15	-6.403007717144783e-15	-5.403970606947531e-15	-4.736224395752895e-15	-3.892008169147207e-15	-3.6455331092665764e-15	-3.975292705428691e-15	-5.303580387755313e-15	-6.73752351312778e-15	-7.398813827507484e-15	-6.460573199372115e-15	-5.0726353028667974e-15	-4.261318008328608e-15	-3.729450760511064e-15	-3.614245340707417e-15	-2.4840465437041966e-15	-2.3310023004711533e-15	-2.171041264409678e-15	-2.1089204201906108e-15	-2.0953836480453232e-15	-2.1401284576931224e-15	-2.5235770859441403e-15	-3.016116108684414e-15	-3.1045171004646733e-15	-3.1424934209789493e-15	-3.622073051962944e-15	-4.909858171511424e-15	-6.086179053086817e-15	-6.477993216394577e-15	-6.2283532320422076e-15	-5.102247061018293e-15	-4.413142119068503e-15	-4.188049706668262e-15	-4.683814151096225e-15	-5.374095913463698e-15	-6.2022744124031785e-15	-6.774939494063878e-15	-7.67000990718311e-15	-7.584757966242642e-15	-8.106597241357849e-15	-7.765791985513385e-15	-7.562232017536597e-15
130	-1.5595221682560673e-15	-2.2015316775719577e-15	-1.241542394801835e-15	1.918077637577094e-16	1.0777852631237438e-15	5.902918632237617e-16	-5.979678460689758e-16	-1.1874972027047567e-15	-1.46705373384753e-15	-1.3817031492630716e-15	-2.0424321160485618e-15	-2.7887383378877507e-15	-3.5022304043031073e-15	-3.949852161049283e-15	-4.591315664400355e-15	-5.5007384363959925e-15	-6.622078849382799e-15	-5.8732169270675005e-15	-4.8259317453189905e-15	-4.10526448013643e-15	-3.747189116200048e-15	-3.5200099459150733e-15	-1.2215306193648698e-15	1.1336700492268202e-15	4.336319562733282e-15	5.79069623549053e-15	6.327158365142987e-15	5.800277411308848e-15	5.104220999431223e-15	4.372451552888941e-15	4.590647628323212e-15	5.85792923362949e-15	7.121412297900237e-15	6.797486309850953e-15	4.714669688090716e-15	2.585750717105942e-15	2.1665962038713144e-15	2.754688691651723e-15	2.433867730000991e-15	8.376849108347888e-16	1.8409616344581605e-16	1.9431302476197207e-15	5.378768987601562e-15	7.250312633382791e-15	7.407487989488892e-15	7.383084298342353e-15	8.89901687130839e-15	1.0018309380005537e-14	1.0851219356431364e-14
131	-2.7686202304480264e-15	-2.4093787546688827e-15	-2.9065084663501313e-15	-3.837410568125292e-15	-4.627128216524481e-15	-4.8392177216551274e-15	-4.584005415097509e-15	-3.886042704261705e-15	-2.3285845953264137e-15	1.3421878881880707e-16	2.038560297929417e-15	3.0028310674847376e-15	2.6292443196399668e-15	2.3084956885645054e-15	1.8773885344666162e-15	7.914147350064766e-16	-1.3412249396853826e-15	-2.592214965521732e-15	-2.6560752301127665e-15	-1.6284147283628566e-15	-3.9763938962907967e-16	-4.608129857372866e-16	-1.0742585068442151e-16	8.110953527502687e-16	2.907823961467375e-15	4.739441924359963e-15	5.6840667423353595e-15	5.235372821920475e-15	5.041344472206244e-15	5.998111569893981e-15	8.049340053093408e-15	1.0896763789432923e-14	1.3338954330221598e-14	1.519001055138738e-14	1.552544662521548e-14	1.510424933302767e-14	1.4605315680044086e-14	1.488879955553001e-14	1.502908918706043e-14	1.503096935431711e-14	1.513113524295647e-14	1.6145089486284066e-14	1.7339084213045402e-14	1.8514950878802705e-14	1.8425452024640798e-14	1.9883075581970147e-14	2.1470405451086574e-14	2.2440463137042916e-14	2.3540196007860108e-14
132	3.624929445683224e-15	3.7157374904721415e-15	4.24104707620727e-15	4.665446073170395e-15	4.52151952037043e-15	3.948027795650239e-15	4.197456066899709e-15	5.1325919400617454e-15	6.60322258518335e-15	6.7278356544565814e-15	5.415126162689208e-15	4.285021254511727e-15	4.692332259628598e-15	6.408593176144935e-15	7.704347557332425e-15	7.432307916677036e-15	6.460285393257303e-15	6.38189600754406e-15	7.995753913340471e-15	1.0317991983971125e-14	1.1820950397287478e-14	1.2461288963258986e-14	1.2419096469691493e-14	1.183037278962241e-14	1.0719695228357802e-14	9.231531564684601e-15	8.481487045577308e-15	8.191406911274276e-15	8.380322981153808e-15	8.239688518658071e-15	7.808484491539822e-15	7.96153242276975e-15	7.781497727619241e-15	7.867216633204055e-15	6.793776758728551e-15	6.02095411453221e-15	6.000282070129624e-15	7.177136339770832e-15	8.185480182347925e-15	8.27025259383669e-15	7.553176619156921e-15	7.159905936773069e-15	7.688568633167888e-15	8.909669086551483e-15	1.0049766797173098e-14	1.089924702116701e-14	1.2312846593649814e-14	1.468315018336808e-14	1.685609232113637e-14
133	6.058919285849915e-15	5.867633164910145e-15	6.36012829600942e-15	7.349855765963392e-15	7.7612753061226e-15	6.947874584958888e-15	5.023946521434874e-15	2.9133343870972064e-15	1.2082716830152192e-15	2.6356721500342575e-16	3.063984485065597e-16	1.6206019197936618e-15	3.441268275622262e-15	5.042854543486517e-15	6.4739061143279176e-15	7.222091625794113e-15	7.197849051205658e-15	5.642921505615778e-15	3.900170721132866e-15	2.9291220771379686e-15	3.214773975313763e-15	4.629027670380624e-15	5.7793665881711795e-15	6.937676073339457e-15	7.049842982678299e-15	6.8850865552163986e-15	6.0074126752983865e-15	5.5727003202772514e-15	5.267130027052733e-15	5.069416872688937e-15	5.2082294171116465e-15	5.438143587799341e-15	5.2279567451635266e-15	4.603525762340714e-15	3.765400667437278e-15	3.4610903617068417e-15	4.3509649900486655e-15	5.4906074231073286e-15	6.305253766167204e-15	6.999648029924134e-15	8.098028248995363e-15	9.662687401387635e-15	1.0555474679670255e-14	1.072156115844732e-14	1.1136578864200917e-14	1.1706873515421508e-14	1.2229380373667427e-14	1.1549889235767133e-14	1.046123344671475e-14
134	6.865955635073567e-15	3.758650815369947e-15	3.3010663593742973e-15	4.996433800892789e-15	6.557452257663904e-15	6.516978162549624e-15	5.198349132259539e-15	4.48482163587055e-15	4.235479328531062e-15	4.1524929837759135e-15	3.4323503586706926e-15	2.5686955525093335e-15	2.667761203849841e-15	3.8235195095117215e-15	4.697206342760527e-15	4.295023689431408e-15	2.921131092067802e-15	1.5434229723832772e-15	1.3941156032854712e-15	2.308780131316953e-15	3.695419560840164e-15	5.321596414669429e-15	7.180703050875974e-15	8.958396583740129e-15	9.780530140426308e-15	9.594151018006136e-15	8.90064092662645e-15	9.061840163475123e-15	9.20533805262308e-15	8.164034326102295e-15	5.645666443329333e-15	2.839344320825292e-15	2.216501496287401e-15	2.9884533323830124e-15	3.87632257295956e-15	3.3289367513260253e-15	1.8397780015311842e-15	1.148384830356303e-15	2.2671853056771946e-15	4.801351958849474e-15	7.508555219176946e-15	9.555945583624194e-15	1.0298529780736863e-14	9.787771769677636e-15	9.351340551046449e-15	9.267921161751252e-15	9.585147826036448e-15	9.61250912145724e-15	1.002700417214675e-14
135	-8.744514071975494e-15	-6.427027997753225e-15	-4.524179860502165e-15	-4.54139836401057e-15	-6.367966333273724e-15	-7.626563317240582e-15	-7.217263528350972e-15	-6.1665357695520566e-15	-6.556060412905761e-15	-7.109935332800721e-15	-7.032903607490285e-15	-5.750569072277003e-15	-4.625392862403611e-15	-5.0231588963219545e-15	-5.99425384769652e-15	-5.649541227267187e-15	-4.237234111389997e-15	-3.3600766968770316e-15	-4.816380587285373e-15	-7.298448908675994e-15	-8.386681622824711e-15	-7.977725039471448e-15	-7.620335934689206e-15	-7.965114169333202e-15	-9.411839198000155e-15	-9.40754761490999e-15	-8.630049474826938e-15	-8.359902564533169e-15	-9.159611509077985e-15	-1.0351671067242456e-14	-1.0458520806099059e-14	-9.32218438448123e-15	-7.738738838226209e-15	-7.570442114657271e-15	-8.02078202975098e-15	-8.275346776131848e-15	-8.691699980165981e-15	-9.583107371974995e-15	-1.1122597656556043e-14	-1.1814190258311272e-14	-1.0870694869607914e-14	-8.865358140470302e-15	-8.248590590973293e-15	-9.27762871920625e-15	-1.0996341917233935e-14	-1.0417168935898581e-14	-9.273616900151059e-15	-8.740704124005716e-15	-1.0413708875599998e-14
136	-6.751528964605407e-15	-7.731529868263744e-15	-8.179160151827252e-15	-8.05654740550458e-15	-7.278805604187822e-15	-6.909070291002739e-15	-6.9371863164710616e-15	-6.883967631590669e-15	-6.147944557882009e-15	-5.299644338345551e-15	-4.5707321390233614e-15	-4.260432353213837e-15	-4.727373940683354e-15	-5.772922644388307e-15	-7.052903913490919e-15	-8.387368011090304e-15	-1.0118538446579423e-14	-1.117651497952067e-14	-1.1813395798099255e-14	-1.1819706523280383e-14	-1.1671211456996357e-14	-1.1335092323859779e-14	-1.0283353986510998e-14	-9.37950949925842e-15	-7.55614998283172e-15	-7.019172578440046e-15	-7.351420858728757e-15	-6.883529172306279e-15	-5.7157752036256284e-15	-4.161213455288047e-15	-3.076354634746878e-15	-2.424475566446898e-15	-1.5836038157532717e-15	-4.654953793297721e-16	1.9622562788875626e-16	-1.6978684993101948e-15	-3.2296226206413464e-15	-4.636934102844745e-15	-5.546069316575331e-15	-7.417616164261958e-15	-9.59038477733836e-15	-1.1023706735277562e-14	-1.018586905264742e-14	-9.180153866799895e-15	-8.524667678486802e-15	-9.743854888834074e-15	-1.0113287624925624e-14	-1.0927369966986519e-14	-1.1297484492018318e-14
137	-2.693184906533051e-16	-8.645087116048127e-17	-1.1280130220260084e-15	-2.7380520861678683e-15	-3.689689256245083e-15	-3.783387203088324e-15	-3.681866815533283e-15	-3.144275539791987e-15	-1.869759146896914e-15	1.6009190246766056e-16	2.0077340277930035e-15	2.303779752064281e-15	1.5654912591215297e-15	1.2549929508247e-15	1.043625419663851e-15	3.683690948929851e-17	-1.9354038713077728e-15	-3.4701632274116864e-15	-3.456189115437759e-15	-2.684690521260734e-15	-2.6671960529080844e-15	-3.748416438367102e-15	-3.806055155152277e-15	-2.6352874898092183e-15	2.538491027740489e-16	1.5835067091422553e-15	1.6011086083107565e-15	2.228562107056127e-17	-6.755287494819343e-16	3.23724818233379e-16	2.6683591379891257e-15	5.211382721591987e-15	6.949807157607432e-15	6.8947575676497574e-15	5.960394379880126e-15	4.899239816470824e-15	5.2943029329761035e-15	6.494904391693806e-15	7.525215430244748e-15	7.387393710812487e-15	6.5553208335086475e-15	5.887020191192554e-15	6.277461566066144e-15	6.739825659372678e-15	7.36461455227566e-15	7.0976339982100385e-15	6.9220501413942214e-15	6.0168082276752415e-15	5.9422088271369715e-15
138	-3.670783741322771e-16	-1.3795964110357383e-15	-3.3638097645103116e-15	-4.642944974692747e-15	-3.884545897868481e-15	-2.167365972349537e-15	-1.4503044334545033e-15	-1.823902029555494e-15	-2.2628842433129143e-15	-1.6097635223160683e-15	6.366376610196185e-17	9.694625020429519e-16	-4.353049656704027e-18	-1.6188519644519591e-15	-2.5989484212908285e-15	-2.824847189384687e-15	-3.604924826933257e-15	-4.721749076375458e-15	-5.574700726710526e-15	-5.588412732574528e-15	-5.6099951239162875e-15	-5.789046366675868e-15	-5.826343015409535e-15	-5.217777310224828e-15	-3.6866805988779614e-15	-3.632501047191228e-15	-4.431835605336775e-15	-5.133241215183319e-15	-4.373497281292564e-15	-2.899515554027316e-15	-1.2805242801997208e-15	-4.528952803065788e-16	3.27110972839106e-16	5.4219726514199685e-16	1.0892550159941738e-15	7.054823472453914e-16	5.221312259593707e-16	2.3915816679322396e-17	-8.112436448461357e-16	-1.9794902027515564e-15	-2.907046164282895e-15	-3.2244443201947382e-15	-2.8636603271418828e-15	-2.9972115338013236e-15	-2.6838518162997983e-15	-4.030018573489159e-15	-4.818036804963825e-15	-6.518285899549507e-15	-7.893347338703747e-15
139	-1.0054320829939834e-15	-1.9195934958441773e-15	-4.718036384277188e-15	-6.695580051451782e-15	-6.132324673317878e-15	-4.253127123760671e-15	-3.492822407550892e-15	-4.251114546217571e-15	-4.1207871231549e-15	-2.230810626228969e-15	1.4275405096286924e-16	1.2013083272724847e-15	3.4620438994160105e-16	-8.776193289030571e-16	-1.6190363382984726e-15	-2.814508489175232e-15	-4.4115781213210384e-15	-5.625025249325338e-15	-4.9472353174413616e-15	-3.94818171241538e-15	-4.254773304037606e-15	-6.215606275227621e-15	-6.29532938158988e-15	-5.238429263755157e-15	-3.30619383690572e-15	-3.574137729858949e-15	-4.7952283664439065e-15	-5.5585361451556396e-15	-4.171600136221817e-15	-2.1066725982759337e-15	-7.523077245451984e-16	-4.791998528917067e-16	-7.208726397377765e-16	-7.397124117694667e-16	-7.145292589506349e-16	-1.7043077195314794e-15	-2.3218838555969597e-15	-2.6290074241639464e-15	-2.707410302717969e-15	-2.958462002146635e-15	-3.962151435232376e-15	-4.969647469471355e-15	-5.60763033477308e-15	-4.985561535440479e-15	-4.723969720364907e-15	-4.268414385292381e-15	-5.477807129962649e-15	-7.201392878332629e-15	-8.274868777204898e-15
140	5.373233070928043e-15	3.748184548961524e-15	2.596072855758366e-15	2.2968860275671203e-15	2.3161749128300612e-15	1.6316074796107555e-15	8.242932641000906e-16	6.407796027367854e-16	1.6777076758475526e-15	2.8455141407789402e-15	2.8013435273180694e-15	2.4912077516771346e-15	2.5653025265326333e-15	3.3725586599411742e-15	3.4110567276655575e-15	2.0397021115050125e-15	7.973427774950078e-17	-3.181691375156953e-16	1.0140165050070249e-15	2.4056489059783076e-15	2.0370448267506393e-15	8.598274438223094e-16	1.1476613368004243e-15	2.131329042021884e-15	3.6049529610581376e-15	3.1670114071301338e-15	1.733595201845817e-15	2.945269551480104e-16	8.124098167800037e-16	1.8173886788085747e-15	2.5426952840828918e-15	2.5443963763782042e-15	2.0106105064064187e-15	1.887278563169623e-15	1.851750713633791e-15	1.7990186441328135e-15	2.064307411376784e-15	3.0775208101528775e-15	4.270885467307185e-15	4.9637911711954555e-15	4.60981913331917e-15	3.959692295771003e-15	3.774504383199854e-15	4.1252180486195975e-15	4.190944341473162e-15	3.1303561104894335e-15	2.088951571373359e-15	1.8826355416546758e-15	2.2240562371894858e-15
141	-2.2997340965482062e-15	-3.5450540512003978e-15	-3.817211835844337e-15	-3.389724393594415e-15	-2.8323375202058e-15	-3.123535637026055e-15	-4.187027333476239e-15	-4.866381232389808e-15	-4.963978688558e-15	-4.9885111671314525e-15	-5.40412501833427e-15	-6.346369113446498e-15	-7.305791906522661e-15	-7.941918128718073e-15	-8.076472951771743e-15	-8.251747519000496e-15	-8.72238189655781e-15	-8.603114647105569e-15	-8.72649131515485e-15	-9.057104078027657e-15	-8.975799461481133e-15	-8.41876599446254e-15	-6.188645504984394e-15	-4.442575910399625e-15	-2.758052171566512e-15	-2.553007840606434e-15	-2.514051937517337e-15	-1.9591756636298157e-15	-1.3395787768342832e-15	-1.1827167432394496e-15	-9.006657241358191e-16	1.30015550491158e-16	2.1863537251558993e-15	3.356278235996621e-15	3.179120302733677e-15	1.3601493836905685e-15	-3.1037814108667825e-16	-2.110039197834592e-15	-4.331875243147773e-15	-6.783192107672902e-15	-7.955888922481244e-15	-7.290219849888825e-15	-5.823300956584457e-15	-5.473991532829522e-15	-6.2832426582835414e-15	-6.6494828909793215e-15	-6.278302232980936e-15	-6.8940247391900575e-15	-7.913101177668984e-15
142	-2.1741410362372976e-15	-3.108564274699741e-15	-2.6153223499545936e-15	-2.1346251922551473e-15	-2.0459244385634424e-15	-2.0645578110483766e-15	-1.5764785364707412e-15	-1.6622930829968496e-16	1.276776276012253e-15	1.7002163047304901e-15	1.7246417840960151e-15	2.0308228261744557e-15	1.8966949369268503e-15	1.7682696187296414e-15	9.253840977941849e-16	-8.103323884980217e-16	-3.491045548343303e-15	-5.310273971699397e-15	-6.6894725855169435e-15	-7.329160901936242e-15	-7.460759886769674e-15	-7.0815598558262686e-15	-4.755586365333187e-15	-1.952207508382072e-15	1.908454335363087e-15	3.660277107183245e-15	4.753627324522549e-15	5.68728119461869e-15	7.130062404645338e-15	7.731130366395197e-15	7.936428408054277e-15	9.174228961931943e-15	1.2265367311221542e-14	1.530197643669665e-14	1.5901180846399687e-14	1.384517235774207e-14	1.2058043290464346e-14	1.1762750305893741e-14	1.1685164635141871e-14	1.0392223849332375e-14	8.941207829186734e-15	9.19040175526151e-15	1.1326068486870499e-14	1.2517799134789574e-14	1.2572689477182002e-14	1.1459633403071208e-14	1.1816723393485973e-14	1.1199342372599236e-14	1.151192907452822e-14
143	-4.62208785266622e-16	-1.7049911864877742e-15	-2.5379516201324914e-15	-2.930714571892472e-15	-2.770761649511738e-15	-3.4091865708781997e-15	-4.207610061889745e-15	-4.00388740673089e-15	-3.0031312118204663e-15	-1.9789935816159133e-15	-2.2017087203854274e-15	-3.1099875172334107e-15	-3.369310846023975e-15	-2.5814934650420564e-15	-2.3572989772807882e-15	-3.592159177798156e-15	-5.584402535121175e-15	-5.9223417126847386e-15	-4.6915439547195156e-15	-3.045817919974214e-15	-2.5351265771245283e-15	-2.495479332314868e-15	-1.7520579066835326e-15	-1.5658688629273024e-15	-5.740909307875272e-16	-1.375939482760426e-15	-2.623771314924194e-15	-3.559562346881362e-15	-3.460011269434751e-15	-2.72074371680294e-15	-2.1880078249977457e-15	-2.658676825252052e-15	-3.572313749804682e-15	-4.276606036984628e-15	-4.1982955954591064e-15	-4.164564189501855e-15	-4.187101787312649e-15	-3.698592661592086e-15	-2.323553677579085e-15	-9.31536909102074e-16	-5.343820584610649e-16	-1.6493281763321674e-15	-2.696666019838945e-15	-3.568043747232732e-15	-2.8764359385724763e-15	-3.43847615473789e-15	-3.3477307982026723e-15	-3.403391910976871e-15	-3.149492186847822e-15
144	2.879275134228406e-16	1.3536244078644177e-15	2.119892266132432e-15	2.2429322291591294e-15	1.3538440750649098e-15	4.68015089168035e-17	-3.2586542343146166e-16	1.1605923108173796e-16	1.3379799593487077e-15	1.8657819857524267e-15	1.77474286671086e-15	1.9481826915671585e-15	2.2225308876745446e-15	2.563212028984003e-15	2.971143032366426e-15	3.698375339634276e-15	4.271647530227545e-15	3.866803471598339e-15	2.7321284533957117e-15	1.7555384937510592e-15	1.7478562840033106e-15	2.2542648386615823e-15	2.388788634507504e-15	1.6033134108657364e-15	1.4132320201718324e-16	-3.4510410336880918e-16	-6.123576193137695e-17	2.3729145597434823e-16	5.833248394279232e-16	3.0892455011552875e-16	3.995110584559061e-16	1.620756066216026e-15	3.3823916214812183e-15	5.340408224336142e-15	5.588285078609193e-15	4.542896164655106e-15	2.580047480798744e-15	1.152547967461655e-15	8.091703884989251e-16	1.6003660041741584e-15	2.7859212966633332e-15	3.680843636135402e-15	3.751206086511077e-15	3.61358565539455e-15	3.682593520360557e-15	4.746349713934169e-15	5.46136152548436e-15	5.775083200100767e-15	4.5182060059243955e-15
145	4.365508843153586e-15	5.049118908303879e-15	6.1086089883378904e-15	5.805389194690895e-15	4.031512742619638e-15	3.296117395239155e-15	4.757093042251466e-15	6.794972415680153e-15	6.932278461811103e-15	5.3031119563176635e-15	3.43590947305777e-15	2.816368352043246e-15	3.340140795949628e-15	3.757358674331445e-15	3.7914146505625136e-15	4.094084006443423e-15	4.654204720639244e-15	4.7474488669445426e-15	3.5604150680776656e-15	2.279127709286764e-15	2.3788163447456674e-15	3.1002214567935296e-15	3.932333907511204e-15	3.953386260649685e-15	2.8421051919797885e-15	2.8702756384876122e-15	3.5085689437080308e-15	4.360827973434704e-15	4.191821581043439e-15	2.9422134163117762e-15	9.912341753148987e-16	-4.679984791720477e-16	-5.578816250904228e-16	-4.672466912600886e-16	-8.568647269780369e-16	-1.9157905858880876e-15	-3.3541053078421787e-15	-4.528879473692628e-15	-5.329461957048046e-15	-5.3640433360543604e-15	-4.806481402894406e-15	-4.032451142246533e-15	-4.855598361397116e-15	-6.3535771672033815e-15	-8.76138781958329e-15	-7.493686696043506e-15	-6.346368687906607e-15	-5.620858544610496e-15	-6.863830132132629e-15
146	-1.1947712163821658e-15	-1.94856592168833e-15	-3.830987449536489e-15	-4.645325981562789e-15	-3.367513183897956e-15	-1.7393056366196019e-15	-1.381331408543822e-15	-1.57767907837022e-15	-1.981873071968182e-15	-1.6772946505207415e-15	-1.4835837406950094e-15	-1.9730721204245207e-15	-3.1047704400203704e-15	-3.68283995865761e-15	-3.582757522043475e-15	-3.4516112195560996e-15	-4.240433227522405e-15	-5.03732536527156e-15	-5.581404574821357e-15	-5.521918564061776e-15	-5.9206441105367835e-15	-6.229022774369959e-15	-6.6162325303185525e-15	-6.434126291544404e-15	-5.049778317971698e-15	-5.029756242282198e-15	-5.775304632502417e-15	-6.69711474234194e-15	-6.086756638994604e-15	-4.686268493913792e-15	-2.791980471894387e-15	-1.816642212162543e-15	-8.991734061586307e-16	-6.004053718571145e-16	6.936236951391314e-16	1.3913728085795032e-15	2.0216147377811063e-15	1.844392089054778e-15	1.4152470672360389e-15	7.901825961506208e-16	5.325864382483181e-16	1.3049067246544812e-16	2.1857854099681325e-16	-3.692588450882906e-16	3.4171873953074416e-16	-1.2990754767094444e-15	-1.7859347033697465e-15	-3.0515753211146946e-15	-3.4231883774845192e-15
147	-3.005868241321478e-15	-1.7532090942836602e-15	-4.383015733136536e-16	1.9576759364004878e-16	6.381419962686398e-17	-7.72284817856445e-16	-1.653460320491146e-15	-1.9806789125132314e-15	-2.596434331819369e-15	-3.423247093808071e-15	-3.2385939876842753e-15	-1.8085167362876895e-15	4.651706955410878e-16	1.887470533710175e-15	2.607642952595375e-15	3.3265025522319086e-15	3.972666105711199e-15	2.86372501898232e-15	5.551581597464866e-17	-2.9210695568873375e-15	-4.96825171012769e-15	-4.5234744380316076e-15	-4.636550468803834e-15	-4.838773041787127e-15	-5.016703904711982e-15	-5.298205061181754e-15	-5.346300596714075e-15	-5.518720255824072e-15	-5.143628155336167e-15	-4.581992558843456e-15	-3.2506431671293866e-15	-1.7449254762978657e-15	-4.0342822985423147e-16	4.075821672126276e-16	7.799454737096224e-16	5.323444756797595e-16	3.981082102975445e-17	-1.0808481148870518e-15	-1.649405561985136e-15	-1.8227645279352036e-15	-1.2172682217929194e-15	-1.2833064719595131e-15	-1.258557451308418e-15	-2.7640558826700644e-15	-1.5679198600197744e-15	-2.4183598717252815e-15	-1.4147340378360998e-15	-8.361750303187527e-16	-1.5989942751121596e-15
148	-3.6493686234270214e-15	-3.034470174425764e-15	-1.9801524307367267e-15	-1.6134828503753093e-15	-1.8363021648637297e-15	-2.2026068308781575e-15	-2.3092303217534005e-15	-2.1674792324156526e-15	-3.558358235215691e-15	-4.772325235866313e-15	-5.4296541488869025e-15	-4.718306989326489e-15	-4.1363998007028884e-15	-4.455230737450365e-15	-5.5086914891535875e-15	-5.571627225006355e-15	-4.993395103051147e-15	-3.7173024954217544e-15	-3.7452463657172084e-15	-4.3982146980212734e-15	-5.335406392843117e-15	-5.072718736827434e-15	-5.389676567858889e-15	-5.562759005072407e-15	-5.67672845954215e-15	-6.886108473258964e-15	-8.280381496319624e-15	-9.159573620356956e-15	-8.121602539702905e-15	-6.429313036629397e-15	-4.571391873403888e-15	-3.82817537906333e-15	-2.9682684961870734e-15	-2.6649899300287374e-15	-2.0885076160462908e-15	-2.2864535032639937e-15	-2.7522469096581675e-15	-2.9829419608390387e-15	-2.7560652111795832e-15	-2.9755974924833374e-15	-3.3123818539760515e-15	-3.5823254759286455e-15	-2.0936032302389915e-15	-1.1325591281232942e-15	5.203874533519795e-16	-1.18998372763828e-15	-1.0736599041834629e-15	-7.233868997983132e-16	-7.755514130884502e-16
149	6.75282255626397e-16	1.8440072274534007e-15	3.4458720036997038e-15	4.716829971951672e-15	4.447961571412726e-15	2.8998601636915146e-15	1.4452465208479365e-15	1.023089457196511e-15	1.6832320499443297e-15	1.6417485196806257e-15	1.1715800057011845e-15	1.306369241258879e-15	2.2961603295438753e-15	3.634791770203134e-15	4.620724735649568e-15	5.276923046887027e-15	5.884328231516034e-15	5.995132582750024e-15	5.5291915870167536e-15	4.501137088589292e-15	3.3052414352226944e-15	3.3316821826238316e-15	3.5155880793333304e-15	4.5266767942187345e-15	4.4162514389861974e-15	3.846558245488637e-15	2.9721671963422796e-15	2.637318325013427e-15	3.4284630307509943e-15	4.121577046529147e-15	4.6822441858511274e-15	5.5495233144898e-15	6.718277787848221e-15	8.585464032408268e-15	9.250780797855158e-15	8.7750003957067e-15	7.483693779452536e-15	6.839724043844804e-15	7.32036704833068e-15	8.225499487728203e-15	8.522305010916665e-15	7.958373606750012e-15	7.273622708522787e-15	7.246337794414162e-15	8.424250942778704e-15	9.004874355322226e-15	9.809232245381165e-15	1.0530448268178735e-14	1.0426058573756632e-14
150	-8.93715360990436e-16	-1.341996368221837e-15	-1.6210540241166902e-15	-1.271797152153549e-15	-5.469841129161424e-16	-6.276772149907282e-16	-1.3132872425709365e-15	-1.8420613722313376e-15	-2.0699831619436712e-15	-1.9475034847866265e-15	-2.4812377942207203e-15	-2.7630163076425676e-15	-2.9227513109500396e-15	-2.7505956619527575e-15	-2.7644533181514914e-15	-2.7868393357929447e-15	-3.1297129864829875e-15	-3.0098689025933033e-15	-3.2884658146209337e-15	-3.793339493183235e-15	-4.814133588800949e-15	-4.722532214061763e-15	-4.8435964499361e-15	-4.805634527041142e-15	-5.149229430431573e-15	-6.562246388916664e-15	-7.626318179589742e-15	-7.907224843412042e-15	-6.5442691441392726e-15	-5.619016292546652e-15	-4.761345055990611e-15	-3.7648052240550115e-15	-2.20070024578095e-15	-7.856008765386753e-16	-5.944035899813394e-16	-1.4861851187647983e-15	-2.613746956524136e-15	-2.8949732916189177e-15	-2.6149762323672608e-15	-2.577343732699942e-15	-2.382900184479657e-15	-2.057766007319405e-15	-9.035794909354059e-16	-7.637047275718493e-16	2.437913441953009e-16	-9.05067048564836e-16	-1.3145664378391382e-17	4.655007431036171e-16	-3.8513613132223224e-16
151	-1.0218784870365226e-15	4.263684441751149e-16	2.140283027562559e-15	2.2459678786566106e-15	6.488366564439675e-16	-4.0331989887615383e-16	4.0550918943382344e-16	1.919657083785191e-15	3.1165918824538162e-15	2.27045430770497e-15	7.640896878360434e-16	-8.511670389473968e-16	-9.443509540019045e-16	-4.583453680915906e-16	-2.4830719894236974e-16	-4.0322915374380256e-16	-4.148874397816818e-16	5.367974210344494e-16	1.3046694524855598e-15	7.276460263593017e-16	-7.791557860948883e-16	-3.560430781038954e-15	-5.318909918500843e-15	-7.476673970309662e-15	-1.1525484489414515e-14	-1.4722247983912878e-14	-1.686191428080906e-14	-1.670047362288786e-14	-1.6211929995402172e-14	-1.5433390598049682e-14	-1.5094622840808222e-14	-1.4324841328968183e-14	-1.3811637494762626e-14	-1.458387693175237e-14	-1.74483861973021e-14	-2.116889576366265e-14	-2.4306331047277558e-14	-2.6693188858496663e-14	-2.9040232681291426e-14	-3.110492311936983e-14	-3.2419908987826854e-14	-3.211432466353749e-14	-3.2313029006404996e-14	-3.257344108185535e-14	-3.5687517232285934e-14	-3.4523474733778705e-14	-3.423158768190101e-14	-3.385540185478671e-14	-3.6523612911322156e-14
152	4.0214111895349817e-16	-1.1285747836974089e-15	-2.6503537639836575e-15	-3.0114039925625413e-15	-1.9636628193073067e-15	-1.0377050977956916e-15	-1.1648083992168964e-15	-1.5886938131095549e-15	-8.813605103688765e-16	1.2725324616193848e-16	7.859139983032691e-16	4.892890198446866e-16	-4.827274419791992e-16	-9.403074100850843e-16	-7.701259529145211e-16	-1.160635760088009e-15	-2.7936757408596036e-15	-4.142959672127137e-15	-4.391649065966067e-15	-3.647698345555068e-15	-3.3378968180290064e-15	-3.8246344728655806e-15	-3.84421193036357e-15	-3.1840916955251078e-15	-1.5125141585734898e-15	-1.4944803126261822e-15	-2.2526830799201337e-15	-2.5930993740717126e-15	-1.08996455901195e-15	8.824069677694684e-16	2.451047531909785e-15	3.3695851151055765e-15	4.560153312414461e-15	6.179138489456117e-15	7.308808282528914e-15	6.511134903198271e-15	4.7507285083693764e-15	2.8829372858168674e-15	1.3868581334527457e-15	8.424402658112886e-17	-1.107052799328855e-15	-1.8575618974498776e-15	-1.9874518274039046e-15	-1.9637978793994186e-15	-1.9456815407800373e-15	-2.873534052829431e-15	-3.76085457558077e-15	-5.9134500055906666e-15	-7.611746963727986e-15
153	1.1248512057492843e-15	5.485442387639564e-16	-9.563179635475921e-17	-4.324692481420191e-16	4.482388483092325e-16	1.5486815735992764e-15	2.3121191272004292e-15	2.973568617428108e-15	3.3110733301198384e-15	3.150928917385843e-15	3.294197552760303e-15	3.0015931469185627e-15	2.046603327335132e-15	6.789251310013242e-16	7.270165892647578e-17	3.049887981846446e-16	4.515293465360643e-16	-6.648820168082988e-16	-2.5434046216319562e-15	-3.582156870103704e-15	-3.8483126919916615e-15	-2.272279781759109e-15	-8.086316137794322e-16	-1.6644862969261113e-16	1.8949032846057326e-17	-2.1049913765294574e-15	-4.522243564909716e-15	-6.403779492621131e-15	-5.877812150277584e-15	-4.137689750832033e-15	-1.4611730196454757e-15	9.097443910561067e-16	3.1168775798888837e-15	4.4309954335038256e-15	5.824916288378039e-15	6.15638512118878e-15	6.590814339676935e-15	6.707993896233163e-15	6.6744868849191424e-15	5.89288920147935e-15	4.8322889691136884e-15	3.402389051206704e-15	3.2570875839549067e-15	2.5035447351364264e-15	3.8681644097565245e-15	1.3177534238657503e-15	-2.987598455281881e-18	-1.3344211822481984e-15	-2.621589254730733e-15
154	-2.2171940230997774e-15	-2.878065415322471e-15	-2.0918510383392806e-15	-1.3604228937054118e-15	-9.422918670727904e-16	-1.1507769425466344e-15	-1.8092338867242824e-15	-1.5793932067472565e-15	-7.0271353878061e-16	1.093015487462801e-15	2.1434653138653425e-15	2.2726778522608612e-15	1.4587178710130001e-15	1.125237107463546e-15	1.2141552889396688e-15	8.243384482986394e-16	-1.110825165799605e-15	-1.7343233501461626e-15	-2.769408583825257e-15	-3.525928910665832e-15	-3.826209911036218e-15	-2.8024084873456613e-15	-2.337308428135567e-16	1.4480436330560502e-15	4.009160443174494e-15	5.0846717974370764e-15	7.155059954604352e-15	9.070931048627714e-15	1.0496878493825087e-14	1.0541192489029195e-14	1.1426880828604125e-14	1.402150568034883e-14	1.695327204078472e-14	1.7023255809368923e-14	1.4507273667716632e-14	1.22736382094654e-14	1.3281821395417625e-14	1.5715710642336515e-14	1.5914787225270835e-14	1.3101873310510593e-14	1.1123435184928706e-14	1.2274945017207346e-14	1.6003927543193777e-14	1.702120373720414e-14	1.705107441536394e-14	1.6124960120596172e-14	1.8639954546105687e-14	1.970278450568805e-14	2.0198672727640958e-14
155	6.773946682108356e-15	6.6444702986316e-15	5.6641414536150114e-15	4.276756829836773e-15	4.118747551883976e-15	5.035112930694684e-15	6.0236767336954314e-15	6.005402500329309e-15	5.193955941928292e-15	4.641021246591379e-15	5.36981322359181e-15	6.758327604960451e-15	7.319329564123068e-15	6.636583027198728e-15	5.28089483924818e-15	4.773088738916953e-15	5.42499390493113e-15	6.029730351771846e-15	5.564151246946127e-15	4.519879055483414e-15	3.636604601334455e-15	4.845414456270235e-15	6.599630000145777e-15	6.882556864022467e-15	5.938640248122174e-15	3.930140150263637e-15	3.3780647638101755e-15	3.763653294190301e-15	4.664174918285831e-15	4.819877551078854e-15	5.202384326186592e-15	6.594383930590257e-15	8.289817147619049e-15	9.164889826579203e-15	8.661007657308734e-15	8.299189799894445e-15	9.211855116863661e-15	1.0726526944654651e-14	1.1112488520099729e-14	1.0046371380116834e-14	9.213871584731341e-15	9.384695748887162e-15	1.020130245558275e-14	9.495156670809461e-15	8.75088159538032e-15	6.619675962005394e-15	7.145830992423675e-15	7.856920648022535e-15	7.0961163681257474e-15
156	1.9089528696472538e-16	-4.1377030060273693e-16	-2.0661026617477597e-15	-2.9302567500936056e-15	-2.1760097800814046e-15	-1.2683337836591244e-15	-1.4090833890081823e-15	-1.740594664901452e-15	-2.088919265979892e-15	-2.0398050063464637e-15	-1.9577432142135865e-15	-2.1742597329486232e-15	-2.8400408863477698e-15	-3.557810476531877e-15	-4.371557359534396e-15	-4.791746398384328e-15	-5.129328558905276e-15	-4.6513000727221914e-15	-4.276780529109203e-15	-4.126548240407722e-15	-4.847122369444327e-15	-5.0604934202267065e-15	-5.245181095124713e-15	-5.006986335694884e-15	-4.501127721334557e-15	-5.382862178655256e-15	-6.79836263932289e-15	-8.248703509353003e-15	-8.396968801119262e-15	-8.024935700421559e-15	-6.828251392937545e-15	-5.76533547081137e-15	-4.3587902014163484e-15	-3.727413187510599e-15	-2.9926076231286835e-15	-3.0006423982800716e-15	-2.9938271950464995e-15	-3.143886182052828e-15	-3.1052183515680653e-15	-3.0321170537739948e-15	-2.646124399743944e-15	-2.527993749754211e-15	-1.8841483864226783e-15	-2.2087236621745174e-15	-1.4324225189072208e-15	-3.452653689576087e-15	-4.117715056057391e-15	-4.949230194640526e-15	-5.195072976401305e-15
157	-6.024422337074781e-16	-1.918984239659197e-15	-2.093408710458186e-15	-1.8338556136580227e-15	-1.6172873255018812e-15	-2.5358540171655846e-15	-3.6728052906427235e-15	-3.97573505310603e-15	-3.815690404017951e-15	-3.1329519293393454e-15	-3.0329516444386882e-15	-2.737374785021166e-15	-2.0469701377115407e-15	-1.4738055897366658e-15	-2.3145404257700196e-15	-4.198200599387296e-15	-5.597638417085225e-15	-5.077742211044945e-15	-3.587633954856394e-15	-2.5741630471276027e-15	-2.4183311237803625e-15	-2.3827332734000964e-15	-1.3710693385183888e-15	-1.7294045709747215e-15	-1.7087955442234882e-15	-2.446425455602103e-15	-2.8046338060332252e-15	-2.965001917935663e-15	-2.964910015465397e-15	-2.9295848319967664e-15	-2.5557358987755174e-15	-2.4135674147354523e-15	-2.991600269673389e-15	-4.5169535967077256e-15	-6.147291907596141e-15	-7.256645292301838e-15	-7.766331857169397e-15	-7.102804597644859e-15	-6.120779412055281e-15	-5.42969097767007e-15	-5.668703506453654e-15	-6.7081095914878454e-15	-7.38287966695439e-15	-7.957024133534256e-15	-7.735117626390265e-15	-8.582571032502291e-15	-9.486376733084645e-15	-9.921195192245666e-15	-9.940401435686411e-15
158	4.722892537392836e-16	-1.246540788961695e-15	-2.885544297521515e-15	-3.2865228014164257e-15	-2.368425241665843e-15	-2.196503222097682e-15	-3.1975095580444188e-15	-3.802508106446131e-15	-2.197650979903393e-15	5.686922307817702e-16	2.5513064865759633e-15	3.0250853316639637e-15	2.2713342955850707e-15	1.6210999124415082e-15	5.903013997326479e-16	-1.4665248649449706e-15	-3.742453596169741e-15	-4.687014287632047e-15	-3.996811707248306e-15	-3.2855267894381667e-15	-3.992761260121806e-15	-5.01276769071989e-15	-4.163455712790785e-15	-3.1568362397891447e-15	-9.713433781930856e-16	-1.281451404409043e-15	-2.300719032868173e-15	-3.8604177531312226e-15	-3.618315127578726e-15	-2.4738541142473567e-15	-8.864606518289219e-16	1.3177267635842586e-16	2.922269714349988e-16	-7.184175893893544e-17	-3.787735992611115e-16	-8.491642974461642e-16	-5.06019164331189e-16	5.798450711448953e-16	1.9020173625793253e-15	2.5736725083879282e-15	2.001322063943166e-15	8.146119822243989e-16	5.833847392262083e-16	1.0485977652440567e-15	2.227532441949306e-15	1.46665049457951e-15	5.718615017888381e-16	-4.0232506554000366e-16	-7.570154885299737e-16
159	-3.3397282329770217e-15	-5.10600861123209e-15	-8.241440648613191e-15	-1.0865320214775783e-14	-1.0865525601001055e-14	-8.765135978741407e-15	-7.289442246411263e-15	-6.696192472468814e-15	-6.148531291138985e-15	-4.867743925872992e-15	-2.375433406129246e-15	-1.1919954024416863e-15	-1.7441557552563866e-15	-3.3956617963314612e-15	-5.304487102679098e-15	-7.02156121018026e-15	-8.022805273555445e-15	-8.846972533135199e-15	-9.280138547424657e-15	-1.0122453559880617e-14	-1.157364419421842e-14	-1.2119024345563838e-14	-1.0363333228122469e-14	-8.925807131340892e-15	-7.606897503169162e-15	-9.063381304227521e-15	-1.0050371398653897e-14	-9.588029884633021e-15	-7.991858083524844e-15	-5.8181961062194816e-15	-4.137304912952552e-15	-2.2557666583764897e-15	-9.68223343189705e-17	5.071480715631368e-16	-5.151837219581154e-16	-3.946860882562083e-15	-6.042633463901012e-15	-7.325666866062888e-15	-8.624593918243975e-15	-1.0777626838270952e-14	-1.2854605890904376e-14	-1.3804639603428051e-14	-1.3603051008988317e-14	-1.4591774727251023e-14	-1.5661854872902713e-14	-1.8596949413510677e-14	-2.0122761730368127e-14	-2.237213271236901e-14	-2.4599236342213467e-14
160	-9.354714972523062e-17	4.956770091291446e-16	1.6604016877866395e-15	3.5781294873617436e-15	5.395926119009868e-15	5.5253009609741074e-15	4.302258052663567e-15	2.6203392299692818e-15	1.829614030954605e-15	4.0137454568540517e-16	-2.056075273770041e-15	-5.049946281805672e-15	-7.715691045584314e-15	-8.827908643886036e-15	-8.211045544883066e-15	-6.469613033550165e-15	-4.7309166044377455e-15	-3.873673661314362e-15	-3.754280383446694e-15	-3.993159953386035e-15	-4.2896385690473206e-15	-4.244935285365766e-15	-3.359543279707525e-15	-2.2485738265329416e-15	-1.2209300107767214e-15	-1.2513575309162244e-15	-2.383437802248939e-15	-3.836661676037225e-15	-4.121096720726795e-15	-3.875358759448039e-15	-3.77121029194818e-15	-4.366920972850068e-15	-5.61394128739406e-15	-6.037643307633932e-15	-6.159577795307278e-15	-5.618656569519315e-15	-5.4621746429433e-15	-5.5857025023011794e-15	-6.24314062631126e-15	-6.717320630488075e-15	-6.401688230506691e-15	-4.951358356626616e-15	-3.630388526701689e-15	-3.938487476198862e-15	-5.831108761375426e-15	-8.165731316186877e-15	-8.859092804503688e-15	-8.710190618425639e-15	-8.809780092518424e-15
161	1.3382913312053515e-15	3.718807806459341e-15	6.329895440935911e-15	6.646406435258951e-15	4.43341165122473e-15	1.6232987175851457e-15	5.990357700737913e-16	8.228738984200058e-16	7.802972064248211e-16	-1.098089717176674e-15	-3.79488140260487e-15	-5.5805462124087444e-15	-5.854830605943629e-15	-5.4819664007448686e-15	-4.657600576772653e-15	-2.6749058807083796e-15	-2.905021167566576e-16	2.7678058636812666e-15	3.466129318071274e-15	2.0449118560407343e-15	-3.4956826188384086e-16	-3.424858147477371e-15	-5.681510570323936e-15	-7.656823034845374e-15	-8.97052138640004e-15	-9.384258845544533e-15	-1.0111091266493037e-14	-1.0970680204796743e-14	-1.1174766642342e-14	-1.017268344318547e-14	-8.96988196966362e-15	-8.901840398160061e-15	-1.0150786037654873e-14	-1.1649489247603234e-14	-1.2485892082954352e-14	-1.2353049290535822e-14	-1.2422351872826956e-14	-1.283583918850375e-14	-1.3929704550602188e-14	-1.5293885242134476e-14	-1.6760139706483805e-14	-1.7179282187171546e-14	-1.715198935338639e-14	-1.6772018828361856e-14	-1.8676616235460698e-14	-1.9752473449599176e-14	-2.1044709844522308e-14	-2.1037673617153683e-14	-2.1047116953958058e-14
162	-8.513876974658631e-17	1.1090083743116101e-15	2.9387217051040518e-15	4.3464867155021265e-15	4.3614769380056616e-15	3.4794256738881008e-15	3.279641512352324e-15	3.803596396457784e-15	4.191273761697094e-15	3.840838162031969e-15	2.331503505110538e-15	1.1715012020173502e-15	2.679564752138264e-16	-4.040846425312136e-16	-6.773986397884995e-16	-6.800889851698279e-17	5.581015541008301e-16	6.851477818172214e-16	-4.98913752039625e-16	-2.1775178152403887e-15	-3.1698406526811293e-15	-3.00498396724333e-15	-1.985963219113999e-15	-1.1606284686128299e-15	-1.2636001898039367e-15	-2.0065546239292055e-15	-2.789653393058059e-15	-3.031179433233536e-15	-1.9279823536680417e-15	-1.2778730482812551e-15	-1.8177601956090035e-15	-3.402679650085734e-15	-4.8903998433408425e-15	-4.746672110802988e-15	-3.8289198331850006e-15	-3.0261624993067066e-15	-3.807353922100798e-15	-5.1400079898575515e-15	-6.174831110224392e-15	-6.191606747131444e-15	-5.834018376915464e-15	-5.690582156459177e-15	-6.056297342841998e-15	-6.0937972675143334e-15	-5.740110568868024e-15	-5.063200314676108e-15	-5.221571739572936e-15	-6.030077375219966e-15	-7.228887762493108e-15
163	4.400988801646547e-15	4.603259556898895e-15	5.790532334151186e-15	6.879249658592293e-15	7.242712480241849e-15	5.9484839417348235e-15	4.359378247866865e-15	2.9813647208901447e-15	3.675166739965982e-15	2.3087286522340574e-15	9.020367297496515e-17	-2.6159250124359374e-15	-3.929924840889459e-15	-3.3483606196667506e-15	-1.0040758574672689e-15	1.4184230085502053e-15	2.35510799801302e-15	2.330627906341378e-15	1.4990065989427149e-15	4.583030912335513e-16	-1.4547149650459624e-15	-3.5004955286053862e-15	-5.202548890237811e-15	-5.84893030666564e-15	-5.314328287877304e-15	-5.199873165250151e-15	-6.150945418391495e-15	-7.225684096786287e-15	-6.9730422221531625e-15	-6.705184113354915e-15	-7.437715652226011e-15	-9.3098821944605e-15	-1.1558274427118714e-14	-1.1584320524591527e-14	-1.0598526773880753e-14	-9.181908719885788e-15	-8.68861604284281e-15	-8.793619036475322e-15	-9.068880910167411e-15	-9.43369184566023e-15	-9.909167888875402e-15	-9.828777771212195e-15	-8.793173880116112e-15	-8.048922714839861e-15	-7.84466889298733e-15	-9.799966106985642e-15	-1.0681955168365684e-14	-1.0535135186034826e-14	-1.0238318253843874e-14
164	-1.7842494241538515e-15	-7.502589716289972e-16	1.5358985136107827e-15	3.752480738259261e-15	4.7238818960620744e-15	3.901861116051231e-15	2.5468355221852774e-15	7.656284095338046e-16	-3.93034205620073e-16	-3.54301069223362e-15	-8.033497576404186e-15	-1.2385625958818484e-14	-1.425466829647774e-14	-1.281422974356934e-14	-9.132079587842078e-15	-5.499131467031448e-15	-3.8980860260253284e-15	-3.3163104394137564e-15	-3.411379726557584e-15	-3.6439724676523005e-15	-4.064130406304263e-15	-5.469287459687114e-15	-6.1907198354960355e-15	-6.528366544052389e-15	-7.029762610611604e-15	-8.463691087103854e-15	-1.105857532112345e-14	-1.3181029485569848e-14	-1.3272975234149928e-14	-1.2226051070019333e-14	-1.238995847341423e-14	-1.4470032308982126e-14	-1.744235630715884e-14	-1.837994015486812e-14	-1.7703294803163446e-14	-1.604956000513631e-14	-1.4963116699901264e-14	-1.4388475732969772e-14	-1.4477113077106478e-14	-1.4948554481026602e-14	-1.573179103706404e-14	-1.538794414627141e-14	-1.459237652777901e-14	-1.3790361607380171e-14	-1.5689428129739664e-14	-1.710716788584251e-14	-1.836695703656262e-14	-1.822709108874635e-14	-1.8557321736908247e-14
165	2.976800831224943e-15	4.160115553968178e-15	6.3840444581342235e-15	6.906526920333085e-15	5.497533294825976e-15	3.188672659087371e-15	2.1146612207320027e-15	2.516250856508764e-15	1.905041958054797e-15	2.6053925852161883e-16	-1.9065464727083737e-15	-2.6738177495175084e-15	-1.845055004349913e-15	-9.73769286163859e-16	-8.359710714044114e-16	-7.54067209583134e-16	-9.648422060381626e-16	-5.832774916663004e-16	-2.0667882507434794e-15	-4.567827164553302e-15	-7.827458675457709e-15	-8.835681368487302e-15	-9.548447653269465e-15	-9.926320088455835e-15	-1.030082575783617e-14	-1.2116744347846675e-14	-1.3840911154557343e-14	-1.5041832671247477e-14	-1.4020215296347852e-14	-1.3162318933247627e-14	-1.2571778525796707e-14	-1.2603786956143986e-14	-1.2462547835855285e-14	-1.2567922468115469e-14	-1.35581182640739e-14	-1.4730262799567705e-14	-1.6073690714497104e-14	-1.641086739647564e-14	-1.599355952543109e-14	-1.5607689006052916e-14	-1.493867806371666e-14	-1.4498045270223912e-14	-1.3728788415859745e-14	-1.4980418938379998e-14	-1.4959305985678803e-14	-1.7027279351133e-14	-1.530272965257289e-14	-1.3847165842436843e-14	-1.4569839872451348e-14
166	1.2182854169958883e-16	8.059775333102892e-16	2.12152993046681e-15	3.0741585463038787e-15	2.506940347029073e-15	4.702742852189969e-16	-1.7579796597098521e-15	-2.928232662097635e-15	-3.4329803141842066e-15	-3.1138327942494555e-15	-2.139382877365358e-15	-2.286361005503273e-16	1.877339144120944e-15	3.4654086905530214e-15	4.927127894809232e-15	6.0177205274066176e-15	6.232060896308343e-15	4.5148077931871946e-15	1.9816682840681494e-15	4.2731117494209936e-17	-1.0473883029870715e-15	-6.552077450142571e-16	-1.4558909557030087e-15	-1.708431101615404e-15	-1.6839319096381102e-15	-1.2044037087882619e-15	-1.1649388238594276e-15	-1.1240766813159765e-15	-2.917159254383021e-16	6.936025322767344e-16	1.7506665468589597e-15	2.385080586651691e-15	2.785278515049519e-15	4.269015551024919e-15	5.810452945524786e-15	6.477214624468158e-15	5.340892906219653e-15	3.5603569358868066e-15	3.0482213744406047e-15	4.0922811309508386e-15	5.700953055253229e-15	5.956653208807456e-15	5.27686327401575e-15	4.0329843629324866e-15	5.582116733376887e-15	5.955929761997768e-15	7.616798697907741e-15	8.227943248638844e-15	7.906213318511325e-15
167	6.181951748253578e-15	7.363895026507038e-15	9.254389055666704e-15	9.480162499485541e-15	7.699387888426777e-15	5.607376270555786e-15	4.608151889175265e-15	4.9682998294907445e-15	3.669065748033727e-15	2.191895350698138e-15	1.1940828250905787e-15	2.7120683492445113e-15	5.412387925506393e-15	7.051529826573456e-15	7.522423516284678e-15	7.870302996635063e-15	8.967765539450704e-15	9.438875987438429e-15	8.208220730629743e-15	6.4889041755597136e-15	5.554984793783522e-15	8.415136646260607e-15	9.634953309576822e-15	1.0427465463389361e-14	1.0004390974437906e-14	9.230657081484998e-15	9.51132671557236e-15	1.0198301742003874e-14	1.1108071796328335e-14	1.086658622493958e-14	1.1076005371372517e-14	1.1877870728997663e-14	1.3850899742425389e-14	1.5616123071145473e-14	1.694176534291507e-14	1.7868956540365374e-14	1.802361537817414e-14	1.8222193055806967e-14	1.893420829824763e-14	1.954578210858917e-14	2.028222336295879e-14	2.0446436810968068e-14	2.1513672134068438e-14	2.1683738197062337e-14	2.5006300660389166e-14	2.4831075738788908e-14	2.7992780980477362e-14	3.019828128560618e-14	3.131224836510969e-14
168	-5.021214022876456e-15	-5.315529287360773e-15	-5.1287568063140316e-15	-5.189729577961861e-15	-5.251819693686822e-15	-5.289668112323027e-15	-5.5232316257889226e-15	-5.683884519462889e-15	-6.293225733436035e-15	-6.688582665109771e-15	-6.750553107387704e-15	-7.443032224359713e-15	-8.367532622964671e-15	-9.064614918354433e-15	-8.657277607723028e-15	-7.691576927824394e-15	-7.391647532758524e-15	-7.821739960052723e-15	-8.617348878964544e-15	-8.648297552671208e-15	-7.706660411746105e-15	-7.034596753157734e-15	-6.665447266587742e-15	-6.6599062183980764e-15	-5.570749835535807e-15	-4.80369446313243e-15	-4.852882994504239e-15	-5.697622877346375e-15	-6.7371337587487025e-15	-6.606111407766806e-15	-5.583081634783663e-15	-4.830702137331989e-15	-4.220538084284882e-15	-4.553057083518296e-15	-4.410934983409497e-15	-4.586119987346064e-15	-4.822233974867463e-15	-5.58102735864216e-15	-6.355227310102145e-15	-7.078047247608635e-15	-7.49341157579225e-15	-7.937830461986642e-15	-8.151783883015608e-15	-8.655881267462119e-15	-8.748129286879348e-15	-8.72318553149008e-15	-8.300368005193612e-15	-8.594171326008725e-15	-8.826684494580435e-15
169	-3.496104451783702e-16	-8.429513329717263e-16	-8.857595500086566e-16	-2.674572445617427e-16	6.309914804258021e-16	5.674569978587826e-16	-4.984664957910366e-16	-1.953315116871385e-15	-2.5971950782342017e-15	-3.699310349706958e-15	-5.3539085685487205e-15	-7.329558305897142e-15	-8.652845954057798e-15	-8.310501608827997e-15	-6.1327693725078935e-15	-3.718082715855959e-15	-2.7598229457247397e-15	-3.2959520015488545e-15	-4.349330118879601e-15	-4.536817205786375e-15	-3.66371211778297e-15	-2.760740917265865e-15	-2.013913514485559e-15	-2.3172033838724965e-15	-2.459717720908189e-15	-2.728233844837858e-15	-3.3006824008035e-15	-4.064904405482538e-15	-4.0901073609309815e-15	-3.58623991414992e-15	-2.615371432909387e-15	-2.1807408665070658e-15	-2.839141887926468e-15	-3.692214868243681e-15	-4.129757948170701e-15	-3.3973497721027375e-15	-2.682890847787908e-15	-2.6761676934959955e-15	-3.746859067920665e-15	-4.596266231325783e-15	-4.376252028961642e-15	-3.2036917061664893e-15	-2.4829941671163385e-15	-2.7524487512613462e-15	-3.9933257878870595e-15	-4.810906311385814e-15	-4.99587651903104e-15	-4.98325231047023e-15	-4.741209204455896e-15
170	-1.678389093061459e-15	-2.1531463067588464e-15	-1.5929604705518676e-15	9.801402906306765e-17	2.2279237707572247e-15	3.098355031593898e-15	2.4153170323103284e-15	9.756373221205505e-16	-5.742100654065274e-16	-3.0355077897696068e-15	-6.4419992475530334e-15	-9.669289998620385e-15	-1.1261829278468639e-14	-1.0427023500762979e-14	-8.050528337251533e-15	-5.774572136917481e-15	-5.057400412761641e-15	-4.7743595478841905e-15	-4.975965937288518e-15	-4.78534217505194e-15	-4.676927295204425e-15	-4.589106806165888e-15	-4.854333236667287e-15	-5.046361721061487e-15	-4.2161599475317444e-15	-3.664226616029594e-15	-4.044174821868388e-15	-5.5835446625674456e-15	-6.312078475607337e-15	-6.237071153328267e-15	-5.660995210544209e-15	-6.122395870022398e-15	-7.293534127456836e-15	-7.767944765846067e-15	-6.967259025573037e-15	-5.5126054430500095e-15	-5.1898380782074535e-15	-5.662466634270149e-15	-6.008712159591846e-15	-5.6292984010139084e-15	-4.962800243749457e-15	-4.519523233438188e-15	-4.0468186651903206e-15	-4.2226603408544884e-15	-4.667173763001672e-15	-6.853546611748556e-15	-7.551899084022672e-15	-7.303950249411289e-15	-6.592787304518251e-15
171	-4.230823995691244e-15	-4.370139116568401e-15	-4.9294839688296245e-15	-5.221534324079522e-15	-4.7807060908322895e-15	-4.172866565560785e-15	-4.598137924905925e-15	-5.7484353739539444e-15	-6.86797206370868e-15	-7.302736075134944e-15	-7.630390418056817e-15	-8.515857623025438e-15	-9.807717933098354e-15	-1.021429559978384e-14	-9.07920584056087e-15	-7.592057180366192e-15	-7.565905744160922e-15	-8.43792811787404e-15	-9.426874565776347e-15	-9.292975202194663e-15	-8.156481309937419e-15	-7.513821379924164e-15	-7.189691999455327e-15	-6.759062933444953e-15	-5.63732736909391e-15	-4.636002664607557e-15	-4.842085017339003e-15	-5.864677931011622e-15	-6.724564819142231e-15	-6.89037597038143e-15	-6.514965251806276e-15	-6.606081819011373e-15	-6.873210686707784e-15	-7.12444744588087e-15	-6.65880695143901e-15	-6.528824006736379e-15	-6.959189651557902e-15	-7.744016448025593e-15	-8.160021482266242e-15	-7.898449521295928e-15	-7.634671158618177e-15	-7.99424697340997e-15	-8.935750937511556e-15	-9.562379894902661e-15	-1.0023598373529608e-14	-9.976584309806966e-15	-1.0090854812291338e-14	-1.0477594231534689e-14	-1.0061120273954592e-14
172	-3.5149340545123642e-15	-3.3842462012884296e-15	-1.9417947408483665e-15	-4.259401102683101e-16	-2.428573169463069e-18	-8.257874938858492e-16	-2.1524222110157235e-15	-3.2342212848985514e-15	-3.2782743641597763e-15	-3.209375366853373e-15	-4.077732906760772e-15	-6.0894343734048775e-15	-7.979914229775646e-15	-8.349375854565753e-15	-6.899591614101576e-15	-5.551468322609009e-15	-5.84776538859769e-15	-6.034594010539005e-15	-4.912669563681812e-15	-2.7676510908308505e-15	-8.477831169678215e-16	-1.3112558977392693e-15	-7.618424493813601e-16	7.32893100031066e-16	3.2503773897013758e-15	4.216549371203045e-15	2.973306583433032e-15	1.1196773430985436e-15	5.965399088557524e-16	1.2954194736198306e-15	1.36706134770079e-15	2.331670758944306e-17	-2.1546853137659604e-15	-3.3886891960536432e-15	-4.012822941219673e-15	-4.680102681769418e-15	-5.769623971748468e-15	-6.620342684226131e-15	-6.838783054936546e-15	-6.399167061843243e-15	-6.1134992297681015e-15	-5.835288771757752e-15	-5.1834043358051735e-15	-3.2181158139004406e-15	-2.0884193637350255e-15	-5.965182134198572e-16	-1.6756833999720694e-15	-2.5469538382778356e-15	-8.164231096353971e-16
173	-5.606525121577783e-15	-4.2654487343753075e-15	-4.284332203453645e-15	-4.772188046155393e-15	-4.38274893771571e-15	-2.988998830275532e-15	-1.4563147859695476e-15	-5.659328799743729e-16	1.4194992548936775e-16	9.34032133166009e-16	1.3096655672623898e-15	8.050558608741902e-16	2.327639828167174e-16	4.936162191490187e-16	1.0011179723208246e-15	-1.7596607954286388e-16	-3.4962795660019722e-15	-4.870077573254174e-15	-3.26056872222626e-15	7.530571022635135e-16	4.64945427062599e-15	5.601805996388662e-15	5.825033446668855e-15	5.786035175991319e-15	6.5412945468781865e-15	6.81530182942268e-15	6.929445955718127e-15	6.7391653210520985e-15	6.1314351751820046e-15	5.436384661943299e-15	4.317856364994004e-15	4.375621695776893e-15	5.767908850967255e-15	8.146718818985497e-15	9.084083723102059e-15	8.679285999600415e-15	7.725477867222242e-15	7.85978766975635e-15	8.26629653583316e-15	8.404993222637046e-15	8.123235928271751e-15	8.127230705101296e-15	8.325006718731296e-15	8.697262187227314e-15	8.075663646768569e-15	1.0070131711618517e-14	1.2745725787262057e-14	1.5534756333217576e-14	1.8642195740623114e-14
174	6.095325400043357e-15	5.462913804124221e-15	5.338047078503543e-15	5.73049963199353e-15	6.649111256477893e-15	6.865201731279034e-15	6.637539585779611e-15	5.977894722649087e-15	5.888265614715854e-15	4.5749182002633195e-15	1.784540902019767e-15	-1.0081228464730806e-15	-1.9091486708649474e-15	-7.439307055404533e-16	1.1204120768773006e-15	1.6316533510097319e-15	1.2093419310060646e-15	2.292022185950117e-15	5.4829201095261955e-15	9.260621685276094e-15	1.1317894513524185e-14	1.159209022920095e-14	1.1778617149844244e-14	1.2602517050170204e-14	1.427716274573755e-14	1.4739143056585733e-14	1.443679528050949e-14	1.348070598045876e-14	1.3102132613180903e-14	1.2530283455017072e-14	1.1222553320718191e-14	9.444392662922532e-15	6.736327057171209e-15	4.985893258519044e-15	3.02123511683196e-15	2.630078132808562e-15	3.0176522436831664e-15	4.214128525189697e-15	5.058777066039416e-15	5.402842142056495e-15	6.228754392319731e-15	8.28905879067768e-15	1.1280689885910312e-14	1.3249634013725307e-14	1.4028166631091865e-14	1.3187075615303161e-14	1.349171793179403e-14	1.5410709884076728e-14	1.808681875778572e-14
175	-3.940357279941525e-15	-4.7140384543660886e-15	-4.7415612671927e-15	-5.013010750637482e-15	-5.0225413413807964e-15	-4.4252202429588805e-15	-3.567517121644857e-15	-2.7835762162727494e-15	-3.0981354129517506e-15	-4.172874460667661e-15	-5.184818531762825e-15	-5.8201869791991864e-15	-5.588782566828137e-15	-5.3892761302937235e-15	-5.212661415879359e-15	-5.8141017856220744e-15	-7.049216178045719e-15	-7.240267772891669e-15	-7.195831812805525e-15	-6.95645574556184e-15	-6.395268789376648e-15	-5.200301805131076e-15	-3.663648707536189e-15	-2.505631961834854e-15	-1.989430513591263e-15	-2.3823816746976213e-15	-2.994408172481195e-15	-2.7514459169813154e-15	-2.424712275305382e-15	-1.888920511977029e-15	-1.1211061166142994e-15	-4.326186133951502e-16	-5.1686365363295514e-17	-1.119867545264664e-15	-2.230677228592098e-15	-3.021517571588803e-15	-3.051931246708513e-15	-3.3944439462856848e-15	-4.456303712417195e-15	-5.514730637218356e-15	-5.267245166886323e-15	-4.063519519368994e-15	-2.8122832839598978e-15	-3.0768985302594203e-15	-3.3101228196144767e-15	-3.6504575792258965e-15	-3.016779518364369e-15	-3.284134046977946e-15	-3.4698152869658415e-15
176	8.88519241100777e-16	1.0723215784469928e-15	1.4770842818687109e-15	2.8026649495679543e-15	4.668842005308668e-15	5.15956725668513e-15	4.009484322573056e-15	1.915648100044816e-15	5.2266134890721e-16	-1.5267477094904959e-15	-4.402736533954602e-15	-7.521687429674164e-15	-9.647261191550922e-15	-9.538886869239654e-15	-7.3393592067574e-15	-4.734929945990067e-15	-3.441127373300249e-15	-2.8065303063776768e-15	-2.5662993636328926e-15	-2.185070347436247e-15	-2.2989930065565474e-15	-2.610797803328881e-15	-2.709507060251991e-15	-2.525858519067138e-15	-1.6507450458410245e-15	-1.581994117970939e-15	-2.683517067586403e-15	-4.5452942068184184e-15	-5.569844063293015e-15	-6.421818834847651e-15	-7.473794159948283e-15	-8.928971015701956e-15	-9.998189622043865e-15	-8.963441270944588e-15	-7.162302371436025e-15	-5.329965626870594e-15	-5.078426382472027e-15	-5.613700660735457e-15	-6.117497348786923e-15	-5.935338371655171e-15	-5.379496394542873e-15	-4.6284637420347945e-15	-4.065570455577216e-15	-4.309505144253469e-15	-4.853176214454493e-15	-6.217707395699776e-15	-6.4808920772100135e-15	-6.485111106567879e-15	-6.5653065565009104e-15
177	-2.7386237368105123e-15	-1.5504108048906904e-15	-2.7439772442762234e-16	5.018540521362634e-16	7.205483807671015e-16	2.918844542205882e-16	-3.2902640475707936e-16	-6.349200981440458e-16	-1.43210860206927e-15	-2.7927659985646464e-15	-5.196925226571075e-15	-7.490994367146849e-15	-8.979987831568201e-15	-9.488652552724556e-15	-9.075247899615081e-15	-7.417179907722542e-15	-5.33039309513043e-15	-2.947002073990689e-15	-3.063929701812935e-15	-5.195640302455174e-15	-7.614425852123448e-15	-8.245220123657764e-15	-7.250621199283658e-15	-6.29195649590103e-15	-6.319184618084988e-15	-7.134216358306475e-15	-7.723777162745011e-15	-8.125245102332507e-15	-8.525234730385755e-15	-9.946992124157772e-15	-1.1499721895085835e-14	-1.2575082760619127e-14	-1.2446027425867595e-14	-1.1924490303983226e-14	-1.1342766644739102e-14	-1.0715933307818876e-14	-1.0375531598035246e-14	-1.0376320844611921e-14	-1.0855182613149702e-14	-1.1294382087190186e-14	-1.0951337484445464e-14	-9.979609009221184e-15	-9.216542841408674e-15	-1.0106299622153336e-14	-1.1702593451880898e-14	-1.356421950864738e-14	-1.3859586456889289e-14	-1.4016935450716675e-14	-1.467877261277404e-14
178	3.0846029348024984e-16	2.315109273937771e-15	4.310669575276695e-15	5.092326322460331e-15	4.2576030932566346e-15	3.0144055747744406e-15	2.6813940343002055e-15	2.9750713710105022e-15	3.4057920481005887e-15	2.173442407410632e-15	5.899414414016124e-16	-1.0903844105030806e-15	-1.2441687642973666e-15	-6.46930271009362e-16	2.0461315433427521e-16	9.368374101033508e-16	1.6058028276412925e-15	1.7483696324744964e-15	9.464454312499543e-16	-1.0837260899875444e-15	-2.9983507299451988e-15	-4.2245718314731256e-15	-3.4028399261005236e-15	-1.936365275470846e-15	-1.5837759695116002e-15	-2.2555432640983874e-15	-3.4876159370567347e-15	-4.248489404742974e-15	-4.9793149607584794e-15	-5.291960681862332e-15	-5.936719762685864e-15	-6.66963732485988e-15	-7.317699050994782e-15	-7.868883710483046e-15	-7.934902484311674e-15	-7.733275150659337e-15	-7.352364681661945e-15	-7.732438119718535e-15	-8.735564151225534e-15	-9.699742604946172e-15	-9.893755860387395e-15	-9.152457469255379e-15	-8.47951414884552e-15	-8.455528859324984e-15	-9.998973551524023e-15	-1.0250468131384372e-14	-1.052327228479972e-14	-9.958383940522097e-15	-9.728721849648163e-15
179	-4.134815614428247e-15	-3.946398104498734e-15	-4.047481445493522e-15	-4.167788570996978e-15	-3.9277563169760426e-15	-2.878617831975014e-15	-1.6188455487757089e-15	-1.0468231140221824e-15	-2.0647053232461627e-15	-3.9519270784134525e-15	-5.204336308399138e-15	-5.5158213373612835e-15	-5.940047088960198e-15	-7.0836252168837576e-15	-8.395066350759456e-15	-8.375284221493325e-15	-7.343588304271968e-15	-6.063844091347788e-15	-6.189697252005464e-15	-7.234915706924207e-15	-7.813530589362432e-15	-7.729618140947564e-15	-7.454681738182075e-15	-7.413164170386215e-15	-8.093214940982086e-15	-8.644453205188262e-15	-9.012486468394739e-15	-9.037154386150928e-15	-8.807735159138627e-15	-8.295813621300049e-15	-7.263060555787316e-15	-6.380907353610616e-15	-5.613401060148954e-15	-6.052412579734103e-15	-6.5573214319124556e-15	-7.275344208940421e-15	-7.786248603074646e-15	-8.529368895694826e-15	-9.623109796814442e-15	-1.0506666873193135e-14	-1.0518036751310829e-14	-9.653645528747826e-15	-8.899914129422147e-15	-9.334487415265776e-15	-1.0805904380806756e-14	-1.1963505019309818e-14	-1.20270934054226e-14	-1.190589402724898e-14	-1.2217873159475337e-14
180	-3.4983360403081092e-15	-3.013560680358246e-15	-2.3265729833431295e-15	-2.056202970394918e-15	-2.597137689958189e-15	-3.4885753655208794e-15	-3.60760282991e-15	-2.922104808169584e-15	-2.0902556561210985e-15	-1.7241083231219865e-15	-1.7459077697802989e-15	-1.3398475632174103e-15	-1.0427168591637906e-15	-1.2964829739418592e-15	-1.8908224347578723e-15	-1.983025341476435e-15	-1.6794314692440386e-15	-1.3300095738735425e-15	-1.7362494268185349e-15	-2.5394355344691934e-15	-3.462686211323733e-15	-3.744193468463827e-15	-3.8333026144508705e-15	-3.539382843829913e-15	-3.0113587589065756e-15	-2.694132076980771e-15	-2.742452096722908e-15	-3.2101664033064704e-15	-2.7485419375642018e-15	-2.4575292605463986e-15	-2.2428080505627594e-15	-2.301993638768277e-15	-2.328637743536326e-15	-2.0002004245357194e-15	-1.7058068685258085e-15	-1.5275832507658004e-15	-1.960976088297978e-15	-2.3199500979093898e-15	-2.618808864520585e-15	-2.6002846197120307e-15	-2.289067861029475e-15	-1.7412267960789563e-15	-1.0334528031685207e-15	-6.13507214028974e-16	1.0501422183527299e-16	-1.2948298770820538e-16	4.4116672786629144e-17	2.0525711286063824e-17	-9.378772248365722e-16
181	-4.955403258927283e-15	-4.311999687464556e-15	-3.45936595703576e-15	-2.9901971389661647e-15	-2.8978043413381987e-15	-2.948553583720396e-15	-2.610479142266577e-15	-2.000114032485595e-15	-2.443726005798314e-15	-3.723967899169329e-15	-4.8384853494356295e-15	-5.4483504519604805e-15	-5.168128092249358e-15	-5.012215237946153e-15	-5.39421672892084e-15	-5.435876637599917e-15	-4.735612654546591e-15	-3.946768130638112e-15	-4.0248783172414e-15	-5.156742306945566e-15	-6.460580988825162e-15	-6.902940144055489e-15	-6.713083286696677e-15	-6.37343481956739e-15	-6.302269659848333e-15	-6.791333103129729e-15	-7.228032808633203e-15	-7.442425613859079e-15	-7.454408877504871e-15	-6.882883195244708e-15	-5.9509838895599186e-15	-5.404398087358256e-15	-5.410636088422129e-15	-6.77488487698296e-15	-7.636157418405539e-15	-7.834354937649412e-15	-7.637872715969515e-15	-8.284813100938808e-15	-9.654921794150734e-15	-1.0751887349739655e-14	-1.014164745232956e-14	-8.680361459062453e-15	-7.367799563372457e-15	-8.232392230755576e-15	-8.79923188782292e-15	-9.528421679947396e-15	-8.8595737698135e-15	-8.47407577758802e-15	-9.222924166783566e-15
182	-5.126243005560564e-15	-3.9140048590635085e-15	-2.9397610074739554e-15	-2.233093461223893e-15	-1.834695293861023e-15	-1.9403251773833628e-15	-1.9339009841890056e-15	-1.937270646284718e-15	-1.766219018806572e-15	-2.7244561540058657e-15	-3.863773582487431e-15	-4.908492338697052e-15	-4.936793285436073e-15	-4.6852360759166535e-15	-4.306821733994378e-15	-4.093869932255121e-15	-4.005076521196763e-15	-3.998943143144276e-15	-4.333636729590118e-15	-5.175249905917965e-15	-5.825116278343823e-15	-6.1305891404260656e-15	-5.714815008368973e-15	-5.133797772599072e-15	-5.018682819429804e-15	-5.7379116423847674e-15	-6.7461006523774094e-15	-7.540560679520368e-15	-7.650344805884046e-15	-7.307378657865099e-15	-6.885092502834588e-15	-6.309323038266925e-15	-5.609289576778144e-15	-4.991125780465621e-15	-4.929543168869751e-15	-5.317293383363166e-15	-6.4320304713801426e-15	-7.418871213483535e-15	-8.197344450874541e-15	-8.623830642945418e-15	-8.491135165672872e-15	-8.006340369176574e-15	-7.326089249230196e-15	-7.36413587008939e-15	-7.525811626912501e-15	-7.944675419841155e-15	-8.182439759935434e-15	-8.381402797490966e-15	-9.157778681904734e-15
183	-4.570388992486695e-16	1.4396347930231814e-15	3.8614734787760375e-15	4.7118902584344504e-15	4.114200580970836e-15	2.6376204054539626e-15	1.4505285020313245e-15	4.498308516943802e-16	-1.9913236668651854e-15	-5.97924092662605e-15	-1.045210869877333e-14	-1.3094893281221201e-14	-1.3056727779938785e-14	-1.1095723455359712e-14	-8.325502294472017e-15	-5.495017641878514e-15	-3.6497474526707314e-15	-1.220603773300397e-15	-2.5297758913608264e-16	-2.683225567646295e-16	-1.831455067921715e-15	-3.557773979057951e-15	-6.124731777853315e-15	-8.344652387958609e-15	-9.415672883026031e-15	-1.0128097015309915e-14	-1.0369886508698358e-14	-1.036275987740882e-14	-9.467162641189108e-15	-9.056604832991347e-15	-9.648780971047316e-15	-1.1941374733359853e-14	-1.4350914924603804e-14	-1.52266385633904e-14	-1.3511130337537016e-14	-1.0476829787808194e-14	-8.955819154086467e-15	-9.743370166342379e-15	-1.1698766527506412e-14	-1.3086803140467394e-14	-1.2978718941345848e-14	-1.2282859668708291e-14	-1.1723268719068675e-14	-1.2364737548160879e-14	-1.2022519928768867e-14	-1.278864224912855e-14	-1.170190487229376e-14	-1.1789185392680713e-14	-1.3275374244835125e-14
184	-1.87552281822083e-15	-7.384956150104776e-16	1.1492978553800477e-15	2.9292142969425867e-15	4.18791558636823e-15	4.35924626760264e-15	4.178172463127504e-15	3.3647054391400456e-15	2.665922076661048e-15	-2.4713376951238234e-16	-4.66240097048635e-15	-9.230827250936804e-15	-1.1078148925580571e-14	-1.0499402203987987e-14	-8.834862176026197e-15	-7.605659434475736e-15	-5.8443642101279306e-15	-1.9657168876977916e-15	2.105824502892904e-15	4.106129612338988e-15	3.912954598510176e-15	3.395959293344255e-15	4.471108900208856e-15	4.95570458316633e-15	3.4754054366503114e-15	8.262353865203627e-16	-6.8321261288138e-16	-5.499422701403289e-16	-1.0350519686996837e-15	-3.3085276253989827e-15	-6.7716001749620264e-15	-8.8506785163408e-15	-1.0268140197782227e-14	-1.1091744661634868e-14	-1.2821470326289324e-14	-1.3334323494736675e-14	-1.1244696234740349e-14	-8.518723394583726e-15	-7.584706941213247e-15	-8.490009669571923e-15	-9.216909233638926e-15	-7.752830932497338e-15	-6.016521405947813e-15	-6.29785062714384e-15	-9.94963477574368e-15	-1.1842855968538195e-14	-1.0568617402810966e-14	-6.449774561542085e-15	-3.804973847714078e-15
185	6.1032831989775884e-15	5.7594788561124316e-15	6.937543843365567e-15	8.133178847459552e-15	7.930151110167067e-15	5.9860129094005366e-15	4.143551925839539e-15	3.342930950798736e-15	3.4093954398030965e-15	2.2648975701475326e-15	-6.157048970523542e-17	-2.636589531851666e-15	-3.4765040534279427e-15	-3.111631601457687e-15	-2.5195959413820607e-15	-2.1853914243669355e-15	-1.1616763050806516e-15	1.2160171768384223e-15	3.578177163445726e-15	5.2307040966483505e-15	6.361680217446671e-15	7.387504022022618e-15	7.979898927383054e-15	7.398755564504709e-15	6.492545974857557e-15	6.0740251905149154e-15	6.954877557211592e-15	7.597057626634063e-15	6.802252720088129e-15	5.383257757542048e-15	4.249552164609765e-15	3.7877647978964185e-15	2.5493594393985312e-15	3.458879825285664e-16	-2.132791727013201e-15	-2.481603386533628e-15	-1.7235128236591944e-15	-1.0595121896831417e-15	-1.3928238263218723e-15	-1.5314383491274666e-15	2.6062748724975445e-16	3.4348839707789138e-15	6.419989389278642e-15	7.27183242702949e-15	6.865601679156044e-15	6.609874915790099e-15	7.327061780365059e-15	8.53216353366875e-15	8.705163321705886e-15
186	8.496860771486402e-16	2.3168749867696473e-15	3.4477931849907906e-15	2.8997232539470927e-15	9.804859688293549e-16	-1.0733353690249538e-15	-1.75311124115638e-15	-1.7811556734384793e-15	-1.3442835474630626e-15	-3.1789091831662123e-15	-6.5411122872559875e-15	-1.0076890724771586e-14	-1.1299018939854206e-14	-1.0224330875841456e-14	-7.657335442066108e-15	-5.1710184341382235e-15	-3.1876296443905203e-15	-3.762397318968143e-16	2.142848322416479e-15	2.935175358296342e-15	1.8037896806431056e-15	-1.2242589333044935e-15	-2.2152304948543106e-15	-2.007476537894218e-15	-2.163235626885665e-15	-3.2117540421064032e-15	-4.890180613574613e-15	-5.605374090027708e-15	-5.452595877558126e-15	-4.839763347402346e-15	-5.755047202394894e-15	-8.026875206003412e-15	-1.145766158841676e-14	-1.3479675526390029e-14	-1.3977338393372718e-14	-1.2570808231805225e-14	-1.10502547887023e-14	-1.0957104451911874e-14	-1.2683921748025259e-14	-1.4273558801761648e-14	-1.4516658254552467e-14	-1.308588753338644e-14	-1.2678250196599857e-14	-1.2368006804608645e-14	-1.4328900038246078e-14	-1.3255550537055982e-14	-1.3730475508555135e-14	-1.441604943395294e-14	-1.548470692633e-14
187	-9.186767777661516e-16	-1.6726192766991826e-15	-1.536536559490804e-15	-8.073206410782958e-16	1.0900683103000461e-16	-1.2245200665141042e-16	-1.4694150765594798e-15	-2.918199957944397e-15	-3.814793502598532e-15	-4.8099695089211905e-15	-6.784017904673121e-15	-9.000845134068136e-15	-1.0028093168705071e-14	-9.51668701517445e-15	-8.509074370678325e-15	-8.35869978753828e-15	-9.194088401154427e-15	-8.107127208341762e-15	-5.711033615800893e-15	-3.093920934027638e-15	-1.6079295737142705e-15	-1.1724272829972177e-15	-4.511283269766361e-16	2.5468774945239604e-16	1.4272507686635573e-15	1.5759631174208148e-15	1.6929485714460352e-15	1.8453076809625756e-15	2.0108491565691194e-15	8.41879582897789e-16	-1.0024426601325465e-15	-2.626343982707946e-15	-3.552810600706621e-15	-4.318651935080383e-15	-5.817527565173538e-15	-7.524891531531804e-15	-8.509001033508531e-15	-8.355475902548214e-15	-7.56303719346722e-15	-6.633573281394472e-15	-5.192192693513287e-15	-3.293614899773285e-15	-9.721709637957149e-16	2.354720515094954e-16	5.869739706708046e-16	-3.3923870201207706e-16	5.3954152694175503e-17	1.548796711186011e-15	4.090201123921719e-15
188	9.436520895370245e-16	5.583939821630171e-16	1.184876932309209e-15	1.734109369269508e-15	1.4235587705297659e-15	2.5372964752488974e-16	-2.461922074311759e-16	7.43766381076975e-16	2.747709010516965e-15	4.496155174241868e-15	4.894926633217002e-15	5.087371213864845e-15	5.343556117354795e-15	6.192638300614357e-15	6.737560488184127e-15	5.908135785236818e-15	3.249604175781488e-15	1.8507293983485277e-15	1.5949985504260406e-15	2.4532511741910338e-15	3.2667981718139534e-15	3.2252914473977618e-15	4.89327304679949e-15	6.815431770411574e-15	1.0004007637831867e-14	1.1375215237473512e-14	1.167098286799732e-14	1.1402331487410984e-14	1.2210290203059669e-14	1.2656854610267149e-14	1.2469484930626336e-14	1.292275122124778e-14	1.489713575298301e-14	1.7881716183786058e-14	1.869634531406441e-14	1.6915055578704084e-14	1.451228231923489e-14	1.420291997986729e-14	1.4942302804995688e-14	1.491764624490052e-14	1.4018644268294501e-14	1.4438515137639575e-14	1.7398480614128097e-14	2.0925116139991002e-14	2.2804076729414925e-14	2.3442009856523244e-14	2.401985358841697e-14	2.4815977143722054e-14	2.6616897683376323e-14
189	1.7541860571739917e-15	2.7121407662493366e-15	5.121612929093043e-15	6.119263927998039e-15	4.806095064134826e-15	2.665042766795911e-15	1.8072314214586252e-15	1.7362310538520806e-15	1.8559719604139576e-15	4.57215409426048e-16	-1.6318366752150213e-15	-2.9560721940759354e-15	-2.8774933670474695e-15	-2.2915586815962237e-15	-1.7375810509819665e-15	-1.3055991109141814e-15	-3.2909280450191567e-16	1.4311059816964977e-15	2.4027773758712385e-15	1.992656123859442e-15	2.1341061910609092e-15	3.0404260749803052e-15	6.8244905196090615e-15	9.536937706961392e-15	1.0586549376521516e-14	1.0388007870930649e-14	1.0555133194739317e-14	1.1567589712698477e-14	1.2453121005256797e-14	1.2374826068235862e-14	1.0788437835283067e-14	8.973921062345936e-15	7.0709957875135056e-15	5.955303159930589e-15	4.66481666732164e-15	4.2057342369946654e-15	3.76046274153742e-15	3.0999821681092053e-15	9.060188973879509e-16	-1.4338674717724654e-15	-1.815007326821623e-15	1.0833916768515454e-15	4.636475621349873e-15	6.656339501567774e-15	5.0169545558851275e-15	5.646362501061195e-15	7.25727971647218e-15	1.0206058666094035e-14	1.2212560166082727e-14
190	-5.552583339340771e-15	-4.003545715773508e-15	-4.161424091429426e-15	-6.357252797747623e-15	-8.58283794492004e-15	-9.578058295533758e-15	-9.156383839825586e-15	-7.343546326286929e-15	-5.886987575154356e-15	-3.3851665762811767e-15	-1.7814382808172926e-15	-4.3228271196665233e-16	4.376159865913279e-16	1.5740218649164048e-15	1.7344038781877374e-15	8.752030158710219e-17	-3.5100082547908264e-15	-5.337165869545568e-15	-5.3043743435321096e-15	-3.742176636682843e-15	-3.169271036433323e-15	-3.351202535097849e-15	-3.630765093273865e-15	-2.83715176616805e-15	-9.307602440585723e-17	6.86841334839372e-16	7.177304947512311e-16	-3.207167612535753e-16	-6.137337840610954e-18	7.4165342759547e-16	2.36573317539421e-15	5.020970125303179e-15	8.691957550969123e-15	1.1289396751905444e-14	1.1746260250358099e-14	1.0805187215586082e-14	1.0751333311075937e-14	1.22924573247411e-14	1.3626253417309388e-14	1.343921145235577e-14	1.331195795344833e-14	1.4001419037061206e-14	1.669800813480592e-14	1.786459148472337e-14	1.9680357640421712e-14	1.9835688902155475e-14	2.296534503477547e-14	2.5221788074779418e-14	2.6733842312540193e-14
191	-2.0350315234465443e-15	-1.3513310481332623e-15	1.2751364554242304e-16	5.342842747777095e-16	-1.0613632964352684e-16	-7.91090883779725e-16	-3.4463821053943117e-16	9.177840141915402e-16	6.004111113231698e-16	-4.768128964207077e-16	-2.265068401066653e-15	-2.7033084280741657e-15	-1.6047299063454752e-15	-5.06699424427036e-16	-1.2516797071672428e-16	-6.275839591665977e-16	-1.3452500832767281e-15	3.0738035291723846e-16	1.9114466267940075e-15	3.2534041609001262e-15	3.7376469846311894e-15	4.688485520722215e-15	5.128311036099193e-15	5.73047244568004e-15	6.444582607935507e-15	6.474844866785347e-15	6.645444621372052e-15	6.87290676926851e-15	6.555597569548222e-15	4.893248154240838e-15	2.6510532581791782e-15	8.036199817542224e-16	1.7625649633952774e-16	-1.177190313607939e-16	-8.672887239290875e-16	-1.5332300184937055e-15	-1.778084567347529e-15	-1.090791872690514e-15	-5.294145102426445e-16	-7.934075177319182e-16	-5.703165733984796e-16	7.435221798807848e-16	3.591407663929501e-15	4.8406066472859345e-15	5.578390867291304e-15	4.1646708209459016e-15	5.4716618911695895e-15	7.381435600003969e-15	9.230782971792525e-15
192	-2.263264732222374e-16	6.6723058715264e-16	6.208480986648202e-16	-1.8843018404286237e-16	-1.0062790053267728e-15	-6.471648047801962e-16	7.517321284982017e-16	1.4914538875465808e-15	1.7152979830206932e-15	2.117544410269982e-17	-3.299023363604763e-16	-1.6855166698666663e-16	2.825614079636076e-16	-2.2702931230996374e-16	-1.3550248856777855e-15	-1.913592251263676e-15	-8.42298945835782e-16	-2.972460871527968e-16	-4.548354667794331e-16	-1.6629119097952128e-15	-2.1144735878443946e-15	-2.613554434856877e-15	-1.7615502082860009e-15	-9.197789808237478e-16	-9.281306597660728e-16	-4.1616075075067772e-16	-1.8648174932872763e-17	5.5998720347473e-17	-1.1854666714306672e-15	-1.6360961948455477e-15	-1.0235301781670468e-15	6.350197694887101e-16	1.792630111644687e-15	1.6161358220588992e-15	8.558893659216697e-16	3.587028278779188e-16	9.997500928583985e-16	1.1442856404231609e-15	-1.3443306389738366e-16	-2.1298584558715696e-15	-3.288753494217705e-15	-2.5659472245257644e-15	-1.9097048034069275e-15	-1.9712425005442904e-15	-5.0929398553604766e-15	-5.8279654323998245e-15	-7.118581983913877e-15	-6.6871442866394976e-15	-6.603220275573271e-15
193	-1.600746497652785e-15	-2.283424616292442e-15	-3.173223034020454e-15	-3.400220941146491e-15	-2.860109457727811e-15	-2.7135754143190007e-15	-3.2325349685939663e-15	-3.895044967066519e-15	-4.02329460338023e-15	-3.774195992192671e-15	-3.7027407295072765e-15	-3.7546810871008355e-15	-4.311452951620306e-15	-5.040293527007763e-15	-4.9959467054261656e-15	-4.603502411293032e-15	-4.408028276306458e-15	-4.352568432132159e-15	-4.569769509469244e-15	-4.764806141287178e-15	-5.3710268626572975e-15	-5.443909627067448e-15	-5.443675686940026e-15	-5.192490067354205e-15	-5.252936610379059e-15	-6.8318131890211375e-15	-9.272111177062062e-15	-1.0554481483233947e-14	-9.550801453113767e-15	-7.80762620884222e-15	-6.292992860273622e-15	-5.777555255986093e-15	-5.515456746748331e-15	-4.639722437633688e-15	-3.5739909988864875e-15	-3.406894369818e-15	-3.94812053042027e-15	-4.33870872837242e-15	-4.040565014220378e-15	-3.5418536290494876e-15	-3.4784091610605535e-15	-4.054898627311391e-15	-4.25867039767254e-15	-4.41024210418508e-15	-3.6371558174401236e-15	-4.752283885654956e-15	-5.039479084024783e-15	-5.5475400996765436e-15	-6.063607709797709e-15
194	2.3459511323648354e-15	1.020810971386608e-15	1.7128659736990415e-15	2.354372973232475e-15	2.6589514753135324e-15	2.392354023742879e-15	2.7302172835257792e-15	3.2947911125551763e-15	2.478420064147014e-15	-1.0170491447997317e-15	-5.88267935660326e-15	-9.875013880087339e-15	-1.1733875664514849e-14	-1.2091761665876908e-14	-1.0551972741117666e-14	-7.596960994844485e-15	-4.427738722501292e-15	-8.095172745895029e-16	7.14015605383549e-16	1.4236363209554013e-15	2.375474853724001e-15	4.3338509306232915e-15	5.4175825673873395e-15	4.3105738169203354e-15	3.548223972277319e-15	2.7883744834434516e-15	3.349699616007284e-15	3.2156278696366453e-15	2.397926625879025e-15	7.290649605955857e-16	-3.3427392588934674e-16	-1.2846610456454054e-15	-3.4569783535135438e-15	-6.409758710798608e-15	-8.84333810499707e-15	-8.939985697104305e-15	-7.491451118673875e-15	-6.289742024942771e-15	-5.887518253911197e-15	-5.253126687253273e-15	-2.702221197898992e-15	5.117143385032199e-16	3.2702746664883653e-15	3.4428168015637136e-15	3.912082276661066e-15	3.628818659246787e-15	5.985083998754016e-15	7.732384083296587e-15	7.40415846186701e-15
195	5.3033610151304934e-15	5.825648748608313e-15	7.34766282598851e-15	8.216572757853243e-15	8.388687416372072e-15	7.442420461360413e-15	6.553203931952794e-15	5.53664689350847e-15	4.939561637621193e-15	2.3217788982303553e-15	-1.1587914959133344e-15	-4.270942999325082e-15	-5.432804579260972e-15	-4.67252607974524e-15	-2.6892226971809044e-15	-8.729123397113286e-16	5.109094974246982e-16	2.0068974533139147e-15	3.803494594682596e-15	5.80259553099133e-15	6.891617753539338e-15	7.61779295278419e-15	7.5395494494763e-15	6.5488533331537374e-15	6.262135087909743e-15	5.60093870182635e-15	5.100337903370566e-15	4.08673161510384e-15	3.595326706054259e-15	3.033425837532581e-15	2.421752334142033e-15	1.3769403837657869e-15	-8.237015085474277e-16	-2.0673545071250007e-15	-2.552412506255995e-15	-1.2401309425892834e-15	2.3177669168056644e-16	1.2572247211083656e-15	1.770132886353136e-15	2.387298676790458e-15	3.660292085627678e-15	4.985296178328586e-15	6.161349055905244e-15	6.3898707186833064e-15	7.130027601692618e-15	6.579201060413662e-15	7.579529845745416e-15	8.911479072400315e-15	9.361008416108901e-15
196	4.772983188179868e-15	6.297230697618096e-15	8.711620513935927e-15	9.362782474023998e-15	8.093891843927211e-15	5.460619140816121e-15	3.799814774017467e-15	2.946664319460001e-15	1.578700508880935e-15	-2.3909666314107153e-15	-7.555856274327796e-15	-1.1521459561964317e-14	-1.2491146957174684e-14	-1.1541890748303166e-14	-8.646590679047239e-15	-5.089676893935613e-15	-1.6671532754493455e-15	1.6087123756376783e-15	2.6300234128419257e-15	1.899664783099601e-15	1.441908899978187e-16	-4.48922899410131e-16	-3.143876764391578e-16	-3.3998241604323927e-16	-5.584854132103063e-17	-1.3780667315450327e-15	-3.303337822566864e-15	-4.784678662096105e-15	-4.633401367536203e-15	-4.182482592305601e-15	-4.856509620295291e-15	-7.656727771997414e-15	-1.1611947575144112e-14	-1.3416596533320161e-14	-1.2495308334849415e-14	-9.409440260001596e-15	-7.401883084479031e-15	-7.707649577178128e-15	-9.015216121738161e-15	-9.204917109347914e-15	-7.499972521381575e-15	-5.462249807327675e-15	-4.312837792907001e-15	-4.93928784998965e-15	-4.904904369332144e-15	-6.082309922018444e-15	-5.889983258584828e-15	-6.069981770542894e-15	-7.226225210431784e-15
197	1.478086610528241e-15	1.970890590373941e-15	2.1275764105637693e-15	1.685436523452323e-15	1.3591277291898452e-15	1.2069380817625823e-15	1.6010414114396223e-15	1.5985008849349626e-15	1.9827447872446263e-15	9.628213111887232e-16	-1.4505142661933087e-16	-1.505695720887557e-15	-1.9457785963417637e-15	-1.5606147148596183e-15	-5.95697082647716e-16	1.8679610967610597e-16	9.632961283955447e-16	1.408527864440379e-15	1.9432209421620673e-15	1.9022690500614422e-15	9.76263255806658e-16	-9.31149474703467e-16	-2.258688992061453e-15	-3.957901931220166e-15	-5.355866151221201e-15	-6.690007553015744e-15	-7.60704508760007e-15	-7.350267854960475e-15	-6.431927014185472e-15	-4.859505124101062e-15	-3.805584558822003e-15	-3.4854392469005882e-15	-4.361334127856777e-15	-5.577473048992958e-15	-7.249870483451765e-15	-8.759778130319565e-15	-9.851041053709666e-15	-1.0695415452265069e-14	-1.1471925843461785e-14	-1.2405717240936292e-14	-1.3191574880858259e-14	-1.3099898996655829e-14	-1.2366529188829984e-14	-1.182822711116805e-14	-1.297784217905143e-14	-1.4040495271531763e-14	-1.5181113420166487e-14	-1.4755511883829208e-14	-1.453354836180408e-14
198	3.971317325632597e-15	5.701233788480054e-15	6.699041741347579e-15	5.180713556168275e-15	2.6864732931949772e-15	7.973556474064532e-16	9.125679534895638e-16	1.6886805393719618e-15	2.1600037022597147e-15	-2.9740682625706204e-16	-4.623003665505493e-15	-8.306175150987415e-15	-9.052273456851679e-15	-7.2169296967286e-15	-4.318834517839301e-15	-2.0439737464135414e-15	-6.639344698206802e-16	1.7528777559912584e-15	3.8689672871918444e-15	4.500804816238018e-15	2.5837927537797478e-15	-4.879761923881445e-16	-3.0628361783633797e-15	-5.126861250173612e-15	-6.530499240259611e-15	-8.626181749060436e-15	-1.0288609494042427e-14	-1.0735498167142144e-14	-9.590147095947985e-15	-8.67502958903084e-15	-8.91141755367349e-15	-1.0309061413798164e-14	-1.258730168175284e-14	-1.3686593456004403e-14	-1.3873607077091608e-14	-1.258914861958698e-14	-1.1236680221124079e-14	-1.1011115360723403e-14	-1.2717873247153215e-14	-1.5341788796439442e-14	-1.7092169586164402e-14	-1.6552525699839195e-14	-1.4859898553765107e-14	-1.3933072430423362e-14	-1.4848372054341987e-14	-1.7357276372492243e-14	-1.8922489935119443e-14	-1.9346394717071243e-14	-1.9367850518800293e-14
199	3.137606481498368e-15	4.3893476612168036e-15	6.046398059499889e-15	5.987969344110193e-15	5.2374841240265954e-15	4.381972607336733e-15	4.7141665431750205e-15	5.631738208751037e-15	5.743471050347995e-15	3.43772357890455e-15	-1.9564922318881535e-16	-3.702118489441099e-15	-5.114670733684519e-15	-4.516244947766144e-15	-2.7688830528398914e-15	-5.462502824054293e-16	1.6742024373054815e-15	4.754761792576485e-15	6.677238671539054e-15	6.536669977241427e-15	3.349368610141636e-15	-3.8971656003558244e-16	-4.000413462519991e-15	-7.192536318861686e-15	-9.112571883465047e-15	-1.1365147831205794e-14	-1.2116561906295792e-14	-1.1692482154768216e-14	-1.061663169073827e-14	-1.009808624962176e-14	-9.44657130141279e-15	-8.296835270144751e-15	-7.522909837520134e-15	-8.462656051879109e-15	-1.1232624701010263e-14	-1.3103002668739704e-14	-1.3041499818893345e-14	-1.2604018945217272e-14	-1.368027435581262e-14	-1.6258396803630877e-14	-1.730486977353504e-14	-1.6084680244264575e-14	-1.3837324791815801e-14	-1.4283940593591724e-14	-1.5502278026699297e-14	-1.848830390788813e-14	-1.818046208569104e-14	-1.74061628350791e-14	-1.780422537654146e-14
200	3.5581173128274195e-15	3.8351704162652125e-15	6.144107403058979e-15	7.356214522422667e-15	7.262215916298255e-15	6.645456409913034e-15	6.991991275505924e-15	7.286179879539131e-15	5.156364268601218e-15	-4.916175676780644e-16	-6.550291119210234e-15	-1.0738772881438682e-14	-1.1865982825586807e-14	-1.0968597320416204e-14	-8.559907673624137e-15	-5.26646936949721e-15	-1.887846958316892e-15	5.211478485164572e-16	1.2364124229081397e-15	1.449479670119646e-15	1.5615946751269093e-15	2.577575081783742e-15	2.9899776881352608e-15	2.276256891379527e-15	2.2307241461012898e-15	1.4151603739963929e-15	6.590924144072492e-16	-5.993470337379208e-16	-1.4565711631506506e-15	-2.1895957316102946e-15	-3.041948206179715e-15	-4.4074656595136615e-15	-5.772719011122622e-15	-5.827703447837705e-15	-5.161504724064304e-15	-4.2744267170318755e-15	-4.451263759826805e-15	-4.933590592348717e-15	-4.2814042710559185e-15	-2.577784227886838e-15	-5.36365689852095e-16	3.4094856949643524e-16	1.1033284389055462e-15	1.3379533632935069e-15	3.206414378360596e-15	2.70281713232497e-15	3.31810530897967e-15	3.6617737616957374e-15	3.4643860842988275e-15
201	2.82848542873091e-15	3.918771764613813e-15	5.31541549180801e-15	5.296430920335731e-15	4.302049452561614e-15	3.4909769667954852e-15	3.5483821757702953e-15	3.2423693822858597e-15	2.2148707451657625e-15	-1.4182523728922207e-15	-5.355231217741524e-15	-8.952966741196896e-15	-1.0126730420231086e-14	-9.355581338046908e-15	-7.092502522674611e-15	-5.1324561911032745e-15	-3.864401320038938e-15	-2.86522293827153e-15	-1.940536594727824e-15	-9.016374016726605e-16	5.231156178146444e-16	1.3442145484883236e-15	3.3618604207922424e-15	4.550036883115926e-15	5.1574925223839034e-15	4.398280493368525e-15	2.636989287413336e-15	1.1452957549824702e-15	-1.028872029800584e-16	-7.382907945967366e-16	-1.9074055645185045e-15	-3.3869413759803276e-15	-4.8795750240169196e-15	-5.574794880614265e-15	-6.023067983118453e-15	-6.165756739281361e-15	-6.221631280903757e-15	-6.304172630349481e-15	-6.368644226630274e-15	-5.977738349679261e-15	-4.706984599458977e-15	-2.8989523439125654e-15	-1.931085029849561e-15	-2.100378115910556e-15	-4.007472707899288e-15	-3.6692857734074406e-15	-3.15247945178772e-15	-2.1672978811269765e-15	-1.970174423870492e-15
202	-9.23554067491309e-16	-1.1842940158458682e-15	-1.7026969009122859e-15	-2.4272355257710697e-15	-2.684181001010617e-15	-2.7878577972972157e-15	-3.5108525084881203e-15	-4.728714216705719e-15	-5.875465840631988e-15	-6.3642713429056715e-15	-6.642126324673069e-15	-7.276461600736356e-15	-8.231774937363752e-15	-9.116966703312588e-15	-9.373225527880836e-15	-9.477632597010255e-15	-9.94780799172982e-15	-9.385056503258152e-15	-8.227996251300725e-15	-6.4210052243009334e-15	-4.390090236912872e-15	-3.4229147324128066e-15	-2.607325456288836e-15	-2.4967787392930818e-15	-1.7458352890272748e-15	-1.3901346406631298e-15	-1.4793427893787817e-15	-2.0437421839213723e-15	-2.5985941231988423e-15	-2.850191271739477e-15	-2.704015604921317e-15	-2.793044522456444e-15	-3.183348659093599e-15	-4.048232201514929e-15	-4.795624751500599e-15	-5.261567365137413e-15	-5.784775779392834e-15	-6.671301730104538e-15	-7.81499498593626e-15	-8.507090960436891e-15	-8.042989999568253e-15	-6.648580884055919e-15	-5.156330742906731e-15	-4.568836889282748e-15	-5.093332899343372e-15	-5.187448117754532e-15	-4.75157558015819e-15	-4.554255042585838e-15	-4.3487693056618874e-15
203	-5.209001464391784e-15	-3.55030368700684e-15	-1.560386703926312e-15	-1.0533282961384651e-15	-2.2567512693646254e-15	-3.4123587129692404e-15	-3.1940508934527433e-15	-2.277651697438058e-15	-2.2751347984461884e-15	-3.554037748113215e-15	-4.2782943541085055e-15	-4.14880331887704e-15	-3.2830732787620364e-15	-3.0516860297846343e-15	-3.5052867452345997e-15	-3.231830241517284e-15	-2.462724888819282e-15	-2.170290198897522e-15	-4.198543556316086e-15	-7.43256766641682e-15	-9.518297946713341e-15	-9.668694009516374e-15	-9.01973147768048e-15	-9.370786141452586e-15	-1.0895166157073265e-14	-1.1584993353623344e-14	-1.0989294536288805e-14	-9.970582371539864e-15	-1.0134307341110288e-14	-1.1153036025872734e-14	-1.1937629316038561e-14	-1.1979624143554323e-14	-1.1716188216338279e-14	-1.3065527102783179e-14	-1.481563128264193e-14	-1.5882341298565885e-14	-1.5711141350666497e-14	-1.5570695874624662e-14	-1.6229695629345596e-14	-1.7175409219279567e-14	-1.7071491029569523e-14	-1.6011494884723647e-14	-1.5232824165602006e-14	-1.5870364824311702e-14	-1.731096136389598e-14	-1.733723360072043e-14	-1.632562754734775e-14	-1.5428990605622353e-14	-1.6375043512519893e-14
204	-3.22193467250024e-15	-2.8109050340221066e-15	-2.1230853161586387e-15	-9.000930807545244e-16	1.1296518460021217e-15	2.703511529452489e-15	2.6783771867497835e-15	7.701765973707004e-16	-1.4833305748470382e-15	-3.227571168347732e-15	-4.3314903183466916e-15	-5.606597681623917e-15	-7.627427879143921e-15	-8.845792259385847e-15	-7.955707729552933e-15	-5.787587591534715e-15	-4.74896230570252e-15	-5.802317823574139e-15	-7.813728440356033e-15	-8.613953835655365e-15	-8.08066703966038e-15	-6.722461364692653e-15	-5.791019151064764e-15	-5.4799013411364144e-15	-5.153749278073618e-15	-5.540938071539759e-15	-6.1333010093614355e-15	-6.536970919751436e-15	-5.379454413486314e-15	-4.320036442814107e-15	-4.0055584252198475e-15	-4.758737430547201e-15	-5.510646854105358e-15	-5.0738675371843434e-15	-4.27553975328362e-15	-3.662630027826793e-15	-4.068364595323034e-15	-4.767259259247606e-15	-5.4232965330308235e-15	-5.8520628030722355e-15	-5.941571679980429e-15	-5.511780979060768e-15	-4.589510397674722e-15	-4.537381376568211e-15	-5.110732720755376e-15	-7.476747214109721e-15	-8.29127905898382e-15	-8.16470072133006e-15	-7.954010977463625e-15
205	-4.182617436115779e-15	-4.873888246917444e-15	-5.624513362378484e-15	-6.465939633020373e-15	-6.3464362884859e-15	-5.474983228919458e-15	-5.101150648352961e-15	-5.395476663880779e-15	-6.480797301203307e-15	-6.6714385080259975e-15	-6.228006423125762e-15	-6.506533328935185e-15	-8.076648206347842e-15	-9.333248286986651e-15	-8.707088080831575e-15	-6.9183932292987715e-15	-6.476430507753384e-15	-7.64822682407346e-15	-9.732931584864847e-15	-1.0449298485377222e-14	-9.988485475515547e-15	-9.353090765366949e-15	-9.763507345398897e-15	-1.0159187158780562e-14	-9.209969669786115e-15	-8.40682196056702e-15	-8.326655091396806e-15	-8.954908909054735e-15	-9.08286013816622e-15	-8.131717408414466e-15	-6.2409328929734405e-15	-4.982140423019595e-15	-4.225512148884476e-15	-4.6191612694970125e-15	-4.4892897122547625e-15	-4.353731526699717e-15	-3.733245427363886e-15	-3.8271327271753224e-15	-4.767639485136687e-15	-6.4898783820757936e-15	-7.673591006987477e-15	-8.219349754295301e-15	-8.010736085424759e-15	-8.739317978062617e-15	-9.024990238700923e-15	-1.036142359807385e-14	-1.0167981216153934e-14	-1.0692968076250792e-14	-1.1495884147161897e-14
206	8.245140309461874e-16	2.431521521534416e-16	-3.7383578094922646e-16	-1.2861617632981214e-16	6.316407901151798e-16	1.0662912021696586e-15	1.1607759512500381e-15	9.198892099582748e-16	1.5172324021421892e-15	1.137608709300371e-15	5.407470272584538e-16	9.439227338008699e-17	-3.234775936977065e-16	-6.186339934759399e-16	-8.878295878495134e-16	-1.1509760005502602e-15	-1.2757889683168248e-15	-1.5217874590347144e-15	-1.961726949553787e-15	-2.7066324669363292e-15	-3.590123038678388e-15	-4.1104448897820295e-15	-3.5062850662734914e-15	-2.208974840212759e-15	-1.3594490696014201e-15	-1.5415543655711793e-15	-2.699489342084073e-15	-3.8807997693159845e-15	-3.744166086756645e-15	-3.241925929847289e-15	-2.8032698332723523e-15	-2.5283057574472846e-15	-2.2645678705093746e-15	-1.1973950947575026e-15	-4.632317677283962e-16	-4.2622633275237602e-16	-1.0772061005795597e-15	-1.808681115793439e-15	-2.2983205772117898e-15	-2.3146205070899497e-15	-2.0709757890909995e-15	-1.4517198261874864e-15	-9.351804541198571e-16	-6.930047696938267e-16	-1.419640939482503e-15	-2.2944803515715447e-15	-2.9856361169508886e-15	-3.1762269648553163e-15	-3.4538818058560846e-15
207	2.253773655856307e-15	2.6115291384691498e-15	1.5475522642613083e-15	8.46410044429755e-16	9.985033497577193e-16	1.603687048340852e-15	2.1862940053946907e-15	1.8297096397253233e-15	1.9412182977583093e-15	1.4258736401680246e-15	1.221472841502955e-15	1.0842770640853604e-15	6.71461635912605e-16	3.2997664498395264e-17	-7.271902416469031e-16	-1.1534359717299073e-15	-9.015948565603902e-16	-8.200354114365458e-16	-4.711599327133067e-16	-4.1018650556071484e-16	-5.809589512762833e-16	-1.152425116166047e-15	-8.954946937868601e-16	-4.866066970108942e-16	-1.1492240563280168e-15	-2.6245697374261086e-15	-4.494983425703197e-15	-5.803915476429942e-15	-5.553279081180437e-15	-4.149993268518072e-15	-2.4036358162948344e-15	-4.587088528115719e-16	9.056825098485741e-16	2.2628346832587648e-15	2.7439385404248237e-15	2.7681020719360557e-15	2.655900299844147e-15	2.3684175525949157e-15	1.5294564969413838e-15	6.398036742477215e-16	-6.841751788200853e-18	1.0086850677102199e-16	-1.4352473804635002e-16	-2.594294149730775e-16	-1.5935443149537675e-15	-1.5502593132720134e-15	-2.1530976944991205e-15	-2.2754758397526846e-15	-3.1303942860372397e-15
[truncated: 152 more columns]
