# Supplementary material for: Neural dynamics of phoneme sequences reveal position-invariant code for content and order
Source: Nat Commun. 2022 Nov 3;13:6606. doi: 10.1038/s41467-022-34326-1 (PMC9633780; doi:10.1038/s41467-022-34326-1)
Supplement: Supplementary file 4 — Source Data [file 41467_2022_34326_MOESM4_ESM.zip › source_files-sept/sup_fig18-fig45/supp_fig22-Vowel_coefs-.csv]

	t0	t1	t2	t3	t4	t5	t6	t7	t8	t9	t10	t11	t12	t13	t14	t15	t16	t17	t18	t19	t20	t21	t22	t23	t24	t25	t26	t27	t28	t29	t30	t31	t32	t33	t34	t35	t36	t37	t38	t39	t40	t41	t42	t43	t44	t45	t46	t47	t48
0	-5.160241160183458e-16	-3.97679466822231e-16	-4.442907675701668e-16	-6.52555591358572e-16	-8.371883937959782e-16	-1.0112530390684317e-15	-1.0430742629467972e-15	-1.0812303989240799e-15	-9.29103466446537e-16	-6.489105881284024e-16	-4.616527008441549e-16	-6.489591176231191e-16	-1.0306555593383219e-15	-1.374737862876412e-15	-1.3220130478011879e-15	-1.1967630915871256e-15	-1.2726204978519373e-15	-1.566281231431172e-15	-1.7466431463703785e-15	-1.6916860938368554e-15	-1.5046914098701162e-15	-1.4942631124239952e-15	-1.547721167739115e-15	-1.7666788756756895e-15	-1.842825401950692e-15	-1.794700404616719e-15	-1.550560619823383e-15	-1.3184475330062969e-15	-1.1751203491743973e-15	-1.3149953041453658e-15	-1.6771612040151024e-15	-1.9761044556574527e-15	-2.106653893411851e-15	-2.1228463251889023e-15	-2.132890715686221e-15	-2.183195074652447e-15	-2.081975367898493e-15	-1.836040438486412e-15	-1.571705426494585e-15	-1.3139710741277263e-15	-1.1145677012863816e-15	-9.570704132832926e-16	-8.713119417474763e-16	-1.0676649100880518e-15	-1.3645773053725747e-15	-1.5100251276892752e-15	-1.4114702823743047e-15	-1.2105008036441358e-15	-1.0167383097588958e-15
1	2.76671393908136e-16	1.5942602833800816e-16	-3.889404901626662e-17	-2.259507160193532e-16	-4.3636534336821206e-16	-6.0945545758717315e-16	-6.274378069777029e-16	-3.269408657586987e-16	1.7609848770299584e-16	6.958156387077967e-16	8.534121403827238e-16	8.26959541872573e-16	6.865475315846826e-16	6.117200169785357e-16	5.361717003619887e-16	3.509715480488626e-16	7.952171505123685e-18	-3.378358068679383e-16	-6.03447171794759e-16	-7.10661783377611e-16	-6.760143113884322e-16	-5.857602339282904e-16	-5.348229784481218e-16	-5.157389639258827e-16	-4.451672152545688e-16	-3.0423912209294546e-16	-5.579672297002895e-17	1.6856539223892423e-16	3.6366415776615917e-16	4.1119026333190055e-16	2.7634298104245703e-16	8.76242967358514e-19	-1.3456706235853576e-16	-1.235051568624685e-17	3.9974806681416116e-16	8.142007450823895e-16	1.0486997265840904e-15	1.1517205328884124e-15	1.325914978381554e-15	1.5105572280632275e-15	1.6066830096847487e-15	1.4777984239192246e-15	1.2084018108421e-15	9.80199389671832e-16	7.471383154359889e-16	5.086475635228501e-16	2.298513322742888e-16	1.1414771400259707e-16	1.717230143267186e-16
2	1.1865743858106412e-15	1.1598410617592166e-15	8.025139127631829e-16	2.30453779878833e-16	-2.109163638483342e-16	-3.7852558478819333e-16	-4.1160374095737273e-16	-2.5599378054420576e-16	6.275666102025192e-17	6.059250599291075e-16	1.1009675209115537e-15	1.093937442822354e-15	5.725850978328772e-16	3.373165597751482e-17	-1.5836171637473184e-17	3.0034196655529307e-16	4.569696389200297e-16	1.2236098395141448e-16	-5.700803185037598e-16	-1.1732950251523599e-15	-1.4314937003477804e-15	-1.382981364389544e-15	-1.1880401182094183e-15	-7.519449632405679e-16	-2.466627389684781e-16	3.0325594823944115e-16	6.5786472872094235e-16	6.435247986446228e-16	2.961440368349901e-16	-1.8753651564885905e-16	-4.1475385096841066e-16	-1.5839050480415054e-16	3.992828890203547e-16	7.405889425332478e-16	7.619691760961286e-16	6.726008625132376e-16	9.491081108198053e-16	1.3447710098918095e-15	1.3402116882073633e-15	6.456549496273998e-16	-2.1256376551769986e-16	-6.599981604862173e-16	-7.283165352627264e-16	-8.613473869228166e-16	-1.1784947827446383e-15	-1.2361154358537584e-15	-6.4533026828002e-16	7.271676429023743e-17	2.921151018663914e-16
3	7.232905799687794e-16	6.734736258396565e-16	2.8828095587830777e-16	-2.4745145470792863e-16	-5.248710087942652e-16	-4.277838897129393e-16	-1.7116974972504058e-16	7.821361677528665e-17	2.7230042042485626e-16	5.72506540627243e-16	8.598826025055477e-16	9.433885959673415e-16	7.783637396952263e-16	6.167857731041446e-16	6.02650629616622e-16	5.595983424771372e-16	3.205799779357396e-16	-7.774802124176385e-17	-4.2957717001816326e-16	-5.770155938729915e-16	-6.09096653015747e-16	-6.5677421932218e-16	-7.203176813908129e-16	-6.174628830435922e-16	-2.594286237789986e-16	1.8891367870365674e-16	5.433763553714496e-16	6.076846652689844e-16	4.538519595648845e-16	2.07696351578127e-16	2.274468200233498e-17	-2.91923675330712e-17	7.684993472269757e-17	2.357798417670061e-16	5.027654184258979e-16	8.223594799715868e-16	1.201183429914134e-15	1.4881289775502906e-15	1.6084046569614719e-15	1.4660539245089042e-15	1.264177506787707e-15	1.0736336406595484e-15	8.255321129371489e-16	4.982862425303958e-16	1.1032797646504531e-16	9.500800303229167e-18	2.0821347233888697e-16	5.238733543441441e-16	5.365017324626071e-16
4	9.50701190934051e-16	7.261645837272585e-16	3.6116095610776085e-16	1.2515027123332296e-16	6.41028475841093e-17	-6.639182107420435e-17	-1.8058988395190531e-16	-1.2942058195692726e-16	2.8109121067786786e-16	7.826465806707148e-16	8.548527941369113e-16	6.029956532862187e-16	2.517972207963008e-16	2.359067546605887e-16	4.643269049068514e-16	5.829550378292032e-16	4.03276436718502e-16	4.0933639295361606e-17	-2.4098140640716354e-16	-3.4778139372966948e-16	-3.9463194762170843e-16	-5.414251928449196e-16	-5.814690811851965e-16	-5.800889154264191e-16	-2.771211849715958e-16	-6.75377181375438e-17	-1.5748066358479585e-17	-1.3963591632096448e-16	-2.1209674841291335e-16	-1.761088743384233e-16	-1.0581136095341543e-16	-1.0797764634419646e-16	-8.241437937637182e-17	2.381873680160186e-17	2.5464843800322906e-16	4.3494432587809314e-16	5.323898323424839e-16	4.746857787432352e-16	4.370391429344601e-16	3.1568443640505645e-16	1.6518402011345257e-16	-1.592195893026596e-16	-5.310723214541747e-16	-9.490846873884651e-16	-1.2548517118896748e-15	-1.2866493173713705e-15	-1.1607769881439866e-15	-8.325524621959057e-16	-5.303875413690359e-16
5	1.2881930310996102e-15	1.1446878654737629e-15	8.208936957682017e-16	3.110117738186842e-16	-1.0778222359686255e-16	-2.6099333856458255e-16	-2.527903557653538e-16	7.152629500736173e-17	3.9201407910602613e-16	6.633649382757957e-16	6.881534433307097e-16	5.070776322936714e-16	2.731331416827656e-16	3.3490472088747056e-16	7.192782986637118e-16	1.0806071776538308e-15	1.0546628395770869e-15	6.128781262258989e-16	5.2467630843567195e-17	-2.477476382138545e-16	-2.679545978882135e-16	-1.4231371011247385e-16	-2.741211140654037e-16	-3.734295826479831e-16	-4.743782299163288e-16	-3.9921238535803403e-16	-3.087110707530542e-16	-3.113761303885113e-16	-4.286695192197047e-16	-5.692057207083413e-16	-5.823657515483417e-16	-4.3438831488181937e-16	-2.6695032029896006e-16	-2.7056723313637925e-16	-3.788738886520078e-16	-5.14127039020947e-16	-4.554470442701193e-16	-3.3733205537722034e-16	-2.353027230920386e-16	-3.7547941283064966e-16	-5.4364260926566715e-16	-8.012164328278942e-16	-1.1604691196529247e-15	-1.5304281965920221e-15	-1.8865318175769636e-15	-2.0106675923874903e-15	-1.786934209321544e-15	-1.339617201744929e-15	-9.098425976885748e-16
6	4.709283385411819e-16	4.677897633769755e-16	2.0824647607893946e-16	3.1157866604640924e-17	4.3324932181782114e-17	1.0383739959420155e-16	9.308751447337302e-17	-2.2647723443330327e-16	-3.9493861827011063e-16	-2.8433391342033267e-16	-9.17851051949454e-17	-7.040251424764987e-18	-1.8010219899464185e-16	-3.317896152460421e-16	-3.327970659408657e-16	-9.382320725618938e-17	1.258350461821281e-16	2.2937369621741047e-16	1.4099464689591386e-16	4.372232726156345e-18	-6.868289335897959e-17	-1.9423252955192855e-16	-2.0779122756178634e-16	-3.8266039288611425e-16	-3.4691082733098936e-16	-2.799175152403641e-16	-1.6238779746406922e-16	-1.2827324957712423e-16	-1.193954935380828e-16	-1.1615508171707404e-16	-2.217799915667106e-17	7.860551183765077e-18	-3.332146364996717e-17	-3.074252533077182e-16	-6.265157104105934e-16	-8.593022191706858e-16	-8.166281894235932e-16	-6.584970679823434e-16	-4.2645263420079217e-16	-1.7883751315588057e-16	1.9925620671497387e-16	6.175680040594748e-16	9.219522978338007e-16	8.786904848295912e-16	6.197881439576665e-16	5.003494337184226e-16	4.007442945530241e-16	3.585998591944402e-16	2.2213682591780094e-16
7	-1.567850355873933e-16	-3.2929465793508865e-17	1.1249787956581575e-17	-1.1547820493153558e-16	-4.705890639626301e-16	-1.0216355555157868e-15	-1.180767114912949e-15	-1.2168378506376334e-15	-7.019338651820511e-16	-2.9176475197392717e-16	-1.41091032200163e-16	-3.353113105498517e-16	-6.431663120630602e-16	-9.174476803286645e-16	-1.0962508328370504e-15	-1.1617847384263852e-15	-1.1740437534991333e-15	-1.2334718808127442e-15	-1.246810152609423e-15	-1.1822802641937466e-15	-9.771661995000406e-16	-9.545920603578506e-16	-7.934864276357668e-16	-1.1387901313457098e-15	-1.3101598908601114e-15	-1.3259853199680004e-15	-1.0531265817401653e-15	-6.48133141914298e-16	-2.6287963734890805e-16	-1.715850813747907e-17	-6.216588636726438e-18	-2.4741185202726595e-16	-5.27852510547985e-16	-6.87678253979676e-16	-7.106296422082295e-16	-7.419447350695873e-16	-7.460235860334663e-16	-6.46470797045144e-16	-3.0675541960782393e-16	2.43406573389926e-16	6.85422228292185e-16	9.4166276085417e-16	1.0349676048632868e-15	7.469213794704997e-16	1.7543870547042718e-16	-4.103175152024601e-16	-9.235035508995723e-16	-1.0081671227346505e-15	-7.511531862582448e-16
8	-3.3941871061707193e-16	-6.029056856908621e-17	8.528039428196789e-18	-1.5930373763477463e-16	-3.293324907203103e-16	-2.941522732739916e-16	-5.826290749611171e-17	-1.3904986002624206e-16	-4.42928366765601e-16	-7.733149850451984e-16	-7.420662731831039e-16	-5.238908667747278e-16	-3.548835009928185e-16	-4.599922119007769e-16	-5.933948947657151e-16	-4.655290136648216e-16	-1.1202041825794418e-16	7.795999156879098e-17	1.3024656216675153e-17	-1.2657002516431798e-16	-1.0468445923761421e-16	-1.1681952536591392e-16	-1.3543692027773993e-16	-4.695449205797914e-16	-7.211098774792423e-16	-8.255435161850505e-16	-8.046672263876896e-16	-8.463581089808158e-16	-9.644782550127385e-16	-9.6275473751353e-16	-7.372238843083265e-16	-4.596882930197305e-16	-3.5328445432542347e-16	-5.345910698690085e-16	-8.942357019602218e-16	-1.33303645112446e-15	-1.7075907139195876e-15	-1.9315140483727324e-15	-1.854454937196306e-15	-1.4656654643285068e-15	-1.0657192138021256e-15	-8.075551769611086e-16	-6.95532081671337e-16	-7.766520554078261e-16	-8.184631632135699e-16	-9.15359162085542e-16	-1.2354345429838835e-15	-1.6289748621160435e-15	-1.7545442320123443e-15
9	1.13801567866795e-15	1.0042776026265509e-15	4.583075496346451e-16	-2.0070618315545909e-16	-5.279588290634324e-16	-5.923673427958934e-16	-3.334713989137703e-16	-1.517790786265157e-16	4.311268757901322e-16	1.1391406302824788e-15	1.7251790590136743e-15	1.7285465073677353e-15	1.2505212084767897e-15	7.088910256120821e-16	5.081904624516272e-16	5.226429355012353e-16	4.389382827484389e-16	4.1690683102837834e-17	-4.583050596795313e-16	-7.949698686123277e-16	-8.974254420436157e-16	-1.015922748251447e-15	-8.61706132634774e-16	-7.692413249690671e-16	-2.339827450081661e-16	3.129887594312748e-16	5.497254971337059e-16	3.1282889843369626e-16	-7.481903482371769e-17	-2.6339683577144145e-16	-1.7530316651571516e-16	2.84952548343372e-17	1.6188078296783488e-16	2.0565524697656088e-16	3.150364848784188e-16	5.886267397373879e-16	1.1120550344332363e-15	1.5709205630956846e-15	1.7643617032461956e-15	1.546711403515829e-15	1.1464425056873186e-15	9.121969639977197e-16	8.388229676604632e-16	5.518551346977385e-16	3.874469324854991e-17	-2.403247482597146e-16	-2.3612876246309564e-16	5.72511331578884e-17	1.4147107303885214e-16
10	7.607026482905875e-16	5.458249170871941e-16	2.818385313613842e-17	-6.969120574107837e-16	-1.2173247179252394e-15	-1.5519218540516985e-15	-1.3950418631494756e-15	-1.2570901306443604e-15	-5.532789518180262e-16	2.7799386741865636e-16	9.442410363953677e-16	1.058803767380963e-15	7.486326345451426e-16	3.184470869890603e-16	6.422199967057547e-17	-1.3193735066539374e-17	-1.234293634161849e-16	-4.02433166645704e-16	-6.914400773547952e-16	-8.684441691340794e-16	-8.634455872239531e-16	-9.878269423166457e-16	-8.419751180614391e-16	-1.0879933332977215e-15	-9.234422620574075e-16	-5.254302679690951e-16	-6.059840752731879e-17	1.3463432050104253e-16	9.006716775249005e-17	9.028255538194546e-17	2.5503403514571877e-16	4.365949211016136e-16	4.512033504328577e-16	3.719000246531156e-16	5.124393029274416e-16	9.418022723531388e-16	1.4812764230357233e-15	1.7539884648081498e-15	1.8597693825181544e-15	2.082684115526292e-15	2.371959408197386e-15	2.5178412330629115e-15	2.1945756064133696e-15	1.3303032047532575e-15	4.3094842318864004e-16	1.6586740848448568e-16	1.6795250000435648e-16	1.979994958288968e-16	-2.9719853659191923e-17
11	1.1479249758538644e-15	9.733142226652337e-16	5.777845458776157e-16	1.477254392303816e-16	-2.743323237611207e-16	-7.07049458919421e-16	-8.406775933294194e-16	-7.759600786693884e-16	-2.2140720162653388e-16	2.8349619737854433e-16	3.8693697843955265e-16	1.7763385078255957e-16	-1.3779920200951108e-16	-8.403332998199988e-17	2.8669069292152e-16	6.154686570601131e-16	6.013861799291323e-16	2.6150057673281724e-16	-5.2719521866623656e-17	-1.4480802898692556e-16	-1.1634221048954992e-16	-3.318518024179147e-16	-4.3244395510562424e-16	-5.003799188205195e-16	-1.5106134199340865e-16	1.2237738244586637e-16	1.7890317282626195e-16	5.81917407866808e-17	6.323495402404699e-17	2.637775451493904e-16	4.865055051812162e-16	5.715510556748741e-16	7.193453934312296e-16	9.262973525377266e-16	1.0996355845174314e-15	1.0331830995041307e-15	8.456965651858096e-16	7.16105397318673e-16	8.054141350584055e-16	7.92015894357913e-16	6.089354428320841e-16	2.3038195710067827e-16	-6.552160354955255e-17	-4.193241189520584e-16	-7.500274151925603e-16	-8.432295098472489e-16	-7.687554880289031e-16	-3.9426934822616304e-16	-9.890117941940018e-17
12	1.1411057567852144e-15	1.1392791119667221e-15	7.559989156329417e-16	2.518271002967473e-16	-1.0263339695459685e-16	-2.7199093922812543e-16	-2.071189742265791e-16	-1.7601106688414046e-16	-8.161449131147516e-17	-7.356379488222948e-17	-9.505154478927869e-17	-2.541317132496857e-17	1.3331060509641737e-16	3.580050455346302e-16	4.673238928732527e-16	4.1415034555533034e-16	3.1868093598498165e-16	2.0069085338842125e-16	1.021883849526e-16	3.2700975394688167e-17	-2.2831989546407582e-17	-6.725338362950682e-17	9.242384263450857e-17	2.5445024322052783e-16	5.333920278072189e-16	6.476941920053126e-16	6.003927426111111e-16	4.366611987287728e-16	3.566342995306431e-16	3.681601571953586e-16	4.11245203296329e-16	3.8623660687689737e-16	3.087137470907817e-16	1.791822212604188e-16	6.906148441507122e-17	-8.642882095159464e-17	-1.5713743185128831e-16	-2.002264707514115e-16	-1.3187669146532892e-16	-2.136009815860856e-17	1.5477000562150044e-16	2.2238382645948806e-16	1.5218790112788884e-16	-1.997382751952557e-16	-6.44258979219255e-16	-8.456673793264719e-16	-8.043901775020333e-16	-4.787947052969275e-16	-2.455345774053202e-16
13	-6.657222986085263e-19	-2.979509133685137e-16	-4.565619751260208e-16	-4.311664658362144e-16	-5.790838436257654e-16	-8.95348453478157e-16	-9.99096801546895e-16	-5.967058528315694e-16	5.720633390862566e-17	4.53874593653817e-16	3.321104090816347e-16	1.648046790586193e-16	2.4953001080566934e-16	5.596713124074972e-16	5.760359684711475e-16	1.9890967506762608e-16	-2.5196173952445225e-16	-5.224419323975462e-16	-5.7637138184666765e-16	-7.206595888447978e-16	-1.0193527087846178e-15	-1.1170115688598602e-15	-8.059543315189603e-16	-3.0681617961073533e-16	-2.03315006134194e-17	-1.2008870865390878e-16	-2.0017339766696324e-16	-3.8558718383420806e-17	3.4157313988201286e-16	4.570872192793508e-16	1.4714720202589592e-16	-3.5390384727600353e-16	-5.169385194210417e-16	-2.3128489164361737e-16	1.86515325276557e-16	4.2548393228036687e-16	4.555398363013663e-16	4.755598284061938e-16	5.05616749890468e-16	5.132068965641592e-16	3.154870975563649e-16	1.3399737779546377e-16	4.315498697724128e-17	5.994625869366457e-17	-1.3247768378733341e-17	-1.479422156006847e-16	-2.236184457118224e-16	-1.1000306082244895e-16	1.0210883550637453e-16
14	4.976010955353332e-16	-2.4157507297873788e-18	-5.485919287809835e-16	-7.997905681248493e-16	-7.987562507857505e-16	-8.907787463097713e-16	-9.942766612770907e-16	-8.454047650000167e-16	-2.737662073608829e-16	1.9034722930998843e-16	2.8093875192794333e-16	8.925397224767993e-17	-6.054822501948354e-17	-2.1715544211870914e-17	3.168523956169567e-18	-1.8201259434425008e-16	-4.4180542445058876e-16	-7.101093241985108e-16	-8.889543943045246e-16	-1.1754721494304069e-15	-1.5495025860671708e-15	-1.7981922788241422e-15	-1.691639637506142e-15	-1.3909477822602516e-15	-1.2661478289822403e-15	-1.4195482861844242e-15	-1.6107783417881696e-15	-1.516580938156672e-15	-1.2358271721940797e-15	-9.709213709637127e-16	-8.881027233539202e-16	-8.93924416104552e-16	-8.054834990193238e-16	-6.289835263506644e-16	-5.633670680908804e-16	-7.292116330797204e-16	-9.995639900469446e-16	-1.2064989531493402e-15	-1.2819397703354244e-15	-1.3064281255610368e-15	-1.4088367928988008e-15	-1.7337201801559092e-15	-2.1907702024573347e-15	-2.615351771710712e-15	-2.8516245324520037e-15	-2.8456394407156893e-15	-2.668935517789162e-15	-2.507032636540209e-15	-2.3048178496131164e-15
15	7.532976393649466e-16	3.659606374077543e-16	-3.2644181418928774e-17	-3.978282404815351e-16	-5.777294755862277e-16	-8.068726287103081e-16	-7.182034297298492e-16	-5.769442862999082e-16	7.200600897391314e-17	5.04985309517155e-16	6.1836896105460065e-16	3.351260768474359e-16	1.1777654634249191e-16	7.580865658006892e-17	3.248663239829707e-17	-2.4779985939992803e-16	-6.251861788661867e-16	-9.494138667166995e-16	-1.0804795229162752e-15	-1.24969842264829e-15	-1.466950798143752e-15	-1.732560094059674e-15	-1.4598241864045613e-15	-1.2280752996891982e-15	-8.548763115477135e-16	-6.282034396979711e-16	-4.2903441803309675e-16	-2.150353504614202e-16	-5.996012256088128e-17	3.682370230368703e-17	7.410607302212354e-17	1.7027967346858093e-16	3.2540357574733203e-16	5.662335655677801e-16	8.751419042893582e-16	1.1939512692877592e-15	1.501235478636942e-15	1.5351696732789999e-15	1.2881883914808746e-15	9.055250780910624e-16	5.274946340206821e-16	2.1413825500219038e-16	-5.615735352529035e-17	-5.237788404677034e-16	-9.55117114249508e-16	-1.1396227936147978e-15	-1.2575018189712202e-15	-1.2994302010189733e-15	-1.1843370640622199e-15
16	-1.0877455440729888e-15	-8.062596791779357e-16	-5.243325796493057e-16	-3.360214096683497e-16	-2.047361850778927e-16	-9.696843359579453e-17	1.3431693870700162e-16	2.283101591490374e-16	2.7463889773720437e-16	2.6390405252581386e-16	2.134166252412056e-16	2.537651957091291e-16	1.7340900524335035e-16	-3.871276518020889e-17	-3.0486395325369986e-16	-4.786356488615528e-16	-4.3943992805774025e-16	-3.1509074013316384e-16	-1.9170435767616057e-16	-1.71975136506993e-16	-1.5474994651814327e-16	-1.623017746891614e-16	4.215014745899111e-17	2.795247536122748e-16	4.461519819957107e-16	5.260087585035552e-16	4.97768257752493e-16	5.137701777373094e-16	6.094254228708614e-16	7.547975184750116e-16	8.206123825174211e-16	8.318757126249758e-16	8.419380796527169e-16	9.469154199231088e-16	1.0541429589232183e-15	1.1315085600537413e-15	9.575761683824922e-16	7.184411517050799e-16	4.661381779646988e-16	3.074609602150431e-16	2.1482538967154043e-16	1.2013068357338e-16	7.990785093263255e-17	7.733911588520994e-18	-1.2269911121848824e-17	1.0456837689683239e-16	2.447425758400037e-16	2.8309129293157234e-16	2.2444796019183815e-16
17	4.590550563549953e-16	4.684665724962742e-16	4.0606142848422524e-16	3.191883612634628e-16	2.2071557066630446e-16	5.030228928945944e-17	-1.203491515401996e-16	-2.9365909549837637e-16	-2.2941561303464327e-16	6.213527416620869e-17	3.22952984883981e-16	2.4386402978143854e-16	-1.4779272274792612e-16	-5.841640502425648e-16	-7.50081097572307e-16	-6.365157447582392e-16	-4.759605729081242e-16	-4.776683278786136e-16	-6.174661270581907e-16	-6.493015240161895e-16	-4.895033554840691e-16	-3.527260541290473e-16	-3.730754171292429e-16	-6.6215770822527025e-16	-8.977627386711631e-16	-8.64023363047173e-16	-6.528303742574276e-16	-4.466258356441819e-16	-3.305231326524411e-16	-3.3949435532394935e-16	-3.998625305033584e-16	-5.707004179226649e-16	-9.088747961729216e-16	-1.3708154440315775e-15	-1.6745713155154935e-15	-1.7115626612365312e-15	-1.4665595397997837e-15	-1.2711042082866372e-15	-1.1136330348691843e-15	-8.910750488156383e-16	-3.9204750522868475e-16	2.0858667612557466e-16	4.745474484262665e-16	2.5112557117254486e-16	-1.8499866389479521e-16	-3.2607457130043356e-16	-2.3497405965675445e-16	-5.68822729460573e-17	-4.444630174621822e-17
18	1.3512350308713611e-15	1.4571697316597196e-15	1.2479079034108602e-15	6.7286734519760385e-16	1.2161317447663547e-16	-1.5067634509221343e-16	-3.8096506035277706e-17	4.454646645010083e-17	2.5144656690692387e-16	5.644155656483432e-16	9.12770588139696e-16	9.080779218311047e-16	4.79571883655131e-16	1.2331953374942034e-17	-4.655960539273576e-17	2.1157309433123426e-16	3.9827611158149197e-16	2.0928181364621363e-16	-8.208575853842185e-17	-8.292711084147777e-17	1.9015420748659573e-16	3.2739002515518233e-16	3.149035953932646e-16	1.7454358764238278e-16	3.6532948874987463e-16	7.768186811912982e-16	1.0571097376515013e-15	8.959100273303397e-16	4.394541856103744e-16	3.4797110833067563e-17	3.133536860428925e-17	3.7807696993047125e-16	7.042619792818923e-16	6.683702160365075e-16	4.719648156293663e-16	4.3581694955459943e-16	8.683452081343387e-16	1.40726482251328e-15	1.6447709305064295e-15	1.3906546905377927e-15	1.1020180869494986e-15	1.0265963338671853e-15	1.056821035104649e-15	7.460495632177617e-16	1.5130304941722174e-16	-1.676804640422115e-16	-4.994805271043794e-17	3.348710018508798e-16	4.337935150148637e-16
19	7.489352747985573e-16	1.0021705611041094e-15	9.262506778264854e-16	6.588766666533347e-16	3.9360896750851407e-16	3.315100382781072e-16	2.943817465954131e-16	2.5478882340971894e-16	1.491381936981836e-17	-9.599428558468729e-17	-3.481167268458338e-17	6.60309645357035e-17	1.9884810945762284e-18	-1.187321172337447e-16	-1.6745119668196603e-16	1.096049739302832e-16	4.634096648618554e-16	5.108872092378472e-16	2.05332274888774e-16	-3.708356725597106e-17	-1.0219871710301926e-17	2.1026824983512943e-16	1.6284478798356917e-16	-3.616269746596623e-17	-1.8672135361590233e-16	-5.0384744285326613e-17	1.3261530247887604e-16	1.4446537762669725e-16	5.563566105823073e-17	6.93880191135829e-17	3.3874451653744655e-16	5.530290752123014e-16	4.322083871380907e-16	-1.7063809817701793e-17	-3.9919036689139407e-16	-5.204137849509793e-16	-3.4465676441118496e-16	-2.2813319127102836e-16	-1.7683121297685154e-16	-7.340162605516194e-17	2.4544705505118057e-16	6.776240662005001e-16	9.055316226087404e-16	8.258576169899541e-16	5.296026588301696e-16	2.6996148382775637e-16	1.3851784642545765e-16	2.768870156506625e-17	-1.303952571895685e-16
20	1.1816334668729944e-15	1.0511926469261111e-15	6.825174410347916e-16	2.0593185908340492e-16	-1.969863794936038e-16	-4.679859175211808e-16	-4.909408234572684e-16	-4.4240186567035976e-16	-1.32330529096235e-16	2.8937177575317953e-16	7.586152838532692e-16	9.747753003079649e-16	8.549969701109785e-16	4.815748344055596e-16	1.5523805439254468e-16	3.9637480884428753e-17	1.9867087769524793e-17	-1.453348801133215e-16	-4.593535977103519e-16	-6.380116872110169e-16	-4.971499814040581e-16	-3.18965199933549e-16	-2.6200061654231956e-16	-6.168103610790324e-16	-7.87971683559348e-16	-5.16391911748088e-16	9.905745485547803e-18	2.623241428740636e-16	1.5792738328727787e-16	-6.395990232926083e-17	-4.543887509628717e-17	1.1650516305276297e-16	1.2671750163815277e-16	-1.6636418216898432e-16	-3.8753001029393836e-16	-3.387748558389093e-16	5.812846058358718e-17	3.865872332352853e-16	6.121439434548085e-16	7.898271853560363e-16	1.0934876060616685e-15	1.3817241803398392e-15	1.3303253988407236e-15	8.560785529902199e-16	2.968978965070027e-16	1.1296962457843767e-16	1.4723459671879791e-16	1.7438469368147513e-16	6.352011192913071e-17
21	1.7579331760423674e-15	1.5516499952398663e-15	1.105224613391204e-15	6.864627539817023e-16	4.779148371615485e-16	3.4412206407134356e-16	3.122366531835973e-16	1.2155756600192902e-16	1.7886263374671161e-16	2.968123044599713e-16	3.8726376646864855e-16	3.597436144262969e-16	3.065660544714116e-16	3.7547266589093677e-16	5.709347971471213e-16	7.774890560427842e-16	9.00216594513961e-16	7.206714100304784e-16	3.5700364311322356e-16	-1.2603713110345443e-17	-1.992987940267012e-16	-2.2174569533381696e-16	1.345277991029732e-16	3.897549309197093e-16	7.052976825135321e-16	8.979801457088442e-16	9.640792630740077e-16	9.530214836894245e-16	8.881381810484613e-16	8.019654069956957e-16	7.616620854251434e-16	7.613847149612803e-16	7.190077033910565e-16	5.236414711167364e-16	3.071316525213311e-16	3.2337712507422113e-16	7.057752971630736e-16	1.1604052423721358e-15	1.2556303643298711e-15	9.908145798114149e-16	8.378941975995432e-16	9.69330235385355e-16	1.0311869638842454e-15	4.3070977200989136e-16	-5.690786685622773e-16	-1.1387494349917108e-15	-1.0606755598906466e-15	-6.335702059096613e-16	-4.925101706091002e-16
22	7.209405943491597e-16	7.650268165492697e-16	5.132805185838442e-16	7.055249137949654e-17	-2.81081713927662e-16	-4.103540640501726e-16	-3.6414610323141593e-16	-1.6428474948998189e-16	1.3448901176556837e-16	5.643572944919604e-16	9.13047872822192e-16	1.0277129484590858e-15	9.006970311966252e-16	7.414232484663656e-16	6.900427826343163e-16	6.319885449560193e-16	3.867136685158768e-16	-9.407970696481554e-17	-6.455936279063447e-16	-9.525591599525482e-16	-9.128585261045347e-16	-6.838768636526983e-16	-5.105962413682342e-16	-4.305437886201199e-16	-2.4711064217870383e-16	1.3376109635167439e-16	5.808432569198306e-16	7.912036718299164e-16	7.40965024352825e-16	5.71409558981413e-16	4.581692804269808e-16	4.2110320123739666e-16	4.0951789197483166e-16	4.2130999076882393e-16	6.696325903291417e-16	1.0974105196186409e-15	1.4847209388776265e-15	1.5980140266051818e-15	1.51431081932947e-15	1.4045289930256864e-15	1.4550082515978197e-15	1.5086892910526964e-15	1.3284876628607158e-15	8.964240292671026e-16	4.024691065785386e-16	2.0222129017176152e-16	2.711362920287122e-16	4.764205585787328e-16	5.190978846353604e-16
23	7.541107985143708e-16	6.104166172329297e-16	4.5313908629977305e-16	5.4893491244853e-16	6.482987945015443e-16	6.556192725251998e-16	3.3186747351921334e-16	2.9354826140567063e-16	2.1616434702875225e-16	3.3955961807933704e-16	2.545634727531503e-16	8.880812908531121e-17	-1.317642665548723e-16	-1.9390475169159727e-16	-1.1840841057401415e-16	-1.7494310063413498e-17	-7.462916421457682e-17	-8.087635468192528e-17	-1.4768771230353496e-16	-2.836428171620302e-16	-5.776345027939346e-16	-8.45749108953713e-16	-1.3197892856397465e-15	-1.2474854566899555e-15	-1.3300667088025266e-15	-1.4992121775215445e-15	-1.5734119141960021e-15	-1.2398893897147146e-15	-5.777680523098848e-16	-1.4424596265713726e-16	-2.667494004061278e-16	-8.258953479041439e-16	-1.2786807586814038e-15	-1.5264490175254636e-15	-1.6088455814937571e-15	-1.7571902693157527e-15	-1.8673945991637725e-15	-1.6957995749232972e-15	-1.2015928200158204e-15	-6.502840059128843e-16	-1.5893735115727984e-16	2.2078506897049718e-16	4.863868103447299e-16	9.520176316129116e-16	1.2010747671731346e-15	1.139823074314276e-15	9.645464218087771e-16	8.520326214239146e-16	8.162781386027738e-16
24	-1.4190304689044027e-16	-5.401492469125935e-17	1.6624413198987837e-18	9.627800677984066e-17	2.5716925027338895e-16	3.370447491153683e-16	3.2469629297373223e-16	-5.969096151256021e-18	-2.9554702422026033e-16	-5.503606506050978e-16	-4.54847996457443e-16	-2.886637804451766e-16	-1.7574227646849789e-16	-3.0251018238748016e-16	-4.847341279299392e-16	-5.307344911806764e-16	-4.0042960726116083e-16	-3.35346214621957e-16	-4.177623390563413e-16	-4.609291365232717e-16	-1.919004954029474e-16	1.7933365635742415e-16	3.887951841484428e-16	2.585638797548265e-16	8.435871279826831e-17	2.1401036216851282e-16	4.511341765304609e-16	5.548756823564076e-16	3.5423561642901513e-16	2.9256707425499495e-16	5.7626920635225e-16	1.0185477127852016e-15	1.1031552531640864e-15	8.077964229744071e-16	4.698382632582983e-16	4.034800733386505e-16	4.694041528208574e-16	3.9966533614862816e-16	8.588320189278098e-17	-1.0784156528880524e-16	7.925690537942549e-18	2.1547371577409658e-16	1.8994855650886446e-16	-1.5920483774897478e-16	-4.590253323085622e-16	-4.256714230174815e-16	-3.219708196041051e-16	-5.723987155678412e-16	-1.14664852450806e-15
25	-8.72232438222162e-16	-3.045579321336924e-16	-2.844002665433306e-16	-6.091589312208366e-16	-6.155315642608941e-16	-3.16552899146684e-16	1.1076749434095459e-16	-2.2843997095938076e-16	-6.879407896907957e-16	-1.004204535136653e-15	-8.055019630908392e-16	-5.416039859119343e-16	-5.171380961046083e-16	-7.711430161517085e-16	-1.0459044151943295e-15	-1.1225557209445584e-15	-1.0418803266484134e-15	-1.0603403640570936e-15	-1.1325677635409294e-15	-1.0853374834442447e-15	-8.384258642489459e-16	-6.39662468445548e-16	-4.145061549598944e-16	-5.446941403006408e-16	-6.885770302589041e-16	-8.221617958311703e-16	-9.195371517475656e-16	-8.4082835587219e-16	-6.659903077284871e-16	-5.538842549080215e-16	-5.741882016943606e-16	-5.962698679923756e-16	-4.889485443241031e-16	-2.8061333930396685e-16	-2.9503412161667495e-16	-6.641958506926791e-16	-1.0131809379247695e-15	-1.0771338370601275e-15	-9.036479621437439e-16	-7.781745604833512e-16	-9.213408446468896e-16	-1.0101302614115708e-15	-7.659552695318981e-16	-5.418685573008092e-16	-6.08127610864661e-16	-8.631938894389813e-16	-1.2668969077136347e-15	-1.519157909231261e-15	-1.6590469668699764e-15
26	3.675072930573283e-17	5.457671072971283e-16	8.187771097254632e-16	7.047207253319695e-16	3.947956412284401e-16	1.6062490089848157e-16	1.8702431089187107e-16	6.916827684400008e-17	-2.2527130686965583e-16	-7.723524827255752e-16	-1.0516362931292343e-15	-8.981567043297141e-16	-5.03611718110755e-16	-2.795163681454923e-16	-3.5271204738526787e-16	-5.224863724908986e-16	-4.718198123026752e-16	-3.6255168255714413e-16	-3.923074368571293e-16	-5.807011144349677e-16	-6.402894059619832e-16	-5.466938597231123e-16	-3.859706731630533e-16	-3.8497586973772924e-16	-5.951904248740783e-16	-8.170599967419751e-16	-8.763056331662612e-16	-7.064481185501322e-16	-5.70016327609174e-16	-4.423866498152504e-16	-2.309630871382083e-16	4.808391436108885e-17	2.209070921976487e-16	3.3521036398470203e-17	-4.054145800319271e-16	-8.047984514533149e-16	-8.59052949005033e-16	-6.525071914389704e-16	-5.051545741518742e-16	-5.913223963303316e-16	-6.428032046093533e-16	-4.706197816529013e-16	-1.5794767120076812e-17	4.1461872500911204e-16	4.905069078955787e-16	3.437846869669233e-16	2.836976725352895e-17	-3.1674414246239524e-16	-6.276746374156846e-16
27	9.331833685423772e-16	1.0296337306055614e-15	9.35730547061822e-16	8.67965148092328e-16	8.400747142670571e-16	7.069255153662977e-16	4.753862214802606e-16	-1.216854919667573e-16	-4.210029015947826e-16	-5.578153178373788e-16	-4.3266257701910255e-16	-4.339990783769834e-16	-5.607905708883862e-16	-6.662535242932035e-16	-4.95035409918499e-16	-1.640204348026572e-16	1.5282835536340821e-16	1.9951924954935687e-16	2.7694876038808587e-17	-1.761404389176359e-16	-1.8066749574150018e-16	-1.582941178056712e-16	9.250095259829824e-18	-1.5711911415335914e-16	-4.3586352938818197e-16	-7.711997225608815e-16	-8.393718229634292e-16	-5.682591574532564e-16	-2.297293194575726e-16	-1.7740169406836583e-17	-1.657164225153169e-17	-1.308344128262885e-16	-2.1861329335226125e-16	-4.670813380401429e-16	-9.26683793549344e-16	-1.4863367765604617e-15	-1.698619108126829e-15	-1.4125696908978945e-15	-8.948197546939658e-16	-5.998128231001771e-16	-4.2996961947746483e-16	-2.4957465188128873e-16	2.853281625196999e-16	7.714842813046061e-16	9.70648639531527e-16	8.308228442768171e-16	4.441982236892301e-16	1.9371551119631515e-16	1.4756615032398732e-16
28	4.211639686312808e-16	1.2073725682381515e-16	3.532640852302919e-18	2.0676089388524102e-16	2.64476066014155e-16	-1.0303819233603993e-16	-6.198650758067998e-16	-1.0743237288234212e-15	-1.129131537050113e-15	-1.168606179267201e-15	-1.0612931232872956e-15	-9.765885266954595e-16	-7.937085120397027e-16	-7.415628205429856e-16	-6.681583646373221e-16	-6.012643408635586e-16	-4.499978273064959e-16	-3.4783080274541983e-16	-4.2085571306101365e-16	-6.341971299930018e-16	-8.559441224829036e-16	-1.0526730681178832e-15	-1.0568932177041717e-15	-1.1053208888372433e-15	-1.0509850162156976e-15	-1.1705691099197827e-15	-1.3301276759281041e-15	-1.463423748345188e-15	-1.4490835819273647e-15	-1.2743942016976131e-15	-1.159938275747597e-15	-1.2442115618812827e-15	-1.6655071593451197e-15	-2.2807640568700473e-15	-2.898677704828182e-15	-3.1962081551304534e-15	-2.9095775140771865e-15	-2.4030883705412068e-15	-1.944938136624523e-15	-1.6036694165619653e-15	-1.1586488669139746e-15	-5.5278758882813795e-16	-1.449415889691298e-16	-2.347317535013059e-16	-4.3970942676970827e-16	-4.2067942028259894e-16	-2.167026430471798e-16	-8.225327365000353e-17	-2.005015519001442e-16
29	-1.788410387126393e-16	-9.639246951323345e-17	-1.6037416349835356e-16	-3.5701271170774286e-16	-5.069886216791676e-16	-5.898363687324889e-16	-3.576064926813391e-16	-6.078887733081436e-16	-7.841129639026132e-16	-1.1253453673514085e-15	-1.0963460653340178e-15	-9.029318500149822e-16	-6.658976765777349e-16	-6.309975839723866e-16	-6.817631041763615e-16	-6.119106977379766e-16	-4.2164395313365825e-16	-3.230932273871525e-16	-4.906958684058628e-16	-7.428295097904107e-16	-7.05980243287286e-16	-4.608972377140515e-16	7.549418058689745e-17	-9.420262595979319e-17	-4.572389126824563e-16	-7.321637405607539e-16	-4.3311123585030994e-16	1.9337123155038674e-16	6.048148952310171e-16	4.924631812248262e-16	8.316308790518219e-17	-1.2810724130508978e-16	-1.155902980685294e-17	1.509178821974962e-16	2.170387362275802e-17	-3.5981675783708134e-16	-4.24572554093677e-16	-2.1853372720241918e-16	1.7278277108130186e-16	5.406682064895185e-16	8.3240411970463995e-16	1.1098801965500896e-15	1.3282749539417785e-15	1.0606928619965578e-15	5.329885039535599e-16	2.1358921628381857e-16	1.522793287639209e-17	3.423390850759316e-17	4.325512425167981e-18
30	1.5303227155222738e-16	2.9674075572537725e-16	2.1369836024893371e-16	1.1283574934189383e-16	-6.81948796434727e-17	-2.3471035174888467e-16	-4.736322306292617e-16	-4.3967335209579797e-16	-4.169412048196315e-16	-3.031539507583603e-16	-3.8800103077853955e-16	-5.161188864006164e-16	-6.332784614688307e-16	-5.568344511216018e-16	-3.780773392395536e-16	-1.9638090637718566e-16	-8.521588722009169e-17	-8.788214919317299e-17	-2.083224209591708e-16	-3.4204052552321326e-16	-5.032531516523539e-16	-5.228885869395037e-16	-5.715572136927493e-16	-3.8321793003975496e-16	-2.4671176595091783e-16	-2.1290518585882357e-16	-2.672380443108883e-16	-3.180181588374487e-16	-2.559448009661537e-16	-2.3301382570534713e-16	-2.8580492505727907e-16	-4.181274179250476e-16	-5.089201770305311e-16	-5.715338702941276e-16	-6.954110868719324e-16	-9.587175231140846e-16	-1.1652335155815733e-15	-1.1905447896361404e-15	-9.346509328926829e-16	-6.227326198515418e-16	-3.632317729158965e-16	-2.572171681880684e-16	-2.5706193467232106e-16	-2.692877778062237e-16	-3.7049021993908484e-16	-5.80338903976129e-16	-7.419906305207018e-16	-7.280397360803788e-16	-6.814681233978225e-16
31	2.951239426146199e-16	4.738593400481547e-16	6.933207989647114e-16	8.610336243479325e-16	7.430966823015106e-16	3.866574012091845e-16	3.5861080571651064e-17	-3.152168842307844e-16	-4.0727407930558454e-16	-5.268036819380145e-16	-5.456898300759694e-16	-4.67660075132963e-16	-3.1035678036231436e-16	-1.5725120575423516e-16	-7.223617230778212e-17	-2.856694206718865e-17	4.510351432325492e-17	1.0154866991297256e-16	-1.0293224281369069e-16	-5.076399477905702e-16	-7.413249854050923e-16	-6.155242098498465e-16	-2.134085046564624e-16	4.429177786201765e-17	-8.360755650191696e-17	-3.683978087905726e-16	-4.3636339459975913e-16	-2.8486901286662445e-16	-1.4330373929747805e-16	-6.767322834794125e-17	6.837959582694538e-17	3.354815185176019e-16	5.720716780515831e-16	3.7797902490445436e-16	-1.696021398841984e-16	-7.439415653320601e-16	-8.595381774561379e-16	-5.457274249063288e-16	-1.1119664184545326e-16	1.1588406872600497e-16	2.443950159372092e-16	3.468046947050889e-16	4.864792652247727e-16	6.097758950784027e-16	5.976366753787293e-16	5.457855749571432e-16	3.9792129053766075e-16	2.572834620795277e-16	1.415046905014652e-16
32	3.782135265205096e-16	-7.290219084566584e-17	-4.115005393266311e-16	-4.888746893976897e-16	-3.23142765664468e-16	-1.3878608352035302e-16	2.1488317042148215e-17	2.0942200756797074e-16	6.605819504919943e-16	1.2225968710519886e-15	1.4620035061031952e-15	1.5104064309209033e-15	1.302451642407581e-15	1.2255339086902833e-15	1.1613028151349063e-15	7.87474123976704e-16	1.343422840927893e-16	-5.532888154791606e-16	-8.240498525006535e-16	-7.641126358072863e-16	-8.372180628245666e-16	-1.2400514743604804e-15	-1.7107720011790213e-15	-1.913521473295776e-15	-1.864672374584078e-15	-1.9718354117458345e-15	-2.108654971386603e-15	-1.963325764105603e-15	-1.445797910391012e-15	-9.054037112112555e-16	-7.689333309628576e-16	-9.55524604377156e-16	-9.60027223369721e-16	-6.509645454405825e-16	-4.363615575171589e-16	-7.366264973966414e-16	-1.4320935769289536e-15	-1.9985818613838252e-15	-2.0828149400882794e-15	-2.0254223042254787e-15	-2.11393994940554e-15	-2.5383888127754695e-15	-3.0005552405867094e-15	-3.1895731871489136e-15	-3.18552578564503e-15	-2.9889084422009623e-15	-2.7539239059070134e-15	-2.3777222315774827e-15	-2.0800564433648684e-15
33	1.2672386044016972e-15	1.3211805881259526e-15	1.1530300573661208e-15	6.7115929638234835e-16	1.7354615784610834e-16	-7.452586275414364e-17	1.5451617569551558e-16	4.646675992768281e-16	7.793988156608236e-16	7.393799150213941e-16	5.904901719896009e-16	5.84030880262765e-16	7.152448342453255e-16	8.246177142272103e-16	7.87960322354332e-16	6.71878724959151e-16	6.790955816375336e-16	7.06768736531438e-16	5.937424422835816e-16	3.598089133050612e-16	2.3394276726374415e-16	2.828020745621591e-16	5.715178749236823e-16	6.724566342363016e-16	7.548482780668579e-16	7.544416518399902e-16	7.244043584627448e-16	6.2460020092447e-16	4.997032586008965e-16	4.297488738166026e-16	4.283289732702101e-16	4.3399944403096687e-16	4.016638094186518e-16	3.275036115293895e-16	3.496009736538428e-16	3.92756357549845e-16	4.1305973460128465e-16	2.599503434973826e-16	1.0301685457226964e-16	-1.2986148197289637e-17	8.652395565824242e-17	7.418613375728272e-17	-1.610359232478966e-16	-7.602248496055858e-16	-1.328192884055376e-15	-1.4405972268216535e-15	-1.1896439415385186e-15	-7.257870521069797e-16	-4.646412269159352e-16
34	5.776673579696004e-16	5.993447371069294e-16	3.855861044761209e-16	-2.2708333315339593e-17	-2.701463737172542e-16	-8.000192324352861e-17	-2.0132827491781027e-17	1.6215618684190522e-17	-4.0161862519588783e-16	-4.3301007626878756e-16	-1.8274047827916332e-16	2.2102895078242137e-16	1.548858474573857e-16	-2.386154705287849e-16	-4.660106412189171e-16	-2.3341775237809596e-16	8.734996754429628e-17	4.2668819777453046e-17	-3.060292725287369e-16	-4.591460882844413e-16	-3.2281630159642764e-16	-5.242135983286155e-17	-2.32443669224111e-16	-4.439823941950067e-16	-5.674808710490559e-16	-3.457828950704204e-16	-1.6404300806114363e-16	-2.546017457947129e-16	-5.138791781003388e-16	-6.292267776164972e-16	-4.2384766472181545e-16	-1.284704969288945e-16	-9.533981875935317e-17	-4.0138408423047943e-16	-8.356155342685847e-16	-1.060767858354582e-15	-1.1695557359446416e-15	-1.134975774817582e-15	-9.312458610209819e-16	-6.078561185031573e-16	-2.878474671100025e-16	-3.0694010105903294e-16	-6.95546631093381e-16	-1.1464488893374678e-15	-1.28286459548024e-15	-1.3354677864244901e-15	-1.2292333351801313e-15	-1.3133088389606237e-15	-1.246561015904112e-15
35	-2.8265178270011063e-16	-1.3289702509889949e-16	-2.4870278514411574e-16	-2.298842396333748e-16	-1.3365046260192576e-16	6.741346819529183e-17	6.366574953974979e-17	-2.465548251894641e-17	-2.4764382954026593e-16	-2.663220312427541e-16	-2.1487334467928524e-16	-9.303763008687459e-17	-1.5678336569472095e-16	-2.8765126690034735e-16	-3.889552498495133e-16	-3.1917664168584906e-16	-2.0932270977654728e-16	-2.882287815821016e-16	-6.014497345972331e-16	-8.805012549007645e-16	-8.9020130404203e-16	-5.722848120002897e-16	-3.193362845824881e-16	-7.152765080364457e-17	-1.5588707137341013e-16	-4.507471618595983e-16	-6.236541566652935e-16	-4.552160741097141e-16	8.80402413987782e-18	3.224907747246672e-16	2.1934410991263117e-16	-1.8834153460140235e-16	-3.3514858794674035e-16	-8.135192014934577e-17	1.2217898618099543e-16	-1.776449690542937e-16	-8.276046834457847e-16	-1.1787437976107531e-15	-8.896068381490186e-16	-3.111948537705135e-16	1.6920678574718636e-17	1.1486493299158929e-17	-3.631268224899807e-17	1.6755679434782812e-16	2.5387499956973673e-16	-6.53689369677604e-17	-6.324225878539611e-16	-1.0645353978237187e-15	-1.2088988254069296e-15
36	-3.9003178164997804e-16	-2.788452892052578e-16	-1.5490790349991908e-16	1.0909435899519706e-18	1.37085810613244e-16	2.2911990274595493e-16	2.402970169707687e-16	2.1522539989489184e-16	1.2977948671067056e-16	2.4300636469004592e-17	-4.8883965756460687e-17	8.745708050190084e-17	2.641382598349198e-16	4.1782870862492163e-16	4.112538338750161e-16	3.523163766878668e-16	3.329090082426654e-16	4.61572296105753e-16	6.136431856689545e-16	6.784199456056937e-16	6.720486522497759e-16	6.413629749836572e-16	6.475731130518755e-16	8.094002875352314e-16	8.4747399714801225e-16	8.865134455470385e-16	9.706576360930194e-16	1.1802382389757571e-15	1.4045306001578353e-15	1.488936642378067e-15	1.3717257309382776e-15	1.206475056395926e-15	1.1732955949433712e-15	1.2627348719666707e-15	1.436892101547354e-15	1.624845646935696e-15	1.6160291792721067e-15	1.4762253014820052e-15	1.1807763881367682e-15	8.914716182326396e-16	8.223336446262131e-16	8.557903461013618e-16	8.585415749790483e-16	8.593940464702924e-16	7.600068045852778e-16	6.985532456840996e-16	7.529573054429596e-16	8.789651179004184e-16	1.0415356854125026e-15
37	1.0343378121293178e-16	3.3756921098471867e-16	5.109531272380457e-16	6.403194654415714e-16	8.979079155225569e-16	1.2623999970753366e-15	1.5213065365740358e-15	1.5852954637676726e-15	1.517283984705845e-15	1.5581965582334787e-15	1.7040330798403377e-15	1.5950185206785698e-15	1.0992245187735855e-15	3.6009997336664153e-16	-1.7499585726982722e-16	-4.1385941606279255e-16	-3.7621715982242144e-16	-4.3556745607429825e-16	-4.882924980531971e-16	-3.486878651779227e-16	1.5138814832298197e-17	4.62546947344577e-16	7.309361879500001e-16	7.809159574589022e-16	6.905854408524657e-16	5.186005184391465e-16	2.81864887602702e-16	2.2872205733867378e-16	3.9484315286928487e-16	7.980532353597184e-16	1.1235505449547156e-15	1.208579079118327e-15	1.0446764225760386e-15	8.101612431801977e-16	5.585867273502482e-16	1.7106999818058604e-16	-5.127629661858728e-16	-1.1550119763610352e-15	-1.535149222501795e-15	-1.619773888966449e-15	-1.7006042482005366e-15	-2.0126963317396276e-15	-2.253742834574183e-15	-2.2393365464135323e-15	-1.8632121164615267e-15	-1.745774446689647e-15	-2.113817169692684e-15	-2.7018632207118534e-15	-2.9232305041709173e-15
38	-7.705368522580681e-16	-6.747522776932445e-16	-5.468741541320614e-16	-2.0836304988428085e-16	3.907894582245958e-17	1.1710893874434159e-16	-1.488256404251017e-16	-2.6202473168317087e-16	-4.774453048036677e-16	-5.52007578124874e-16	-6.52084762073154e-16	-6.162210388954494e-16	-5.646797772887639e-16	-5.781112401365398e-16	-7.846057434219532e-16	-9.95405032373446e-16	-1.0631089780032611e-15	-1.0423818575587217e-15	-1.0170982519094868e-15	-1.0090169445162558e-15	-1.0313598140883272e-15	-8.75512024573024e-16	-8.103922821164826e-16	-5.839053462897818e-16	-5.293799263365715e-16	-6.004782985313048e-16	-6.906940213483905e-16	-6.779600461009195e-16	-5.608816629445694e-16	-5.985559730686505e-16	-7.805235473558788e-16	-9.756937813309405e-16	-9.330019059901853e-16	-7.287883951239493e-16	-8.276662228780887e-16	-1.3876562108268758e-15	-2.0203530381409807e-15	-2.1924901663765164e-15	-1.805218331602916e-15	-1.2891291471627056e-15	-1.2187191744434233e-15	-1.4551074979462994e-15	-1.5504535004501309e-15	-1.1955840993871875e-15	-8.475641065200268e-16	-1.0380996972058769e-15	-1.582635750749144e-15	-2.0647116314093214e-15	-2.102724468086287e-15
39	-1.4271009491061183e-15	-9.833723397939535e-16	-7.070711494179805e-16	-5.579166502518634e-16	-4.115548339552551e-16	-1.9766472548703824e-16	-1.984263698896979e-17	-1.408288009656984e-16	-5.655252888159553e-16	-9.638715637595667e-16	-1.0384751358056173e-15	-8.411316982654047e-16	-7.420870733058149e-16	-9.937446617441837e-16	-1.3047699782852843e-15	-1.2814967183534442e-15	-9.652611479221238e-16	-8.342562545838811e-16	-1.0708688983450548e-15	-1.3243468790515213e-15	-1.1678682974649262e-15	-6.66288978316182e-16	-2.6340234489787665e-16	-1.57183545611341e-16	-2.4840985933988677e-16	-2.277117821527558e-16	-6.870302700322814e-17	2.3791416036295583e-16	4.4216426046650926e-16	5.206245357346661e-16	5.168393646095131e-16	5.169673961526819e-16	5.499530355225086e-16	6.511153846118164e-16	6.019105790906832e-16	4.116460422524191e-16	9.883431032281948e-17	-8.20371855342086e-17	-1.7936083888048192e-16	-2.1219757233600205e-16	-3.168924447234684e-16	-4.72348847981828e-16	-5.964022205348948e-16	-6.851291881066938e-16	-6.918578246226499e-16	-8.041151313635036e-16	-1.1584062880980162e-15	-1.8632721195803446e-15	-2.452586299094803e-15
40	-5.486943538290548e-16	-2.682518360589238e-16	1.4398709049423014e-16	3.367451957913252e-16	1.0828934047805929e-16	-3.317084390549723e-16	-4.170666417392964e-16	-3.3281706334987933e-16	-2.514879729186832e-16	-5.673321847775116e-16	-8.655120571503478e-16	-8.212924268700919e-16	-5.181210006916342e-16	-3.08416914762134e-16	-4.93255665835063e-16	-7.603173711907196e-16	-7.994111533916815e-16	-6.025181623860834e-16	-4.329643687204293e-16	-3.655130534997102e-16	-2.6826173755915345e-16	-1.4614508561442447e-16	-1.0404356247196112e-16	-1.7953282525755908e-16	-3.225343874001944e-16	-3.709713225253533e-16	-2.809787812851599e-16	-1.2892967676751584e-16	-9.136408034958772e-17	-1.6716548862780496e-16	-2.1935737475121177e-16	-1.7675437071606656e-16	-5.051711810582229e-18	1.2151345274193244e-16	9.70916506664835e-17	-2.4902656501404173e-16	-6.452026016781456e-16	-9.062095963118972e-16	-9.183766746602701e-16	-7.987030738787116e-16	-7.773403588257447e-16	-8.793585624789368e-16	-8.244338767950483e-16	-5.316538936252186e-16	-2.025645259506896e-16	5.0528084819578055e-17	-3.488758032568885e-17	-2.8639177473854914e-16	-5.702775534021659e-16
41	7.962525328676388e-16	8.624666291629055e-16	9.094783447427693e-16	1.0219593000281802e-15	1.0523185217688693e-15	9.596923253552633e-16	8.066518360651455e-16	5.901449114525903e-16	4.687409766193149e-16	3.4255090308774565e-16	2.113371774305383e-16	1.4410887750820062e-16	1.3738916334645978e-16	1.8355296414749452e-16	2.1556509460580585e-16	1.4343195722494544e-16	1.1382800093195478e-16	1.7974969538123561e-16	2.637213675251322e-16	2.720912850600322e-16	2.531751465152793e-16	2.4555763896199643e-16	3.3511487865564405e-16	3.8252772628356267e-16	2.862283715395315e-16	3.4895525016038025e-17	-8.518580247604633e-17	-1.406117828794056e-17	1.120316243665993e-16	1.4334801575993785e-16	8.957449249554268e-17	6.713555522228784e-17	1.578587383779653e-16	1.8088189838729686e-16	1.262908125913966e-16	1.7592048032931283e-17	-1.7021034483354614e-17	3.794084652985171e-17	1.104913277296321e-16	5.596412324334257e-17	8.099203743449156e-17	1.5456792108490785e-16	3.390748153010233e-16	5.502027085335826e-16	7.023245698559801e-16	7.600225591121128e-16	6.221050421970865e-16	4.335109325362176e-16	2.1617238013810843e-16
42	-2.3985498134543e-16	1.644093947514704e-16	3.1390344662748597e-16	1.301380751058724e-16	-1.2223796866232815e-16	-1.2921180171317116e-16	7.636980961545894e-17	5.3645514257976953e-17	-2.2018711910970106e-16	-4.231769663819383e-16	-2.4019773889192904e-16	9.678062187297496e-17	1.85753873597128e-16	-1.0050852584213867e-16	-3.8803222529592545e-16	-2.576581425275453e-16	1.242302043806574e-16	2.573177331447622e-16	-1.1269328573275504e-16	-5.47235823107914e-16	-5.899160950803897e-16	-2.478775081792422e-16	3.94915840386289e-17	-1.4228182432857387e-16	-4.176344962454079e-16	-4.309369177387277e-16	-1.6393359835552076e-16	-3.569596665232695e-18	-8.449298811777194e-17	-2.8235997540396e-16	-2.36247935277341e-16	3.765977747005629e-17	1.774162957413637e-16	1.6570283212949035e-17	-2.879326513086226e-16	-5.171382737401475e-16	-4.900710329849266e-16	-4.801384048315483e-16	-4.925103807093881e-16	-3.6219385255550033e-16	-9.110015222733425e-17	2.87995003094856e-16	5.469332340275514e-16	5.479623696669435e-16	4.605559989090555e-16	3.378211511604644e-16	1.0429593266918797e-16	-2.0258382749477533e-16	-4.669127728120521e-16
43	2.9457423326537696e-16	3.9035295971081703e-16	6.078823779195742e-16	9.515658318502876e-16	1.0261646920012283e-15	7.463574868767951e-16	2.898543875655951e-16	-8.046769458333542e-17	-1.8409811469316857e-16	-1.0124502994150175e-16	-1.1660790758272626e-16	-3.5413233744756966e-16	-7.091462420252563e-16	-8.32404140216333e-16	-5.580449158002993e-16	-6.222815259003688e-17	1.5142078340459253e-16	-3.324605581737911e-18	-4.065427060281472e-16	-5.999532094138042e-16	-4.36839979142631e-16	-2.484409355674902e-16	-2.8740648543670286e-16	-5.651607457549376e-16	-7.419736590951511e-16	-7.970331547547613e-16	-6.808509135092145e-16	-5.021695367570289e-16	-2.3212079480163517e-16	9.164325500601279e-17	2.9968520319919663e-16	1.5316174959483605e-16	-2.3756230301073827e-16	-7.173082372897419e-16	-9.585222392652426e-16	-1.0807847655520051e-15	-1.0366658381875754e-15	-9.205298633480511e-16	-5.63917738546618e-16	-6.076691709382034e-17	5.746275837505409e-16	1.068668946214102e-15	1.3736632460382722e-15	1.4467340524872534e-15	1.3134020679429166e-15	9.983623518787293e-16	5.834602890019097e-16	3.1100961191768696e-16	2.3180807971307217e-16
44	-2.553578913975303e-16	-1.0789428876964799e-16	-1.8046957435466167e-16	-2.5838657985146486e-16	-2.1119855130770754e-16	-1.1359027289074308e-16	-4.4700545608603537e-17	-4.328169301215985e-16	-7.728046005332362e-16	-7.729219064946346e-16	-4.017884124999441e-16	-6.029613865448141e-17	-1.0623951422665827e-16	-3.958100204112832e-16	-5.984697322737745e-16	-4.998233526140107e-16	-3.87853805040033e-16	-5.52017980547722e-16	-9.447470932040402e-16	-1.110107667123682e-15	-7.998758610898935e-16	-2.9773985971035247e-16	9.841943049494948e-17	-1.4556750955570754e-16	-5.146966904712138e-16	-7.424717067623646e-16	-6.359225032921785e-16	-4.1287923584856343e-16	-2.8567348109644456e-16	-4.722019561862535e-16	-7.195838215349498e-16	-8.096530740795202e-16	-6.94916566328193e-16	-6.173070069409025e-16	-7.452259020917106e-16	-1.0592697568382974e-15	-1.160729625787661e-15	-1.0808998938384062e-15	-8.313976574404129e-16	-5.261914163142634e-16	-2.2824256838686047e-16	1.8109299309067763e-17	1.3577033599381463e-16	-3.84026984570499e-17	-2.3102563838086183e-16	-2.1129161379676726e-16	-1.8988635757013575e-16	-2.817883020152457e-16	-4.796317559191986e-16
45	1.0463270613381302e-16	1.8159525672240647e-16	1.7102526211529214e-16	1.6549328520270713e-16	1.701559009797126e-16	6.602859418767543e-17	-7.269243496055968e-17	-4.1121143030216796e-16	-5.941564582782943e-16	-5.592109433884845e-16	-4.78020000605835e-16	-4.549829960206072e-16	-5.558187029066433e-16	-6.360438151555724e-16	-6.398511713492851e-16	-5.971395015670559e-16	-5.930345234043689e-16	-5.476826803121718e-16	-4.928487580809345e-16	-3.866948188865105e-16	-3.342907436490431e-16	-4.631747376405978e-16	-5.638827978345017e-16	-6.978290979039007e-16	-6.1727037331486975e-16	-5.484792267493497e-16	-4.482247868859482e-16	-2.9498023559926644e-16	1.982530714563643e-17	2.884902410900772e-16	2.880670432182454e-16	3.022749697918277e-17	-2.4759179791649235e-16	-4.370512808439304e-16	-5.839365220693744e-16	-8.853945027619885e-16	-1.098944757886308e-15	-1.0624424365893637e-15	-5.946552213583789e-16	6.710481702691274e-17	6.366171392289049e-16	9.697105055942391e-16	1.0751956976722915e-15	9.501138703993013e-16	7.15685099474457e-16	5.600373534653759e-16	3.898424422684058e-16	2.940160666859849e-16	1.1071499500872537e-16
46	-6.802271042353122e-16	-2.020558197835928e-16	9.933589967708902e-17	1.3006278867803101e-16	-4.860044443110136e-17	-1.9151965434277167e-16	-1.8541723580772927e-16	-4.1150185554610246e-16	-7.545236000575265e-16	-1.0323416132563889e-15	-1.0163482672689077e-15	-6.33824744622517e-16	-2.982670899030173e-16	-2.5568889057571125e-16	-5.480899488026746e-16	-8.270897745086619e-16	-9.433143459306856e-16	-9.562948781342344e-16	-1.004012297573869e-15	-9.79618936321189e-16	-7.793537464193625e-16	-4.821166202539873e-16	-2.1263792483936802e-16	-1.1989857995396942e-16	-1.3976947893531834e-16	-2.520998848103883e-16	-3.602111472515101e-16	-4.081089627293801e-16	-2.669593245371687e-16	-5.687161639790558e-17	1.2372279135145652e-16	1.5573348475086425e-16	1.3870115274324038e-16	1.1885043868869867e-16	8.371867266989914e-17	-1.3878074740334403e-16	-3.3250164193770007e-16	-3.6922639358120097e-16	-1.365411462279556e-16	1.9254709507255225e-16	3.818410707897335e-16	4.0669902165157385e-16	4.038010171297023e-16	4.0338952565302135e-16	3.0402622101760263e-16	2.0077750784898305e-16	2.391801082540284e-17	-1.70720596947052e-16	-4.259233040042266e-16
47	-3.255178222019016e-16	-5.66246568690003e-17	-1.6218175392810573e-17	-9.014574171604036e-17	-1.1503845172768752e-16	2.284936404716566e-17	1.7776083137934417e-16	1.554023987319897e-16	-2.266692487137104e-16	-6.427342850607314e-16	-8.00691323496176e-16	-6.116685874183147e-16	-3.2092481603502743e-16	-2.745648458701125e-16	-5.004010297341666e-16	-6.808518248345436e-16	-6.476165420309181e-16	-5.761121917956026e-16	-6.824267376896105e-16	-8.24087709605791e-16	-7.979884871413931e-16	-4.915430412094931e-16	-2.7470446890064846e-16	-3.0743935161447296e-16	-5.004584314318556e-16	-6.009355599108592e-16	-5.323396685933963e-16	-4.074829898645464e-16	-3.1043666750756023e-16	-2.899741224316619e-16	-1.7879335989876556e-16	4.3165127772969973e-17	1.782568443864296e-16	1.571305762072107e-16	-3.720812930607404e-17	-2.4863933402408963e-16	-2.6695499805321974e-16	-2.3120753287932837e-16	-2.1111539005053244e-16	-1.9002295039261345e-16	-2.2645939815260584e-16	-1.898010139933878e-16	-1.3732194473307052e-16	-1.2123036131584798e-16	-5.892097195240273e-17	-1.1416101298219225e-17	-8.118218963078379e-17	-4.020072885580967e-16	-8.371266222893785e-16
48	-1.6400910029580685e-15	-1.415566629782473e-15	-1.125843740481907e-15	-9.49514310923818e-16	-8.09637039415708e-16	-4.861215247070286e-16	1.918738763095262e-16	4.692022780745789e-16	2.0290827043184383e-16	-4.2067279477979577e-16	-8.012179043909882e-16	-6.940102244209289e-16	-5.910358163004691e-16	-8.917712261420983e-16	-1.348494936146125e-15	-1.413998963371929e-15	-1.0431053415545967e-15	-8.370356466147985e-16	-1.0606012673896735e-15	-1.3586527950184554e-15	-1.2177109745806724e-15	-7.002820380812458e-16	-6.925480251290556e-17	1.8591725791348465e-16	3.2838909058273837e-16	4.3677536957295445e-16	5.147340039484985e-16	6.029693614107424e-16	8.004599671095928e-16	1.0835727706503843e-15	1.268413079870145e-15	1.1714590204199778e-15	9.341497097945105e-16	9.01977055278734e-16	1.060640702513208e-15	1.0971488776059364e-15	7.644139064060168e-16	2.4990065206958433e-16	-8.99344353169027e-17	-2.7031456121031668e-17	2.0443413285231395e-16	4.2681697131223196e-16	5.155544339337101e-16	3.4684659524702107e-16	2.572402442723241e-17	-3.079645767645132e-16	-6.345240435180428e-16	-8.759869045999092e-16	-1.0570329894330447e-15
49	4.657270312214188e-16	3.057025875274159e-16	1.5114327473209646e-16	1.837704768006411e-16	3.410841540940996e-16	4.4254888767655586e-16	5.812882022412196e-16	7.184844334257402e-16	1.1133308749389316e-15	1.447529303349718e-15	1.539070363679679e-15	1.3424473832781143e-15	9.435455986410537e-16	5.006781625311006e-16	3.902220096773893e-17	-4.3215278983347775e-16	-7.580989931006618e-16	-8.460985258031675e-16	-6.344496161863319e-16	-4.2162906528477916e-16	-3.9562983247540954e-16	-6.180247849315266e-16	-8.000908468429893e-16	-8.6364287526341825e-16	-8.228833750415296e-16	-1.0085546757473831e-15	-1.364261760703616e-15	-1.5058885629744353e-15	-1.3511316881041511e-15	-8.832737861097741e-16	-5.303698494951486e-16	-5.335746348061574e-16	-7.540205667574883e-16	-9.674798633694236e-16	-1.2105044614431313e-15	-1.5970706981627053e-15	-2.0722208033139875e-15	-2.3326269918189665e-15	-2.27433551091224e-15	-2.1913615154949983e-15	-2.4460930137648916e-15	-3.0449792434412157e-15	-3.4136098832475493e-15	-3.2549308895974258e-15	-2.8527098934000893e-15	-2.647431206682504e-15	-2.699244437757913e-15	-2.5240090633996067e-15	-1.9623865267006553e-15
50	-7.130479506251535e-16	-3.566140348735304e-16	-2.2451986858157886e-16	-1.2793768633711915e-16	1.6093218558341198e-16	5.193615509368472e-16	6.26045373540853e-16	2.7741470868201843e-16	-1.6999203764107972e-16	-4.382720073725639e-16	-3.2088790636250715e-16	-1.872415318236927e-16	-2.1189614023162416e-16	-4.959896540407497e-16	-7.427384606117958e-16	-7.991124244308747e-16	-7.091017792175184e-16	-7.350510906850654e-16	-8.997563365157378e-16	-9.624753247700499e-16	-7.018298527945294e-16	-2.525377680157646e-16	9.106632165232001e-17	1.1615373001260722e-16	-1.3628187852515347e-17	-2.236303999420849e-17	1.0428930886948174e-16	3.9159137556064465e-16	6.419346944697843e-16	8.373750963525584e-16	9.67714079612317e-16	1.0310830953851314e-15	9.612692159509932e-16	8.688662619639452e-16	6.811173509722536e-16	4.7053118229119765e-16	2.222932397453327e-16	6.387641519058381e-17	-2.072952632943925e-17	4.392172923156767e-18	-6.695134892745846e-19	-3.255229363052263e-17	-5.60091871190266e-17	-1.64984574436287e-16	-2.855974999391761e-16	-5.225386684008047e-16	-8.5306267269463e-16	-1.3175387674477188e-15	-1.713679578815357e-15
51	-6.094780205517071e-16	-5.260182791813176e-16	-2.8181827038048667e-16	1.7193063898320074e-16	6.699427071779852e-16	1.1565564493123115e-15	1.3701511462019345e-15	1.6579631607097276e-15	1.5669676965775452e-15	1.4580956524054171e-15	1.214311079590388e-15	9.606584250761977e-16	5.330273166049038e-16	-1.8049124214314526e-16	-1.01216190950053e-15	-1.6692835513931307e-15	-1.7570459878022936e-15	-1.5201935370098177e-15	-1.2499177364726225e-15	-1.13516670187859e-15	-1.1111931310759119e-15	-7.98713365049609e-16	-5.555080029139237e-16	-2.994311580253184e-17	1.0206120699887379e-16	5.214259292316097e-17	-1.570320938812064e-16	-2.1852381864179683e-16	-1.5012161483300398e-16	-4.537348250010158e-17	-4.7532631053184165e-17	-1.796220224937603e-16	-4.2713538003987595e-16	-6.22647989241599e-16	-7.913209024094411e-16	-9.402704273733637e-16	-1.3652728104487237e-15	-1.7956677152730925e-15	-2.2089973460963296e-15	-2.551855087359499e-15	-2.9418487230468543e-15	-3.3945184607978926e-15	-3.709721406301797e-15	-3.573477285836091e-15	-3.0935053177375873e-15	-2.8603251862880124e-15	-2.8470153881807825e-15	-3.001795411635282e-15	-2.9213169915431335e-15
52	4.464807705035217e-16	2.272936521376968e-16	3.1535136352842517e-18	3.34846564256038e-17	3.5290589859266435e-16	7.815677245111158e-16	8.480041608030592e-16	1.16685988058533e-15	1.4663521884598085e-15	2.187252447436291e-15	2.5490740464242516e-15	2.6620517364648437e-15	2.204429562596255e-15	1.7168572668918065e-15	1.2855167210207458e-15	7.652323894525127e-16	1.1055758213647383e-16	-6.369401720680703e-16	-1.1977762171359555e-15	-1.461064325393036e-15	-1.6339133069543029e-15	-1.6903582886804347e-15	-2.0536921000473392e-15	-1.907455922799005e-15	-1.8808908308122924e-15	-1.9501192985430524e-15	-2.1059161143362252e-15	-2.1816677063033038e-15	-2.0037503352484803e-15	-1.6547504376952672e-15	-1.322045446760237e-15	-1.1282867555396093e-15	-1.0919668872365014e-15	-1.257476052219959e-15	-1.6061755573130469e-15	-2.021761315259953e-15	-2.3888471100365514e-15	-2.4054835912440853e-15	-2.1464982473174284e-15	-2.12081242194776e-15	-2.36705740400474e-15	-2.888310369256151e-15	-3.402652688539397e-15	-3.373368613823237e-15	-3.0999733244204365e-15	-2.7515496291396048e-15	-2.278344808788667e-15	-1.8391295266502336e-15	-1.5921437392590845e-15
53	-1.1776744784381902e-16	-2.0455115157084016e-17	1.4164121632131786e-16	3.770600637147448e-16	5.460783003147681e-16	6.476015073984289e-16	7.988109915133952e-16	7.477346450159659e-16	6.605467499135297e-16	5.142786193428749e-16	3.7449264243183824e-16	4.2886798489822454e-16	5.090676815316656e-16	4.594547794295961e-16	1.6489947562993546e-16	-2.070348315952877e-16	-4.1058832165675205e-16	-3.6552874697388906e-16	-1.5648469350946147e-16	-5.98226498855309e-17	-7.68137176983595e-17	-1.0931415044414983e-16	2.2661587963869833e-16	7.608695186336401e-16	1.2532498395510492e-15	1.349809015626832e-15	1.152426773944536e-15	1.0326150342271562e-15	1.1559740551198601e-15	1.3940563234372229e-15	1.4587047937535656e-15	1.3342995231313882e-15	1.3242158736785675e-15	1.5612337448615396e-15	1.780157988400207e-15	1.725736803782843e-15	1.4255722667636985e-15	1.1662996861348154e-15	1.1259028574029797e-15	1.0776888526737413e-15	8.774735593317934e-16	6.70981691191505e-16	7.347459622768688e-16	8.98695014792974e-16	8.909099724023263e-16	6.1525277928994845e-16	3.178995766438183e-16	3.252541845889667e-16	5.250299340492958e-16
54	-4.0802676443983153e-16	-2.546064119860063e-16	-6.990446596216347e-17	1.7566296575354924e-16	4.3131081349064255e-16	6.285559594038175e-16	7.302353160781971e-16	7.505556088737542e-16	8.142642599277032e-16	9.423910906482483e-16	1.0025531663848884e-15	9.813998800542758e-16	8.333820177446914e-16	6.583257160835379e-16	4.698121354724862e-16	2.68760077897671e-16	1.2038337810258696e-16	1.8165714969940936e-16	4.489302101982728e-16	7.295946542496207e-16	9.217486566078587e-16	9.998447572050138e-16	1.1663834470559879e-15	1.466111004596135e-15	1.6684804389647701e-15	1.7248181776756405e-15	1.686913704289542e-15	1.7415436654667276e-15	1.830865664407563e-15	1.8380130001146218e-15	1.6754617317178126e-15	1.507272952416898e-15	1.5070610143969357e-15	1.6917554138639645e-15	1.925565228268591e-15	2.1528217266843212e-15	2.1855007333251576e-15	2.1282418162314128e-15	1.8995517760366263e-15	1.6019635870073004e-15	1.3892733054900601e-15	1.2563023528800029e-15	1.141043203721095e-15	9.989605087865697e-16	8.178352213406114e-16	7.27933322959177e-16	7.194854262442059e-16	7.001689521403613e-16	5.917670641364887e-16
55	-3.7206048694265866e-16	-3.4438026938972127e-16	-1.4687621161518654e-16	3.0634399031944403e-16	6.569983499633393e-16	7.414736763705844e-16	5.347993968651536e-16	5.59698543194236e-16	7.038339395326354e-16	7.889816415963269e-16	6.567495872091105e-16	3.75042239083497e-16	2.566536633647346e-16	2.1157032935600484e-16	1.1365719050087663e-16	-1.889169193310678e-16	-3.559239970152309e-16	-2.9117662613066403e-16	-1.1039574898487979e-16	-1.0845728307110289e-16	-3.1755948115723816e-16	-3.3928674654618545e-16	-7.059222005962521e-17	5.507070482727879e-16	8.742909194703268e-16	7.187698904092719e-16	3.300313908953708e-16	2.3642204219946335e-16	4.730289615414111e-16	7.189910302241015e-16	6.740696158819084e-16	5.158927686136606e-16	5.395529096585527e-16	7.970106146937184e-16	8.634324185447196e-16	4.2361964915598705e-16	-3.3238474139995957e-16	-7.050035212049864e-16	-5.340157776312991e-16	-1.757523033536255e-16	-9.236918219867748e-17	-4.2907627998200267e-16	-6.766077617450577e-16	-6.972604133396348e-16	-5.35280078257982e-16	-6.211429671123406e-16	-7.530737072040237e-16	-9.416640310306638e-16	-1.1379685265411158e-15
56	-1.9161477222983267e-16	-2.1637789766854483e-16	-5.0695676334240014e-17	-9.388044154862186e-17	-3.191735887577687e-16	-4.671009375873987e-16	-2.1256960147476032e-16	-1.148253393275516e-16	-1.3959896804716142e-16	-4.470185417657992e-16	-6.325959846886944e-16	-7.96553861855984e-16	-8.536928761081479e-16	-8.97642800456821e-16	-7.625699251151483e-16	-3.9058761527706066e-16	-1.189736007697685e-16	-4.441311736193563e-17	-2.1290991637243e-16	-4.097300546616421e-16	-4.78201119969565e-16	-5.646915627348483e-16	-5.503909366682613e-16	-7.74071320707962e-16	-7.80080824299504e-16	-5.977659860033061e-16	-1.9600958706062228e-16	2.12074132198936e-16	4.989979245527732e-16	5.247084402664119e-16	3.547320643473136e-16	1.2984962103926333e-16	-3.9084844663391173e-17	-1.4172189199751216e-16	-1.5996028613459706e-16	-6.41492779358829e-17	4.2209351026220137e-16	9.660800665575081e-16	1.3428953603196015e-15	1.5352469672578156e-15	1.6292736420234159e-15	1.9659542232053698e-15	2.3143317467002003e-15	2.2801716426809302e-15	1.9832866746017678e-15	1.8617756194143686e-15	1.987355414430153e-15	2.1668661043546427e-15	2.112921948730885e-15
57	4.4187926686856445e-16	7.255130716394036e-16	7.538075603901049e-16	3.8925822505068117e-16	-6.398357984253097e-17	-2.7183595098791623e-16	-2.318416843702169e-16	-4.357613323255905e-16	-6.993843373179841e-16	-9.497210480943201e-16	-5.981704407237683e-16	-1.4643916144300998e-16	2.6231820389496593e-16	4.0019170719465126e-16	7.010518044688977e-16	1.2134180323937563e-15	1.6172053039414843e-15	1.5792978002834202e-15	1.1157630154257676e-15	7.049175258353503e-16	6.426828356400423e-16	6.475666249825054e-16	4.932222653095364e-16	-7.704800527685121e-17	-4.579230681906663e-16	-5.751506167977003e-16	-5.762908513536778e-16	-7.011309843720344e-16	-8.116619994128565e-16	-6.618219889889246e-16	-3.4852248108698597e-16	-2.6259815983244393e-16	-5.976194113292011e-16	-1.1171924481579765e-15	-1.2370655068388411e-15	-1.021543895560305e-15	-6.232777201615786e-16	-4.575540218639658e-16	-4.61054801877512e-16	-3.473012273205137e-16	-3.715248268480042e-17	2.595341773705108e-16	4.2429726180784645e-16	7.863327623476347e-17	-2.736171922006303e-16	-3.9685593353737403e-16	-2.9519390222641166e-16	-2.393429360127928e-16	-4.988766832072264e-16
58	1.5696175506400639e-15	1.4478645404236593e-15	1.228849118488846e-15	1.0232707968579471e-15	7.751463757941475e-16	5.149113522136804e-16	2.8270863648867303e-16	-1.1202978640384542e-17	-1.1080796382020575e-16	-3.580256613757988e-16	-4.641871397498162e-16	-6.710394921459674e-16	-6.1144249895856415e-16	-3.9695548974133504e-16	-2.3920900647741384e-17	1.8764439462129825e-16	9.365446720108838e-17	-6.144820836714647e-17	-5.774058380677976e-17	9.876033119449437e-17	1.9900975592694304e-16	6.364068087052415e-17	-1.639119697092391e-16	-4.0253964239746233e-16	-5.225783451952442e-16	-7.355516233491689e-16	-9.72066922766265e-16	-1.1089006463236932e-15	-1.0187536939071943e-15	-7.286820127909771e-16	-4.912558714725767e-16	-4.2860764627589323e-16	-4.535320119200191e-16	-5.349027072181068e-16	-7.05611116533571e-16	-1.0210686081543748e-15	-1.1765568685442827e-15	-1.1635908729858e-15	-1.0485783142822676e-15	-9.432694694473228e-16	-8.454724855086883e-16	-5.651808649621457e-16	-8.634304332535706e-17	2.2613656881583916e-16	2.5282933271960303e-16	9.564966000150307e-17	-5.927371124913809e-17	6.564130897329054e-18	8.399809834816602e-17
59	7.294057373323997e-16	7.441113622850543e-16	6.402625846962678e-16	4.682734863271763e-16	2.9687638604401887e-16	1.7863701343351712e-16	3.490763778246933e-17	-1.0044262235108253e-16	-3.3162709586098573e-16	-7.000823930132602e-16	-8.942324520963672e-16	-1.0670820283285824e-15	-9.81892984590261e-16	-8.098880022846491e-16	-4.997390021956689e-16	-2.3311151202750873e-16	-1.9247523430169142e-16	-3.109524698266998e-16	-4.541352096355554e-16	-4.646713851538263e-16	-4.34270022099351e-16	-4.47954237805277e-16	-7.024216466383612e-16	-9.411299191744868e-16	-1.1348237390188188e-15	-1.3206304952663183e-15	-1.5445132080665784e-15	-1.6166454160229453e-15	-1.5343392859054133e-15	-1.2647611405961888e-15	-1.085507983970936e-15	-1.1502060815276405e-15	-1.4080235810352994e-15	-1.603341657711443e-15	-1.756406243434178e-15	-1.9449578265883734e-15	-2.091870345298851e-15	-2.127544978954891e-15	-2.0574539904405544e-15	-1.9083388947519916e-15	-1.8010147233143127e-15	-1.6559412458107646e-15	-1.3881015590864682e-15	-1.038445117503422e-15	-7.444705597934841e-16	-6.639401270381705e-16	-6.984670670790445e-16	-6.217434888432036e-16	-5.594545235265315e-16
60	1.034811301529849e-15	1.0265610583364005e-15	9.995463664524492e-16	9.940598627879731e-16	8.376893966159903e-16	7.119441945301876e-16	4.68906847403698e-16	3.6744330365728514e-16	2.0904028661908858e-16	-1.9275975838524346e-17	-1.326174151797827e-16	-2.779525300729447e-16	-2.207176287542741e-16	-4.5086672794123714e-18	4.006978105746912e-16	6.891635615616449e-16	6.549127073629427e-16	4.685145892708335e-16	3.4143729562949387e-16	4.083308685069403e-16	5.532064355433396e-16	5.969149228767022e-16	3.0604541321651995e-16	1.3900981050938888e-16	-7.123008592206846e-17	-2.936309590138062e-16	-4.794051260407489e-16	-5.638586005728487e-16	-5.145289556739436e-16	-3.759179278547124e-16	-3.16617385026965e-16	-4.001014477276047e-16	-4.671414794387941e-16	-5.409608123833425e-16	-5.803106244468441e-16	-6.961783072701051e-16	-8.028141552870565e-16	-8.224065660554959e-16	-8.087928619430783e-16	-8.10311937258831e-16	-7.253471261506213e-16	-4.860654710461629e-16	-1.7515776717300126e-16	8.164399235003091e-17	1.0780114569638306e-16	-8.648751629895064e-17	-1.2162634009278694e-16	2.793909026334417e-17	1.979646055950358e-16
61	1.197162294426354e-15	1.0729882378854724e-15	9.731932207235584e-16	8.828475147933103e-16	5.642202589168548e-16	2.561592222321805e-16	-4.245794411598316e-17	-1.1611733353347429e-16	-2.174247361368201e-16	-4.46384905053691e-16	-5.782875234909157e-16	-6.759252226858383e-16	-6.600437675090607e-16	-6.44247247214076e-16	-5.33299054250516e-16	-3.1976869235935666e-16	-9.545080916102772e-17	2.1739542178040868e-16	3.9612005530171095e-16	3.803150505441396e-16	1.9837676709530493e-16	4.3866867327858503e-17	-1.8738680053944464e-16	-1.8367996744594633e-16	-3.4787284069946734e-16	-6.540791740030302e-16	-8.735917083904024e-16	-9.145631609167832e-16	-7.840086580349323e-16	-7.143696097742643e-16	-8.308534696696975e-16	-1.1268031078612728e-15	-1.4645306987101722e-15	-1.808395767818574e-15	-2.1021921715944847e-15	-2.3293528587059476e-15	-2.2506265939812578e-15	-2.087130654994419e-15	-1.9432345003637025e-15	-1.8147281688656777e-15	-1.5114665830712366e-15	-9.476531292921269e-16	-4.0626588217952234e-16	4.6970768714894296e-17	2.7482226193822354e-16	4.688013169425936e-16	7.824752987788324e-16	1.1389781644844466e-15	1.2897186281798942e-15
62	1.5346019140016908e-15	1.0474554621401415e-15	7.320811066555103e-16	8.26991056994125e-16	9.324758198556056e-16	8.225697164537711e-16	4.457429815514123e-16	9.581027231732167e-17	-4.406455270203129e-17	-1.326658709208375e-16	-1.1740594434180706e-16	-1.9992832336191044e-16	-2.7211757034633303e-16	-4.0066341025656356e-16	-4.862873408446104e-16	-4.857204161151398e-16	-3.436456033352712e-16	3.4280113418086993e-17	3.502550444483639e-16	4.075876528836675e-16	2.1665108053483989e-16	-5.421280154173016e-17	-3.127790161565345e-16	-4.25176064933032e-16	-6.05669667917622e-16	-8.283203624257806e-16	-8.541071299371701e-16	-6.088172667999464e-16	-3.0095209722082637e-16	-1.877618126066235e-16	-4.0170182483120055e-16	-7.734831323002991e-16	-1.0633740464124657e-15	-1.3225892872782202e-15	-1.526126947127945e-15	-1.7742998361481082e-15	-1.755980297562109e-15	-1.508757659512205e-15	-1.17720821477033e-15	-9.787919582804145e-16	-7.981605704428269e-16	-4.914210944512734e-16	-4.582696998792019e-17	3.884766632589824e-16	5.575137810160865e-16	4.736205744715913e-16	3.3674644118293326e-16	4.1131774579373257e-16	6.491912183544041e-16
63	3.658584069040376e-16	4.0439852883764604e-16	2.1344760406626813e-16	-1.529784463932057e-16	-3.4079836376333474e-16	-2.0323234185947549e-16	2.6176425480602395e-16	4.3197470669878675e-16	4.734407318188167e-16	3.5174134864772973e-16	3.354328605268574e-16	3.7890442594450365e-16	3.710420485129378e-16	3.2380120120428495e-16	2.9164906705268085e-16	3.1217192054123323e-16	4.0582742007035017e-16	5.740373885989208e-16	7.434031460435114e-16	8.650307979164571e-16	9.411475535952874e-16	8.413759862802695e-16	8.108460002400834e-16	7.167156884586973e-16	9.456866144041134e-16	1.2425495464680655e-15	1.414851563171578e-15	1.275704730773032e-15	9.434714655808518e-16	7.483031160726041e-16	8.189296027460752e-16	1.0307904322493304e-15	1.186165340532055e-15	1.152077395825287e-15	1.1217974409626196e-15	1.1973943517761875e-15	1.26796220855766e-15	1.2516080836144897e-15	1.0720985784446028e-15	8.633695401154727e-16	8.502817023468781e-16	9.532556417799386e-16	1.014811031771706e-15	8.481270000562207e-16	5.811584490735007e-16	4.110241241757206e-16	1.740722875102302e-16	8.306504634524436e-17	9.327293259115262e-17
64	1.4690810624262105e-15	1.428437615142768e-15	1.3433914438153126e-15	1.3541956049616852e-15	1.4742181149498628e-15	1.6964617891430271e-15	1.8054210280804978e-15	2.0041555833816667e-15	2.0839144161679145e-15	2.2083934247374574e-15	2.2943729163424063e-15	2.377806816309684e-15	2.165134376659322e-15	1.6656547187868531e-15	1.1568514435561637e-15	8.506345137618228e-16	8.234238589938413e-16	7.53542773140812e-16	4.732629857865917e-16	1.4505969008755766e-16	4.3828384325124975e-17	1.35523618633942e-16	-1.3843100147458826e-16	-3.599433563919255e-16	-5.537122415850225e-16	-3.9547790847799524e-16	-1.741684130974385e-16	-1.3704658865829228e-16	-3.1031377351175175e-16	-2.261515875321904e-16	9.698381680747489e-17	3.2206183370914447e-16	1.4634016070813137e-16	-2.525164261316367e-16	-4.2756414250481864e-16	-3.264314463667695e-16	-4.267802593706246e-16	-7.385007040092555e-16	-1.0038129792109595e-15	-1.0644125624185302e-15	-9.676160806318271e-16	-1.178228156391846e-15	-1.6802534108151562e-15	-1.8163603297697853e-15	-1.5110087599056681e-15	-1.0132567028188221e-15	-6.115569776599433e-16	-4.114467480837436e-16	-3.541502920334136e-16
65	5.57391365543716e-16	5.052090473848934e-16	4.902003346513267e-16	5.392073990955231e-16	7.215713401767754e-16	1.0779895201086528e-15	1.433077988752415e-15	1.735329116545216e-15	1.7813738156152698e-15	1.867890409649273e-15	1.957269792485568e-15	2.0521552554923855e-15	1.809906738048842e-15	1.3303803352193697e-15	8.303279560137822e-16	5.1937181149e-16	4.8036216630835025e-16	5.022226980628967e-16	4.694126271257725e-16	4.0304064352626733e-16	2.9287113959620987e-16	1.5120174421800135e-16	-1.8622520842866276e-16	-2.699641304177166e-16	-6.788228926773972e-17	3.218403644486004e-16	5.042341359714633e-16	3.566677739210299e-16	1.1086510404598315e-16	1.8040294550257965e-16	5.610999137728988e-16	8.73206375223335e-16	8.725678805186181e-16	5.648407484410176e-16	3.2081686433317516e-16	3.300963062801622e-16	4.076532073820741e-16	5.066068754762834e-16	5.474452591029842e-16	3.81170494669843e-16	2.1527213148855076e-16	-2.8763312938426507e-17	-2.0955777051480568e-16	-1.849504222836149e-16	-8.274576085794305e-17	3.132507028323896e-17	1.0524681759875782e-16	2.6766939627706644e-16	4.0162350239452848e-16
66	-9.949559732476159e-19	6.6726318448998796e-18	7.28203667878792e-17	3.128271159370497e-16	5.404910070381694e-16	6.818631099989346e-16	7.468688794780313e-16	1.0877132105155493e-15	1.3227297990059169e-15	1.543212953511713e-15	1.4438511691110583e-15	1.2747593469203566e-15	9.230923241687662e-16	4.903539974840725e-16	-1.8339948278981787e-17	-5.306972614362412e-16	-8.588482678377069e-16	-1.0237054171279815e-15	-1.0046470860892585e-15	-8.715158725451017e-16	-7.218362541390977e-16	-5.789394890228641e-16	-7.243190924814818e-16	-6.48468385630786e-16	-6.397223233010444e-16	-7.106317462068103e-16	-8.857604282656011e-16	-1.0019055933565737e-15	-9.517387211732424e-16	-7.728922832512013e-16	-7.787969433192562e-16	-1.0390805403348478e-15	-1.3445297848663697e-15	-1.4439767383014666e-15	-1.3396981226217021e-15	-1.36523110634001e-15	-1.6127166069105183e-15	-1.9547408728905143e-15	-2.1376759352769422e-15	-2.297701876159665e-15	-2.5253008174904667e-15	-2.8976920769403043e-15	-3.093051236284457e-15	-2.9190622152767132e-15	-2.587351049897311e-15	-2.484704042013153e-15	-2.4125372806402585e-15	-2.223202515127846e-15	-1.843817468322316e-15
67	6.865288504879028e-16	5.079378214950228e-16	3.25124022779745e-16	3.0484316781446684e-17	-3.142395197365421e-16	-4.595400300654698e-16	-2.9403007867422814e-16	1.7467274683335693e-16	4.514740934056548e-16	3.254743495146347e-16	1.3175352052453115e-16	7.628998439498617e-17	1.0146328385544295e-16	-1.2976766920790484e-17	-1.951664810368499e-16	-2.3766160259009576e-16	1.2040094502750479e-17	1.0630115813568742e-16	-5.238588365365644e-17	-3.08890824685084e-16	-3.532332330656239e-16	-2.0197629698579638e-16	-2.162674811789317e-16	-2.6389856491661136e-16	-4.514717128717031e-16	-5.622362173816082e-16	-7.013380080224945e-16	-8.081428583571003e-16	-8.65143215191639e-16	-7.103580901361168e-16	-4.91114014447265e-16	-3.9502766978587357e-16	-4.511439801055699e-16	-5.83765502781996e-16	-7.582730841232703e-16	-1.098924885102199e-15	-1.59954065950163e-15	-1.937269057590577e-15	-1.949674133697914e-15	-1.849433864447109e-15	-1.8867025966758273e-15	-2.2608335325870944e-15	-2.6816028875184636e-15	-2.8195860690420444e-15	-2.769326403064823e-15	-2.8384780954861236e-15	-2.900928625809773e-15	-2.8307542456547973e-15	-2.461017008688467e-15
68	1.2467021060164541e-15	9.397137869007396e-16	7.605288212997766e-16	4.994296674130985e-16	1.6551057945222785e-16	-1.2158846472361496e-16	-1.5781735298037855e-16	7.628605480555877e-18	3.5551737727479637e-16	5.197719055432212e-16	6.851195042995783e-16	8.117273205890389e-16	9.398691218686872e-16	9.933646862635678e-16	9.980033907279404e-16	8.718554740152799e-16	6.694276481916797e-16	3.0484776774004147e-16	-4.057076133819209e-17	-2.3999104884024814e-16	-1.9385966358330175e-16	-1.2802549585401515e-16	-1.1084661530836242e-16	-2.15889590348178e-16	-2.943717368372716e-16	-2.9336907884991307e-16	-3.3654160483572864e-16	-4.056848268426702e-16	-4.3949950830091084e-16	-2.0173673132426928e-16	2.0865136438868646e-16	5.633776206832415e-16	6.741410886367236e-16	5.499441956494946e-16	4.066707265654758e-16	2.6836814014287937e-16	6.975999182129611e-17	-2.1048896547756738e-16	-4.904720135123462e-16	-7.22312506481293e-16	-8.168752998024579e-16	-1.0153243748540865e-15	-1.3657713123250017e-15	-1.8715312456049416e-15	-2.2445671954946614e-15	-2.2843176769087224e-15	-2.0093689021457604e-15	-1.7014918030858298e-15	-1.5016611725520733e-15
69	-1.3659750636282694e-15	-1.067788945482776e-15	-7.925969940470918e-16	-8.398012085048108e-16	-1.0339939354188908e-15	-1.035302843014826e-15	-6.309241100948907e-16	-3.78347191451807e-16	-4.498271362468964e-16	-7.876284438613767e-16	-8.736972252008433e-16	-5.778024867182332e-16	-2.9973937537600437e-16	-3.97318892194161e-16	-6.81199014565372e-16	-7.504948231747826e-16	-5.354046963158731e-16	-4.409939262599254e-16	-6.515954023597425e-16	-8.793009265588486e-16	-7.163855903478739e-16	-2.750679635072634e-16	1.2175968579590493e-16	1.7706784109728837e-16	1.3251254633210656e-16	3.06624884238756e-16	5.73445640331196e-16	7.05941803143578e-16	6.018359073705521e-16	5.139729762922766e-16	6.113705619343005e-16	8.372720521974032e-16	9.037448554258635e-16	8.647023096692606e-16	8.473034054155505e-16	9.055331915728553e-16	8.486212774214493e-16	6.001706401770904e-16	3.3198768713312803e-16	3.058077970048384e-16	4.484667901160322e-16	4.51284685868349e-16	1.3229114876544707e-16	-3.2308413071045544e-16	-5.437619165758017e-16	-3.91364165837199e-16	-2.3031119169995065e-16	-3.4556378933446344e-16	-7.321697028873602e-16
70	1.158617471140372e-15	9.652374115407378e-16	9.979330862292883e-16	1.0879950982716346e-15	1.0019946191592274e-15	8.732210367372853e-16	9.269052752310634e-16	1.3650594479330699e-15	1.802689370304076e-15	1.943431861994605e-15	1.8329099581576426e-15	1.6303549042708883e-15	1.2264384369996044e-15	5.905512911275792e-16	-6.118387997867039e-17	-4.631744028379677e-16	-4.269642837927525e-16	-4.206320764799569e-16	-6.256519445054289e-16	-8.452227027650494e-16	-7.300801194612684e-16	-3.4346623690631593e-16	-2.9023931225265778e-16	-5.229006549798137e-16	-9.937851835321302e-16	-1.2418191124516654e-15	-1.1746778141067402e-15	-8.486366054750923e-16	-6.031275221982504e-16	-3.7799718177410394e-16	-2.673731204212432e-16	-2.569600564215371e-16	-3.4407406407637714e-16	-4.641121683302157e-16	-6.915833170493447e-16	-1.1763792323880123e-15	-2.0302991809556723e-15	-2.894761892474454e-15	-3.3721470629900596e-15	-3.455615026923945e-15	-3.3798605462242462e-15	-3.580398241657831e-15	-4.0142770479511704e-15	-4.190911301367869e-15	-3.873302751938877e-15	-3.3814478650769464e-15	-2.9406060053606027e-15	-2.710779797067308e-15	-2.545131709676645e-15
71	-4.520905037623156e-16	-2.928826035917293e-16	-1.9877333145781494e-16	-1.5158397962568216e-16	-5.681141695249044e-17	5.4018282102792426e-17	2.0581072178311777e-16	2.4003344203681416e-16	2.988377134163096e-16	3.1608373778723975e-16	2.512978220397482e-16	2.225955706655061e-16	1.339593647309399e-16	2.129578796245195e-17	-7.07103540891745e-17	-8.355442278320527e-17	-3.013679223164304e-18	1.4724597439231445e-16	2.696956499306804e-16	3.156097732029544e-16	4.0429403347690895e-16	5.392179221025132e-16	8.16731384498247e-16	1.1053911936410841e-15	1.2929762345244068e-15	1.4671503971084841e-15	1.5907634336178822e-15	1.667726060871759e-15	1.6577151996767423e-15	1.6001272955263506e-15	1.538410396623287e-15	1.5685079019134775e-15	1.629775864738771e-15	1.6750919474734686e-15	1.7506994058839495e-15	1.910743018523142e-15	1.982458772280518e-15	1.9783204540296984e-15	1.782749134077571e-15	1.55375650323633e-15	1.4377035423058399e-15	1.3219426869585999e-15	1.2252153645345893e-15	1.070164640017076e-15	8.584990509805753e-16	7.555239113215663e-16	6.9711864400468495e-16	5.926806975556307e-16	4.58621267760327e-16
72	3.1998329383989565e-16	5.380742710521944e-16	6.267318309979174e-16	5.062304772475297e-16	3.332122853606819e-16	2.5948153241091744e-16	2.4212726866012454e-16	6.2926721204063e-17	-1.5187492557798425e-16	-2.554399734164078e-16	-1.9003114074105872e-16	-1.3933742128805175e-16	-1.9114204136937202e-16	-2.8825266174315177e-16	-2.385342861262987e-16	-3.661130216077173e-17	1.4445267720763407e-16	2.1245365479661513e-16	1.3430394435401372e-16	7.69261887828305e-17	9.3617907015591e-17	1.1246278030923875e-16	1.3568792555040717e-17	-2.85134921167575e-16	-5.722032804418996e-16	-7.227899971304765e-16	-6.467819273982903e-16	-4.956850017389883e-16	-3.734029991374729e-16	-3.5555679454806044e-16	-3.6059933829480897e-16	-3.734898601966894e-16	-4.701327950601627e-16	-7.163401265632736e-16	-9.272145739907386e-16	-9.924955640624673e-16	-7.671089731646288e-16	-5.592837766153889e-16	-3.8970175090405534e-16	-2.0525808666149862e-16	1.15417594499619e-16	4.8473571706842e-16	6.653982838395984e-16	6.365356307340973e-16	5.981847813987598e-16	7.939442040106039e-16	9.94370265251858e-16	1.1243476209005585e-15	1.1004014967942367e-15
73	1.5764090126322881e-15	1.4496683882916736e-15	1.2306988169049635e-15	1.0346175153244799e-15	8.217478103709407e-16	6.250134681661429e-16	4.1340360860869486e-16	2.1647967171102287e-16	1.1384025953463865e-16	5.109386334147573e-17	1.2757744161332846e-16	6.257331741021254e-17	-8.285651855757981e-19	-3.087899639478625e-17	1.7393619650521136e-16	3.823611797550139e-16	4.095298846467201e-16	3.179678977491727e-16	3.6764009365422e-16	6.681323459675867e-16	8.997559712769457e-16	7.616726967395983e-16	2.7339369050512156e-16	-2.265559873589514e-17	-3.732225935641365e-18	2.4336180532888005e-17	-1.4009240447114776e-16	-3.1679972057460475e-16	-2.547676696867976e-16	1.8415274433676577e-17	1.0271920940946852e-16	-1.3469755870509323e-16	-4.50483421804142e-16	-6.050007986492839e-16	-7.411571638369435e-16	-1.0937613323753998e-15	-1.4167343028762457e-15	-1.4896794166876213e-15	-1.3102435552064807e-15	-1.1203862999573786e-15	-1.0065623579557517e-15	-8.002873228206329e-16	-4.289907679146596e-16	-8.154081531319202e-17	2.31110852030029e-19	-1.157513373520077e-16	-1.5930788362673514e-16	1.0248250140146898e-16	3.2097111703823836e-16
74	9.628690365363796e-16	6.68229027815681e-16	4.998653005298738e-16	6.515978178052401e-16	6.923182827591998e-16	5.005165179739092e-16	1.0699878273431855e-16	-2.275295392046579e-16	-2.3237240210711693e-16	-3.8016262419242576e-16	-6.440405785696223e-16	-1.061599040191372e-15	-1.0402908282797569e-15	-5.98261113515553e-16	-7.387771385476202e-17	4.429294787892007e-17	-3.021448402054967e-16	-4.131038978820929e-16	-1.0760241978306722e-16	2.755409246933522e-16	2.95426238496481e-16	-3.5818797228168414e-17	-3.2751586426654257e-16	-1.7364877996764647e-16	2.71122652700338e-17	-4.860005983063035e-17	-2.2789057853142246e-16	-2.774373415404668e-16	-1.6908433769248962e-16	-1.3826169824426013e-16	-3.564237356870064e-16	-6.595454070763464e-16	-6.88133925670767e-16	-5.257527206381718e-16	-4.3306504108532416e-16	-6.130186173842251e-16	-7.369636262049882e-16	-7.412152285305824e-16	-6.996839743794993e-16	-6.988518003472409e-16	-6.881270606946945e-16	-3.8786407218166925e-16	4.355971363608301e-17	4.743687915633061e-16	5.526091791323379e-16	5.052438045525076e-16	6.166958070974098e-16	9.952601300048374e-16	1.3254337823330863e-15
75	-1.5618022396507394e-16	-5.582544283214859e-16	-8.542224569299204e-16	-8.872762610027958e-16	-8.444146576358408e-16	-7.313184062657257e-16	-7.273167720685283e-16	-8.473182377905786e-16	-1.0647001085370875e-15	-1.4175765081169215e-15	-1.7575692434022954e-15	-2.1316055351886667e-15	-2.144854579998621e-15	-1.8089530825328393e-15	-1.2066432894540256e-15	-6.203217309120375e-16	-5.023004065577115e-16	-5.538828495791698e-16	-6.0074579145079825e-16	-5.150464954514889e-16	-4.247143888623157e-16	-4.0437393130113217e-16	-4.479641740700725e-16	-3.696404416809488e-16	-3.555091816045125e-16	-4.877207939826641e-16	-5.657401512240306e-16	-5.357005915677209e-16	-3.040146933304658e-16	-2.5682909652680827e-16	-4.641331066725615e-16	-7.807542747413085e-16	-8.925413249016808e-16	-7.590476953380105e-16	-5.602846304342809e-16	-4.4099919638141847e-16	-1.7626182753767427e-16	-3.599226734401178e-17	-6.389653585387426e-17	-1.6412230156135307e-17	1.9289856744105316e-16	9.284414137269634e-16	1.5111965948895889e-15	1.8118330408101128e-15	1.7317829000580594e-15	1.7565782731434016e-15	2.0933162486693054e-15	2.3677517528802234e-15	2.3661442871342496e-15
76	-1.1435533319895465e-16	-3.845375565248737e-16	-2.3543987255134997e-16	-4.483515169861418e-17	1.2272498200321752e-16	-4.4335098647783256e-16	-1.1337813339994406e-15	-1.4977861667418638e-15	-1.3498795656173385e-15	-1.3855335004792123e-15	-1.1981207295493412e-15	-1.5380865847233801e-15	-1.6359777316065289e-15	-1.588320956978024e-15	-1.407715448402342e-15	-1.3085859616290543e-15	-1.351329432389985e-15	-1.2593245386423287e-15	-1.022201658915694e-15	-9.300694496847868e-16	-1.3070799168529066e-15	-1.9571767096156695e-15	-2.412443058455534e-15	-2.2882356865925097e-15	-1.9419727341452718e-15	-1.7199644587440146e-15	-1.8896785027293055e-15	-1.6699485686736987e-15	-1.333934924488105e-15	-9.728134248826716e-16	-8.812901205612749e-16	-1.0965828721635769e-15	-1.3154008840671048e-15	-1.56051405355727e-15	-1.703298865356729e-15	-2.138009919380339e-15	-2.000431556535288e-15	-1.4752679457854747e-15	-6.745003370307444e-16	-4.0937047924902314e-17	3.41739266642196e-16	7.449790226145735e-16	1.1506258544814142e-15	1.403395999852078e-15	1.2467208162143363e-15	8.975128731956465e-16	6.229514658623521e-16	6.264028442985527e-16	7.769616380815859e-16
77	1.1560680266533476e-15	1.0363434294355897e-15	9.725014915440485e-16	1.0445627083907218e-15	9.79665438982876e-16	7.500488218215124e-16	4.043987093105582e-16	2.1351851262337507e-16	2.2477009630214675e-16	1.408888431389327e-16	4.168286604175269e-17	-2.4192705942555993e-16	-2.9749452155034844e-16	-1.3650286102131862e-16	2.0133408902248586e-16	4.165360246810327e-16	3.78688074168051e-16	3.0662429702848606e-16	3.46015120760717e-16	4.597208267389855e-16	4.931303794953722e-16	3.697635297156129e-16	8.70059059480212e-17	-6.160806416557308e-17	-1.9233870587943044e-16	-3.803533833157084e-16	-5.953729861395539e-16	-6.861607040570529e-16	-6.713289464675616e-16	-5.410277642758663e-16	-4.78370456236249e-16	-5.636540056249466e-16	-6.87485693435373e-16	-7.964213516581896e-16	-9.000279850847804e-16	-1.080678649788967e-15	-1.2214849697701575e-15	-1.2334665673132979e-15	-1.1573956554431336e-15	-1.0241866003770939e-15	-9.313618795362777e-16	-8.107749407191197e-16	-5.952327638163685e-16	-3.1088823259825034e-16	-3.863418006691543e-17	4.315484690566232e-17	2.3062308107138623e-17	6.069645407677327e-17	1.433151230857555e-16
78	-3.02868126169852e-16	-4.88556403423772e-16	-6.251949325056876e-16	-8.650926241416649e-16	-9.811193633610223e-16	-8.716817145170747e-16	-5.353978627072e-16	-6.715637538513779e-16	-8.025796098628374e-16	-1.1042084578303425e-15	-1.3520178646746122e-15	-1.7845546857361095e-15	-1.9725211121100887e-15	-1.7328309137295677e-15	-9.132521467298982e-16	-7.964685517559162e-18	3.1247047383703097e-16	1.6767092266483845e-16	-1.942082029820107e-17	1.2591766350791184e-16	5.963425822502823e-16	8.17818150192613e-16	1.0937734466153637e-15	7.835797279203676e-16	7.452076738927855e-16	8.025303411311227e-16	1.114042205248058e-15	1.4365536253725106e-15	1.74278392994423e-15	1.888269939283577e-15	1.8097499304157832e-15	1.5284719423334908e-15	1.3332301637061533e-15	1.4618629419050846e-15	1.9318019387222915e-15	2.4658306306391745e-15	2.8561538979768583e-15	2.894007925015379e-15	2.8291041334284615e-15	2.971975729270198e-15	3.2580663225608188e-15	3.614244291699459e-15	3.789841248628084e-15	3.559633260036299e-15	3.222507184779902e-15	3.12281156036478e-15	3.172907798813601e-15	3.026344605841763e-15	2.6016926850774892e-15
79	-2.3544664756911957e-16	-5.283309501407813e-16	-5.446027088659191e-16	-5.909889764049819e-16	-7.170401629990858e-16	-6.74927081705372e-16	-4.582607234112111e-16	-1.5685606746285894e-16	7.441112195331303e-17	1.0258355290626744e-16	1.209624066102899e-16	-8.493721737811431e-17	-3.0706715026164455e-16	-4.886373658647916e-16	-3.293831852353121e-16	2.5065650135241134e-17	3.2294861864891976e-16	4.0696492817084935e-16	3.4197008154952097e-16	3.237503987978435e-16	5.111907404070842e-16	7.069055335205412e-16	8.477714511622798e-16	5.669749837665612e-16	3.2153703383554924e-16	2.345777881460533e-16	4.395003646841221e-16	5.501778100339926e-16	4.89044559981327e-16	3.125932857899428e-16	1.9225560020734262e-16	2.8727599546634586e-16	4.602250388347634e-16	6.363200824316169e-16	8.7334975251123025e-16	1.1414513520815923e-15	1.2886084870552754e-15	1.1832011135485249e-15	8.871807924071398e-16	6.733090543001832e-16	6.855674723876436e-16	8.081477390152303e-16	8.782939409769333e-16	7.158628917162618e-16	5.677024617298188e-16	5.155079241556944e-16	6.526621914472534e-16	6.708973735331196e-16	4.524922782163697e-16
80	4.795142010561998e-17	-1.3074334499170438e-16	-2.503587338529953e-16	-4.126444879232781e-17	7.559896208751299e-17	-6.140768374118387e-17	-4.499879207835896e-16	-4.918526131416024e-16	-3.4701900850918754e-16	-1.57377039863843e-16	-2.6843489041088916e-16	-5.004394571661654e-16	-6.737517522173589e-16	-6.598308514168541e-16	-5.914438710387666e-16	-5.657612108968762e-16	-6.203862528163529e-16	-6.055689847820054e-16	-5.784997754527402e-16	-6.196827698782965e-16	-7.58056134971799e-16	-9.206132227395615e-16	-1.111609291086212e-15	-9.953894852626066e-16	-9.199516661783012e-16	-9.458883531937704e-16	-9.944975477347791e-16	-8.964811248623104e-16	-6.477630432377364e-16	-4.2285134773158073e-16	-4.41921356452203e-16	-7.442738985814433e-16	-9.753903541208131e-16	-1.05120782454154e-15	-1.0313773990185098e-15	-1.1558570847200312e-15	-1.3878014853295809e-15	-1.432698561148918e-15	-1.146351045852154e-15	-6.832119739992684e-16	-2.313730848372686e-16	4.9103268626402095e-17	1.3630857241398004e-16	2.1139849540331968e-16	1.2615495759564215e-16	-1.0070523097715129e-16	-2.4212761851861737e-16	-2.662840469165276e-16	-1.8360615276344966e-16
81	-6.039202961796084e-16	-4.1046815502264344e-16	-3.5862537756057876e-16	-1.8855485992526917e-16	4.105288489493851e-18	1.265256914503867e-16	1.5242749665344145e-17	-1.3876984854374774e-16	-3.090196668340574e-16	-2.3967585277570377e-16	-1.5941810497438934e-16	-9.936551753242374e-17	-2.116377345480074e-16	-3.448534119246818e-16	-3.9478804478757914e-16	-3.0098285599631637e-16	-2.097339155657235e-16	-2.6297532717730263e-16	-4.419581550350925e-16	-5.192956906403886e-16	-4.712780651194575e-16	-3.3551559315137683e-16	-3.461022002372066e-16	-3.935859165761605e-16	-3.8839659254441137e-16	-3.3809564193729813e-16	-2.4632376996240046e-16	-1.7791615690479628e-16	-3.198698700247956e-17	1.0314035342211824e-16	2.3297976317763244e-16	2.516190899908052e-16	2.229199486869281e-16	1.6999567666058328e-16	5.07438970960339e-17	-1.4426084214253949e-16	-3.3510695387702775e-16	-3.8382124256694344e-16	-3.4154393796311337e-16	-2.59966974406839e-16	-2.531089834267503e-16	-2.3658344376640935e-16	-1.1210882033469926e-16	7.831514780430469e-17	1.8179454566603362e-16	1.0796667664161645e-17	-3.835058225151793e-16	-7.86668788640556e-16	-1.029732701766688e-15
82	-7.552658637610475e-16	-5.103895347477143e-16	-2.6454467129656326e-16	2.74116436345431e-17	3.8924058471355226e-16	7.446429077985354e-16	8.816362779047943e-16	8.38715238719786e-16	6.010923772294039e-16	4.665852894237891e-16	4.891487232077689e-16	5.621572330369786e-16	4.66197371099167e-16	-1.9321476892672082e-17	-7.328209640376683e-16	-1.3394136038060254e-15	-1.4890857788949324e-15	-1.3020719195481266e-15	-1.0419146936508577e-15	-8.953480784606442e-16	-8.02184643595971e-16	-5.249781939835361e-16	-1.1290277272289648e-16	4.3081470343164565e-16	7.014662460154191e-16	7.146909463913509e-16	5.007768961877157e-16	4.172935395646246e-16	5.106944468271247e-16	7.764477426627082e-16	1.004581097694853e-15	1.1141549350481444e-15	1.0869841612967282e-15	1.0730691581136394e-15	9.86410254457559e-16	8.527459610315631e-16	5.111144206973658e-16	2.691726084237651e-16	1.4636279787557487e-16	1.7500480713160556e-16	1.0618110284330219e-16	-1.1723663854555942e-16	-3.6614080586848564e-16	-4.50902152013703e-16	-3.5423581641074473e-16	-4.1149392865272915e-16	-7.053078384861103e-16	-1.2346745222177246e-15	-1.5793462538308774e-15
83	-1.1040479165868768e-15	-1.0178427203027071e-15	-9.011749329162558e-16	-5.782752304178567e-16	-2.5439665374585657e-16	-9.497443646318498e-17	-7.561933734156953e-17	-1.5089924897501183e-17	1.0281518873338903e-16	2.3495860951228564e-16	1.2121972490959363e-16	-2.2486336904600797e-17	-1.835711444568341e-16	-2.565420191061794e-16	-4.214622964724225e-16	-6.871002274016265e-16	-9.530685195411632e-16	-9.97022398183146e-16	-7.40559082760797e-16	-3.68731646598637e-16	-1.163555694956751e-16	-2.8844336102136244e-17	8.250692876725313e-17	4.3456091296081033e-16	7.480801506621646e-16	8.248487918903188e-16	6.479656844233805e-16	5.137091345057757e-16	6.246292243062983e-16	8.371844496062333e-16	9.08587684663383e-16	7.759702093708263e-16	6.910438686038337e-16	8.549180703167286e-16	1.1219643586250498e-15	1.2975410518480774e-15	1.1689921338854004e-15	9.670628345411735e-16	7.702913198153694e-16	6.352344592936693e-16	4.588135658041234e-16	2.13844857936178e-16	2.985011671416132e-17	4.75472675433566e-17	1.582522240983838e-16	1.9017640569176805e-16	9.319679763497578e-17	-3.565420202151336e-17	-3.467626702529387e-17
84	7.566647423069565e-17	3.8984215319477706e-16	5.9430268446835e-16	7.19276705840641e-16	9.372435602196973e-16	1.21352511372456e-15	1.489608330806122e-15	1.4803572684532543e-15	1.5090733369862065e-15	1.680944724128203e-15	1.886967166931024e-15	1.91477961534344e-15	1.5902022767326634e-15	1.0218286458262816e-15	4.959773658640989e-16	1.3680446944386887e-16	1.9467713436148084e-17	1.1950532017398712e-16	4.284273612932895e-16	8.2511656192656075e-16	1.1838519204380424e-15	1.3205736818970916e-15	1.4979892631914966e-15	1.720667654311105e-15	2.0694132048142525e-15	2.370082576909611e-15	2.3928568027253904e-15	2.2698286835580126e-15	2.1181230353716048e-15	2.0259350020318237e-15	1.892993773122007e-15	1.7949178134828962e-15	1.8099472098327862e-15	2.0036935302323982e-15	2.2322765267407974e-15	2.4273376412368824e-15	2.46055578849073e-15	2.4639796776167048e-15	2.3004825175426003e-15	1.9256876786994117e-15	1.4867490936841645e-15	1.1703458048187698e-15	1.1374025826102076e-15	1.0551317017154596e-15	8.850350208001594e-16	7.223071813440898e-16	6.239517425874173e-16	6.043535650119991e-16	4.856770484632107e-16
85	-1.2572477965306458e-15	-1.1650583852849107e-15	-9.798348604255188e-16	-7.672343109542461e-16	-6.270897277039544e-16	-6.785528461901403e-16	-7.113779666962219e-16	-6.760644135568997e-16	-5.054617838404572e-16	-3.822697188539284e-16	-4.642829267678314e-16	-4.841856887733395e-16	-5.339406704908234e-16	-6.002230531897537e-16	-7.653992646025642e-16	-9.19590170959491e-16	-8.829374421040991e-16	-6.533506261345039e-16	-3.9682693010916015e-16	-2.543074325274439e-16	-2.2901545699120725e-16	-2.288986072148236e-16	-1.1077182444712326e-16	1.8876872525744127e-16	4.8451256971064295e-16	7.713899950316543e-16	8.996096236629519e-16	9.013538488908153e-16	8.53655428837102e-16	8.456081785095507e-16	9.010722584253051e-16	9.797402850075182e-16	9.558521355856911e-16	8.777195211307339e-16	8.686067490780477e-16	9.823274130713658e-16	1.0861243876531865e-15	1.0424250453822137e-15	8.696925763086771e-16	6.901844103034728e-16	6.247639000541397e-16	5.964089050445218e-16	5.204718440949462e-16	4.45569432244827e-16	3.1718480009891836e-16	2.682450545128346e-16	1.9191602006503803e-16	7.460119579955005e-17	-9.206616055724981e-17
86	-3.7914134067916347e-16	-1.2083403024519298e-16	8.154333751303226e-17	1.260696075419507e-16	1.2117635766881749e-16	2.452371678112455e-16	3.7014825215938996e-16	4.374908283889886e-16	3.161132238878024e-16	2.5716786326960534e-16	1.467666240869807e-16	2.7034949573522027e-16	3.055670102336659e-16	2.314156491061267e-16	1.0482287586726897e-16	6.91025931194311e-17	1.7420568034170401e-16	4.3941107002396764e-16	7.308743675670822e-16	9.038715106012015e-16	9.466174461482798e-16	8.680192976660376e-16	7.587002228825937e-16	8.614946986462075e-16	9.79281634823083e-16	1.1985883806259754e-15	1.375172227664365e-15	1.4787506164728995e-15	1.5045828153822555e-15	1.4495982805098312e-15	1.3083834220119074e-15	1.2010524639547982e-15	1.178364821587686e-15	1.2326383291397355e-15	1.2946503438881759e-15	1.4520534961315274e-15	1.4135429995874474e-15	1.3309222485587962e-15	1.163254772638268e-15	1.035541689984663e-15	1.0449282501126609e-15	1.0391675835799318e-15	9.772971939163838e-16	9.169092506796602e-16	8.304134022819264e-16	8.021241010327571e-16	8.720544458962467e-16	8.501540673614494e-16	8.007571416516004e-16
87	1.994100298551729e-16	2.0332152997254443e-16	2.8078127837116095e-16	5.687702720635289e-16	9.063863072296633e-16	1.071613341526711e-15	9.200888543373787e-16	8.688227409187518e-16	8.418206686486668e-16	8.863301489946992e-16	7.921192628572196e-16	6.553369879002458e-16	5.776585827779359e-16	6.319245979235115e-16	6.498605657824898e-16	4.942294414298612e-16	2.459874603265905e-16	1.9984725889852933e-16	4.282170634128053e-16	7.03308151051338e-16	7.99952878246678e-16	8.117409383084373e-16	8.867798725280968e-16	1.2866446597199239e-15	1.5271994729695562e-15	1.5501693223617101e-15	1.4365967747532491e-15	1.5166715241023997e-15	1.667865191935697e-15	1.6603737891467068e-15	1.3738924154622882e-15	1.048705314586668e-15	9.911780592887066e-16	1.203089986347363e-15	1.4771709175100248e-15	1.7187817780969787e-15	1.7855633948809636e-15	1.7915383146978645e-15	1.6157317848729368e-15	1.345848197619112e-15	1.1207255495419787e-15	1.0193241156258154e-15	9.787527615212807e-16	1.041182032702459e-15	1.0649714589264165e-15	1.0700945557484682e-15	1.1554526948285998e-15	1.245978134325358e-15	1.3277567342466697e-15
88	1.1142142354396521e-15	1.0215933049424196e-15	9.611106201547497e-16	1.0028511200471827e-15	9.356142043051453e-16	7.697366601522971e-16	4.682070171469515e-16	3.0478424081779136e-16	1.915580776759791e-16	8.932683079365452e-17	1.2041117803364585e-17	-5.954852509896896e-17	-6.321129098443244e-18	1.672828041627989e-16	4.2139372040095374e-16	5.123606760031167e-16	4.1575099506140175e-16	2.13343946741317e-16	6.168964796990269e-17	1.0679327081710227e-16	2.477491114041385e-16	3.411931382468039e-16	1.4413679878871707e-16	-2.6907994930131542e-17	-1.9976134201371083e-16	-3.3973426031132427e-16	-4.271621768689459e-16	-4.538093880736383e-16	-3.692642938249831e-16	-2.070597451850036e-16	-1.388891899462306e-16	-3.336622612598326e-16	-6.993287570892623e-16	-1.0888558904053866e-15	-1.2931172636642781e-15	-1.4187020318706113e-15	-1.4746136482191959e-15	-1.4806783600708797e-15	-1.333834159231311e-15	-1.0579477038418806e-15	-6.813559752935223e-16	-4.0637202102189546e-16	-2.9045195548372316e-16	-1.869921436429586e-16	-1.941441565806443e-17	1.4471442533170502e-16	2.1952004417180472e-16	2.0509901288213628e-16	9.948037286134819e-17
89	1.0519189758940742e-15	8.174073456819043e-16	7.573416120557139e-16	9.368597228893832e-16	9.999891581729392e-16	8.750838534098622e-16	5.699803740404915e-16	3.026402892377518e-16	1.0094148307565082e-17	-2.845430676926844e-16	-4.0168351164099714e-16	-2.61163503264092e-16	3.4388834191827394e-17	2.6890530754579803e-16	4.1233938654918336e-16	4.3697382714536406e-16	4.683558691844807e-16	4.547774354736205e-16	3.61396706895462e-16	2.7433205767260625e-16	2.6005291229970247e-16	2.962843940924234e-16	2.0806776149210386e-16	1.2364596920020658e-16	-7.264275649074008e-17	-3.791529648404934e-16	-6.615951184901778e-16	-7.637124935595782e-16	-6.700339248457973e-16	-4.226690889831198e-16	-2.7278200169013212e-16	-3.789882199593399e-16	-6.510271435166778e-16	-9.510900261586612e-16	-1.1868869047963327e-15	-1.394578581506815e-15	-1.5331708896774236e-15	-1.5617157017824238e-15	-1.4456186156495122e-15	-1.3045438494405385e-15	-1.0401890498511605e-15	-7.07615542510667e-16	-2.758411374162066e-16	1.383027165017201e-16	3.3741262984382355e-16	2.1306976959765372e-16	-4.956925050628088e-17	-2.3456410134456728e-16	-2.977343554664082e-16
90	7.363177497889255e-16	8.130194878993968e-16	8.611084878407277e-16	8.693871359066404e-16	7.230642272983261e-16	5.247641993479992e-16	3.036284934922223e-16	2.2175472493756516e-17	-2.2235760695951823e-16	-3.227560657327616e-16	-2.005656668189965e-16	-1.1149125872737544e-17	8.127171752607024e-18	-8.067576188968622e-17	-9.232926927075258e-17	9.563214365869618e-17	2.863167947952402e-16	3.4186534928362444e-16	1.8200820168637027e-16	5.0156214970121285e-17	1.0225291937353271e-16	2.0674849845457364e-16	1.8584746617171982e-16	-1.2528284804767661e-17	-1.534346767935403e-16	-1.9256035863325475e-16	-4.167186015529272e-17	1.2840782840753445e-16	2.2084714700766146e-16	2.0002126729415847e-16	1.1972387625460014e-16	-3.6544922816248216e-17	-1.939469293960609e-16	-4.325215261533544e-16	-6.246415864296653e-16	-8.270685252228335e-16	-8.667904351885578e-16	-7.666249950818686e-16	-4.580639106299081e-16	-9.358938614005323e-17	3.23687350446704e-16	5.718661486883834e-16	6.670171169164691e-16	6.940950406162059e-16	7.668687381725982e-16	8.823424731820827e-16	8.756672065071615e-16	8.108645351521579e-16	7.3378980809649695e-16
91	9.928942211746203e-16	8.629863238561701e-16	7.742598381534351e-16	7.587104544563099e-16	6.75694828939674e-16	4.919945724084535e-16	3.9659034520510234e-16	2.916140616116801e-16	3.6239736942752484e-16	3.270497068900134e-16	2.5514655717783053e-16	1.3315400172081223e-16	7.277234877460623e-17	1.0762525676118557e-16	2.10759497224119e-16	2.5916682996701305e-16	2.592395717968703e-16	2.931983865058443e-16	3.921739442684771e-16	5.362225462228051e-16	5.910696228231073e-16	5.0778040977643925e-16	4.478821174742297e-16	3.296168174092772e-16	3.1350252627982255e-16	2.122662736029291e-16	1.1848390481731494e-16	1.1679446329922904e-17	4.0697932750645395e-17	8.288878229705736e-17	4.6969987566840386e-17	-1.072274862067162e-16	-2.5498260830866573e-16	-3.399316418757074e-16	-3.7448192987935706e-16	-4.845830496243903e-16	-4.764907083055636e-16	-4.83364149443394e-16	-3.676010216828569e-16	-2.1339560481793098e-16	-5.218723646945093e-17	1.3770869135107111e-16	3.5743877455628154e-16	4.907469213270944e-16	6.059835942532505e-16	7.25223217481474e-16	7.223625538313298e-16	7.530475969164214e-16	7.747391096939444e-16
92	-8.077249663345867e-16	-3.7077943202827867e-16	1.1322887370371679e-17	8.617595125194668e-17	-6.32029637110497e-17	-1.8009525096481273e-16	-1.7648163150009754e-16	-2.0878356383759392e-16	-5.290820440740527e-16	-9.509233682992548e-16	-1.1290462300304845e-15	-8.791923510683765e-16	-5.133306409637205e-16	-3.34929091087917e-16	-3.534405718043529e-16	-3.2589369455997495e-16	-1.4603802061412877e-16	-1.140921286951504e-16	-3.26425082610872e-16	-5.110981743157265e-16	-4.301706437378642e-16	-1.8071107759080253e-16	-2.4539732498841217e-16	-4.3178286288939315e-16	-7.734083263089078e-16	-8.635352258567995e-16	-7.683978774407708e-16	-6.32957861836778e-16	-5.389864648807943e-16	-4.095196299952732e-16	-1.4405990025399853e-16	1.1627474730848942e-16	2.0510742758736034e-16	3.8633830445204966e-17	-2.0759777430720147e-16	-4.625439188153532e-16	-5.948709677579036e-16	-6.953542096308789e-16	-8.373731475516603e-16	-1.0025280429832048e-15	-1.10466812197826e-15	-9.186904848676984e-16	-6.098358712942421e-16	-1.5319197184691756e-16	2.1062388919840377e-17	4.75863102735674e-17	-1.7373858417974063e-17	-1.4686214931084147e-16	-3.630385066074391e-16
93	4.2612432337051404e-16	4.824232860207212e-16	5.435150136321026e-16	6.811332030017769e-16	6.751632681942378e-16	5.495507555286875e-16	3.3211252086043704e-16	2.620639232381527e-16	2.5551067332803555e-16	2.0560729002287805e-16	7.613043470982104e-17	-1.396846574289034e-17	-1.200479151867622e-17	9.371984526935781e-17	2.304732750406312e-16	2.9324182942321594e-16	3.3446942892278997e-16	3.772159570260324e-16	3.896923894350674e-16	3.6615169884907584e-16	3.795216570600943e-16	3.559675552612871e-16	2.1389769626880551e-16	1.3132482809078863e-16	-2.1584558678727634e-17	-1.5742460650628273e-16	-1.7482651322866632e-16	-5.0847882467440686e-17	1.052313437196784e-16	2.3675701179271823e-16	2.3020885474695596e-16	1.1032111087442306e-16	3.08135707988591e-17	-6.807022258602993e-17	-1.682352731621144e-16	-2.8188276566346614e-16	-3.6033275756745414e-16	-2.5010540400134777e-16	-6.180032419621911e-17	-2.0921281769595133e-17	-1.5117199877787525e-17	-2.6115504798647656e-17	8.495488804470933e-17	3.1253728630347796e-16	4.040547554669859e-16	2.92887765655418e-16	1.3940387278819194e-16	5.608589861287077e-17	2.7903271240888284e-17
94	3.595982326205296e-17	2.855062419183846e-16	2.846710939087082e-16	1.7796557984149952e-16	1.9516391814048253e-17	-1.7133023053807916e-16	-3.2372404774312774e-16	-4.839452356901227e-16	-5.28909237491234e-16	-5.264190124094939e-16	-4.544550734395094e-16	-5.143106783027537e-16	-5.564858480336538e-16	-4.907140491587167e-16	-2.5206044557993057e-16	6.572469980328843e-17	2.9325419459231414e-16	1.9327422497862745e-16	-1.5400913291303965e-16	-4.761877466049229e-16	-6.175718666320962e-16	-5.877950378836459e-16	-3.9935718476843497e-16	-3.899891581492497e-16	-4.0066429735629573e-16	-4.364860689897134e-16	-4.0751705350913434e-16	-2.4247939693718276e-16	-1.9211610286892165e-17	1.3928910756882617e-16	2.3263624253786587e-16	3.075769533661103e-16	3.6744749624628885e-16	3.2462536432922315e-16	6.38154248196141e-17	-3.989342261445296e-16	-7.239377950681111e-16	-7.70511433038994e-16	-5.105336988241952e-16	-5.4894324493772273e-17	3.548350132535836e-16	6.539322843782307e-16	7.629414763844886e-16	5.31911676838943e-16	2.126091448599505e-16	-9.968520454591224e-17	-4.104256433799414e-16	-8.056421941897392e-16	-1.1950201038112282e-15
95	2.305286270503669e-16	4.142129836949012e-16	3.6113408556333027e-16	2.700761700885795e-16	2.4790522336812066e-16	3.336162123833959e-16	3.2918893870245853e-16	6.972122055891985e-17	-2.8263969709304796e-16	-3.797394666130353e-16	-2.710934992157223e-16	-8.205113332448573e-17	-1.149171494856739e-16	-2.7701311684603744e-16	-3.6009047477728363e-16	-2.587146109499303e-16	-1.3806704204598563e-16	-1.5808793371181137e-16	-4.298444243891886e-16	-6.844042620694233e-16	-6.929372231251535e-16	-4.722909494363295e-16	-2.463444675734062e-16	-1.3751875223215852e-16	-1.5991146889334456e-16	-2.3401573173919073e-16	-1.7313137228661708e-16	-6.080720079906862e-17	5.178421292125729e-17	3.235961315781362e-17	-7.308570066924259e-17	-2.1673579138932577e-16	-3.025725623010904e-16	-4.18943566513144e-16	-5.373208284808402e-16	-7.08214984903076e-16	-7.818346377906257e-16	-6.882665790876966e-16	-3.6752578995256367e-16	-1.070504214301941e-17	2.7243818572501975e-16	3.7503868066244005e-16	3.908376546289854e-16	4.649959136584887e-16	5.334810113727027e-16	5.699712338905433e-16	4.543991151956793e-16	3.6507567945008437e-16	3.014934479656132e-16
96	-3.4277816968074607e-16	-3.497092669580573e-17	1.8701599244856433e-16	2.0476301006308656e-16	1.7621232160646485e-16	2.3479491061648604e-16	4.207359684489303e-16	5.271049015508084e-16	5.708226661896873e-16	5.269452959337943e-16	4.975396610839902e-16	5.312250531724699e-16	4.975225047875808e-16	3.527022700639742e-16	2.0146396699237747e-16	1.3759999865032258e-16	2.137533356839645e-16	3.5388140393663343e-16	4.770374142260847e-16	5.589774453044347e-16	7.182841315203468e-16	8.861177284949999e-16	1.1112320159268492e-15	1.3104125160118974e-15	1.4478757389566511e-15	1.6491664270684388e-15	1.779451380625106e-15	1.8166318142132672e-15	1.7502436413604748e-15	1.7168773534653864e-15	1.7459900961747651e-15	1.833358598996855e-15	1.8403619307586095e-15	1.7817693960488843e-15	1.8007594956174495e-15	1.998361114094581e-15	2.1092044205984512e-15	2.0728577700188162e-15	1.8317112402198876e-15	1.6166941477203648e-15	1.573090957035391e-15	1.5420318434654961e-15	1.4301230075377416e-15	1.2042920726470793e-15	1.0311419547749528e-15	1.044243535338826e-15	1.1115266963446776e-15	9.899269389192559e-16	7.484809837548191e-16
97	-3.361722271977642e-16	-2.1930915957907599e-16	-1.5872582360554493e-16	-1.2429793054015303e-16	-5.488839826140431e-17	7.70056296341041e-17	2.6192277769047147e-16	4.1167418013341835e-16	5.403882141525671e-16	7.020962727871303e-16	7.168595602256101e-16	5.716955717832775e-16	2.5886340415866787e-16	-1.0533133569242927e-17	-2.255976928264296e-16	-3.37836051427478e-16	-4.029345554809237e-16	-5.130215580334376e-16	-5.628663082132829e-16	-5.053848917612781e-16	-4.098780069080506e-16	-3.544598884005861e-16	-3.77773212160364e-16	-5.011575352665549e-16	-5.343882389621109e-16	-4.505522755632506e-16	-3.611476439682768e-16	-4.660910596408788e-16	-7.385448468661823e-16	-1.0345444099916298e-15	-1.1386961182572696e-15	-1.0798431926803354e-15	-1.0491124355799811e-15	-1.0636691479375848e-15	-1.123625101595975e-15	-1.1923168936092587e-15	-1.252829777156408e-15	-1.3758203885107628e-15	-1.4334667873218588e-15	-1.3527375768317958e-15	-1.2298122955642779e-15	-1.2957800569482913e-15	-1.5005460779059534e-15	-1.6702801880404464e-15	-1.5697536392203004e-15	-1.190601818970849e-15	-7.047562150822199e-16	-4.211238421113507e-16	-2.2642076182577187e-16
98	-3.9770779788495866e-16	-4.567802009228517e-16	-3.9913801517097927e-16	-1.3150481299279084e-16	5.395644003571497e-17	1.68709569650527e-16	1.4239704587449254e-17	1.3440379883322335e-16	2.526456203740633e-17	-1.2276420309472562e-16	-3.274024957742171e-16	-4.0076086372675145e-16	-3.7331729017320996e-16	-2.9888032562755697e-16	-2.5135111954108276e-16	-2.6209277633062506e-16	-3.360075959104118e-16	-5.814326706415985e-16	-8.229213687741979e-16	-8.458100984514997e-16	-6.335432424109845e-16	-2.1304735755457585e-16	-7.989288376913168e-17	1.8455673635902428e-16	1.409146376592128e-16	-4.1293180732004565e-17	-3.0834655127212967e-16	-3.503774354729642e-16	-2.110237040275497e-16	-7.620823531778502e-17	-6.138366587653143e-17	-6.457860488911324e-17	-1.4196934662305762e-18	-6.600696098417467e-17	-5.908651912331702e-16	-1.5594517994174312e-15	-2.525090934290502e-15	-2.945829944436508e-15	-2.837837085208279e-15	-2.5965678423676835e-15	-2.455490985871644e-15	-2.457666531211387e-15	-2.4420858680841473e-15	-2.325911007488498e-15	-2.1337428754348983e-15	-2.244465819990886e-15	-2.2970317339215457e-15	-2.4438942708272626e-15	-2.5216813417548544e-15
99	1.919160368471771e-15	1.4526938452694016e-15	8.081960564224685e-16	5.37499742648025e-16	7.138312025861585e-16	1.0707150301843713e-15	1.1454539322105154e-15	1.4088282978137396e-15	1.718423069650794e-15	2.177484366280088e-15	2.3593798754512495e-15	2.2950522238322367e-15	1.8487853971032963e-15	1.3705978494822982e-15	9.792755364493907e-16	6.08289507410642e-16	2.789800846144837e-16	-1.6728904492185724e-16	-6.134416416652523e-16	-8.66296846500178e-16	-9.255864792941911e-16	-8.241626668863846e-16	-1.2359974979079677e-15	-1.4847789891664596e-15	-1.83921770195054e-15	-2.0513068298294534e-15	-2.2380362498671375e-15	-2.3605691374491415e-15	-2.258878201086911e-15	-1.6965014227502807e-15	-9.41139298480778e-16	-5.935740846404492e-16	-8.724699128040495e-16	-1.4710017086677732e-15	-1.91524165396321e-15	-2.3164675963938245e-15	-2.9270118961144458e-15	-3.734788315133123e-15	-4.17666461589978e-15	-4.1754967283706795e-15	-3.9153309584373e-15	-3.980766883771573e-15	-4.3902081317205486e-15	-4.424498267660184e-15	-4.111818349600091e-15	-3.7569231276552724e-15	-3.4444131983257316e-15	-3.0081790486122908e-15	-2.4010545554879308e-15
100	2.892326270741487e-16	-1.1519682845239106e-16	-2.6680995056244525e-16	2.083608010666682e-16	8.540779541077756e-16	1.3588757933979784e-15	1.4161169596872101e-15	1.6926032060075617e-15	1.9093021857881128e-15	2.2452920892550055e-15	2.192381014139986e-15	1.872551803042127e-15	1.199176381931792e-15	4.3713912729126267e-16	-2.708191464591391e-16	-8.21427945619578e-16	-1.0557235907790028e-15	-1.1337936059942312e-15	-1.0397162266383108e-15	-8.211688597513527e-16	-6.176337258513325e-16	-3.714940353607978e-16	-5.503559554911174e-16	-5.680020087723769e-16	-8.230703194196385e-16	-1.2448860713460497e-15	-1.7391141761006442e-15	-1.936856492517863e-15	-1.7535160558658467e-15	-1.3754767459583286e-15	-1.199077939363354e-15	-1.3652290473248227e-15	-1.6071771837708367e-15	-1.6925616033240545e-15	-1.7780467627225e-15	-2.0497873691406625e-15	-2.632245459028169e-15	-3.113808408882402e-15	-3.42230065657137e-15	-3.712196079437887e-15	-4.162840101918101e-15	-4.638485748556343e-15	-4.8038694151550765e-15	-4.374113851885328e-15	-3.752031465297103e-15	-3.567613421810346e-15	-3.546465585408434e-15	-3.320127732615129e-15	-2.6941974337447227e-15
101	-8.761635265876824e-16	-7.280010232722794e-16	-5.470212383413644e-16	-3.585469432695891e-16	-2.707491365285067e-16	-2.2574679846173726e-16	-2.294316442988193e-16	-1.633039466067541e-16	-2.373204056677816e-16	-3.0971504802111475e-16	-3.788724401400849e-16	-3.1334188870275363e-16	-2.439860995573378e-16	-3.029131036190593e-16	-4.003079989543737e-16	-5.363574841899867e-16	-5.85688200859105e-16	-5.515439881495032e-16	-4.648896488744061e-16	-3.4569422395228507e-16	-2.450435859397786e-16	-1.5646638234020966e-16	-2.297523798584886e-16	7.392995371897923e-18	1.8830203144294964e-16	3.2362367397293357e-16	2.7569860868330563e-16	1.9374692745287846e-16	2.222684094878138e-16	3.4800730480300684e-16	4.2743229723994116e-16	3.7808756322530824e-16	2.37964586904908e-16	1.8790484861485728e-16	2.765333618990871e-16	3.0069545900818295e-16	1.3248653974840506e-16	-1.9513539606025986e-16	-4.3367325997718157e-16	-4.766902087760825e-16	-3.191484369939223e-16	-2.676848572172273e-16	-4.0166730987464253e-16	-5.613687645169443e-16	-6.362651644929062e-16	-6.361803827618968e-16	-5.48663036517229e-16	-6.190153297132682e-16	-7.722863160133071e-16
102	-1.398389349527929e-15	-1.2501066374810677e-15	-1.1303068589399814e-15	-9.109565668136606e-16	-5.955325949987632e-16	-2.7543012989943867e-16	-4.956245286989346e-17	-1.9282744787348623e-16	-5.125565732711479e-16	-7.148975782149686e-16	-6.463867263345144e-16	-3.288302335553463e-16	-2.024817337905309e-16	-5.249902872057331e-16	-1.1654884992478592e-15	-1.6182279381806705e-15	-1.5757081753564713e-15	-1.280682020808442e-15	-1.0905347281649087e-15	-1.0828257280396545e-15	-1.053627783699763e-15	-7.393430953438181e-16	-1.5928896724174295e-16	2.5726788950099886e-16	4.944612532723373e-16	5.114395170081038e-16	4.767510136066169e-16	4.504074123145368e-16	4.402073638425343e-16	4.454954137790256e-16	5.716376420515452e-16	7.979936697616378e-16	9.733089257345088e-16	1.040264286978918e-15	9.215462709463186e-16	7.789363776567617e-16	6.924828879964103e-16	6.368328612590554e-16	5.858770210164272e-16	5.23244146338828e-16	3.8070552129220746e-16	1.6816265933232888e-16	1.9276521779732082e-17	-6.144866843130018e-17	2.31599357086834e-17	-2.821385110288943e-18	-4.564722662779359e-16	-1.1738356886194139e-15	-1.7147457019304816e-15
103	-9.178164059562196e-16	-6.73830989151777e-16	-4.620167766869553e-16	-1.3479790119510566e-16	2.3444832592696264e-16	4.4742524837218e-16	4.452073806300916e-16	2.90352803449626e-16	2.222025618989537e-16	3.1730673414585875e-16	3.231638629352694e-16	3.1699665066897385e-16	2.702758227762122e-16	3.452331620179297e-16	3.7379296224008183e-16	2.2608259489690953e-16	-3.2629358020267965e-17	-9.294263238357418e-17	2.4090995372245817e-16	7.033789834223664e-16	9.213321598309177e-16	8.062671987530148e-16	7.308601697108199e-16	9.598333455327267e-16	1.2397043630558582e-15	1.3104710934862994e-15	1.1583415305394705e-15	1.1103314123426059e-15	1.2851986319143332e-15	1.4606421352892779e-15	1.3876669552451822e-15	1.164820247226749e-15	1.082656882751578e-15	1.2687145286001744e-15	1.5239822133492902e-15	1.729894295655567e-15	1.6906559314739066e-15	1.5415186384372195e-15	1.2714718938122882e-15	1.0517182109046822e-15	9.47311651783249e-16	9.337630320014007e-16	8.2201759491236e-16	7.167563177247471e-16	6.4290751029343425e-16	7.854179783786091e-16	9.718403861496164e-16	1.1036341608483503e-15	1.1678623145193447e-15
104	4.976930466540209e-16	4.50636554914259e-16	4.605080041062656e-16	5.128694339870114e-16	4.797586232800135e-16	4.176817708145394e-16	2.2558590499193314e-16	8.600199300582722e-17	-4.821968317594074e-17	-8.870874195584007e-17	-7.335846562226431e-17	-2.528440612959543e-16	-4.2493874665508115e-16	-4.517652159116069e-16	-2.0376435818774795e-16	1.379259944898853e-16	2.7707339759410407e-16	3.2488256463481356e-16	2.374883725659436e-16	6.456263760093431e-17	-2.1089083634343676e-16	-3.908922697716243e-16	-4.862862868799832e-16	-2.9674708707958735e-16	-2.1928864951059085e-16	-3.190019734414293e-16	-4.3073140973541185e-16	-3.6044519163500623e-16	-7.126689411679962e-17	1.4385169093471727e-16	1.3476166211256474e-16	-5.695133755978146e-17	-3.0351989002829937e-16	-6.392062984885547e-16	-9.420761349173887e-16	-1.116498894184789e-15	-8.712156753272314e-16	-4.167915982765187e-16	8.945240056086728e-18	2.8886202916618793e-16	5.516950104512333e-16	9.862927104550396e-16	1.3275885514108783e-15	1.5063689064792227e-15	1.4706538377696863e-15	1.5199867545603521e-15	1.7152652395258104e-15	1.8846585118692974e-15	1.797864766346404e-15
105	7.767255562150845e-16	6.969392503841447e-16	5.565244996140015e-16	4.705942242156147e-16	3.0397963884092305e-16	5.3054078408403635e-17	-3.002153675793297e-16	-3.853895455456043e-16	-3.7518517067085764e-16	-5.250258265624715e-16	-7.904645871740879e-16	-1.2411458306421078e-15	-1.2997216366268618e-15	-9.982910272803266e-16	-5.779258758126123e-16	-4.611958281159322e-16	-7.017287935395711e-16	-9.2368138356481e-16	-8.429995371643064e-16	-5.983587400633869e-16	-5.804540417172723e-16	-7.760037889450089e-16	-1.1302097586641395e-15	-1.225228643485347e-15	-1.3206642576208638e-15	-1.5739140299340306e-15	-1.958725468654493e-15	-2.148392871078192e-15	-2.0509878799367316e-15	-1.759398570322513e-15	-1.5377787559670342e-15	-1.5809614076440993e-15	-1.7242670967206337e-15	-1.842648168747329e-15	-1.9629317650072968e-15	-2.206925286260579e-15	-2.4031147570618087e-15	-2.401284336746695e-15	-2.2330729045218754e-15	-2.014591070850969e-15	-1.9192451084682383e-15	-1.843361346016758e-15	-1.6811226313762713e-15	-1.4165250315790913e-15	-1.1058647878239975e-15	-1.0083686591988886e-15	-9.601563902893215e-16	-9.413015100179863e-16	-8.850270943654748e-16
106	-2.9347196483008114e-16	-2.4996034129053383e-17	1.4454351814459374e-16	1.2458572886068566e-16	2.3619640920473238e-17	-1.1148134304099821e-16	-1.8917739095819015e-17	-2.280729482689788e-16	-2.833144432520467e-16	-4.489155744914295e-16	-3.7227355808061325e-16	-2.356137339642195e-16	-9.416820651439975e-17	-1.3778770508091941e-16	-2.793239156570444e-16	-3.4170071960030245e-16	-2.787734496544503e-16	-2.635262324952327e-16	-3.2426389660426023e-16	-3.9169186113978915e-16	-2.815734006429532e-16	-2.3004181549736838e-16	-5.3481473822704553e-17	-2.564705936272165e-16	-2.9489064113551146e-16	-1.6463117285078548e-16	2.9679479826430716e-17	1.4110191064737226e-16	8.706346000379396e-17	8.81380461991018e-17	2.231664802616779e-16	4.317071636408719e-16	5.127410930145998e-16	4.681867956504928e-16	2.9644966684493866e-16	1.4856096427632459e-16	8.638834987187014e-17	1.5926495525294933e-16	2.624166316791638e-16	3.8362208629696407e-16	3.8199808707033112e-16	3.046216189944956e-16	3.316138071090777e-16	2.3736752327055056e-16	1.5694281569783814e-16	6.517372579188968e-17	-1.8097508146303668e-16	-5.087169329592008e-16	-7.741333846631531e-16
107	-4.3512281375529167e-16	-4.687453366370721e-17	1.3534141004809302e-16	1.1227238251980424e-16	8.218578430708996e-17	5.286085309011451e-17	1.24729579007193e-16	-4.481939206446171e-16	-9.146123495343441e-16	-1.309195587795575e-15	-1.2413444870706932e-15	-9.750214062123715e-16	-7.814383835436517e-16	-7.416637977134577e-16	-7.145568743106921e-16	-5.693013666539496e-16	-3.9151725861746545e-16	-3.694324752736521e-16	-5.760635005987258e-16	-7.856046659114544e-16	-7.24775751074775e-16	-5.528771669794607e-16	-1.2137012931721285e-16	-6.557437487124821e-17	1.6339848179755243e-17	-6.262522568832488e-17	-1.1820633282282665e-16	-1.0133443252013314e-16	1.1620371245274626e-16	4.297671317719458e-16	6.888276168850326e-16	8.104029329751732e-16	8.39994762400739e-16	7.699817002923881e-16	5.35177520816322e-16	1.2437960826400415e-16	-3.7731126211839734e-17	5.071931795045252e-17	2.8366482677719976e-16	3.8221731402437393e-16	4.1836144046059374e-16	6.877284840516748e-16	1.2255610287426066e-15	1.4305278830497978e-15	1.1243402434291074e-15	7.751887350686e-16	4.270137560738317e-16	3.0581793268398384e-16	3.2359192164165643e-17
108	-5.564427363001484e-16	-4.184441809050048e-16	-5.108688407005656e-16	-5.176742304136958e-16	-3.1139772677691743e-16	-6.342557024745166e-17	8.796436715496882e-17	-2.1905371514933655e-16	-4.077039240529222e-16	-4.943121643283889e-16	-3.0127479372396763e-16	-1.6074846475003957e-16	-1.6022118750581788e-16	-3.6257017799549114e-16	-5.48667199884396e-16	-5.826532981356587e-16	-5.042892920200915e-16	-4.846657993328556e-16	-5.588077997564549e-16	-5.959424047421307e-16	-3.1876904255257376e-16	1.1437622662425024e-16	6.132671759617346e-16	6.186327439334026e-16	4.152285079816822e-16	2.6032448771216354e-16	4.0371561751742025e-16	7.930180522490864e-16	9.79089189837554e-16	9.37411148896782e-16	8.914421603167138e-16	1.1040657597026994e-15	1.4349938571866893e-15	1.5384300691118898e-15	1.1949382872380153e-15	7.337574060139324e-16	5.303574551867787e-16	6.633376759154754e-16	7.146702580139055e-16	5.648021183064078e-16	3.2210202878628886e-16	2.1552804219915363e-16	3.831246126412156e-16	3.5594065037209376e-16	1.7626220238984203e-16	-1.2325782143593553e-16	-5.000268127506275e-16	-9.634038265254893e-16	-1.4063767587880911e-15
109	-7.245721919504978e-16	1.21615989627505e-17	3.674958277834838e-16	8.983904222665673e-17	-3.7326448611687386e-16	-6.131010619336239e-16	-3.992784913573491e-16	-5.334032076229377e-16	-8.077479889377217e-16	-1.2813441897245837e-15	-1.5152682974566393e-15	-1.3637023198149492e-15	-1.036564873342379e-15	-8.218206054637949e-16	-7.654411860290838e-16	-7.159162855805929e-16	-5.00239363611923e-16	-4.2517083990300887e-16	-6.382033930071881e-16	-1.0117063310941687e-15	-1.111141419263837e-15	-9.433193558875936e-16	-6.741929488958892e-16	-9.065374055702814e-16	-1.3292278618235406e-15	-1.4935277423207594e-15	-1.1849414902234204e-15	-8.483208899628065e-16	-9.758695412288217e-16	-1.3485910417781155e-15	-1.345970887523406e-15	-7.701475072882061e-16	-1.5855529383227574e-16	-6.030252771414925e-17	-4.927840190476708e-16	-1.0535282780977086e-15	-1.2995227860622518e-15	-1.3306093112638187e-15	-1.236985587385004e-15	-1.0833389434026967e-15	-9.010590950515744e-16	-7.54189396881987e-16	-6.744267755787553e-16	-5.404323237468637e-16	-3.160880413357333e-16	2.1395072311509963e-17	-7.198093190601513e-17	-4.924311550628316e-16	-9.09699923295076e-16
110	-7.67684183982555e-16	-6.288694143150219e-16	-4.242286169730258e-16	-2.1197001934439224e-16	-1.130863198606823e-16	-4.6814636474753726e-17	-9.189878740848126e-17	-1.0605733761631281e-16	-4.0154350012658183e-16	-7.44540353285405e-16	-8.766379967229028e-16	-5.934359086466726e-16	-1.6350282872704454e-16	1.9367032603159383e-17	-1.7166315139812916e-16	-4.632882164353823e-16	-5.041714562617682e-16	-3.2527186731281057e-16	-1.7875090888425713e-16	-1.533620729868683e-16	-1.351000738664708e-16	-5.3405189699375896e-18	-1.2133586959086212e-16	-7.286397150497015e-17	-1.884458343918848e-16	-1.3740040563908612e-16	-5.397094254910518e-17	1.1883428255798796e-17	-3.8045413249398777e-17	-3.8657718539588554e-17	8.906346973119396e-17	2.400642665951088e-16	2.2521786346776073e-16	2.4113384045429765e-17	-1.9178395409353631e-16	-3.5243522546399116e-16	-5.821008905057827e-16	-7.43555152350672e-16	-8.188059665582919e-16	-7.199228055848606e-16	-5.462843307988753e-16	-5.541388522105003e-16	-7.658626684810998e-16	-7.935523878064186e-16	-7.000502964886265e-16	-6.313752226899061e-16	-6.631417897987075e-16	-8.439568683835235e-16	-9.50231477547822e-16
111	-1.595228032476794e-15	-1.362384560007924e-15	-8.82356388033012e-16	-5.182875636744716e-16	-5.833877254644255e-16	-9.342307481317504e-16	-1.1646878362005686e-15	-1.163382068210588e-15	-1.0517454534507531e-15	-1.010950849306281e-15	-9.909993518291638e-16	-8.647726706670749e-16	-7.508598710015228e-16	-8.256948757865703e-16	-9.857826630422544e-16	-1.0157965769640468e-15	-7.954916818799337e-16	-6.376192448723933e-16	-7.469250768490763e-16	-9.552369176571084e-16	-9.350217514260837e-16	-6.314042716267396e-16	-3.8058798616094293e-16	-1.2845508145603838e-16	-9.918867799268897e-18	2.314904324440925e-16	4.568005024759543e-16	5.671379237537815e-16	4.6183857197893e-16	3.078172624851517e-16	2.489441236413807e-16	3.857574339871452e-16	5.713484411657831e-16	7.47455801075089e-16	7.516586847243307e-16	5.481251011988462e-16	1.6858298393588452e-16	-1.0508511039080856e-16	-2.6689923842284947e-16	-3.0904357585011816e-16	-2.886244281361352e-16	-3.546461945350435e-16	-4.860188320134091e-16	-5.991877301679258e-16	-6.498085950063852e-16	-5.796118043919844e-16	-4.758792468539667e-16	-5.874842619206018e-16	-9.229667048380665e-16
112	-3.6006269984142896e-17	-6.798730107743606e-17	2.3267394829326175e-17	2.5853142913908283e-16	3.9949651885427594e-16	4.911835093319585e-16	4.464524604847127e-16	7.583248136052106e-16	9.040781561352083e-16	1.024363089803423e-15	9.556249497468248e-16	8.986757495786866e-16	8.000148924224319e-16	6.76211882390394e-16	4.541920069198205e-16	2.281127768283062e-16	1.0306803541340635e-16	9.555170034544821e-17	1.739678050726468e-16	2.860765590358017e-16	3.522636092457663e-16	4.3093012557939286e-16	1.7890425674076226e-16	2.356086221694091e-16	2.491363990096823e-16	4.0395584654133577e-16	4.784868755251003e-16	5.060367130113016e-16	4.558808330466314e-16	4.3639784355624797e-16	4.534790198587805e-16	4.3296463631798555e-16	4.378760133224107e-16	5.222805018824776e-16	6.798631388224899e-16	8.149831473194946e-16	6.808113612604643e-16	4.657666614022682e-16	2.7377584451696744e-16	1.601571286059947e-16	7.809618675063033e-17	-1.255951671689875e-16	-4.441856857851112e-16	-4.722408671363171e-16	-3.082486786550538e-16	-1.2329545288810914e-16	1.128752520069987e-16	3.1016348377743063e-16	4.541215120778474e-16
113	-2.39400043044265e-16	-5.685693940265527e-16	-6.418149260015718e-16	-4.2784536286873625e-16	-2.761944341140974e-16	-4.4262754891621236e-16	-6.245801693331038e-16	-9.291109390644966e-16	-9.16769344698618e-16	-1.0926571929322033e-15	-1.3243493326596442e-15	-1.637801259844928e-15	-1.6581761563539484e-15	-1.455423651123227e-15	-1.154810286811884e-15	-8.434152271253346e-16	-5.726363490120996e-16	-2.244070351253373e-16	5.675444669378165e-19	-8.050700777956662e-17	-4.219985858416928e-16	-8.367895054404424e-16	-8.573340364089567e-16	-8.629303953232961e-16	-8.526536902287693e-16	-1.0818144111704397e-15	-1.2326828496026056e-15	-1.1578882135394766e-15	-8.761801341529647e-16	-6.669872851738643e-16	-7.245137332129525e-16	-9.663782404295717e-16	-1.1728446537802598e-15	-1.296474454914928e-15	-1.452367332395155e-15	-1.690050792887773e-15	-1.5647282819797334e-15	-1.1852392405150876e-15	-6.734222218430602e-16	-2.416793324760298e-16	-2.6660022866999473e-17	2.4371573532919123e-16	5.088304404615114e-16	5.708703600952314e-16	3.8559271531625895e-16	3.1857067338218324e-16	3.981614765195717e-16	6.379039503358142e-16	7.2949016354645645e-16
114	3.394948667269546e-17	1.2252353327634126e-16	9.252790095234936e-17	6.86116742360021e-19	1.1720398803858956e-16	4.690964653395586e-16	9.529986330454643e-16	1.0096957927813806e-15	8.014019785872936e-16	6.172377930020315e-16	6.614349525945089e-16	8.784319002672509e-16	8.8734699400707425e-16	7.296895066784042e-16	6.180281758450832e-16	7.29821477155764e-16	1.01395088105388e-15	1.2198530344604305e-15	1.1959979420402423e-15	1.0728245768392973e-15	1.0198164403362602e-15	1.0388729985392253e-15	1.1522084133485754e-15	1.1393152968515617e-15	1.299313547818138e-15	1.473365854084687e-15	1.5751935977424314e-15	1.4556764333868444e-15	1.214379059473627e-15	1.1070329127527193e-15	1.2176423512011387e-15	1.3861337253047169e-15	1.462323987688647e-15	1.3994767071628572e-15	1.444570579881536e-15	1.6521176267009533e-15	1.83634288950842e-15	1.8375599675499122e-15	1.712127447057271e-15	1.5141267914479804e-15	1.4097486862917244e-15	1.2527370500884966e-15	1.1073034392762115e-15	9.882956339507855e-16	9.987513525608534e-16	1.1558070696005773e-15	1.1027531358079898e-15	1.0776353300161878e-15	1.0064875836836268e-15
115	1.148263994334274e-16	3.692036177897486e-16	5.372661405306732e-16	6.222887042944233e-16	7.31555366394307e-16	9.738231897278496e-16	1.1631514545434015e-15	1.2241239937006103e-15	9.941454029970508e-16	7.54427449094047e-16	6.448082077385321e-16	7.539907257549428e-16	8.426935389182671e-16	8.199073421028416e-16	6.415823522792361e-16	4.2692718498246346e-16	3.4418915960941434e-16	4.590136147064805e-16	7.0965257055442055e-16	9.077881366903144e-16	9.747928222385574e-16	9.563661883579642e-16	9.323602854962771e-16	1.1870186344870828e-15	1.3897695772931463e-15	1.5124226162622983e-15	1.5026095712225899e-15	1.5225457855979014e-15	1.5462474152967067e-15	1.5572428351403742e-15	1.4926924798115983e-15	1.4108017667117604e-15	1.398744942665519e-15	1.4334620362327577e-15	1.542643575181512e-15	1.7536309021067961e-15	1.8601537707863233e-15	1.8734506682855335e-15	1.6859411595739586e-15	1.346271119378398e-15	1.107235443954182e-15	9.593852833904175e-16	8.379502963849998e-16	8.565920365652474e-16	8.718636645892268e-16	9.498920064916531e-16	1.0451893895971112e-15	1.0994701173352851e-15	1.0903550127388311e-15
116	-2.438996022124224e-16	-1.3066214564351394e-16	1.5264314543207933e-16	4.279175831600448e-16	7.464697522293501e-16	1.0771130936121425e-15	1.5599799491282262e-15	1.681401546503147e-15	1.5875423894960332e-15	1.3615384941526233e-15	1.1861458537551593e-15	1.2067255779144922e-15	1.2625556211418885e-15	1.120184407098152e-15	9.76617582268038e-16	8.187684951444009e-16	8.815363390092807e-16	1.0637367792868983e-15	1.1427897852427613e-15	1.080866141353947e-15	1.0866986137294444e-15	1.2186786104630205e-15	1.5481170783203847e-15	1.5732945663294978e-15	1.5678112650652856e-15	1.6124570830081537e-15	1.83832783383951e-15	1.930213885280518e-15	1.7240077828640197e-15	1.3846719284330526e-15	1.1882386979092729e-15	1.3373746768535664e-15	1.5353811870985634e-15	1.5740382356193494e-15	1.5776228834243084e-15	1.826315907001172e-15	2.184059987891096e-15	2.383199437625669e-15	2.1833109561170245e-15	1.6625515837967294e-15	1.2489992769007056e-15	1.027256005591826e-15	1.0502595816841544e-15	1.0297281528715062e-15	1.0093512379327635e-15	1.0444732256454774e-15	9.614604299449625e-16	1.0333086698486518e-15	1.077318091421572e-15
117	8.41268296000346e-16	8.59307991485339e-16	8.423745757853554e-16	8.880835702454622e-16	1.049142624128699e-15	1.3504210151270521e-15	1.6572903038915428e-15	1.980158438789099e-15	2.187744606509703e-15	2.350947609054496e-15	2.4774281955221116e-15	2.4481879799596143e-15	2.003171265933796e-15	1.2299381103650554e-15	5.153119126742392e-16	1.1138895500254584e-16	8.166005442385298e-17	6.132199016357496e-17	-7.693889795387185e-18	7.675813541617048e-18	1.8821040871584943e-16	3.1154894158972783e-16	2.6114312021563078e-17	-2.511985419514176e-16	-3.155039290943676e-16	-4.458097018011885e-17	1.2713533562998228e-16	4.56367817016531e-17	-2.119571576862451e-16	-1.5837239828985643e-16	6.091677025912052e-17	6.868116013835927e-17	-2.1440124766269755e-16	-4.864787235465304e-16	-4.204987874489882e-16	-2.288949557200736e-16	-4.4326290850395675e-16	-9.206580661324367e-16	-1.2976659219839503e-15	-1.415529574573086e-15	-1.3840557859003368e-15	-1.5972783363369263e-15	-1.927915739821813e-15	-1.9453102348302253e-15	-1.5904471628346811e-15	-1.1707507604480568e-15	-8.989301860631293e-16	-7.68757735024784e-16	-7.054648649989235e-16
118	1.3377590159742166e-15	1.3008234716222476e-15	1.1071688922080724e-15	9.420670897769988e-16	9.851766541110934e-16	1.249882193764767e-15	1.4546139002966465e-15	1.7286714925058027e-15	1.9077785637633764e-15	2.17776742703484e-15	2.3967506409400402e-15	2.4435529648270256e-15	2.0503152909519076e-15	1.4918680635678237e-15	1.0912278738626718e-15	9.17304527447608e-16	8.228621665014704e-16	5.565185824994591e-16	1.4698335109466124e-16	-1.5958157943776504e-16	-2.651101672524191e-16	-2.652339911061919e-16	-6.137879920050837e-16	-7.281202067546172e-16	-7.133638119847722e-16	-4.518485569191928e-16	-2.6865304259214855e-16	-2.7300128720096996e-16	-3.927685971986065e-16	-2.1102419423471959e-16	2.521362194056385e-16	6.552844450444022e-16	7.404159248392636e-16	4.584462466349596e-16	1.0138716913184713e-16	-1.903324778257371e-16	-4.620339034963506e-16	-5.8707975266061e-16	-4.754095307464433e-16	-4.0639083664233413e-16	-4.3850956184017724e-16	-8.00164477008122e-16	-1.2491703491507215e-15	-1.2519693043436914e-15	-1.0638345532405918e-15	-8.418425334200325e-16	-6.991158651954041e-16	-4.757533608237705e-16	-3.1104658558741395e-16
119	-2.0633947315694126e-16	-2.0167811255888272e-16	-1.0760300611248284e-16	2.590417012201255e-16	5.360589658891486e-16	5.937610709060995e-16	4.2030249175227577e-16	6.804992984834206e-16	1.0157006958808774e-15	1.340183174025292e-15	1.1836414162144859e-15	8.502617413463565e-16	5.297924569232754e-16	4.1652626897823237e-16	2.3534649242095437e-16	-1.0645431795304746e-16	-4.4322857384034224e-16	-5.175105253459847e-16	-2.581051286832418e-16	5.60490118101058e-17	1.104462694335718e-16	1.1463926648517355e-18	-2.6602061267568457e-16	-3.164571300495336e-17	2.1741999468763942e-16	3.6404589311904116e-16	2.339807746105049e-16	1.0360117203629906e-16	1.3692440346885851e-16	2.328424672867227e-16	1.379031003734306e-16	-1.890242329938606e-16	-4.0037236365411475e-16	-2.5681219932610815e-16	2.2470057190987665e-17	8.504740947313808e-17	-2.462372624135103e-16	-5.266034924179273e-16	-5.639216796069115e-16	-5.102603616645613e-16	-7.105377919234465e-16	-1.1699162878510147e-15	-1.5395110875669503e-15	-1.3871786022183148e-15	-9.655419045738214e-16	-7.20467173502348e-16	-5.817362902935623e-16	-4.360344694655253e-16	-1.9184758303050092e-16
120	1.4250540271056887e-15	1.3766166035151122e-15	1.2501980389574578e-15	1.171792422158512e-15	1.0801721747037813e-15	1.0166728622286536e-15	9.206009582470113e-16	8.207582187447488e-16	6.121080575138534e-16	1.8177827199671217e-16	-1.6684899436022996e-16	-3.7993287073214207e-16	-2.340432434497289e-16	1.2588029732653656e-17	1.91023807724576e-16	1.7978855607761984e-16	1.1454608502622684e-16	2.25148997346797e-16	4.3908518747330927e-16	5.211612952379638e-16	3.4670863297106195e-16	7.925627730100918e-17	-1.8271331619169044e-16	-2.529581795406152e-16	-3.699115969517252e-16	-6.11753023453661e-16	-8.613068058694935e-16	-9.602042615649122e-16	-9.155664334907948e-16	-7.96710535170722e-16	-7.367801962878654e-16	-7.578646028256933e-16	-8.328868772601912e-16	-9.591857739987652e-16	-1.1533382697163363e-15	-1.3909775519926414e-15	-1.540279421656884e-15	-1.5472851408811506e-15	-1.524663528957954e-15	-1.4580880656662484e-15	-1.3329147819943996e-15	-1.1093269863512335e-15	-8.317380609879877e-16	-6.264729834297646e-16	-4.575031774468196e-16	-3.6424422502708515e-16	-2.5279735019148077e-16	-1.3148593715207535e-16	-9.876070391422628e-17
121	7.408462306302622e-16	7.81555714323361e-16	8.438619218365199e-16	7.352254544585618e-16	4.3008172644580895e-16	2.079875431338141e-16	1.3508902637108115e-16	-8.388185253144845e-17	-3.312805258474823e-16	-7.884787743441307e-16	-1.0209661990117784e-15	-1.1911703618196804e-15	-9.646022626495133e-16	-5.365228856880159e-16	7.582809948649792e-17	4.902917188985874e-16	4.136298736877977e-16	1.501655310138194e-16	3.5798537769847014e-19	2.0314134246155148e-16	5.725186585565164e-16	7.763535680290564e-16	7.326465062611024e-16	5.040767305617734e-16	4.3454940861457244e-16	4.7783819392800885e-16	5.756332921260133e-16	4.888533304188762e-16	3.8279104679217435e-16	3.83697702608318e-16	5.017376825673533e-16	5.979866369636032e-16	5.215585222417717e-16	3.21568417949158e-16	1.6188874676188692e-16	1.2038656872462426e-16	2.7168083906029e-16	2.7629313415861444e-16	1.5721018712167484e-16	1.4851603671327012e-16	3.583429220232878e-16	9.03100432296252e-16	1.3630043016549815e-15	1.5087668732607828e-15	1.388829792004001e-15	1.363749417923522e-15	1.4755988493967093e-15	1.6279591412496696e-15	1.5465752804216436e-15
122	1.4821852235351983e-15	1.3750344210065157e-15	1.2305827863795476e-15	1.1849030695551272e-15	1.0134135023629577e-15	8.753670850915265e-16	5.786007728473066e-16	4.1511375352295564e-16	1.7062982213948872e-16	-1.7649014610388404e-16	-3.58264897482372e-16	-5.213712042845891e-16	-4.549500462740594e-16	-2.773049859620495e-16	5.4873177871143284e-17	3.375868054174261e-16	3.6616556128827e-16	3.0002667851790763e-16	1.9583243480632893e-16	2.1891033897361207e-16	3.4181247051444704e-16	4.941544115661097e-16	2.532215694390415e-16	1.526554299837267e-16	-5.55195818704573e-17	-1.9569140129008385e-16	-2.444253713441441e-16	-2.814752845756113e-16	-3.1244959404456816e-16	-2.7847682936293124e-16	-2.1944631862035467e-16	-2.310294387107855e-16	-3.13065188441291e-16	-5.069461298908693e-16	-6.842502016435548e-16	-8.575683612623343e-16	-9.099797852183954e-16	-9.660328664445257e-16	-1.0796972049176643e-15	-1.172521897200034e-15	-1.0596751198465026e-15	-6.721020108117313e-16	-2.7350085603179683e-16	1.142685357043802e-16	2.437392039415211e-16	2.1474160138789303e-16	3.043999414309431e-16	5.746368044482678e-16	7.799994404236177e-16
123	4.870943172087235e-16	2.740105133504076e-16	1.548190320917289e-16	1.4525476444429635e-16	-2.6829698241796137e-17	-2.834979133779299e-16	-4.2899984516275285e-16	-6.323513974813683e-16	-5.844936207850121e-16	-7.486866216072291e-16	-8.77749316196098e-16	-1.1738601189668887e-15	-1.2814992712454315e-15	-1.174838531675355e-15	-7.863487535857895e-16	-3.7212191188081826e-16	-2.7486865087718514e-16	-2.2395513466179327e-16	-1.4928486795941698e-16	-8.350136961004863e-17	-1.1531012820268007e-16	-3.0857519466137697e-16	-3.0234932292983034e-16	-3.2541706832319564e-17	2.4700283262937965e-16	1.1241598497805457e-16	-2.1241045800488257e-16	-3.717400099367295e-16	-1.9713010076473255e-16	5.1203761795911874e-17	-1.7605830020660144e-17	-3.656450055354065e-16	-5.692053062943082e-16	-5.458649500582232e-16	-4.911976191500248e-16	-6.788983742427004e-16	-7.465603403470711e-16	-6.150618575791328e-16	-3.1845651282342724e-16	-2.865933888771887e-17	1.4635177502458591e-16	4.62362953691336e-16	8.621158438775574e-16	1.1869901190849176e-15	1.1442173351334338e-15	9.85131923276718e-16	9.242754088656807e-16	1.1740718733339368e-15	1.4500041887309424e-15
124	3.073710778295423e-16	1.0984224023289426e-16	6.491186315655688e-17	3.210434164752215e-16	4.0554237656985726e-16	5.993399704208576e-17	-4.774870843315262e-16	-8.527738187477494e-16	-7.773007044462089e-16	-6.611599458708717e-16	-7.359783409716062e-16	-9.506579757379704e-16	-9.948867043702043e-16	-7.423508325635161e-16	-3.720190732670395e-16	-1.591867355970391e-16	-1.8898876730805243e-16	-2.0318202639430971e-16	-1.083151879100706e-16	8.693164921823679e-18	4.574100091818333e-17	-1.299319664938065e-16	-2.6183395319752253e-16	-3.7212971146998633e-16	-5.623279186328438e-16	-8.982479335411618e-16	-1.0197341953724192e-15	-7.672030656638222e-16	-3.0207450173482767e-16	-1.801480372943869e-17	-1.5831580280891763e-16	-5.210087687217752e-16	-6.316146594987342e-16	-5.80607100774967e-16	-6.304467976626247e-16	-9.726848048272252e-16	-1.2589325069635113e-15	-1.1343252572245963e-15	-6.914535334659031e-16	-2.9141383532090786e-16	-4.2599108506549955e-17	1.74207961514543e-16	4.923958574679555e-16	7.872777955389623e-16	8.030039526350865e-16	5.659935847416808e-16	3.2072089014867316e-16	3.439754818200381e-16	5.607278401583611e-16
125	1.5387080298761788e-16	5.322160818147003e-16	6.995893072172894e-16	3.2682042439533346e-16	-1.3206907843936555e-16	-3.3276584850541904e-16	-1.7079410036142835e-16	-3.755932988701286e-16	-6.672103905591675e-16	-8.973823820289372e-16	-4.501361843644646e-16	1.1465789954012822e-16	5.2519014394709555e-16	5.188085388026714e-16	5.759538083295667e-16	8.604413305534044e-16	1.2423946505839722e-15	1.3540359276658286e-15	1.1970173487334577e-15	1.0441321397914771e-15	1.0564486205639794e-15	8.800250607238705e-16	4.9090098280459445e-16	-3.3114311773412906e-16	-8.502255493580259e-16	-8.424537348457081e-16	-5.872574507386431e-16	-5.027910727584381e-16	-7.248528358685108e-16	-9.429977186819773e-16	-8.758556152962087e-16	-6.152010081019188e-16	-6.136287651392898e-16	-9.920679280396792e-16	-1.3139672415969237e-15	-1.3399597052931968e-15	-9.783470251860759e-16	-6.280335288874855e-16	-5.459654593999611e-16	-5.298864269053851e-16	-3.8733031535873313e-16	-1.3684465068729311e-16	1.1076099031285432e-16	-1.0979018846386111e-16	-3.371932119274687e-16	-3.210500695332598e-16	-1.9660998672652396e-16	-2.2067366230288577e-16	-4.746257867301824e-16
126	9.538853223017702e-17	-2.179570235231726e-17	-1.0214513260916677e-16	-1.6314777188743625e-16	-2.912680307681871e-16	-4.385113989091159e-16	-5.105790990730875e-16	-5.002840094525734e-16	-5.178325809559862e-16	-6.751386754335963e-16	-8.261194426708052e-16	-8.93273777771265e-16	-6.987932720932005e-16	-3.657640368151714e-16	-9.964448554397606e-17	8.442018274492382e-19	-1.174551268626767e-16	-2.583697518973528e-16	-3.4998489648752486e-16	-3.664146367567877e-16	-4.566976364189882e-16	-5.662398035843782e-16	-7.478869380133036e-16	-9.766928194262108e-16	-1.2149680176753816e-15	-1.482751154752719e-15	-1.5895901481383715e-15	-1.4657981864794929e-15	-1.151330717200749e-15	-9.81630118096974e-16	-1.0867323975407172e-15	-1.373063184342202e-15	-1.5697442200688545e-15	-1.5517559907916895e-15	-1.474631024918507e-15	-1.5425086631204672e-15	-1.5446332498329528e-15	-1.524100042733218e-15	-1.461961512402341e-15	-1.3408327108585834e-15	-1.2887415207448157e-15	-1.1029693872141016e-15	-7.903759947730268e-16	-5.591523532269349e-16	-4.466049355369755e-16	-5.015691115482926e-16	-5.965329027908936e-16	-6.469086054946293e-16	-6.383859235077136e-16
127	4.676505537187922e-16	1.954960030125575e-16	-8.071883600964273e-17	-2.336235949408203e-16	-2.734605737230869e-16	-1.6728668782551809e-16	-1.5386417223312842e-16	-4.965562828097241e-16	-8.88719955247165e-16	-1.2791110679585958e-15	-1.4030122030850817e-15	-1.4776529694819897e-15	-1.2936337073211656e-15	-8.739744927591257e-16	-2.1715593569517032e-16	3.129674201313136e-16	2.6644728178572177e-16	3.0169596513095075e-17	-2.3368165307430147e-17	3.5900166892823736e-16	9.31096028516802e-16	1.2120785160330365e-15	1.0867267642394482e-15	7.619961894938631e-16	5.581979570981467e-16	4.48482188034744e-16	5.021528910067066e-16	5.569154904538436e-16	6.695153752147789e-16	7.510252058893776e-16	7.419333918541882e-16	6.001741426411157e-16	4.0151947634364224e-16	2.3631861643298547e-16	1.5677492669030524e-16	1.860987885775436e-16	4.004089279805488e-16	4.4166145424714497e-16	2.8331066013827503e-16	1.746604191453821e-16	3.582070899821007e-16	1.0356329258228153e-15	1.6791182466953227e-15	2.019395861295548e-15	1.9716129568900326e-15	1.987284390972441e-15	2.1736352308020866e-15	2.3515819943507595e-15	2.2370438654553884e-15
128	-1.5911061432839703e-16	6.463002122317258e-18	-1.7696809881937084e-17	-3.077507639086287e-16	-4.639104700604228e-16	-4.461814759660389e-16	-1.7336857544192496e-16	-2.9581703149037197e-16	-5.133257306633432e-16	-7.826331208374095e-16	-7.455620703789489e-16	-6.223191834022899e-16	-4.4327755506902974e-16	-3.3049170759471676e-16	-2.0283615775785246e-16	4.639297053358652e-17	3.6371261913581907e-16	5.388072702521679e-16	5.444372042606122e-16	5.017340846518875e-16	4.944983209779928e-16	4.188166788807406e-16	3.2510118700997684e-16	-1.8099024551956333e-16	-4.999697064447583e-16	-5.451097659006009e-16	-4.477225249007103e-16	-5.168006285521571e-16	-7.848775117925851e-16	-1.0245647944734702e-15	-9.020076986655417e-16	-5.633402760932574e-16	-5.026253136923445e-16	-8.17944390368658e-16	-1.2501928704707878e-15	-1.4525631729607136e-15	-1.2786168518041034e-15	-1.0877657329918245e-15	-1.064038540968089e-15	-9.980531609583332e-16	-8.062989884005125e-16	-3.970419943206813e-16	-3.8995693423300884e-17	-1.5250069233467747e-16	-4.503488257741052e-16	-6.356694013344287e-16	-7.448337932997972e-16	-7.361373715791832e-16	-6.968365132980205e-16
129	4.671240033246922e-16	5.111931749961546e-16	4.2032405326017043e-16	2.555833144823681e-16	6.956546369294724e-17	-9.556608365634457e-17	-2.794498909000335e-16	-4.073763143679605e-16	-5.478424588817495e-16	-7.430935940598494e-16	-7.839397978437491e-16	-8.843364663204265e-16	-7.751770968639791e-16	-5.809541343704075e-16	-3.645178631402828e-16	-2.463964038770075e-16	-3.3594837701872544e-16	-4.634942868974851e-16	-5.545609243356948e-16	-5.643255382863291e-16	-6.437651280700842e-16	-6.974476547350104e-16	-8.38961664385892e-16	-9.465358843645397e-16	-1.143924337869691e-15	-1.3763559409860048e-15	-1.576204884147639e-15	-1.48141520001986e-15	-1.246053401155788e-15	-9.947233707812532e-16	-8.758927670806849e-16	-8.942939502004319e-16	-9.599148987245622e-16	-1.0199296215188624e-15	-1.1327367306386063e-15	-1.3539797738677353e-15	-1.5374007888838667e-15	-1.5395766126916245e-15	-1.492296802358391e-15	-1.358565982660675e-15	-1.2388369118449918e-15	-1.0487576196413686e-15	-7.030480264748749e-16	-4.032189733551079e-16	-1.2401017679796328e-16	-6.643061676863793e-17	-1.5994964800689402e-16	-2.7480563617595137e-16	-4.3794784337930764e-16
130	-4.619262698860578e-16	-7.862081754384863e-16	-1.1396754172381947e-15	-1.4794656774452978e-15	-1.5398800562667304e-15	-1.1709189617553385e-15	-5.750939246669164e-16	-1.0491032989123573e-16	-2.916342839298724e-17	-2.783851675683734e-16	-4.2472294184365874e-16	-5.38303694981498e-16	-4.2828020671546347e-16	-3.7286041020441514e-16	-3.3946060551045334e-16	-3.5101595083551214e-16	-4.931392135404428e-16	-8.545067128414531e-16	-1.2881470426776937e-15	-1.5736929661679494e-15	-1.593295688828861e-15	-1.4691242290745829e-15	-1.1880742996202396e-15	-1.2438586627661241e-15	-9.989009503904831e-16	-4.0943710890915656e-16	3.8082088425908737e-16	8.510950113311112e-16	9.91634979186194e-16	8.468714548468692e-16	6.05384662149135e-16	4.46898723441256e-16	3.8765191169102566e-16	6.830829476627046e-16	1.238566050142049e-15	1.7768191451046374e-15	2.069753737416015e-15	2.030398320756564e-15	1.9619857165517337e-15	2.1500563732951808e-15	2.2209882673124485e-15	2.1385280719062394e-15	1.9050624109366577e-15	1.500095874934854e-15	1.2239787089507334e-15	8.892391946940284e-16	5.701715313666484e-16	1.922461284854685e-16	-2.63757489923578e-17
131	-4.354981877587294e-16	-6.751575939359677e-16	-7.246775259763242e-16	-7.799311940827441e-16	-9.163221217849501e-16	-8.804667292003508e-16	-7.363416138996334e-16	-3.82853513755992e-16	-2.582750195515464e-16	-4.91775455861084e-16	-1.0505062128059115e-15	-1.7929243798608883e-15	-2.0806515428499104e-15	-1.776622068134616e-15	-9.716589759210453e-16	-1.4835763668667325e-16	1.2629210583322947e-16	4.424025912821599e-17	-1.3471750200032217e-16	-1.518794371453034e-16	4.1583759115445025e-17	2.4484018657867073e-16	3.553629225537021e-16	4.034346776769725e-16	4.665377039701894e-16	5.657481362277151e-16	7.028375732876673e-16	7.704522321346271e-16	9.463392376634226e-16	1.1572048167685107e-15	1.2665085162299221e-15	1.0804956452935224e-15	7.496531042625496e-16	6.149246547546015e-16	8.910308674877045e-16	1.3914786563252987e-15	1.8203923670302234e-15	1.989203081231512e-15	2.0424808311149782e-15	2.2319586841378373e-15	2.4530491255702353e-15	2.6616112986935135e-15	2.641816453675235e-15	2.4932480733374342e-15	2.3472546224226388e-15	2.1697209483906333e-15	2.2164406695769083e-15	2.1212551159856803e-15	2.0030338681677225e-15
132	1.2697091936604136e-17	-1.7097506528214855e-16	-2.0908723455287508e-16	-5.887977224134868e-17	2.27918407420761e-17	-3.9976257087827037e-17	-1.9483954053126827e-16	-2.3556984816201767e-16	-6.873610456109741e-17	1.9103854305501336e-16	2.7114086511536504e-16	4.066664665682152e-17	-3.467004114509745e-16	-5.414190798827287e-16	-3.803251239665951e-16	-9.25703438482331e-17	-1.084165475470603e-16	-3.3259855371462825e-16	-6.121297151646384e-16	-7.094671628644942e-16	-5.996830886051995e-16	-5.219789469260576e-16	-5.041481049970719e-16	-4.611748422873348e-16	-3.3097814550760665e-16	-1.835433065551398e-16	7.107774690211846e-17	3.871125174524714e-16	7.542413201728366e-16	9.568022710770753e-16	8.346959597374549e-16	4.782803077099501e-16	2.93140618561628e-16	3.724830062656754e-16	6.705509997412403e-16	8.589984026761578e-16	9.34100883559452e-16	1.051203396800062e-15	1.3453196559910195e-15	1.7151403467581406e-15	1.992629677074441e-15	2.06989601265497e-15	1.959602967549307e-15	1.7402257108846403e-15	1.4141762342309e-15	1.0810958659647926e-15	8.646923970284929e-16	8.514993573645584e-16	9.335303098229926e-16
133	1.009550013872339e-16	3.0885816246959167e-16	6.03606885913121e-16	7.975289501843501e-16	9.569525960542933e-16	1.16657110388907e-15	1.4889032782701213e-15	1.8038754944895877e-15	1.889193306416048e-15	1.827336304223092e-15	1.7295109029548367e-15	1.6579093041019886e-15	1.4947642639188425e-15	1.0252604259317703e-15	3.843296072934751e-16	-1.269643180580209e-16	-1.8588206777201898e-16	4.13267971081657e-17	2.6395285515012615e-16	3.903976205186705e-16	5.801629066363349e-16	8.989207499885208e-16	1.2167638137633597e-15	1.3683987938285592e-15	1.3824295226541483e-15	1.521461545889829e-15	1.6831745248373646e-15	1.8021122189775736e-15	1.7145571046539756e-15	1.5708971006031328e-15	1.5021015479447454e-15	1.5978691540604651e-15	1.692791256312453e-15	1.7312741714487137e-15	1.7087526406723922e-15	1.6372875079824753e-15	1.3568834254066807e-15	1.0317694443836256e-15	7.594969093557473e-16	6.108896715529147e-16	4.965180518212524e-16	2.389168112675484e-16	-4.0667413199957625e-17	-2.2949676621254057e-16	-1.5445801870945697e-16	-3.120199375842407e-17	-4.203631986990136e-17	-2.766152636098711e-16	-5.723703929244569e-16
134	-9.147244536084176e-16	-6.629586140444862e-16	-3.78329858801707e-16	-2.3877982049536574e-17	4.467712888746841e-16	8.408430901356768e-16	9.276029466643409e-16	5.866015751794614e-16	1.5077731096430968e-16	-6.275597955422546e-17	4.652131156249575e-18	1.5149851829075663e-16	1.1977099912850684e-16	-1.316318868842066e-16	-4.2185663722592554e-16	-5.877471214789882e-16	-6.88831185266658e-16	-9.098689557970508e-16	-1.1408746854112563e-15	-1.0774981791013801e-15	-6.222871460723205e-16	-9.581916301895572e-18	4.3343723759031896e-16	4.367719539737012e-16	3.0426352367857643e-16	2.909403940018831e-16	4.1093681117304056e-16	6.241229324979925e-16	7.623666384481086e-16	8.149684343654012e-16	8.710752838117986e-16	1.0443575419991604e-15	1.2174938749082905e-15	1.2814075018315066e-15	1.0269515273573219e-15	6.23082844214739e-16	3.287125967944633e-16	3.134522429931467e-16	3.49452351127426e-16	2.3411273072786773e-16	-1.6603034715241856e-16	-5.108587120359396e-16	-5.081845402704508e-16	-4.3074849667305814e-16	-3.9175989652364623e-16	-6.426713681158914e-16	-1.1024416034833322e-15	-1.6165356978492946e-15	-2.00090889785001e-15
135	-3.4241437066165134e-17	-3.044441023882491e-16	-3.672621211628919e-16	-5.4415842447128306e-17	3.0026266100939396e-16	4.849461180006187e-16	4.856066646634024e-16	5.959764486527079e-16	6.592013640502359e-16	6.72254666616902e-16	5.089938517908454e-16	3.694147613452364e-16	3.303081644721184e-16	4.086258352408974e-16	3.7738412564537704e-16	2.2485920760351055e-16	9.599089903713496e-17	5.2417988396068546e-17	1.3257549699406364e-16	1.7153200045908737e-16	5.398074223273505e-17	-5.435763312675384e-17	-8.82747506352948e-17	2.3486856099040444e-16	4.811785933488207e-16	5.076061945366381e-16	2.5383587094719865e-16	1.8638644027861965e-17	-1.752720828483275e-17	1.0201013367790707e-16	1.6557559262889785e-16	5.684792717264881e-17	-3.310301379591989e-17	1.2459592860257777e-17	1.6410046914884022e-16	1.8799247996757757e-16	-7.469758039355575e-18	-1.307863970883792e-16	-1.0763894246723328e-16	-1.7727971464298883e-17	-1.300619903181245e-16	-4.681684976384651e-16	-6.271932102423493e-16	-4.283704408317568e-16	-1.4247172347273756e-16	-1.3899937357653055e-16	-3.0812688614638224e-16	-2.9889753405359256e-16	8.260184576917464e-17
136	-3.94363307237223e-16	-3.764277309052428e-16	-2.149928792037223e-16	-3.529720626637029e-16	-4.743470596433239e-16	-4.97371039812103e-16	-2.3326880240377767e-16	-8.083927745528002e-17	-4.2769697943570936e-17	-3.102680469176833e-16	-2.7857932149785823e-16	-2.853832904884415e-16	-2.1692181159647104e-16	-2.5574462838179685e-16	-1.734694495329745e-16	6.373640392835219e-17	4.584559537323006e-16	6.118045741041517e-16	5.205456226167048e-16	3.7675572624441345e-16	3.361341775627656e-16	2.796894561487561e-16	1.541148681797658e-16	-3.9086032205671337e-16	-7.172277561091726e-16	-7.447765407793544e-16	-6.9649642897583365e-16	-8.324191588945907e-16	-1.116406748429279e-15	-1.1932475715555275e-15	-9.626529817486749e-16	-6.939244415441798e-16	-8.33743260534339e-16	-1.1962603766365584e-15	-1.3518711679669802e-15	-1.2476918488613184e-15	-9.954353677507123e-16	-1.0153896928834787e-15	-1.144056850052184e-15	-1.154404309051907e-15	-8.93462289223556e-16	-5.776986163759312e-16	-4.2177128281101385e-16	-5.636024330789056e-16	-6.092454409472778e-16	-4.4133748218670394e-16	-2.230052381396246e-16	-2.4385263711749656e-16	-4.37906008324686e-16
137	-2.904850334097397e-16	-3.1302903439181926e-16	-2.1499400956643168e-16	-2.985313809583268e-16	-5.638662700842202e-16	-6.681368209629526e-16	-4.986338050845806e-16	-4.198214911456673e-16	-4.943906465922985e-16	-7.762414010569057e-16	-9.93384115683809e-16	-1.1253590228999491e-15	-1.0052460832373696e-15	-7.760526578292455e-16	-3.8847140503379265e-16	-2.5896881984781412e-17	9.802553741859462e-17	1.6100524656163832e-17	-9.267075625900048e-17	-3.5640170435118085e-17	1.3589087295619527e-16	2.2506082845692555e-16	2.9122777720939627e-16	9.809366639075479e-17	-6.7285514309711336e-18	-1.326446179207727e-16	-1.5572094578051995e-16	-2.207244145067075e-16	-1.6280918422658245e-16	-1.076390721813638e-16	-1.5834154852468315e-16	-3.584663951648858e-16	-5.609355486029335e-16	-5.605791645839554e-16	-3.7389379122807564e-16	-1.994224555839039e-16	-1.2570120649584195e-16	-2.505393380924853e-16	-3.1987973276020013e-16	-1.2980886280909453e-16	1.7166004082332725e-16	5.557997379045044e-16	7.664950949532631e-16	7.469454782934803e-16	6.429619822782216e-16	6.900455681062162e-16	8.791115972920484e-16	9.639237581440527e-16	8.774045876536314e-16
138	5.104044764270333e-16	5.960242031472609e-16	5.607217167097969e-16	2.1886625751744588e-16	-7.78806559718848e-17	-2.1055009481666411e-16	-1.1939898383065892e-16	-2.925250326500859e-16	-4.957446707617374e-16	-6.807087427054971e-16	-4.770555654946547e-16	-2.1655278995388598e-16	5.2932035335219916e-17	1.9082517945292202e-16	4.288563804070659e-16	8.229477761605519e-16	1.2785968095010122e-15	1.4866965702981927e-15	1.4551957120210865e-15	1.3933362595339956e-15	1.5019619818749404e-15	1.5639822744622156e-15	1.4551136289521182e-15	8.873850380835331e-16	3.9926073986484226e-16	2.553765807659115e-16	3.1108036116677064e-16	1.8030407705027052e-16	-2.503409948246141e-16	-6.193975154111325e-16	-6.192547670139009e-16	-3.49938337889915e-16	-3.503284415033249e-16	-7.579534115235683e-16	-1.0993275109348845e-15	-1.026304833128155e-15	-5.969913727019056e-16	-2.9886861564923047e-16	-3.5050338331775e-16	-4.3703061134233017e-16	-2.817336156837284e-16	3.302791281525135e-17	1.9751003988907264e-16	-4.960218304963042e-17	-2.733010094925554e-16	-1.5394790313287106e-16	1.0714911361820797e-16	1.3914336736159188e-16	-1.2623281235889782e-16
139	4.25907320048359e-16	4.3734482166504624e-16	4.733823983349341e-16	3.475174243550715e-16	9.767831119632536e-17	5.838120216149887e-18	-7.623314061009935e-17	-1.3066089402555313e-16	-2.760842350426013e-16	-3.5775125545030213e-16	-4.007295028878948e-17	2.711279416685485e-16	5.326747752242019e-16	6.272583631567977e-16	9.761601430083067e-16	1.4465001292684933e-15	1.7391858046856034e-15	1.6025504758934892e-15	1.1697602257413485e-15	9.061194579813084e-16	1.0075491341699404e-15	1.1722053163637267e-15	9.189128606762868e-16	4.713366327310802e-16	4.7891833763286195e-17	-6.283104865447557e-17	-1.0725628302173757e-16	-3.5221173454804486e-16	-6.122310735027695e-16	-6.038937637769001e-16	-3.886360524862113e-16	-3.1051987429719735e-16	-6.146634263883239e-16	-1.1357555234857412e-15	-1.3300543346786206e-15	-1.1852905580785885e-15	-9.277543751830036e-16	-8.565336270270756e-16	-9.478949569365738e-16	-9.44751059854063e-16	-6.775062658841075e-16	-3.1000796192900414e-16	-1.0648164002112515e-16	-1.8977238966465966e-16	-3.0227189134791513e-16	-2.844615554648511e-16	2.6565781898413266e-17	2.633738986319324e-16	2.2493552812206734e-16
140	8.223281814181898e-16	9.565334030341044e-16	8.508666265369627e-16	5.627140548525498e-16	3.265187373975296e-16	3.44158793803572e-16	4.818061971086186e-16	4.650479197072417e-16	3.741621597386202e-16	1.9712119303274895e-16	2.4749539649740415e-16	2.9357379177982986e-16	3.789854018896552e-16	4.819994729092869e-16	7.601362855416876e-16	1.0328793308571799e-15	1.124703551527221e-15	1.046607937363621e-15	8.833634440676169e-16	7.535081513224686e-16	7.477092207024582e-16	7.157322261694651e-16	6.691251893309912e-16	5.332709779534612e-16	3.542853420388248e-16	1.5601015360245044e-16	7.226862838785192e-17	1.604636506381482e-16	3.200394287595736e-16	4.882274833894927e-16	5.24079466596338e-16	4.1776178569035923e-16	2.7792150551899634e-16	9.119062009839564e-17	2.0495557819587936e-17	2.461184324805015e-17	9.82129998258336e-17	1.531021056539394e-16	1.0871009562779314e-16	3.182653430319084e-17	1.264965315748244e-16	3.1645862870793086e-16	4.817157401978196e-16	3.59624366810405e-16	1.2144294824927026e-16	-5.209711210305763e-17	-3.175879449045245e-17	1.403993424446382e-17	-9.37925487594134e-17
141	-4.432053977702842e-16	-6.230416466394836e-16	-8.3499514217348825e-16	-1.156934247897469e-15	-1.130743050464691e-15	-6.504402629600517e-16	-6.173060693390272e-17	1.5566606930485722e-16	-5.2283548999311075e-17	-3.4971684082446207e-16	-3.003994305133943e-16	-2.6057432858829507e-16	-3.2605184483545126e-16	-5.512270920806125e-16	-4.837402293913421e-16	-1.2409754192814362e-16	2.653106827946824e-16	2.2491275331577155e-16	-3.139245274966501e-17	-1.1353285910801934e-16	9.748504869951805e-17	3.1480792571014325e-16	2.9875899654523127e-16	-1.4656132377909222e-16	-3.5481775107055843e-16	-1.8606630057389713e-16	8.688539700407264e-17	1.0730252406690015e-17	-3.1048725243823366e-16	-5.822416827600653e-16	-6.244719077434747e-16	-5.143177011256851e-16	-5.68005937641614e-16	-6.138199025201234e-16	-5.11016429799819e-16	-2.7202511687889677e-16	-1.2336256823534431e-16	-2.2401702024629375e-16	-3.6523580329249574e-16	-2.8927635562927884e-16	-1.8793222683574394e-16	-1.1665846854470717e-16	-1.2622643404159808e-16	-1.2690294317239786e-16	8.663996131844629e-17	2.96431964273572e-16	3.3284973720892972e-16	9.248571746132196e-17	-2.31046245061536e-16
142	-2.3613695214361208e-17	-3.560365589453528e-17	-8.76227251516389e-17	-5.272889619283077e-16	-8.686149612032648e-16	-7.283143757341049e-16	-2.1772758245775332e-16	5.984724833963853e-17	6.206927626917747e-17	-1.635186508911449e-16	-3.4117817291633223e-16	-7.788766562885797e-16	-1.1342591114335304e-15	-1.3398798854778525e-15	-9.443405696418264e-16	-1.606650751664136e-16	5.120231986388719e-16	7.277127432612215e-16	6.283019996110986e-16	5.073936711243923e-16	5.133070149431178e-16	4.2888622074400937e-16	5.477992820581765e-16	3.6392803224801154e-16	5.1781640535139795e-16	7.450396641867098e-16	9.335508583315497e-16	9.112536102213434e-16	1.0200246479634346e-15	1.2826171024703288e-15	1.4222026638775577e-15	1.2563946742152321e-15	7.997820843944071e-16	6.486156771741695e-16	9.788089793310438e-16	1.557871706909352e-15	1.856710315445801e-15	1.6599870719506514e-15	1.3140021345439669e-15	1.2647754720339016e-15	1.4090968027067708e-15	1.664878081932983e-15	1.861307025195321e-15	1.7814227400211907e-15	1.6617967597416803e-15	1.4904629958754021e-15	1.3202955279897369e-15	9.545982852762888e-16	6.282234656343172e-16
143	7.738877407283518e-16	8.451886093559251e-16	6.472472418220462e-16	2.1437732509135286e-16	-8.016067752218959e-17	-9.280475975603426e-17	1.193620892366259e-16	-2.825675321392612e-17	-2.6366248051616168e-16	-5.820670311832382e-16	-6.022622981421241e-16	-5.611829574596353e-16	-4.170869343601583e-16	-2.49440087253835e-16	5.135703445056442e-17	3.5309098572094216e-16	4.1060075727364634e-16	2.6130117818010554e-16	3.9340176402903443e-17	-9.141954174058705e-17	-1.6831967808322247e-16	-3.876219284669344e-16	-5.308884099437488e-16	-8.880289426070692e-16	-1.00695669214004e-15	-1.0462171747284463e-15	-1.008275891162896e-15	-9.284736225488218e-16	-7.638913492694775e-16	-5.429053504593992e-16	-3.86635202085194e-16	-3.873698477234393e-16	-5.340613396151454e-16	-7.056971046660902e-16	-8.156750361070103e-16	-8.85174072965276e-16	-7.800254410247811e-16	-7.222023924290685e-16	-6.881047056514632e-16	-6.197190373025097e-16	-4.512427678411812e-16	-1.6477212865883835e-16	2.0973207233648122e-16	2.908013246358666e-16	2.408868258249578e-16	1.7179927685059615e-16	6.6564172254456e-17	-5.5353649106538953e-17	-1.859715226028898e-16
144	-1.8867064830664897e-17	-2.1997910460626864e-16	-3.420315766718496e-16	-6.496375851212614e-17	5.142434616929745e-16	1.0504565071762743e-15	1.2171266653008573e-15	1.1512178662084917e-15	9.374483854473303e-16	8.988141688847137e-16	9.59262037250654e-16	1.0066414901611073e-15	8.817379104098658e-16	7.542540180938293e-16	7.42378770177745e-16	9.196457876117148e-16	1.199534482562122e-15	1.3451987938511423e-15	1.2544948125639495e-15	1.0229316051955446e-15	8.558141028094412e-16	8.607781377705863e-16	8.844112776450065e-16	9.793293866397606e-16	1.0388609084888526e-15	1.057646951772843e-15	9.927521429309652e-16	8.314135993540547e-16	6.208034052194854e-16	5.620570855460619e-16	7.270979283256643e-16	9.653963733555722e-16	1.1477842752889336e-15	1.1820440905539326e-15	1.2463319299581988e-15	1.4352627165369753e-15	1.5719437127353955e-15	1.5564727031223822e-15	1.335200805498141e-15	9.61673486829416e-16	7.396196250396633e-16	6.110968404354936e-16	5.586710361392082e-16	5.093814841607347e-16	4.4373479752160033e-16	3.965189049518341e-16	4.793567131184921e-16	7.586281932477676e-16	1.0646363071888225e-15
145	-2.6515419195432925e-16	-5.517261015043931e-16	-6.023412049561609e-16	-2.541349966716235e-16	3.547926554330597e-18	8.972075576654157e-18	-2.6463001586271315e-16	-1.2835685255042128e-16	1.0907843761193846e-16	3.477094861764082e-16	1.8501030011399597e-16	-7.322279671509905e-17	-2.6695474690318867e-16	-2.417310637983924e-16	-2.946309226352456e-16	-6.020398327161179e-16	-1.0119611879072177e-15	-1.2996202784752644e-15	-1.2161960576289914e-15	-9.346529413116246e-16	-7.464604865801739e-16	-6.990679145407134e-16	-8.746255004270153e-16	-6.803943161972259e-16	-5.607422142799355e-16	-6.952969311272427e-16	-1.073390688595099e-15	-1.3139419893594201e-15	-1.2216273606269592e-15	-9.595521768425036e-16	-8.829671276141085e-16	-1.131625853930285e-15	-1.3773400483310417e-15	-1.4318213390309185e-15	-1.5257612764713105e-15	-1.865058970370047e-15	-2.4695138997364832e-15	-2.8564029478926073e-15	-2.8837947797928165e-15	-2.7935114144614834e-15	-2.8612847247710416e-15	-3.0616490009992617e-15	-3.0891154876187394e-15	-2.7121902023123067e-15	-2.3283886357568878e-15	-2.3893656310922122e-15	-2.5084972619956285e-15	-2.4136457436025e-15	-1.943838239107057e-15
146	-2.4418579905685875e-16	-2.007721667340915e-16	-1.6013868310703265e-17	-5.97764108171828e-17	-2.2197882294207225e-16	-4.163628412752186e-16	-2.726077300148224e-16	-3.6416903062610656e-16	-4.0740115956238766e-16	-6.306391205562958e-16	-5.403133240294896e-16	-3.1448676387540443e-16	6.646153616607464e-17	3.187259640980341e-16	5.023553209752513e-16	6.890337305256811e-16	9.46121090507796e-16	1.0707711344595544e-15	1.0461702863115447e-15	9.797844043257426e-16	1.029616913096106e-15	9.986682121368509e-16	9.970803788863362e-16	5.132533333105886e-16	2.3025713947043175e-16	2.64182752997974e-16	4.821416253903139e-16	4.795745502617114e-16	1.2937310357085179e-16	-2.2944307437298256e-16	-2.8860923199724273e-16	-6.290803159025647e-17	4.738218472154663e-17	-8.514914129587468e-17	-2.0596509733315704e-16	-1.2762001832274486e-16	1.4573731024791874e-16	2.972424810862391e-16	2.0442141308762756e-16	3.6658994007778066e-17	2.044101769804345e-18	2.0821805314692803e-16	6.248134847256779e-16	6.593785206731827e-16	5.866305269282368e-16	4.5687512998192555e-16	2.8965911386305286e-16	2.424586376690615e-17	-2.622445302949629e-16
147	-8.567054174456215e-16	-5.959444058450246e-16	-2.9004732935215403e-16	-1.081579512600104e-16	1.237757396255702e-16	4.794354523750521e-16	1.2360557117483885e-15	1.5648510884908036e-15	1.6731040407986704e-15	1.5118864871700181e-15	1.3738517608994924e-15	1.3984216461110505e-15	1.3631609416491069e-15	1.1608742263637211e-15	6.900962432989924e-16	2.7060093703744803e-16	2.6250655057946703e-16	5.48574110094919e-16	8.654394163738139e-16	9.427266437844226e-16	7.683471724842932e-16	5.429758826089388e-16	7.461699955502726e-16	8.410825145311434e-16	1.1184845682914249e-15	1.2934541262767059e-15	1.3547916971900354e-15	1.3051561302221608e-15	1.220066540050248e-15	1.1441234406379563e-15	1.174395519416361e-15	1.3364434915231082e-15	1.517964950625883e-15	1.666347517187988e-15	1.7606580160985668e-15	1.9150216905033045e-15	2.0975203766902806e-15	2.1321035277995382e-15	1.9718309965312845e-15	1.6114976087416599e-15	1.2538393702314754e-15	9.173020087766706e-16	6.938705767875469e-16	3.998614639493019e-16	2.9504047626636657e-16	6.54813768083851e-16	9.598052848018987e-16	1.2907821419223399e-15	1.3607364195034122e-15
148	-9.522489536227919e-16	-9.740909133599497e-16	-1.132454644785036e-15	-1.3122469445502981e-15	-1.1553471607028043e-15	-8.536109049525406e-16	-4.0260002573061814e-16	-4.635261499293693e-16	-3.930021563825455e-16	-3.2830012509103875e-16	-6.117965748059024e-17	-1.7561802911688096e-17	-1.5110000472818188e-16	-3.3132255403294327e-16	-3.0996000888466675e-16	-7.638690673811571e-17	2.7313772810495233e-16	3.8243370573302075e-16	3.387671784453806e-16	2.265038408877118e-16	1.8035713206392162e-16	1.0147861002431287e-16	2.6158617613998997e-16	1.5879392380791486e-16	2.5374101936795495e-16	4.2817379578529794e-16	5.914693094631615e-16	5.900123529278399e-16	3.234063999099555e-16	-1.7036237492842577e-17	-2.4019101808296533e-16	-2.391854814450363e-16	-1.679129936325386e-16	-7.933975133543761e-17	-7.922278838629469e-17	-7.578088668720657e-17	5.796776395725169e-18	1.8145612169506236e-16	3.21535565091572e-16	4.125763479284334e-16	3.2621970767499223e-16	2.0416670711687129e-16	1.1044204495254457e-16	-1.156448419924173e-16	-3.565838161198426e-16	-5.423557051671873e-16	-7.833474769431982e-16	-7.670354186659327e-16	-4.71069459771615e-16
149	5.359423985563256e-17	2.831852325481508e-16	4.6464269402045475e-16	5.468394337473883e-16	6.90443018884336e-16	9.789670669540122e-16	1.295932995896003e-15	1.336390063986278e-15	1.1462777525249929e-15	1.043544468748232e-15	1.114452258160181e-15	1.264603763465435e-15	1.1738109442405919e-15	9.297918564521621e-16	7.467370000937182e-16	7.641547494325486e-16	8.812307552857163e-16	9.024820192965888e-16	8.741383473418579e-16	9.422730200265768e-16	1.1851394768652548e-15	1.3760800996726855e-15	1.4225943020400455e-15	1.417486346730118e-15	1.521285885934902e-15	1.76315387504789e-15	1.9209112955496535e-15	1.8824121415857076e-15	1.687244125261975e-15	1.6008505161180976e-15	1.6889627214336179e-15	1.8383749763794513e-15	1.9279400161369544e-15	1.9226216556293222e-15	1.993687351294143e-15	2.211940270285315e-15	2.3546114907319674e-15	2.367340876152668e-15	2.1690443506274657e-15	1.793375596980523e-15	1.4499965275067938e-15	1.1624856737963776e-15	9.806979713637696e-16	9.650396698050236e-16	9.930908647745995e-16	1.0913064394097936e-15	1.1481004397682017e-15	1.2375287124815478e-15	1.2877304584618905e-15
150	-3.6259631891719723e-16	-6.006090318937856e-16	-7.305872020413254e-16	-6.781299117995209e-16	-4.349613532203446e-16	-2.0186755929073798e-16	1.4293313083292765e-16	1.5015972951132018e-16	2.245077682340553e-16	1.654335607138104e-16	2.029674753592473e-16	2.3462972816176533e-16	2.2342025045156444e-16	1.777873258346038e-16	1.7672078458822912e-16	3.0715334691919994e-16	5.754037299984653e-16	7.535595436201225e-16	7.760541907454774e-16	6.541697507834352e-16	5.862642613658458e-16	4.943620069396024e-16	5.996816818964795e-16	4.418653286100568e-16	4.514922398798523e-16	5.654356064358723e-16	7.198520388034147e-16	7.183013548187738e-16	4.743333540412507e-16	2.3617060434926424e-16	1.4751186882332128e-16	1.8830444264766997e-16	2.7034935252752766e-16	3.2131379013482037e-16	4.0541756785388407e-16	5.169715825754664e-16	6.303416028442645e-16	7.623501095847971e-16	8.94641293196759e-16	9.341708544724944e-16	8.42039634209456e-16	5.662985037466031e-16	3.420632517545938e-16	9.476595186263073e-17	-3.317270115642489e-17	-7.548327152551095e-17	-2.0802305678845069e-16	-2.56331372669496e-16	-1.561477278925862e-16
151	1.5405484656487592e-15	8.510591040389808e-16	3.0974206841060675e-16	7.666138644900077e-17	-1.0571491005369715e-16	-2.0591625422818442e-16	-2.6736832640148757e-16	3.7309145061152197e-16	9.18337297674263e-16	1.2353315420211035e-15	1.040583167395844e-15	9.349777234699249e-16	8.950154377550803e-16	9.781843437037407e-16	8.574110752527528e-16	4.724647671625954e-16	7.92053246405981e-18	-5.883541691143696e-16	-1.1988162182989768e-15	-1.706216217228666e-15	-2.056844197478878e-15	-2.1251127074690268e-15	-2.518244875787026e-15	-2.4629498303035568e-15	-2.543855423806819e-15	-2.641124539725216e-15	-2.7362459202511017e-15	-2.6270056506028164e-15	-2.2255380162078457e-15	-1.7055705372631569e-15	-1.4201772838642107e-15	-1.6322431215303788e-15	-2.0032823716603763e-15	-2.262332003993785e-15	-2.4210005913754417e-15	-2.878742419679469e-15	-3.668309720090588e-15	-4.348490807387514e-15	-4.43881143203004e-15	-4.2077033255871716e-15	-4.135033791853762e-15	-4.479140935042802e-15	-4.9441567342611624e-15	-4.812875516805417e-15	-4.372339584042828e-15	-4.230624679940201e-15	-4.109521539296823e-15	-3.721669413481734e-15	-2.923064277891375e-15
152	7.083999762330152e-16	6.017102465846077e-16	3.30569203273918e-16	-9.099510356000284e-17	-2.046759959134366e-16	1.6598333445673855e-17	2.956184495810834e-16	2.2521658387611526e-16	-1.886431713475147e-17	-2.813520007329135e-16	-2.5874365173957583e-16	-1.934276587793214e-16	-9.622771450364032e-17	-2.390740006718372e-17	3.4177602757801527e-16	9.13368453246566e-16	1.5123481321913483e-15	1.780421980043498e-15	1.7223894847155978e-15	1.5300192350887665e-15	1.4661657785683891e-15	1.3934112611316185e-15	1.2837639597774508e-15	9.21727283957128e-16	6.598053922992143e-16	5.71172633008225e-16	4.59905536410677e-16	9.898230270914782e-17	-3.4343370947143427e-16	-5.014699920982793e-16	-3.61381860636279e-16	-1.3651044936839683e-16	-2.452125326786134e-16	-5.420567293470637e-16	-6.24391594493371e-16	-3.284916627587023e-16	1.2928277762487716e-17	1.1770656598778662e-16	-4.7760369097900836e-17	-2.001266836541441e-16	-1.2810788945282905e-16	7.262073526041924e-17	1.908147447700831e-16	7.569992213270666e-17	-5.918320599555232e-17	-5.5038836601597046e-17	9.054825362218579e-17	1.331755959598428e-16	1.2710493894348264e-17
153	-7.904419285198614e-18	1.8274160117416e-16	7.984306123110618e-17	-3.2026853894883485e-16	-5.49702563371556e-16	-5.120565314634411e-16	-1.5341256188591817e-16	-5.202633387417683e-16	-8.82138085450975e-16	-1.1012082711141332e-15	-8.524013055981066e-16	-4.896453026935978e-16	-3.0692504715183737e-16	-2.687766465821618e-16	-8.923999825406765e-17	3.163407893679227e-16	8.73981447434046e-16	1.2737412560846497e-15	1.4545043385287573e-15	1.5257177575209946e-15	1.5646572642098777e-15	1.3886267829396009e-15	1.2603502250554769e-15	6.629657797880219e-16	4.576159728686647e-16	5.148685185158321e-16	7.241101728375535e-16	5.797913021377319e-16	9.741020291504337e-17	-4.2281069187016353e-16	-5.448779314155325e-16	-3.135430207605296e-16	-1.2754488147928862e-16	-3.12613806196226e-16	-6.500827116116855e-16	-8.105541937241845e-16	-6.545797010820283e-16	-3.2297887553187475e-16	-1.1660555990679004e-16	-1.0684105154976868e-16	-5.639268624946809e-17	9.213775990329865e-17	3.339731706309468e-16	2.2027674130591204e-16	2.515143789701269e-17	8.082374854161187e-17	8.26939541111168e-17	1.7217130665115473e-16	-2.7014269759917285e-17
154	-1.159439001099335e-15	-1.5857828864760447e-15	-1.6936640824275808e-15	-1.7751949597682593e-15	-1.8151691276535258e-15	-1.7200629094915553e-15	-1.2832636181131068e-15	-8.833520956068577e-16	-5.208707334225809e-16	-6.583934789353426e-16	-9.895545195271235e-16	-1.4858202760206903e-15	-1.546811195831527e-15	-1.3810136523417408e-15	-1.0203617172775132e-15	-7.279558204790775e-16	-6.176783972063518e-16	-6.935803901916177e-16	-7.3260704682831435e-16	-7.004290598030683e-16	-5.212178136117611e-16	-4.397912507885735e-16	-5.915229124803352e-17	-3.230836568348312e-16	-3.6582943308884244e-16	-2.0896140281740498e-16	2.9019669234444606e-16	6.8298752800918e-16	9.539223603442825e-16	9.64384812274115e-16	7.662539418956255e-16	5.629187358030061e-16	4.530127764659266e-16	7.463928566806497e-16	1.2917428853109919e-15	1.779504195286366e-15	2.0006867237115976e-15	1.8923128606499264e-15	1.82245707174294e-15	2.0960607934398274e-15	2.2631040024265146e-15	2.2280194396326874e-15	2.025893538331815e-15	1.6866887978264737e-15	1.599124058841902e-15	1.5380618534897625e-15	1.2993164260566195e-15	6.768287699433648e-16	1.7637659506202228e-16
155	-1.4148475866342472e-16	-1.434459716764104e-16	-1.1027524161145896e-16	1.3949716902371352e-17	1.1568181161750762e-16	8.884429901681326e-17	8.936570188260894e-17	-1.172067792455013e-16	-8.025820046202232e-17	-6.449316387469317e-17	-8.947224799425741e-17	-9.21409675785416e-17	-3.1013253645726723e-17	1.541007723368591e-16	3.528640516152452e-16	4.708432275584041e-16	5.144105241006487e-16	6.216020702391376e-16	7.698722553585232e-16	8.210161228564308e-16	7.617109671857188e-16	4.690799227395194e-16	3.655281354595616e-16	1.5409406487955883e-16	1.5243895126309443e-16	8.43348207881657e-17	5.022656389037221e-18	-1.3142506149640517e-16	-2.253762948916988e-16	-2.088194769750343e-16	-1.417645737886485e-16	-1.5550523219349306e-16	-2.0826489519375024e-16	-3.4909733864110656e-16	-4.320939913413629e-16	-4.756687758562667e-16	-4.62814249971126e-16	-3.3086725679951434e-16	-1.3819696789833459e-16	-1.794445518081806e-17	4.9942779190078594e-17	2.8549412964343877e-17	1.227649493772206e-16	6.986084510617483e-17	-4.3942456292520805e-17	-1.8895188228730917e-16	-3.78078942657729e-16	-3.935873052069363e-16	-2.912745305937138e-16
156	-4.887618533615329e-16	-1.3245428762362232e-16	-9.389242193732128e-17	-4.62480588562428e-16	-6.303253733669009e-16	-3.820522775115984e-16	2.4494311768762147e-16	2.460438233014801e-16	-2.6010504686880875e-18	-3.4491191780660545e-16	-1.8096804143124266e-16	8.72646893721082e-17	1.962571128138294e-16	8.092090397523771e-18	-9.84705782880026e-17	1.4358363009280287e-16	5.718232960608493e-16	6.743370900244677e-16	4.446725466117869e-16	2.5155571676260095e-16	4.317799562034037e-16	6.528862366677535e-16	7.923960377216384e-16	2.8016070277735656e-16	-3.372262602611805e-17	7.052551593862855e-17	3.9573599265813366e-16	4.3368129967077244e-16	3.555311702237718e-17	-3.34049458472107e-16	-2.558378216271889e-16	1.4138703076350554e-16	3.234503090588838e-16	1.2481183597382704e-16	-1.506740300077044e-16	-1.3670968934492812e-16	1.644404182602707e-16	3.8336282792623344e-16	3.103907036787392e-16	1.9819643772294343e-16	1.9737994187346239e-16	3.6346603671197173e-16	4.4292646820549736e-16	1.1716281748750348e-16	-2.57549526396336e-16	-3.5371097709707544e-16	-3.481277792428249e-16	-3.1027110820917516e-16	-3.133863038800942e-16
157	4.1725514472575417e-16	5.202492031210162e-16	5.395557764630975e-16	3.8376464677186585e-16	1.5968091388610042e-16	-2.455938784421564e-17	-7.000388006997726e-17	-2.47160869476904e-16	-4.0138272589302203e-16	-6.55845225518084e-16	-7.063836190035633e-16	-7.580595730444363e-16	-6.656573639592822e-16	-5.826782949484728e-16	-4.644052417421619e-16	-3.860837489596155e-16	-4.653683980180484e-16	-5.942564736045214e-16	-7.090499218824243e-16	-7.468731970371049e-16	-7.462737574624642e-16	-7.738403839344562e-16	-7.219719306189784e-16	-8.576103698562107e-16	-9.88827749066217e-16	-1.2319731315237996e-15	-1.4476765919737723e-15	-1.4656017558720533e-15	-1.3280478251624988e-15	-1.1713091769032504e-15	-1.1666554187449035e-15	-1.2793028925143718e-15	-1.4241317903945208e-15	-1.4490814026113724e-15	-1.5145143230344006e-15	-1.643950974290657e-15	-1.6891053232866773e-15	-1.6320293871993025e-15	-1.606152125633457e-15	-1.5807804804984993e-15	-1.5226171597836034e-15	-1.2522961088252991e-15	-7.59233879567216e-16	-4.740867757101565e-16	-4.501424867812187e-16	-5.738083586721889e-16	-6.863998102931847e-16	-6.253050164085113e-16	-5.64999463618978e-16
158	8.860350523220301e-16	1.0685901923700297e-15	1.064262586286168e-15	7.400699342938636e-16	3.4754369094510304e-16	2.177082264135203e-16	3.0597964072711115e-16	1.0571990390079866e-16	-1.291652486765503e-16	-4.844498156228409e-16	-4.752226479550872e-16	-3.4396125466844057e-16	8.827653422508243e-17	5.791796935848615e-16	1.1734866987839398e-15	1.4927604688446814e-15	1.3946738553775945e-15	1.144641488498999e-15	9.761303853145945e-16	9.964177612218268e-16	1.1368757720073313e-15	1.1231878036588923e-15	1.0472455467015992e-15	6.322180730840625e-16	2.2112105858092878e-16	-2.1714681766136226e-16	-4.325331396799671e-16	-4.659945129716194e-16	-2.896809686856071e-16	-7.609666859394306e-17	-1.947751478592793e-17	-1.4283781434161045e-16	-3.808928060632485e-16	-6.525843964707116e-16	-7.1983501334634e-16	-6.087225800520486e-16	-3.2186092462164313e-16	-1.0967548452859126e-16	-1.0438776110130141e-16	-1.8616000081614235e-16	-1.1037804033933049e-16	1.8619700803565768e-16	6.043355242997619e-16	6.699959128530577e-16	5.722712966821389e-16	4.752960712071417e-16	4.465250067457013e-16	4.2835274657989556e-16	2.8131161253067356e-16
159	3.6595332702772333e-16	2.626043988862628e-16	1.1502443279703173e-16	-8.897638584741539e-17	-3.454165380155849e-16	-5.826530419908429e-16	-8.226255584972773e-16	-1.3531523607903801e-15	-1.6345742440931175e-15	-1.5145128893852414e-15	-1.136298457555641e-15	-7.852878293154797e-16	-5.926971149742398e-16	-3.333000860454081e-16	2.672810084046853e-16	9.848398960471425e-16	1.4107123790538741e-15	1.432084024559992e-15	1.3077844787046938e-15	1.2749403182106995e-15	1.241801028494855e-15	8.238813075263894e-16	2.0925463295199046e-16	-6.367090803711174e-16	-1.1701535253677778e-15	-1.51735040727802e-15	-1.8231733459984137e-15	-2.349292085449294e-15	-2.663242773084283e-15	-2.7768874097000247e-15	-2.641525925079567e-15	-2.609512587919993e-15	-2.9717807506829e-15	-3.7345193742196745e-15	-4.242056267395073e-15	-4.235752338191822e-15	-3.806142593282894e-15	-3.4294969684839134e-15	-3.4958204151425196e-15	-3.684747469906227e-15	-3.5015317023927232e-15	-2.8899461768335773e-15	-2.1796222518964947e-15	-2.097077814668397e-15	-2.0853477210978458e-15	-1.753887991429354e-15	-1.1535672168812453e-15	-7.613004599037146e-16	-7.1670903441070635e-16
160	9.231082432970838e-16	7.830932825881359e-16	3.958463940109181e-16	-2.3753001935719756e-16	-6.589425456168013e-16	-5.159726091764524e-16	6.622872589290879e-17	5.732167604107378e-16	6.478073745556339e-16	5.246497792261445e-16	4.79498274662552e-16	7.146456078745025e-16	9.129608278042735e-16	8.603293210102228e-16	5.760253739226821e-16	3.7024508274628316e-16	3.56398131520608e-16	4.1466796739884354e-16	3.2782291423911603e-16	1.5158194550500332e-16	1.4015804033591315e-16	3.215625037000918e-16	5.026321944359307e-16	4.843218008996399e-16	4.2192388770150037e-16	5.5269950402145875e-16	8.504495285860043e-16	9.469961887048057e-16	5.456399114721591e-16	-4.9058702024289044e-17	-2.85960513996921e-16	1.1409959116532021e-16	6.69609848861503e-16	7.647256588882093e-16	3.6514544799871886e-16	7.468941939714479e-18	2.6532059668113006e-17	3.923244565788393e-16	6.99894726505469e-16	6.991271776334765e-16	5.954839128025148e-16	4.23712593163463e-16	2.254906789448737e-16	-9.45085388381559e-17	-3.942786762820464e-16	-5.104975652529268e-16	-4.0136607769612193e-16	-1.9060423672954796e-16	-2.0872244378431582e-17
161	9.329725953120639e-17	-3.2744769706443286e-16	-6.570163259955036e-16	-8.859089050822863e-16	-8.71428351851034e-16	-6.676004432142299e-16	-4.622261781680304e-16	-4.548684317979267e-17	4.0580040568453566e-16	9.809044361760325e-16	1.1979722837405717e-15	1.1165456645222725e-15	8.221174858077277e-16	8.227405779900569e-16	1.0511699191614116e-15	1.0210925662902527e-15	4.3697091609384273e-16	-5.064661290786876e-16	-1.1329276892232227e-15	-1.3571025260256813e-15	-1.5627616374268575e-15	-1.8755340986201375e-15	-2.2202095523168848e-15	-2.014262964275752e-15	-1.7685710520638063e-15	-1.628959805177035e-15	-1.5080316575244128e-15	-1.059340630603244e-15	-4.857096698351103e-16	-3.028386742961172e-16	-7.396844281599225e-16	-1.258379581980605e-15	-1.3099506053428825e-15	-9.70904011556395e-16	-7.535425707638932e-16	-9.356760922619026e-16	-1.2456212175624428e-15	-1.2432606800749214e-15	-1.0381371442931478e-15	-1.0694090118079997e-15	-1.3698381955325538e-15	-1.8431621146423626e-15	-2.263772139647519e-15	-2.4860651434668014e-15	-2.6686910104338642e-15	-2.805096245056794e-15	-2.628538541318852e-15	-2.247232234292338e-15	-1.8515996345045603e-15
162	3.2178434432893656e-17	1.5679543392229544e-16	2.1563941891556637e-16	9.522847910704766e-17	-4.4802075394209077e-17	-1.496084388226771e-17	2.1401694231228565e-16	5.139651280856581e-16	6.818335362143032e-16	7.600014439327916e-16	8.595272549019454e-16	1.0104446479312474e-15	1.0478724484370736e-15	9.078623639159222e-16	6.077736437150561e-16	3.0873090262862626e-16	1.6644272862568797e-16	1.7789705946817118e-16	1.9701254388569966e-16	1.156491277819187e-16	-1.9051575898792163e-17	-8.857939171226023e-17	-9.875420555544752e-17	6.406070829117039e-17	1.821225004276934e-16	2.5830649456380897e-16	2.242468036612856e-16	1.7208403468930828e-16	1.4141552616050393e-16	2.5611841771927414e-16	4.2619002129436675e-16	5.473046361075397e-16	5.659458188798833e-16	4.835294392138623e-16	3.598504408329332e-16	2.2629133045878147e-16	5.863809970295876e-17	4.1632998149859565e-17	2.041500149169303e-16	3.67559064511776e-16	4.475572867198487e-16	2.483008449528615e-16	-8.676978291376698e-17	-3.898427726964003e-16	-6.642466854270412e-16	-8.751999323993629e-16	-9.037401031309514e-16	-6.561905773664958e-16	-2.8013102560244434e-16
163	1.156858893542901e-15	9.874221759482877e-16	5.111408104144822e-16	-1.5405953146752516e-16	-4.741730970985325e-16	-2.8677757196352877e-16	4.037790566989678e-16	1.07394669921274e-15	1.5577780826275507e-15	1.8768377119295825e-15	1.9450423101445202e-15	2.0465674228248692e-15	2.042043428465315e-15	2.0002689027400905e-15	1.8455950540634994e-15	1.5431271754401118e-15	1.1567482572806498e-15	6.302452368228204e-16	1.0695355609747461e-16	-2.761120283235464e-16	-3.6412837397361185e-16	-3.433543331836635e-16	-2.7979494338822376e-16	-4.352910450885148e-16	-4.683749512431332e-16	-3.6514129439371017e-16	-5.921289066646831e-17	2.1375428674742674e-16	3.7801784803655106e-16	5.815248128473099e-16	8.097817470219683e-16	1.0664465267087743e-15	1.1029520072978782e-15	9.76689622478311e-16	8.241485330171055e-16	7.448543837108545e-16	5.954943862318067e-16	5.096166005844562e-16	5.883833824609074e-16	6.651981554041503e-16	6.902672887250787e-16	3.0299696400717763e-16	-1.8080476344137975e-16	-4.947871757782702e-16	-5.479818836315225e-16	-4.2326993857653164e-16	-4.483476033139489e-16	-4.3950327470864107e-16	-3.7623196047594226e-16
164	6.440659943277852e-16	2.180239198512746e-16	-4.795007066071294e-16	-1.1249644069367257e-15	-1.2606118100195674e-15	-8.639341678512571e-16	-2.433603153008236e-16	6.228773283459901e-16	1.2883149024665457e-15	1.8265660969931134e-15	1.9145883660151955e-15	1.7935662522603432e-15	1.5044443004645372e-15	1.2469111387472449e-15	9.662274157447738e-16	5.556272232104623e-16	1.686416603087752e-16	-2.5459998586935897e-16	-6.929373306217753e-16	-1.1663658828460962e-15	-1.5439889582385585e-15	-1.6138709176301356e-15	-1.6036916569872043e-15	-1.4473659774581086e-15	-1.5301977093880566e-15	-1.5547063405633428e-15	-1.2691807829012276e-15	-7.446489073187914e-16	-3.687007298447316e-16	-3.1113587758189117e-16	-4.2358627620906386e-16	-3.140511851969249e-16	-1.2531060918520433e-16	-3.071770438818806e-17	-1.908027043884079e-16	-3.641811141702351e-16	-4.563723961043778e-16	-3.1134648488539657e-16	-7.301089414516756e-17	-7.306185934523592e-18	-5.62776455108653e-17	-3.35058021769173e-16	-7.983078765531685e-16	-1.1585950510303794e-15	-1.3843114836697043e-15	-1.4273189248133298e-15	-1.1818495674480109e-15	-6.99660722840545e-16	-2.298766948863958e-16
165	2.0722310399326412e-16	-1.7915311594067368e-16	-6.167168971089389e-16	-1.0048550752162023e-15	-1.0332439779120065e-15	-7.773394553296388e-16	-5.765859514442648e-17	3.141469836332442e-16	8.986383584309863e-16	1.2739770967720628e-15	1.400099051189992e-15	1.4343944856682232e-15	1.3204758551850763e-15	1.2754429032249318e-15	1.0847635231586275e-15	5.919356685244015e-16	-9.666260613225976e-17	-6.195166940833945e-16	-6.703603995372348e-16	-6.475235108892639e-16	-9.991321624432085e-16	-1.840798872159672e-15	-2.1064575596315814e-15	-1.9666800999112222e-15	-1.3706846196926566e-15	-1.1054666745451864e-15	-1.0976619966690932e-15	-8.827123800821342e-16	-2.4158944827693224e-16	4.472852437152573e-16	5.77774847937903e-16	2.7535840284776523e-16	1.3805449036697797e-16	4.3879905632171344e-16	6.829002505124152e-16	5.045574005825289e-16	2.5425816856488555e-17	-1.5556055335994608e-16	1.4691337443750003e-16	4.3480824710379755e-16	3.141833427731889e-16	-2.9945926623256013e-16	-9.014719457926177e-16	-1.503960296780807e-15	-2.0181027119768816e-15	-2.2220066942781688e-15	-2.2128558248701635e-15	-1.8085282439928046e-15	-1.352757738552547e-15
166	3.2065433361442257e-16	5.913024424112257e-16	7.961114727368944e-16	8.485651736247487e-16	9.985018631955606e-16	1.3086785438092536e-15	1.833432933626707e-15	1.9868898586387324e-15	1.9860060784321398e-15	1.9333967410870247e-15	2.0223520246999325e-15	2.1610799599831527e-15	2.0328306985169796e-15	1.5415972171771237e-15	9.109581701781404e-16	4.658268050599484e-16	3.553995062722644e-16	4.558761139549272e-16	6.181909471507007e-16	7.876516916616453e-16	1.0587650627372862e-15	1.3216360309583424e-15	1.6924449213407007e-15	1.818213946628472e-15	1.9876727876244977e-15	2.2433984043209004e-15	2.525453561886073e-15	2.7113121451716777e-15	2.648559765630714e-15	2.4261130284896108e-15	2.16704966764271e-15	2.0626725967674547e-15	2.0671452833166625e-15	2.163707013460595e-15	2.341394445882493e-15	2.6600026766175504e-15	2.9600316901796988e-15	3.0938060939770478e-15	2.9199603884505803e-15	2.541781476415229e-15	2.2015561993376843e-15	1.9537473412956282e-15	1.8159745178627176e-15	1.5578297786646338e-15	1.3736823964611367e-15	1.5036822802153533e-15	1.6367378843630755e-15	1.6310902048416916e-15	1.343679595680234e-15
167	-1.247095643992949e-15	-1.0671575918123293e-15	-8.303396419517804e-16	-5.195038604150824e-16	-1.336641156197609e-16	5.816219902817464e-17	4.3420580306195377e-16	3.6725423255020964e-16	5.885899009780362e-16	6.061242562629304e-16	5.074578830959844e-16	3.974738374604572e-16	3.694274752039106e-16	3.8562792849503754e-16	2.328771328473738e-16	-7.63279015821784e-17	-2.897213335402304e-16	-1.5795118309680603e-16	3.095780325747992e-16	7.293559261602287e-16	9.642135856068444e-16	9.077103085706003e-16	1.3588123870439655e-15	1.684257539429397e-15	2.1603297879163834e-15	2.3714585783095783e-15	2.4192752202040493e-15	2.5155263507192533e-15	2.680174185498791e-15	2.828296481139287e-15	2.794136417739459e-15	2.722538030487771e-15	2.774603712358403e-15	3.032011793768381e-15	3.320930283898694e-15	3.598457856942626e-15	3.70604723030078e-15	3.6620254537622205e-15	3.370088687907938e-15	2.97907420045935e-15	2.6115736391455336e-15	2.352722071806522e-15	2.281512081682685e-15	2.0012699531650708e-15	1.7090740595033068e-15	1.6179288518503577e-15	1.4797290714147955e-15	1.3355204116975772e-15	1.1026030781986234e-15
168	-2.9688430475281617e-16	-5.207896614640758e-16	-7.473725491230936e-16	-9.578665604071537e-16	-9.655756840617894e-16	-8.34969619614951e-16	-6.286471626373045e-16	-5.62305166868407e-16	-5.737680740796971e-16	-6.682662372546337e-16	-7.210733712224415e-16	-7.64152692592543e-16	-7.231636885105083e-16	-6.185446528701077e-16	-3.9929155166430013e-16	-1.3850363956359652e-16	1.1754960426963666e-16	1.444142878784417e-16	7.617119751115774e-17	4.084211725080344e-17	4.537902664160475e-17	6.448141031544147e-17	6.584483998348712e-17	-2.0745856064554794e-16	-4.0731107001959817e-16	-5.091389920110786e-16	-5.218354288516518e-16	-5.893397636259801e-16	-6.62198438244317e-16	-7.520356108719121e-16	-7.89581801248619e-16	-7.452391885460476e-16	-7.463074907952346e-16	-6.822798870932546e-16	-6.305961809774578e-16	-5.462749452115976e-16	-4.122980738491134e-16	-3.3044259484852626e-16	-3.428875413336882e-16	-3.8272830667569505e-16	-5.382304601530303e-16	-5.587886983762901e-16	-3.97633693312674e-16	-2.4367748121911556e-16	-1.4514046595121081e-16	-1.5877629662125147e-16	-2.390579284351125e-16	-2.6031686118339567e-16	-2.2086881051108498e-16
169	1.1946124556992142e-15	8.482407608400231e-16	2.8595406086326375e-16	-2.983768441258638e-16	-5.066936235982819e-16	-3.289899446028916e-16	-5.651309765292974e-17	1.2623286472636588e-16	1.8935880485360233e-16	2.7776061834498465e-16	4.593553445746204e-16	5.65229322945986e-16	5.291600338069549e-16	3.6714039758216767e-16	3.209994206623792e-16	4.49708197559795e-16	7.255126497355982e-16	9.18117784507851e-16	8.906597900039924e-16	6.94108711564589e-16	6.103246441525121e-16	7.182649852688308e-16	8.49693920228341e-16	7.043539018389278e-16	3.943620230027528e-16	2.2151978230298124e-16	2.904487671638367e-16	3.7647575257774425e-16	1.821021294872786e-16	-8.229313452114447e-17	-6.585625269776527e-17	3.56130270048725e-16	7.581855872975543e-16	8.46436636532405e-16	7.541173186300102e-16	8.013286353483018e-16	9.299578361981283e-16	9.106990942359777e-16	6.712499780309042e-16	4.575317951855984e-16	4.05593549440349e-16	3.501671458625967e-16	1.264097137266084e-16	-1.6507129196920153e-16	-2.0731359375656426e-16	-5.105224499283321e-18	2.1126534475996154e-16	1.8259728265919291e-16	-2.557570553711887e-17
170	5.16992507124491e-16	3.426960381127854e-16	-7.927199414962056e-18	-6.20640686895074e-16	-1.0241023931293189e-15	-9.036592472496612e-16	-2.773034317706998e-16	1.8171719782473433e-16	3.441044739711972e-16	2.7164191958590133e-16	3.3713250172017847e-16	6.149833364093897e-16	7.918411390008066e-16	5.789950432671566e-16	1.6746178714296842e-16	-6.842567265937511e-17	1.0651050048881936e-16	2.846465835263813e-16	2.0130405263401317e-16	-1.3411923711497374e-16	-3.2345969370123113e-16	-2.7762336095022147e-16	-1.4627685490085607e-17	-3.620223403300834e-17	-1.0397063270230241e-16	-6.466235795535933e-17	1.4891219438375787e-16	2.678989115989922e-16	1.3428812421350945e-16	-3.091615883986811e-17	3.060173050271898e-17	3.3902309468786788e-16	5.363062844643297e-16	5.369659695323496e-16	5.15387877374565e-16	7.38673188435443e-16	9.970951583982432e-16	1.0355599099040398e-15	7.612674424312631e-16	4.718397853949809e-16	3.969895723049633e-16	4.275637831346103e-16	2.7867051233341e-16	-2.0492426852546805e-16	-6.826810346383555e-16	-8.163953194864308e-16	-6.806942182731045e-16	-5.334823053231914e-16	-5.021346300803225e-16
171	2.5798142225083946e-16	1.8257655261857466e-17	-1.6413061836463388e-16	-4.4316494069001425e-16	-6.112617248406536e-16	-5.654845080387258e-16	-3.7595356265342637e-16	-2.1783086544633582e-16	-2.3772115194657506e-16	-4.287477737374458e-16	-4.566876336271725e-16	-4.1723551611247233e-16	-2.60006665825893e-16	-1.5777860553451877e-16	9.339766162648394e-20	2.013183435540653e-16	4.57468943729976e-16	5.382476316283856e-16	4.555503756950828e-16	3.069336671005228e-16	2.3496138146540983e-16	2.5459464517580215e-16	1.75779670263815e-16	-1.2571089826202416e-16	-5.037996774725535e-16	-6.422911095761675e-16	-6.062883303432286e-16	-5.857555022419274e-16	-7.150049574230616e-16	-8.203760392701491e-16	-6.76883451663979e-16	-3.2507418990387775e-16	-1.6252764136895237e-16	-2.398168833515652e-16	-3.028905673081656e-16	-9.786049894019524e-17	2.2492869850310885e-16	2.828620954275184e-16	-4.649276531388011e-17	-3.939786257270135e-16	-5.191641265087004e-16	-3.8776326176349625e-16	-3.050549278382263e-16	-3.323235755165227e-16	-3.394112042324628e-16	-2.50736596331909e-16	-1.6098361842527563e-16	-2.3110485852393826e-16	-3.356748611873644e-16
172	5.921927402112053e-16	4.813456742812932e-16	2.3630380961889833e-17	-6.60892513487543e-16	-1.0700020608904027e-15	-8.69221657754488e-16	-4.555629893494635e-16	2.659839350584118e-17	7.30854636948914e-17	7.981632099678172e-17	2.488384685361528e-16	4.1669211101735726e-16	4.899624905081869e-16	3.3524767079122754e-16	1.0293806130949338e-16	-1.208781196763222e-16	-2.9224663436382513e-16	-5.323403184773749e-16	-8.265536017800045e-16	-1.052132508123873e-15	-1.1480186423360565e-15	-9.718863867797964e-16	-8.241678172177798e-16	-6.883451248972873e-16	-6.176936685251234e-16	-3.58667724288926e-16	5.849833719414836e-17	4.046029787580987e-16	5.692762930583024e-16	4.57967270110362e-16	2.014966247656224e-16	2.5842700202931666e-17	-6.212010695109534e-17	6.782815866326653e-17	4.0849900880440563e-16	8.834633535287938e-16	1.31243996478766e-15	1.4933580547248355e-15	1.4343001487358104e-15	1.381518723117343e-15	1.3662919344628623e-15	1.4692788018124386e-15	1.4121833298463396e-15	1.1584510075011306e-15	8.718973179598732e-16	6.475283596926152e-16	6.315028392317339e-16	4.969824941690166e-16	1.8523574354012097e-16
173	-1.5704683242411278e-16	-5.779404762909016e-16	-8.61811623234706e-16	-1.0153803417906836e-15	-1.2873547814978682e-15	-1.5837737977383993e-15	-1.791744774301398e-15	-1.3907038901685616e-15	-1.0058274227951404e-15	-9.150305290472127e-16	-1.3955579149410783e-15	-1.993528258284477e-15	-2.0969095651679888e-15	-1.5924840719045458e-15	-9.02414985187753e-16	-4.741260086745757e-16	-6.135490455338596e-16	-9.518912825712966e-16	-1.3176247576271153e-15	-1.6501138641140571e-15	-1.9740625583685685e-15	-2.242746989310554e-15	-2.327711200997992e-15	-2.089138469858793e-15	-1.636651568124094e-15	-1.1116610188340971e-15	-4.785571386121707e-16	3.62222024207019e-17	5.686175421081446e-16	8.119047803080554e-16	7.575767860062249e-16	5.312684758829526e-16	3.385626974357135e-16	3.1342773655239495e-16	4.704341848220265e-16	7.369278215046767e-16	1.1477962450418338e-15	1.5462444375777748e-15	1.8660179257393156e-15	2.145274693874441e-15	2.2597791761139114e-15	2.6490846134993933e-15	2.9222767045731553e-15	2.940934910192212e-15	2.543390233260598e-15	1.831491941786673e-15	1.5530630297805475e-15	1.572007911363558e-15	1.7395922897181486e-15
174	5.778778683499456e-16	4.3198685518971017e-16	6.074929342792963e-17	-3.7545789459745663e-16	-7.5630421863232435e-16	-9.467710393411783e-16	-8.488229845347449e-16	-5.09200529759509e-16	1.917959237169504e-17	5.291283325440726e-16	7.809434486803356e-16	8.398896883861292e-16	8.493995532501669e-16	8.97686710600766e-16	8.430084836349861e-16	4.985349406206277e-16	-3.713287741493877e-17	-5.3279524061135445e-16	-8.721743784414594e-16	-1.1093185030863869e-15	-1.2932166416827545e-15	-1.4256325120697351e-15	-1.2405667427236197e-15	-9.386420692864392e-16	-3.7632783591748683e-16	1.15230711379128e-16	5.30487023812049e-16	7.3767127578023775e-16	9.439617017555628e-16	1.080935842337787e-15	1.0075435455008556e-15	7.021462194133436e-16	5.056760008662286e-16	7.293861356368068e-16	1.4368415833803416e-15	2.1925034932884572e-15	2.583520715438151e-15	2.6190497374666595e-15	2.609962158010336e-15	2.7091750912857534e-15	2.754790703181568e-15	2.5393111527362603e-15	2.077221658419547e-15	1.4342990599075982e-15	8.825407283823672e-16	5.460046373900306e-16	3.9752699275773745e-16	4.3568143503886377e-16	4.983234380294379e-16
175	-6.052767867182582e-16	-8.053180418648747e-16	-9.54456186873146e-16	-1.0786048307732779e-15	-1.0777013028956724e-15	-1.0113207121391986e-15	-8.132129124152148e-16	-6.744021792101664e-16	-5.687612701756894e-16	-5.468698942698469e-16	-5.229377075024221e-16	-5.325668824945559e-16	-5.225416375295616e-16	-6.235849888134101e-16	-6.764675826266047e-16	-7.118547677388194e-16	-6.415850341185078e-16	-6.605398233226714e-16	-6.809752392118082e-16	-6.617383012506538e-16	-5.742099137382617e-16	-4.941259768028284e-16	-4.113250129691399e-16	-5.618397209849613e-16	-5.731661968926292e-16	-4.667430824754429e-16	-3.2141810714016425e-16	-3.3754800645928006e-16	-4.44816563259177e-16	-6.160378488993853e-16	-6.654981866601828e-16	-6.236413934199773e-16	-5.497824685864864e-16	-4.812677542565596e-16	-4.010628298509314e-16	-3.823371549977957e-16	-2.970397577209951e-16	-1.3278909087897596e-16	-3.3303749321687095e-18	1.029524281708728e-16	5.881245474931221e-17	4.805400743777806e-18	4.7843768514512975e-17	4.4888328188030134e-17	1.7918382360845166e-17	-5.033073552640654e-17	-1.1715137698384172e-16	-1.9738305795647545e-16	-2.0607624428293576e-16
176	1.1384344971894829e-15	8.751974046928241e-16	4.442313879873075e-16	-1.650698767368264e-16	-5.293487433808981e-16	-4.391990898347284e-16	7.861841253403042e-17	5.571420561093803e-16	8.053997892754798e-16	8.870137168782551e-16	9.049707572725328e-16	1.0190142462280054e-15	1.0468004579989126e-15	9.37786435344126e-16	7.164383473961359e-16	5.40139327965964e-16	5.314561514652992e-16	5.36469388684858e-16	4.0399079100810634e-16	1.3632055425287224e-16	-1.4614504862955756e-17	-1.6467607164238663e-17	1.108396632398906e-16	5.318227741202717e-17	-1.0051637538488535e-16	-1.9861325047392684e-16	-6.261387339692749e-17	1.4930091611118865e-16	2.2235409410051265e-16	2.1193167144600713e-16	3.093097526180652e-16	6.848262378901949e-16	1.0987420273826053e-15	1.2226079442984947e-15	1.0269214640775322e-15	7.822028175696473e-16	6.146534186199249e-16	6.380148373290016e-16	6.952375709600494e-16	5.823980177624169e-16	4.3218441287146765e-16	2.4718986558458986e-16	1.6847767284521512e-16	6.653163795899663e-17	2.5700985743214586e-17	3.9847192203140674e-17	1.2088769116441384e-16	2.2013644493453481e-16	2.2114512769775995e-16
177	-4.1215073943414205e-16	-5.772683073193603e-16	-6.55973918444623e-16	-8.528788445877242e-16	-1.1280576146269819e-15	-1.2872936207221947e-15	-1.0499646814769298e-15	-5.499455708576183e-16	-2.0818352610327368e-17	2.9657333853507933e-16	3.7912229721865805e-16	4.207996631034282e-16	4.326917326677289e-16	3.8558169991733397e-16	1.7849093137474947e-16	-1.0647329088649915e-16	-3.84829057895593e-16	-6.654608658750085e-16	-8.535879452707555e-16	-9.528663457733364e-16	-9.403108261731343e-16	-9.15922570852792e-16	-8.672270362126727e-16	-9.48950934673135e-16	-9.973693991542598e-16	-9.552793707864639e-16	-8.562773908958978e-16	-7.906705878781791e-16	-8.0080636806733935e-16	-7.961411948872707e-16	-7.538154448840085e-16	-6.883485445312406e-16	-6.742018771382207e-16	-6.822587643947198e-16	-7.21600785507462e-16	-7.731170460076111e-16	-9.118470419765967e-16	-1.0144709955923435e-15	-9.878334073825095e-16	-8.717784732594453e-16	-8.399697027285943e-16	-1.0106625279891469e-15	-1.2097686699594429e-15	-1.3771712981657225e-15	-1.4127753237754868e-15	-1.3960772291758611e-15	-1.3323891515891235e-15	-1.1978293388924205e-15	-9.83415358542985e-16
178	-5.855075402014822e-16	-6.366373393055235e-16	-6.580387256862373e-16	-6.534726246463222e-16	-6.304192057630045e-16	-5.420720881913204e-16	-4.130955819601916e-16	-6.016271825138283e-17	2.0129819557641444e-16	5.191841139946745e-16	6.15300736178102e-16	6.757419697196637e-16	6.277085708110325e-16	5.721126054341711e-16	3.365426763325887e-16	-7.34924817633634e-17	-4.902827567891459e-16	-7.59233603731236e-16	-8.286924195659007e-16	-8.407758052458258e-16	-1.0530330583242653e-15	-1.2417979277019373e-15	-1.4200829988964542e-15	-1.2580862868065303e-15	-1.097798102496397e-15	-1.1147991820226984e-15	-1.2265985837023807e-15	-1.2635933817709534e-15	-1.071631106928306e-15	-8.714091039114137e-16	-7.492285810750081e-16	-6.843874611251428e-16	-5.891439391355826e-16	-4.665028410932862e-16	-4.859949198365501e-16	-6.914969996073156e-16	-8.886649262224134e-16	-8.872913130745717e-16	-6.541670681645031e-16	-4.633056467946761e-16	-5.708816869788599e-16	-9.293042103513067e-16	-1.3064663287371938e-15	-1.3759905149974928e-15	-1.2550722872603966e-15	-1.1677224511823269e-15	-1.1473357449671067e-15	-1.0417267494075683e-15	-8.248356014313653e-16
179	-3.3064653842170586e-16	-3.6283393865122855e-16	-4.939355696233096e-16	-7.994946747560473e-16	-9.62101275271077e-16	-7.835322003273661e-16	-3.201463563865452e-16	6.075870442011036e-17	8.188241866469234e-17	-1.0226134481753597e-16	-1.2564108396453731e-16	7.557647713458997e-17	3.566024277620624e-16	3.8983406202985914e-16	1.8218753432884856e-16	3.653698965236741e-17	2.0756609766160267e-16	4.402574022534436e-16	5.270140213652841e-16	4.072888990207395e-16	2.650765151579198e-16	3.0410304827182683e-16	3.3656586476080324e-16	1.7159084570053268e-16	-8.345706819687953e-17	-1.1891969093652124e-16	8.191801597549827e-17	2.436166423207453e-16	-1.1956975223391548e-17	-5.926793078165992e-16	-1.004972170547219e-15	-9.646803364925332e-16	-7.307775798674664e-16	-6.281757454597034e-16	-7.946546445442564e-16	-9.366172373274845e-16	-8.607305066574342e-16	-6.05831526998285e-16	-4.425348493219392e-16	-3.605571139101977e-16	-3.423316794323651e-16	-2.6646543665048255e-16	-2.9561758856310914e-16	-4.668237300055969e-16	-6.943770498628708e-16	-8.194472241157623e-16	-8.034474062772734e-16	-7.366910287355735e-16	-6.276486255613448e-16
180	4.699590764597689e-16	4.868418563085161e-16	4.3032108802846567e-16	4.1174740190855815e-16	5.03155401771612e-16	6.810168188680809e-16	9.512427551057237e-16	1.077610669328661e-15	1.171086425563424e-15	1.0700927833514818e-15	8.9757728458212e-16	6.931179134060432e-16	5.809960573238262e-16	5.722821784269644e-16	5.825207502306832e-16	5.209545611359113e-16	4.969557072730492e-16	5.861434257309508e-16	7.361159422034405e-16	7.628554864360552e-16	6.648003522795235e-16	5.442886010383033e-16	6.057082484041182e-16	7.156887885282765e-16	8.756897326400675e-16	9.95879775850234e-16	1.1177645383592133e-15	1.1816935381483175e-15	1.0756630050960537e-15	9.190883181125152e-16	8.364860090092778e-16	8.709706637031567e-16	9.425172394163996e-16	9.150505861968992e-16	8.520180861652408e-16	8.533905812983976e-16	9.149673659092914e-16	9.838691513826928e-16	9.544766607048254e-16	8.82420387791692e-16	8.528671476607348e-16	8.155966698333777e-16	7.629881666635532e-16	6.203540771111577e-16	4.4342478183025837e-16	3.885240920113216e-16	4.0985524733922027e-16	5.154779380981675e-16	5.86761354386299e-16
181	-3.141571592290964e-16	-3.458831868189711e-16	-4.456916486251693e-16	-6.27439646321292e-16	-6.527711974341803e-16	-4.598664452415059e-16	-2.9268864820605764e-17	1.0673493768255906e-16	-1.3720778640004822e-17	-1.5892030163648176e-16	-8.91611805494547e-17	1.9479470124393134e-16	3.232267351982386e-16	2.3031915092773446e-16	-7.57694322312587e-17	-1.8181561463156327e-16	-2.184806563424103e-20	2.258959921116032e-16	3.365258428395636e-16	3.5339591152314987e-16	2.9527097123344766e-16	2.5963397510642563e-16	2.893606406298916e-16	1.4548269831390118e-16	1.7280566126262967e-16	2.244507643355959e-16	2.113151821786798e-16	9.576265033557256e-18	-2.6068211379190103e-16	-4.825482209263194e-16	-4.818333815548258e-16	-3.8834293762746314e-16	-3.301435735486036e-16	-3.490379609603907e-16	-4.1821988079316916e-16	-4.742478149146122e-16	-3.9708124884730265e-16	-2.8924265973799056e-16	-1.9045725337130051e-16	-1.5452458841686663e-16	-2.4402776365468504e-16	-3.0574727289420867e-16	-2.9524253655376724e-16	-3.6067908163032887e-16	-5.187740416564038e-16	-6.244254629595378e-16	-6.683906163065973e-16	-3.5557480667435993e-16	1.1438803374812927e-16
182	-2.5712031988708385e-16	-3.1986929614756413e-16	-5.016054516050475e-16	-6.297805452566493e-16	-5.831975096499339e-16	-3.147438339974665e-16	4.2600171444499583e-17	2.0759811898136108e-16	8.453197633142022e-17	8.042159283713434e-17	1.1315895600074568e-16	3.274959519075914e-16	3.162311035683482e-16	1.5644870327091343e-16	-3.942709024655523e-17	-9.068226203982804e-17	6.587676624229929e-17	2.3514398052132966e-16	3.0451298004777775e-16	3.2848937790164336e-16	2.795383667678207e-16	2.4910091481394925e-16	1.2501778598677157e-16	-3.0562649297174935e-17	-3.229919567272504e-17	5.672165294351799e-17	1.415024935732577e-16	-2.0230695016209565e-17	-2.7119476959063375e-16	-4.974014793927431e-16	-4.573968039889776e-16	-2.94379161842567e-16	-2.0733778309952994e-16	-3.347859676993015e-16	-4.982442180774385e-16	-5.546403518619475e-16	-4.4292830964500395e-16	-2.4821138633674323e-16	-1.120163596124038e-16	-1.496472333482228e-16	-2.456002563166429e-16	-4.1103120999829924e-16	-5.639639230156642e-16	-7.337704191104161e-16	-8.637429572936529e-16	-9.207521126549234e-16	-9.30796563450292e-16	-7.426556599966612e-16	-4.406467179062223e-16
183	-1.2197562629809484e-16	-7.169402515102346e-16	-1.1601217091769896e-15	-1.4999203922650848e-15	-1.5822993981402356e-15	-1.4844011861229772e-15	-8.821759969955459e-16	-1.4362192012277395e-16	8.472084790413589e-16	1.4583819779453414e-15	1.4971487928196045e-15	1.1898545154833524e-15	8.602444135941961e-16	7.047014172850395e-16	5.261950226597222e-16	1.384068365838615e-16	-3.803897674693109e-16	-9.02883610445038e-16	-1.2360505594317588e-15	-1.523735978307386e-15	-1.807165371884689e-15	-2.132170617293741e-15	-1.960311196757208e-15	-1.667985510935067e-15	-1.196186095192685e-15	-9.272393730818657e-16	-7.59857576892858e-16	-5.310109295777429e-16	-1.3057354653120409e-16	2.746163561519031e-16	3.5236689482487467e-16	1.713578673759375e-16	-9.761629895889538e-18	1.4372594205311906e-16	3.9159726110309403e-16	4.765760604646365e-16	3.340241327184082e-16	2.3983634292836797e-16	4.2609101271571214e-16	6.244665637483908e-16	4.525556515184266e-16	-2.829254486773724e-16	-1.1679118931552055e-15	-1.9199815518798557e-15	-2.3636080679846518e-15	-2.442898003461019e-15	-2.3126651178861524e-15	-1.8812759866442362e-15	-1.3183765137391092e-15
184	4.884317199630717e-16	3.0325487547697514e-16	-1.167274988918762e-16	-8.217322191098913e-16	-1.3919243423186864e-15	-1.6102541951638546e-15	-1.4484875200359252e-15	-8.435043672170256e-16	-2.462116636069896e-16	1.573500124660033e-16	8.614569820526888e-17	-2.7121373751145746e-16	-6.142735657843572e-16	-7.436689423416236e-16	-6.831257051519791e-16	-7.534718052795125e-16	-8.551445990168577e-16	-1.1062014445887396e-15	-1.3508729689482919e-15	-1.5554311080618643e-15	-1.7170501547433419e-15	-1.8097785941358836e-15	-1.9461791331814186e-15	-2.0161460255879374e-15	-2.226505353715883e-15	-2.4521209344468475e-15	-2.3282068811465243e-15	-1.8507919456839707e-15	-1.0083104825547713e-15	-2.6352947017034634e-16	-1.93345373379231e-18	-1.421481111610711e-16	-4.171739058273977e-16	-4.230725399948937e-16	-1.7743282755674717e-16	-4.102883432549792e-17	-2.2265983480016663e-16	-5.237260788602372e-16	-5.634480464171516e-16	-4.2260226120879443e-16	-4.64394979852547e-16	-8.918308805950015e-16	-1.5744917378786674e-15	-1.932362118704094e-15	-2.014215207553268e-15	-1.9627188326856394e-15	-1.9501262690785255e-15	-1.8023839006386953e-15	-1.5347829355573369e-15
185	1.489761504473067e-16	-1.1914902107003398e-16	-6.432166555103312e-16	-1.0531521192757054e-15	-1.2428409529015662e-15	-1.2461869934957775e-15	-1.0748606728636666e-15	-7.539114888569773e-16	-2.882764376584691e-16	1.2006442987884276e-16	9.801736925556235e-17	-2.125434208207734e-16	-5.566003740496346e-16	-6.342950114363254e-16	-6.160361683843611e-16	-7.968325039791146e-16	-1.1194424429183868e-15	-1.4131102605547883e-15	-1.4809593032682251e-15	-1.5443775351688978e-15	-1.8137883996389424e-15	-2.0976719839936494e-15	-1.990396268588721e-15	-1.5081620537107803e-15	-9.04444831716954e-16	-6.667223803659175e-16	-6.125247121369823e-16	-5.338619052609882e-16	-2.479332219171575e-16	-6.055283125553856e-17	-2.1051396144484563e-16	-5.73793523169895e-16	-7.030174760490869e-16	-3.311426279812603e-16	2.629582995078997e-16	7.124429600326704e-16	8.899921574292539e-16	9.746846616525207e-16	1.067636047614093e-15	1.0141989473222684e-15	5.128980035699647e-16	-1.7019424697237217e-16	-6.2655000464412285e-16	-6.259947682991379e-16	-5.450002269486475e-16	-6.638439678759765e-16	-9.585095383504462e-16	-8.712361577300898e-16	-4.4228325204848414e-16
186	8.747803507530953e-16	7.10077769484295e-16	1.8272875063020805e-16	-6.173622501665818e-16	-1.2155155662672866e-15	-1.1371103389692615e-15	-5.661698160245844e-16	5.351004850290405e-16	1.186198539089968e-15	1.4336467397056402e-15	1.1887096248021357e-15	9.292875805708345e-16	7.201158174851173e-16	5.273492142469922e-16	2.061112402040266e-16	-2.540324812352783e-16	-6.833387424682432e-16	-1.0851977422742485e-15	-1.5045538377087827e-15	-1.971376513607673e-15	-2.3865952380812724e-15	-2.442707226486946e-15	-2.4757883678942366e-15	-2.114635699876868e-15	-1.970186536046785e-15	-1.8043152031492063e-15	-1.4635202313133681e-15	-1.0191172962805746e-15	-6.020537936885923e-16	-4.864695351721906e-16	-6.654018389379468e-16	-8.17597848873248e-16	-8.204025610633922e-16	-6.06649261416732e-16	-3.329528795121999e-16	-2.0271943871460755e-16	-2.073055729590812e-16	-2.5696928155233557e-16	-2.3693625741375097e-16	-2.6058398938342775e-16	-4.1729412693102926e-16	-8.262340001277513e-16	-1.4891413894199042e-15	-1.9515199463270828e-15	-2.2883606604962044e-15	-2.422075635538306e-15	-2.1954590473929225e-15	-1.7046871594773785e-15	-1.1505124691077445e-15
187	8.414864200844748e-17	1.5574281617705687e-16	-7.768349923126531e-17	-7.138362154213339e-16	-1.2466559223787844e-15	-1.2720523762045295e-15	-7.853142320977187e-16	-3.549466266488767e-16	-1.443624182975398e-16	-1.5502018355294215e-16	2.2484125561454016e-17	2.074858181499663e-16	3.00822679959489e-16	7.96245220994142e-17	-2.3940481383213755e-16	-5.353402868017943e-16	-6.701167953117252e-16	-9.283176634978888e-16	-1.1952644994964549e-15	-1.3263984818038654e-15	-1.2568691460506696e-15	-1.1008820041778437e-15	-8.701820947285942e-16	-8.813473059038512e-16	-6.366376043306528e-16	-1.375836079532602e-16	4.348991401508947e-16	7.41230425983217e-16	7.290386486741479e-16	4.986392591133759e-16	1.8753512543459353e-16	-7.774305407917026e-18	-2.184734102647376e-17	3.2989218027328747e-16	9.087241970972283e-16	1.4636755866313947e-15	1.7802424834801193e-15	1.8637817959039906e-15	1.834785262809038e-15	1.8045912536463985e-15	1.5336910245291519e-15	1.1121410258156841e-15	6.230375644489637e-16	1.6034047384294512e-16	-2.1282361188958104e-17	4.947285520292503e-17	1.0608152881096313e-16	-1.3038051761063662e-17	-2.8470551247028535e-16
188	-1.0898761404769683e-17	-5.387307932215544e-16	-8.512111116663666e-16	-9.201370544725387e-16	-7.560953692634718e-16	-3.8749240384236153e-16	-1.5211922508879424e-16	-8.991454181772594e-17	-1.5221518216978134e-16	-2.0791248872697372e-16	-2.1025557306458471e-16	-5.800440577783326e-16	-9.232006422211302e-16	-9.442642278431797e-16	-4.2223684298174445e-16	1.5953364426575177e-16	1.3695434783417774e-16	-3.3373742431201295e-16	-6.849370435624314e-16	-5.777007711114522e-16	-2.3132895080179166e-16	-1.815527600014142e-16	-2.658279335008429e-16	-4.2929835228738034e-16	-1.926369508085683e-17	6.772915667180193e-16	1.3128020635214435e-15	1.5288701179249936e-15	1.6362640472500115e-15	1.7951445329161164e-15	1.9641874017996715e-15	1.941026623115456e-15	1.754391850481755e-15	1.6724872337626212e-15	1.9686002442052483e-15	2.519906942808571e-15	3.129268263756168e-15	3.478613730563844e-15	3.552433681868957e-15	3.57429102398169e-15	3.5730479743300886e-15	3.700848647163931e-15	3.779895968465645e-15	3.4627441759063412e-15	2.9999896580915306e-15	2.5191469583082847e-15	2.3494643343161524e-15	2.0423393405950103e-15	1.5288516098817873e-15
189	5.250938688618164e-16	1.2976814630921476e-16	-4.084921557194245e-16	-9.109394379541656e-16	-1.3198916121480824e-15	-1.3077869943733362e-15	-1.0430171985096253e-15	-3.1926298615371976e-16	8.997616221980325e-17	2.49845246873323e-16	1.6783295808537894e-16	1.1057443777329965e-16	1.8090277479202548e-16	2.2797212300898405e-16	1.2380280957578716e-16	-2.2661827261492016e-16	-7.130215600292689e-16	-1.135232764520977e-15	-1.3282422253446723e-15	-1.3267130751554084e-15	-1.3000901096259332e-15	-1.2431806238054345e-15	-1.2583368303456698e-15	-1.0295465949356407e-15	-6.420873079098088e-16	-2.738423213296826e-16	1.7199271257689504e-17	1.979543096169006e-16	4.562408453398158e-16	5.066986786258173e-16	1.9406309191380986e-16	-2.838064984640294e-16	-4.17156276066742e-16	4.8287688541880727e-17	6.653133310177971e-16	8.343846061781223e-16	5.051552345580528e-16	2.8092104249827377e-16	5.488104195324294e-16	1.072651260575595e-15	1.1236294492434062e-15	5.367351163169552e-16	-1.9870255469316108e-16	-5.308291188413742e-16	-4.3637509067262817e-16	-5.059100334198022e-16	-7.3791179191988635e-16	-1.0389305543588655e-15	-1.047698144896799e-15
190	-1.081959597884299e-15	-1.3952368848694872e-15	-1.4447772383511846e-15	-1.3849878003604495e-15	-1.2476579643051749e-15	-1.0681355544390381e-15	-8.208819653048571e-16	-1.0804210279094146e-15	-1.1891128866265732e-15	-1.4208198520943392e-15	-1.4596428100885677e-15	-1.8281243180247233e-15	-2.085775021902979e-15	-2.0320407046641855e-15	-1.5394626943392827e-15	-9.301466934758051e-16	-8.051370848141102e-16	-8.669590369737221e-16	-8.139875575559368e-16	-5.771872256642956e-16	-3.204936402742096e-16	-3.843849972896253e-16	-1.4966970269352104e-16	-1.617404969009192e-16	1.2479358699441152e-16	3.061948261264342e-16	5.856365550507027e-16	9.204010222722252e-16	1.3712889125791894e-15	1.5859024439821343e-15	1.3697798587367025e-15	8.466930416169655e-16	3.989886600642498e-16	3.7936416806084407e-16	6.719706897927284e-16	1.0347798257940631e-15	1.546477611879014e-15	1.8877512441302305e-15	2.125272546084404e-15	2.4432675560717157e-15	2.7001842430723135e-15	3.094158738570402e-15	3.4019779612675343e-15	3.315061533438447e-15	3.0524133844681638e-15	2.9309708683853144e-15	2.9305814354219295e-15	2.7944212358503368e-15	2.433942801053003e-15
191	-8.187379974974288e-16	-8.793722580249291e-16	-1.0925337468836834e-15	-1.3220077106972954e-15	-1.4783287823280756e-15	-1.6829080860036105e-15	-1.7390188823078812e-15	-1.7876939738421704e-15	-1.3891410898103562e-15	-9.052316747229166e-16	-6.658939944092594e-16	-8.714819079294982e-16	-1.164312533794069e-15	-1.1841885308809522e-15	-9.079469270476994e-16	-7.926217023972259e-16	-1.0786715532154966e-15	-1.5589030153610869e-15	-1.7241976361671455e-15	-1.622393248234825e-15	-1.5210404293742965e-15	-1.6845481627885614e-15	-1.5729407898678626e-15	-1.4814306479610764e-15	-1.1050836675723896e-15	-7.833142484935168e-16	-4.501682929453689e-16	-8.178953517815979e-17	2.6378150175643395e-16	2.643522336522601e-16	-1.427777815884626e-16	-6.545264632448431e-16	-7.724411375077981e-16	-4.651483127926613e-16	-5.2112628055885584e-17	1.8980235094372773e-16	3.8248713308639443e-16	6.662537046357661e-16	9.802779552324061e-16	1.187780281123664e-15	1.0451823657774963e-15	8.140852234769611e-16	6.379306158171875e-16	2.887199093142703e-16	-1.677424185633464e-16	-6.204353379548399e-16	-8.947394338998444e-16	-9.443431453748443e-16	-8.01958364261034e-16
192	-2.0580356526359312e-16	-2.7850149867747037e-16	-4.3014751063528394e-16	-4.1008853671305005e-16	-2.595069727222955e-16	-7.040402841115013e-17	-1.813332373620432e-16	-1.0304586721776882e-16	-1.4014700487022786e-16	1.7869667817769673e-16	3.6597420573141545e-16	3.4491593244742043e-16	1.0620988366434376e-16	3.1077215585761015e-18	8.241335166686116e-17	2.448659433057672e-16	2.912520749742703e-16	2.971800457003228e-16	4.1925074350776347e-16	7.321192095325809e-16	9.108160096077515e-16	9.5878977546916e-16	5.210923462216085e-16	2.804817207292424e-16	7.967631624391698e-17	-6.787842679874351e-17	-2.3294817284833056e-16	-5.178952394112774e-16	-8.370547926083476e-16	-1.1681883758485976e-15	-1.3236735240820158e-15	-1.320616364007521e-15	-1.308887431305542e-15	-1.3980360305295742e-15	-1.5274172750075212e-15	-1.5843084823474086e-15	-1.5166306572801346e-15	-1.4769834662229193e-15	-1.442991917487973e-15	-1.351774802298138e-15	-1.1780864506398798e-15	-9.903972659562378e-16	-9.629559954511453e-16	-7.473171667551432e-16	-4.645340910716825e-16	-2.9805687849300546e-16	-3.30226846169281e-16	-3.6255493882946195e-16	-1.8008145801299698e-16
193	-4.2690188216112666e-16	-2.6977348997984964e-16	-2.221234409815094e-16	-4.026725993755466e-16	-4.603037561680326e-16	-2.5383843494244267e-16	2.1511497167736803e-16	3.2352372254421284e-16	2.3345151837549287e-16	-9.244993096325499e-18	3.4844009325319545e-17	1.8723138649247347e-16	2.9154189709928154e-16	1.8718552769819239e-16	2.039022600710158e-16	3.531826628933285e-16	5.58555755664677e-16	6.023446986811022e-16	5.163714629942143e-16	5.079514431838642e-16	7.112761654278709e-16	8.017174105635228e-16	7.591440453376292e-16	4.2619532303997904e-16	3.122597402792349e-16	4.584139195591283e-16	6.121891073817932e-16	4.999905225994835e-16	1.3723273442831005e-16	-9.062203893546007e-17	-5.546782464582091e-17	1.023806788020969e-16	9.25654878896889e-17	-1.140143604505204e-16	-2.655454215418657e-16	-2.342229569538296e-16	-1.1750127504513705e-16	-6.933155919604471e-17	-1.4924228928896983e-16	-2.4092056029864945e-16	-1.7645038125145108e-16	-4.9085696446079795e-17	1.7467390239785247e-17	-1.9436573538657707e-16	-4.766255748936452e-16	-6.377320645735286e-16	-7.040073894795668e-16	-6.875935973875844e-16	-6.698619091547313e-16
194	8.481242545842835e-16	3.3751367805672445e-16	-6.241089568746513e-16	-1.533437510547522e-15	-1.847637069387032e-15	-1.660628893937207e-15	-1.0725007628800693e-15	-6.687904012664502e-16	-1.1616130525338785e-16	1.377146875901743e-16	6.502525054374026e-17	-3.537951599470736e-16	-6.838522565839093e-16	-8.192246280374757e-16	-8.408303667300878e-16	-1.1188730269946534e-15	-1.3790547915708103e-15	-1.5326058168594395e-15	-1.3619009571468314e-15	-1.1855097551080436e-15	-1.1396987084855977e-15	-1.1974407639747134e-15	-8.631035040848628e-16	-7.172929074292069e-16	-5.211587283557015e-16	-3.9029727855472054e-16	4.4517080471281044e-17	7.200309371243818e-16	1.377517220543456e-15	1.5086978285096237e-15	1.0423658297730672e-15	5.687064513727672e-16	5.938844595489406e-16	1.234239033977639e-15	2.0342349342007433e-15	2.533397774275387e-15	2.6800385635925273e-15	2.7182192077088963e-15	2.6733948851081104e-15	2.343988574493761e-15	1.5625980000663682e-15	6.907511769331618e-16	7.986348181392762e-17	-3.3835168255290856e-16	-6.649758139827147e-16	-8.481557756253964e-16	-9.986883163775929e-16	-8.335225972071605e-16	-6.404152442473427e-16
195	1.2252170146704762e-15	1.0505225730527683e-15	5.260164726803675e-16	-1.9838874096870865e-16	-6.723734852121265e-16	-7.197148105208867e-16	-2.9027338373192494e-16	1.1125061444636233e-16	5.373627757183347e-16	7.372255577209062e-16	7.129489743878975e-16	5.748851348229282e-16	4.0611320974566495e-16	3.0049140258120497e-16	2.338659315713405e-16	9.541883581111084e-17	-4.6313364087402045e-17	-1.3860749918186312e-16	-1.9614711759232946e-16	-3.189452789108522e-16	-3.980389532105421e-16	-4.291449094074548e-16	-1.0256674240413362e-16	8.576595987542815e-17	2.4717272595590643e-16	2.275285235964733e-16	3.982483606875732e-16	7.614371409149978e-16	1.1818497511391878e-15	1.3937370667171977e-15	1.3143639123305543e-15	1.194019485676754e-15	1.2850701561954126e-15	1.5727960323344877e-15	1.9051751515360274e-15	2.095373151708972e-15	2.118973498289782e-15	2.045391944531544e-15	1.969155415030112e-15	1.7451236679384015e-15	1.3560190890638754e-15	7.984511990692345e-16	3.0408126530060015e-16	-4.1661092127240495e-17	-1.8752257726392839e-16	-1.4685696768249048e-16	-1.955016055488131e-16	-1.5767768527234494e-16	-7.79006411943831e-17
196	4.297130751066623e-17	-3.6436346100223717e-16	-9.451429141839462e-16	-1.554459302166664e-15	-1.752886562619226e-15	-1.5267288818439956e-15	-8.411633782762461e-16	-2.323544325149307e-16	4.678076882801798e-16	9.678330267106366e-16	1.03402318532319e-15	6.676185347902016e-16	7.961477351327945e-17	-3.110834540790948e-16	-2.9327693633138896e-16	-3.2464797039734976e-16	-6.354234009972829e-16	-1.303262246372765e-15	-1.7732535038642307e-15	-1.8173677113000493e-15	-1.567337611914095e-15	-1.540820538365491e-15	-1.5238284125661013e-15	-1.6060408013838084e-15	-1.3088635809659646e-15	-8.957360560038312e-16	-3.9672680175150607e-16	-2.2416157747925973e-17	3.4760650203991244e-16	5.985944528361897e-16	5.669804306032822e-16	4.628570438887716e-16	6.007275937194209e-16	1.0746839580605898e-15	1.5195014219142387e-15	1.5358338472563071e-15	1.163059270607984e-15	8.789100234532223e-16	9.24121138972909e-16	9.52779835488593e-16	5.53598204846383e-16	-3.3274115456640704e-16	-1.1955522131869394e-15	-1.797754249815397e-15	-2.1245262558422823e-15	-2.245082964949326e-15	-2.293587867223468e-15	-1.9211157964608066e-15	-1.32939976628069e-15
197	9.053964172039038e-16	7.048993558736592e-16	4.445451242853309e-16	1.0708358761693781e-16	-1.512639170304902e-16	-2.2988926043278764e-16	-2.113326871117913e-16	-3.5490923752854276e-17	2.3877665644449436e-16	6.951785769629856e-16	9.912567517367562e-16	1.159704098916388e-15	1.067849631797943e-15	1.0763934402266077e-15	1.2155319567352385e-15	1.2434380334366149e-15	9.557934166179037e-16	4.62044440809814e-16	4.5795968169920746e-17	-1.7048780990732165e-16	-4.1416321763552273e-16	-7.096845822791781e-16	-9.955624103691273e-16	-9.111063773558303e-16	-6.383761324193844e-16	-5.337307586097154e-16	-5.843275058573185e-16	-6.095361824712491e-16	-4.0180417468345554e-16	-1.6979566274127657e-16	-1.561382833870491e-16	-3.1948919034536063e-16	-3.7957354022389985e-16	-2.503203146687226e-16	-9.532014730667278e-17	-1.5723993050643677e-16	-3.8097852504198106e-16	-6.161723514435265e-16	-6.517710505484545e-16	-6.981595760333612e-16	-7.394902899666309e-16	-9.99145656431955e-16	-1.3801434893069346e-15	-1.6683902791000776e-15	-1.8167664484877588e-15	-1.704030092564321e-15	-1.4410188344531747e-15	-1.1073673890183426e-15	-9.124543785370717e-16
198	6.232125632877019e-16	1.0574729979794389e-16	-2.7059527696663474e-16	-5.235024729063121e-16	-5.993321523943987e-16	-6.373993119129737e-16	-4.4011294145349414e-16	1.1006245453475715e-16	1.0072039702628314e-15	1.8086978550122963e-15	2.0986607308642945e-15	1.8387167713483706e-15	1.2352637671980625e-15	7.428835767886075e-16	5.301285820324408e-16	4.159095627900848e-16	1.4255427606133979e-16	-4.2770910860282746e-16	-1.1631387261776153e-15	-1.900524260615433e-15	-2.3904122937019973e-15	-2.6151346161934577e-15	-2.496873736319899e-15	-2.209065863530693e-15	-1.9614629017882045e-15	-1.8300284574082785e-15	-1.6834696935998979e-15	-1.3643878006609223e-15	-8.717437321411922e-16	-4.1676581870537244e-16	-3.142717002664594e-16	-2.898812638376717e-16	-4.0122306438480844e-17	4.949654301648253e-16	9.745984221816183e-16	8.779164189321975e-16	3.2658193897057223e-16	-1.7956087647501224e-16	-2.7804968662075675e-16	-2.776511947258004e-16	-4.240400351897384e-16	-9.312767537412886e-16	-1.429818871720806e-15	-1.831652793649986e-15	-2.2349414509882042e-15	-2.5490803152601888e-15	-2.5637752058600395e-15	-2.022421113167239e-15	-1.2508430897300615e-15
199	7.128114784947336e-16	1.8720841384470798e-16	-5.391732691888409e-16	-1.1799061972060041e-15	-1.5026913745549088e-15	-1.7154514757404351e-15	-1.5591578560853112e-15	-1.2910697298659606e-15	-4.4255633012291893e-16	4.2083902042050224e-16	8.144253165031032e-16	8.010970071684661e-16	5.323106271918844e-16	5.088593527071747e-16	6.012560162373614e-16	5.161474012800741e-16	7.938061016480325e-17	-5.706412585455354e-16	-1.063198411565441e-15	-1.4166481866456879e-15	-1.7915457241250772e-15	-2.352982231952761e-15	-2.5041860390932475e-15	-2.43600180817031e-15	-1.9029793696319863e-15	-1.4696814123251202e-15	-1.151037720836895e-15	-8.970047912122409e-16	-5.773055881499255e-16	-3.5045579244484245e-16	-4.451900024196298e-16	-6.213240723074779e-16	-4.609400908551692e-16	1.0738360315404453e-16	5.963379966766853e-16	5.518435950047084e-16	2.282621054459829e-16	5.943604629595847e-18	1.6134785275039354e-16	1.7438694866848426e-16	-1.7742239650505485e-16	-9.274243228100521e-16	-1.4582352928626461e-15	-1.8969122255940047e-15	-2.312870076396903e-15	-2.662961831895438e-15	-2.9007214393562276e-15	-2.6769659750912398e-15	-2.1659774476242478e-15
200	4.067310194958139e-16	2.860563700580654e-17	-6.041098814315272e-16	-1.3477034203364361e-15	-1.6796376238962923e-15	-1.5176211886207635e-15	-8.182014729209341e-16	-3.748373426549326e-16	7.356957857423184e-18	1.0535640519868067e-16	1.3774274830598434e-17	-8.900795481175303e-17	-2.3368732851191714e-16	-3.788929002083299e-16	-5.218366695061535e-16	-6.245407650482147e-16	-6.349467151884712e-16	-6.794808722875465e-16	-8.213454278674739e-16	-1.0434805379013608e-15	-1.1231429102219837e-15	-1.0686074375505957e-15	-7.059458253561831e-16	-8.012869285850805e-16	-9.310616468695458e-16	-1.0686738884530982e-15	-8.105891253156032e-16	-4.0140223663561815e-16	-5.266020445185633e-17	7.829622955985334e-17	1.8128616715945484e-16	4.873807984518615e-16	9.03414267628839e-16	1.2816793913809474e-15	1.4288839509375098e-15	1.4932888120547346e-15	1.5876481870896985e-15	1.6645738732713336e-15	1.7039139410578504e-15	1.5785877224477341e-15	1.263440280015592e-15	7.934369292786633e-16	2.9032360175039626e-16	-3.566255170229068e-16	-9.175869087036023e-16	-1.111671912479216e-15	-1.1403735513915313e-15	-8.161609539779612e-16	-4.3264018429532957e-16
201	5.33417224034708e-16	-1.1984633154211826e-17	-8.100012532039168e-16	-1.4782034884632694e-15	-1.633486492142519e-15	-1.2775057484760474e-15	-8.323679482499399e-16	-3.5290884841777617e-16	-2.829647216266323e-16	-3.54428935396947e-16	-5.751809758423459e-16	-6.890104796264353e-16	-7.079209639232461e-16	-6.763471646455138e-16	-6.969872358624576e-16	-8.783936013579166e-16	-1.0640190794999956e-15	-1.2590277283502594e-15	-1.3270069092311306e-15	-1.2789395530665673e-15	-1.177363786777629e-15	-9.754086538266089e-16	-9.68222429636718e-16	-1.1503959565884573e-15	-1.4793271947342683e-15	-1.7694218672575698e-15	-1.7807785814944094e-15	-1.6262114452019513e-15	-1.3273183421109785e-15	-1.1341985301361109e-15	-1.0139579915852682e-15	-8.542467455394658e-16	-6.096663915564208e-16	-1.6664138764937178e-16	2.0744220202296987e-16	3.3572009621624256e-16	9.082063072571295e-17	-2.7065752695714936e-16	-3.6820904839284756e-16	-2.0431681788429284e-16	-2.7517977504716733e-16	-6.941059576227563e-16	-1.3101074599478127e-15	-1.5157600143128031e-15	-1.3040305804480609e-15	-1.016343577390608e-15	-8.954446459729498e-16	-8.532699983066743e-16	-7.98539953043969e-16
202	-3.890124714618233e-17	-2.911567330971092e-16	-4.860038280212376e-16	-8.711553105787776e-16	-1.1741013157832324e-15	-1.0677519059862358e-15	-6.278249082125919e-16	-2.352289428629054e-16	-2.6178431038481596e-16	-5.846806870556201e-16	-7.486123688747954e-16	-6.679569051173613e-16	-4.57628625661655e-16	-4.05854502423001e-16	-4.0422768004150166e-16	-3.7121368387950024e-16	-2.0202885052193827e-16	-2.1728230861763472e-16	-3.926926136720059e-16	-6.098417761135763e-16	-7.004110693701621e-16	-5.948274548915556e-16	-4.128090094089362e-16	-4.52188889331075e-16	-5.401151200811142e-16	-5.64699642323795e-16	-4.923596623139901e-16	-4.511622076445217e-16	-4.410467643911937e-16	-5.123286791137815e-16	-5.840142503466812e-16	-5.632440013251691e-16	-5.378643004111693e-16	-3.43286138175359e-16	-4.771425315748244e-17	3.059089273752587e-16	4.576924831263565e-16	3.329755924073576e-16	5.2708939804896866e-17	-1.207177135916797e-16	-2.675612317908978e-16	-3.4522119652994553e-16	-4.341036700969632e-16	-4.843007670686538e-16	-4.0437580499266294e-16	-3.8226288893379734e-16	-4.935605455414071e-16	-7.133173125279314e-16	-8.401740911629099e-16
203	1.9639747825449273e-16	-1.296133479908871e-16	-2.1303734189516683e-16	-1.5406359154743371e-18	1.9352526621657118e-16	1.4026553980392347e-16	8.361826852577957e-17	3.456788281008061e-16	7.982617658421743e-16	1.1417204118752055e-15	1.0585755142257673e-15	8.970951054440711e-16	8.230117639209595e-16	8.800742102472716e-16	7.191940990066487e-16	3.2839717874328057e-16	-8.449211941920513e-17	-4.3572892058832564e-16	-6.42087426780206e-16	-8.146967901294986e-16	-1.0656109202136192e-15	-1.2325156200926337e-15	-1.233314391962317e-15	-1.0557252147862548e-15	-8.544457486667981e-16	-9.33079637066437e-16	-1.1907996882697401e-15	-1.3015990326256335e-15	-1.0671879345555367e-15	-6.669870682151993e-16	-4.0051173342979905e-16	-4.127799040701711e-16	-4.3934451150320994e-16	-2.7383036925271195e-16	-1.8403629255403404e-16	-3.937209759939261e-16	-7.828821018124244e-16	-8.976179376163802e-16	-6.136909701321738e-16	-2.937358692646462e-16	-3.7895720516485596e-16	-7.916794590745163e-16	-1.114070915941008e-15	-1.0946815860033338e-15	-9.938511925680648e-16	-1.0821169538075775e-15	-1.2407891298804082e-15	-1.1198076043133762e-15	-6.723884192640252e-16
204	1.1234655529885819e-15	8.942507120104199e-16	3.8198751071210644e-16	-2.5183076333909966e-16	-6.091628294737103e-16	-5.270092888084184e-16	-6.823247459194677e-17	2.650681375735019e-16	4.734664045326079e-16	5.12786465998261e-16	5.480457449198594e-16	6.218927026311102e-16	6.695543762590628e-16	6.276086410552119e-16	5.7544161980757685e-16	5.883236406269758e-16	6.683968653844653e-16	7.036878984776942e-16	6.256226914893606e-16	5.397906871753081e-16	6.850786260334354e-16	9.503943038510902e-16	1.1794786944976838e-15	9.866073876810333e-16	7.407475254772388e-16	6.749749925438322e-16	7.89625639299349e-16	6.830035006786276e-16	1.4762610629527429e-16	-3.8393322548624723e-16	-3.954519305205653e-16	1.519251024731697e-16	6.507571443471373e-16	6.693675001652734e-16	3.7615490736202356e-16	3.0316408888331984e-16	5.284019810077068e-16	8.042676394675771e-16	8.523407656001951e-16	7.137399161993825e-16	6.005757631386912e-16	4.932541153664813e-16	2.846016713656596e-16	-9.032778122370897e-17	-3.684965470320627e-16	-3.647289851622552e-16	-2.717935017184149e-16	-2.4395965778756183e-16	-3.4326989528588864e-16
205	-1.302757911145351e-16	-2.2998852861805733e-16	-2.7080955342443433e-16	-4.729936609245727e-16	-6.639991945129335e-16	-8.160293540325914e-16	-7.156606251448485e-16	-6.995037185417867e-16	-5.900852230728758e-16	-6.440183538480361e-16	-6.379430406409216e-16	-6.520340653413392e-16	-4.951331361444304e-16	-3.070744373337552e-16	-9.237962425993146e-17	1.2514304380861788e-16	4.523639329650457e-16	6.876630927580452e-16	8.089694649026526e-16	7.856744722722049e-16	7.418094783573868e-16	6.6477642365280285e-16	6.268116452505798e-16	1.5429456565456935e-16	-2.590620676564756e-16	-3.60341678678856e-16	-1.6064753073814036e-16	-7.284514620901844e-17	-4.3694255547875736e-16	-1.0497443527133746e-15	-1.4032684478640332e-15	-1.2423927584163396e-15	-9.566046419457668e-16	-7.795600751028726e-16	-7.667469319799863e-16	-6.53489087976019e-16	-4.006389596238784e-16	-3.0591700033143823e-16	-4.584900389963774e-16	-5.956091985907387e-16	-5.574301015219002e-16	-2.698768181101586e-16	-6.123794992954793e-17	-2.0266990308603053e-16	-4.2867872329590226e-16	-4.449316068349983e-16	-3.7425839833416986e-16	-3.4428477175674346e-16	-4.187441512928763e-16
206	9.842568635089848e-16	1.0576783908902997e-15	9.112025841882125e-16	6.42744358946047e-16	5.465941290293937e-16	7.244592644529653e-16	8.963232053138506e-16	8.722686224742715e-16	6.16692725737021e-16	4.998674889217638e-16	6.398652132285658e-16	8.29703377854316e-16	8.07920022946992e-16	6.312620793135017e-16	5.993395329930689e-16	8.321963243622726e-16	1.1627190035062626e-15	1.3334000183501447e-15	1.2869271326963531e-15	1.2156132140593e-15	1.307730841507167e-15	1.4301672308406932e-15	1.3004734903991216e-15	1.0032775677983212e-15	7.74262794356312e-16	8.025377579043094e-16	9.230210683515205e-16	8.391987414294849e-16	4.294255520955046e-16	5.401235617690361e-17	4.933728329119905e-18	2.557444540567989e-16	4.658518755495387e-16	4.0717870040376847e-16	2.9325645773119196e-16	3.5153431155134795e-16	4.887385753948666e-16	5.834859547620056e-16	5.87473030450332e-16	5.387204188495769e-16	5.811324477682675e-16	4.814489036742719e-16	2.0057882556851185e-16	-7.789379104891699e-17	-1.8654707322609827e-16	-1.5343791127480094e-16	-1.4509303817143186e-16	-2.1757498277141525e-16	-2.291661417066204e-16
207	1.7034367665047838e-16	3.680858823853029e-16	5.011520390366869e-16	5.436455809608403e-16	5.201602696596906e-16	6.391581066105809e-16	7.104548639516366e-16	8.155837771327475e-16	6.161851569368968e-16	4.681876191032877e-16	4.162131544229738e-16	5.2493054224833595e-16	5.884520622355343e-16	6.564993330239321e-16	8.514537435487041e-16	1.200290281418243e-15	1.4840167256010807e-15	1.5628801342825843e-15	1.4161903203986392e-15	1.339778628016302e-15	1.4478896150047537e-15	1.550842271853562e-15	1.153104515937069e-15	7.362908218389416e-16	4.029164143115585e-16	4.250253570571113e-16	5.959366772903612e-16	6.043871382512736e-16	4.009140668858747e-16	2.0702640443260818e-16	1.901477910589727e-16	1.9101766037657426e-16	1.1057620808236911e-16	-1.1019901366590552e-16	-2.2434901452558696e-16	-2.074863850998751e-16	-2.150056484960894e-16	-2.4209966413656096e-16	-2.23663675963736e-16	-1.7285186523682995e-16	1.2540127223137774e-17	1.2561427040832077e-16	5.554698418571148e-17	5.833993135959817e-18	-7.166399361480574e-17	-1.7651986858603465e-16	-2.0209536808524177e-16	-1.0457673122235224e-16	2.937680333202545e-17
[truncated: 152 more columns]
