# Supplementary material for: Neural dynamics of phoneme sequences reveal position-invariant code for content and order
Source: Nat Commun. 2022 Nov 3;13:6606. doi: 10.1038/s41467-022-34326-1 (PMC9633780; doi:10.1038/s41467-022-34326-1)
Supplement: Supplementary file 4 — Source Data [file 41467_2022_34326_MOESM4_ESM.zip › source_files-sept/sup_fig18-fig45/supp_fig43-surprisal_coefs-.csv]

	t0	t1	t2	t3	t4	t5	t6	t7	t8	t9	t10	t11	t12	t13	t14	t15	t16	t17	t18	t19	t20	t21	t22	t23	t24	t25	t26	t27	t28	t29	t30	t31	t32	t33	t34	t35	t36	t37	t38	t39	t40	t41	t42	t43	t44	t45	t46	t47	t48
0	-7.038646721815134e-15	-7.652840241564618e-15	-9.04742236907112e-15	-1.0669844121110068e-14	-1.1617556817561295e-14	-1.2053831544352959e-14	-1.1555713921829615e-14	-1.0426218750280825e-14	-9.025466151457439e-15	-8.187019684449562e-15	-8.021820127480358e-15	-8.731430844977344e-15	-9.14973112737568e-15	-9.639609182348448e-15	-1.0169003635369944e-14	-1.0939502246808998e-14	-1.0803002502998496e-14	-9.233321373496798e-15	-7.061316000149815e-15	-5.237831012302978e-15	-4.224904222924344e-15	-3.819871633372223e-15	-3.3416456179715288e-15	-2.8544929128243522e-15	-2.8562656188610306e-15	-3.430837117600153e-15	-3.740923988608352e-15	-3.2050643741433965e-15	-2.988131242191168e-15	-4.046644524520262e-15	-6.048615789299394e-15	-7.68691331143853e-15	-8.328256830471247e-15	-8.55483312176068e-15	-9.142556718960835e-15	-1.0007463681974653e-14	-9.702135851396037e-15	-9.030309460859459e-15	-8.987301651655126e-15	-1.0548794179588335e-14	-1.2269955543275733e-14	-1.2214268725117195e-14	-1.0628397219639697e-14	-8.354506105292187e-15	-8.384746936107088e-15	-1.008286641391502e-14	-1.1455530599113741e-14	-1.1419044897822362e-14	-9.983946790279814e-15
1	6.5137488829728026e-15	5.191593563723595e-15	4.9867973595963755e-15	5.088122786905701e-15	5.06858462994854e-15	4.61623924849187e-15	4.604926351843232e-15	4.966444098021954e-15	5.527086978310362e-15	5.451481528008832e-15	4.910204225792944e-15	5.184973744513539e-15	5.527064576085408e-15	5.026663662653166e-15	3.448287437272886e-15	1.9790189007554248e-15	2.0888789176929297e-15	3.754572093132507e-15	5.733319581352459e-15	6.843953845094905e-15	7.19794661208661e-15	7.731002436099034e-15	8.765245528255405e-15	9.915606274955687e-15	1.0522675053508074e-14	1.0593119789595828e-14	1.075544718510034e-14	1.1039352026250359e-14	1.118579334799323e-14	1.1088290780008682e-14	1.0509620530620098e-14	1.0077043433533455e-14	9.509245159088347e-15	9.071690676658391e-15	7.948457610182322e-15	6.927481588435118e-15	6.1559573396661e-15	6.272253390305609e-15	6.731224998712672e-15	6.917089355439612e-15	6.577351310143345e-15	6.57462130245183e-15	7.865391671465533e-15	9.696068081007218e-15	1.0473759244939752e-14	9.689138273139308e-15	8.568469388687682e-15	9.000066866497533e-15	1.0958850600751354e-14
2	2.4708357277756656e-15	2.2239948622128684e-15	1.5945115223360152e-15	-1.393268109261218e-17	-2.6892011126775183e-15	-5.116955210270379e-15	-5.576199997329673e-15	-3.809793984499537e-15	-1.3029531924214437e-15	-3.9553384556866866e-16	-1.8321730366757896e-15	-4.1819098122255314e-15	-5.101834711579235e-15	-4.288190889408612e-15	-2.965145773092761e-15	-2.7730944564195464e-15	-3.2007733987404068e-15	-2.7049087496057445e-15	-9.571034481536459e-16	5.105973976762118e-16	5.420835279682599e-17	-1.8288397339192894e-15	-3.2072966051199014e-15	-3.596607522588757e-15	-3.2157087064058142e-15	-3.9441912783967795e-15	-5.2324639921295386e-15	-5.6478468737026175e-15	-4.572447256890995e-15	-3.2164182772045706e-15	-2.8007327230364506e-15	-3.35240481038667e-15	-4.235223078799809e-15	-5.0368043815452145e-15	-6.234358737371233e-15	-7.720025114636802e-15	-8.739390905330972e-15	-8.994423140534704e-15	-9.189910731679174e-15	-1.0048570710284967e-14	-1.0890046523745254e-14	-1.0239286937573192e-14	-7.909466115391193e-15	-5.667873993136298e-15	-5.104704688322967e-15	-6.106289631925116e-15	-7.269814169651513e-15	-6.823287590447742e-15	-4.8244740662557405e-15
3	7.495887345841775e-15	7.186861423855817e-15	7.23759203245703e-15	6.814044116490233e-15	5.67540311966976e-15	3.930508889711163e-15	3.147396845021895e-15	3.612886943752951e-15	5.086103699969942e-15	5.338685824410663e-15	4.382312596886519e-15	3.0852612198381275e-15	2.333520581303829e-15	2.0699586414500956e-15	1.969756617738547e-15	2.1149495686734585e-15	2.9337521535262654e-15	4.254854820153196e-15	5.107940439502531e-15	4.791358527251195e-15	3.904485563765256e-15	3.7101639190644224e-15	4.405558295308923e-15	5.17796896303701e-15	5.146978395577211e-15	4.55126076434789e-15	4.353715036478454e-15	4.8387969823864236e-15	5.6579940570444264e-15	6.404455034805617e-15	6.652872528110657e-15	6.457003949787509e-15	5.508982142975894e-15	4.4659240565983125e-15	3.4649905139861574e-15	3.000684872226913e-15	2.9221016317694817e-15	2.9659419660418118e-15	2.7974183406277624e-15	2.5537881457181943e-15	2.6605527110949028e-15	3.582760472497136e-15	5.226072451009962e-15	7.053946777352662e-15	7.813927101648978e-15	7.357416264511703e-15	6.25326449478396e-15	6.029513041487816e-15	7.232484990862953e-15
4	5.041605894081863e-15	4.870922866164735e-15	4.998256974457485e-15	4.101686022998369e-15	2.43936428043317e-15	1.1263743100967577e-15	1.4297675780792292e-15	2.5616749946095888e-15	3.826382061676661e-15	3.437720424496912e-15	2.626642512789314e-15	2.3706160002604714e-15	2.828092372543865e-15	3.189242654171717e-15	3.3722140948453052e-15	3.752038117601809e-15	4.57869434813013e-15	5.4676651430323435e-15	5.721916644801036e-15	5.271448730179499e-15	4.6475592452092464e-15	4.062777558967348e-15	2.6729880327214802e-15	8.830684182252592e-16	-1.469561401187898e-15	-1.987927496296617e-15	-5.359187420263191e-16	1.8135952797717713e-15	2.8767040652314124e-15	2.7337058412156654e-15	2.1319483776058085e-15	2.063742257632466e-15	1.9174322384391658e-15	1.204097769270304e-15	-3.395699792575672e-16	-1.5275888538238925e-15	-1.9396539620166613e-15	-2.307650636053585e-15	-3.0660428600683697e-15	-4.196993849585659e-15	-4.506813791619821e-15	-3.2977363715400214e-15	-1.830782162644358e-15	4.68305100458487e-16	3.0033278452628995e-16	-1.0795708520884137e-15	-2.5369167174394222e-15	-2.0567821640395286e-15	-7.769460236786713e-17
5	-2.2641403907791935e-15	-2.193561813224122e-15	-1.866903705523322e-15	-2.728158925947104e-15	-4.790285315054333e-15	-6.274769951838883e-15	-6.142898757548224e-15	-4.7845970749235004e-15	-3.1561801924642736e-15	-2.840303640951399e-15	-3.292123011104428e-15	-3.614027418424351e-15	-3.3950839091181316e-15	-2.719511786304257e-15	-1.9747156118196476e-15	-1.526485925058095e-15	-1.417814747408753e-15	-1.435069858419424e-15	-1.6097116450474188e-15	-2.180109869996118e-15	-3.4759834167555235e-15	-5.130441424962998e-15	-6.441589249185132e-15	-6.828014538661636e-15	-6.521545481678493e-15	-6.030708221334694e-15	-5.651588221952285e-15	-4.750927179690598e-15	-3.5129378015257353e-15	-2.550539432506233e-15	-2.5762116745156187e-15	-3.6679708311340485e-15	-5.311685179616117e-15	-6.701757307493079e-15	-7.663325976837218e-15	-8.55233823302131e-15	-9.469182515642347e-15	-1.0955148866882317e-14	-1.2398193881108842e-14	-1.3283740275549518e-14	-1.3237634751925332e-14	-1.25409760975872e-14	-1.1755978691657875e-14	-1.1587409599491564e-14	-1.193265319193975e-14	-1.2663092116789251e-14	-1.405625294298466e-14	-1.4874350652544905e-14	-1.421475734817532e-14
6	2.5160446889044928e-15	1.278427372859731e-15	6.967670470605903e-16	6.667816240453037e-16	1.1219848886902415e-15	1.5734842439286883e-15	2.0748717003522566e-15	2.66254418491598e-15	3.790224894066688e-15	4.408608250762861e-15	4.395314620993553e-15	3.4532673990280215e-15	2.125283385969692e-15	1.1107456304648676e-15	9.449513159419453e-16	1.4954684091215972e-15	2.289329054361409e-15	2.7966456254304745e-15	3.4298081853750564e-15	4.301362703049992e-15	5.144999534803678e-15	5.60095179988097e-15	5.103372381884277e-15	4.780653610783121e-15	4.00478595567472e-15	3.641095519819508e-15	3.668037410585568e-15	3.810937122396855e-15	3.782941514714968e-15	3.756932635199027e-15	3.593893750175465e-15	3.7097759013375e-15	3.873062180870025e-15	4.2838724188942855e-15	4.606598936535594e-15	4.789547835961262e-15	4.837349101002963e-15	4.345249146036863e-15	3.6257401450016554e-15	2.6770382071851843e-15	2.118978491781838e-15	2.112505803929489e-15	1.7906491619475696e-15	3.1668271267930177e-15	3.4594670255117817e-15	3.2525524725784387e-15	2.859562947714605e-15	3.347746784726753e-15	3.9826924720876356e-15
7	-6.06150991174428e-15	-8.433461839264059e-15	-9.982742080966085e-15	-1.0777744429796371e-14	-1.1223258317306884e-14	-1.1294344259268625e-14	-9.857893275898882e-15	-7.413410469682124e-15	-5.133680156021127e-15	-4.284509735285143e-15	-4.669980091520226e-15	-5.438574377954851e-15	-6.054675198669612e-15	-7.313006752648891e-15	-9.266927764544739e-15	-1.0814577905862945e-14	-1.0376824222820791e-14	-7.846494008797834e-15	-4.883103130932962e-15	-2.9810446118792173e-15	-2.214422948838406e-15	-1.895969612267112e-15	-1.923187183839634e-15	-2.077989371636126e-15	-3.126257098334733e-15	-4.179637866430053e-15	-4.298141209542371e-15	-3.789064066706688e-15	-3.3102250820400746e-15	-3.4919468618030608e-15	-4.0109576209985074e-15	-4.462556350095147e-15	-4.916587813799794e-15	-5.4505514345034e-15	-5.7855622559029165e-15	-5.1586200786424794e-15	-4.154613763804747e-15	-4.048314530697224e-15	-5.415994589698793e-15	-7.346549703786104e-15	-7.956685388853424e-15	-6.703277060116315e-15	-5.1136856870128374e-15	-2.489112152481569e-15	-2.628086198071402e-15	-4.115220354940993e-15	-5.006850135387093e-15	-4.110131333620743e-15	-1.961283377706777e-15
8	-1.4044696348882272e-14	-1.6074520527029907e-14	-1.8344113901639453e-14	-1.9056581502737628e-14	-1.8293851450365592e-14	-1.70119492662508e-14	-1.616716039572164e-14	-1.532061493042144e-14	-1.3956912765211775e-14	-1.2568320860143672e-14	-1.1780646842606354e-14	-1.2753887358224097e-14	-1.41287951699472e-14	-1.5212967877116478e-14	-1.5836144617002516e-14	-1.6298834692819475e-14	-1.6694284003059683e-14	-1.6519558613562623e-14	-1.5640658166273285e-14	-1.444711166264346e-14	-1.3543221137256574e-14	-1.3318679481937466e-14	-1.3729571715608366e-14	-1.3839629159476184e-14	-1.406678847913961e-14	-1.4234538591605564e-14	-1.5074122289499493e-14	-1.597764635250654e-14	-1.6135677708247913e-14	-1.5453014403264574e-14	-1.4322019235458097e-14	-1.4057818094699209e-14	-1.4601990324821704e-14	-1.5398467814388896e-14	-1.518315856061476e-14	-1.4827733314316266e-14	-1.5091336014545337e-14	-1.646093766225012e-14	-1.769666635967776e-14	-1.7788824854768747e-14	-1.6647121999956386e-14	-1.5403976940929764e-14	-1.5645660717931168e-14	-1.6332910557486378e-14	-1.7154360464345796e-14	-1.7396844196727875e-14	-1.6811429667798895e-14	-1.579870774373944e-14	-1.473801575409949e-14
9	-8.862378289966919e-17	-1.6392944770304223e-15	-3.4047782572372856e-15	-4.910852057013601e-15	-5.384550087712397e-15	-5.441671156421526e-15	-5.2158519138502354e-15	-4.596192732968837e-15	-2.7960052972898876e-15	-1.247963393359222e-15	-6.921892288734397e-16	-2.0664009418429598e-15	-3.635842458636484e-15	-4.394526231713442e-15	-4.4720691784511515e-15	-5.054936421263105e-15	-5.886255210900567e-15	-5.696941816459508e-15	-4.036610381411156e-15	-2.561308582536969e-15	-2.6668040722910354e-15	-3.83745846329434e-15	-4.322952593017091e-15	-3.2750469531200884e-15	-2.8445789447047857e-15	-3.3981872895340437e-15	-3.855574298083474e-15	-2.6055459936446914e-15	-3.9463096433684796e-16	8.855290718383249e-16	5.029525544566276e-16	-4.68995241493919e-16	-1.0229885939828275e-15	-1.2969161504887615e-15	-2.2830287573253053e-15	-3.696118606021613e-15	-3.952564714415366e-15	-3.5117388212121774e-15	-3.5053684852352007e-15	-5.276463620213586e-15	-7.226678421999344e-15	-6.782299126682595e-15	-4.241778905723782e-15	4.984035622261741e-16	1.3240763391149528e-15	-9.66484423460321e-16	-3.3009481702446905e-15	-2.713718561443373e-15	3.744179900066878e-16
10	-6.2070810945125436e-15	-7.44586158289494e-15	-7.893539932689766e-15	-7.970501728920707e-15	-8.26867274317566e-15	-9.001555204805263e-15	-8.630010201142266e-15	-7.193336217321698e-15	-5.128533474407941e-15	-4.252182914719661e-15	-4.5522038435781305e-15	-5.3629807506683475e-15	-5.818821575757872e-15	-6.823660027688896e-15	-9.025771693858994e-15	-1.1641211684391332e-14	-1.2541316291718086e-14	-1.0939536942379855e-14	-8.01673165099152e-15	-5.63032830254867e-15	-4.179197209683219e-15	-3.2349684256788184e-15	-2.283449660703373e-15	-1.5108596928751309e-15	-2.0486885271612817e-15	-2.8092478688995497e-15	-2.6862485113080845e-15	-1.334565435408793e-15	9.811280885308619e-17	6.48646325891525e-16	3.6251743502032953e-16	-3.595327640119523e-16	-1.4426780812724296e-15	-2.5262294134850957e-15	-3.7230528534624445e-15	-4.1360153581995636e-15	-3.906575600121801e-15	-4.174825221772215e-15	-5.410806150440476e-15	-7.201253176941964e-15	-7.756765165385875e-15	-6.127637785969196e-15	-4.3028532562451486e-15	-9.098346811251787e-16	-1.1080483076682676e-15	-2.7003899975579005e-15	-3.2125040156830586e-15	-1.4088744054815946e-15	1.6004854387646574e-15
11	7.593088053013842e-15	7.439690058666642e-15	7.073408779685283e-15	5.547659039870249e-15	4.177104824946798e-15	3.9610638141303036e-15	5.1473436854757934e-15	6.745547306261623e-15	8.019438167689545e-15	8.231153866705823e-15	7.364998898954328e-15	6.239517444376023e-15	5.067104793367809e-15	4.289555776895447e-15	4.075619414183974e-15	4.458958322987151e-15	5.2633398183540016e-15	6.6085118799856185e-15	7.686546979958058e-15	7.714725485368922e-15	6.717161092708854e-15	5.7554731602964774e-15	5.058004100237558e-15	4.6923342078512315e-15	3.425500407311496e-15	2.098424817969332e-15	2.108956706734448e-15	3.955519201613093e-15	6.026058634290403e-15	6.9537797642346535e-15	6.6353699204383404e-15	6.711153844592922e-15	7.401379786864587e-15	7.789009564055268e-15	6.545560249321225e-15	4.725430263844039e-15	3.333815705551747e-15	2.6098231431645275e-15	1.6342547118817703e-15	-1.9653017713147192e-16	-1.6647693830543976e-15	-1.0143706639133802e-15	6.52598597109189e-16	4.6527795871227e-15	5.35794074481752e-15	3.81706254924374e-15	1.7530062687152128e-15	2.1419516000633157e-15	4.473401252273796e-15
12	3.783862329152788e-15	2.5112911746047334e-15	1.6156806602856841e-15	1.0570936603845911e-15	1.281938774322681e-15	2.095505668068884e-15	2.985815407941084e-15	3.169911613838966e-15	2.9187430053605446e-15	2.493751454812442e-15	2.5911673874386514e-15	2.7782791325048977e-15	3.0484386433148485e-15	3.0202903622171712e-15	3.0640975629144883e-15	3.449072157113092e-15	3.869273994489597e-15	4.118061529296637e-15	3.880767842081209e-15	3.1118805400157444e-15	1.949069805753929e-15	6.482993713197001e-16	-7.82166865103217e-16	-1.3926022267784047e-15	-1.3229098648307438e-15	-2.5913500778958346e-16	1.2441570613711235e-15	2.57211750029983e-15	3.0366169852684543e-15	2.9707979140009566e-15	2.6995174056073048e-15	2.5549009146662696e-15	2.30441976483853e-15	2.108433347649992e-15	2.2192534453345288e-15	2.5196530198864597e-15	2.6441023773110004e-15	1.34846027855711e-15	-7.752294490831971e-16	-2.9430468356925616e-15	-3.506261382064575e-15	-2.2829304700672395e-15	-1.3576968663218456e-15	2.0660270517229445e-16	-2.264460241383042e-16	-1.0595134621828571e-15	-1.6809659182863509e-15	-1.1783893602867442e-15	-4.1611984538072974e-16
13	-9.65761575257189e-16	-1.452025181393647e-17	9.951522580081937e-16	7.85444312522669e-16	-5.7717767754386655e-16	-2.4138911324593946e-15	-3.575806004430147e-15	-4.07105590529536e-15	-4.5934193514791084e-15	-4.880238403579743e-15	-5.771955339526342e-15	-6.354141714793217e-15	-6.4098764758426594e-15	-6.543017713598376e-15	-7.233636559399467e-15	-7.643348931450768e-15	-6.990356522991239e-15	-5.008385501131176e-15	-3.510058026046625e-15	-3.3606529712506302e-15	-3.5207401989650765e-15	-2.65341179207298e-15	-7.060741733949234e-16	8.303575730567446e-16	1.1520997733827819e-15	5.784657542771708e-16	9.615850972237687e-16	1.8959048244327978e-15	2.783377199639064e-15	3.043739130619349e-15	2.638946605625495e-15	1.928082411074059e-15	7.488049745344051e-16	-9.657101158441779e-16	-2.9707203786776268e-15	-3.839097426965427e-15	-3.986559590364961e-15	-3.6461940232404e-15	-3.672397719813654e-15	-4.039958639137558e-15	-3.98351380993053e-15	-3.1039877755857862e-15	-1.2328221836043013e-15	2.770904043243377e-16	2.849706986782029e-16	-5.170664502247654e-16	-9.151013858390815e-16	9.760183659183733e-17	1.606023392072142e-15
14	-4.153569199764732e-15	-4.259427274989244e-15	-4.2894205250045534e-15	-4.352884777501846e-15	-4.996898811828122e-15	-5.761800618259748e-15	-6.2198750589494366e-15	-6.136179374717694e-15	-6.159598366514924e-15	-6.464368465354253e-15	-7.237524302776063e-15	-7.396382201337455e-15	-6.585646542207208e-15	-5.48191714453478e-15	-4.906979669532972e-15	-4.566096914052978e-15	-4.238679181179653e-15	-3.401583192177056e-15	-3.39573992321345e-15	-4.358997373442506e-15	-5.7369526724825506e-15	-6.802941034585604e-15	-7.752708568838123e-15	-9.163764558049101e-15	-1.028960286314122e-14	-1.0559321471477975e-14	-9.834096102145263e-15	-8.658653979937041e-15	-8.101606835052827e-15	-8.089283678815473e-15	-8.522861602647608e-15	-9.548354154814777e-15	-1.1068908322810984e-14	-1.2752184413077396e-14	-1.3832820890237956e-14	-1.4073588763556716e-14	-1.4414720301983027e-14	-1.5319551368082823e-14	-1.667574944767911e-14	-1.7791943546221304e-14	-1.794277555424713e-14	-1.7302578416457843e-14	-1.6494741747441163e-14	-1.5864125785456292e-14	-1.6824744193159833e-14	-1.8175743169919037e-14	-1.9020061629123283e-14	-1.845697625370372e-14	-1.7321430890369946e-14
15	-5.120326551126477e-15	-4.705997819876733e-15	-4.4158352289302814e-15	-4.858020879192673e-15	-6.375140469139879e-15	-8.507467341078363e-15	-9.838713490943296e-15	-1.0167202936769748e-14	-1.0134197180310068e-14	-1.0942205696638451e-14	-1.2442439574726294e-14	-1.4090744822007185e-14	-1.4315243139126703e-14	-1.3450800431668923e-14	-1.2224658949495293e-14	-1.133872447074063e-14	-1.0532100254885596e-14	-9.095742920672925e-15	-7.890041600453158e-15	-7.958850935287424e-15	-9.221056622793684e-15	-1.0600687012396944e-14	-1.1027421988429179e-14	-1.0905436909469032e-14	-1.1110627282723858e-14	-1.156528292280812e-14	-1.1363494325378077e-14	-1.0160028956311233e-14	-8.831121276756081e-15	-8.531072726461912e-15	-8.934320434095813e-15	-9.731630577425625e-15	-1.0689225313168798e-14	-1.2129476645874971e-14	-1.3940743543158757e-14	-1.5357121411193852e-14	-1.5959384838394645e-14	-1.6279996476674574e-14	-1.6807662179886916e-14	-1.7360981603134546e-14	-1.6963826204895103e-14	-1.5397668671723277e-14	-1.499183597925998e-14	-1.3238649697504326e-14	-1.3434328066512736e-14	-1.3801137875880462e-14	-1.3724366523069846e-14	-1.3077685293446031e-14	-1.1842272736518655e-14
16	5.393097260767582e-15	5.198441742463041e-15	5.646694491481409e-15	6.109989215297633e-15	6.228048928301876e-15	6.110913441911879e-15	5.793918975264533e-15	5.4371396501597324e-15	4.4477028468460934e-15	3.7293956107351886e-15	3.130071132841882e-15	3.4577657692061043e-15	4.329400969823441e-15	5.316791345409285e-15	6.21610294039001e-15	7.141802997886528e-15	8.02295209713815e-15	8.504108793608679e-15	8.356852683529415e-15	7.919458420779973e-15	7.472453755329362e-15	7.258147115079305e-15	7.368193279429571e-15	7.80721048270654e-15	8.787659962110353e-15	9.81974505761106e-15	1.0294626650138038e-14	1.0502722806401264e-14	1.05918838173016e-14	1.0824819640475923e-14	1.1191919490823676e-14	1.1653501816995298e-14	1.2036827004460616e-14	1.239417178093513e-14	1.285429701762951e-14	1.323778503272269e-14	1.3344880090122131e-14	1.3463866540462088e-14	1.3925256808259625e-14	1.4801647038945745e-14	1.547083927745691e-14	1.5774636399459476e-14	1.587591698257114e-14	1.5685505305589728e-14	1.615348598533269e-14	1.630611252696067e-14	1.691761642589435e-14	1.7542123366154642e-14	1.8152097035313436e-14
17	-1.0592871205939364e-15	-3.1243002120766364e-15	-4.8448630374612885e-15	-5.449003649139631e-15	-4.759736765985165e-15	-3.783476715430182e-15	-2.9775817620520247e-15	-1.9809274859564793e-15	-3.455843581388846e-17	1.453715597641856e-15	1.949403804557686e-15	7.365525670196512e-16	-7.983238733681382e-16	-1.559383203941189e-15	-1.3747432895236161e-15	-1.0289642330636702e-15	-6.946045520876579e-16	6.522463067657413e-17	1.737810658151181e-15	3.639909420919892e-15	4.771346772074283e-15	4.842790118243898e-15	4.187719772450321e-15	3.699436327394274e-15	2.9696447782294145e-15	2.1737262067702944e-15	1.6580756608609611e-15	1.7344446684735772e-15	2.016944696191501e-15	1.9113113324967208e-15	1.582121812869392e-15	1.5443440734144967e-15	1.6929908713855738e-15	1.6609323963343572e-15	1.0231547032355647e-15	2.7522781793546432e-17	-2.092668846868494e-17	-2.2299454465494067e-16	-9.52531751350022e-16	-2.6200024088698332e-15	-3.8838507541800675e-15	-3.9196138715165866e-15	-3.0873237452646557e-15	-2.3036678635704486e-15	-2.5256253180495454e-15	-3.359919893555896e-15	-3.7172071231821884e-15	-3.2388795581472943e-15	-2.1436105885609477e-15
18	-1.7073298570912404e-15	-3.2937294299443617e-15	-4.791520686015197e-15	-6.159960766470951e-15	-7.107629185221893e-15	-7.474721409067842e-15	-6.8365108632646955e-15	-5.028715542072414e-15	-2.322436555495038e-15	-7.235966208176531e-16	-8.679158758550493e-16	-2.8224303534997518e-15	-4.647866094799753e-15	-5.173910501799246e-15	-4.718829498179286e-15	-4.581535658205478e-15	-4.994788348288418e-15	-4.827490464368877e-15	-3.4208665758098672e-15	-1.9526698897677746e-15	-2.0336020961115434e-15	-3.6741053193888396e-15	-5.4644769800916e-15	-5.884346975868353e-15	-5.765673644092927e-15	-5.726014151217891e-15	-5.5929606069665695e-15	-4.563667888447716e-15	-3.1188560587741124e-15	-2.359540438067799e-15	-2.380526347966323e-15	-2.2010627365661427e-15	-1.562350701996452e-15	-1.4137300374304812e-15	-2.53414175208442e-15	-4.277127422978789e-15	-4.525049905295254e-15	-4.129050360122762e-15	-4.751483655249465e-15	-7.410823180267061e-15	-9.783015391457872e-15	-9.110427620651284e-15	-6.364537256287869e-15	-3.0916018887321148e-15	-3.149693556122564e-15	-5.121690734590581e-15	-6.180648101700808e-15	-4.655604400037309e-15	-1.9515073425195824e-15
19	-1.840133863827846e-15	-3.156238654776801e-15	-3.86978155051973e-15	-3.989364259505736e-15	-3.730115566047891e-15	-3.058583993491224e-15	-2.2465725778297092e-15	-1.4248054361314514e-15	-4.957880482169748e-16	-9.648017030757309e-17	-5.565570550352306e-17	-1.0133692848566281e-15	-1.978783808804703e-15	-2.598503164126759e-15	-2.7376539790566777e-15	-2.658433348656724e-15	-2.7165590996154562e-15	-2.5550224680915485e-15	-1.7513556846582172e-15	-6.696662528292192e-16	-6.209584491747662e-17	-2.1713607499092596e-16	-7.43253253088678e-16	-6.067085404953701e-16	-4.3735301279774184e-16	-6.252988375991941e-16	-1.0977030550753267e-15	-1.3719813849172181e-15	-7.867463919771593e-16	1.9166482648783728e-16	7.889532543406547e-16	7.87757096619273e-16	5.022452931593253e-16	4.341219268326772e-16	5.709511584617607e-16	2.6182923216939544e-16	6.763171408500296e-17	-1.01361420227429e-15	-2.4506076849024962e-15	-4.506467242901695e-15	-5.8185984023641055e-15	-5.736891453533523e-15	-4.2008956111931104e-15	-3.188109063010266e-15	-2.952541762824379e-15	-3.4557958128634048e-15	-3.89030556303045e-15	-3.279147272313026e-15	-2.154817178749555e-15
20	-1.9381994013939156e-15	-4.032870530927083e-15	-5.654082077693356e-15	-6.089843203973282e-15	-5.5900786720186585e-15	-5.067519357845314e-15	-4.534357378471318e-15	-3.759542990092285e-15	-2.373182641844049e-15	-1.6028994757506593e-15	-1.6926064617343604e-15	-2.664536360565802e-15	-3.1783325611537336e-15	-3.323556512797686e-15	-3.889202026809379e-15	-5.081255345410192e-15	-5.373513354981462e-15	-3.729384544174094e-15	-1.1669478685818213e-15	-5.454688330506287e-17	-9.68272135720544e-16	-2.0955302015435597e-15	-1.7359059584894012e-15	-6.229030568862934e-16	-6.438732460357923e-16	-1.8505663736463284e-15	-2.0959730464838066e-15	-5.860048889856097e-16	1.3184326136675821e-15	1.6925024506220219e-15	8.93517015160979e-16	5.223082067478261e-16	7.970543848248341e-16	8.037560573609558e-16	-4.1783723945093526e-16	-2.179035589531615e-15	-2.4519392297770232e-15	-2.1765641950883438e-15	-2.296867064940636e-15	-3.893399652637101e-15	-5.665218685953393e-15	-5.872696059331579e-15	-4.550241327997395e-15	-2.1579908928418257e-15	-1.9431721073045952e-15	-4.025521116438383e-15	-6.251095756798981e-15	-6.017260485709815e-15	-2.967013638493518e-15
21	2.1701769833835856e-15	-1.956426448195776e-16	-1.7315897502742363e-15	-2.9661848698114006e-15	-4.0246413967580085e-15	-4.247988673750616e-15	-3.1185871383813586e-15	-1.1148400645829416e-15	4.1707578376901553e-16	3.652134733461083e-16	-6.404544566226233e-16	-1.6328206878419993e-15	-2.0750879043383283e-15	-2.394002438577014e-15	-2.7652433607502356e-15	-2.508670874130897e-15	-1.4100408157244553e-15	1.9836353825793247e-16	9.19825015084703e-16	3.6430270232765724e-16	-5.634623550881785e-16	-9.515962147973823e-16	-1.222225957461179e-15	-1.6135370143842039e-15	-2.2802602292720234e-15	-1.9507522156491323e-15	-3.5867243009717176e-16	1.4714647988674336e-15	2.1155215514389184e-15	1.3438693579352763e-15	3.7464309750306536e-16	-1.32912992744226e-17	-1.3859023710327954e-16	-6.576200846108154e-16	-1.4984924339493834e-15	-1.9603137385342107e-15	-2.0820077580624066e-15	-2.632875578892644e-15	-4.311355530909215e-15	-6.381216457804938e-15	-7.356818707327287e-15	-6.4717571807167525e-15	-5.547223284471413e-15	-3.2156814344798535e-15	-2.997435741163659e-15	-4.114230190383747e-15	-5.505699204741998e-15	-5.5550904942778405e-15	-4.1252180386462894e-15
22	4.303309478072922e-15	3.40774303118909e-15	3.3444324387657823e-15	3.4738885947968624e-15	3.1976151630211465e-15	2.0573647223151733e-15	1.256145664628215e-15	1.3582973959532265e-15	2.4747473276057223e-15	2.7894437312911065e-15	2.0240300568663675e-15	9.52491591939807e-16	3.431038559870959e-16	7.102328559834163e-18	-6.896851583078994e-16	-1.7032596149821965e-15	-1.9870945400658802e-15	-8.783747079527067e-16	1.139566307957128e-15	2.5317895255819854e-15	2.663854215360552e-15	2.3039325043909843e-15	2.6210097578354296e-15	3.855237090409891e-15	5.09491347678208e-15	5.494762631587823e-15	5.480105712360861e-15	5.880534763817416e-15	6.995222356551983e-15	7.994029333360552e-15	7.884479272448347e-15	6.8484974217670015e-15	5.387817777369683e-15	4.372234357715655e-15	3.176736895996529e-15	1.9800661068060424e-15	1.2026406677956402e-15	1.3552573629973878e-15	1.9299596624733073e-15	2.1545833896745205e-15	1.8347941039888673e-15	2.0971527071458686e-15	3.4471206126869764e-15	5.680202267841482e-15	6.933541403250109e-15	6.638244741490658e-15	5.5788561896671e-15	5.420982143659872e-15	6.823976914651282e-15
23	3.8840989072431366e-15	2.898195349222339e-15	2.307340268191885e-15	1.7291028330486933e-15	1.6382680120797912e-15	1.954996467547196e-15	3.069928296099412e-15	4.910288601269884e-15	6.954338723341694e-15	7.85392106118365e-15	7.299956346575628e-15	6.519755968594274e-15	5.4919040922235354e-15	4.408068136179693e-15	3.1124131457031076e-15	2.304863418385879e-15	2.9881521496453556e-15	5.025473122839211e-15	7.81370772564046e-15	1.0640249568665497e-14	1.2866503558496844e-14	1.4160720331269696e-14	1.3580521172858371e-14	1.1403606624930167e-14	8.889008134399417e-15	7.211973308585862e-15	6.9128986268750934e-15	7.005110148694602e-15	6.386354593028581e-15	5.794263697626557e-15	5.222203297564918e-15	5.085539148613164e-15	4.9014803520862666e-15	5.0596081445709186e-15	5.611361584672665e-15	6.532313144546643e-15	7.0047633315349774e-15	6.4793023518283096e-15	5.076520882447677e-15	3.836709731051493e-15	3.584787936755036e-15	3.8474137860074906e-15	5.727631259851713e-15	5.98247615164423e-15	7.10719122948276e-15	7.931613452506491e-15	7.932722827756249e-15	7.603247193330805e-15	7.496936474851386e-15
24	-1.481072602938262e-15	-2.148662574385555e-15	-2.7692457770903818e-15	-3.2371213977419426e-15	-3.3106000046956904e-15	-2.9411097844450555e-15	-2.5797047762651148e-15	-2.472154314969013e-15	-3.249315082549192e-15	-4.690687071217595e-15	-5.818677190764188e-15	-6.0369338986761314e-15	-4.997369849197203e-15	-3.571639818627035e-15	-2.7217712558251377e-15	-2.8259747584999766e-15	-3.4123012633285276e-15	-3.723428538211807e-15	-3.2356543110359326e-15	-2.073818010497177e-15	-8.875236108006984e-16	-2.7752662030769827e-16	-5.579480229185797e-16	-8.422614773786773e-16	-5.146589084480006e-16	3.864492342973764e-16	7.065320239535473e-16	4.3337899276878013e-16	-1.4656965181174154e-16	-5.430694239686626e-16	-5.442786495720719e-16	-5.535653628502914e-16	-7.157707888321422e-17	9.257614056590093e-16	2.151481480700103e-15	2.3654734203984165e-15	1.2041987117552247e-15	1.301710820024569e-16	-1.3555396290106712e-16	5.275732700504244e-16	1.244025117979116e-15	1.915674242668775e-15	2.5550067202093292e-15	3.77665543266188e-15	5.49468842028139e-15	6.3126993601678415e-15	6.093940693191712e-15	4.774594226524185e-15	3.812313954111287e-15
25	-1.395596210847406e-15	-2.835441771826165e-15	-4.585182032304797e-15	-5.994269455671473e-15	-6.507558088569406e-15	-5.849089758377109e-15	-4.325056469218032e-15	-2.7552785033863988e-15	-2.875808395861871e-15	-4.297528485028919e-15	-5.280556687014809e-15	-5.575905419085861e-15	-4.65889270200832e-15	-4.075726786634612e-15	-3.985521007854914e-15	-3.849722895990159e-15	-3.060192929461898e-15	-1.9260534747040146e-15	-1.0478959407736354e-15	-8.745209038008361e-16	-1.0878375847354517e-15	-1.386121433863045e-15	-1.5496830704207542e-15	-8.972509919432243e-16	5.0469693228762354e-17	1.1112955678532235e-15	1.2428700226651642e-15	1.0288840568582714e-15	3.365090794153703e-16	-2.362667254778866e-16	-4.577448583006275e-16	-7.437127709536088e-16	-7.620399807958432e-16	-4.927900850831423e-16	4.4281862784307247e-16	6.651971983127449e-16	-1.76141436021633e-17	-1.5152237000497275e-15	-1.9109183674066898e-15	-1.0587685563203136e-15	5.964685386655942e-16	1.835977624663166e-15	1.5478175220201125e-15	1.943085467906281e-15	2.5528963605487892e-15	2.784855526056402e-15	2.7747838056254087e-15	2.4959592984929855e-15	2.58636921506994e-15
26	9.634404571956307e-15	8.305631135368751e-15	7.70833641322131e-15	7.994467576720604e-15	8.604922243301998e-15	8.969993266775626e-15	9.481443424216512e-15	1.0419781036639165e-14	1.1373166804962703e-14	1.1058075370789044e-14	9.91661009675954e-15	8.839555404678095e-15	8.672477840559548e-15	8.725707232021159e-15	8.546203255127535e-15	8.436533543141829e-15	8.587346890776607e-15	9.19053531585137e-15	9.520558553356959e-15	9.420839939450315e-15	9.26859882932395e-15	9.961415078148436e-15	1.0881307347004201e-14	1.1861488078960705e-14	1.2475728004242505e-14	1.2730527227289511e-14	1.222671232260969e-14	1.1543743753779141e-14	1.045180079133498e-14	1.0424322361978745e-14	1.0739435143966864e-14	1.0687851583985384e-14	9.767849088069824e-15	9.123973251435332e-15	9.606285360464291e-15	1.0547410450816241e-14	1.075006709543711e-14	9.832844436097593e-15	8.744674078385469e-15	8.245362686373979e-15	8.284538906751643e-15	8.338717119645246e-15	8.349857995102273e-15	9.496158541046873e-15	1.1268807988408769e-14	1.2078413827373119e-14	1.1431998889587318e-14	1.019931072283937e-14	9.915564646812731e-15
27	1.3839399389836683e-15	1.9327831264419206e-15	2.2162653534002454e-15	1.847958487672295e-15	1.5629287481564097e-15	1.4368789334893006e-15	2.294527442893169e-15	3.6616750730246056e-15	4.784602065274828e-15	4.862180729100145e-15	4.616008435844827e-15	4.628258677213247e-15	4.7325789043235166e-15	4.272693360746137e-15	3.0041014520641486e-15	1.562683870950028e-15	6.628144067977383e-16	8.366241560320084e-16	1.475796351982422e-15	2.1936127088098575e-15	2.832761357241127e-15	3.5066095427327038e-15	3.628983876006467e-15	3.5163506147296025e-15	3.3246239091851837e-15	2.7967010598199382e-15	2.0618606263827424e-15	1.5640892858101768e-15	1.6100074599158713e-15	2.5846395922087003e-15	3.2163399162915997e-15	2.3676715375139248e-15	4.35456051943837e-16	-5.077755665459204e-16	6.2701435149357965e-16	2.7709278820857248e-15	3.87728071445978e-15	3.850468245690882e-15	3.201188200067669e-15	2.6455630199555467e-15	1.7207662773943363e-15	8.494817468295127e-16	-4.865620024611937e-16	1.9657501749895093e-15	3.97292017107824e-15	4.560970733087778e-15	3.1726941515138686e-15	1.7820320919786772e-15	1.5211888185085553e-15
28	-4.346932026733187e-15	-3.4645105184205118e-15	-3.285681820185443e-15	-4.245947985026882e-15	-4.426306604201736e-15	-3.82483648706346e-15	-2.5334661885656123e-15	-1.5890095975209248e-15	-9.46141719171816e-16	-7.234406756077881e-16	-1.3090834167598735e-16	-2.3878543514974105e-16	-5.456159996296702e-16	-1.005408862200393e-15	-1.3696132871463582e-15	-2.2183254731887418e-15	-3.041194672986452e-15	-2.702482806373267e-15	-1.074325036286568e-15	6.486524376678543e-16	8.248639992990639e-16	-5.291924515768759e-16	-2.3446480963438e-15	-2.6793119151264952e-15	-2.2119327087541357e-15	-2.403121871802622e-15	-3.865389549223902e-15	-5.500506986440367e-15	-6.205903155500095e-15	-5.100702960396606e-15	-3.900555506776605e-15	-4.635210226523868e-15	-7.0230445701314706e-15	-8.681302786648592e-15	-7.453987724030889e-15	-4.328883447513279e-15	-1.1039726201761167e-15	-2.977777734955573e-16	-1.7696342881112035e-15	-4.608198404036552e-15	-7.0201037357906216e-15	-8.412577128911459e-15	-8.88623881315732e-15	-6.3816118235339916e-15	-5.166835712733195e-15	-5.035869215356952e-15	-5.601194045151614e-15	-4.914981569204289e-15	-2.5617685983263137e-15
29	-3.845996620656667e-15	-4.512815126557467e-15	-4.754944639592845e-15	-4.5012102084872555e-15	-4.125722379569591e-15	-4.976163300013429e-15	-5.752655458017962e-15	-5.029582756779675e-15	-3.101445086140793e-15	-1.7399323304690618e-15	-1.6392836658987942e-15	-3.061571547380419e-15	-3.806168160563049e-15	-4.090370837061584e-15	-4.62877471299174e-15	-5.609722448527701e-15	-5.561061912236758e-15	-3.837257890205488e-15	-1.3092023188624725e-15	-7.496479395612494e-17	-6.137826489162276e-16	-1.8045905028922523e-15	-2.453260309826965e-15	-2.1733769777755365e-15	-2.328237522367739e-15	-3.569052184732283e-15	-4.547921654016978e-15	-4.60540431994789e-15	-3.8914912633157625e-15	-3.58570763615719e-15	-4.193493269549375e-15	-5.176959312993658e-15	-5.365920610108679e-15	-4.681887012032541e-15	-3.8618310848406064e-15	-3.918924291256774e-15	-3.685864938027709e-15	-3.0535121079533747e-15	-1.475142569760859e-15	-8.50446493125846e-16	-1.83572317957834e-15	-3.7586127409712835e-15	-6.745411219115223e-15	-5.1002594721602245e-15	-3.768051979959707e-15	-2.3413781173542447e-15	-1.2732409167433323e-15	-1.4858602204794983e-16	4.3727345452834157e-16
30	5.035404073989445e-15	3.3435706464797945e-15	2.786759834909408e-15	2.5508929968939684e-15	2.5416253243659683e-15	2.916312441720389e-15	3.9593685048404124e-15	5.4119666366964194e-15	6.722708255523296e-15	6.947684826344477e-15	6.222513760081657e-15	5.1281471838661994e-15	4.613316068620457e-15	4.881204715666783e-15	5.586851842394637e-15	6.0436505927857615e-15	5.7349731368006906e-15	5.1634896853089604e-15	5.038793329971752e-15	5.544088341804362e-15	5.940752422598749e-15	5.7983042646754875e-15	5.0707517837744504e-15	5.081902964867328e-15	5.52346921858988e-15	5.97195711251003e-15	6.066767613517052e-15	6.274944813039261e-15	7.002248411670854e-15	7.887623840579152e-15	7.753840772033445e-15	6.8182102095640754e-15	6.008018287228002e-15	6.32612470572181e-15	7.292863525997023e-15	7.585008603208029e-15	6.898998700283594e-15	5.086133177408852e-15	3.386930323778332e-15	1.937270987773607e-15	1.2659242157955906e-15	1.4248187741571853e-15	2.5947684645652868e-15	3.230329347209914e-15	3.485943480370511e-15	3.4057429152428984e-15	3.0654958043533685e-15	3.5805197450862115e-15	4.433058150010036e-15
31	9.442602764683703e-15	8.941238481004064e-15	9.18378404250442e-15	9.34911141919562e-15	9.381974743538229e-15	8.811557517544384e-15	8.401468412157093e-15	8.719394793142602e-15	9.866769696022376e-15	1.0940940980985849e-14	1.1077380884389167e-14	1.0199380330442357e-14	8.840897573333894e-15	7.470615641525677e-15	6.458639154609126e-15	5.944458674205207e-15	6.156709800356092e-15	7.144556474022973e-15	8.440867845491789e-15	9.204730006330992e-15	9.072664577840333e-15	9.037628663528727e-15	9.617366910837097e-15	1.0615904532982418e-14	1.1315805524056703e-14	1.0199572675200018e-14	8.499409365194964e-15	7.362562721456774e-15	7.547510764510672e-15	8.533415737626541e-15	8.520589676255605e-15	7.558761319613069e-15	6.706515174085237e-15	7.334518424803282e-15	8.840183826413813e-15	9.801380163642437e-15	9.72534812089554e-15	9.452240075185223e-15	9.491097747947635e-15	9.204063380573833e-15	7.886534778224497e-15	6.062526790819831e-15	4.898946242794403e-15	6.518801867233085e-15	8.309929271830168e-15	8.693685038563987e-15	7.919889944931446e-15	7.894050304799647e-15	9.314508600059407e-15
32	3.1736462151516937e-15	2.755131083668492e-15	2.5301584690518325e-15	1.4648517641587479e-15	1.5799553669391855e-16	-3.7710612877968093e-16	2.3685582972354767e-16	9.909412474100492e-16	1.6317338151619288e-15	1.2328934680595848e-15	4.447355259498044e-16	2.9155501588899344e-16	8.527980970188164e-16	1.9158277571450467e-15	3.3703212158133547e-15	4.920626475569297e-15	5.0620129909445685e-15	4.049653352451616e-15	1.8937600060545633e-15	-4.319771537076336e-16	-2.6073105248476852e-15	-4.4262108032301926e-15	-6.16717597670803e-15	-6.984626021528015e-15	-7.28260688219544e-15	-7.14502171322018e-15	-7.280355754230122e-15	-7.418608016780955e-15	-7.419002863628908e-15	-6.470995801557846e-15	-5.8512437861130016e-15	-6.558074060049082e-15	-8.792393333013014e-15	-1.131470478260657e-14	-1.3131597285823286e-14	-1.3817256386973437e-14	-1.4433200037389987e-14	-1.5573570812573765e-14	-1.653911821997218e-14	-1.6972983039130728e-14	-1.655158330982009e-14	-1.649200180557431e-14	-1.7551969849967075e-14	-1.8295495441094587e-14	-1.957188241523269e-14	-1.9403093791418023e-14	-1.8358385686569287e-14	-1.7081138384079186e-14	-1.7524048515648868e-14
33	5.096767387199723e-16	-4.104210994848172e-16	-6.659892411022155e-16	-1.3678147748653404e-15	-2.0699184065873647e-15	-1.950442180315525e-15	-1.1032399646810158e-15	-5.724062351237647e-16	-2.6083631647964405e-16	-3.4790013475821385e-16	-2.368079272169245e-18	2.7550575653042806e-16	9.780949004235637e-17	-2.9374076890010053e-16	-1.3655749024170033e-16	6.701484577823172e-16	1.2597186648749172e-15	1.2359465980660196e-15	5.642392357189468e-16	-5.138359349533321e-16	-1.9141978629229575e-15	-3.294200920576917e-15	-4.437951181160708e-15	-4.662131771804912e-15	-4.466691545483017e-15	-3.99075421517217e-15	-3.4424183856181044e-15	-2.3522048245541454e-15	-1.0194373962527146e-15	-7.620522805163445e-17	-6.464521823431679e-17	-8.478771109114626e-16	-1.8304461903564814e-15	-2.474687835354118e-15	-3.081420762472257e-15	-4.0770060638070564e-15	-5.237752250868374e-15	-6.38693139749147e-15	-7.033530351647482e-15	-7.565246283821698e-15	-7.840865847700655e-15	-7.470698474399185e-15	-7.667166866420183e-15	-5.8521305725000175e-15	-5.5600839800549665e-15	-6.13261655248643e-15	-7.370043716886821e-15	-7.778405086285564e-15	-6.916167667063325e-15
34	-5.931335371749016e-15	-6.500879806617785e-15	-7.564544489072352e-15	-8.019514612802297e-15	-8.092880569969394e-15	-7.37175959769535e-15	-6.561856089144122e-15	-5.5075735868817786e-15	-4.6067948166694545e-15	-4.2029651966252726e-15	-5.3610125238546215e-15	-6.42480012755179e-15	-6.920083511951144e-15	-6.143499998676673e-15	-5.330743998345373e-15	-5.509897059145743e-15	-6.685423067796639e-15	-7.512081841425207e-15	-7.26915441226476e-15	-6.166416746608358e-15	-5.342829189250262e-15	-5.5666058922147805e-15	-6.442056442818215e-15	-7.434394503734607e-15	-7.419600706169761e-15	-6.462154230633751e-15	-5.501085586406193e-15	-4.912152012355712e-15	-4.6529673129100314e-15	-4.737297700912148e-15	-5.0643516920279634e-15	-6.004004090084345e-15	-7.385589881072236e-15	-8.319580678235423e-15	-8.77623318353285e-15	-8.505185802855196e-15	-9.148791428207944e-15	-1.1189990431948647e-14	-1.3795765734171391e-14	-1.5188660058621274e-14	-1.46456083343172e-14	-1.279924329461082e-14	-1.0763561332024981e-14	-1.0604573976447234e-14	-1.044132314291145e-14	-1.0567445357849995e-14	-1.1203023535810946e-14	-1.2204087411925468e-14	-1.19658713343411e-14
35	9.420688290239749e-15	8.390368184126394e-15	8.803114127232948e-15	9.201285975189405e-15	9.005298091785409e-15	8.713129564929213e-15	9.515710555044154e-15	1.1608795594004218e-14	1.345120607136085e-14	1.3525666982073347e-14	1.1515067063330253e-14	9.625442043003439e-15	9.073950167875821e-15	9.428435222207626e-15	9.503198750109534e-15	9.242207958960051e-15	9.270176989916694e-15	1.0180374203622236e-14	1.1391092600150451e-14	1.2293536993629785e-14	1.254985636825401e-14	1.2679949833837335e-14	1.2310430323955929e-14	1.1744053103785811e-14	1.0735605404494291e-14	1.0118831405588576e-14	1.0764079701572121e-14	1.2223517502738718e-14	1.3538282411631061e-14	1.3843853980789741e-14	1.2776765754139695e-14	1.1916926932067476e-14	1.2294637743610787e-14	1.3642011335782079e-14	1.4503634753272683e-14	1.4112680458841904e-14	1.2768540639219595e-14	1.1482868948714611e-14	1.0386487283415896e-14	8.968241989330367e-15	7.817637031224722e-15	7.898952588063245e-15	1.0022817086945047e-14	1.1474213799546374e-14	1.1571330554220751e-14	1.0381797803394672e-14	9.51453780579623e-15	1.0388212711419467e-14	1.1545870951309981e-14
36	5.633555696107546e-15	7.010706995578351e-15	8.3476837486048e-15	8.911100167939206e-15	8.622227922295558e-15	8.436943178626834e-15	8.426649323898898e-15	8.317473990761798e-15	7.167030269051373e-15	6.186879958527574e-15	5.784667843056488e-15	7.191960519513092e-15	8.355664067853536e-15	8.579869433894156e-15	8.262837691470954e-15	8.58799495914058e-15	9.681673090166711e-15	1.0150692416541602e-14	9.418091218635722e-15	8.163385599573384e-15	7.456844041531338e-15	7.611440278393568e-15	8.055742572946697e-15	7.581800074908996e-15	7.082390088086951e-15	6.912035694752283e-15	7.183737848524923e-15	7.447258694786103e-15	7.785155477962576e-15	7.977342698695678e-15	7.998016165569798e-15	7.927870969162131e-15	8.041743203587195e-15	8.84903632741678e-15	1.028286204871644e-14	1.1904313866078553e-14	1.1905823854051174e-14	1.1486181783959272e-14	1.1082079827183907e-14	1.211656097757684e-14	1.3199872906637852e-14	1.3421796132491858e-14	1.340032903362212e-14	1.154275892859922e-14	1.1428860385130344e-14	1.1725025253067606e-14	1.2538276636726387e-14	1.285033273046744e-14	1.304942376043686e-14
37	5.534203824076424e-16	8.642986738882252e-16	1.1694366314602067e-15	1.256760868522018e-15	1.5357785792975976e-15	2.207457952085093e-15	2.372047706167057e-15	1.4888459947794773e-15	-3.454762324355055e-17	-1.7596948501643421e-15	-3.102536466197039e-15	-4.139239679964887e-15	-4.408332768669364e-15	-3.5381879357824837e-15	-2.134508495171836e-15	-1.5369847279104853e-15	-3.2241230715566906e-15	-5.872860481686113e-15	-7.795304040506443e-15	-8.074018165040406e-15	-7.865928258548234e-15	-8.241281086582897e-15	-9.261048641774412e-15	-9.031419278701475e-15	-7.686667756024222e-15	-5.719803638272174e-15	-4.89103081723892e-15	-4.370294427768704e-15	-4.278242682584594e-15	-4.872816414618462e-15	-6.1219743616951236e-15	-7.611034145159714e-15	-8.03329833334353e-15	-7.060859563338402e-15	-5.668566594937622e-15	-5.100160166537796e-15	-6.120787940465487e-15	-7.608863221768375e-15	-8.951358048657749e-15	-9.497278545896399e-15	-9.111256691085554e-15	-8.314248298404022e-15	-8.23694794676116e-15	-7.949166650921983e-15	-7.447383276425332e-15	-5.91339416558255e-15	-4.541215804664242e-15	-4.306279846607206e-15	-5.18783503856082e-15
38	-2.1084349368147123e-15	-2.3886083648406417e-15	-2.033284756805015e-15	-1.5666565888139144e-15	-1.503752155765136e-15	-9.58628002009804e-16	3.646102055760683e-17	1.287527413172009e-15	1.469085264109984e-15	7.357613799615042e-16	-1.0712472978770226e-15	-2.58774918118808e-15	-2.8241393189190897e-15	-2.2515045368084084e-15	-1.893182369610721e-15	-2.220289919231813e-15	-3.079475142124095e-15	-3.5502184685146114e-15	-3.2153285116723228e-15	-2.1627325817409808e-15	-1.2363315689704695e-15	-1.1133911007492742e-15	-1.996140059692622e-15	-2.553229964807741e-15	-2.1645836535395075e-15	-6.698077632470016e-16	7.501157354977766e-16	1.3172213290179917e-15	9.515420902395361e-16	2.4152579390048224e-16	-4.804332536364105e-16	-9.542815106609283e-16	-7.542246728045971e-16	5.456381678984018e-18	9.576136563373345e-16	1.4041083224298061e-15	7.356604857505173e-16	-1.248026155960362e-15	-3.2983258096965963e-15	-4.645359609527454e-15	-4.363676665676902e-15	-3.008070283819141e-15	-9.97450864052807e-16	-1.3376843664258833e-15	-2.400263693142013e-15	-3.4261582703980537e-15	-3.670560767908714e-15	-3.0936068274702126e-15	-2.8844594475989378e-15
39	4.424832810502401e-15	2.4689445522423724e-15	1.2790864828394093e-15	1.0410569711501205e-15	1.1568313303535287e-15	1.4725410334035347e-15	1.7473523951213614e-15	2.2221404605107434e-15	1.9221639219665905e-15	5.365027686182341e-16	-1.5569115344976106e-15	-2.7705566030950157e-15	-2.3361189758885145e-15	-9.232718465074418e-16	1.2921288386599192e-16	4.504517026501416e-16	5.818089331244987e-16	9.630224314066184e-16	1.4734811396873459e-15	1.894713037584617e-15	2.3028070094011084e-15	3.1604545874138515e-15	4.11442612873158e-15	5.4282766342481064e-15	6.09700169231751e-15	6.6067922346059685e-15	6.2510189488259176e-15	5.771025998068634e-15	5.0147380571074445e-15	4.899442563449796e-15	5.401423099338014e-15	5.7081774106801e-15	5.608311829048339e-15	5.510999255727815e-15	6.2163761170661144e-15	7.480171532853147e-15	7.667563274592604e-15	6.664293402951253e-15	5.3077864592546125e-15	5.3080652836551156e-15	7.02657074351149e-15	9.377389418041143e-15	1.1161764370353707e-14	1.1857755020357543e-14	1.2867167786317949e-14	1.3777729407497122e-14	1.4029029978172914e-14	1.3239382484492141e-14	1.2354358729545452e-14
40	6.168450452902958e-15	5.541165122654968e-15	5.281472192571819e-15	5.1832410126978286e-15	5.112182659095897e-15	4.833781824123378e-15	5.298626508597967e-15	6.536356385632094e-15	7.631963624329994e-15	7.855347818664978e-15	7.185400487466002e-15	6.304346695228145e-15	6.1823820465280075e-15	5.988344762554634e-15	5.729337946409042e-15	5.759220533963937e-15	6.635189451663488e-15	8.022660076699522e-15	9.140160374483449e-15	9.346968000439015e-15	8.920980864189058e-15	8.7923242927077e-15	9.245678447963841e-15	1.0344033508666915e-14	1.1599267668361686e-14	1.2139694032595516e-14	1.1778145546137556e-14	1.1289322943185015e-14	1.0648303551870069e-14	1.0497699340499709e-14	1.0064210493190454e-14	9.201767320766549e-15	8.222856758973705e-15	7.98616072461197e-15	8.720567159391448e-15	9.539460457825961e-15	9.620220895195091e-15	8.980144624289525e-15	8.597571397924808e-15	8.526762608327792e-15	8.902613744912612e-15	8.940547034310524e-15	9.215361168881324e-15	9.656459967142612e-15	1.050869683349675e-14	1.0536814501774685e-14	9.755359740823574e-15	8.915977257474484e-15	8.974346705429313e-15
41	8.252443436661096e-15	7.987422339292576e-15	7.867540024903582e-15	7.639378257644762e-15	7.818172723376666e-15	7.802474734944337e-15	7.786993209155256e-15	7.827288732619546e-15	8.451199954799611e-15	8.744563424030574e-15	8.559008789567967e-15	7.951146695356262e-15	7.142304804414937e-15	6.7217697146416674e-15	7.073132189644987e-15	7.956450543243148e-15	8.556153981149134e-15	8.572212396668927e-15	8.022034011169267e-15	7.555299675503162e-15	7.614201052671764e-15	8.494622154217394e-15	9.236385828300869e-15	9.515463430304186e-15	8.998116851171305e-15	8.05376888805318e-15	7.315708785338754e-15	6.947923358739867e-15	6.790476274526218e-15	7.0683445334612006e-15	7.299816697099358e-15	7.517506915818652e-15	7.422215825172728e-15	7.49502628705308e-15	7.778749069335739e-15	8.268342928508946e-15	8.423066530652747e-15	8.31934702531455e-15	8.000340913473217e-15	7.879835219201203e-15	7.999127557993965e-15	8.139201995796913e-15	7.714132687946695e-15	7.9154254967157e-15	7.777158067655811e-15	7.542181274035653e-15	7.152482885341201e-15	7.103829237136663e-15	7.482683717588012e-15
42	-5.901370578821806e-16	-2.3619704973952632e-15	-3.599522983192043e-15	-3.85462117360082e-15	-3.255604389539915e-15	-2.4720995378257323e-15	-1.6210456868665541e-15	-4.086365592267558e-16	9.575283126707264e-16	1.386262743711552e-15	6.781522038505458e-16	-1.1975778718672555e-15	-1.8465069199547094e-15	-1.1006201905614651e-15	7.709596439451861e-17	-1.1483404087985496e-18	-1.3509765355515518e-15	-2.6455996599363893e-15	-2.1524429094691532e-15	-3.591754206151724e-16	1.0034962033659375e-15	8.986275509633577e-16	-9.593185844827726e-18	4.2629733387432727e-16	1.5120622014840025e-15	2.174170108885502e-15	1.438438248542509e-15	2.566817582694745e-16	-9.12526885530126e-17	5.780308733095322e-16	1.2308446967112559e-15	1.0985023444392362e-15	9.755503232695835e-16	1.690767809360659e-15	2.9191760952702726e-15	2.741861250759366e-15	1.3625439842190755e-15	-9.743845590521117e-16	-2.0577059529942608e-15	-2.293653992438188e-15	-2.1261726644567587e-15	-2.1388278704934476e-15	-2.3856005031426478e-15	-1.218550058809784e-15	8.982753521792369e-17	9.513943771194715e-16	9.118250338586936e-16	8.148557485452248e-16	1.0906469470934302e-15
43	5.071787739345474e-15	4.0402263387295975e-15	3.175546499602458e-15	2.7496286916217e-15	3.417733416217413e-15	4.1291407921390316e-15	4.946059279159743e-15	5.8321170212806284e-15	7.46453711921469e-15	8.218697233076734e-15	8.038748397440898e-15	7.082579441027211e-15	6.301754600302335e-15	5.970927799978072e-15	5.507878771830851e-15	4.734076998086411e-15	4.8286880275731755e-15	6.5546489772515174e-15	9.659163152680501e-15	1.2429148606466336e-14	1.3508318121668863e-14	1.345794260598297e-14	1.2705704896058067e-14	1.2242287885751037e-14	1.0701196615394577e-14	8.499007033118292e-15	6.836810358068021e-15	6.3987214754557704e-15	6.800001389374919e-15	7.258907313417831e-15	6.664221350747013e-15	5.4565036221427635e-15	4.2528791276848194e-15	4.059610145436099e-15	4.816874599249981e-15	5.7329673090601734e-15	6.280964790942251e-15	5.8438262881352125e-15	4.890866573816661e-15	4.129590104172382e-15	4.323421482962191e-15	5.356686260843326e-15	6.204657202716826e-15	7.309772038801672e-15	7.27357701560105e-15	7.099423041518316e-15	7.211677667155403e-15	8.19036510324944e-15	8.971171415927308e-15
44	2.622274917737068e-15	1.2777465556880527e-15	1.0133491389757179e-15	1.1798800321012812e-15	1.1230567491325616e-15	6.959530133462278e-16	9.816202093459806e-16	2.2973431738611004e-15	3.698076624705485e-15	3.693993092821683e-15	2.7049706079228998e-15	1.365214470407295e-15	1.328427976501523e-15	2.0291414081387823e-15	2.4624747794982276e-15	2.0324771435822063e-15	1.4247469926924748e-15	1.3387839213817024e-15	2.376609589523375e-15	3.869711315412386e-15	5.037057032456424e-15	5.316456650982803e-15	4.666760230995662e-15	4.542957099058162e-15	4.4137659669645664e-15	4.272697087822302e-15	3.966283107633042e-15	3.8725442565373925e-15	4.412208157511973e-15	5.2941695051587e-15	5.472248668996647e-15	4.321267589946932e-15	2.671748382775534e-15	1.8107992155096313e-15	2.4968221510746205e-15	3.312563144086219e-15	3.860344300001e-15	3.1906426413658555e-15	2.5160208972838238e-15	1.455769838502323e-15	3.05626375771783e-16	-5.305723116079522e-16	-1.4331045222762088e-15	2.6325343971648325e-16	1.3281171713176702e-15	1.1399337447373865e-15	-5.759053728389941e-17	-2.421993857609665e-16	1.0410982887911492e-15
45	1.4949777605103726e-15	1.2398625121215867e-15	1.052016944848858e-15	5.819435492485259e-16	5.137411756944655e-16	5.628531086938466e-16	1.300663868956445e-15	2.2775514214937644e-15	3.54744765331225e-15	3.705967325226938e-15	3.028518504552162e-15	1.3706003099846255e-15	-6.230268072676716e-17	-8.354643221861859e-16	-5.945013183270907e-16	2.467080998103e-16	1.3656222720608637e-15	2.3484793331517983e-15	3.478613057118136e-15	4.470116145454554e-15	5.040632366744524e-15	5.198908993511299e-15	4.979608634259897e-15	5.354548002718884e-15	5.340584975747151e-15	4.837594664886343e-15	4.10097733556619e-15	3.6903235697267454e-15	3.765094491851661e-15	4.115812805914011e-15	3.900485156155326e-15	3.2692350101403253e-15	2.8633591181944936e-15	3.4749990590512244e-15	4.5934014078050275e-15	5.158724450116116e-15	4.9012683342434086e-15	3.761821225054808e-15	2.678106611783596e-15	1.3412575391659974e-15	2.8937754322055973e-16	-1.5570498023605803e-16	-1.5381827155025838e-16	1.8158587623417384e-15	3.496590865669067e-15	4.630882962796103e-15	5.147697012195532e-15	5.458606053814649e-15	5.518142754153418e-15
46	3.8901304324635344e-15	2.783651034091065e-15	1.7282109870372413e-15	9.34383951833939e-16	8.57674217557006e-16	1.1634314091568286e-15	1.6017217454225957e-15	2.0207270879387097e-15	2.4338304650528066e-15	2.55626406468027e-15	2.0930644123533043e-15	8.212351284616598e-16	-3.01569631902079e-17	1.1554748960787123e-16	1.3006483184160531e-15	2.4508209919913232e-15	2.7935227710658907e-15	2.683486189087865e-15	3.348398730233984e-15	4.675532003812983e-15	5.311526788559509e-15	4.741619594558342e-15	3.855850559706574e-15	4.552742602180335e-15	6.074992277777023e-15	6.647731192627399e-15	5.527312254127205e-15	4.074937110959685e-15	3.884871564974913e-15	4.862859769139956e-15	4.801439264658135e-15	3.3155363895361207e-15	2.1766205476365366e-15	3.2052260931899225e-15	5.5320947421599984e-15	6.482866048717281e-15	5.2842340880931894e-15	3.20774201966712e-15	2.6363244349295565e-15	3.3090741781087856e-15	4.2790406421105036e-15	4.985458086382406e-15	5.300907805200522e-15	6.2003530605584245e-15	6.763629004208035e-15	6.213587518060012e-15	5.3305866767049946e-15	5.227783558117834e-15	5.795072409961296e-15
47	-3.733211732950127e-15	-4.3146186916824345e-15	-4.768663300509191e-15	-5.097755231488859e-15	-5.125389708308896e-15	-4.616960788929112e-15	-3.598889578108352e-15	-2.3624248067282394e-15	-1.6265044717684038e-15	-1.9743749113403994e-15	-3.0752413906419336e-15	-4.7577191245241974e-15	-5.430772080841055e-15	-5.146762848946296e-15	-4.3285097508636534e-15	-3.870016655794597e-15	-3.951291426650106e-15	-4.1765164637706756e-15	-3.748469902839733e-15	-2.89829857234926e-15	-2.3928756768645977e-15	-2.5723960662890556e-15	-2.875769460429741e-15	-2.0435555340584358e-15	-1.0979338398046029e-15	-8.645076305696606e-16	-1.8993438711470956e-15	-2.8256632665229643e-15	-2.6304073266061328e-15	-1.3702342173035924e-15	-4.0560286260681813e-16	-7.612743154975427e-16	-1.5914749058427751e-15	-1.6845060235328764e-15	-7.489486527026844e-16	-5.355550185670352e-16	-1.5527476448921034e-15	-3.978770698248036e-15	-5.015756245506462e-15	-4.364890992280374e-15	-2.716199731433022e-15	-1.7916273933244862e-15	-2.0183914610925465e-15	-2.2203248481271666e-15	-1.6589717721690051e-15	-9.100919321033087e-16	-9.28355104709887e-16	-1.2570178458235298e-15	-1.2676730583593636e-15
48	7.642261812854655e-15	7.315784100655981e-15	8.35665303659937e-15	9.390653971329185e-15	9.132776961554416e-15	7.67913665298004e-15	6.076395939396307e-15	5.495375581650835e-15	5.149690236866375e-15	4.89424495242778e-15	3.733309578631937e-15	2.4785360417150907e-15	2.216232305983638e-15	3.368362407729218e-15	5.0601221244270285e-15	6.4873249419821114e-15	7.215018105248363e-15	7.401026439675592e-15	7.366336365272981e-15	6.9208582475960305e-15	6.164796665802205e-15	5.738629671933496e-15	6.209782110990558e-15	8.022505286528572e-15	9.698475541302331e-15	1.0740829083090059e-14	1.0549383569211261e-14	1.0231625796297215e-14	9.61034412496929e-15	9.304948340008604e-15	9.54269168420107e-15	9.97201652664178e-15	1.0265064480480133e-14	9.898231063740957e-15	9.673227440134328e-15	1.0197351567356043e-14	1.117389451079838e-14	1.15241471223483e-14	1.1483019715502102e-14	1.1658090073646952e-14	1.2918097268697163e-14	1.4679805735483766e-14	1.5786774852216967e-14	1.6790587761276555e-14	1.815955050183623e-14	2.007396794892863e-14	2.1903704240648228e-14	2.2412724432946616e-14	2.165366815243578e-14
49	7.33677800376856e-16	4.692625056239575e-16	2.1407476255070316e-15	2.733214477425739e-15	1.6184549175997712e-15	2.879833621156548e-16	-3.2177030031994275e-16	-8.587297626708935e-16	-1.66091446540087e-15	-2.5010846471351774e-15	-1.73001835933044e-15	2.6672445151331133e-16	1.8566252265472335e-15	1.8892909110666376e-15	1.2433009922211084e-15	1.0112649898186589e-15	2.917813787930587e-16	-1.7326622669879674e-15	-5.204084730932687e-15	-8.349486865165666e-15	-1.0113940574250966e-14	-1.0537509453609894e-14	-1.1187878979139914e-14	-1.181967706773331e-14	-1.2567003765720094e-14	-1.2126634614186019e-14	-1.1192222392748904e-14	-1.0256188511632213e-14	-1.0516770538621828e-14	-1.1418098333210254e-14	-1.2212451261826399e-14	-1.23872364518513e-14	-1.2356461622590242e-14	-1.2940138720970796e-14	-1.4061457654486567e-14	-1.494593100379812e-14	-1.561642929830962e-14	-1.6019957214370754e-14	-1.6710651471051264e-14	-1.763545380980814e-14	-1.8278193085964337e-14	-1.8717778970135654e-14	-1.9348599704100127e-14	-1.9374416129170868e-14	-2.013771979668168e-14	-2.0483018447251305e-14	-2.0310184140856342e-14	-1.9732138262368377e-14	-1.9969933567895748e-14
50	-1.3464904674702665e-15	-2.603947521815426e-15	-2.935071213739334e-15	-2.462451821754689e-15	-2.072755314181386e-15	-1.5747378080470029e-15	-9.54140054455573e-16	-8.9720462406202e-17	-9.988446026231529e-17	-1.372774017130886e-15	-3.287561092862819e-15	-4.677896151419782e-15	-4.704721100642889e-15	-4.1082916088132874e-15	-3.965833841117305e-15	-4.449962798116376e-15	-4.9130314389620206e-15	-4.528024166907192e-15	-3.3065549039174087e-15	-2.133756083505817e-15	-2.105919016416686e-15	-3.2498110120141205e-15	-4.570733551746132e-15	-4.2183076838736e-15	-2.634498349156086e-15	-9.617576940456403e-16	-1.1165113742895669e-15	-2.031942001253005e-15	-2.3559145687688725e-15	-1.6527887910866295e-15	-8.136336404485057e-16	-1.2016924655675763e-15	-1.9992253375042334e-15	-2.010918247483986e-15	-9.69106654802691e-16	-2.353984820279059e-16	-8.800204699069407e-16	-2.3000445706841256e-15	-3.4924306820679942e-15	-4.028397616639772e-15	-3.8322234371914816e-15	-2.60648192663446e-15	-5.922790350345623e-16	2.121334070872263e-15	4.024492424219008e-15	4.2442328662286905e-15	3.292827921767897e-15	2.2852538554848705e-15	2.208077966010184e-15
51	-9.028720334408856e-17	4.827511256548116e-16	1.7990601778106775e-15	2.7149968454160866e-15	3.0496675386242713e-15	3.6009825758250214e-15	3.253534770016372e-15	1.2977871313047916e-15	-2.1539853099307157e-15	-4.474083075031104e-15	-5.0978191171687575e-15	-4.2222449385903754e-15	-3.842664372654044e-15	-3.8213399329563295e-15	-3.3719554454841564e-15	-2.013587225789499e-15	-1.6248412523497768e-15	-2.926505968727047e-15	-5.0733571747308144e-15	-6.1821913047844265e-15	-6.090705807185784e-15	-5.8178648788596686e-15	-6.183829710037499e-15	-6.481736122509108e-15	-5.950974338323642e-15	-4.742031199352352e-15	-4.278745874622756e-15	-4.173459212431835e-15	-4.450400589827121e-15	-5.036469393265617e-15	-5.5452550294226664e-15	-5.548053100436368e-15	-4.52359849638726e-15	-2.9252651252624615e-15	-2.0308322689633456e-15	-2.16774711684172e-15	-3.556539127909998e-15	-4.844817818013525e-15	-5.913722763658533e-15	-6.257849104382314e-15	-5.976674550309132e-15	-5.330699364521349e-15	-3.613598104982232e-15	-4.567533781576064e-15	-4.0905781478941475e-15	-3.373937717163076e-15	-2.96504937143761e-15	-3.3849166395552513e-15	-4.0068998906424985e-15
52	6.3003513143684905e-15	5.217673535177772e-15	4.5517492910169995e-15	4.098326794491053e-15	4.074581438335212e-15	4.551977155370755e-15	4.705890149818415e-15	4.1026688973991756e-15	3.7464292999665394e-15	3.588422251602017e-15	3.4660524887267457e-15	4.211410951575668e-15	5.398673549175774e-15	7.071467081730751e-15	8.633994011675847e-15	9.084929606687937e-15	6.870902575324827e-15	3.3357421454571426e-15	-9.728653644794514e-17	-1.870956644951976e-15	-2.2863929421923643e-15	-2.236661211234907e-15	-2.4627545172018457e-15	-3.4627708073330304e-15	-4.563732312400025e-15	-5.577559107904495e-15	-5.835337449659389e-15	-5.8776283215513095e-15	-5.936856384333141e-15	-5.99618880028098e-15	-6.675931265506464e-15	-7.885386398876543e-15	-9.829717835457994e-15	-1.1786103671976357e-14	-1.3457228467868745e-14	-1.4004106602739983e-14	-1.4188997732500004e-14	-1.462198575252163e-14	-1.5095721844580117e-14	-1.5197461562288536e-14	-1.478633888587573e-14	-1.523628333264248e-14	-1.5447366625955755e-14	-1.8788165616630614e-14	-2.040304865865503e-14	-2.0283645468520464e-14	-1.943560943549066e-14	-1.9700838366683805e-14	-2.180748070794059e-14
53	7.15023090828278e-15	7.339051524319361e-15	8.383353706830695e-15	9.189884158334303e-15	9.244329480196064e-15	8.76355469346355e-15	8.158530479874539e-15	7.648825003761291e-15	6.4610576353291575e-15	5.532747532898093e-15	4.565635410996398e-15	4.731579514781453e-15	5.303652334686364e-15	5.968236259425594e-15	6.457367303317533e-15	7.272540351123029e-15	8.309318877655849e-15	8.915167446348193e-15	8.585669954571285e-15	7.6597921128733e-15	6.947714639290652e-15	6.957980110091403e-15	7.227439537701718e-15	7.586577344841744e-15	7.80437422699586e-15	8.27379896309983e-15	8.903763996262959e-15	9.502266707248375e-15	9.525650217558231e-15	9.222439594363955e-15	8.867261061337214e-15	9.162472335421313e-15	1.0130746132528698e-14	1.1051696077459234e-14	1.1166226605652459e-14	1.0891038936157319e-14	1.0769973395434609e-14	1.0963625017220637e-14	1.169327292614367e-14	1.2287137666936156e-14	1.287142403336698e-14	1.380040315217575e-14	1.5108988489990813e-14	1.5865344646523143e-14	1.5953171610038606e-14	1.5847085889188403e-14	1.700843926876277e-14	1.8817491130842602e-14	1.9583981583720684e-14
54	4.505914559044738e-15	5.008941013171157e-15	6.340064673420454e-15	7.516004909462057e-15	7.849174245994729e-15	7.614279780222752e-15	7.082475586251777e-15	6.460981046230117e-15	5.28852277341029e-15	4.410932264822977e-15	3.859619230152001e-15	4.695779816431347e-15	5.496121706060544e-15	6.041819542501445e-15	6.452603354244736e-15	7.288192819467814e-15	8.361287218381928e-15	8.676293467232162e-15	8.071984199942957e-15	7.0988159910589964e-15	6.488615623219265e-15	6.42006279899213e-15	6.486790776320014e-15	6.183383174542728e-15	5.9648998143645706e-15	6.126496095493023e-15	6.4260265155412066e-15	6.614422140957e-15	6.931960986558399e-15	7.069322996838712e-15	7.254788077349177e-15	7.643645659750604e-15	8.421789617924184e-15	9.706207076502317e-15	1.0795995597859393e-14	1.1528235892491252e-14	1.0988365885692957e-14	1.0966775452277911e-14	1.1581346991377129e-14	1.3185949404764422e-14	1.399472363456115e-14	1.3468179481702866e-14	1.2580129977847836e-14	1.1366493582206952e-14	1.1991041536649772e-14	1.2860569107068318e-14	1.3751675895670743e-14	1.3974241048305853e-14	1.4195178300046807e-14
55	5.175262991397302e-15	3.735513991718691e-15	3.3728093433597923e-15	4.0518644393922595e-15	4.759853054203749e-15	5.1822919736860745e-15	5.1755810142960965e-15	4.96877404003616e-15	4.317824991959758e-15	3.370202207823837e-15	2.0538207637983244e-15	5.75103790287454e-16	-1.025921082798394e-15	-2.1065064094687348e-15	-1.8824682755754566e-15	-2.8080694919704297e-16	1.1995277561292731e-15	1.6814910153487815e-15	8.109178699637018e-16	-2.684762651379636e-16	-1.1441679588647903e-15	-1.6094288604697568e-15	-1.7654102549240571e-15	-7.972637600425389e-16	1.0160248455840998e-15	3.0758842902405338e-15	3.752814664936905e-15	3.669481637137221e-15	2.895973477950762e-15	1.6578954980601648e-15	3.7642442404452906e-17	-1.2849162627317218e-15	-1.0112112388261335e-15	5.3660697461056985e-16	2.3190195850912113e-15	2.9205856465606008e-15	1.9848108271112255e-15	7.027182997805293e-16	-3.132505814080093e-16	-7.78540723432214e-16	-4.75625527167562e-16	4.840541087228959e-16	1.451929684776883e-15	8.139875880268312e-16	-1.6019930732798796e-16	3.3158252258837973e-16	2.378079993796998e-15	4.334631389767265e-15	3.983592941965096e-15
56	1.5487219019758642e-15	2.1413867047492236e-15	1.7474859636292947e-15	6.865074372904109e-16	-4.30292454830201e-16	-1.5111675818188617e-15	-1.9031293918817594e-15	-1.4838300271275662e-15	-2.9228694564128004e-16	4.484517194330742e-16	1.040254993297756e-15	3.1870423369884484e-16	8.20245762981521e-17	9.187676096456407e-16	2.5964777964789607e-15	3.3740371132604343e-15	3.0110346271653446e-15	2.0241664190532803e-15	2.4747706763906352e-15	4.739446477970159e-15	7.439076220395451e-15	8.53583130909365e-15	7.88409871772267e-15	6.861237215852416e-15	6.208792004548121e-15	6.125142879490491e-15	5.89859311731405e-15	4.7428807624498716e-15	2.808656083685771e-15	1.0816890794578883e-15	3.0622249043794887e-16	3.3835599829321105e-16	7.277546993547326e-16	1.2635562579208274e-15	2.2878869495040344e-15	3.484611015382722e-15	5.690941152831038e-15	7.500211308272052e-15	8.760294001668137e-15	8.482661383277265e-15	7.395703616074948e-15	6.471956701477269e-15	6.6134382722235164e-15	9.72477439301592e-15	1.2460825453362333e-14	1.3917168232525484e-14	1.4198740811229028e-14	1.464890521108255e-14	1.583974497656793e-14
57	-2.026096633543542e-15	-4.1266742456086824e-15	-5.062514516948234e-15	-4.5721976720721026e-15	-4.07518796178576e-15	-5.1574441506770924e-15	-6.642932070777091e-15	-6.556131049293164e-15	-4.1244039629381004e-15	-2.0561100527025284e-15	-1.2827639086323588e-15	-3.1717007281774427e-15	-4.531252803537845e-15	-4.2861267812228905e-15	-3.199158607711509e-15	-3.811200407059812e-15	-5.804317488927986e-15	-7.409393014326451e-15	-6.740113651918184e-15	-4.918648589348168e-15	-3.902548271298211e-15	-3.984586250682174e-15	-3.880439842225077e-15	-2.5875421779882337e-15	-1.294255219007875e-15	-1.7489399466836406e-15	-3.6144334650420045e-15	-5.373659015311938e-15	-6.015122388473988e-15	-5.457185477151221e-15	-4.271965689715175e-15	-3.107859545912555e-15	-2.499451060262987e-15	-2.9042540711339503e-15	-3.3764352808413073e-15	-3.864661030796836e-15	-2.931921932705036e-15	-2.0663061494534943e-15	-2.517126551968894e-15	-4.6105202896152155e-15	-6.728694361710521e-15	-6.526191180352958e-15	-6.340410340049535e-15	-3.2722938685751337e-15	-1.9015549294714752e-15	-1.1249144691711055e-15	-1.7728182843870176e-15	-3.3973652087765062e-15	-5.650352601596233e-15
58	-1.2673247320948438e-15	-5.160130211917779e-16	-7.378883353890442e-16	-1.786888675624371e-15	-2.7091505221182656e-15	-4.094781353717616e-15	-5.287700829737438e-15	-5.597920412165459e-15	-4.346667704830156e-15	-3.065901836835306e-15	-1.9885618031783456e-15	-2.1447312551860606e-15	-2.120905062886251e-15	-1.8676889269604956e-15	-1.968961226014457e-15	-3.18742809857432e-15	-4.470344489927381e-15	-4.7752876625655815e-15	-4.218812437291825e-15	-3.614481232638067e-15	-3.319367787319708e-15	-3.0697717563995436e-15	-2.7732759970384658e-15	-2.78438506332466e-15	-3.2273351226720634e-15	-4.1876742742372595e-15	-5.0211315396313094e-15	-5.9822317047984696e-15	-7.157904557484911e-15	-7.836716573329514e-15	-7.690610156352396e-15	-6.991558848176015e-15	-6.52895822091169e-15	-6.7660463300343315e-15	-7.122973289878216e-15	-7.356303946562883e-15	-6.724642059378346e-15	-6.027589204952182e-15	-6.180342318394703e-15	-7.301529886718908e-15	-8.052781713995325e-15	-7.449228206610095e-15	-6.595234811220988e-15	-4.7266085006944106e-15	-5.0187076862758384e-15	-5.6703203800603464e-15	-5.891157530650124e-15	-5.387269541857573e-15	-5.240438502643775e-15
59	-3.4365242828003932e-15	-2.6949244124357094e-15	-2.771646655016218e-15	-3.887613391950955e-15	-5.152412476061803e-15	-6.363206298640269e-15	-7.092045335789004e-15	-7.26228569921354e-15	-6.667983198409421e-15	-6.272912910746534e-15	-5.62293431592076e-15	-5.538556232233819e-15	-5.4327311631616015e-15	-5.63072019081431e-15	-6.155947476635173e-15	-6.8203748415230995e-15	-6.942651093422208e-15	-6.464922303827513e-15	-6.168582974405794e-15	-6.329903192911789e-15	-6.43555056205629e-15	-5.776776762050294e-15	-4.9692413359172914e-15	-4.5293277759546655e-15	-5.021770729301886e-15	-5.9543432268080935e-15	-6.822220073830517e-15	-7.197961843923892e-15	-7.977413231293653e-15	-8.62513512994741e-15	-8.913766763235933e-15	-8.957449601494766e-15	-8.9926904706975e-15	-9.354958074854634e-15	-9.669555068973403e-15	-1.0017811998443468e-14	-1.0085794321435168e-14	-9.67990979023346e-15	-9.620293040441963e-15	-1.0103479478856741e-14	-1.0913708197506493e-14	-1.1592645148856066e-14	-1.220079480847067e-14	-1.1545673050472021e-14	-1.1473678845012041e-14	-1.123864940164761e-14	-1.1436227452525767e-14	-1.1495058057716001e-14	-1.1395847003480445e-14
60	-1.8312617287443226e-15	-1.5706700916145917e-15	-1.6762559895625499e-15	-2.1953097239919456e-15	-2.6993434306628893e-15	-3.4440692967681186e-15	-3.883780798725078e-15	-3.698951101596072e-15	-2.5810389680694365e-15	-1.960516143369856e-15	-1.7573698100961346e-15	-1.8379658927281063e-15	-1.5057941900221656e-15	-8.099935098340093e-16	-8.108791076909799e-16	-2.0618137748263764e-15	-3.478497827447749e-15	-3.701487158557921e-15	-2.844831440334036e-15	-2.0022009566957475e-15	-2.1432666467991176e-15	-2.760953613567573e-15	-3.1782463157726287e-15	-3.1185147519475467e-15	-2.598396378933033e-15	-2.6791459805329963e-15	-3.193978662155272e-15	-4.4376297487384934e-15	-5.344830603815185e-15	-5.265902536755438e-15	-4.438185317237881e-15	-3.573444645156711e-15	-3.416693475886539e-15	-3.911428845949248e-15	-4.410490790466731e-15	-4.564081675168342e-15	-4.249911929024638e-15	-3.4140407810646376e-15	-3.1952476575296525e-15	-3.587134512862462e-15	-4.26321232079111e-15	-4.485019329036617e-15	-3.648532932017567e-15	-2.691955487748047e-15	-2.400739231768365e-15	-2.6132952667870423e-15	-3.2794418505703957e-15	-3.7531949707411865e-15	-3.9134994671922124e-15
61	4.996009946165514e-16	2.6415117424918865e-15	3.4091774010718206e-15	2.268001559101162e-15	1.20555705472492e-15	7.268420350819714e-16	1.1404906607346411e-15	2.0529228964789463e-15	3.647886757444906e-15	5.0249914762253094e-15	5.982863760836612e-15	5.465150340637627e-15	4.3823401146407095e-15	3.6062771972999054e-15	3.669721381896012e-15	3.80972331624628e-15	3.80832867278715e-15	3.524704066682761e-15	3.4925227996039264e-15	4.042710878092671e-15	4.900942719218931e-15	5.579811252995353e-15	5.2328346439971695e-15	4.0043102057831146e-15	3.0250734021028817e-15	2.311431070223587e-15	2.3924447820720605e-15	2.0877636459946273e-15	1.1265690276262945e-15	4.885755856598161e-16	2.0556997856055023e-16	2.022497148842962e-16	5.841828398358386e-17	4.369477547662919e-17	5.980583930494056e-16	1.2787539300282002e-15	2.3379953950134337e-15	2.9742479297061715e-15	2.8749997033163863e-15	1.69997783338586e-15	1.310497773912842e-16	-1.3747419636122582e-15	-1.2625939950374434e-15	-3.7836985437172657e-16	4.945611674542936e-16	1.1208710361642932e-15	1.3697241603797053e-15	2.1540575703249683e-15	2.905745595502703e-15
62	1.740435379380857e-15	2.4752322455493018e-15	2.513736465914938e-15	1.9025488155953537e-15	1.968510570709995e-15	1.8140702067761368e-15	1.4356295584149965e-15	1.356321841175029e-15	2.776745897556193e-15	4.3696774950352164e-15	5.4638514597047826e-15	5.102603582642248e-15	4.407798185683495e-15	4.133375532337652e-15	4.090689440398297e-15	3.409520680735654e-15	2.7034146605197266e-15	2.917468341912616e-15	4.2025370798844985e-15	5.5246110009158e-15	5.925033251350904e-15	6.027345731106495e-15	6.109577805482811e-15	6.147572790699761e-15	5.4727229276002e-15	3.811253677473483e-15	2.5198778299074164e-15	2.3333930224996372e-15	2.6031546497992405e-15	2.6840346267054012e-15	1.7511498465836027e-15	5.412707833417631e-16	-9.887010831030054e-17	4.460035162530176e-16	1.747743569794135e-15	2.9081045277051875e-15	3.90714985295794e-15	4.768828766454999e-15	4.8353493682764865e-15	3.7191787395461794e-15	2.1149246010269786e-15	1.115356969556375e-15	1.4500460483690736e-15	3.0084260658002116e-15	3.361544145291282e-15	2.8004188612552063e-15	2.1643648191537304e-15	2.9061688031516242e-15	4.330232976284667e-15
63	1.1312500140028434e-14	1.1069697252918195e-14	1.1179531426041657e-14	1.1452430762486487e-14	1.208447451499509e-14	1.2063825870501885e-14	1.1769287633034513e-14	1.1183392483162186e-14	1.1055932933009624e-14	1.0528609632708014e-14	1.0084333133560051e-14	9.782407376745591e-15	9.566285731546868e-15	9.419752686399526e-15	9.403450094376825e-15	9.273239431615404e-15	9.081507048139875e-15	8.93485713483722e-15	9.091164750796663e-15	9.260159505042787e-15	9.057878048205352e-15	8.623464132119188e-15	8.329324902816719e-15	8.612790021995989e-15	8.646795583919491e-15	8.020762363499032e-15	6.8409488579651635e-15	5.950890789245554e-15	6.09347075887744e-15	6.999868626861473e-15	7.699909201998363e-15	8.023555781198056e-15	8.20988867555581e-15	9.14409528258075e-15	1.0438814809800765e-14	1.1355620903962965e-14	1.1007052825898838e-14	1.0809148472386849e-14	1.0667516915268165e-14	1.1119583316242132e-14	1.1498240798196736e-14	1.1587901267801819e-14	1.053293122651663e-14	1.102802708695916e-14	1.1086347397363945e-14	1.1113236304204994e-14	1.0824076160837912e-14	1.0323801052345702e-14	9.465509862273841e-15
64	1.249480934301223e-15	7.485987902820381e-16	1.151468087032765e-15	1.5183450935700593e-15	1.9021512080040996e-15	2.2341840689682145e-15	2.051161357037897e-15	1.20424957566966e-15	6.967094546984847e-16	5.998385935269014e-16	8.765807809823125e-16	1.7534999954982382e-15	2.0026765029436446e-15	2.084471686940652e-15	2.398936898782047e-15	2.8263205476364043e-15	1.9632075601129206e-15	-1.5220748680801382e-16	-2.704942272384174e-15	-4.375238429050107e-15	-5.267050858578515e-15	-5.90749302212372e-15	-6.914286166855974e-15	-7.649449464619712e-15	-7.464565378008677e-15	-6.844883585485238e-15	-6.781822500475065e-15	-7.312665393811087e-15	-7.829156712037396e-15	-8.063731947622759e-15	-8.412140890037883e-15	-9.004684771280489e-15	-9.533312222739266e-15	-9.357577770387215e-15	-9.265081974126777e-15	-9.415015982385814e-15	-1.0745817882773222e-14	-1.1820122386812837e-14	-1.2254058848990128e-14	-1.1663863900537805e-14	-1.1146219358677457e-14	-1.1763477419523615e-14	-1.2867313053333493e-14	-1.4910457137613645e-14	-1.5340614838318594e-14	-1.4427603111105398e-14	-1.3523843044399322e-14	-1.3881448336092936e-14	-1.5096135516099996e-14
65	2.0773754891750115e-15	1.8053334936677936e-15	2.3574285529699603e-15	2.5716084583020367e-15	2.7783765095529177e-15	3.3687421396469954e-15	4.197252271834684e-15	4.7219142800423794e-15	5.258212649481464e-15	5.527621931244173e-15	5.570297604503184e-15	5.936509008550273e-15	5.762827202665533e-15	5.471715442570368e-15	5.016511539353935e-15	4.406440344018038e-15	3.0760581002063002e-15	1.719121492784362e-15	8.301939302802073e-16	4.1863675116774166e-16	1.6713378285253358e-17	-6.087327768448782e-16	-1.1919011061285972e-15	-1.2882388488239078e-15	-1.291693080807072e-15	-1.5165446031065228e-15	-2.155696045840292e-15	-2.8620313035386398e-15	-3.0732618481594465e-15	-3.0857832895656355e-15	-3.028116718206198e-15	-2.7940835148052468e-15	-2.7180155531769716e-15	-2.610745829073745e-15	-2.715857041257824e-15	-2.2602165260362474e-15	-1.6925888123080536e-15	-8.935196711610652e-16	-4.3678743465697603e-16	7.640049200794144e-17	3.121797013236436e-16	-1.5982714380361057e-16	-1.5622848003724703e-15	-4.341639037583442e-15	-6.095321638980947e-15	-6.463897676126735e-15	-6.245431479705242e-15	-6.593140926699055e-15	-7.43534281069752e-15
66	6.091952801730857e-16	7.446730202440721e-16	2.209623326386794e-15	3.2469632776317855e-15	3.668459517526561e-15	3.332978576041452e-15	2.8622558667375845e-15	2.0297014580661343e-15	8.087874339288409e-16	9.610436811135714e-17	-4.2173891577830163e-16	-2.2969891244683385e-16	-2.438102456027712e-16	-4.826691363787423e-16	-4.2363549023472324e-16	1.695949928593422e-16	3.9406829526926897e-16	-2.5070295671430777e-16	-1.4343682432242e-15	-2.1408084249416247e-15	-2.250759183846364e-15	-2.1691210657606183e-15	-2.6204051958736603e-15	-3.0911318152475302e-15	-2.9677342742887013e-15	-2.5672715441542355e-15	-2.49889377338862e-15	-2.6130960177652826e-15	-3.2473275752447393e-15	-3.5493961674150558e-15	-3.621405442900722e-15	-3.661798135638141e-15	-3.940306855979847e-15	-4.106816759776192e-15	-4.198183499177161e-15	-3.823156908093666e-15	-4.003815992497999e-15	-4.995730056856015e-15	-5.838412282981204e-15	-6.0430909914134786e-15	-5.856193934835529e-15	-6.156527971833031e-15	-6.816594867073632e-15	-8.744972753152156e-15	-9.261505076538575e-15	-8.549151060353151e-15	-7.804608218545693e-15	-7.88247225268258e-15	-8.831948647940573e-15
67	-7.347565852667167e-15	-8.918711722167394e-15	-9.671125844052065e-15	-9.72035713160803e-15	-9.976185836827764e-15	-9.995881317219616e-15	-9.626447493260823e-15	-8.726224068592302e-15	-7.944316096473457e-15	-8.116268707396796e-15	-9.282740850357243e-15	-1.0438362915192733e-14	-1.0719885580960314e-14	-9.66544352381714e-15	-7.903411277981016e-15	-6.554617796826812e-15	-7.155119448779588e-15	-8.850751548043884e-15	-1.101628386987912e-14	-1.2520880873026027e-14	-1.3588328928507057e-14	-1.449438538939497e-14	-1.5303391990174195e-14	-1.5426805462562748e-14	-1.4128477213908214e-14	-1.2367671629766331e-14	-1.1348488114207048e-14	-1.0949711605570243e-14	-1.0819921869089869e-14	-1.0933035987624306e-14	-1.1481686624604702e-14	-1.2615729373450458e-14	-1.345920029989496e-14	-1.3523378259999058e-14	-1.3281166932582522e-14	-1.384036399985338e-14	-1.5967204213675307e-14	-1.8544668729906535e-14	-2.0650853888177345e-14	-2.156041313384506e-14	-2.1598585398642588e-14	-2.1400836819207447e-14	-2.1235825351024874e-14	-2.1629020866029985e-14	-2.1633793557766972e-14	-2.108188168314869e-14	-2.0324308954462357e-14	-1.966898460476723e-14	-1.913029324888005e-14
68	-6.1379891940184664e-15	-7.139976323013541e-15	-7.690209701479326e-15	-7.706211948280435e-15	-7.713333854982534e-15	-7.885646368027576e-15	-8.264304586585755e-15	-8.491921189438642e-15	-8.193724443997022e-15	-7.970094649890965e-15	-7.909362446451834e-15	-7.819675241101648e-15	-7.672294858766306e-15	-7.217097659846358e-15	-6.642553466203524e-15	-6.077221131959313e-15	-5.992255433369497e-15	-6.0972397543128474e-15	-6.713760445611361e-15	-7.740084856539595e-15	-9.184046270472752e-15	-1.0694959322966724e-14	-1.1998229507356713e-14	-1.2764290359975976e-14	-1.2605689832315429e-14	-1.2079921856320629e-14	-1.1810881965829385e-14	-1.1557873362857077e-14	-1.0838597404415134e-14	-9.655330896662877e-15	-8.596189820872145e-15	-8.765306105245331e-15	-9.981816646609274e-15	-1.1188437055828955e-14	-1.1659548249114712e-14	-1.1821975729343527e-14	-1.290154352780876e-14	-1.4823289516126114e-14	-1.6799934381313644e-14	-1.761727226886269e-14	-1.730300125321308e-14	-1.6558545470325426e-14	-1.686959032264492e-14	-1.651298348111755e-14	-1.6841220929795064e-14	-1.713033965861094e-14	-1.77549617350979e-14	-1.8452924724173065e-14	-1.8537423674212808e-14
69	2.5203687831662524e-15	2.2743103777564536e-15	2.0549912207547396e-15	2.0120454853810207e-15	1.9466961565211713e-15	1.5068036845666808e-15	6.170063386174551e-16	5.022205389405295e-17	-2.482094780391863e-16	-3.8204567417452264e-16	-8.708017116059491e-16	-1.1081333426706232e-15	-5.134547692003941e-16	8.095957046008835e-16	2.0211786033410595e-15	2.5206776457939023e-15	2.4193950420969437e-15	1.9944713682636327e-15	1.6928705898389483e-15	1.5423830731527002e-15	1.4846240059391465e-15	1.4919803588175058e-15	1.5046426465280234e-15	2.1454595152016613e-15	3.3966801953533523e-15	4.812928272540775e-15	5.239159799130902e-15	4.752893392106352e-15	3.906191594840762e-15	3.4726227737179447e-15	3.619683527239754e-15	3.508161349728768e-15	3.2137546456977326e-15	3.174187231762249e-15	3.8606413253634536e-15	4.700106589080122e-15	5.2128249044525535e-15	5.3215904471992895e-15	5.826740033451273e-15	6.8107852194469096e-15	7.880090249834934e-15	8.508189229927847e-15	8.781854259519764e-15	8.958278415615525e-15	9.494087029736487e-15	9.804314249843297e-15	1.0312404450873272e-14	1.0641731501448134e-14	1.1049191467757936e-14
70	-4.1883247058082206e-16	4.874173709117483e-16	2.3842732605016846e-15	3.089558580009729e-15	2.3153976707504143e-15	1.2492884037451056e-15	7.216118744317849e-16	5.623116510821026e-16	2.445415005594062e-16	-8.411562363349377e-16	-2.5009407243844757e-15	-3.5982064683265945e-15	-3.992885202897826e-15	-3.362902820681768e-15	-2.3507442849789587e-15	-1.9906992723207782e-15	-3.836937653144293e-15	-6.643469605947391e-15	-8.940302897036358e-15	-9.85543083907053e-15	-1.065243927162597e-14	-1.2056525631033635e-14	-1.384034731468989e-14	-1.3937919907107967e-14	-1.2172558147917458e-14	-1.0120197018466877e-14	-9.682515551052837e-15	-1.0107970674677699e-14	-1.0538168744173855e-14	-1.0386188097702348e-14	-1.0343253493927907e-14	-1.1115426864596619e-14	-1.2234181620424055e-14	-1.3246853741875867e-14	-1.425107056009212e-14	-1.5335218764372893e-14	-1.7117096518173644e-14	-1.8651390856555654e-14	-1.9623118286673835e-14	-2.0044458388902107e-14	-2.047687504184142e-14	-2.1752703891485548e-14	-2.3456098189732872e-14	-2.456788564404109e-14	-2.4419694470656507e-14	-2.2787471352297582e-14	-2.1446626386656583e-14	-2.1280547288746755e-14	-2.2385141310959118e-14
71	4.337489329615122e-15	4.578938415663774e-15	5.137935990129224e-15	5.617957261176286e-15	5.50167517561755e-15	5.203104265050066e-15	4.9567615084998345e-15	4.8871580859609965e-15	4.1045314727028286e-15	3.311914448503509e-15	2.5876885029710158e-15	3.4158550880804552e-15	4.585372912476097e-15	5.278494773183097e-15	5.1389253792810725e-15	4.979301273601655e-15	5.503256448280208e-15	5.962342868961266e-15	5.9641733843511006e-15	5.2998277310110984e-15	4.6309890309125576e-15	4.443728008414736e-15	4.745630754869602e-15	4.787856577948479e-15	5.0478903311958445e-15	5.566013871225224e-15	6.073141074402833e-15	6.43305889332946e-15	6.681450637714973e-15	6.7089573869717655e-15	6.685771232963685e-15	6.603459710732588e-15	6.6191207247269745e-15	6.871676947934898e-15	7.245786493647384e-15	7.766072319752515e-15	7.59081446623942e-15	8.07509573038685e-15	8.96169433971051e-15	1.0442004774056198e-14	1.098153184681491e-14	1.0976900229138956e-14	1.1070670702030084e-14	1.11494572028157e-14	1.2450920435073876e-14	1.3020793397057336e-14	1.3194487150853144e-14	1.2765332385258354e-14	1.2705132577528888e-14
72	6.039269369487044e-16	1.1649288994570744e-15	6.131926154482714e-16	-1.8786570290361545e-16	1.0454381196598623e-16	7.956387814089829e-16	1.160589942834915e-15	1.0145834167105242e-15	1.5520349188705849e-15	2.1026395192454414e-15	2.7209509888922145e-15	1.9621470672237988e-15	7.22369552097463e-16	-5.946521541521773e-17	1.8905467688569777e-16	8.126371477084533e-16	1.2914942131084433e-15	1.5556455544637165e-15	2.2973126473708794e-15	3.4512213937358672e-15	4.40020420161424e-15	4.516748366082939e-15	3.768164397424013e-15	3.0954344148363748e-15	2.3675700873545896e-15	1.7565792610898153e-15	1.2833946428472689e-15	1.0879717248189745e-15	1.0029781651084074e-15	1.0145081119963217e-15	5.838098780362391e-16	-3.3178913977242065e-16	-1.2126404205349067e-15	-1.1160737707807087e-15	-9.986329674981462e-17	7.072187952032895e-16	1.3960823123823378e-15	1.3780145831689596e-15	1.6462738810184945e-15	1.612464231743503e-15	1.2309837174951012e-15	4.0201650304084e-16	-3.0245663626557867e-16	7.492587643359254e-16	2.1131927263578417e-15	3.100062377024498e-15	3.1627678036864952e-15	3.0146137330582315e-15	3.0900511223598612e-15
73	-1.7068025410080086e-15	-5.263354838733525e-16	-1.368160674019296e-16	-1.120160319252708e-15	-1.7987660451649715e-15	-2.0058190064792484e-15	-1.797514507320877e-15	-1.7670672831594592e-15	-1.2509513531860653e-15	-3.2310973951962896e-16	1.1132964599320485e-15	1.2152518106660477e-15	2.8405347201684914e-16	-6.212161639333175e-16	-3.8825644811304917e-16	4.0541904563113267e-16	5.747523904571546e-16	-1.142791739597429e-16	-1.1289924792833118e-15	-1.812522923506169e-15	-2.082856931456093e-15	-1.986965550922459e-15	-1.856033679267642e-15	-1.6451385368984023e-15	-1.815070669645612e-15	-2.8850050904730953e-15	-3.9057580801565945e-15	-4.004462135666696e-15	-3.3709841564155062e-15	-2.5205249527468264e-15	-2.444547649559923e-15	-3.1767565902320732e-15	-3.942155995280831e-15	-4.178001773323684e-15	-3.794233154368875e-15	-3.40062120639116e-15	-2.810521012601148e-15	-2.1418014827731908e-15	-1.9018351138233716e-15	-2.648552530543846e-15	-3.773865624903585e-15	-4.585941020935345e-15	-4.663998605006275e-15	-3.168631396857172e-15	-2.426179784152003e-15	-2.2626547839401647e-15	-3.040802122295919e-15	-3.623348047286766e-15	-3.66430289112318e-15
74	-3.252420662770571e-15	-1.298043274502511e-15	2.5110150286478235e-16	-7.824658857746375e-18	-9.20737418402846e-16	-1.9954884027048363e-15	-2.4094232453155533e-15	-2.1260948787302685e-15	-1.0838036695326399e-15	-6.684656315630299e-17	7.119015202154374e-16	4.823128480852949e-16	-4.373861645634277e-17	3.040752677554508e-17	7.638051937800535e-16	1.0563365869896e-15	8.105451121795806e-16	2.4229312641530173e-16	1.246938559363038e-16	4.639713667496947e-16	6.547585439049989e-16	4.7626931074845345e-16	6.607217883830914e-17	-3.1210424407530455e-16	-1.8443526302376731e-16	-3.294568042761894e-16	-1.2581458210775322e-16	-4.065851390758477e-16	-9.804507885988888e-16	-1.440576680362222e-15	-1.931651309450869e-15	-2.2553395770669727e-15	-2.322956458687123e-15	-1.885142368491542e-15	-7.157500142167826e-16	7.765802370851883e-16	2.167167155387295e-15	2.8023296813289407e-15	2.2857595220310916e-15	1.2638762804693058e-15	7.264364225687945e-16	4.403234422315385e-16	8.874847474421941e-16	1.6679500185585299e-15	2.209810035364606e-15	2.935517867775187e-15	3.6050805959304035e-15	4.1173859543285314e-15	4.1931382697038526e-15
75	-5.08775807657963e-15	-3.00353347299789e-15	-2.4580138338971223e-15	-3.614841337310471e-15	-5.393221260583979e-15	-6.4351240596510004e-15	-6.1891550470117e-15	-5.2665595035816236e-15	-4.475587368835946e-15	-3.700519218518139e-15	-2.353455441063673e-15	-1.578617521458409e-15	-8.805917912664332e-16	-1.3748235313023383e-16	5.953392781408802e-16	4.25595960188398e-16	-1.8101439892341485e-16	-1.037168665687469e-15	-9.068147726483855e-16	4.009415535528143e-16	2.0092065639451833e-15	2.5682485977570224e-15	2.3105612284327606e-15	1.6907975151847929e-15	1.8518276308446775e-15	2.1514431127552603e-15	2.6061827499296198e-15	1.7391081972354998e-15	9.55212722072273e-17	-1.382548857233318e-15	-1.8054109982493308e-15	-1.063082945172227e-15	3.931500019292473e-16	1.746886082297326e-15	3.0877541304522293e-15	4.1875862807388855e-15	6.2546467400335374e-15	7.491968494781092e-15	7.502653321818362e-15	5.904817922396497e-15	4.73119828436347e-15	4.7600284057682484e-15	7.663534862578551e-15	1.0572277601216125e-14	1.2826904482231491e-14	1.354871417137718e-14	1.3839207022344932e-14	1.473434676444451e-14	1.606271790922015e-14
76	5.234783306502916e-15	6.5729690893983225e-15	7.228073054115013e-15	6.802350114178744e-15	5.322815417710569e-15	4.630284770654829e-15	5.7880980180648476e-15	8.381529215738203e-15	1.110909743826506e-14	1.0644184609646494e-14	1.1575616095492998e-14	1.0331936333228036e-14	9.688919789445737e-15	8.658645841670906e-15	7.694411619998653e-15	6.792718555748945e-15	7.42189637394442e-15	9.127523129867611e-15	1.1965305091434029e-14	1.510750362228954e-14	1.7184862655443818e-14	1.791590183982478e-14	1.6959389798467256e-14	1.547621459215421e-14	1.3366116639113347e-14	1.159675769792043e-14	9.11808412011909e-15	9.23970516532829e-15	8.340917892016612e-15	7.829005605281871e-15	6.873310140087969e-15	5.845297735523958e-15	5.339365705517011e-15	5.478142421754475e-15	7.0933606639412915e-15	6.90301724542643e-15	8.044730447277149e-15	8.627095711748752e-15	9.589626083835833e-15	9.198060629800847e-15	8.322189416689465e-15	7.387107978371669e-15	8.524363352280158e-15	1.0427598224911444e-14	1.193367882870299e-14	1.3034092238339919e-14	1.4497989659088033e-14	1.699836035323705e-14	1.8652877346428498e-14
77	-5.6358722535663765e-15	-4.35749859921761e-15	-3.860693447494045e-15	-5.013683789697051e-15	-6.551201240229924e-15	-7.688390620924699e-15	-7.794351340215725e-15	-7.170474062623151e-15	-6.223816578577642e-15	-5.493361436486194e-15	-4.625338514302015e-15	-4.112710037649524e-15	-3.761806246454157e-15	-3.785799301876258e-15	-4.0222984094542394e-15	-4.3170609034653435e-15	-4.273332923715374e-15	-3.98018105098941e-15	-4.102678904755114e-15	-4.681221381284154e-15	-5.2006821773962245e-15	-5.060002053757484e-15	-4.901955170594775e-15	-5.2883043517276476e-15	-5.911937277480425e-15	-6.443704624728381e-15	-6.363589100831242e-15	-6.375296840502319e-15	-7.0531228695030405e-15	-7.711267213337593e-15	-7.66447890318805e-15	-7.02688026341738e-15	-6.707174612142091e-15	-7.265212002413361e-15	-7.934677539414273e-15	-7.762352079540816e-15	-6.858283110282186e-15	-5.794976556543266e-15	-5.9394660103154735e-15	-6.738041104133749e-15	-7.128329072017963e-15	-6.860174568339445e-15	-6.635277285467627e-15	-6.352707116941037e-15	-7.010787813942936e-15	-7.048095861431339e-15	-6.7913895761542615e-15	-6.475905094834496e-15	-6.771496506526709e-15
78	2.979034003127514e-15	4.356902248562037e-15	3.95846087369501e-15	3.6365577137142424e-15	3.3143051821694713e-15	2.047967713311267e-15	4.837720608208098e-16	-3.678378891900354e-16	8.444187889285383e-16	2.7537101751378664e-15	4.1673011347243936e-15	3.688262384647031e-15	2.8680701825848598e-15	3.881420000557265e-15	6.288168678502648e-15	7.237706299141048e-15	5.9569447811540925e-15	3.817196313383101e-15	3.744483188686045e-15	5.633197595559318e-15	7.435563251266199e-15	7.201220269156619e-15	6.742877596169806e-15	7.591512262695821e-15	9.585260577941145e-15	1.1353172100048457e-14	1.1831909297893253e-14	1.1143851750119124e-14	1.043639654579774e-14	1.0355039761179984e-14	1.0875430801455757e-14	1.1994566676236563e-14	1.3753580930190551e-14	1.5996342737064794e-14	1.7905422270873905e-14	1.8937685182280492e-14	1.9515461166640405e-14	1.9495809085647685e-14	1.8510105739244645e-14	1.6757199046807843e-14	1.5626042012528236e-14	1.644260810786767e-14	1.808030166019721e-14	2.2237641233088664e-14	2.426232992419738e-14	2.5274852614321205e-14	2.6062226231346642e-14	2.6994296182031973e-14	2.785962646674485e-14
79	6.375678136587093e-15	6.071799190141651e-15	6.28068949429393e-15	6.7737649287324225e-15	6.357146759767154e-15	4.368967017788984e-15	2.389576472946934e-15	1.729400488765038e-15	2.5184348998506068e-15	3.0668697654040665e-15	3.3698145065667884e-15	3.199081372851913e-15	2.820596049761294e-15	2.4779796181039075e-15	2.045025949080666e-15	1.558414641959767e-15	1.4562072381027276e-15	1.7284506095728304e-15	2.384317712980757e-15	3.5308403294258212e-15	5.123608141211563e-15	6.4709627300753915e-15	7.321207254179108e-15	7.248299695390873e-15	7.109868550856196e-15	7.384361421797867e-15	8.24719490919746e-15	8.71652869916863e-15	9.03955036423805e-15	8.995561305408158e-15	8.917738357477676e-15	9.001107500010372e-15	9.566718223805165e-15	1.060233623673013e-14	1.1406746000407304e-14	1.0766258920586975e-14	8.762875194405585e-15	6.369697034884294e-15	3.8602663308371745e-15	1.9559483800218665e-15	7.42839515579094e-16	1.0192717105079335e-15	1.7203770332832972e-15	3.845506916107677e-15	4.7684969034908095e-15	5.417960239997599e-15	5.6160219989902665e-15	5.726462134803219e-15	5.705056856853424e-15
80	4.9943642178671775e-15	4.611229420781271e-15	4.495874564219666e-15	4.101896701762695e-15	3.683332801173856e-15	3.654127523732456e-15	4.483451179276347e-15	5.7456193396794375e-15	6.7579784977705005e-15	6.775933169108614e-15	6.031834221011413e-15	5.82967685602618e-15	5.778831835801921e-15	5.444125118728078e-15	4.514499913477452e-15	3.973455523072208e-15	4.73320832754132e-15	6.490589757822147e-15	7.99901672632305e-15	8.771223672022246e-15	9.112883664198231e-15	9.82592173016717e-15	1.0169218295589658e-14	9.552377766169999e-15	8.16465783649726e-15	7.0158124299048344e-15	7.156235538047338e-15	7.86483713632336e-15	8.120909111629327e-15	7.884205118254671e-15	7.145805321477209e-15	6.827049250047385e-15	6.781530085554664e-15	6.969646966219128e-15	6.993515085348193e-15	7.258984089879248e-15	7.49415217131421e-15	7.771614091656344e-15	7.216251809180901e-15	6.00957174103416e-15	4.764252473884442e-15	4.1190473645967014e-15	5.305068055348965e-15	5.888353099863079e-15	6.0553659863672714e-15	5.6619396890812144e-15	5.4443646618175e-15	6.134168407174856e-15	6.948709319853005e-15
81	1.389971504832198e-15	9.337167430645521e-17	-2.998959693263074e-16	1.434363843229895e-16	1.1014597523222363e-15	2.2752802702398915e-15	3.5464663867386826e-15	4.6745852808784804e-15	4.9849072293188215e-15	3.791873821938635e-15	1.8828720323412636e-15	5.9259889848950295e-16	1.029522397571017e-15	1.9656179383389663e-15	2.145806892299745e-15	1.185913614304018e-15	1.3982180261945284e-16	-5.580911799330632e-17	7.367185547326288e-16	1.7444962169175307e-15	2.3727270720641235e-15	2.668063316650423e-15	2.6258763086292164e-15	3.113513635524459e-15	3.410263362921607e-15	3.862863493180615e-15	4.3256112022225835e-15	4.823318924819914e-15	5.064501825632438e-15	5.112988692729837e-15	4.606151091369478e-15	3.8870713516281584e-15	3.2762975649781482e-15	3.142565771067616e-15	3.398947803525237e-15	3.536874287121489e-15	3.089220898466896e-15	2.204391592086128e-15	1.1612125337832557e-15	5.057604298210111e-16	8.55043383868278e-16	2.184113149657522e-15	3.830286230588439e-15	5.0907508395384114e-15	5.503997889091682e-15	5.576988440936712e-15	5.476232341471463e-15	5.840447082253678e-15	6.023409340029424e-15
82	3.7357828490925374e-15	3.0512205918171393e-15	3.0628685265381737e-15	3.759517161648147e-15	4.531969094433992e-15	5.3380791005367815e-15	5.348545235259953e-15	4.50556717480607e-15	2.446650357286356e-15	4.1821510526224563e-16	-1.1532304614055341e-15	-1.3710317613949757e-15	-6.021924492189171e-16	7.403607886541601e-16	2.02590786728646e-15	3.174317096025528e-15	3.766250669846684e-15	3.5858841441451e-15	2.7555170337871764e-15	1.894139520042105e-15	1.6169746997863237e-15	2.185250842036339e-15	2.9360585833668423e-15	3.3364494481724015e-15	3.0657361078682812e-15	3.120634301747978e-15	3.66365911448943e-15	5.194965105981582e-15	6.403968115768971e-15	6.1274761768532944e-15	4.814886793314977e-15	3.6917110252688675e-15	4.085893497678858e-15	5.6802376901321734e-15	7.143137636953482e-15	7.815084722545927e-15	7.218364449715697e-15	6.786104258396079e-15	6.6571182030642126e-15	7.089119847974396e-15	7.717302725479009e-15	8.68454845835076e-15	1.0227793329813263e-14	1.0866221195371402e-14	1.2148534747432786e-14	1.3194096406825506e-14	1.4072212917092176e-14	1.4358975167628278e-14	1.427267335932409e-14
83	7.925259131196191e-15	8.321911878834137e-15	9.281922019622718e-15	1.0032009499237372e-14	1.0281100340148781e-14	1.043520742564922e-14	1.0157628188428932e-14	9.45071667261104e-15	7.866742943515983e-15	7.112978218311752e-15	6.876036827620816e-15	7.817203410404878e-15	8.697828195164997e-15	9.282150641624167e-15	9.755624524717999e-15	1.0729310790169341e-14	1.1894103233312233e-14	1.2235452926929326e-14	1.1463368921776793e-14	1.0365364726501923e-14	9.921975527301078e-15	1.027439364655039e-14	1.0559025091532075e-14	1.0373322733851939e-14	1.0220873125360965e-14	1.0812144211114497e-14	1.1686845187030636e-14	1.1997527209026495e-14	1.153842609378011e-14	1.098193542601542e-14	1.1150409851105191e-14	1.2176976956868664e-14	1.3356452848168509e-14	1.3995118483335465e-14	1.4085357124787424e-14	1.4350566226657616e-14	1.442889955571749e-14	1.4994067480060926e-14	1.5845691025573046e-14	1.7133140363524162e-14	1.8042177267506138e-14	1.8203614748665804e-14	1.889009236802529e-14	1.8386480103357607e-14	1.8992333584736538e-14	1.9298305660190503e-14	1.9699415052032494e-14	2.011415993795364e-14	2.0507051104654762e-14
84	7.73064100721246e-15	7.789702930170418e-15	8.094228698329023e-15	8.633394953967874e-15	9.617352342681316e-15	1.0395464400705235e-14	9.837856615916165e-15	8.136566710217901e-15	5.988359735416766e-15	5.100487360558986e-15	4.92186018079521e-15	5.4812408528942815e-15	5.893958265850372e-15	6.664821024375828e-15	7.818687584231562e-15	8.922578710094854e-15	9.247650683335172e-15	8.625663060072807e-15	7.971471485209216e-15	7.513071673200432e-15	6.898851304826014e-15	5.968811492081445e-15	5.305779759054874e-15	5.641861792829949e-15	6.646403007547148e-15	7.48611640409312e-15	7.204602803026716e-15	6.9579759047243825e-15	7.303269137981095e-15	7.555684670199406e-15	7.409672245630481e-15	7.220128971217866e-15	8.070545547775002e-15	1.0157400889387508e-14	1.2037398006388041e-14	1.2642209494178532e-14	1.1603561486624786e-14	1.1166488393800461e-14	1.2051762184496228e-14	1.3939196098820466e-14	1.488832483113448e-14	1.4779060262893106e-14	1.4125627147222536e-14	1.4340257744183484e-14	1.5645654109166893e-14	1.6589675928694614e-14	1.7382683188992207e-14	1.8011373814179888e-14	1.8957947837668177e-14
85	8.098218627719951e-15	7.737571179239605e-15	7.992135502254462e-15	8.571972966737432e-15	8.83515073246081e-15	8.600110723167865e-15	7.853402245206134e-15	7.221743905614205e-15	6.520754789022708e-15	6.160411428725501e-15	5.505998423279896e-15	5.577577469503309e-15	6.203214988230831e-15	7.117216694641771e-15	7.810605811675358e-15	8.29165705493089e-15	8.831438518126768e-15	9.186800508905648e-15	9.188660020215234e-15	8.471029165965707e-15	7.371266793082402e-15	6.795973257113979e-15	7.106494069535247e-15	8.041443631218085e-15	9.169398326246328e-15	9.948727413925957e-15	1.0231962541409505e-14	1.058337202973652e-14	1.0763753541005947e-14	1.0799150093734938e-14	1.0683415562392814e-14	1.0576810848096273e-14	1.0786323777581507e-14	1.1163094180533781e-14	1.1499407843628748e-14	1.165969737765402e-14	1.1860319761414168e-14	1.209027647026669e-14	1.2806107787645128e-14	1.3688780271122237e-14	1.4322516370074442e-14	1.461731389707938e-14	1.5183955679309102e-14	1.4895662868631296e-14	1.5295021880808247e-14	1.534743069535555e-14	1.5705102681391035e-14	1.592886672927361e-14	1.620709812580507e-14
86	1.975057346114187e-15	2.790027432804177e-15	3.617913761449309e-15	3.96761977248826e-15	3.4828428270586843e-15	3.0756517765060675e-15	3.0019488535961767e-15	3.0966856977561785e-15	2.43035934623292e-15	2.178284312038177e-15	1.7975295969980323e-15	3.3050364436034488e-15	4.399373421029994e-15	4.759767052164962e-15	4.430562456443817e-15	4.4266137659393216e-15	5.1319224878752256e-15	5.674917617412464e-15	5.596725594005438e-15	4.961283385352817e-15	4.398548502833737e-15	4.255957927112832e-15	4.533476476537432e-15	4.151776821660274e-15	3.8587483368243175e-15	3.742541955273249e-15	4.050736133469575e-15	4.362268075231827e-15	4.744064353837956e-15	4.591573519892813e-15	4.218471229859111e-15	4.1021434974908e-15	4.499457068285119e-15	5.399345008638221e-15	5.771076982267848e-15	6.4353129672922195e-15	5.929429438630878e-15	5.911291588573712e-15	5.936914662235623e-15	6.766747840968894e-15	7.198568485232965e-15	7.416290081914323e-15	7.845013359585163e-15	6.930714378933156e-15	7.243319958222306e-15	7.314267546076372e-15	7.426487604007758e-15	6.941061807619651e-15	6.911675233417173e-15
87	8.314293603116045e-15	9.624713000501496e-15	1.0761422072697877e-14	1.061685210308976e-14	9.449953999929803e-15	9.144102818835317e-15	9.844119734496233e-15	1.0389382159531946e-14	9.383119168535524e-15	8.07780314851354e-15	7.938850714736121e-15	1.0174076052281804e-14	1.2299151556794383e-14	1.2796044229247686e-14	1.2046741794747435e-14	1.2112371553264635e-14	1.3529492459495665e-14	1.449452674141862e-14	1.381461333120609e-14	1.2263653561914138e-14	1.1500557909599644e-14	1.1977199944647721e-14	1.2302946780064388e-14	1.1624191740370812e-14	1.08788534162139e-14	1.110202419503398e-14	1.175522965591452e-14	1.2040513469455731e-14	1.1853797137395401e-14	1.1824035268109401e-14	1.2148461617100755e-14	1.2407650841657562e-14	1.2365829961689077e-14	1.2821170797345212e-14	1.3873279200046727e-14	1.4890246718794646e-14	1.4224342936919087e-14	1.3355562972899452e-14	1.3348968676549256e-14	1.5182961091795024e-14	1.6747893771029874e-14	1.6495819063377357e-14	1.5897829436217115e-14	1.4225657075487642e-14	1.4577952447312885e-14	1.5239966522399838e-14	1.5702817046548536e-14	1.5627839901092638e-14	1.5741582896175694e-14
88	1.2151883366905838e-15	2.3722535966628095e-15	3.1812551834086463e-15	2.5771872267076386e-15	1.6693077883783143e-15	9.805211969679115e-16	1.2450702422342058e-15	1.88824453633196e-15	2.6351943457856263e-15	2.6415186175460097e-15	2.5738601447415577e-15	2.2839055068890257e-15	1.9692123742607248e-15	1.5942448060232267e-15	1.5435357658175948e-15	1.9674612571333075e-15	2.424775611062795e-15	2.5036477193078944e-15	1.9802261075931946e-15	1.538716205017805e-15	1.711177320510688e-15	2.576023567641647e-15	3.103740408266129e-15	3.1230228247618495e-15	3.151398548201174e-15	3.0371438142284424e-15	3.0134022785232125e-15	2.8488790255142967e-15	2.4864410268978637e-15	2.5901908363956668e-15	2.4215485946517762e-15	1.617880507303993e-15	4.2101849955114225e-16	1.575167109713353e-16	1.0889438756949034e-15	2.0423433082598973e-15	2.1652213835646986e-15	1.7086199547055791e-15	1.4866433535116613e-15	1.4806918357891055e-15	9.872209447205868e-16	-3.9802764166021813e-16	-1.777024647691041e-15	-1.6355240274588643e-15	-8.00341277639828e-16	4.645346741447775e-17	-2.8908331314131236e-16	-7.390739276598025e-16	-7.002304076358414e-16
89	3.604010709003859e-15	3.969201046296976e-15	3.932788734395019e-15	3.29274382773201e-15	3.1108865101854985e-15	3.3263808747057644e-15	4.027207113865017e-15	4.379912396628977e-15	4.474643223029795e-15	4.3186736665505934e-15	4.441444346103227e-15	4.442254434627967e-15	3.677530184124587e-15	2.409762358754465e-15	1.7882719200717455e-15	2.1869629906653444e-15	2.7557450541527334e-15	2.9092551147554614e-15	2.6528520801647494e-15	2.7106019261540336e-15	3.077827788214598e-15	3.4236376845202623e-15	3.0992982586334933e-15	2.927357096768961e-15	3.3574423198606244e-15	3.470494301159829e-15	2.857412535800809e-15	1.8584165859376055e-15	1.2976407400570691e-15	1.9246279818057498e-15	2.2511518219711918e-15	1.360362682943231e-15	-1.0244177754126763e-16	-3.5207258688865705e-16	7.874523447303669e-16	1.93041134029554e-15	1.6875878391392639e-15	9.439961484814253e-16	6.907238128463283e-16	9.794912192145537e-16	9.169523427353454e-16	2.8178997856115695e-16	-1.7317408055309522e-16	6.044108679478016e-16	8.665681099327833e-16	1.5696615324662573e-16	-1.3568046244411311e-15	-1.7774666510238494e-15	-6.693285028198281e-16
90	3.4002451459506362e-15	4.489859693178417e-15	5.149726427959088e-15	4.822165338957466e-15	4.378518074471285e-15	3.8968198182979175e-15	4.127253596236169e-15	4.8688445391432596e-15	6.2713146912288075e-15	6.727470122488106e-15	6.747013788568024e-15	6.396143096154296e-15	6.111354041806286e-15	6.0195362232165534e-15	5.939219415237306e-15	5.6653737015364235e-15	5.2624194255578234e-15	4.9797859744965485e-15	5.221534159346009e-15	6.054306377945207e-15	7.092210049084969e-15	8.018025134575304e-15	7.984415898337237e-15	7.37370254225527e-15	5.99759455590637e-15	4.686901293223873e-15	4.346208108265591e-15	4.553468720593653e-15	4.737296036498934e-15	4.8155028567137535e-15	4.315745061885915e-15	3.601782059879168e-15	2.7946566806662985e-15	2.6301598154143872e-15	3.1608100657340834e-15	3.871288525668349e-15	4.539715139788846e-15	5.124548255301421e-15	5.62643919067369e-15	5.707680335098437e-15	5.043406838499202e-15	3.744957308547726e-15	2.4731767877386196e-15	3.600448200174825e-15	4.9678774049720414e-15	6.105279541940251e-15	6.1542238058418236e-15	6.226877948786183e-15	6.363285304222294e-15
91	1.4305525624929772e-15	2.0541539443589524e-15	2.6331544912511486e-15	2.1629197955259763e-15	1.677452406606542e-15	1.4657558763791505e-15	1.9567987752668756e-15	2.5614803915712578e-15	2.9057115203720033e-15	2.6045271560800163e-15	2.4763669779718147e-15	2.26106673931957e-15	2.7053537190012376e-15	3.1502870518157246e-15	3.384575393709514e-15	3.141821723904019e-15	2.6831437051270857e-15	2.426298533919749e-15	2.565758008550008e-15	2.8814860471531506e-15	3.1652470781824267e-15	3.3050838670253398e-15	3.1345380686909826e-15	2.8632366879262683e-15	2.4882478884086208e-15	1.8144515811653805e-15	1.4581686456790318e-15	1.3542558808048631e-15	1.420745098807316e-15	1.6681404476132755e-15	1.7023248058225722e-15	1.412809155908292e-15	9.400040526666387e-16	5.911848497674391e-16	6.877890169455231e-16	7.542621782968954e-16	1.3670558649961558e-15	1.3636832029584798e-15	1.4655588880397734e-15	8.230344536341876e-16	4.4748666463447666e-17	-7.471845442772135e-16	-1.1900893149721304e-15	4.8456406994651055e-18	3.9982194970867313e-16	2.2523460938231626e-16	-3.0751734333306344e-16	-2.5680583609560906e-16	1.003560897137971e-16
92	3.0170432963149373e-15	2.287595095674888e-15	1.8835251153911422e-15	2.074975430086194e-15	2.506069979316441e-15	3.2362431819808997e-15	4.023902452563258e-15	4.707260514363502e-15	5.040316440117973e-15	4.4087942086380344e-15	3.5023755706859228e-15	2.5084393283280546e-15	2.601028570830831e-15	3.301614039335287e-15	4.060183582553896e-15	4.432541607408674e-15	4.351673206224168e-15	4.616829726311453e-15	5.482174428683183e-15	6.478875989566867e-15	6.747125028203335e-15	6.654311401614513e-15	6.836535612107291e-15	8.09044092897961e-15	9.39999692054861e-15	9.421352519117476e-15	7.751973985651093e-15	6.206541486709227e-15	5.7167896622587245e-15	6.8375120767785474e-15	7.62012162047563e-15	7.139524355307887e-15	6.134957792555649e-15	6.1358322677567736e-15	7.239943844501581e-15	7.67355745911156e-15	6.9402100579648004e-15	4.991545791213248e-15	3.922411896663377e-15	3.5546360935292915e-15	3.871323625273811e-15	3.979105730056985e-15	4.7770797021150615e-15	5.048823601237308e-15	6.477957145570038e-15	7.498119359335368e-15	7.981833535559182e-15	7.982320001922858e-15	7.886108505771087e-15
93	2.0993545060268583e-15	1.9217868760621213e-15	1.7632959371708872e-15	1.5102352060326893e-15	1.713484241592277e-15	2.0314607762698424e-15	2.288185967230248e-15	2.298067527510936e-15	2.646628790812362e-15	3.00435019956629e-15	3.4076223146806103e-15	3.806759801568629e-15	3.4381135164623015e-15	2.6686595313889604e-15	2.0938561580493035e-15	2.2441073194462084e-15	2.755392032689164e-15	3.195396146945862e-15	3.0327302148456943e-15	2.7159510222829817e-15	2.6034214102100395e-15	3.219383961270014e-15	3.911259656651187e-15	4.221834771938326e-15	3.947357356078351e-15	3.1883358340862344e-15	2.558365589621806e-15	2.0639199427694467e-15	1.956268111392372e-15	2.3312235358969583e-15	2.6028644554813687e-15	2.6356499275937295e-15	2.1578537094698143e-15	1.7298496393561784e-15	1.624895151258651e-15	2.222068166810878e-15	2.7642501169399067e-15	3.368695554548549e-15	3.241166511501709e-15	2.902979899830209e-15	2.547899507469971e-15	2.486078440052197e-15	2.685348081079809e-15	2.6500592928223826e-15	2.6239584300123646e-15	2.6048905334917996e-15	2.6874061555258877e-15	2.83859435033804e-15	3.2139922043480025e-15
94	-5.672015956103257e-15	-7.323299867140521e-15	-8.240429956037523e-15	-9.046861451000609e-15	-9.910400869318353e-15	-9.774914955567953e-15	-8.135583936409271e-15	-5.759883544972092e-15	-4.199600364222849e-15	-4.6093047152107774e-15	-5.707000928305297e-15	-6.9583292785409565e-15	-7.233799331209684e-15	-7.505191358965119e-15	-8.122177291402022e-15	-8.632086784334164e-15	-8.4671826711746e-15	-7.588046113670137e-15	-6.797435010973979e-15	-6.688807779626546e-15	-6.81704432183708e-15	-6.51671812755781e-15	-6.036070608242356e-15	-5.2559666041779745e-15	-5.67564010612256e-15	-6.487381620301366e-15	-7.00851634079513e-15	-6.3967453790974955e-15	-5.116362440194437e-15	-4.693365853594882e-15	-5.40611854985698e-15	-6.7663679573798465e-15	-7.277670775537455e-15	-6.44463257703133e-15	-4.771650513596027e-15	-3.856786875069767e-15	-4.052431911481488e-15	-5.666528026860574e-15	-7.364388548677568e-15	-8.872379693877835e-15	-9.274381456419644e-15	-8.51387619456131e-15	-7.708322440860196e-15	-6.102746188534827e-15	-5.919581548833908e-15	-6.6331757420691e-15	-7.396872621887093e-15	-7.055330565159017e-15	-5.664459724598882e-15
95	4.646804364633278e-15	3.833633674622226e-15	4.007940909861306e-15	4.360306602495473e-15	4.950737485489406e-15	5.453855320123566e-15	6.379232773744056e-15	7.22002132870133e-15	7.693883493969923e-15	7.04101455833506e-15	6.208836585633699e-15	5.932323538009234e-15	6.1125487088437505e-15	6.142421110741142e-15	6.026138362389842e-15	6.3097664518771724e-15	7.172427520826495e-15	7.763693294121005e-15	7.612100494260487e-15	6.945580091085144e-15	6.6818459334572975e-15	7.477406974030882e-15	8.519411143999765e-15	9.231626937491262e-15	8.87052146811933e-15	7.902683153967247e-15	7.383916820571165e-15	7.336441234222677e-15	7.392581929626416e-15	7.162546534180256e-15	6.353729952455756e-15	5.6818479563517765e-15	5.249435420685179e-15	5.22690440701699e-15	5.1037153838030764e-15	5.166423497934682e-15	5.800325611072894e-15	6.710421172849368e-15	7.17811255598298e-15	6.511652347980464e-15	5.408412454306395e-15	4.929870259198319e-15	5.308390332998596e-15	6.287730222903235e-15	6.654242563240804e-15	6.557517945660165e-15	6.4841523954518475e-15	7.046248398896502e-15	7.482251952492812e-15
96	4.506675253841194e-15	4.948927747282494e-15	5.616473738282777e-15	6.255144105727235e-15	6.345251673670371e-15	6.13009506414715e-15	5.473851864109577e-15	4.7587299304054744e-15	3.732264587339081e-15	3.4230580321119865e-15	3.4829120786042606e-15	4.385279470480122e-15	4.908710788232813e-15	5.1835666381197474e-15	5.5269445736821075e-15	6.217127982287413e-15	6.999068875129259e-15	7.059943388596647e-15	6.740710185736182e-15	6.347597538301744e-15	6.108696590652554e-15	5.803797530001822e-15	5.5189694452482134e-15	5.20732866026462e-15	5.699980937991012e-15	6.5336147117102426e-15	6.887630418993972e-15	6.773819885888699e-15	6.94454974000444e-15	7.274289367622961e-15	7.67957398635467e-15	7.72739034345151e-15	7.847819317759166e-15	8.493947129014667e-15	9.457376269572099e-15	1.0266899614572851e-14	1.0023265923437958e-14	1.0068643692625941e-14	1.062869059668414e-14	1.193324524948247e-14	1.2464451755354068e-14	1.2326185404599488e-14	1.2132622257238184e-14	1.199781509222013e-14	1.3094075134387887e-14	1.362520115918018e-14	1.3856388862630126e-14	1.3537714577442238e-14	1.3750007904858323e-14
97	-2.68964430143785e-15	-3.3302774168378178e-15	-3.693438085647936e-15	-3.060250398381652e-15	-2.203458243395211e-15	-1.552049427902533e-15	-1.5645901359508224e-15	-1.9198765870588755e-15	-2.393175256426205e-15	-2.1998324016575546e-15	-1.5379835782048858e-15	-1.3037819635808076e-15	-1.1612929806652027e-15	-1.2306942429080203e-15	-8.495520296947943e-16	-2.6549835126541826e-16	-6.402714746600043e-16	-2.1435138602981883e-15	-4.235543916091389e-15	-5.787490036647852e-15	-6.4663675402547696e-15	-7.221206891864364e-15	-8.055542477932893e-15	-8.644895919611307e-15	-8.363000481505736e-15	-7.570068828950463e-15	-7.026203791667271e-15	-7.195592419762315e-15	-7.37279621865804e-15	-7.250126208239559e-15	-7.077269867519003e-15	-7.203526030950394e-15	-7.562524651948333e-15	-7.818271048131875e-15	-7.49344765070721e-15	-7.294547434168746e-15	-7.391499428359435e-15	-8.227297882811472e-15	-8.334349846113485e-15	-7.661198910144861e-15	-6.77412171738822e-15	-6.6896316291945836e-15	-8.092138887827539e-15	-1.049189006199757e-14	-1.1805515690629939e-14	-1.1600317916140699e-14	-1.0922290135719542e-14	-1.0858126100159819e-14	-1.1982903219707196e-14
98	-3.041268722884013e-15	-3.593223385494e-15	-4.00950146365283e-15	-4.197686401243102e-15	-4.252467705613824e-15	-3.410756876975821e-15	-2.699608109872835e-15	-2.2953204691164055e-15	-2.7293083964019763e-15	-3.2668907915066257e-15	-4.439162447427783e-15	-5.7914105922476145e-15	-7.266555756939824e-15	-7.830592368302394e-15	-7.284781661403446e-15	-6.049264997714019e-15	-5.766722493285392e-15	-6.4513621774513036e-15	-7.742351170836817e-15	-8.35829314171332e-15	-8.482483747524449e-15	-8.588365743089883e-15	-9.090692710311195e-15	-8.91254946692276e-15	-7.25646794714758e-15	-4.682086927812791e-15	-3.039551324924545e-15	-2.6193861658532864e-15	-2.9434622435531734e-15	-3.4812969100018425e-15	-4.1643284099553424e-15	-5.351444108986044e-15	-6.2620579322176886e-15	-6.2457608754723926e-15	-5.291105571152577e-15	-4.581583995735637e-15	-5.815234199859527e-15	-8.722772690821265e-15	-1.1758398467770105e-14	-1.3091970777620715e-14	-1.221094726731427e-14	-1.0475710686681788e-14	-9.044654431750888e-15	-9.802976092022927e-15	-1.0225360364890086e-14	-9.799024879137296e-15	-9.327775673390248e-15	-9.527432214969185e-15	-1.0325209082881207e-14
99	-1.8520126603806207e-16	-6.784848524565354e-16	-4.103582572603166e-16	-7.898831110857009e-16	-2.2636342272209098e-15	-4.189552258090558e-15	-5.4641289712445015e-15	-5.392252186998262e-15	-3.901405749461448e-15	-3.1272159839570662e-15	-3.424797705649887e-15	-3.625363204848392e-15	-2.529607094398711e-15	-1.6997126058420798e-16	2.2527965041693927e-15	2.76623591044113e-15	1.297560926328313e-16	-3.7694274431412274e-15	-7.086559706288817e-15	-8.728912980384837e-15	-9.93033526731514e-15	-1.1301981152445868e-14	-1.3100108706485274e-14	-1.4369340617196538e-14	-1.47855447605757e-14	-1.5169824289465668e-14	-1.5903624684828877e-14	-1.6372202683227206e-14	-1.600028056220486e-14	-1.466434570274998e-14	-1.3845877556026604e-14	-1.431239116604922e-14	-1.5957684033229626e-14	-1.7711119108704425e-14	-1.9444806464855924e-14	-2.1573812079168406e-14	-2.446773832103668e-14	-2.7765876067235355e-14	-2.9739089828380004e-14	-3.0388353846957e-14	-3.050588659257851e-14	-3.190648280481282e-14	-3.3455048056870565e-14	-3.5584540079890545e-14	-3.5633269316127343e-14	-3.3872277583748644e-14	-3.265653558420452e-14	-3.2896188294496495e-14	-3.469696930106844e-14
100	5.32620800823578e-15	5.285385889326772e-15	6.76928136761131e-15	8.030017334518289e-15	8.848418607102631e-15	9.736723428363705e-15	9.281703761786783e-15	6.62382140977258e-15	3.0876970426763493e-15	1.3655674934296464e-15	1.5647115439375265e-15	2.4234788574053575e-15	1.7497331265556713e-15	3.457418923940163e-16	1.6778187073045813e-16	1.7971526693241406e-15	2.1279778175577418e-15	-1.0297401231309024e-17	-3.551577005798434e-15	-5.659307746954398e-15	-6.027203303671991e-15	-5.942228451167259e-15	-6.864880676870884e-15	-7.428273697845041e-15	-6.967156785914924e-15	-5.567353708792571e-15	-4.870475919371781e-15	-4.940245395016848e-15	-5.737406949212778e-15	-6.63844385764781e-15	-7.777524574259978e-15	-8.643543627381675e-15	-8.582134580032691e-15	-7.673325665909499e-15	-7.39524852895612e-15	-8.250811697797955e-15	-1.0415080365576742e-14	-1.1948335813127545e-14	-1.2066452443396585e-14	-1.1671447389830176e-14	-1.2176073778729191e-14	-1.4353195452916164e-14	-1.597928784899894e-14	-1.763227782788377e-14	-1.7146851613929138e-14	-1.5487961866334644e-14	-1.411423933852069e-14	-1.3509966570651928e-14	-1.4733678281979793e-14
101	1.1775250321895236e-16	-5.898308826516954e-16	-8.603181543903832e-16	-1.1129597233248427e-15	-1.3732758404274915e-15	-1.4296089013947384e-15	-1.3918472764988888e-15	-1.1756956853989717e-15	-1.5009613027005683e-15	-1.976160418458188e-15	-2.955218801628431e-15	-3.496290353407073e-15	-3.4438304819223496e-15	-2.4390322573942198e-15	-9.607292436094964e-16	3.6782779056733654e-16	1.0495768426209513e-15	1.0715980289084822e-15	1.0130323876198494e-15	1.1706398117721587e-15	1.2748959906456345e-15	1.1888181723647234e-15	9.5620959697245e-16	1.5808499983550868e-15	3.0928203526498922e-15	4.653639218083204e-15	4.934927513523812e-15	4.589738761836677e-15	3.805801181545041e-15	3.597055843151848e-15	3.728137766415114e-15	3.646352277578576e-15	3.5312732235526762e-15	3.616233794331141e-15	4.1701841831643036e-15	4.631622158693203e-15	4.875261227284009e-15	4.460589812704242e-15	4.631512224100808e-15	5.249961081895061e-15	5.95040619204409e-15	6.393732976468411e-15	7.302568266124144e-15	6.824742832678336e-15	7.33920330403225e-15	7.823344611956702e-15	8.221764340768134e-15	8.210835687742638e-15	8.237217191432985e-15
102	6.5754984337576466e-15	6.417844401027761e-15	6.750581381324755e-15	6.870394389053252e-15	6.926503364979403e-15	7.193871418785691e-15	7.571117027156504e-15	7.526719047112593e-15	6.110729488672163e-15	4.010995648245643e-15	1.8894434505865153e-15	9.483295547871877e-16	1.6106734891111304e-15	2.8674509203783467e-15	3.798535478429511e-15	4.51602104710857e-15	5.2242971683509334e-15	5.626290378024467e-15	5.188168333931232e-15	4.260724850527074e-15	4.1456216204577304e-15	5.4060796436700915e-15	6.6965707791274076e-15	7.158837628422796e-15	6.184453013148427e-15	5.800108783746408e-15	6.654754880428391e-15	8.095585935028323e-15	8.383305969565512e-15	7.528854262933845e-15	6.778876337715407e-15	6.922029806028645e-15	7.773428334543961e-15	8.619298337776279e-15	9.583953870673604e-15	1.061417064546392e-14	1.1094690510385462e-14	1.010173385434579e-14	8.95353501607615e-15	8.799243775108979e-15	1.0334114087360985e-14	1.2493729526105392e-14	1.3519703556336363e-14	1.4201189854847873e-14	1.4612567557133023e-14	1.5170057186228883e-14	1.5429038192226754e-14	1.5467827955416752e-14	1.5547617705937668e-14
103	-6.636653650613228e-16	1.6462579306944223e-15	4.177156950061881e-15	5.024750870127733e-15	4.344038320534971e-15	4.0144764357955405e-15	4.432330111997219e-15	4.537041480779489e-15	2.706076550531925e-15	5.242322116105278e-16	-4.938792606583704e-16	1.069236783723643e-15	2.9315991310491948e-15	3.73713776638322e-15	4.0077641892653775e-15	5.412400590018811e-15	7.778118788598919e-15	8.876264452205162e-15	7.56213057503034e-15	5.203571660396296e-15	3.923886192386411e-15	3.902555068246719e-15	3.817391745215657e-15	2.708880865721928e-15	1.8039504790536024e-15	2.3935155013056306e-15	3.743253800687399e-15	4.385854285650939e-15	4.317055752418925e-15	4.306857005444226e-15	4.964528879499738e-15	5.830075660661841e-15	6.36830394837835e-15	7.039942036058498e-15	8.171702861362902e-15	9.481996191542732e-15	9.174363714601032e-15	8.242994551128707e-15	8.042589633023146e-15	9.802905873163915e-15	1.1637879720317063e-14	1.1697970557082052e-14	1.1051046760330697e-14	8.963474639345209e-15	8.961652658404543e-15	9.279292023665542e-15	9.88207410156662e-15	9.866375134596312e-15	9.832879807094589e-15
104	2.6946628535760346e-16	5.668076997183811e-16	4.190807692000367e-16	-2.1407049903026827e-17	-1.8459578957304075e-16	-4.45221483024352e-16	-7.001234529468551e-16	-3.507901306258608e-16	1.3653069776281022e-15	2.911286151103964e-15	3.6960827079113616e-15	2.5579413002983153e-15	1.3724602819150645e-15	1.5162060201833782e-15	2.6431651370275985e-15	2.8231901903254457e-15	1.9363941060341114e-15	1.1296850250772762e-15	2.392278238561817e-15	5.3290055302344355e-15	7.776338307388048e-15	8.029993915770345e-15	6.648983548861706e-15	5.329399011587613e-15	4.822350784801357e-15	4.4940801578413285e-15	3.85393156491119e-15	2.7529997808708153e-15	1.9951925208780585e-15	1.678629376040706e-15	1.2450824990523343e-15	3.1254454107152467e-16	-7.307198340690514e-16	-8.038675589771861e-16	1.9861140031874007e-16	1.087944676427753e-15	2.252237328523549e-15	3.1527312835737576e-15	4.313160911079696e-15	4.952689076266705e-15	4.6857683553400826e-15	3.6271116473711285e-15	3.790956661357137e-15	4.850062143286986e-15	7.193033624308058e-15	8.914828305895184e-15	9.334889850612255e-15	9.389115266141733e-15	9.94477342361606e-15
105	-3.676366738756759e-15	-2.9326403207137063e-15	-2.7767241643220166e-15	-3.2709565732507156e-15	-4.247923634677771e-15	-5.2920434947181274e-15	-5.887261525601906e-15	-5.8482454341202895e-15	-5.312501509133841e-15	-4.682658730994763e-15	-4.034662816874688e-15	-3.9989340875639e-15	-3.955259417906402e-15	-4.0318835078621796e-15	-4.456575859526135e-15	-5.204485665720783e-15	-5.594059131087846e-15	-5.154512114432883e-15	-4.773749973567726e-15	-4.805662112644142e-15	-4.8919424659982245e-15	-4.4174222304745514e-15	-3.6726325107807295e-15	-3.440741185915892e-15	-3.8696772868027246e-15	-4.980034810742015e-15	-5.8882543502884795e-15	-6.547614701383408e-15	-7.345664623767801e-15	-7.9911727085849e-15	-8.000732696417547e-15	-7.600738066974228e-15	-7.338370395872038e-15	-7.927592972212452e-15	-8.725632631497506e-15	-9.145981985000869e-15	-8.6900890384573e-15	-7.877383812095698e-15	-8.105298471254641e-15	-9.340973717334145e-15	-1.0400944809700517e-14	-1.0538587472746077e-14	-9.87051674933952e-15	-9.458291393969423e-15	-1.0272067531174836e-14	-1.0814518076450499e-14	-1.0718076716517354e-14	-9.750021568381898e-15	-9.066020708332611e-15
106	-4.637419325858026e-15	-5.124087395024511e-15	-5.323014466607085e-15	-5.6829581730563476e-15	-6.15663533882107e-15	-6.302030567490426e-15	-5.677078984467921e-15	-4.4554180442665855e-15	-3.87437817478779e-15	-4.240765213690583e-15	-5.266439836288404e-15	-6.375290598340744e-15	-6.836557545804074e-15	-6.90155952257289e-15	-6.958354840393984e-15	-7.127518039182731e-15	-7.249134548988004e-15	-7.017058619831524e-15	-6.3643739145870674e-15	-5.67837193061533e-15	-5.286660338321418e-15	-5.3064763065320595e-15	-5.6090465720704685e-15	-5.395261441503066e-15	-5.003253558326898e-15	-4.769224278366328e-15	-5.1435808394177785e-15	-5.8079351292636255e-15	-6.01972532526442e-15	-5.829567679863368e-15	-5.3538858417029005e-15	-5.3304315237860076e-15	-5.337198205118182e-15	-5.163838585439274e-15	-4.5115788667137365e-15	-3.825362940655487e-15	-3.842808045396165e-15	-4.249589549112217e-15	-4.897111431600398e-15	-5.387687059811656e-15	-5.572830064485108e-15	-5.083815438359736e-15	-5.421396894223044e-15	-3.917559082957396e-15	-3.467113444980876e-15	-3.669816264492095e-15	-3.825612490349625e-15	-3.807441514051394e-15	-3.385822168690939e-15
107	4.728225105742526e-15	3.1983347114918945e-15	2.1985107072526453e-15	1.8439987164507695e-15	2.7785728326747343e-15	3.7376884716728005e-15	4.333158040402894e-15	4.598005382645408e-15	4.639471701223353e-15	4.779629868726055e-15	5.308243812963571e-15	5.121358615009379e-15	4.568336776970239e-15	3.54453954427769e-15	2.8698107533749562e-15	2.794160578736629e-15	3.3845361116680167e-15	4.235944492551058e-15	5.3699960238774154e-15	5.991049945501481e-15	5.6380762549303075e-15	4.945161495466181e-15	4.712353119216209e-15	6.201080891788035e-15	7.738891400110167e-15	7.844984470638864e-15	6.577812207263441e-15	5.246731242244259e-15	4.7875247850950775e-15	5.478988603499912e-15	6.098184368654737e-15	6.0513670150926155e-15	5.622369353032455e-15	5.707306323617541e-15	6.543729464951781e-15	7.062629465727142e-15	6.937201539917994e-15	5.9056398773565944e-15	5.405554977762412e-15	5.391056569273559e-15	5.628417224021254e-15	5.5203429638690475e-15	3.531509396281654e-15	4.801788409443299e-15	6.056202579309889e-15	7.547521203464754e-15	7.975257370168785e-15	7.442339463266977e-15	6.526339777043399e-15
108	-1.6397173169344023e-16	-1.0573889256792108e-15	-1.2896455869376013e-15	-1.2936986702583586e-15	-1.0298609113950857e-15	-1.47347580243408e-16	1.1936796468921373e-15	2.4231885514387664e-15	2.229683047957098e-15	5.490073458705858e-16	-1.6204029954897934e-15	-3.129639776091993e-15	-3.3372972932699942e-15	-2.775586031975289e-15	-2.1519963477455355e-15	-1.8907297315619023e-15	-1.844734077018762e-15	-1.6902378194291852e-15	-1.3084952586500284e-15	-8.925589959082935e-16	-5.007429837797567e-16	2.0047875812335807e-16	8.997721343858665e-16	1.7005818186620418e-15	1.5820494625778387e-15	1.11588698341891e-15	6.285902067203605e-16	7.444582181181733e-16	9.783074372904513e-16	6.771170059993674e-16	1.094230308419802e-16	-2.2569045775274274e-16	2.655343110720794e-16	1.1769140852727886e-15	2.062865897227451e-15	2.6662964660323722e-15	2.2734659366213133e-15	1.6649330971762857e-15	9.62496434763816e-16	1.065505855268859e-15	2.098225741130213e-15	3.948942891138363e-15	4.691254198476788e-15	6.212897782563695e-15	6.720395782009641e-15	6.720562882223059e-15	6.4376195084334855e-15	5.9363423564657605e-15	5.740644307201396e-15
109	2.971561838345755e-16	8.799276641705917e-16	2.3377874899368254e-15	2.8081271368712832e-15	1.794401876430459e-15	3.925740840871422e-16	7.977623510330837e-16	3.0708083645300264e-15	4.875895873865942e-15	4.3265396616724336e-15	2.2114263546322405e-15	9.139269619901755e-17	-4.9792846099148e-16	-2.1919797658177228e-16	4.625654459077915e-16	1.4736137380503918e-15	2.4568212155729814e-15	3.0745060335394795e-15	2.7699038453921096e-15	2.0847265866739953e-15	1.8984711897368976e-15	2.917313253995378e-15	4.466232271986269e-15	6.167310661464472e-15	7.136375393648052e-15	7.129261365943588e-15	6.29194824509721e-15	5.7188494847273755e-15	5.242111581919576e-15	5.626506691519355e-15	5.715460767320387e-15	4.848286282987684e-15	3.6816272654469776e-15	3.6315537918346464e-15	5.087438211174391e-15	6.3948453255663866e-15	6.350149674180996e-15	4.5579760602518335e-15	3.446191059920803e-15	3.4890250038993828e-15	4.349098633665708e-15	4.489705938288234e-15	3.3524545121012496e-15	3.518239733989659e-15	4.510031888113942e-15	5.62922560261109e-15	6.443768088831778e-15	6.73026066156387e-15	6.71007294708288e-15
110	5.994772293781593e-16	-1.3405534787680013e-16	-6.659383502197034e-16	-1.0274707845648787e-15	-1.160412448879942e-15	-9.552135890877361e-16	-4.45602936054439e-16	5.686929714811421e-16	1.4028832993921095e-15	1.2607353800375785e-15	-2.2006302983281973e-16	-1.5890537276195442e-15	-2.1107034782712432e-15	-1.717121135521041e-15	-1.1934687064191851e-15	-9.12633631463958e-16	-6.928446309905065e-16	-4.0637607785072236e-17	9.597961095756672e-16	1.8933997367173297e-15	2.3409143867503427e-15	2.647480214193874e-15	2.97736096516069e-15	3.654454335782605e-15	4.5795364183050425e-15	4.7634021419910026e-15	3.8002768512562256e-15	2.6359158277279627e-15	2.3320644440679075e-15	3.2181859660382106e-15	3.871898278758915e-15	3.0881147366630564e-15	1.4669366145904374e-15	7.746696786221596e-16	1.6823806140979206e-15	3.131804444174115e-15	3.050313098606034e-15	2.4653119544590535e-15	2.0078636450168804e-15	2.627690596080759e-15	3.3015124742917696e-15	3.493369619107794e-15	4.4984663270072635e-15	3.893333201699637e-15	4.649506141493175e-15	4.701083249176222e-15	4.247556363224975e-15	3.7352396895880115e-15	4.251371149250165e-15
111	4.936484270053097e-15	4.310021108172071e-15	4.4983187679995374e-15	4.62555176699002e-15	4.4262357764103625e-15	3.959045985581154e-15	3.559413814383721e-15	3.5955834332455806e-15	3.2722074512568795e-15	2.4837127657656607e-15	1.0882225226630557e-15	3.567752231012031e-16	5.493689156071147e-16	1.3875902605643754e-15	2.2732544357874485e-15	3.2286488408960055e-15	4.368607234746732e-15	5.478001718147902e-15	6.030177850603865e-15	5.838030164863611e-15	5.495065484358714e-15	5.87960043024992e-15	6.79494442516326e-15	8.089425561762078e-15	9.137655880037096e-15	9.870371019091241e-15	1.0274238048525168e-14	1.068368726909034e-14	1.0527396140642704e-14	9.850620946415361e-15	8.882114289601067e-15	7.868403539832327e-15	7.370838149599519e-15	7.281409213884975e-15	7.582177575911004e-15	8.083903601889413e-15	8.302941302466106e-15	8.712066730212967e-15	9.121919663907184e-15	9.855411746910926e-15	1.0879143481551777e-14	1.231831570102399e-14	1.3986275886779638e-14	1.4037656384978012e-14	1.4219018759371112e-14	1.40987946452106e-14	1.4431599788931137e-14	1.4596406433587415e-14	1.468447307612967e-14
112	-1.4424968905612876e-15	-7.824418745443873e-16	7.0789830814468e-16	2.3042625665392925e-15	3.3300660103882943e-15	3.896912949656483e-15	3.700254088817834e-15	3.074967918876616e-15	2.4535537355725205e-15	2.5819770582346393e-15	2.5835835087531645e-15	2.9269999952140724e-15	2.6922903557002578e-15	2.6038186575362135e-15	2.9350699352073594e-15	3.7584380675659736e-15	4.056268173437475e-15	3.4019370324049694e-15	2.0629283613633675e-15	1.109985431512658e-15	8.6693945994748e-16	9.555476902538952e-16	6.797209017616323e-16	-2.276672753884037e-16	-4.0148812546582117e-16	2.83154966339121e-16	1.0294105982581158e-15	1.0830881841416418e-15	8.432814656911763e-16	6.644693328121186e-16	8.254310925352536e-16	1.1881902518615075e-15	1.4842916111440864e-15	1.9777659216203248e-15	2.5602221723106872e-15	3.2940446917428467e-15	3.0760730952061595e-15	2.7881337144474182e-15	2.6111968879882446e-15	3.371328777285797e-15	3.9266999516820515e-15	3.2432978490065086e-15	3.079961901271708e-15	1.613547966748982e-16	-4.1139892254149106e-16	-1.0040899178304275e-16	5.708054882385462e-16	7.092741359202574e-16	5.428702223877681e-16
113	-3.819378974123859e-15	-2.7548150349116367e-15	-2.614326425803482e-15	-3.285897920112828e-15	-3.65737884808608e-15	-3.997498200331468e-15	-3.573735912527975e-15	-2.48630064422252e-15	-9.382515381345975e-16	-6.660368601660231e-17	2.9994244556900823e-16	-6.32482428716797e-16	-1.2776324750538778e-15	-1.4928677558488255e-15	-1.2322416700111714e-15	-1.1463567367417397e-15	-7.568030730882544e-16	1.2595901012536667e-16	1.644457360108695e-15	3.066442834706018e-15	3.656278148976317e-15	3.174482977509305e-15	2.061986080313554e-15	1.1775332903130768e-15	3.318295635304507e-16	-8.634466899430173e-16	-1.7095020241604216e-15	-2.3735478850224014e-15	-3.0359120112619926e-15	-3.743613946236057e-15	-4.671734752738586e-15	-5.513874784156611e-15	-5.511200880587645e-15	-4.461109815126428e-15	-2.735227899049783e-15	-1.5264843125927284e-15	-5.663678183338097e-16	-4.2930699645870234e-16	-5.867924465787411e-16	-1.6467828927780756e-15	-2.8980009074350294e-15	-3.702429255679122e-15	-3.583226084308695e-15	-2.838875976176372e-16	2.1833771724828775e-15	3.4490783660122303e-15	3.741489979188912e-15	4.286326447038227e-15	5.220467698132114e-15
114	7.053558212001135e-15	6.330031388303502e-15	6.5579007978441845e-15	7.621158964928761e-15	9.346615623220065e-15	1.0056524501854736e-14	9.637455922739388e-15	8.534034264591871e-15	8.065183622909205e-15	7.615784065735708e-15	7.057891358505153e-15	6.752551972401818e-15	6.654372526654855e-15	7.010082241826315e-15	7.428346485070619e-15	7.715958130173237e-15	7.928093217735326e-15	8.201016813157691e-15	8.494168946688935e-15	8.048143494755275e-15	6.8930574244960414e-15	5.743679335368972e-15	5.271588821676732e-15	5.845369397617246e-15	6.0032101990214314e-15	5.660209376792709e-15	5.0100519206608326e-15	4.602311105980751e-15	4.751189106364114e-15	5.067390691204002e-15	5.347220445730182e-15	5.730357207880157e-15	6.084204329111688e-15	6.797887064431472e-15	7.5143115456853e-15	8.562004026922803e-15	9.29161550946474e-15	9.82562171431375e-15	1.0036332292031107e-14	1.031016367686599e-14	1.0669224807835414e-14	1.1038174551616633e-14	1.036874662511729e-14	1.0215084216129135e-14	9.897902591421609e-15	9.976498244415204e-15	1.0172886032841566e-14	1.0134506844748265e-14	9.5105625143279e-15
115	-7.43649745508231e-16	2.302492477829764e-16	1.6127584333892642e-15	2.958902936183006e-15	4.131873116062935e-15	5.090288576709454e-15	5.090892560035875e-15	4.008154225737492e-15	2.3102113080250464e-15	1.2458228048184915e-15	1.1341729794516406e-15	2.3885224426073943e-15	2.966669276877928e-15	2.9191580503333946e-15	2.873487101294828e-15	3.784098756298021e-15	5.009871585254381e-15	5.296143570928676e-15	4.2659153965716055e-15	2.9014452116982557e-15	2.2624608234561577e-15	2.2475495356451597e-15	2.1530272153487277e-15	1.4363032390970583e-15	1.0466960767662619e-15	1.5047829356283804e-15	2.050051656818138e-15	2.049314018400452e-15	2.197739009091362e-15	2.6236953456406644e-15	3.1992900882073786e-15	3.224813777312919e-15	2.703397433599668e-15	2.9205228161084512e-15	4.18453771294697e-15	6.118534724503114e-15	6.640441495695502e-15	6.552360596635443e-15	6.493729554619472e-15	7.65044824676912e-15	8.401705520754313e-15	7.538801812558298e-15	6.420206713446539e-15	3.935589614002977e-15	4.013563920526904e-15	4.869254870510804e-15	5.955274828339428e-15	6.3877240491460135e-15	6.863427871343788e-15
116	5.031388818918328e-15	4.458672566071338e-15	5.640282661161753e-15	7.163263499322912e-15	8.585018431980264e-15	8.766101351938392e-15	8.292459610194783e-15	7.866027821773688e-15	7.960139321035057e-15	7.745353500809216e-15	7.0427529849697895e-15	6.959016185262995e-15	7.521731808913031e-15	8.733422294930217e-15	9.796128663709911e-15	1.004310166741722e-14	9.79786596317036e-15	9.428433677972167e-15	9.14003869939085e-15	8.137473301270504e-15	6.414706453784387e-15	4.781509625982087e-15	4.092711946387106e-15	4.6813505838774795e-15	4.974650623841337e-15	5.018456159341853e-15	4.827092975420445e-15	5.5974740773843714e-15	6.527590467872614e-15	6.635564396930943e-15	6.251715779415295e-15	6.404932169709873e-15	7.431579609078589e-15	8.791312324107343e-15	9.077816455461399e-15	8.988976583432221e-15	9.177220372404422e-15	1.059740367054401e-14	1.206220467124894e-14	1.2735007190795214e-14	1.2065005705377937e-14	1.1137976079168755e-14	9.741445679871008e-15	9.517275906201234e-15	9.447881889620804e-15	9.450716688474058e-15	9.466651284404564e-15	8.970125965892174e-15	8.24422128173718e-15
117	1.823982260423192e-15	2.494952872074359e-15	3.0895964651523e-15	3.1460053724735768e-15	3.5337582418208523e-15	4.152396225274278e-15	3.687828830909422e-15	1.9097438331368114e-15	6.215138859249246e-16	7.699191485005127e-16	1.6613042845554812e-15	2.148263117254823e-15	1.2833351516197637e-15	8.540385291233662e-16	1.909578007955667e-15	3.255995005948322e-15	1.9985129008201275e-15	-1.6401444256280757e-15	-5.217944729515363e-15	-6.3765648282690636e-15	-5.897392628629084e-15	-5.7841053524377136e-15	-7.117856524977094e-15	-8.34930795539622e-15	-8.261389559602274e-15	-7.409513129265737e-15	-7.456866811602915e-15	-8.323732776944087e-15	-8.93954697044775e-15	-8.602849677054653e-15	-8.020804449694997e-15	-8.221079138949793e-15	-9.21674225892707e-15	-9.599744239782825e-15	-9.207206827367565e-15	-8.485612884532092e-15	-9.303875115832355e-15	-1.0837577291680935e-14	-1.2066280286736842e-14	-1.1639245638750479e-14	-1.072407004496206e-14	-1.1113881093457263e-14	-1.3122892523779548e-14	-1.541027361681522e-14	-1.6042538041775436e-14	-1.498233267254718e-14	-1.4168352277242983e-14	-1.472858321385747e-14	-1.6076773270416413e-14
118	1.4187378941389425e-16	-8.978124352164278e-16	-3.901180552365721e-16	3.829372289447603e-16	8.258082650138618e-16	9.391832890786602e-16	1.0535602353752906e-15	1.2716928293771778e-15	1.808891186168338e-15	1.4275298096218508e-15	6.998073722387856e-16	1.2178087836265178e-15	2.512707589938181e-15	3.8189838203026336e-15	3.914646494441955e-15	2.8070182230504004e-15	9.142967514972646e-16	-6.744617867628247e-16	-2.0961694751064564e-15	-3.671378223613357e-15	-5.438018294383171e-15	-6.384236440229516e-15	-6.238081943288995e-15	-5.59432720496365e-15	-5.470491471867592e-15	-6.4013737899328224e-15	-7.878196313442949e-15	-8.767120192447467e-15	-8.669946909596967e-15	-8.227880460234121e-15	-8.380994873576418e-15	-9.035799923838664e-15	-9.861392785943206e-15	-1.0198985941852466e-14	-1.056496128724788e-14	-1.0965336792105933e-14	-1.1598176393673931e-14	-1.158406363992336e-14	-1.0852413591950036e-14	-9.624265551698853e-15	-9.02036493381699e-15	-9.933999817531207e-15	-1.1424519283402945e-14	-1.4082484205153688e-14	-1.494661043060862e-14	-1.4188171003507749e-14	-1.3128774109366384e-14	-1.3140631878677807e-14	-1.4354621238013217e-14
119	3.535404367169002e-15	4.823014121579914e-15	6.203473954764837e-15	6.837801567573056e-15	6.8466559047626174e-15	6.979663412931077e-15	6.700889110455831e-15	5.678477942136032e-15	3.8829011184532124e-15	3.1597896022298992e-15	2.946146345606433e-15	3.620143146058873e-15	3.988230522745794e-15	4.274847119267076e-15	4.848664159113062e-15	5.748898624184231e-15	5.921350676414174e-15	4.9782791725802736e-15	3.4587990941752707e-15	2.5558877715573047e-15	2.4268589464532916e-15	2.5081403673178174e-15	2.070721130538892e-15	1.1457920761858288e-15	9.168384058352227e-16	1.347596888780332e-15	1.9418179995770917e-15	2.0377885721768544e-15	1.826443303077394e-15	1.5216196732050229e-15	1.4231252802786243e-15	1.6983573046428929e-15	2.1265467523055675e-15	2.614368383847063e-15	3.0089210861559867e-15	3.558684720881428e-15	3.3375924504786234e-15	2.8708013635895327e-15	2.359212792718599e-15	2.66827305673136e-15	3.1584557118519248e-15	2.6736868407839984e-15	2.3354467276466326e-15	-5.575718003574461e-16	-1.0721416337439532e-15	-1.9400687190875271e-16	1.0712102666198277e-15	1.364865269079168e-15	5.502936859163236e-16
120	-6.8635588372972096e-15	-5.475861649338297e-15	-5.065723879924244e-15	-6.273909381563198e-15	-7.676886442825147e-15	-8.63211477576339e-15	-8.621508254904035e-15	-7.974509036344515e-15	-7.174111455613879e-15	-6.711632772295535e-15	-6.392471968905119e-15	-6.3685340469206785e-15	-6.1439387869421e-15	-6.0006846068233805e-15	-6.149663356510747e-15	-6.667508818698315e-15	-7.093923105373639e-15	-7.100627351679369e-15	-7.126722874429773e-15	-7.273173712656705e-15	-7.297802751489714e-15	-6.914755958315077e-15	-6.7294044457496475e-15	-7.17668713423147e-15	-7.760814753180438e-15	-8.411196684967742e-15	-8.548539011292328e-15	-8.694936532166398e-15	-9.359591470058038e-15	-9.844642898135795e-15	-9.899566095764592e-15	-9.748531266381798e-15	-9.85179827623124e-15	-1.0379787983431379e-14	-1.0765426510263293e-14	-1.0781333510366455e-14	-1.0639807033754285e-14	-1.003823495810888e-14	-9.934554951189907e-15	-1.0277742530097282e-14	-1.1008949699280926e-14	-1.1788738265445699e-14	-1.2553954479653203e-14	-1.2363155548229542e-14	-1.2635955464272522e-14	-1.2542290843721365e-14	-1.2485659334710137e-14	-1.1941690160087913e-14	-1.1392618121241488e-14
121	-5.416669201455455e-15	-3.505418679946699e-15	-3.1351531384281867e-15	-4.01766401208427e-15	-4.9688587897726324e-15	-6.130168956348723e-15	-6.758388776162382e-15	-6.355777494353074e-15	-4.713809316648829e-15	-3.727165570530476e-15	-3.315649474704664e-15	-4.063815867751223e-15	-3.944134771827004e-15	-2.864112588705842e-15	-2.026641355651944e-15	-2.9979464499541033e-15	-4.412204426148354e-15	-4.838796912678565e-15	-3.723234410373869e-15	-2.8194935853901696e-15	-3.307924099595063e-15	-4.69984177846546e-15	-5.105736628522416e-15	-4.047766752150707e-15	-2.5282608466390246e-15	-2.204973865010229e-15	-2.5501418945828023e-15	-3.478268946921556e-15	-4.094801375861655e-15	-4.322081024377594e-15	-4.004840125893911e-15	-3.2614800208371793e-15	-2.2984282529123136e-15	-1.785709628295105e-15	-1.7979261975505308e-15	-2.2382599400834775e-15	-1.5364030226652158e-15	-7.381995067162986e-16	-5.354340666799318e-16	-1.6597433739418735e-15	-2.5447118923669846e-15	-2.213973095962723e-15	-9.513799125048319e-16	1.3249216501062203e-15	1.8701673432888063e-15	1.6987398403692546e-15	1.6090308280567848e-15	2.002543542156971e-15	2.476919547439617e-15
122	-3.543097018465496e-15	-1.862879871994363e-15	-8.817342648541999e-16	-1.7897330574280735e-15	-3.278549485861136e-15	-4.727373113504905e-15	-5.213368174976021e-15	-4.8117240187682884e-15	-3.55384659256085e-15	-2.8173422682691987e-15	-2.3006788868361924e-15	-2.3977685911847474e-15	-2.4206523740149048e-15	-1.9566085865545805e-15	-1.188393539356651e-15	-1.0719496411386878e-15	-1.6203248414691972e-15	-2.5250095742787674e-15	-3.1617415084201602e-15	-3.254621344909671e-15	-3.1593800211420107e-15	-3.07951412601816e-15	-3.2592644444478376e-15	-3.51405141069951e-15	-3.1159189793140343e-15	-3.0030610287959515e-15	-3.1324417846395337e-15	-4.315781851395803e-15	-5.432855641052604e-15	-5.482397971256986e-15	-4.668938708851154e-15	-3.865297350565223e-15	-3.897263357122508e-15	-4.5435394023517685e-15	-4.9562430637585646e-15	-4.907577061045001e-15	-4.3153429062064995e-15	-3.582356711476334e-15	-3.646985342953446e-15	-4.30253661992031e-15	-4.884494288284499e-15	-5.093051444275477e-15	-4.103604447099268e-15	-3.870887946927828e-15	-3.920750567940363e-15	-3.994501155508574e-15	-4.1510051065882725e-15	-4.203262082942016e-15	-4.354360573372163e-15
123	2.554058170041773e-16	2.037010182414733e-15	2.594736222389587e-15	1.2891399125976086e-15	-1.6353876616618722e-16	-1.2127939604816659e-15	-8.961451881454457e-16	4.66562453646002e-16	2.3389699039490675e-15	3.3658104523283104e-15	3.7041149765294964e-15	3.0534103545492113e-15	2.6853970528752595e-15	3.1192001067436822e-15	3.9355710037439204e-15	3.9465010237471685e-15	3.5429111079386307e-15	3.067332783724964e-15	3.1656054316486308e-15	3.467770738563872e-15	3.5679677198136126e-15	3.665970970015066e-15	3.940225771416656e-15	3.9625070438567444e-15	3.593069698431066e-15	2.6442978873207507e-15	2.6170936991841705e-15	2.7455516391914352e-15	2.2611302983643684e-15	1.0385465577170633e-15	-1.8519047126145672e-16	-1.5670734718700178e-16	1.026594486556223e-15	2.372086439968036e-15	3.5988186108719e-15	4.941885500035243e-15	6.809878630250794e-15	8.029854045174592e-15	7.276303609354162e-15	4.99100151224993e-15	3.334714485883923e-15	3.179776013042494e-15	4.340795325137996e-15	6.2806439844039315e-15	6.968036577260711e-15	7.423808807688586e-15	8.5598964189416e-15	1.0474248072600485e-14	1.2054624661131894e-14
124	3.3381770537188835e-16	1.6442091969356807e-16	5.023665786055588e-16	7.887332720744142e-16	1.0691743143015727e-15	1.0391383247020938e-15	1.5619660998134379e-15	2.648017727624143e-15	3.81923281325795e-15	3.935201034668197e-15	3.2154194035736016e-15	2.5937295435353177e-15	2.2350295886729072e-15	2.0027539596041095e-15	1.5394000577584974e-15	1.2079760627207596e-15	1.603964873315594e-15	2.9137048191908866e-15	4.7169710578704404e-15	6.661230989857909e-15	8.253811056933647e-15	9.16379208248529e-15	8.61492819584411e-15	6.944115302479004e-15	4.765821540672911e-15	3.0326617621278848e-15	2.7238205426205826e-15	3.0088465258463738e-15	3.0452023719876714e-15	2.681934017402236e-15	1.858790296578402e-15	1.4066271604279163e-15	1.4935985042149342e-15	2.0713363959940516e-15	2.6947354347149338e-15	3.553551756269187e-15	4.5312880908395806e-15	5.912381471724962e-15	6.257227721276986e-15	5.2295536701969905e-15	3.5066182017535665e-15	2.6322019169581493e-15	3.3037394362037844e-15	5.07988737151706e-15	5.6267816385769415e-15	5.6042598290471405e-15	6.188102824428924e-15	7.786893473199948e-15	8.831460115258234e-15
125	-6.0628837910624526e-15	-7.252830806603091e-15	-8.80001127060496e-15	-1.0044748358284437e-14	-1.027266553191316e-14	-9.53949518468665e-15	-8.780079784657239e-15	-8.863111765251033e-15	-9.447074089911955e-15	-9.834813358617384e-15	-8.200583297114744e-15	-7.131434653883965e-15	-7.126497527788042e-15	-8.63017947069133e-15	-9.924062231122482e-15	-1.0459842937470928e-14	-1.0367285151208908e-14	-1.0454386233519219e-14	-1.0410489017376962e-14	-1.0082802627376716e-14	-9.49544399141563e-15	-8.879550642026083e-15	-8.124965423530435e-15	-7.35355189224555e-15	-7.0152388434033836e-15	-8.031106998022683e-15	-1.0120734607387789e-14	-1.1845404281288524e-14	-1.2336569693046226e-14	-1.1716426158057155e-14	-1.03004146444276e-14	-8.783402753355814e-15	-7.844966430530872e-15	-8.388299087919166e-15	-9.43823415394902e-15	-1.0544990303106453e-14	-9.494858943898475e-15	-7.909713904047622e-15	-7.728322685911368e-15	-9.651332029496604e-15	-1.16160250634635e-14	-1.0936157308946482e-14	-1.0269758958000103e-14	-8.021445119690888e-15	-7.996776679650271e-15	-8.828942104860576e-15	-1.0008332359286565e-14	-1.1626715869127696e-14	-1.3580098511460623e-14
126	-5.597341214723249e-16	-7.734247969121979e-16	-1.3179067973195614e-15	-1.9288754881337278e-15	-2.4661503672944035e-15	-2.994132946730607e-15	-3.04898934097167e-15	-2.6272474450574392e-15	-2.145140363835333e-15	-2.0473694418257177e-15	-2.021312882789402e-15	-2.4323476609847988e-15	-1.8296658857639222e-15	-1.3279848658002651e-15	-1.7545124060435083e-15	-3.381083767490778e-15	-4.63128249404257e-15	-4.528553937141154e-15	-3.2711427910216207e-15	-2.131027139043391e-15	-1.8029016821751923e-15	-2.053493478470398e-15	-2.1695805698537605e-15	-1.8560140545839587e-15	-1.4542133034725494e-15	-1.5772745989844353e-15	-2.058380286722219e-15	-2.8865998896748994e-15	-3.811503590209009e-15	-4.070711873113972e-15	-3.708480046277532e-15	-3.2959624160527984e-15	-3.326387892583273e-15	-3.923056047909413e-15	-4.190878602515585e-15	-4.358982007945718e-15	-3.9805750663619295e-15	-4.003704233344971e-15	-4.039509453563613e-15	-4.643655295344624e-15	-5.172586705965725e-15	-5.323257464077617e-15	-5.15477864837944e-15	-3.835589604912638e-15	-3.455903271232895e-15	-3.604179647790581e-15	-4.320139895097498e-15	-4.506466690381393e-15	-4.683945172762827e-15
127	-9.775631323304926e-16	1.625951829532168e-15	2.7454839126943366e-15	1.910895705555206e-15	3.7572642641491255e-16	-1.0963985559284249e-15	-1.3641582473469478e-15	-7.415650080409841e-16	3.3468600508070397e-16	8.596956588264211e-16	1.5705228286802505e-15	1.8717037213626706e-15	2.213057393480615e-15	2.5968072525828803e-15	3.0935639642331805e-15	3.070813870051452e-15	2.980598298613449e-15	2.573155184934511e-15	2.526689407701374e-15	2.9158018363341743e-15	3.4286994667785315e-15	3.485956042461617e-15	3.1978772997805005e-15	2.880765198443931e-15	3.053694180046509e-15	3.334306977521897e-15	3.842867972668804e-15	3.4377023602118346e-15	2.6140223639930106e-15	2.2501052687989974e-15	2.6219519835436113e-15	3.3707834659214764e-15	3.898903998767813e-15	4.1714203917474825e-15	4.899864885686717e-15	6.2475541259540424e-15	8.233722600363855e-15	9.140560875775219e-15	8.473134875534086e-15	6.6836432014164535e-15	5.744093234671615e-15	6.273993104214251e-15	8.203126204755428e-15	1.0635768005578355e-14	1.1820470938417595e-14	1.187424495007994e-14	1.1519765814185294e-14	1.1572437268246854e-14	1.2082710745284216e-14
128	-7.831258468524848e-15	-8.511768029894563e-15	-9.530154598221491e-15	-9.52272825663905e-15	-8.281227269853367e-15	-6.7007918826880524e-15	-6.1253304579735745e-15	-6.6365310967988115e-15	-7.462308898815571e-15	-7.597752692039805e-15	-6.562860343300621e-15	-6.623813766595287e-15	-7.065463828069225e-15	-7.497146733890765e-15	-6.905644877107224e-15	-5.829276985197483e-15	-5.211291848430338e-15	-5.6492676627498106e-15	-6.4327383545596326e-15	-7.126919021395731e-15	-7.685364036842832e-15	-8.415000569471368e-15	-8.64976081782406e-15	-7.897560510430296e-15	-6.887277321931916e-15	-6.7173404985681065e-15	-7.988166679307361e-15	-9.384121190316923e-15	-9.929922140017552e-15	-9.426244792150993e-15	-8.18336526514507e-15	-7.190203605660954e-15	-6.584451773690085e-15	-6.828547809422783e-15	-6.969821500113234e-15	-7.4260159457118e-15	-6.9336781316698574e-15	-6.9550670626904016e-15	-7.376667203855087e-15	-8.40335207200094e-15	-8.71609360615106e-15	-7.980343662310076e-15	-8.00641352723513e-15	-7.414610399234931e-15	-7.911400206488894e-15	-8.706880198472181e-15	-9.681577239895092e-15	-1.1120994598853143e-14	-1.3006676506940307e-14
129	4.229126092360213e-15	4.512125913483714e-15	4.27369677982258e-15	3.402669980501177e-15	2.292021113578345e-15	1.1626525984538995e-15	3.389384743139938e-16	9.117943293313706e-17	2.566933564499174e-16	7.81686165865309e-16	1.6240125965356081e-15	2.013972252825773e-15	2.309142563691624e-15	1.9975590469152105e-15	9.77892679123675e-16	-3.110141792398344e-16	-7.308815907708064e-16	-1.125401328655691e-16	9.022543923228059e-16	1.6002885909810381e-15	2.1523659771670465e-15	2.8338020783896225e-15	3.3416909899083224e-15	3.4644374568227728e-15	3.338574732565406e-15	3.2746039387954797e-15	3.0156564958154337e-15	2.6034979387624916e-15	1.4941398481686792e-15	5.089633746387388e-16	6.215637720344391e-16	1.28815632284869e-15	1.4705984425360955e-15	5.157162157051954e-16	-6.256665660754847e-16	-1.2100800340996775e-15	-1.343134960599627e-15	-9.133859823444964e-16	-1.2857917131845826e-15	-1.947613292940739e-15	-2.445802007745025e-15	-2.062304168901068e-15	-1.711464940533638e-15	-7.033393927406134e-16	-2.9745726862086954e-16	1.2285422652999027e-16	-1.3645620141216695e-16	-4.826261111597579e-16	-6.931652863148906e-16
130	1.9906280907980284e-15	2.2183944447601422e-15	8.394352195546225e-16	-5.459258933751659e-16	-1.5490164706623887e-15	-2.4302434661615235e-15	-3.38085079514333e-15	-4.489553374887496e-15	-5.607566741456191e-15	-5.989975634446641e-15	-5.541377952715361e-15	-5.743135656207922e-15	-6.439137711630742e-15	-7.65403001604252e-15	-8.636482170710222e-15	-9.24635487431521e-15	-9.21937461064677e-15	-8.543244140335542e-15	-7.0883318453856814e-15	-4.9145822908883164e-15	-2.329150854746911e-15	-3.5881619592927935e-16	1.3121732303211875e-15	2.717464138251483e-15	4.229719775896077e-15	5.5601932891864315e-15	6.635127080869053e-15	6.835466801635442e-15	6.210197155497693e-15	4.472618250898788e-15	2.9755415339184653e-15	2.5014975832047933e-15	3.011385641415823e-15	3.2528398544582386e-15	2.194243140458565e-15	3.395634939304057e-16	-2.3209975882083814e-16	9.001647999809018e-17	2.766871129291488e-16	-8.316812154569236e-16	-1.9758779585949887e-15	-1.0685588653099913e-15	9.363236663166922e-16	4.2313614431065815e-15	4.8782009163391325e-15	4.5871300519548676e-15	4.8759095125115115e-15	6.443778499992563e-15	8.362022422878598e-15
131	7.398745262793559e-16	2.3639362852629835e-15	2.0542169492454287e-15	1.0825375715169502e-15	-9.555867523475328e-17	-1.0430956834230545e-15	-1.5808512913643837e-15	-1.6653979617931319e-15	-1.091821571816687e-15	1.4006158496243857e-16	1.422480876331014e-15	1.7715064708022186e-15	1.4727057317445247e-15	1.6990188738814946e-15	2.586923287029629e-15	2.9144750887230835e-15	2.7296056131196544e-15	2.4115403999764143e-15	3.0315180669234724e-15	4.562936599233917e-15	5.892040895813817e-15	5.97408770163415e-15	5.842636233596291e-15	5.7310833062300545e-15	6.80685212058352e-15	8.12651699268366e-15	9.289081056214432e-15	9.28486244181429e-15	8.639539930888408e-15	7.72723495492344e-15	7.123296937301174e-15	7.389704961572181e-15	8.544358341873966e-15	1.03532142690821e-14	1.2092602932312161e-14	1.3256792470863134e-14	1.4168502472685583e-14	1.4887541859517442e-14	1.4567711222173795e-14	1.336464959114039e-14	1.2013211114194153e-14	1.1802365418421891e-14	1.3884830745557403e-14	1.6418021281284986e-14	1.8795952101497557e-14	2.009994302111427e-14	2.0485651716846737e-14	2.076326501851716e-14	2.1582751955924462e-14
132	6.828501765997428e-15	6.618356766974199e-15	6.6364017726081895e-15	6.063763841286079e-15	5.127283277791382e-15	4.0903297986103154e-15	4.066230029701342e-15	4.77086830560236e-15	5.63044546647866e-15	5.6590918620624854e-15	5.26977900451735e-15	5.341003498478232e-15	5.630538027448839e-15	5.732277878855658e-15	5.290414594833719e-15	4.626935292141175e-15	4.8167208836238256e-15	5.97465101931472e-15	7.992351391117775e-15	1.0112392296439833e-14	1.1620826288099197e-14	1.2483861874234902e-14	1.2689685071444867e-14	1.2427045924750163e-14	1.1854072912128306e-14	1.0996525677989277e-14	1.0446082130845827e-14	9.779284476201653e-15	9.052671053084762e-15	8.3232788036096e-15	7.548961851031107e-15	7.328169324685037e-15	7.398871441475186e-15	7.768276974559997e-15	7.73920714874619e-15	7.747796636542562e-15	8.15691633961642e-15	9.490617710675186e-15	1.0586120383279331e-14	1.068502137846005e-14	9.665408514167107e-15	8.84279833702496e-15	9.573074919954373e-15	1.1641802731114558e-14	1.313496814708026e-14	1.355640393003258e-14	1.3820723573871766e-14	1.5179650086340218e-14	1.7156712258191266e-14
133	3.277360090986303e-15	3.2648575184629803e-15	3.78728703445858e-15	4.5930138994303566e-15	5.45558042478912e-15	6.171480168797719e-15	5.845710750361524e-15	4.4653676458047784e-15	2.498946923671001e-15	1.205728906775868e-15	8.055364577956644e-16	9.692822242527086e-16	7.781433658735307e-16	7.235891286601972e-16	1.5287207336544808e-15	3.2675453950521887e-15	4.5554092702784684e-15	4.173662237597127e-15	2.8525482843350527e-15	2.040901460992804e-15	2.3065841474983396e-15	2.93430415551811e-15	2.90390860139266e-15	2.56493072813999e-15	2.6084422291351716e-15	3.435039236562769e-15	3.702343567806498e-15	3.5149496904831423e-15	2.9659550915430915e-15	2.602022108248234e-15	2.9399990902701764e-15	3.4431499940891094e-15	3.875063492610351e-15	4.4229230705815024e-15	5.001352511569631e-15	5.4008778734007185e-15	5.3049625333292e-15	5.37974238979161e-15	5.827045043704325e-15	6.806976316649334e-15	7.406115639505864e-15	7.579275276375032e-15	7.41889100505841e-15	7.3995984171358e-15	8.650074499627377e-15	9.903891720121643e-15	1.0654505961441426e-14	1.0369452137178257e-14	1.0032911432006552e-14
134	-8.163163571995405e-16	-1.5100097880654585e-15	-9.835586848433967e-16	1.1232661966516738e-16	6.945608691395266e-16	9.661864192065019e-16	1.19958902898367e-15	1.6471861594500722e-15	1.072852262478587e-15	-9.315569356518924e-16	-4.036878899489016e-15	-6.274046956522803e-15	-6.140558769471092e-15	-4.636665330284723e-15	-3.596457893245008e-15	-3.7284334555467476e-15	-4.391218277225485e-15	-4.593252821696029e-15	-4.197850169158122e-15	-3.760866242853827e-15	-3.598519529897816e-15	-3.402992431417579e-15	-3.121844343195517e-15	-2.209037690224179e-15	-1.572828969090298e-15	-7.915365380766032e-16	-2.3050389321549383e-17	1.3933648129535084e-15	2.3983657173359074e-15	1.97799758116209e-15	3.1154335640775085e-16	-1.561984040419447e-15	-1.8528808302333763e-15	-4.0156923868272094e-16	1.6976560029390007e-15	3.22674208834022e-15	3.251741249459019e-15	2.0990269869399216e-15	6.945833735642374e-16	-1.4517931654296342e-16	5.431953610387385e-16	2.6021334987947753e-15	4.131255417856091e-15	5.5112139737847605e-15	5.872387723731172e-15	5.987634709598972e-15	5.789861568566454e-15	5.346011613434899e-15	5.220631451766026e-15
135	-4.590685370618732e-16	-7.11370268232616e-16	-5.765343565590153e-16	-2.385735545502822e-16	2.71719598344185e-16	1.197983506877539e-15	1.9925334481699762e-15	2.207468641774258e-15	1.3423696280629404e-15	9.40405237724809e-16	6.183533485035525e-16	8.095694173864426e-16	8.406799900189146e-16	6.388665789178122e-16	5.842313811793415e-16	1.1004635492588726e-15	1.4345405239984568e-15	1.304974005941305e-15	4.607510410534301e-16	-4.080350699414449e-16	-7.711631871407917e-16	-8.450545612696855e-16	-8.947900571080632e-16	-1.2918440046409048e-15	-1.2935179851261991e-15	-1.3960477723014215e-15	-1.7238137924880825e-15	-2.568684286289098e-15	-3.280726860314696e-15	-3.841440340373385e-15	-3.915549638451647e-15	-3.5189302246023385e-15	-2.946730212338469e-15	-2.698271776325068e-15	-2.6082837930626384e-15	-1.964830432253583e-15	-1.367193926878586e-15	-4.991870872838792e-16	7.632993134605751e-17	8.255329958652535e-16	1.3895758882436946e-15	1.4126131250698248e-15	6.896749639965116e-16	-2.2422473280443154e-15	-3.974180995642971e-15	-4.156177641697845e-15	-3.345694574854972e-15	-3.2126535376125318e-15	-4.392580578976277e-15
136	-5.400856259812162e-15	-6.148804352201625e-15	-6.848032745534452e-15	-6.862044333623899e-15	-6.8628595057029584e-15	-7.025340236702443e-15	-7.436784754320898e-15	-8.070756348279338e-15	-8.124153133532056e-15	-8.259740137762807e-15	-6.785645316772127e-15	-6.3902479329593774e-15	-6.795322485089799e-15	-7.970503039104686e-15	-8.671136947953625e-15	-8.742933974219467e-15	-8.771872798123696e-15	-9.051281646859177e-15	-9.477759498542293e-15	-9.51704610112211e-15	-9.00160665152696e-15	-8.543052173004765e-15	-8.054015356242183e-15	-7.490039121851639e-15	-6.941840414645902e-15	-6.1509061454023896e-15	-6.075478375478173e-15	-6.012604469408036e-15	-6.126291214826831e-15	-5.648522550270844e-15	-4.361300414166323e-15	-3.115249880818439e-15	-2.6975560021129426e-15	-3.2904746226753188e-15	-3.954943055658699e-15	-5.617862634584513e-15	-6.346804998083893e-15	-7.53187409205414e-15	-8.75733355230782e-15	-1.0661293781091068e-14	-1.2356643273287517e-14	-1.3402725235947377e-14	-1.3652278874727152e-14	-1.2097777191786356e-14	-1.1163227722822993e-14	-1.0754100376813392e-14	-1.0938032896674417e-14	-1.1562765038836814e-14	-1.2394860237409578e-14
137	-3.5347446692948608e-15	-3.150132558484092e-15	-3.428558342543836e-15	-3.394040632381831e-15	-3.4434691828730007e-15	-4.361380746918884e-15	-5.5046267820034806e-15	-5.719697669264402e-15	-4.290692869470138e-15	-2.4738882466496083e-15	-1.4728750116368445e-15	-2.5023941508543593e-15	-3.518190495475613e-15	-3.1000948868466506e-15	-1.6639427504891648e-15	-1.1919222915283173e-15	-2.2087367915211217e-15	-3.5613095982221145e-15	-3.5000117049474046e-15	-2.238480091397908e-15	-1.2116949131202286e-15	-1.6551881492134338e-15	-2.1950132453345937e-15	-1.7154715907860494e-15	7.85770983685666e-17	1.5048855517244082e-15	1.6906834374552212e-15	-1.1088311008684456e-16	-1.886452144749708e-15	-1.901257345512758e-15	2.8657905272264736e-17	2.3627260545213136e-15	3.3676800708767056e-15	2.6643803288013685e-15	1.8247886850584014e-15	1.8454184012474204e-15	3.3394940528110536e-15	3.798732493055184e-15	2.86091464262936e-15	6.5663295940324915e-16	-6.34121145727462e-16	-3.744421001209329e-16	4.525875203142517e-16	2.1680843168505213e-15	2.7848002734316327e-15	3.1173501327644037e-15	3.336076508860329e-15	3.444965919932961e-15	3.135234268860883e-15
138	-4.671892129541735e-15	-5.472416859572167e-15	-6.837216144731734e-15	-7.768734434865089e-15	-7.779832176490272e-15	-7.085600432032317e-15	-6.2769682808229005e-15	-5.8538262766188875e-15	-5.684656023777248e-15	-5.678034765078177e-15	-4.649491156872741e-15	-4.133864605571589e-15	-4.18274490375038e-15	-4.6259661907752345e-15	-4.785943477063251e-15	-4.753781635108267e-15	-5.02523325638092e-15	-5.827721333180154e-15	-6.4543924027308675e-15	-6.506352295138143e-15	-6.1712608275012214e-15	-6.118722049403499e-15	-5.970407453185749e-15	-5.356581840550273e-15	-4.265685112794957e-15	-3.7664715347021004e-15	-4.439429867075901e-15	-5.772473491656691e-15	-6.554359391583939e-15	-6.3130644391173365e-15	-4.971787275631107e-15	-3.793691054202232e-15	-3.309682865890465e-15	-3.937498727552574e-15	-4.644781116223623e-15	-5.444586024957731e-15	-5.430922589242766e-15	-5.541241776969178e-15	-6.4784819400094955e-15	-8.071516796962138e-15	-9.281386162961493e-15	-8.956682478604786e-15	-8.818462172772245e-15	-7.695207892880045e-15	-7.27797188505279e-15	-7.154056256108828e-15	-7.374867872709848e-15	-8.591814688595777e-15	-1.023592258857821e-14
139	-2.6591119240429417e-15	-3.161516252956252e-15	-3.750896599722025e-15	-4.039323821228325e-15	-3.703564185160995e-15	-3.2908874999061896e-15	-3.396313240769049e-15	-3.893934399859801e-15	-3.67061272818648e-15	-2.9549838328229646e-15	-1.1932124152599717e-15	-4.2786221741415198e-16	-7.514938157236637e-16	-1.4477788753780774e-15	-1.8148898181701707e-15	-2.6482948790148384e-15	-3.7184593846937754e-15	-4.540534425409549e-15	-3.935985114591305e-15	-2.487801054021858e-15	-1.7481616437369287e-15	-2.314337971347385e-15	-2.9893573935064108e-15	-2.9140423475271434e-15	-1.5035643033068599e-15	-8.714113618858767e-16	-1.3209174652825763e-15	-2.5757550609856876e-15	-2.9892713207950956e-15	-2.2187389776157638e-15	-8.852258822178295e-16	-3.0390150379481196e-17	-1.7539221573795827e-16	-1.0771781678086077e-15	-1.6928912647858006e-15	-2.292907227842962e-15	-2.0917619771332147e-15	-2.20146721530646e-15	-3.27797369742993e-15	-4.878903210141729e-15	-6.067884923466384e-15	-5.8892454348728136e-15	-5.169314493336752e-15	-4.153956553896933e-15	-3.356865954198925e-15	-2.5515773366655867e-15	-2.469091222185243e-15	-3.576289116330538e-15	-5.216818023582304e-15
140	2.8328347289357807e-15	1.768987377971511e-15	7.012893961323416e-16	1.9349018908947767e-16	3.7728870603597183e-16	3.287289175507865e-16	-6.135949835677182e-18	-2.283920904712246e-16	4.669458661542811e-16	1.027468527823449e-15	1.2535810529154465e-15	8.743463380716791e-16	6.792873357991854e-16	1.1634084988985167e-15	1.5851030651413705e-15	8.206976381732305e-16	-7.566085433508615e-16	-1.730010947672383e-15	-1.2372095454934297e-15	-1.2024969796080828e-16	1.2695682023006576e-16	-3.8784726594112416e-16	-5.964062823951449e-16	2.15017699674437e-16	1.5473832857009064e-15	1.6094189918077965e-15	1.9531988997111357e-16	-1.7799809870800357e-15	-2.5722726993012485e-15	-1.853098634223571e-15	-7.330035907481293e-16	-2.1175894425896064e-16	-4.628668827464371e-16	-7.560448581978966e-16	-6.247170690978418e-16	-3.3741023792354716e-16	-1.0351508515492415e-16	3.8159079660570617e-16	4.72019148334889e-16	2.6123641643555713e-16	-2.1501139832168426e-16	-1.0156302915687873e-16	-1.0459569752803481e-16	1.3261460020209396e-15	1.770757647603608e-15	1.8483107571018944e-15	1.6030763719599494e-15	1.3699464428604932e-15	1.2168303224439463e-15
141	5.59707602200166e-16	-8.196546587981818e-16	-2.850813484418298e-15	-3.9684501248350665e-15	-4.837818569932208e-15	-6.459280358935826e-15	-8.530266875314886e-15	-9.689057678363e-15	-9.325687763759768e-15	-8.708358152804374e-15	-8.522784375976428e-15	-9.767020681829306e-15	-1.0774755556300522e-14	-1.0902832695806954e-14	-1.0486254528921097e-14	-1.0345348947534e-14	-1.0441480088131652e-14	-9.861530485572372e-15	-8.507416285646574e-15	-6.9730562452236204e-15	-5.789583926887621e-15	-5.159019302670735e-15	-4.186058449032242e-15	-2.7843554168223213e-15	-1.4378953806679682e-15	-6.672941163347578e-16	-6.267179760432315e-16	-9.5043775367572e-16	-1.44790063093968e-15	-2.089357845419974e-15	-2.2840723526881844e-15	-2.268145144661055e-15	-2.1502107600229718e-15	-2.7327488813521087e-15	-3.9253118575012605e-15	-5.8645770440420926e-15	-7.398341852633185e-15	-9.10987647795046e-15	-1.0703970186323185e-14	-1.229912352008597e-14	-1.3387604011370595e-14	-1.3568912013807558e-14	-1.368501283208036e-14	-1.2476858145509496e-14	-1.1394539200617029e-14	-9.679018619794785e-15	-8.226087368134233e-15	-7.727711648879963e-15	-8.241676582751306e-15
142	2.5987015775600768e-15	2.62497631865365e-15	1.5751938788287371e-15	1.2975653531052125e-15	9.874538287970725e-16	-1.9280974743841547e-16	-1.5940787496118553e-15	-2.249148962919049e-15	-1.7524017951354852e-15	-1.5000598851379672e-15	-1.6796428926711943e-15	-2.852967431857768e-15	-3.380260308749669e-15	-2.365763382927685e-15	-1.1060991624067049e-15	-1.4390730892589233e-15	-2.953957727593833e-15	-3.941662956910033e-15	-3.28117410558208e-15	-1.9130132673835875e-15	-1.0560406314767878e-15	-1.2370320589235687e-15	-2.785489955085777e-16	1.6337459942963565e-15	3.5560203886225e-15	4.801723462550893e-15	5.540238605375162e-15	5.9815170341119895e-15	5.840485459669852e-15	4.619684199495036e-15	3.882738106079532e-15	5.011572837421885e-15	7.879897920001314e-15	1.010324489564053e-14	9.972862388602454e-15	8.185499347830382e-15	7.580612862102478e-15	7.524300637764163e-15	5.939814208544626e-15	2.054227052414046e-15	-1.312438102950775e-15	-7.773957446872098e-16	1.8160596380525926e-15	5.471847023684229e-15	6.4042234766385745e-15	6.985324536129333e-15	8.423340241337536e-15	9.685167785789589e-15	9.211720686144967e-15
143	1.94248665390356e-15	1.5897603718319945e-15	8.645466151797795e-16	6.316268398624187e-16	7.958667735786704e-16	3.004381693426698e-16	-4.572824205761804e-16	-8.034169047938874e-16	-3.00084760212635e-16	-7.83308424664001e-17	-2.363220843181981e-16	-1.1779766310393535e-15	-1.1294673937825218e-15	-7.141332935225349e-16	-9.749172732548071e-16	-2.6476972053003443e-15	-4.168645699005872e-15	-4.275727427123761e-15	-2.9538507602822713e-15	-1.6720197024201353e-15	-1.1368173367549683e-15	-1.0580329009068104e-15	-7.357945121818414e-16	5.712821600712699e-17	3.815408296814405e-16	-2.5599011176477086e-16	-1.5745152485079856e-15	-2.7260848453286334e-15	-3.618060621387415e-15	-3.66658546398656e-15	-3.268576547498505e-15	-3.112947737823038e-15	-3.4894990706855503e-15	-4.070530335232029e-15	-3.986487536985792e-15	-3.603836484533446e-15	-2.86345113450519e-15	-2.7344941776068713e-15	-2.9533262698189727e-15	-3.596753769681148e-15	-4.091515330664431e-15	-3.7262100326734996e-15	-4.424818089931293e-15	-2.373356524514097e-15	-1.9232697800768037e-15	-1.5659793318138336e-15	-1.5800020563773088e-15	-1.3925124878650976e-15	-1.4712967101626468e-15
144	6.266158374015501e-16	4.851667480579916e-16	1.1755747620656964e-15	2.2128418736757612e-15	3.0795649651935488e-15	3.378113513758302e-15	3.568021988614645e-15	3.900881465742433e-15	4.245965995436578e-15	4.0399874585576704e-15	3.0033774375183382e-15	2.5118419561656373e-15	2.3665992656930592e-15	3.1640455154001724e-15	4.414588170807962e-15	5.5717514835016956e-15	5.632264320968716e-15	4.518378917146208e-15	2.843227201956786e-15	1.702955527916635e-15	1.6646442991734718e-15	2.1146734544858448e-15	1.9397528719215404e-15	8.499344417709182e-16	-3.290737411482599e-16	-4.2732418378464765e-16	3.9273045771377794e-16	7.330537338626427e-16	2.4047759222605085e-16	-9.619443594310725e-16	-1.3173434562388664e-15	-8.345935703431195e-17	1.7872439046203886e-15	3.1411019595220924e-15	3.13038004509501e-15	2.937202741752945e-15	2.9263668918339064e-15	4.131663129046321e-15	5.5230261818907545e-15	6.833011090140959e-15	7.122559545826948e-15	6.4267309149008355e-15	5.3803055083424645e-15	3.666874123473779e-15	3.2107122286007328e-15	3.5133838289630372e-15	3.826821350624152e-15	3.3452368504066046e-15	2.4175716051104134e-15
145	5.896998335206576e-18	5.768236195672346e-16	1.367667267642412e-15	1.1000282037417613e-15	2.2473730745613053e-16	3.054842472763527e-16	1.265592181148841e-15	1.8559243383964596e-15	1.0825528588671706e-15	-9.241358010448197e-17	-1.156502511643377e-15	-1.2488666384035241e-15	-1.222467727189487e-15	-1.1166990692440067e-15	-5.983962962035e-16	6.135985253163962e-16	1.066557788427605e-15	4.0570641873286214e-16	-1.5219559348180135e-15	-3.101637080701915e-15	-3.804942213432673e-15	-3.6424906038186244e-15	-3.540183470669083e-15	-3.332871279231688e-15	-2.8163321018560163e-15	-2.0338424062328783e-15	-1.3170951990393821e-15	-6.987365640959798e-16	-2.839906226378634e-16	-1.327459250882447e-16	-8.229992253981908e-16	-1.86854473624237e-15	-2.6349223642416086e-15	-2.9079231535902578e-15	-2.9262374226998907e-15	-2.9075931585376513e-15	-3.5513146827985413e-15	-4.5677566917442224e-15	-5.959916005660659e-15	-7.179760854001635e-15	-7.724741609973135e-15	-7.949089102516692e-15	-7.529419929427316e-15	-8.93383454315846e-15	-9.731338863970943e-15	-9.218629059394412e-15	-7.832382252757268e-15	-6.7583652217623234e-15	-7.372803577223242e-15
146	-8.611621619617149e-15	-9.469206256132987e-15	-1.0380111678006753e-14	-1.0540684585911555e-14	-9.841224684158237e-15	-9.07209839995725e-15	-8.477519735471846e-15	-8.162927415784927e-15	-8.134684383531793e-15	-8.550078499156852e-15	-8.416410475525492e-15	-8.761875165487317e-15	-8.952665624750212e-15	-9.050562801049757e-15	-8.98236393021909e-15	-9.086155637474105e-15	-9.419133014449968e-15	-9.765558420030536e-15	-9.884197393664987e-15	-9.93549968066387e-15	-1.0019979760151387e-14	-1.0303345300244614e-14	-1.0225964215657035e-14	-9.624849585324747e-15	-8.991131386812978e-15	-8.864176439374864e-15	-9.395126145986905e-15	-1.0220731540988584e-14	-1.0763088625190466e-14	-1.0926519974052781e-14	-1.0134096268969851e-14	-9.148522925228548e-15	-8.349224252978969e-15	-8.4450858599673e-15	-8.584158407959607e-15	-8.888759984824239e-15	-8.619307604430936e-15	-8.798184452830797e-15	-9.496659067684893e-15	-1.0367182082905941e-14	-1.0469163636320217e-14	-9.508989694369023e-15	-9.829710848846621e-15	-8.911303883331723e-15	-9.116631033208623e-15	-9.361182981533584e-15	-9.62181199523205e-15	-1.0218681734316562e-14	-1.1035145263838933e-14
147	-3.95117427519932e-15	-3.928264952475432e-15	-2.6758056388365386e-15	-1.0200394296040179e-15	6.723957153086253e-16	1.623609116005817e-15	1.6858051690853359e-15	1.0930174950338723e-15	9.394221986389555e-17	-7.857792351636596e-16	-1.1689716041874581e-15	-8.935218858352462e-16	-1.0878990792264671e-17	7.843199203950456e-16	1.4892439919515474e-15	2.0994127027217818e-15	2.0222962664641945e-15	7.60726254080424e-16	-1.2909211182221042e-15	-3.4781313319329874e-15	-4.7263178069112225e-15	-5.38487906376066e-15	-5.82344541674904e-15	-5.826762609324204e-15	-6.104995636347226e-15	-6.068866395214846e-15	-6.1300232598101854e-15	-6.434542947003553e-15	-6.357742976330407e-15	-6.213311281614331e-15	-5.404185377273098e-15	-4.3400850950163105e-15	-3.4981421537384182e-15	-2.9285896299900834e-15	-2.4228461721114835e-15	-1.6497302467665008e-15	-7.430718673330008e-16	-3.3542208833040997e-16	4.190976335059659e-16	1.539287081445797e-15	2.312225337923263e-15	1.8544283369193664e-15	-1.3856545223112216e-15	-4.186360370486394e-15	-6.0028492476096555e-15	-6.1776884658651145e-15	-5.377397789325615e-15	-5.064616688109745e-15	-5.726551518297858e-15
148	-2.1950675105094977e-15	-2.53698179411304e-15	-2.710289409107499e-15	-2.5161371777573967e-15	-1.8245858002815073e-15	-8.504050870476724e-16	-7.399382597075657e-17	-2.5788726676119176e-16	-1.8210194342690236e-15	-3.293670973451405e-15	-3.603094068559602e-15	-3.3277252267935268e-15	-3.0170237546890756e-15	-3.476583350488079e-15	-4.180388235272828e-15	-4.156813515296166e-15	-3.4612428432117723e-15	-2.3743178789732666e-15	-2.044293687170158e-15	-2.9490427815228027e-15	-4.445104457392461e-15	-5.820592907992094e-15	-6.188171947483927e-15	-5.679274640919055e-15	-5.280668861889796e-15	-5.565258145333046e-15	-6.319242526745931e-15	-6.771179352994595e-15	-6.50767203836708e-15	-6.293846846793233e-15	-6.088887610123296e-15	-6.100746304890645e-15	-5.630935229690557e-15	-4.98098355628004e-15	-4.238260075124449e-15	-3.894322591560164e-15	-3.9598140406945944e-15	-3.912383524184144e-15	-3.545835379913473e-15	-3.0454775950057977e-15	-2.6641582025310245e-15	-2.4457127189206446e-15	-3.0302438617044367e-15	-2.2209800886922103e-15	-2.181739671039464e-15	-2.5971951785146386e-15	-3.1381094958740048e-15	-3.829687341032096e-15	-4.800008863287498e-15
149	1.6035172609364007e-15	1.4929060892347333e-15	2.8251875221605544e-15	4.883650863047606e-15	6.502639086094964e-15	6.8924612051198435e-15	6.219714447864633e-15	5.403873161830479e-15	5.018822687286091e-15	4.7140614010840855e-15	4.002680246460909e-15	3.64771260220044e-15	3.429881179755005e-15	4.098659759779509e-15	5.3709498853504746e-15	6.7645293176394935e-15	7.347611701313697e-15	6.8904810559822286e-15	5.934592633614188e-15	4.985075049098719e-15	4.2867598988227745e-15	3.740570895563435e-15	3.3215012555962907e-15	3.1159620371462593e-15	3.044009555491942e-15	3.3650450812530324e-15	3.6417449644850125e-15	3.780838576247636e-15	4.101973829259293e-15	4.164055000476117e-15	4.138929882809902e-15	4.390030332760912e-15	5.098303036983463e-15	6.3428249633439655e-15	7.118641555868075e-15	7.568308251456587e-15	7.518427953875817e-15	8.399381179975953e-15	9.722899469506962e-15	1.1058751179365446e-14	1.1020970223523699e-14	9.758464267769156e-15	8.42357263761644e-15	6.926489467728277e-15	6.836498731808435e-15	6.931222806633498e-15	7.273782586852007e-15	7.32998714773848e-15	7.32498496430675e-15
150	1.8795165362867616e-15	8.374400379807506e-16	9.071952757806507e-16	2.1314975150092854e-15	3.574341684391034e-15	4.0287811708135275e-15	3.858522663808856e-15	3.5382179503270003e-15	3.258214060649314e-15	2.748690034606408e-15	1.8742814070760227e-15	1.360000627665376e-15	1.1627024184192581e-15	1.2493267686110012e-15	1.1617993806014108e-15	9.788400129617536e-16	8.046451395820625e-16	9.64557966641904e-16	1.03609602892369e-15	5.7829759630479e-16	-2.0930469742846334e-16	-9.704637844976436e-16	-1.321699559693011e-15	-1.3915117461212024e-15	-1.6666467264278425e-15	-2.383938670579317e-15	-3.2234212444597845e-15	-3.881576244509329e-15	-3.85470026735765e-15	-3.711885209995241e-15	-3.3837464833492333e-15	-2.886319101101425e-15	-2.015206332677368e-15	-8.20025524184591e-16	3.250234411065562e-16	1.2167878147477838e-15	1.2792553222819386e-15	1.3575345780459321e-15	1.4352437017113668e-15	2.0222139418729667e-15	2.618173312209883e-15	3.0000406687355617e-15	2.0431541094353043e-15	1.895609527556377e-15	1.4002926574802519e-15	1.01756007511638e-15	9.63218346702414e-16	6.906943550870832e-16	7.062741061381651e-17
151	-4.7572604470846054e-15	-5.559905199465859e-15	-5.258447228386715e-15	-5.2071521779729925e-15	-6.464505022966644e-15	-7.63277109700363e-15	-8.065185200287786e-15	-7.465533346159113e-15	-6.5425011346245116e-15	-6.031276580045823e-15	-5.884678309897664e-15	-4.935837740326585e-15	-3.181714817459215e-15	-1.4225761265905898e-15	-3.999411241515583e-16	-1.0129085256260406e-16	-1.0011530317885413e-15	-1.9793303398123782e-15	-3.5472889877379314e-15	-5.279867581649125e-15	-7.2917213706827e-15	-9.217109900444337e-15	-1.1201296656794821e-14	-1.3191282689410815e-14	-1.4169561225309218e-14	-1.4151797791206799e-14	-1.3606707313266133e-14	-1.3315639032920188e-14	-1.3586600542494044e-14	-1.3275723818857768e-14	-1.2489544562879816e-14	-1.1703939518269241e-14	-1.2242020759573675e-14	-1.4384862130111227e-14	-1.7588228482920888e-14	-2.0417263350258666e-14	-2.2786061723389056e-14	-2.51790557266287e-14	-2.7418043057863314e-14	-2.8885468952474765e-14	-2.858889108708115e-14	-2.8343173837569872e-14	-2.7539661213928058e-14	-3.0317907938546595e-14	-3.2393846883595057e-14	-3.252808228013399e-14	-3.178554848853148e-14	-3.174013754984111e-14	-3.374192196366903e-14
152	1.4409456918476188e-15	5.683682904914622e-16	-4.731869852104652e-16	-1.229563567816901e-15	-1.6350726435200274e-15	-2.1006260294935303e-15	-2.5156538491619353e-15	-2.6829501090416006e-15	-2.140630639580425e-15	-1.8430780926823964e-15	-1.429792285037107e-15	-1.5450465219415839e-15	-2.0899121401464296e-15	-2.242899821488185e-15	-1.980878703646158e-15	-1.8475163138465607e-15	-2.257050941117979e-15	-2.790926901140429e-15	-2.735479112633712e-15	-1.9227322519581117e-15	-9.782293787069527e-16	-6.274657673090929e-16	-4.398205563043871e-16	-1.9002538082228477e-16	2.6710322871403687e-16	1.7271897924210774e-16	-7.068296286131115e-16	-1.7002449553653995e-15	-1.7069762575713792e-15	-6.611805733183527e-16	8.845337189789919e-16	1.842304075502653e-15	2.1281056134718397e-15	1.783147059857096e-15	1.1287007766587696e-15	-2.3882419396596806e-16	-1.860155413031205e-15	-3.2758441655087885e-15	-4.6970727334222316e-15	-5.878795335981368e-15	-6.957794771029507e-15	-7.425966972307824e-15	-8.017624549436127e-15	-7.300530941422578e-15	-6.4321315745493864e-15	-5.476371128354536e-15	-5.151341687946054e-15	-6.093994271315926e-15	-7.357373640969481e-15
153	2.8541658859105178e-15	1.5642231004952783e-15	1.113656340192482e-15	1.440372942624026e-15	2.9622529378474923e-15	4.814129402497652e-15	6.54566716507265e-15	6.972541461158779e-15	6.65841570476048e-15	5.947448475061044e-15	6.354068420704104e-15	6.705252710600913e-15	6.319647720081107e-15	5.453259872747216e-15	5.396518055803272e-15	6.313637799584493e-15	6.8413882693124376e-15	5.978097874978288e-15	4.30006214968645e-15	3.202222621971823e-15	3.572386131889784e-15	4.661794942210517e-15	5.5382463447405084e-15	6.286782631472162e-15	6.497525967816349e-15	6.091132932955515e-15	4.638660951352259e-15	2.573776957155194e-15	1.4992311688182478e-15	1.8248330743827234e-15	3.4299157414593804e-15	4.9072345798250045e-15	5.388518625216888e-15	4.952495886746185e-15	5.070805264360923e-15	5.4745441736097266e-15	5.7908390326320354e-15	5.499633717074881e-15	4.515383616687433e-15	3.710841656393114e-15	3.502735695368555e-15	4.1109239216332705e-15	2.8384841233898047e-15	3.938667765793502e-15	4.087239990830787e-15	3.9144715862769406e-15	2.7420252909195663e-15	1.1010788319078013e-15	-8.735739085961598e-16
154	3.475564457313262e-15	2.812781196804682e-15	9.125659440228255e-16	7.18057591719224e-16	1.3098835023430272e-15	6.686917448131935e-16	-1.4630563120376577e-15	-3.628528010699593e-15	-4.221909221975603e-15	-3.24162360959043e-15	-1.8110052021217616e-15	-1.9401527738461407e-15	-2.129324130028826e-15	-1.3966688656292342e-15	-2.765324541205739e-16	-8.545354809714605e-16	-2.80202016291923e-15	-3.887835782217395e-15	-2.6150436840873657e-15	2.8352739791436903e-16	2.9252167207526783e-15	3.827864316374785e-15	4.913039575590139e-15	6.272532546805526e-15	7.390304440852674e-15	7.30533316998855e-15	6.832947797672368e-15	6.795397743299956e-15	7.449091868948062e-15	7.233429252135147e-15	6.40055192357151e-15	6.080791201624085e-15	7.257497932122023e-15	8.704685178032567e-15	8.932947186534588e-15	7.826748510095149e-15	7.913476980639066e-15	8.718395791093399e-15	8.583082841911978e-15	5.91038045215368e-15	2.7189894046032212e-15	2.4008598234403054e-15	4.355582163956081e-15	9.27794160689717e-15	1.1132709799219867e-14	1.1424588137591602e-14	1.1875338791721653e-14	1.3341754080187119e-14	1.4743156532734107e-14
155	4.361444896591409e-15	3.770690447076557e-15	3.646937910511448e-15	3.645445252735766e-15	4.277974761301814e-15	5.122064516236383e-15	5.827465580084454e-15	5.7971472701097736e-15	5.4731890504396285e-15	5.200789050849951e-15	5.403844885523537e-15	5.890515081199223e-15	5.670171372652417e-15	5.141833747818196e-15	4.84760034706186e-15	5.202893258449818e-15	5.915550699850535e-15	6.331973337417755e-15	6.159796496724424e-15	5.54117635414713e-15	4.826002090244145e-15	4.689029713853442e-15	5.044895265322835e-15	5.765011257758632e-15	5.846668735212079e-15	5.122304234419364e-15	4.161401920303404e-15	3.4069925817370773e-15	3.2021362906346763e-15	3.664789503098333e-15	4.376977906066767e-15	5.293719810949816e-15	5.8892033984961965e-15	5.9688574064187444e-15	5.740959908505253e-15	5.986987745856232e-15	6.7031301101011e-15	7.604897545906095e-15	7.189470496944558e-15	5.999725568074653e-15	5.288199954790169e-15	6.146573454266435e-15	6.397499130874225e-15	8.007838305875404e-15	7.493635570466883e-15	6.6399700034990735e-15	6.016811388534093e-15	5.736920850297625e-15	4.662418796176376e-15
156	-6.246152302210634e-15	-7.127727084809768e-15	-8.23705605107604e-15	-8.150566683827242e-15	-7.076816040805767e-15	-6.1334470863277665e-15	-6.0155696853017804e-15	-6.5510920804975694e-15	-7.189305713529742e-15	-7.684314250167585e-15	-7.292956879045635e-15	-7.296217007196345e-15	-7.35533972001348e-15	-7.721773650327863e-15	-7.975483962209271e-15	-7.84456578709473e-15	-7.269087274657364e-15	-6.49750936135351e-15	-6.117533800436478e-15	-6.6404736340000176e-15	-7.627092908619592e-15	-8.422557796028474e-15	-8.234945957548616e-15	-7.280862030125095e-15	-6.952384087497428e-15	-7.491605961971896e-15	-8.583360663214192e-15	-9.454433979381322e-15	-9.819277855095336e-15	-1.0272918320271509e-14	-1.0317983726739148e-14	-1.0016818194463667e-14	-9.120091487237528e-15	-8.403380157362898e-15	-7.832778128357063e-15	-7.743309379668578e-15	-7.534394056400109e-15	-7.391602574573767e-15	-7.26560729202676e-15	-7.0642523574162304e-15	-6.4416148291465685e-15	-5.592269715079047e-15	-6.438392025947284e-15	-6.1299391612414964e-15	-6.569699432265023e-15	-6.963837669839979e-15	-7.616198419384961e-15	-8.796791486497544e-15	-9.872684500165674e-15
157	9.558718145350014e-16	9.601613242246341e-16	8.269963266264146e-16	5.645241482707861e-16	1.4550775273518764e-16	-8.232751223056428e-16	-1.5892705436570424e-15	-1.7510202126503957e-15	-1.5793842816068717e-15	-1.8763982290703615e-15	-2.203978295581586e-15	-2.393332524467998e-15	-1.23843997483749e-15	-2.7770817507121724e-16	-5.7283473854693795e-16	-2.1490954977705183e-15	-2.978812484910974e-15	-2.3338875970504784e-15	-1.0076223570993537e-15	-4.396609246455159e-16	-3.1160676419997236e-16	2.512704644462107e-16	1.3909962463995633e-15	2.291861680418348e-15	2.1064419456280118e-15	1.0766646316746493e-15	-1.3179075880569006e-16	-9.833348065390302e-16	-1.911689118027334e-15	-2.3892331241720867e-15	-2.1120732954105503e-15	-1.6442832851285263e-15	-1.8051096436807228e-15	-2.8368155770500766e-15	-3.709191928367205e-15	-3.942522783042715e-15	-3.808110508608617e-15	-3.6388505997312685e-15	-4.150000126106862e-15	-4.817163526423659e-15	-5.197975200250958e-15	-4.6080120245229854e-15	-5.049902395054355e-15	-3.297835976674011e-15	-3.0495842510479494e-15	-2.9705331643116226e-15	-3.605341108637822e-15	-4.141275531606457e-15	-4.462965312125718e-15
158	8.999573708658691e-16	-1.767445347579531e-17	-8.892214615892944e-16	-8.273369267334951e-16	-5.380113327689815e-18	-5.64220675276181e-16	-2.121908326344345e-15	-3.0000968601052673e-15	-1.5059282490180472e-15	2.6676302747898323e-16	1.5971386406727944e-15	1.2472493817738338e-15	8.561531675816426e-16	1.1192431711735823e-15	1.2786594576793318e-15	-1.7376807537100105e-16	-2.014456854345283e-15	-2.7050591204589837e-15	-1.531974930737662e-15	-2.602878005325499e-16	-4.707266130813857e-16	-1.7319522299887823e-15	-2.155438623979161e-15	-9.607863032176627e-16	8.779732075873646e-16	1.2848275988618102e-15	1.871716568396783e-16	-1.8911676208798745e-15	-3.086562929327388e-15	-2.5680889105587613e-15	-9.912225187350727e-16	3.283911587710682e-16	6.015355747025179e-16	9.421112129663429e-17	3.7102057786459006e-17	2.957307490891936e-16	1.0984645443439469e-15	1.3875454454754923e-15	5.605288537805901e-16	-8.393207937374534e-16	-1.7558856758262429e-15	-1.2262638067227076e-15	-1.165526628836468e-15	1.1385485927067498e-15	1.7543237217654569e-15	2.031463648400584e-15	1.6506852940274008e-15	9.539893224904061e-16	3.6616403953063913e-17
159	-1.6582011118939397e-15	-3.31856784454761e-15	-4.764982786878388e-15	-5.899177063014821e-15	-6.360012017066585e-15	-6.1846585987383535e-15	-5.896666192480329e-15	-5.170915559488557e-15	-3.880418345902827e-15	-2.442261610485148e-15	-9.134143969362782e-16	-3.883156262633791e-16	-7.697253467230379e-16	-9.986170765187653e-16	-7.979320288545475e-16	-8.402717905290345e-16	-1.07299456224118e-15	-1.469489930009826e-15	-1.3065615138184327e-15	-9.062203163822913e-16	-9.078333881237959e-16	-1.2842608747676054e-15	-8.840737395257916e-16	5.285289170580139e-16	2.0775314294725256e-15	1.790729371088365e-15	5.384456859238546e-18	-2.246690456820454e-15	-3.1225073649238982e-15	-1.882880093873726e-15	1.8296931021836352e-16	1.789482923723519e-15	1.9538228319376275e-15	5.147765941144707e-16	-1.0271016726707491e-15	-2.749185630475019e-15	-3.1406550339116872e-15	-3.75888258209393e-15	-5.859140100460692e-15	-9.095238212470574e-15	-1.1652112986333271e-14	-1.1537266193542721e-14	-1.1284841791925898e-14	-8.906881876227044e-15	-8.506636035094891e-15	-8.969882493633379e-15	-1.0370937949270582e-14	-1.1958804004135933e-14	-1.444999609990437e-14
160	-5.556837647648518e-16	-1.8656433263813186e-15	-2.468073302809563e-15	-1.7155648142547473e-15	2.003832426192585e-16	1.9034088550983237e-15	2.731618494937992e-15	2.448321360908978e-15	1.616363174517941e-15	4.251513980577498e-16	-1.3022529578196718e-15	-2.457881580319817e-15	-3.359221968377222e-15	-3.3493389296193942e-15	-2.663487494188782e-15	-1.5508751697142818e-15	-6.128119053910178e-16	-3.2133893194938565e-16	-6.675054848221858e-16	-1.3575651630204446e-15	-1.874610871159653e-15	-1.95841995346258e-15	-1.5530087655994548e-15	-1.0645169648504367e-15	-5.295019230145772e-16	-3.0478002510378125e-16	-6.831058744599709e-16	-1.4066099247791535e-15	-1.4751377627171024e-15	-8.399357872218403e-16	-8.768624123322134e-17	-5.883478294633956e-16	-2.614985065127341e-15	-4.689147465195519e-15	-5.712067811464947e-15	-4.990857507026011e-15	-4.392196461429207e-15	-4.150551690236635e-15	-4.3124758738019745e-15	-3.5902115398812655e-15	-2.3127357091493016e-15	-1.4782674818407926e-15	-2.7140182301865275e-15	-4.843428734798759e-15	-6.431049096182059e-15	-6.688493493274218e-15	-6.1313273905827235e-15	-6.179182977401935e-15	-6.900922134532877e-15
161	-4.710138214057522e-15	-4.014040898086054e-15	-3.898144744674982e-15	-5.30779441669537e-15	-7.298354951291047e-15	-8.096731983212374e-15	-7.788382051188127e-15	-7.728031676364105e-15	-8.26691553686037e-15	-8.494782766128322e-15	-8.941193775528133e-15	-9.138525752304611e-15	-9.905447080436535e-15	-1.0061050465345598e-14	-8.457871998031618e-15	-5.146835637297122e-15	-2.4183321371704877e-15	-9.998000196988306e-16	-1.7100495658690625e-15	-3.2675343948228515e-15	-4.891110548098727e-15	-6.325421799222709e-15	-7.567323819255685e-15	-9.018830554531274e-15	-9.623030197132779e-15	-1.0165565675799791e-14	-1.0729743913179247e-14	-1.1135576461176851e-14	-1.063554827307782e-14	-9.519841989043159e-15	-9.16359526733071e-15	-1.0943010859386671e-14	-1.436511512452917e-14	-1.7425985652963498e-14	-1.88571526930389e-14	-1.841889778721461e-14	-1.8208512871734254e-14	-1.849987998533382e-14	-1.9093942054411783e-14	-1.9132850743990826e-14	-1.854750429039699e-14	-1.8028476833885905e-14	-1.748566399111409e-14	-1.831448180206968e-14	-1.9277738324459416e-14	-1.9929203601150527e-14	-2.0164556052028014e-14	-2.0162684548648843e-14	-2.0277229636385054e-14
162	-2.5468420955203755e-15	-3.940052231345526e-15	-3.958372618268291e-15	-3.2009662474228375e-15	-2.5525940565695192e-15	-2.298768356064242e-15	-1.8036891746172578e-15	-1.03655057977441e-15	-6.091057093149054e-16	-6.849065235050025e-16	-1.5230172371289081e-15	-1.8846214746309444e-15	-2.3996378633663985e-15	-2.8258977496024492e-15	-3.02107205110415e-15	-2.606634360056269e-15	-2.1445296637052846e-15	-2.1801805802726687e-15	-3.0482697785227642e-15	-4.106232137945738e-15	-4.615352355777992e-15	-4.52362335114439e-15	-4.083290536255561e-15	-4.088302367849968e-15	-4.082289079210556e-15	-4.693909009088328e-15	-5.649242472928216e-15	-6.651061606335272e-15	-6.606315890663171e-15	-6.131463675973702e-15	-5.909751882750596e-15	-6.4532462525615406e-15	-7.224594046635332e-15	-7.20393038299457e-15	-6.4560364851661315e-15	-5.256755821666902e-15	-5.008254589154297e-15	-4.70421339907356e-15	-4.27560483118999e-15	-3.0750428229427413e-15	-2.1769244896343005e-15	-2.467399867252283e-15	-4.146297708387613e-15	-6.719389718639057e-15	-7.712403934947531e-15	-7.273589749709198e-15	-6.7691520104776004e-15	-7.898568272184602e-15	-9.71803732770563e-15
163	1.1224079652858639e-15	-2.8806233231007036e-16	-6.882305283848014e-16	-1.1808024939322917e-15	-1.5665736886505393e-15	-2.1828581520625262e-15	-2.1254016139873104e-15	-1.6775191217774816e-15	-6.001032678768055e-16	-8.311386347657208e-16	-2.1635084281337407e-15	-2.8951273452924783e-15	-2.4624640414178432e-15	-5.908915637168976e-16	1.6738853234976794e-15	3.43945564917398e-15	3.735422151470248e-15	3.4376095581950254e-15	2.832601166575696e-15	2.2184204925784457e-15	1.4104519392887903e-15	1.5480344669131215e-16	-1.635268927647333e-15	-3.254250569862644e-15	-4.7776686768968354e-15	-5.101146881188113e-15	-4.740917061073179e-15	-4.1406560919917085e-15	-3.6819174076251604e-15	-4.007621693136687e-15	-5.129580322949099e-15	-6.990940800621836e-15	-9.151823798212835e-15	-1.0527436154954444e-14	-1.142433716673916e-14	-1.1495735078879028e-14	-1.1850363458360476e-14	-1.138727458560992e-14	-1.0074042381081452e-14	-7.804854069781248e-15	-5.987880542853292e-15	-5.383776366494125e-15	-6.508011488016311e-15	-7.429541003885216e-15	-8.454020449898273e-15	-9.46823495877026e-15	-1.007269043275341e-14	-1.0067140201837917e-14	-9.164544776172723e-15
164	-4.5359411762513005e-15	-5.7359725366963266e-15	-5.649530637703782e-15	-4.969550071681374e-15	-4.276661100154579e-15	-4.062590657086899e-15	-3.944327395463913e-15	-4.031638516861595e-15	-4.115354930619281e-15	-5.05361443240487e-15	-7.345333711935436e-15	-9.299660198521817e-15	-1.0312958598760303e-14	-9.504781126846225e-15	-7.246061579797872e-15	-4.486857359905434e-15	-2.848183720228212e-15	-2.0608637109201193e-15	-2.3850427669217867e-15	-3.2171101227724066e-15	-4.049490654877072e-15	-4.593037844938791e-15	-5.056581782393326e-15	-6.1285057436003216e-15	-7.382480632115366e-15	-8.880547072969626e-15	-9.805352480992267e-15	-9.741246317339339e-15	-8.267560007336782e-15	-6.793994397338811e-15	-6.7241613256417815e-15	-8.757977734471559e-15	-1.2036592480646492e-14	-1.4607126370348117e-14	-1.6111098655612912e-14	-1.6185382636157487e-14	-1.6099805585278694e-14	-1.526479610933776e-14	-1.4176902060307413e-14	-1.2986059293782182e-14	-1.238627485172278e-14	-1.245982625953139e-14	-1.2585483944812592e-14	-1.4386121618851693e-14	-1.6024921599762535e-14	-1.706785368026397e-14	-1.6545359333253424e-14	-1.513423453054672e-14	-1.4127593218499612e-14
165	-1.4554579857348645e-15	-2.1157561006674846e-15	-2.7025717763156817e-15	-4.245394424874118e-15	-6.107859368741761e-15	-7.000039963609462e-15	-6.11650589663428e-15	-4.835333609334705e-15	-4.643890862978637e-15	-5.371763738068157e-15	-6.835589921305131e-15	-6.78501388185625e-15	-5.418429609706141e-15	-3.549018232271582e-15	-2.2054746148029783e-15	-1.847807818611644e-15	-2.660392537905786e-15	-3.436798684983395e-15	-4.1525214391154e-15	-4.9088901525868894e-15	-6.1226579713710745e-15	-7.916768939103611e-15	-9.57326205174262e-15	-1.0847437282742615e-14	-1.1778721376826601e-14	-1.306385440974988e-14	-1.4292531061389585e-14	-1.5044108838977346e-14	-1.4463874274174706e-14	-1.4021045907843233e-14	-1.4691560146643378e-14	-1.6416459359820737e-14	-1.801871476724022e-14	-1.8812058557934086e-14	-1.9491008070503733e-14	-1.964604124861862e-14	-1.9986190880144727e-14	-1.929736464408661e-14	-1.7898053161615608e-14	-1.640294322392252e-14	-1.5362704464462535e-14	-1.48179795230488e-14	-1.6161651200902823e-14	-1.625800590134722e-14	-1.7655613391529043e-14	-1.8211559731272588e-14	-1.7127541134200932e-14	-1.5775694141102732e-14	-1.6082675374907638e-14
166	-1.8062866991935515e-16	1.5855492115233304e-17	1.4431042539282466e-15	3.3611560199825112e-15	5.162274778787853e-15	5.838376311729866e-15	5.046723817186925e-15	3.363962059218027e-15	1.7101745296872659e-15	1.2002101001828028e-15	1.3789184228069002e-15	1.888263148778132e-15	2.0196397448524584e-15	2.4368909257667814e-15	3.788551502453094e-15	5.617377257069769e-15	6.280422564297682e-15	4.692554138869198e-15	2.3869987262737143e-15	8.824788098888979e-16	4.730553943660229e-16	-1.786785992603571e-16	-1.5804663108937097e-15	-2.5845275893313243e-15	-2.115029237828229e-15	-5.123989403540927e-16	1.7018678444247573e-16	-3.3847144192013363e-16	-6.93677266395696e-16	-2.7534932119114634e-16	8.583709704631311e-16	1.5051274690762274e-15	1.6023176912675914e-15	2.5041591355896895e-15	4.336234770263637e-15	6.1881536320869965e-15	6.200318425491697e-15	5.240869990024814e-15	4.967135616861176e-15	6.561434419727348e-15	8.187252597733525e-15	8.282308219835292e-15	6.027663499079699e-15	4.280504296622842e-15	4.411627970613497e-15	5.6097856866330075e-15	6.91229137290944e-15	6.972657947971791e-15	6.5435664889131025e-15
167	3.949567214842642e-15	4.933052702713772e-15	6.210702509456039e-15	6.8179887609680305e-15	6.802379026561727e-15	6.798918727242047e-15	6.971390529109915e-15	6.457919827251078e-15	4.5443777787358886e-15	3.0301549768986415e-15	2.6031785782525604e-15	3.7583634893514025e-15	4.990594918452903e-15	5.540510240259531e-15	6.062389015662193e-15	7.368049020221872e-15	9.005955610888718e-15	9.340095829154842e-15	8.271833458718254e-15	6.589032812771394e-15	5.5699409811831554e-15	5.24342114072296e-15	5.093114607313616e-15	5.161233406231432e-15	5.4350369331234946e-15	6.207918917939988e-15	6.826952674894584e-15	7.13112247623285e-15	7.462923209001384e-15	7.649782027167747e-15	8.131304076339514e-15	8.808505249434896e-15	9.916882196658355e-15	1.1341795866862903e-14	1.2631189365914689e-14	1.375774974289253e-14	1.3875750870839458e-14	1.4406971645068066e-14	1.5643186684480317e-14	1.756754915307103e-14	1.882931601391114e-14	1.9318787762992554e-14	1.844488045706434e-14	1.9201362628330242e-14	1.98366304640328e-14	2.00271025875776e-14	2.0957258916083906e-14	2.2194494778956e-14	2.358843605976758e-14
168	-2.523201272800296e-15	-2.7397494796556382e-15	-3.1179618208974906e-15	-3.858015577785934e-15	-4.8920248882645006e-15	-5.695501449481452e-15	-6.070913983440814e-15	-6.249384506378317e-15	-6.660704588543044e-15	-7.0176913362430756e-15	-7.000474886658824e-15	-7.709176410600824e-15	-8.672763205629624e-15	-9.754571176037153e-15	-9.902914577784804e-15	-8.97235776643438e-15	-7.964148609932967e-15	-7.62843418217031e-15	-7.92644441408749e-15	-7.928901218806175e-15	-6.99715603548647e-15	-5.909977499511912e-15	-5.065313046258395e-15	-4.185945937889668e-15	-3.244203049473628e-15	-2.4410218707814267e-15	-2.4355931150050835e-15	-3.1528313558178122e-15	-4.000135205395295e-15	-4.192426932338832e-15	-3.7973619380049024e-15	-3.816071083257134e-15	-4.4368703702839195e-15	-5.7133235789202384e-15	-6.760517972160529e-15	-7.730807969310788e-15	-8.194451535247215e-15	-8.967101752968352e-15	-9.447429907359336e-15	-1.008514851483454e-14	-1.0633307613985261e-14	-1.088837483492601e-14	-1.1056881390392888e-14	-9.754859969113505e-15	-8.877785877855829e-15	-8.317300125796042e-15	-8.26741791581247e-15	-8.0681060155266e-15	-7.640305645074114e-15
169	-1.1052269179199018e-15	-1.5166955342581031e-15	-1.6234645806883432e-15	-1.2958893304284605e-15	-8.876416289263996e-16	-8.176216923716424e-16	-1.1554068051543394e-15	-1.8028151678675797e-15	-2.271550270474822e-15	-3.1979636175449e-15	-4.417797366763229e-15	-5.797400981709802e-15	-6.940512410042168e-15	-7.23490851425056e-15	-6.563168741908071e-15	-5.577342598730743e-15	-5.169667533808616e-15	-5.606394051058554e-15	-6.31854129095901e-15	-6.337945462815002e-15	-5.181942398570701e-15	-3.4561604869066698e-15	-2.3005036784868334e-15	-2.4267160379871007e-15	-3.4692957201426665e-15	-4.236534830179379e-15	-4.3802578813327934e-15	-4.0172324097190255e-15	-3.603228886565197e-15	-3.268315528362426e-15	-2.6823707267150346e-15	-2.3178004692782394e-15	-2.7759685206496765e-15	-4.104585089026693e-15	-5.655514343933729e-15	-6.2008611492435535e-15	-6.269045627556832e-15	-6.350418814906656e-15	-7.31752644763358e-15	-8.20550667600205e-15	-8.16813222905654e-15	-7.1383759902408e-15	-6.816528483978058e-15	-6.934859040701123e-15	-7.81779558020802e-15	-8.199620383336462e-15	-8.041702219399539e-15	-7.641768066566265e-15	-6.5970051788634435e-15
170	-5.293497911868573e-15	-5.712384230169688e-15	-5.28606053394866e-15	-4.043300920537763e-15	-2.922721834102718e-15	-2.777510489823844e-15	-3.0878481066024974e-15	-3.3544962781583895e-15	-3.591558568857182e-15	-4.847137385646951e-15	-7.431552442553351e-15	-9.829287936133822e-15	-1.0837239829498858e-14	-1.0248540073431893e-14	-9.244876814923927e-15	-8.530209991265212e-15	-8.163741966589586e-15	-7.390642288339289e-15	-6.8101671791784926e-15	-6.889104176328149e-15	-7.211706901949323e-15	-7.029733186863096e-15	-6.17580980576937e-15	-5.7367830049811994e-15	-6.141285662281784e-15	-6.744736872927361e-15	-6.639299325691679e-15	-5.914903936665615e-15	-5.005531905048846e-15	-4.716875124351752e-15	-4.70817298771111e-15	-5.147535527653032e-15	-5.9798202734563895e-15	-7.126056751313992e-15	-8.426423454380573e-15	-9.14755302616668e-15	-9.976550339938041e-15	-1.039986504288609e-14	-1.0509493014659949e-14	-1.0058682426488771e-14	-9.506351129379126e-15	-9.249372283496685e-15	-1.0395307903605239e-14	-1.0926270190748528e-14	-1.1848201521167631e-14	-1.238384522593779e-14	-1.1980123469013993e-14	-1.0810326726482958e-14	-9.355821145143178e-15
171	-7.0021338295941975e-15	-7.295203264328486e-15	-7.96480160150415e-15	-8.163422331619032e-15	-8.19610534996329e-15	-8.122016453726373e-15	-8.341711103004396e-15	-8.683647619383302e-15	-9.165670362414263e-15	-1.0216382139474815e-14	-1.1494745949993767e-14	-1.3158589878860245e-14	-1.4025721176258775e-14	-1.3666839150734019e-14	-1.2508256232148207e-14	-1.1656223811411065e-14	-1.1763355432453291e-14	-1.2424659051184911e-14	-1.2960450484811752e-14	-1.2781586216801772e-14	-1.1650081387191653e-14	-1.0122105464613522e-14	-8.645685882512142e-15	-7.96941445288633e-15	-7.80069083321304e-15	-7.753279899205732e-15	-7.798170535651938e-15	-7.792992931380936e-15	-7.87207112106222e-15	-8.153536430431607e-15	-8.265619727822411e-15	-8.760588860424346e-15	-9.597870847158068e-15	-1.0768610779242572e-14	-1.1611033392559528e-14	-1.2269842504494025e-14	-1.2763955978133353e-14	-1.342167286793784e-14	-1.4062916107130816e-14	-1.442997638090107e-14	-1.4604076168912298e-14	-1.4826437052146413e-14	-1.544002445949857e-14	-1.5813413594016403e-14	-1.5520236529318392e-14	-1.4619775993548132e-14	-1.3672393164169567e-14	-1.3029529657982111e-14	-1.2129542940820092e-14
172	-2.9280284198148964e-15	-3.0533126607235387e-15	-3.1307106655284092e-15	-3.7583558256531955e-15	-5.319789039242893e-15	-7.056348677866219e-15	-8.139059365283195e-15	-8.504288456815403e-15	-8.735661389002799e-15	-9.074039095049298e-15	-9.404113504268615e-15	-1.0022841321023112e-14	-1.0411875648573313e-14	-1.0659668989547924e-14	-1.0760228498196806e-14	-1.109476978807667e-14	-1.15575023385399e-14	-1.13188090818744e-14	-9.784366594017459e-15	-7.362797875784868e-15	-5.068302467535704e-15	-3.716370339038977e-15	-2.365692053992561e-15	-7.087640127752672e-16	9.273673222002033e-16	1.2521081405974354e-15	6.436724155731868e-16	3.1237462178690883e-16	1.2465207680426813e-15	1.9511594434804686e-15	1.3081127534704377e-15	-6.499861527796677e-16	-2.4219358796784974e-15	-3.27240825668451e-15	-4.29005692208747e-15	-6.201868091514115e-15	-7.90873639017391e-15	-8.176418163099262e-15	-7.064971012572195e-15	-6.3264217828250044e-15	-6.759189534499988e-15	-7.281989622484276e-15	-6.007004669733269e-15	-3.82203178287385e-15	-1.9309313453510582e-15	-1.5915878901046596e-15	-2.5466370390778567e-15	-2.9411227245673183e-15	-1.4701787284171143e-15
173	1.1731946172058064e-15	2.5465313621548443e-15	2.480487946060031e-15	1.0561691324352025e-15	-1.2523127639938183e-15	-3.0524013837381426e-15	-2.9096052627896587e-15	-1.322414385731122e-15	2.527184069330556e-18	4.452369956019467e-16	4.509045051427861e-16	1.1967799229676743e-15	3.0660715879433196e-15	4.832833133527552e-15	4.470320928815288e-15	1.3517079733856378e-15	-1.3761768850376998e-15	-1.0226721146320513e-15	2.897272587804797e-15	7.897013825991407e-15	1.1261061533342641e-14	1.2186143715018449e-14	1.2656238935382485e-14	1.348370966562459e-14	1.4625329474145634e-14	1.5143689789225694e-14	1.5313607988914567e-14	1.4527234242540194e-14	1.2808609603346005e-14	1.04375364647394e-14	8.532412555669651e-15	8.487896230181951e-15	9.973069525122369e-15	1.1576736764179734e-14	1.2126941122671671e-14	1.2349502504661884e-14	1.3910650036753645e-14	1.6066274359837898e-14	1.72722648490245e-14	1.6840378042867376e-14	1.6177026742428766e-14	1.6006210349421584e-14	1.7814267396775778e-14	1.8781106899214972e-14	1.9414498016842547e-14	1.998006393335091e-14	2.0982544593724194e-14	2.2690251597444114e-14	2.4946135020250576e-14
174	8.22102390174287e-15	7.158966714145074e-15	6.329789859984968e-15	5.470225533042683e-15	4.907008115544282e-15	4.0633414744897624e-15	3.3408666390960956e-15	2.498521931212488e-15	2.036615842882759e-15	1.5646017862170898e-15	5.278424404853828e-16	-6.550850051076445e-16	-1.490416552878992e-15	-1.6144874536199174e-15	-1.431337851328844e-15	-1.6124940923073031e-15	-2.05100550905245e-15	-1.6843083370543333e-15	1.2778256379007757e-16	2.6090924741378984e-15	4.650826096142985e-15	5.95196891908759e-15	7.30667531497481e-15	9.332409247591497e-15	1.102111259036201e-14	1.1522137977025125e-14	1.1368064206251386e-14	1.107394673798119e-14	1.1487578770196148e-14	1.2068018335902773e-14	1.1931014595432153e-14	1.1008850308170293e-14	9.10616982720647e-15	6.980903763029385e-15	4.467943582031529e-15	3.1375492687467347e-15	2.9453399611030905e-15	4.110127172488717e-15	5.243706838023815e-15	5.878846563894486e-15	6.335557102005993e-15	7.785872027622562e-15	9.653935631265338e-15	1.2188187812005025e-14	1.2514123496102793e-14	1.1854409846994783e-14	1.1481683602948657e-14	1.2555946063503366e-14	1.4590062590025683e-14
175	-6.336680090705054e-15	-6.834490241192827e-15	-7.965675749471008e-15	-8.758271837898958e-15	-9.586355983095558e-15	-1.011946840106795e-14	-1.027685287959111e-14	-9.94485146337147e-15	-9.710043288319856e-15	-9.871408109321457e-15	-1.0349804265007145e-14	-1.1190612231203415e-14	-1.137676457630395e-14	-1.1242649559292948e-14	-1.1168318192685487e-14	-1.1478807858555134e-14	-1.1754770759886893e-14	-1.1310595482236012e-14	-1.045669686401998e-14	-9.649162547386705e-15	-8.851401487968771e-15	-8.11256743579668e-15	-7.035806033776031e-15	-5.9868326809313085e-15	-5.523337406897989e-15	-5.32722351244433e-15	-5.451668423711561e-15	-5.2392416740379565e-15	-5.072982778179922e-15	-4.9312880505682394e-15	-4.6946051010217075e-15	-4.676017049262921e-15	-4.951300556851259e-15	-5.8287341417324194e-15	-6.781568885827833e-15	-7.897507284656556e-15	-8.813526288929495e-15	-9.685816162887363e-15	-1.0321524215315344e-14	-1.0756764267104011e-14	-1.0835601586247434e-14	-1.0352841880149714e-14	-1.0044002920257517e-14	-8.798428399974977e-15	-8.108009465609983e-15	-7.762234726599836e-15	-7.910967514874467e-15	-8.109311630819051e-15	-8.079771167699894e-15
176	-4.906304835826338e-16	-2.4911098320584655e-15	-3.1521931957635592e-15	-2.192833606015184e-15	-6.0155787262237515e-16	7.744040702308642e-18	-4.337522855226183e-16	-1.349242661963012e-15	-1.8044538070112128e-15	-2.4395668092142138e-15	-4.1931861434945904e-15	-6.054945969835185e-15	-7.448575104407339e-15	-7.01233886968514e-15	-5.2079209829608445e-15	-3.183177207738194e-15	-2.0566867060272922e-15	-1.486351772191279e-15	-1.451700326423527e-15	-1.9327453158446517e-15	-2.768553220808159e-15	-3.3448487748290485e-15	-3.296273541261689e-15	-3.0782857039843824e-15	-3.2414946356296353e-15	-3.707288524697968e-15	-3.8471133792243e-15	-3.343318909447188e-15	-2.360857643917732e-15	-1.9635561340748506e-15	-2.33278870240625e-15	-3.3267315731192562e-15	-4.595709801365392e-15	-5.618436489602503e-15	-6.716622750906574e-15	-7.086065640590236e-15	-7.552479206800237e-15	-7.427459406569595e-15	-7.189481090045311e-15	-6.406349243474194e-15	-5.2190083982116956e-15	-4.05849368230377e-15	-4.380336589858811e-15	-5.365476370187671e-15	-6.971411730615403e-15	-7.876985450109537e-15	-7.471916646329388e-15	-6.5917029033630975e-15	-5.8823108192343795e-15
177	-4.060296442578283e-15	-4.739786754616475e-15	-5.37121468040738e-15	-5.8727404692015e-15	-6.2708713486384835e-15	-6.401471994679667e-15	-6.218788806260503e-15	-6.012723307111341e-15	-6.165647044073142e-15	-6.25718698169621e-15	-6.88017807688483e-15	-7.474277411554231e-15	-7.873203061291285e-15	-7.638954659905095e-15	-6.7222927486316175e-15	-5.3221299777063226e-15	-4.106657957629809e-15	-3.227125815641725e-15	-3.378149479594586e-15	-4.35565556716523e-15	-5.5131860105350164e-15	-6.163929277176375e-15	-5.922561214694073e-15	-5.727895170121762e-15	-5.889090585337391e-15	-6.764938591741973e-15	-7.524619752222725e-15	-7.70119059172018e-15	-7.321790955076845e-15	-7.70416125684066e-15	-8.934946253899299e-15	-1.0588657933379298e-14	-1.1828113310390747e-14	-1.2522251778339623e-14	-1.3014855600238335e-14	-1.3115999679161492e-14	-1.3069971578809664e-14	-1.2603148940225167e-14	-1.1728554922708053e-14	-1.0390453416470621e-14	-8.837979388498284e-15	-7.604204326935342e-15	-7.835815602774083e-15	-8.863108548102788e-15	-1.0575183521544872e-14	-1.1877458480675297e-14	-1.2237860044520508e-14	-1.2339109060573733e-14	-1.2585942916096902e-14
178	-4.601738136261543e-16	-8.912137907003884e-16	-5.992661954638841e-16	-7.094249924554133e-16	-1.2296635574472573e-15	-1.321179662665388e-15	-5.686372098436227e-16	3.118178915873039e-16	5.934762083203855e-16	2.1686977428936962e-16	-2.1196936777418657e-16	-1.3999534096119406e-16	6.798776058969582e-16	1.4400473992728054e-15	1.870987801046956e-15	2.1921547700256627e-15	2.362949897281487e-15	2.6087231399765623e-15	2.475429265965784e-15	1.83088791932369e-15	8.981073578206998e-16	1.2878166926018838e-16	-5.721093364246999e-17	1.155590922574184e-16	-1.525573807094213e-16	-1.1395467668483016e-15	-2.171965083546189e-15	-2.6995451049986072e-15	-2.5334919442282417e-15	-2.424969523220751e-15	-2.9986872536109153e-15	-3.944537604795807e-15	-4.726108132021255e-15	-5.127954254948777e-15	-5.431896490642165e-15	-5.834676817265002e-15	-5.878950817197439e-15	-5.764430202321309e-15	-4.798351404406197e-15	-3.6737990475176646e-15	-2.4729363680736697e-15	-2.1280564016641233e-15	-1.9903478303508487e-15	-4.011149470289555e-15	-5.9228054991454275e-15	-7.070603186034408e-15	-7.04868011993241e-15	-6.317967860029955e-15	-6.288321826514462e-15
179	-8.2651197701091e-15	-9.92620877845468e-15	-1.1115476201186028e-14	-1.0512810199321655e-14	-8.82777803327738e-15	-6.781705527709876e-15	-5.264717539707798e-15	-4.622686095034684e-15	-5.055021742667377e-15	-5.874138527779813e-15	-6.404572442422074e-15	-6.782851583880187e-15	-7.192541447582005e-15	-8.004561496018218e-15	-8.928489169684407e-15	-9.265361192870824e-15	-9.152231630565208e-15	-8.91316548070266e-15	-9.145751578255652e-15	-9.564263781890669e-15	-9.57435900939603e-15	-9.413111628669489e-15	-9.21549763085648e-15	-9.313598103900202e-15	-9.44722681742691e-15	-9.326099504600444e-15	-9.328456047946056e-15	-9.419307500301753e-15	-9.392777859960203e-15	-9.44288376388758e-15	-9.239097557045383e-15	-9.217542907607252e-15	-9.140152485906945e-15	-9.219262140537509e-15	-9.100890546419241e-15	-8.951769290170537e-15	-8.656077405229785e-15	-8.217815744443842e-15	-7.839669637287345e-15	-7.704206603753387e-15	-7.755504844792778e-15	-8.090565518966366e-15	-8.773425581834916e-15	-1.0729161938370469e-14	-1.2414364889288437e-14	-1.3552610224478602e-14	-1.3733323229796234e-14	-1.3965540584584281e-14	-1.4772329161272644e-14
180	-4.716661545988931e-15	-4.989260334754601e-15	-4.800057958533929e-15	-4.407869160130958e-15	-3.812146990461892e-15	-3.377947572650352e-15	-3.04304516663377e-15	-2.8965361095184764e-15	-2.874108762305918e-15	-3.2441879032941253e-15	-3.9627108666405434e-15	-4.523684604336013e-15	-4.744023233568416e-15	-4.341376342538758e-15	-3.566807333908282e-15	-2.979897299607532e-15	-3.143332571462265e-15	-3.6938442827091204e-15	-4.134576004479702e-15	-4.334775138532189e-15	-4.6000061015133684e-15	-5.1794592625788345e-15	-5.752607241685914e-15	-5.9151050450604576e-15	-5.840769792621337e-15	-5.9652138092442064e-15	-6.354191462730181e-15	-6.842731555644043e-15	-6.7482996087771485e-15	-6.6524017415620916e-15	-6.890922131046993e-15	-7.219392855341554e-15	-7.039527268490329e-15	-6.133950294318561e-15	-5.0886306060209784e-15	-4.2572649230973424e-15	-4.2915117156674314e-15	-3.916965110588819e-15	-3.3352686193534355e-15	-2.5178848437971292e-15	-2.288314340328349e-15	-2.6902196749214182e-15	-4.0096972731073485e-15	-4.829838104182078e-15	-5.217625349035469e-15	-5.059667758917086e-15	-4.7680005273497296e-15	-4.963966605939655e-15	-5.610051203391338e-15
181	-3.9045289939965955e-15	-4.415870489278364e-15	-4.3018782446563224e-15	-3.636590442581351e-15	-2.631725146888876e-15	-1.6297817045122673e-15	-6.475894717032364e-16	-1.181888112086029e-16	-6.727169078150051e-16	-1.699228985336164e-15	-2.6227142144234993e-15	-3.0250310144020695e-15	-2.412794233995927e-15	-1.784506318283592e-15	-1.7035857657862605e-15	-1.972722352052455e-15	-2.174446130077277e-15	-2.099156755999536e-15	-2.1786417238246425e-15	-2.9662776665671016e-15	-4.040075232431613e-15	-4.959100280942021e-15	-5.03843189517811e-15	-4.2699331976344244e-15	-3.6790380964775e-15	-3.5223929941618592e-15	-3.742603557426149e-15	-4.087402765441291e-15	-4.356292242974172e-15	-4.628199371514464e-15	-4.693065872853452e-15	-4.609016326768971e-15	-4.404171768523955e-15	-4.362527771056076e-15	-3.970678276325918e-15	-3.4342853459834363e-15	-2.9695615859766632e-15	-3.3894619506500747e-15	-3.733691624612572e-15	-3.617225102918255e-15	-2.615797748071113e-15	-1.894978384737512e-15	-2.7066493813689506e-15	-4.170209540689897e-15	-5.6983450380015535e-15	-6.2292825564503615e-15	-6.085857371774984e-15	-6.022490874717164e-15	-7.0584485426799905e-15
182	-6.0455106290057e-15	-6.828146341542749e-15	-6.382211618728532e-15	-5.072048064822837e-15	-3.3780603775756496e-15	-2.379136281689951e-15	-1.887741129134096e-15	-1.7613498296498843e-15	-1.803339582297045e-15	-2.0125833627689213e-15	-3.1190169474886914e-15	-3.867936195606874e-15	-4.147339880660507e-15	-3.788560513182523e-15	-3.4483703011224094e-15	-3.606961712906422e-15	-4.398119569423885e-15	-4.85716011761032e-15	-4.921221895348199e-15	-4.987397786288527e-15	-5.260699764520918e-15	-5.850745012349718e-15	-6.0031071553615156e-15	-5.5408356095228815e-15	-5.058154010563587e-15	-5.2918787991821995e-15	-6.12156528708992e-15	-7.226333403450124e-15	-7.634809280429568e-15	-7.76908073872308e-15	-7.640362156096214e-15	-7.399480707772483e-15	-7.044382134032809e-15	-6.5473649817049105e-15	-6.081180337899297e-15	-5.362628220736988e-15	-5.268543647498238e-15	-5.181856848889084e-15	-5.03452849098486e-15	-4.474839608540911e-15	-3.752841896330073e-15	-3.651715963388315e-15	-4.707112285285801e-15	-6.859044738486155e-15	-8.339153546862626e-15	-8.881557299636278e-15	-8.968283138225421e-15	-9.323079157684634e-15	-1.0249705126285003e-14
183	-3.638478309328688e-15	-3.61803447500005e-15	-3.502539220081346e-15	-3.4424941693575115e-15	-3.7461725760339e-15	-4.711306158882544e-15	-5.6657219539775374e-15	-6.481129918677072e-15	-7.32006357863403e-15	-8.490040695944554e-15	-1.0275667623198379e-14	-1.1452661941963271e-14	-1.1261765492751375e-14	-1.0018250367105282e-14	-8.476871046997599e-15	-6.985568313692799e-15	-5.45467740676169e-15	-3.445444095672013e-15	-2.5624311717472483e-15	-3.735947323506209e-15	-6.257799502614985e-15	-8.357971248695003e-15	-8.9124740543693e-15	-9.07620209553407e-15	-1.0014225881585045e-14	-1.1628282004481691e-14	-1.2174924071680694e-14	-1.0831915775184875e-14	-8.207843951080164e-15	-6.6282966658595356e-15	-7.0563182770254475e-15	-9.366541044678671e-15	-1.2233029954736399e-14	-1.4611261604032885e-14	-1.6155027943927792e-14	-1.6473650820354445e-14	-1.6388455003965374e-14	-1.6173562742588115e-14	-1.6070851732433148e-14	-1.596934095878198e-14	-1.5633304617578563e-14	-1.4991619586359127e-14	-1.545667600696308e-14	-1.521388791494448e-14	-1.5957759333906515e-14	-1.6310440456514972e-14	-1.5544066794426422e-14	-1.418866891573434e-14	-1.3298875428239488e-14
184	1.5284100839159995e-15	3.2714760217632284e-15	3.844424418247865e-15	1.9868788618849526e-15	-9.937093167562125e-16	-3.2039508035793027e-15	-3.3310190116473968e-15	-3.178840114395403e-15	-3.4570899692322395e-15	-4.481075832113314e-15	-5.884659718295976e-15	-7.510650993470701e-15	-9.143277956048453e-15	-1.0367466924485048e-14	-9.851247498839884e-15	-8.163344456652073e-15	-6.35020139087772e-15	-5.423746490077164e-15	-5.47386831100342e-15	-5.303193174609335e-15	-4.313713574040674e-15	-2.0193041543663032e-15	-1.080864945609334e-17	-5.2381109759960415e-17	-2.1772777911118298e-15	-5.051838689033393e-15	-5.718152378428734e-15	-3.98178367371969e-15	-8.107455045280388e-16	1.787923727183781e-15	2.3456896994447643e-15	1.0244989950845716e-15	-2.3589191296062447e-15	-6.439804100158335e-15	-1.0014717593661185e-14	-1.1517989945193087e-14	-1.1470541389313892e-14	-1.1641384632189225e-14	-1.2146049857635824e-14	-1.1798947152682033e-14	-9.915382656102038e-15	-8.117962902951343e-15	-7.735125592226146e-15	-1.005358641390902e-14	-1.1976708694050071e-14	-1.1991780038560576e-14	-9.928439771045807e-15	-7.294800304139245e-15	-4.8854455775117116e-15
185	9.162533386971555e-15	8.92825835204881e-15	8.955075239470645e-15	8.312571664272915e-15	7.254846879235129e-15	5.74954670841971e-15	4.762699935123719e-15	4.223966721653019e-15	3.9083481018215706e-15	3.0550199699723497e-15	1.2067931617289601e-15	-7.02705865587421e-16	-1.6726248335046612e-15	-2.0489212885348115e-15	-2.26041925161342e-15	-2.4396398079792133e-15	-2.2361870522287457e-15	-8.223979501237031e-16	8.426198896773513e-16	2.0381927521994282e-15	2.9589190839264697e-15	4.255158818888601e-15	5.8965578221157385e-15	7.360424169565203e-15	7.591102760271737e-15	7.33466114184055e-15	7.952270664485228e-15	9.123226933048674e-15	9.790270989629636e-15	9.722895380856554e-15	9.119868685012744e-15	8.906777728304897e-15	8.334477707209308e-15	6.525340979415246e-15	3.1262410770177444e-15	1.9144766153316006e-16	-1.475364191437224e-15	-1.5563110577010529e-15	-1.0104408675042501e-15	-6.251634997499824e-16	2.243477537276914e-16	1.6964758245325396e-15	3.556208615639703e-15	5.0229667422542626e-15	4.898829405694061e-15	4.73663160550874e-15	5.3524204557637746e-15	7.270826888940249e-15	8.849241466857422e-15
186	1.5181395953141768e-16	6.715342421046839e-16	8.519026613745331e-16	-3.3463402888746665e-16	-2.3391699253617114e-15	-4.315971671997367e-15	-5.258513915468347e-15	-5.233509846089121e-15	-4.543445643207915e-15	-4.368019851963928e-15	-5.519329278888125e-15	-7.27677252294682e-15	-8.63179186611895e-15	-9.067634136914681e-15	-8.481883307958564e-15	-7.26322826355241e-15	-5.6820356629405125e-15	-3.5958703800756886e-15	-2.309251418351551e-15	-2.426881461511445e-15	-3.5165569417220517e-15	-4.130661073198909e-15	-3.56180790849558e-15	-3.3602662489451123e-15	-3.8952087246181715e-15	-5.285239978716175e-15	-5.427824650786839e-15	-4.0412850602101075e-15	-1.839753691802315e-15	-1.7564507383279244e-16	2.9853358682797643e-16	-5.6813707491622e-16	-3.277446268675892e-15	-7.284293850176882e-15	-1.1507040964640978e-14	-1.3846405419374308e-14	-1.424524097303511e-14	-1.420359733594936e-14	-1.484109558704686e-14	-1.5672333819966168e-14	-1.5419387950110996e-14	-1.4366871854264957e-14	-1.2920188025288168e-14	-1.4280938411303842e-14	-1.5625577114777883e-14	-1.5902814416958432e-14	-1.5088057182706463e-14	-1.3767154106847207e-14	-1.2402170743358181e-14
187	-3.708491798891103e-15	-3.637934919080007e-15	-4.499624152533398e-15	-5.6354454633954314e-15	-6.529862411577735e-15	-7.383717587501313e-15	-8.430647714558166e-15	-9.842425268527537e-15	-1.1095944822716038e-14	-1.210397714686328e-14	-1.2868300030247921e-14	-1.4237680346576436e-14	-1.5356896957410864e-14	-1.6035922405306398e-14	-1.6115498064987543e-14	-1.611502021431602e-14	-1.6298104519403414e-14	-1.5671808387086253e-14	-1.418685662316307e-14	-1.2370181437291952e-14	-1.0589540559826382e-14	-9.05260010580561e-15	-7.165543921877014e-15	-5.16308186805116e-15	-3.991448389904741e-15	-3.674618218646935e-15	-3.3558935464769085e-15	-2.506533054983769e-15	-1.4306419073538842e-15	-1.5006152543400141e-15	-2.5480455383194e-15	-4.054870415093469e-15	-5.3957563134131635e-15	-6.7940707344112954e-15	-8.770616483762375e-15	-1.0862083544828193e-14	-1.2307424933842721e-14	-1.2711066872006105e-14	-1.2318046976135616e-14	-1.1659082614815277e-14	-1.0675380047336118e-14	-9.030185821116177e-15	-8.054555395505539e-15	-6.312432654675826e-15	-6.211946602565783e-15	-6.3289650147933375e-15	-5.833051680117021e-15	-4.17112445414614e-15	-1.665768908718274e-15
188	7.046121433205749e-15	6.759438308277392e-15	5.667552143785111e-15	4.708506057223464e-15	3.437106437693318e-15	1.6569981243241488e-15	4.196460228832189e-16	3.4563690706086914e-16	1.2155985092002044e-15	2.1153505313558336e-15	2.993920239245481e-15	3.4532833588763905e-15	4.190884265871172e-15	5.2330451832868254e-15	5.868951721709402e-15	5.048535242265288e-15	3.866348418566296e-15	3.937037042099383e-15	6.230791041709029e-15	9.546848412390506e-15	1.1736175759609387e-14	1.1777825189741443e-14	1.1840442625703926e-14	1.3278336346774128e-14	1.5599165797201487e-14	1.677355409241994e-14	1.638062555902044e-14	1.5145779121692845e-14	1.442722945706939e-14	1.3524045889470984e-14	1.2249384699460416e-14	1.1747343526068174e-14	1.3047272875019956e-14	1.5500340143076348e-14	1.692950131087672e-14	1.6802698168554798e-14	1.7114418676024777e-14	1.8686493489114563e-14	1.9373004285741477e-14	1.7502402801424412e-14	1.4654797198206102e-14	1.465771654493654e-14	1.7957464311413933e-14	2.319747434550166e-14	2.5179894919078553e-14	2.4855233548583543e-14	2.443009022718024e-14	2.5441649169985726e-14	2.7078416121276028e-14
189	1.1758597097121518e-14	1.2226175521293998e-14	1.2309679510508722e-14	1.1072964512198972e-14	8.627342236602796e-15	5.690193576350428e-15	3.4749555032283166e-15	2.202386819993905e-15	1.5484615770192759e-15	1.1220961695546475e-15	5.884889487495343e-16	3.5587104561070117e-16	1.0523856510393215e-17	-8.311087169852724e-16	-1.9745683169160697e-15	-2.6546734774196742e-15	-2.1270715351274336e-15	-5.194101047963344e-16	1.128794453803618e-15	2.7137455049970855e-15	5.065811714347029e-15	8.510066121411653e-15	1.22329383791356e-14	1.4534460882294623e-14	1.4981633111825008e-14	1.4665800602889226e-14	1.4999498220635962e-14	1.5627001686767952e-14	1.571800937297249e-14	1.527024397302996e-14	1.4668133202555083e-14	1.4233133717941436e-14	1.2875340998580584e-14	1.0364083709711595e-14	7.30736511847619e-15	5.4429395795921385e-15	4.506605031311319e-15	3.85837302113386e-15	2.264632074491895e-15	7.818734401313808e-16	5.593870493182962e-16	2.1812248772679706e-15	4.7855319060129005e-15	6.5127398688574764e-15	7.361274064809678e-15	8.436378874581638e-15	9.664657822869545e-15	1.1475904003377932e-14	1.3223366561873336e-14
190	-1.5142522159385073e-15	5.625429152875269e-16	6.975127892233576e-16	-1.0058424304787622e-15	-3.4316987084930374e-15	-5.130180772022267e-15	-4.701748543941763e-15	-3.1595042278707005e-15	-2.2047641766856222e-15	-2.1383010233196287e-15	-1.5943676888615687e-15	-6.470675731211366e-16	1.526266947494955e-15	3.582614223729177e-15	4.359615653297492e-15	2.9978663302396372e-15	1.3921409582712736e-15	7.637783564565819e-16	2.0554283298694576e-15	4.080521797670265e-15	5.372990408673938e-15	5.048282789412435e-15	4.751625748810282e-15	5.607722249338237e-15	7.135422642608663e-15	8.08277893289235e-15	8.329303428078906e-15	7.335187498413757e-15	5.970624887670825e-15	4.123015865777205e-15	2.6962752788132256e-15	2.630031172698218e-15	4.3160958737596046e-15	6.6693400820388264e-15	8.757934184136769e-15	1.0192037423628837e-14	1.2637029609250229e-14	1.4888045764516246e-14	1.580176581114648e-14	1.4281457044231633e-14	1.248064249688347e-14	1.2457114058889805e-14	1.4485934336267072e-14	1.9480888043150124e-14	2.2199155834443535e-14	2.3599334315300107e-14	2.498753828889109e-14	2.6685848827700624e-14	2.7769919690747144e-14
191	-1.505330884159154e-15	-1.1394912564519818e-15	-9.582483476483215e-16	-1.5910117223751222e-15	-3.256880917027149e-15	-4.932292517895155e-15	-4.95605705286919e-15	-3.6196460752285956e-15	-2.8360471390955234e-15	-3.1603971714017277e-15	-4.430876130163328e-15	-4.9585887408094346e-15	-4.060934664585972e-15	-3.2876523407221754e-15	-4.060136076924071e-15	-5.96828307089614e-15	-6.71453018144007e-15	-4.8488437761055304e-15	-1.9611337209406382e-15	3.6190478406276167e-17	8.228989242233114e-16	1.4387453446363698e-15	2.9274006499685683e-15	4.4369229945692636e-15	4.7023314378348385e-15	3.888677275147814e-15	3.5679123412557526e-15	4.499048828079025e-15	5.186871469477418e-15	4.118022469388752e-15	1.8425780190558325e-15	3.1381586659681406e-16	3.001516567058523e-16	5.740198440796084e-16	-2.5084073826033093e-16	-1.3981882672964359e-15	-1.5264512958927321e-15	-4.670014321292884e-16	2.956821309751295e-16	-2.713882894158348e-16	-8.675152608461621e-16	3.073292929184951e-16	2.590939638353046e-15	5.4925417731812256e-15	5.190520153140303e-15	3.4651335412436437e-15	2.974881928068611e-15	4.507502603629861e-15	6.549590994292203e-15
192	-5.6006968493866e-16	-8.797151657760998e-16	-7.252031062699257e-16	-5.110163125452956e-16	-2.8787538077897904e-16	1.7189490990186651e-16	9.682968570834494e-16	1.813389986435016e-15	2.358789240899081e-15	2.051777857690966e-15	1.8290238249393342e-15	1.6729045023781393e-15	1.6484988838626192e-15	1.2523507716888695e-15	5.82130226729308e-16	3.769112593727597e-16	8.867831724131972e-16	1.5289327933196589e-15	1.6211782531301192e-15	1.2098326905971301e-15	9.62669109357816e-16	1.3648448768779753e-15	2.2447641617516537e-15	3.2673680894008823e-15	3.4827614752360417e-15	3.407903898526356e-15	3.022899532617487e-15	2.2634692741078514e-15	1.2776770369771338e-15	9.840546569827568e-16	1.743774661125264e-15	3.087961068271634e-15	3.69382464106253e-15	3.039460044006295e-15	2.055699075117444e-15	1.5308791954667085e-15	1.9700690179091173e-15	1.7333324637493226e-15	8.557382471560373e-16	-2.233887275937584e-16	-1.556588124673652e-16	2.631042455062831e-16	1.3058049791278574e-15	-7.0879983018310155e-16	-2.5165920865592973e-15	-3.5241613169524625e-15	-3.98335378029784e-15	-4.039340004140172e-15	-4.637432062240376e-15
193	2.0955129601448367e-15	1.1936784570337382e-15	8.799656510542994e-16	1.0339377637711425e-15	1.406631544315556e-15	1.755357020996391e-15	2.199606038530107e-15	2.4611563958958547e-15	2.515614391446477e-15	2.0343339422755e-15	1.8080171820364983e-15	1.6739226414240134e-15	1.1564596011546511e-15	4.66275282233444e-16	3.729037204016351e-16	9.557787642761215e-16	1.7032717993256454e-15	1.7957231167038486e-15	1.2949266822728492e-15	7.427260035232782e-16	5.51143133899399e-16	5.359484550363473e-16	5.317456003839129e-16	5.522320841657219e-16	5.092033525521673e-16	1.207190011963509e-16	-1.0192742114904435e-15	-1.8737512356952207e-15	-1.9995054494879465e-15	-1.5471803651363804e-15	-1.0292434839091662e-15	-1.022173754023138e-15	-1.0921320479892433e-15	-6.1374169161191625e-16	4.436817333128831e-16	1.2399019059373903e-15	1.2584096729129384e-15	1.0532985007545674e-15	7.740070961914856e-16	9.835314568147293e-16	1.3893753509327442e-15	1.9284246806687227e-15	1.3722241408313764e-15	1.5435889390658555e-15	1.253402099364564e-15	8.13507308176735e-16	2.4443334710999e-16	-8.824916382365077e-16	-2.039164823381568e-15
194	5.065491998619891e-15	6.214426623441649e-15	6.017407944941641e-15	3.6196284407336275e-15	8.410109046044245e-16	-1.1492632378496011e-15	-1.2190488468770318e-15	-7.996157268309455e-16	-1.3843346631553498e-15	-4.0401627435956754e-15	-7.41397393295266e-15	-9.905271829432523e-15	-1.0429082652303508e-14	-9.992820811696097e-15	-9.414315377130744e-15	-9.046088135973296e-15	-8.630696599903489e-15	-6.915089510046567e-15	-4.988487042697859e-15	-3.627543944459398e-15	-2.632629246698971e-15	-1.60166747425381e-15	-3.1842888949182984e-16	5.833082354015578e-16	2.985240739763984e-16	-2.438277903465739e-16	5.275398055459533e-16	2.580414906624866e-15	4.9923328468765785e-15	6.065921353620494e-15	5.599828696675387e-15	3.825623465214115e-15	9.255354251705731e-16	-2.3416331364593236e-15	-5.148255291763649e-15	-6.529376716323574e-15	-7.442308815389613e-15	-8.471892240664509e-15	-9.336339199504342e-15	-8.922407846146598e-15	-7.147971495685793e-15	-5.3264262044674005e-15	-6.1971276760714074e-15	-5.735949213425134e-15	-5.375044025269921e-15	-2.9671682630824314e-15	-7.75864185978678e-17	2.0157396144856437e-15	3.100835321892662e-15
195	6.770401844878136e-15	7.499379451939247e-15	8.237756694883052e-15	8.281485373233927e-15	7.941122415970898e-15	6.640210306932787e-15	5.119749627604618e-15	3.553847848299781e-15	2.941815860204782e-15	1.798460510363569e-15	-1.4716877821160803e-16	-2.5075055274899823e-15	-4.159980419030627e-15	-4.287089518022883e-15	-3.1924004700542167e-15	-2.1584179008189998e-15	-1.6465950218577941e-15	-9.646512743051707e-16	1.8708231626706883e-16	1.277225725694747e-15	1.9224886407135516e-15	2.5807785323040856e-15	3.554456974986001e-15	4.434170890848174e-15	3.9233630760399815e-15	2.686677059484101e-15	2.3410287147143613e-15	3.4452110886285377e-15	5.40246978814091e-15	6.680461571111341e-15	6.620280620432974e-15	5.848962241944108e-15	4.586975238597043e-15	3.2084918524139584e-15	1.1689975357422287e-15	-5.073557557271718e-16	-1.7711558493105083e-15	-1.9012083493722327e-15	-1.3617403338344573e-15	-4.85245397422132e-16	2.212802754425684e-16	7.041511731959431e-16	1.1485021623152387e-17	1.0533974060562897e-15	1.2010494226374974e-15	1.4485179717370925e-15	1.961177529524162e-15	3.40930910193414e-15	5.561368009622104e-15
196	2.7737881338062117e-15	3.5476646528853807e-15	4.443232019732813e-15	4.1807874226522485e-15	3.1971954071937417e-15	1.6991153208549173e-15	7.891616250169931e-16	-2.9762339290304765e-16	-1.8061724527596333e-15	-4.116998840445468e-15	-6.792441944005734e-15	-8.906570936292574e-15	-9.99719250252943e-15	-9.991749227663532e-15	-8.266313866405566e-15	-5.141129137238659e-15	-2.016515581977395e-15	1.1374141905686878e-16	8.17955857397708e-17	-1.3356988227726021e-15	-2.490440886591665e-15	-2.6613562048264914e-15	-2.47349111886981e-15	-3.03972685506177e-15	-4.453604038454146e-15	-5.858112243435311e-15	-5.831117503554882e-15	-4.284396822834157e-15	-1.7634180786589149e-15	2.3158229265763624e-16	5.264978971692972e-16	-1.6025938683458251e-15	-5.5752185414783326e-15	-9.281817894590282e-15	-1.1660445475577032e-14	-1.2158469850864348e-14	-1.2683010153015672e-14	-1.3499051804724978e-14	-1.3976693672663417e-14	-1.3298732621115505e-14	-1.1948912264131096e-14	-1.0898520698094444e-14	-1.1870586228345775e-14	-1.1649400629630758e-14	-1.2712485759073853e-14	-1.3709106779927457e-14	-1.3897198784508904e-14	-1.2165564344548139e-14	-9.237751328296055e-15
197	2.642409729497833e-15	2.0987543553733087e-15	1.7801287244721213e-15	1.4351748859687174e-15	1.30374197727688e-15	1.05520669462727e-15	7.539567828361622e-16	2.627107675352624e-16	4.078605196519403e-16	5.476579455505353e-16	6.575911033820565e-16	1.023728961772111e-15	1.5706899226958256e-15	2.3922168207388438e-15	3.396247483844785e-15	4.43802660450765e-15	5.117933386200013e-15	5.534111274713906e-15	5.294076508044574e-15	4.107471447083936e-15	2.0765402682247186e-15	1.285892182546103e-16	-1.1775692694876434e-15	-1.6054541855412293e-15	-2.0783145424166363e-15	-2.6356824931203837e-15	-2.7873063238799826e-15	-2.09186086769811e-15	-1.2107619701712455e-15	-3.888033667571222e-16	-4.0737981630823505e-16	-1.12267294344657e-15	-2.6076090286330827e-15	-4.444100742690554e-15	-6.253282571796422e-15	-7.158142266971124e-15	-7.174973653125978e-15	-7.373007430056276e-15	-8.129620208477471e-15	-9.211492417710349e-15	-9.308763924767951e-15	-8.399527905156027e-15	-7.727676360918211e-15	-8.01053568807718e-15	-9.569563517247425e-15	-9.96120354809859e-15	-9.011026133078439e-15	-7.306467994937526e-15	-7.096843063875299e-15
198	-1.9291811805009323e-15	-1.5619967171841471e-15	-1.879451405117542e-15	-3.366023547379719e-15	-5.190652030674075e-15	-6.5773142263276525e-15	-6.639207957491256e-15	-5.973815568703959e-15	-4.936551179410537e-15	-5.115331729897346e-15	-6.5237818277887536e-15	-7.922023471688835e-15	-8.266159168189232e-15	-7.387142513586181e-15	-5.554329258888854e-15	-3.724404325829862e-15	-2.39415891208536e-15	-1.3970561493007357e-15	-1.4228784400744255e-15	-2.63353116051241e-15	-4.510860064832802e-15	-5.979048783284558e-15	-6.5502492550333645e-15	-7.451216111514297e-15	-8.792080280777008e-15	-1.0504996829644698e-14	-1.0653705733374483e-14	-8.770663146635132e-15	-5.9409771523924955e-15	-4.39723247954971e-15	-4.665182798961477e-15	-6.023247891349912e-15	-8.0642614389472e-15	-1.0711973997751539e-14	-1.4194381510880415e-14	-1.6774016915604726e-14	-1.7672058292951554e-14	-1.708406894396311e-14	-1.704219065353443e-14	-1.799429900352687e-14	-1.8833770753113796e-14	-1.7982174809191658e-14	-1.6923089283980865e-14	-1.6256634915961706e-14	-1.7924786810482157e-14	-2.032236976439902e-14	-2.139676837321697e-14	-2.0574358152067472e-14	-1.865740175455245e-14
199	-1.6205299484679835e-16	7.747316735473258e-17	3.3323557120152083e-16	-5.0999540865935095e-16	-1.6481420715309274e-15	-2.608191351347946e-15	-2.7732074224966758e-15	-2.928371026429885e-15	-3.0348983989608465e-15	-3.2471401991561446e-15	-3.638372427427244e-15	-4.192349746266939e-15	-4.8876917277658805e-15	-4.984874427334619e-15	-3.4064810416871407e-15	-6.112704462162093e-16	1.6695116619542444e-15	2.7923217338923017e-15	2.4922769864669157e-15	1.3538839463368647e-15	-4.84424769606216e-16	-2.9900012481245544e-15	-5.519880056733281e-15	-7.045452193140424e-15	-7.934673570580796e-15	-8.694207592453091e-15	-9.131872502339823e-15	-9.068501667270342e-15	-8.216534001078713e-15	-6.904424804441237e-15	-6.066744212611661e-15	-6.386791864788393e-15	-8.202112675686031e-15	-1.1180742365516659e-14	-1.469161490623669e-14	-1.6922218665027408e-14	-1.731226906023542e-14	-1.6875707350828384e-14	-1.629089321444005e-14	-1.6202243112855233e-14	-1.5857277622016337e-14	-1.5042025476368346e-14	-1.590284187823658e-14	-1.53948391696871e-14	-1.6949111693455883e-14	-1.802050086194884e-14	-1.830711381794014e-14	-1.789970652323609e-14	-1.7598739443156073e-14
200	5.930201472525962e-15	6.83190175187743e-15	7.899222363825123e-15	7.663513562287861e-15	7.162945078587366e-15	7.066355990136435e-15	7.769788687710397e-15	7.655113295467466e-15	5.855122871190158e-15	2.3927526374863634e-15	-1.3447359011260425e-15	-4.155783612720008e-15	-5.597943728125666e-15	-5.890549383867701e-15	-4.903425495419264e-15	-2.9935863115886385e-15	-8.779185166831943e-16	5.828802371155991e-16	6.558737381757343e-16	-2.9943902219064905e-16	-7.220529482295679e-16	3.00534348320658e-16	1.9702563678861384e-15	2.510197928719367e-15	6.284311792238604e-16	-1.533730888517676e-15	-1.3817110312367518e-15	1.1752248346770608e-15	4.045416781392265e-15	5.0597638225751805e-15	4.160413762542048e-15	2.869509953485047e-15	2.0359982156664935e-15	1.3237435994482802e-15	-5.147322980260186e-16	-2.95803293981026e-15	-5.351706611198547e-15	-6.624722698347893e-15	-6.037206313196254e-15	-4.545629055199068e-15	-3.32281565888322e-15	-3.1050672249644254e-15	-4.8859209902661894e-15	-4.284928226809569e-15	-4.113527611827559e-15	-3.228884396693234e-15	-1.9638120764157607e-15	3.7158159824280125e-17	2.1822348142309165e-15
201	7.082528587503366e-15	7.485856137958666e-15	6.39446607636437e-15	4.1489732143715e-15	2.4648337331163015e-15	1.8010749419380902e-15	1.56434033112183e-15	9.461140584118159e-16	3.6612348169663055e-16	-6.14965493318288e-16	-2.128654234205449e-15	-4.3065640625542065e-15	-6.04017035936649e-15	-6.646904701545883e-15	-6.061602795224765e-15	-5.194732792618721e-15	-4.8020859062703026e-15	-4.3656822522374596e-15	-3.9147294427768524e-15	-3.212665565229914e-15	-1.886106438167147e-15	3.024983126953038e-16	2.7744830972607514e-15	4.292945341080825e-15	3.684335758574585e-15	2.6687071892337723e-15	3.05034890062806e-15	4.9710355186341974e-15	6.628436051041317e-15	6.898692401012033e-15	5.904001314165826e-15	4.787241594438159e-15	3.5152255032515314e-15	1.432590090213916e-15	-1.8010132523678803e-15	-4.8308338626231e-15	-6.526430184116693e-15	-7.275873435312438e-15	-7.51920697981409e-15	-7.85567518043625e-15	-7.692062871360467e-15	-7.321514689164966e-15	-6.874401786355443e-15	-7.290999167101662e-15	-7.739365074121577e-15	-6.4484262280095024e-15	-3.6646314994874056e-15	-1.9479569007778247e-16	1.918043786351941e-15
202	-2.1119098817578377e-15	-2.578387693999539e-15	-4.002143697171306e-15	-5.3046898698803525e-15	-6.248565521320553e-15	-7.199537113179782e-15	-8.508338471562007e-15	-9.736736664968805e-15	-1.0290174888492816e-14	-1.0284066504416231e-14	-1.0717596595110444e-14	-1.2205510835876818e-14	-1.3747695882467476e-14	-1.4481456729057945e-14	-1.4305596550168047e-14	-1.3995515536725445e-14	-1.4088276043206892e-14	-1.3629061131907183e-14	-1.2404878580283903e-14	-1.0625258004619378e-14	-8.717595973303848e-15	-7.120429210543354e-15	-5.399378834711479e-15	-3.78145449622389e-15	-2.772648648572273e-15	-2.8223422344739745e-15	-3.4656870687341822e-15	-3.809594851835205e-15	-3.1890497840161714e-15	-2.224228134628843e-15	-1.6048776239269772e-15	-2.3793997268233593e-15	-4.308493498840542e-15	-6.776433965717533e-15	-9.030785945357007e-15	-1.0655918735361272e-14	-1.1815828075842e-14	-1.2598518468270006e-14	-1.2891976967373385e-14	-1.2993307217031852e-14	-1.3226470542563265e-14	-1.3355210901638964e-14	-1.313884097148267e-14	-1.140978466506468e-14	-9.87786056998897e-15	-8.871918859507613e-15	-8.852396111397578e-15	-8.897509150138032e-15	-8.083214626190809e-15
203	-5.891738998881323e-15	-6.966494188836873e-15	-7.252951402199104e-15	-7.240792160442764e-15	-7.322990735316052e-15	-6.885009044162758e-15	-6.004152276082735e-15	-5.29838295931339e-15	-5.308547404021925e-15	-5.492305261968436e-15	-5.5479409684896925e-15	-4.949801867265074e-15	-3.91333673747917e-15	-3.2770894905658675e-15	-3.330011851925976e-15	-3.5452897065388232e-15	-4.043667759510484e-15	-4.3670393131627116e-15	-5.1606908959335014e-15	-6.289805403641358e-15	-7.337481523202197e-15	-8.06341923083486e-15	-8.591629088698387e-15	-8.963057484667897e-15	-9.671759848749668e-15	-1.0095464138510465e-14	-1.0250320673682202e-14	-1.0417793218442493e-14	-1.0906020199471431e-14	-1.1540393699166318e-14	-1.1954708746422333e-14	-1.2156420472376031e-14	-1.2621376793575367e-14	-1.3844200717437689e-14	-1.5226863877629184e-14	-1.5790118255466393e-14	-1.547321066107747e-14	-1.4831798718265335e-14	-1.4090090568988585e-14	-1.3433316707476866e-14	-1.2746859992198554e-14	-1.2777655440975489e-14	-1.3232694942780664e-14	-1.427256275871536e-14	-1.4901204981527597e-14	-1.4714046331240556e-14	-1.4378143646925486e-14	-1.442406229288939e-14	-1.537942953887607e-14
204	-4.6947506036129955e-15	-5.913343507233156e-15	-5.698054894075969e-15	-4.262949740167215e-15	-2.135856982674419e-15	-4.902251453445984e-16	3.4153806475957716e-16	1.338877490821268e-16	-6.109587088999048e-16	-1.829118033529584e-15	-3.539066108637626e-15	-5.282536935926372e-15	-7.037377956567959e-15	-7.671218407152504e-15	-6.939603246527564e-15	-5.587128767784895e-15	-4.941220848383556e-15	-5.581243990264771e-15	-6.788540849925227e-15	-7.401761125337066e-15	-6.795166609458977e-15	-5.4060529534522184e-15	-4.135388482280428e-15	-3.837471247072572e-15	-4.456600187332688e-15	-5.221823808763754e-15	-5.2475676408003316e-15	-4.481540251973763e-15	-3.2957871287887403e-15	-2.881914429311109e-15	-3.1816604153682703e-15	-3.927134512181409e-15	-4.499824323486245e-15	-4.687688119490076e-15	-4.77597407703667e-15	-4.475410670356104e-15	-4.57135355503231e-15	-4.8976408355189485e-15	-5.7073385532682496e-15	-6.234681589262664e-15	-6.190769336911772e-15	-5.665689868197747e-15	-6.441228266266434e-15	-7.31141137363262e-15	-8.806048974720923e-15	-9.726482809492728e-15	-9.647452522365174e-15	-9.31228372482433e-15	-9.004632055432638e-15
205	-7.178996058961097e-15	-7.734307221168767e-15	-7.974877140444288e-15	-8.408878806577903e-15	-8.712440824709379e-15	-8.046976032553599e-15	-6.573450365488705e-15	-5.605297835053787e-15	-6.0201186272709325e-15	-7.144739428553592e-15	-7.524322945388827e-15	-8.111185305857339e-15	-8.89122490538462e-15	-9.71453942368843e-15	-9.624007522218538e-15	-8.808488175519589e-15	-8.467235675108016e-15	-9.075226963878022e-15	-9.973150394659535e-15	-1.0029722941165124e-14	-9.220599210660308e-15	-8.777913918746912e-15	-8.881530746579434e-15	-8.753938476634132e-15	-7.907029182036248e-15	-6.81256532878798e-15	-6.686827351677979e-15	-7.487039351300132e-15	-8.364653278692372e-15	-8.511929436204996e-15	-7.659267038232687e-15	-7.063970179549006e-15	-7.147076330209866e-15	-8.201869221771185e-15	-9.145120520261571e-15	-9.86842825026607e-15	-9.752224286295645e-15	-1.0110160394746966e-14	-1.0960120852791648e-14	-1.2365881019021663e-14	-1.3206936600883296e-14	-1.3054828177424347e-14	-1.3244707599688913e-14	-1.2704689467089869e-14	-1.3120234106501474e-14	-1.3337102244497772e-14	-1.2849965535543343e-14	-1.2165489010459529e-14	-1.1931261383450321e-14
206	9.08150608479344e-16	-5.19657561594648e-16	-6.401426965862645e-16	4.162659579270806e-16	1.7055128540852569e-15	2.6216948512796867e-15	3.397752272617703e-15	3.970993637230375e-15	4.335074823001125e-15	3.6429068779561525e-15	2.9192999666620774e-15	3.114344783426813e-15	3.4363252102443114e-15	3.4585932718631927e-15	2.8088976625301408e-15	1.9106274640513345e-15	1.3191555813024592e-15	1.1177051925424717e-15	1.043632364640168e-15	8.5220678135320015e-16	5.113453172997838e-16	2.6010832626242595e-16	3.894814976419467e-16	9.707869799262664e-16	1.3868610227294298e-15	1.5016826800167656e-15	1.0289811861825577e-15	4.2077505501029657e-16	2.929580417575904e-16	3.7080075470347176e-16	4.1085735793292915e-16	2.724543495280204e-16	1.3559563095233386e-16	3.717940057436451e-16	7.714418849766126e-16	1.2486197273390436e-15	1.294391445198207e-15	1.2495974583618788e-15	8.213827708715427e-16	8.143826529380152e-16	1.2111929435840248e-15	1.7028327777745498e-15	1.5474726484259827e-15	1.253157903159677e-16	-1.1919676470586256e-15	-1.7847023245979243e-15	-1.6673255781937979e-15	-1.8615897096929327e-15	-2.441164111557841e-15
207	5.58054108730401e-15	4.740865991009731e-15	4.321943620289741e-15	4.426252998752759e-15	5.276246661573685e-15	6.55619698506763e-15	7.710854553955047e-15	7.906200056105295e-15	7.439547371568078e-15	6.4184094690524765e-15	5.6787567571794095e-15	5.7601191311096855e-15	5.619721314923428e-15	5.6710156161008e-15	5.971320808805451e-15	6.475975877729934e-15	6.763529590692001e-15	6.671410051731937e-15	6.5612912781728975e-15	6.559030848052374e-15	6.331231913886834e-15	6.072431227682436e-15	6.162939079259207e-15	6.670452890569183e-15	6.939672157732432e-15	6.07555988020114e-15	4.449379237483453e-15	3.0902474515380355e-15	3.1698304746155238e-15	4.05475711606244e-15	4.614555654511716e-15	4.8408853338849464e-15	5.228449073398477e-15	6.229122022699641e-15	7.079146191144363e-15	7.265147034296446e-15	6.671609076143381e-15	6.103186357981932e-15	5.334568837739494e-15	4.980410734995594e-15	5.31149776078963e-15	6.159317042258015e-15	7.41562870754646e-15	6.5289981540278636e-15	5.4612821448748155e-15	4.627948626300946e-15	4.248515379463837e-15	3.735753958560541e-15	2.5402745633713483e-15
[truncated: 152 more columns]
