# Supplementary material for: Neural dynamics of phoneme sequences reveal position-invariant code for content and order
Source: Nat Commun. 2022 Nov 3;13:6606. doi: 10.1038/s41467-022-34326-1 (PMC9633780; doi:10.1038/s41467-022-34326-1)
Supplement: Supplementary file 4 — Source Data [file 41467_2022_34326_MOESM4_ESM.zip › source_files-sept/sup_fig18-fig45/supp_fig30-Central Vowel_coefs-.csv]

	t0	t1	t2	t3	t4	t5	t6	t7	t8	t9	t10	t11	t12	t13	t14	t15	t16	t17	t18	t19	t20	t21	t22	t23	t24	t25	t26	t27	t28	t29	t30	t31	t32	t33	t34	t35	t36	t37	t38	t39	t40	t41	t42	t43	t44	t45	t46	t47	t48
0	-4.3480777731030377e-16	-6.299776414072202e-16	-7.082941557681805e-16	-6.792929585441493e-16	-4.703294325751303e-16	-1.1238687202877658e-16	1.7414933813987018e-16	2.4432094814740165e-16	3.5089719852251925e-17	-1.9481752183787902e-16	-1.3774503499630266e-16	1.715218138732704e-16	4.1075284394621663e-16	4.0864250865822773e-16	2.9512473561994255e-16	3.2654299142489375e-16	6.417729282402893e-16	8.14647927320995e-16	7.533142737734579e-16	5.712000539165207e-16	5.384997144278593e-16	8.054317399389449e-16	1.1091963596211007e-15	1.144694672184291e-15	1.1085196511375126e-15	1.1634298043356733e-15	1.2373707498646519e-15	1.1396056368242848e-15	9.369447897999856e-16	8.178911257434988e-16	9.289434171413825e-16	1.147707535631808e-15	1.3065068566846921e-15	1.2971392740735591e-15	1.1304099152032924e-15	9.591986685566482e-16	9.226126383793722e-16	1.1136405619655252e-15	1.5198158045857022e-15	1.781830006179718e-15	1.743894895194417e-15	1.4113221319399216e-15	9.995727170261406e-16	1.0110500273624474e-15	1.2023839563253304e-15	1.3084234982448516e-15	1.3696548408686153e-15	1.3662323689133107e-15	1.3570610920380125e-15
1	-6.892753918074057e-16	-7.644877101349903e-16	-6.974974944842934e-16	-5.246916103548027e-16	-2.9991878863985507e-16	4.070463058339866e-17	3.191708096508686e-16	2.365693324255811e-16	-1.0126023232516864e-16	-5.453969493934183e-16	-7.5043639285342505e-16	-7.327336988811607e-16	-7.106571272138543e-16	-6.731310805363148e-16	-5.910773272209526e-16	-3.0870593988637704e-16	2.3566323284885028e-17	1.4435305444012297e-16	-4.4719831328913924e-17	-3.339203822039902e-16	-4.770829427884282e-16	-3.974139230495039e-16	-2.997388108046684e-16	-1.807144471983999e-16	-9.75422968993147e-17	4.053188069598907e-18	-5.1523612292805985e-17	-2.9355610812655666e-16	-7.017499928665709e-16	-9.584695574067981e-16	-8.714426898877817e-16	-5.827453953023465e-16	-4.0907593460011327e-16	-6.770838506025637e-16	-1.0983734840416479e-15	-1.4254736613124439e-15	-1.3520184084117265e-15	-1.0036895718115282e-15	-6.408843538180827e-16	-4.412013592737338e-16	-4.3557162827151104e-16	-5.637644615846659e-16	-7.044039808805931e-16	-8.762582942946452e-16	-8.619873720889445e-16	-7.311001467914295e-16	-4.617287898675931e-16	-2.982668350474051e-16	-3.1596302565622736e-16
2	-3.6408303709487283e-16	-5.933011766606749e-16	-1.7972975651413512e-16	4.964595726259579e-16	9.614164640568606e-16	1.0897631834017737e-15	1.0806463786887623e-15	9.07776449230986e-16	5.532611077403007e-16	-2.5006973127140597e-17	-4.424512771276385e-16	-2.928797060292856e-16	2.3532147458166615e-16	7.270125814659199e-16	6.424545671706247e-16	5.757152293668695e-17	-5.572461751504173e-16	-8.460487373832909e-16	-7.235724805170316e-16	-3.9708417974909265e-16	-7.912906609174666e-17	7.045439167925455e-17	1.553532354841138e-16	1.448685688615234e-16	1.9423322393897458e-16	2.979850769295908e-16	3.6847326174312435e-16	3.5045385304471516e-16	2.9812671281282573e-16	2.7219495888377344e-16	2.730740182058358e-16	1.800764903917746e-16	-8.822632417709176e-17	-4.477951437822145e-16	-7.292568469840855e-16	-8.1503647895529895e-16	-8.147586450962184e-16	-6.332631299435832e-16	-2.675506128255274e-16	2.5019486641011346e-16	6.792697958349406e-16	9.47466671234352e-16	1.1218395157296192e-15	1.3240459564391353e-15	1.4614942710320082e-15	1.3582254861437326e-15	9.156304855879571e-16	5.44893285479043e-16	4.543256713076917e-16
3	-3.600094428975377e-16	-5.270767495666422e-16	-4.44226006906012e-16	-1.0126006444144479e-16	2.450912710457329e-16	4.583658130357382e-16	4.666721268247569e-16	2.1506975608572455e-16	-1.0697989968714424e-16	-4.890612111304945e-16	-7.356466565351372e-16	-6.532837755620085e-16	-4.1844111471710486e-16	-1.543436549376788e-16	-1.500197882059498e-16	-2.413352063871663e-16	-2.890711039087564e-16	-2.2967942794657477e-16	-2.2787548174181513e-16	-2.9541125157561267e-16	-2.966005978083529e-16	-1.0970787043891728e-16	1.04956957443088e-16	2.0688782094710267e-16	1.0650103186909559e-16	-4.030904229789302e-17	-1.3271726569837993e-16	-1.5854825617425784e-16	-2.2982214685067105e-16	-3.9751078157910013e-16	-4.826756775629489e-16	-4.298851074107922e-16	-3.27496170031678e-16	-4.788083023570618e-16	-8.248580037688724e-16	-1.1568353867306136e-15	-1.2012086268616314e-15	-9.31557615390397e-16	-5.476598763915987e-16	-2.851257323553717e-16	-2.5763821782000617e-16	-3.18703218001528e-16	-2.5469401926811597e-16	-6.531315656287258e-17	2.0506865526444542e-16	2.6353320451363316e-16	1.8308796735454357e-16	-1.0966193845133056e-17	-1.2329559986578237e-16
4	-7.228677331167458e-16	-8.439846174097011e-16	-5.395940318677935e-16	-1.883237790193361e-17	3.5741778126838214e-16	4.042416239495495e-16	2.0388931087368206e-16	-9.283338279454776e-17	-4.876418510360605e-16	-8.413643040361167e-16	-1.0919477651998107e-15	-1.0942751917859304e-15	-9.416791469083745e-16	-6.818510059617542e-16	-6.850659401424333e-16	-8.819638907756816e-16	-1.166595486221631e-15	-1.2831726929678947e-15	-1.259924503108273e-15	-1.062037868881955e-15	-7.695770284355204e-16	-3.445769327887616e-16	3.4411812365320545e-18	1.2720732574640275e-16	1.6815853295185013e-16	3.4495472490651624e-17	-5.65967626311054e-17	-1.2790414968185541e-16	-1.7920853228280409e-16	-3.0883585253610933e-16	-3.6359968339158725e-16	-2.1806785830842315e-16	1.963956316945279e-17	2.0370625398898342e-17	-3.2217485288550896e-16	-8.593347191792017e-16	-1.045035379839673e-15	-8.702963907649291e-16	-4.564624315006537e-16	-1.5587040687093866e-16	-7.38943629059449e-17	1.6913023831455344e-17	1.4837550170986326e-16	4.684734273620454e-16	6.477749808663339e-16	5.639348368396986e-16	5.114928494563183e-16	4.3027941725827465e-16	3.063446266310532e-16
5	-8.41708267719696e-16	-8.133611389724597e-16	-6.182407151009742e-16	-2.4385622846866027e-16	8.946583116717942e-17	7.051261720766952e-17	-1.3675166139186416e-16	-5.695425691093474e-16	-9.50191944864884e-16	-1.2414209125265744e-15	-1.3211929101828202e-15	-1.1205890158539182e-15	-9.013487897871959e-16	-8.204597329707428e-16	-1.0410601969791861e-15	-1.2889683876252127e-15	-1.300577396332539e-15	-1.0308862943911356e-15	-7.124867016348218e-16	-4.882784048316734e-16	-2.41009763855343e-16	1.407796015405582e-17	3.4400824448416756e-16	3.4547131010801994e-16	9.11686954995465e-17	-2.833091181257654e-16	-3.929321810778584e-16	-2.5566836621111046e-16	1.391301388792717e-17	1.9596001014145487e-16	3.4208836441944975e-16	5.599204495402199e-16	7.866191813670717e-16	8.046208770882121e-16	5.177586217625079e-16	2.2327324761527026e-16	1.6801958237720886e-16	4.0608958673661726e-16	6.746348859620628e-16	8.002111809908047e-16	7.847637061165057e-16	9.153337765472453e-16	1.2254269012579524e-15	1.4054388733764979e-15	1.394818340175143e-15	1.3783474794886999e-15	1.4786598655681456e-15	1.6419576706669931e-15	1.687857628594968e-15
6	-9.86012843005618e-16	-8.903812620796524e-16	-5.872888505536253e-16	-4.219896580649329e-16	-5.474858560946233e-16	-6.365628357222134e-16	-5.340991654242127e-16	-3.012297487309614e-16	-2.884703660476441e-16	-5.150279916199432e-16	-6.452748518430633e-16	-4.859106279811705e-16	-1.9646439515961488e-16	-3.802096041037251e-17	-1.0745469930881942e-16	-1.7751387918301656e-16	-1.6909849799914917e-16	-1.0940652299142052e-16	-2.3927914033095256e-16	-3.8477288368479316e-16	-3.565414345792825e-16	-5.8167430621647976e-18	1.4784479505518694e-16	-2.6445391178446212e-17	-3.4093617084641854e-16	-5.542469468637542e-16	-4.648852619352084e-16	-2.074052188636276e-16	-5.824664046691115e-17	-9.636151834570108e-17	-1.594351428250647e-16	-6.95574380152733e-17	1.055149297969753e-16	1.7985451097185182e-16	1.0065627688840915e-16	-3.5840542969198764e-17	-6.427611216688272e-17	1.3859386754597252e-17	1.3936645708668689e-16	1.2213526094373236e-16	-4.651601972775646e-17	-2.4180355705593783e-16	-4.3791199403504235e-16	-3.492787879553098e-16	-2.263171110527534e-16	-3.2762958953221937e-16	-3.272127448685963e-16	-2.7208132425530666e-16	-2.349112804730003e-16
7	-5.733863388554638e-16	-9.118390692385157e-16	-9.62640180312478e-16	-7.400079446379348e-16	-3.898846717680061e-16	1.4306083187649165e-17	1.1168238720454885e-16	2.0826820795555216e-17	-4.0087159148865005e-16	-7.871592504238426e-16	-9.375298583952476e-16	-7.911461636600774e-16	-4.2205335379620246e-16	-9.281124708625454e-17	5.469835581555491e-17	3.377924659523398e-17	-3.8041009556309973e-17	-9.603553915514818e-17	-1.3071465374922752e-16	-1.9197266586478177e-16	-3.2878601667896875e-16	-1.4974645040574254e-16	-4.057606185051469e-17	1.5685679228410414e-16	1.2315891365446923e-16	-1.5799958684864505e-16	-4.710384853130289e-16	-6.377162896083882e-16	-5.440948432431217e-16	-4.67877208870992e-16	-3.653523365459772e-16	-1.7813576122534548e-16	1.1786201322792859e-16	2.2188216372697463e-16	-2.1570601632647392e-17	-5.228301872084557e-16	-8.098889830692874e-16	-7.1215264849513e-16	-3.9031490271597748e-16	-2.777197906063581e-16	-4.19351704638194e-16	-6.690588997766967e-16	-8.895314677862248e-16	-6.933613590545226e-16	-3.7730710652497476e-16	-3.443897368231948e-16	-1.3511579048186598e-16	-2.8063850937700836e-17	-5.2831571198533865e-17
8	-1.1065179748957625e-15	-1.2504630194609633e-15	-9.372031447018166e-16	-6.22309651195693e-16	-5.883525615257654e-16	-6.835262296457835e-16	-6.261697987423044e-16	-2.7913593549595397e-16	-1.3100678053756135e-16	-2.7607784754789296e-16	-5.678040640506647e-16	-6.737382663357031e-16	-4.120280443430676e-16	-1.9561904308235017e-16	-2.178680416679545e-16	-4.779747933115663e-16	-6.512870949535236e-16	-6.01705845500911e-16	-5.24773129441463e-16	-6.047213208250231e-16	-7.372667359800341e-16	-5.559269869416944e-16	-1.822001427310193e-16	9.182002746293669e-17	8.084638978493338e-17	-2.193815609014315e-16	-3.180571201803922e-16	-8.632673368835413e-17	2.6617402111733027e-16	3.3028674973337205e-16	1.0580248330461606e-16	-4.1191297811842223e-17	1.1520708479577802e-16	5.054897003572226e-16	7.031057308706705e-16	8.028766033885458e-16	9.423701209643339e-16	1.1588312794333544e-15	1.239077457074263e-15	1.0307085855194438e-15	6.906683909365771e-16	4.442456603968248e-16	4.0548915139096497e-16	5.847635437749543e-16	6.237489338858129e-16	5.612144817522212e-16	7.684968406039557e-16	1.148179575546149e-15	1.32781551873824e-15
9	-9.564076808278126e-16	-1.3618059489544302e-15	-1.2334159675049864e-15	-7.832859801514311e-16	-2.6515442415388453e-16	2.0442878407553282e-16	4.168287843741052e-16	3.5925371147750373e-16	-2.0513719245368184e-16	-8.950517901643364e-16	-1.3137235351859964e-15	-1.2052742292511633e-15	-9.280692413636932e-16	-7.756784270107069e-16	-9.036595485962296e-16	-9.812051891950307e-16	-8.541771508279083e-16	-6.025952528941651e-16	-5.457823408161705e-16	-6.085683094760589e-16	-6.105849906905347e-16	-2.2763595067200253e-16	2.3813054467694205e-17	6.583967053252954e-17	-1.7742511890255204e-16	-4.392729999363055e-16	-3.0261185728121457e-16	1.6146811489700377e-17	1.854810763980391e-16	-1.4371050992483292e-16	-5.775526690434518e-16	-7.046770509214474e-16	-4.70616308279679e-16	-4.090693107307614e-16	-8.021349874583261e-16	-1.3812093863343725e-15	-1.592092916928361e-15	-1.323547543159219e-15	-8.342409454709469e-16	-5.877686975578193e-16	-5.798613800230447e-16	-6.285825466381422e-16	-6.408900479872176e-16	-2.7518335162085786e-16	5.399469299512594e-17	2.915427858870831e-17	8.262094382427375e-17	-1.0036255869321443e-17	-1.2234654594900432e-16
10	-1.356086767270646e-15	-1.4077641578720829e-15	-1.0803018931665672e-15	-6.955601131578481e-16	-3.19643973571889e-16	1.7049661038120353e-16	5.249201426938589e-16	6.9721336823599e-16	2.3150807688786247e-16	-5.59813099320694e-16	-1.185453754381805e-15	-1.3807898599051867e-15	-1.322669892919909e-15	-1.227459985491248e-15	-1.152223159520537e-15	-9.108544287790504e-16	-5.314698762003186e-16	-3.441120213024544e-16	-4.834466795235403e-16	-6.766357312423875e-16	-7.001339499638974e-16	-2.6253967407944585e-16	-5.2883386783339314e-17	3.0932354115457976e-17	-8.503570699244489e-17	-3.308292176052407e-16	-5.236219026676926e-16	-8.415658733875277e-16	-1.0810072627982055e-15	-1.3041668773117336e-15	-1.2439644003161114e-15	-9.882936436719941e-16	-6.9781805568965e-16	-7.83351901844121e-16	-1.184623465597535e-15	-1.7132466974497712e-15	-1.885210402216456e-15	-1.6637665210124878e-15	-1.2385690473459975e-15	-1.0520966196968377e-15	-1.0897826701273543e-15	-1.321413554329085e-15	-1.640489991167379e-15	-1.505507905991715e-15	-1.1446587808105194e-15	-9.91562830512067e-16	-5.35512915318849e-16	-2.923070149229587e-16	-2.3789100524886547e-16
11	-1.4827472581124773e-15	-1.5504396876727728e-15	-1.3483383748530721e-15	-8.233773166505748e-16	-2.456718472661882e-16	6.113501082174878e-17	-1.9758012417789137e-16	-7.5615926987284625e-16	-1.3437472511920082e-15	-1.5907460238815573e-15	-1.5125795984505542e-15	-1.3269843525710102e-15	-1.2121381557710464e-15	-1.1267445148679587e-15	-1.2487689789713173e-15	-1.427784489334263e-15	-1.6371408451377784e-15	-1.6434916504698255e-15	-1.4686261598181485e-15	-1.130266474474565e-15	-8.416929092681636e-16	-5.448756035883545e-16	-5.480966115053568e-16	-6.855973933193256e-16	-7.778076429860612e-16	-8.501876090054282e-16	-8.345535877891846e-16	-8.778046738351039e-16	-9.279117217440305e-16	-1.0015146147428068e-15	-8.866436061932953e-16	-6.664323512583493e-16	-6.205154955911458e-16	-9.184903206184216e-16	-1.3016779017882795e-15	-1.5889797955428833e-15	-1.4959152916639328e-15	-1.294676152888468e-15	-1.0483631352166845e-15	-8.056095441024459e-16	-6.820478034679727e-16	-6.475298986616339e-16	-8.262766977742599e-16	-6.925403548313443e-16	-3.613894955452753e-16	-1.0957580595118426e-16	8.895947638115051e-17	1.373466005811448e-17	-1.652828345387451e-16
12	-1.3610449992827734e-15	-1.2769684346226758e-15	-1.128128382497186e-15	-1.013723005812919e-15	-8.696696967211431e-16	-7.220412158429683e-16	-7.133142169909488e-16	-9.296294332346445e-16	-1.3070501612462418e-15	-1.5298725469677807e-15	-1.4069777880906849e-15	-1.1504216122720517e-15	-1.1014919835044165e-15	-1.2701288430857353e-15	-1.4897802085928848e-15	-1.522953412489385e-15	-1.485655207084215e-15	-1.392502954363051e-15	-1.3700448328649564e-15	-1.2458891334116526e-15	-1.0042664664201438e-15	-7.238374229625067e-16	-7.106826235064072e-16	-1.0300811983335711e-15	-1.4186139959202842e-15	-1.7177070041032807e-15	-1.72200508585691e-15	-1.5188040591701615e-15	-1.2344294264559772e-15	-1.0138813680801792e-15	-8.699266398977761e-16	-7.432604120942543e-16	-6.297315644079579e-16	-5.970596994468442e-16	-6.689797890460903e-16	-7.821134826820675e-16	-7.804217650709091e-16	-7.679775772680217e-16	-6.153363208035743e-16	-4.700694112125753e-16	-4.732996183682469e-16	-6.653699598388361e-16	-1.0165009251638177e-15	-9.228384586030047e-16	-4.848719603162701e-16	-9.625067145657098e-17	8.373596270168206e-17	-1.2798714532165493e-16	-3.027210921623849e-16
13	1.2646902155101686e-15	1.023633775464463e-15	6.227591927587391e-16	5.627915396925933e-16	9.626741602747393e-16	1.4666269786197984e-15	1.4393199943323412e-15	9.330811029380933e-16	5.275158664637269e-16	5.818417843767948e-16	9.596302922005229e-16	1.018166752503296e-15	7.602627104225804e-16	5.896274163003328e-16	8.430994444928584e-16	1.2863422382176117e-15	1.4612851530334116e-15	1.2533791711049522e-15	1.0792276151165793e-15	1.1225704540075938e-15	1.1971775073500489e-15	1.0410554780736261e-15	8.287337677519068e-16	8.752290839466402e-16	1.1476977860181608e-15	1.4301752511444226e-15	1.232250290553517e-15	8.814841662834642e-16	5.085593524509666e-16	4.357347391937995e-16	4.578403617741919e-16	4.140405077132554e-16	2.5949114919105114e-16	1.5244468638196288e-16	2.310654655249548e-16	2.488084398783955e-16	3.253539923248641e-16	4.234576627032326e-16	7.319414241350416e-16	1.10812482959676e-15	1.3334466284079485e-15	1.1124649934970232e-15	7.065943025246515e-16	5.37343838473247e-16	8.451767353750703e-16	1.2524081395786176e-15	1.3316750270040539e-15	1.0141914507046074e-15	5.956860437894404e-16
14	-6.196280376205425e-16	-4.1724679851119895e-16	-1.7650900307649197e-16	4.704206861166274e-17	3.160710204272091e-16	4.660739013946396e-16	3.0608080285001673e-16	-1.5093469896350554e-16	-7.172750550488233e-16	-1.0114272276067286e-15	-9.709595992072727e-16	-8.671477468314687e-16	-8.329894374794302e-16	-7.493064636167446e-16	-6.044515781763163e-16	-4.685528505605205e-16	-5.632452991697065e-16	-8.73195812114251e-16	-9.414322816072546e-16	-5.26749405581225e-16	1.4661118413680255e-16	5.937435793706722e-16	7.107871321846652e-16	6.319762783632792e-16	7.31229850027764e-16	8.858556530218363e-16	8.617393839293484e-16	5.700724377433579e-16	4.4339507198124523e-16	5.235917439230916e-16	6.849906355682438e-16	6.641327514612521e-16	4.4385485445560854e-16	3.0137800153788295e-16	3.4234261029468947e-16	4.366480386842706e-16	5.408955375524266e-16	6.161884541826013e-16	7.627112858959561e-16	9.61989547826413e-16	1.0721039327685137e-15	1.158525652633063e-15	1.2690383461773287e-15	1.5331648465562304e-15	1.7517409023443447e-15	1.8442462390279157e-15	1.8005353407301234e-15	1.892413241884987e-15	2.0603934450426018e-15
15	2.9541243002744177e-16	1.6321799939328203e-16	3.147103621740719e-16	6.578425273004978e-16	1.0726504519627237e-15	1.3410175024091395e-15	1.1152895732959278e-15	6.515316663274424e-16	-2.6614215759232743e-17	-4.2667724899976644e-16	-5.004471631037243e-16	-2.934622473446963e-16	-5.3763995229491463e-17	2.334421366004322e-16	4.082581744569239e-16	4.171008617753727e-16	1.7892917967630913e-16	-2.5598550053348e-16	-5.632242972731353e-16	-4.703643619369264e-16	-1.2084837128548738e-16	4.114113231954697e-16	6.150907010429684e-16	5.918376749828085e-16	4.623299692357881e-16	2.2849285829252523e-16	5.4448097574844065e-17	-8.033014161542219e-17	6.207468483894641e-17	1.3283675418679595e-16	1.3188251599193557e-16	5.5543987187808194e-18	-8.950188393010823e-17	-2.1868650589206267e-16	-5.126491034423108e-16	-9.80153389092571e-16	-1.283683260515321e-15	-1.0875843751942316e-15	-3.9230840296516204e-16	2.790973168545532e-16	5.514741289072227e-16	4.754462296326036e-16	2.25303564852277e-16	5.084372313490175e-16	8.2869870749760785e-16	8.48697413572344e-16	9.143320067965525e-16	9.280626770852545e-16	8.709888610763425e-16
16	1.0672476031582124e-16	-4.958780656530377e-17	-1.8377484571281771e-16	-2.6149211669400055e-16	-2.2582559773502303e-16	-2.7694702847891563e-16	-3.404776773597185e-16	-1.707954527341309e-16	6.927066186043323e-17	2.0064630468122443e-16	1.455098853740574e-16	-4.802418167835359e-17	-1.219120062742082e-16	-4.35236883711441e-17	1.0066593096007212e-16	1.3585594115816027e-16	1.6860896970194175e-17	-1.083060550251397e-16	-1.7450046436839444e-16	-1.701949241952519e-16	-2.542624757706089e-16	-3.899202160787487e-16	-7.863405313488627e-16	-1.0238367081453958e-15	-1.0767765968743599e-15	-9.910461422556378e-16	-8.161682803103648e-16	-8.071044418651258e-16	-8.937793634943878e-16	-1.0050354165240476e-15	-1.1051389264002065e-15	-1.16168136687557e-15	-1.2189011974483455e-15	-1.2512951605478183e-15	-1.1970360643346776e-15	-1.1300770836245943e-15	-9.049960439431787e-16	-7.074175361426466e-16	-5.70917287658611e-16	-5.419456355972106e-16	-5.949110734166347e-16	-6.627602107056643e-16	-7.138642640530276e-16	-7.343753215149543e-16	-7.067842556488601e-16	-8.562896508759349e-16	-9.935000480725736e-16	-9.76719682413912e-16	-8.486151996957695e-16
17	-1.0308698113119504e-15	-9.321097947485229e-16	-8.55812300693619e-16	-8.733879616750074e-16	-8.409646740752485e-16	-5.995213237531899e-16	-2.6449078844863166e-16	-1.9415198257006122e-16	-5.1473625774761e-16	-9.753215129457791e-16	-1.114175260180255e-15	-7.961627939956076e-16	-4.245655928346674e-16	-3.010653220680686e-16	-3.854598874594021e-16	-4.251433663113e-16	-2.9701851667472075e-16	-9.862466332475435e-17	-7.79969378662285e-17	-1.786478365719503e-16	-1.9204066397499276e-16	9.335839225033577e-17	3.5411259660760546e-16	4.444093631805067e-16	2.5680836747222926e-16	-2.0493031642356005e-17	-5.74582798576961e-17	1.8074552191785933e-16	4.3033055875281967e-16	4.50885483906045e-16	3.719316374831699e-16	4.588314852091988e-16	7.964178635175198e-16	1.0260202502171638e-15	8.83581552264368e-16	5.861755697134175e-16	4.543675744244046e-16	6.226898791450146e-16	9.075920499898508e-16	9.791653807066467e-16	8.182178654023877e-16	5.966681568511549e-16	4.600518672827947e-16	4.503142608522067e-16	5.323603889827953e-16	4.964643477472595e-16	5.787150183615809e-16	4.927867163114446e-16	2.8902710682700005e-16
18	-1.3102913660796934e-15	-1.278744457787371e-15	-9.018912713757223e-16	-5.298414969061685e-16	-3.671631248868661e-16	-3.439748189930395e-16	-3.2532047994772893e-16	-3.467707622711392e-16	-7.050203459707492e-16	-1.2942715272626542e-15	-1.6590251703820135e-15	-1.3541712263289418e-15	-7.145354338046842e-16	-2.88237645715319e-16	-4.321858695210552e-16	-8.147246287570846e-16	-1.0379920438622223e-15	-9.529652954864953e-16	-9.216586322085979e-16	-1.0234125945039772e-15	-1.0964842165493308e-15	-8.623670187181887e-16	-6.869628124788959e-16	-7.921527906922072e-16	-1.0563109540137957e-15	-1.2335131039458513e-15	-1.0322097803848465e-15	-7.177898794023728e-16	-5.353723515341877e-16	-5.711741239186439e-16	-5.973542380777595e-16	-5.214374674047819e-16	-4.671128829963742e-16	-6.473207167288033e-16	-1.0436360454939861e-15	-1.3565815943583849e-15	-1.4311516734201194e-15	-1.3415140823124351e-15	-1.160557696522441e-15	-9.780123401876667e-16	-8.524430787760791e-16	-7.7338433020736e-16	-8.213447379136004e-16	-6.904114983302903e-16	-4.58311822219145e-16	-3.677578901787451e-16	-2.7075703128887194e-16	-3.8933824659594563e-16	-5.646137884393956e-16
19	-1.3872657189880963e-15	-1.3466687878456722e-15	-1.1292803312994849e-15	-9.97161128727905e-16	-9.271989862207352e-16	-8.437583661377005e-16	-6.312652753848071e-16	-6.1510098389179e-16	-8.341746442928409e-16	-1.2135567223671607e-15	-1.3782811673749689e-15	-1.1990997903640036e-15	-8.781212633832872e-16	-7.446890270697264e-16	-8.199078352332145e-16	-9.820855322175949e-16	-1.095270427264311e-15	-1.0782233053819325e-15	-1.05794414062484e-15	-1.0521363129233361e-15	-9.253916344393531e-16	-7.727422720556923e-16	-6.453222381350867e-16	-8.208057228574623e-16	-1.1547080693143903e-15	-1.3881887396558999e-15	-1.2757370755963112e-15	-8.770983425550384e-16	-6.782492747031751e-16	-7.159095920022554e-16	-8.550058971254562e-16	-7.417528995137257e-16	-4.0653043973416067e-16	-1.7185506570850593e-16	-3.1805561944789256e-16	-5.580723515970907e-16	-5.832235417128287e-16	-3.6968880551246225e-16	-8.966584430233729e-17	-4.394094371148339e-17	-2.017075382366615e-16	-4.231160521474384e-16	-5.483924460288843e-16	-6.46206657983522e-16	-6.361834822020633e-16	-5.364784150543332e-16	-3.5130352627703452e-16	-1.6861885104401777e-16	-8.355168463733173e-17
20	-9.684517915135305e-16	-1.0765089108916187e-15	-8.885567320388317e-16	-5.978066847167032e-16	-2.3140262110176973e-16	2.5624756000736783e-16	6.323882238874348e-16	5.740192215256117e-16	-3.2985910051570584e-17	-7.98112777661411e-16	-1.1756739885379003e-15	-1.024061124838442e-15	-8.243814815844251e-16	-8.344269771827846e-16	-9.57187043672465e-16	-8.6900085677319e-16	-5.445529500077755e-16	-2.305834420086242e-16	-1.8133669432625412e-16	-2.606974111269672e-16	-2.6940070019526075e-16	-4.408602203378348e-17	8.814972476540004e-17	1.2635088826360896e-16	4.535632349045705e-17	-7.993335613745011e-17	-1.4224394257471329e-16	-1.0477482574729322e-16	-3.308363494312096e-17	-2.0106471617369238e-17	-5.2427082849869966e-17	-5.73441831604875e-17	3.9552403186081865e-17	3.4358201618515733e-17	-2.2551417942244375e-16	-5.675159926480792e-16	-7.152046539554034e-16	-4.270069292064321e-16	9.14171430077414e-17	3.332639308839919e-16	1.2659158386828677e-16	-2.3987805335920646e-16	-4.052684303672947e-16	-1.5652957539359212e-16	1.2643140254068176e-16	5.649147502821947e-17	5.70579141174186e-17	1.098311587545761e-16	1.8266079867241738e-16
21	-1.6356777488069345e-15	-1.3611000548186053e-15	-1.059446574541053e-15	-9.211019200121088e-16	-7.499056734908625e-16	-5.514549986561053e-16	-5.485399378315818e-16	-7.938525284690146e-16	-1.2395477381031741e-15	-1.5057337236871905e-15	-1.4952922797398357e-15	-1.4039161067581202e-15	-1.3993485882430879e-15	-1.4070739346388107e-15	-1.3255988297346125e-15	-1.2352122522640497e-15	-1.3719089843439231e-15	-1.6270843009710935e-15	-1.8309906570988663e-15	-1.7179836144662276e-15	-1.3752993899935004e-15	-9.209497486214135e-16	-8.31008034388747e-16	-1.0598869084537684e-15	-1.4063473786864254e-15	-1.6914233012552333e-15	-1.6692707698393511e-15	-1.5673814279018532e-15	-1.4227465206096577e-15	-1.2864954225431875e-15	-9.724964892649526e-16	-5.40882578352823e-16	-2.8851676341630675e-16	-4.78083342124393e-16	-9.940984412394516e-16	-1.5082532022520762e-15	-1.6270089140600282e-15	-1.4283800967556158e-15	-1.0347495796348808e-15	-6.877161498304544e-16	-5.563468653937049e-16	-6.330967614832053e-16	-8.643134009319478e-16	-6.538821897449511e-16	-2.1946236908989977e-16	3.8779085623683135e-18	1.1329861914489794e-16	8.761542245094674e-18	1.142906415079937e-17
22	-2.1987739982458663e-16	-3.3737293039756303e-16	-2.8103576244183674e-16	-1.4170104146096135e-16	4.695622598110368e-17	3.544943691624113e-16	6.356328068935002e-16	5.242880653767926e-16	1.4676289455275416e-16	-2.833223426696119e-16	-4.153955929190126e-16	-2.379105461075457e-16	-9.720469198148371e-17	-2.2424503808421204e-17	-3.5668053510109144e-18	1.0057660576051005e-16	1.9209562276255843e-16	2.1870331277506653e-16	1.8090789751034177e-16	2.1367483664377155e-16	3.390444355263524e-16	4.908177507175772e-16	5.15541667056223e-16	4.810734744906485e-16	3.752693063357351e-16	2.1659923971905357e-16	5.52881786457798e-17	-5.488873394404727e-17	-2.056296990694742e-16	-4.924998343145429e-16	-7.500160908129885e-16	-7.645069089453062e-16	-4.563988538626329e-16	-2.8483824776659015e-16	-4.8592453230556875e-16	-9.751385518559873e-16	-1.1926203687446002e-15	-8.775069721928141e-16	-3.3759249282709006e-16	-6.812664091303222e-17	-1.69416710538875e-16	-3.263329296965639e-16	-2.7581717858443434e-16	-9.506288432706025e-17	4.326257778338998e-17	1.9619228798310198e-17	1.0875222784827825e-16	1.6977609832690122e-16	1.2567515025281243e-16
23	-9.067940026673268e-16	-7.637381886094987e-16	-6.874662414162825e-16	-5.736794152250185e-16	-4.633699051366699e-16	-2.698097698483277e-16	-7.797035360949833e-18	-1.5741442336945936e-16	-4.216005842604977e-16	-8.028057420869594e-16	-8.780694708190973e-16	-5.868116443163845e-16	-1.481133606523355e-16	7.909039741788521e-17	-2.3951055787045993e-17	-2.1696189962533387e-16	-1.8883763076949357e-16	9.450855770861632e-18	1.4248093201784467e-16	8.178453211111805e-17	1.207117235482609e-16	3.354710258219564e-16	8.355524964221132e-16	1.3022199217794571e-15	1.3641986453362358e-15	1.2805534076448185e-15	1.0088031473933093e-15	7.149159037553641e-16	3.413026001684747e-16	2.381720556757737e-16	4.944626607061457e-16	1.0532497109775286e-15	1.5044305129767015e-15	1.5705729113738216e-15	1.3763634099933256e-15	1.2418051749432624e-15	1.218331077981164e-15	1.214354497552927e-15	9.926569951011095e-16	6.897661271219413e-16	4.893136267475964e-16	4.997063704540098e-16	7.321199117272945e-16	4.59735161756213e-16	2.1794835939463396e-16	3.1525819726594985e-16	4.977680686947773e-16	7.021392588431097e-16	6.480413211709758e-16
24	-1.8841055162143237e-17	-6.800603960823771e-17	1.0799578297321176e-16	7.650058768587342e-17	-1.4073621520386743e-16	-2.438843796663206e-16	1.0452853714608831e-17	5.434546364007409e-16	8.288940219761952e-16	8.418097794414245e-16	7.062254748162508e-16	6.246452442636095e-16	6.17640244826177e-16	5.231765178691888e-16	3.8816872471586107e-16	2.774321500983101e-16	2.1110387811098474e-16	1.9029781587333273e-16	1.5916522478487406e-16	1.2297465569403298e-16	3.1588333722063924e-17	-1.8889739997447913e-17	-1.6439923024143037e-16	-2.468873212542919e-16	-4.0144187491105823e-16	-6.163799747806736e-16	-6.181317760387744e-16	-4.919205797035534e-16	-1.8667802288565075e-16	-1.60971716939917e-16	-3.8386483905264067e-16	-6.135141536476865e-16	-5.660423840518225e-16	-2.867546143228638e-16	-1.0245090111578836e-16	-7.436458703897052e-17	-8.800584614651617e-17	6.899978377531265e-17	2.539109112995893e-16	2.709250481255551e-16	6.024963942652729e-17	-1.187815074891347e-16	-1.3895163457534826e-16	2.617453571519458e-18	1.3312743328984028e-16	1.213978812341476e-16	1.4494392946885327e-16	2.458105351522034e-16	3.7860597607907616e-16
25	5.107439775814432e-16	1.9745830543554573e-16	4.1561366082049176e-16	7.885359745229203e-16	9.234269088127518e-16	6.733803701752013e-16	1.9874585206865074e-16	1.2485986608735384e-16	1.8660220749266247e-16	3.7009735399022533e-16	4.4010252188418656e-16	3.770899031002928e-16	3.444804667220675e-16	2.7703356378238233e-16	2.118077217805189e-16	7.113506267534216e-17	-9.455364873103702e-17	-1.0984050840797147e-16	-6.198580937657113e-17	2.054984890366487e-17	5.674835287781666e-17	2.3091001873048544e-16	1.4551300538096637e-16	-3.647447036656531e-17	-2.202397746033604e-16	-1.846728192386845e-16	1.504539550144308e-16	3.3720702028959134e-16	1.6509742219824604e-16	-2.1139558589241704e-16	-3.757616429106492e-16	-1.688092488941813e-16	3.4772689371775715e-17	-1.0827698010151484e-17	-2.9443819122348307e-16	-3.0042525179364803e-16	8.556394510116293e-17	3.820979906975652e-16	4.459007480678174e-16	3.170224685695654e-16	3.778954501457977e-16	5.025230346721181e-16	3.1000497160965697e-16	2.1411308336384975e-17	-1.364530640784894e-16	-1.1657179237228868e-16	3.443704138496298e-16	5.957608247425075e-16	4.386022353013761e-16
26	-5.416093649434059e-16	-6.331990106194937e-16	-5.119863919760622e-16	-2.6279821218294574e-16	-1.1102370095893099e-16	-2.1830481316687475e-16	-4.868714913797678e-16	-6.429202760506645e-16	-5.437518358921705e-16	-3.493854292032211e-16	-1.865527830521627e-16	-1.1336922156907794e-16	4.722502601952124e-18	1.957959100760944e-16	2.281521682595735e-16	8.99106634892706e-17	-1.332484773242298e-16	-1.54450380082904e-16	-7.444124290210848e-17	-5.28395016826547e-18	-4.154657232853001e-17	1.42079464206053e-17	3.581034271196327e-17	1.0309889853715214e-16	4.5027432121691123e-17	-3.34635942790996e-17	4.1665957468424784e-17	1.5379121593156696e-16	2.886191275067042e-16	2.6086960878413274e-16	1.3854890755139791e-16	5.545703814556806e-17	5.521671826866918e-17	9.074951810273416e-17	1.4696627849737462e-16	2.4564054751237894e-16	4.2167014305922027e-16	5.537082712083886e-16	6.644175133318229e-16	7.373865430620021e-16	6.397597487298723e-16	4.311056541386028e-16	1.1931198570223646e-16	-2.1339210438932075e-16	-3.114754858054069e-16	-2.4847560365552365e-16	-4.790170354664787e-17	8.75073117422559e-17	-2.486102058608699e-17
27	2.923451915360632e-16	3.4452380946637694e-16	5.585345909362698e-16	7.263649956522579e-16	6.9329390108214515e-16	7.037481289425623e-16	7.769320721870623e-16	9.81372038135567e-16	1.0819392050115836e-15	9.945529840869974e-16	9.222189675200761e-16	1.1121972586829022e-15	1.4102384464473841e-15	1.5133277260141723e-15	1.1905663211889966e-15	7.761209203798067e-16	5.961677324449715e-16	7.532410680208844e-16	8.808743042881096e-16	8.160564084486405e-16	6.226685535535677e-16	7.582491712908618e-16	9.760443350392999e-16	1.3130460961959605e-15	1.5570869189814914e-15	1.7485640831264134e-15	1.843449084238908e-15	1.7357157515581834e-15	1.6442022502418908e-15	1.563901318380771e-15	1.6542522893688351e-15	1.6735804248583285e-15	1.5045872572026566e-15	1.2633916201501704e-15	1.3542584239888988e-15	1.808714393766471e-15	2.227692311804383e-15	2.211463807373785e-15	1.8101750616514486e-15	1.5290581624111888e-15	1.4721447023969843e-15	1.561700926194786e-15	1.2308625994572583e-15	9.601705025009158e-16	7.280075395511369e-16	7.199522669538161e-16	9.247066954281726e-16	9.915736959231639e-16	8.2203427807344625e-16
28	-3.937816114494532e-16	-1.7627592870571312e-16	4.013714263001865e-16	8.848256514966026e-16	9.048434015941888e-16	6.421267831954184e-16	4.386997719876786e-16	5.799345901829724e-16	8.40118177576445e-16	8.279240664497962e-16	5.631046010966397e-16	5.12168376464885e-16	8.023965283786806e-16	1.1343931936866238e-15	1.0139402238085175e-15	5.411880510748444e-16	2.1858276736637913e-16	2.9284779472507884e-16	5.0018959666865945e-16	5.447451083712096e-16	4.778421725694412e-16	6.940054516066003e-16	1.1201206375737445e-15	1.5332268990400906e-15	1.5864824896325332e-15	1.5889390114882647e-15	1.6572995375730408e-15	1.8684057264094462e-15	1.9974657611117765e-15	1.861000174726406e-15	1.635827321497108e-15	1.4799040650235103e-15	1.6267600449075526e-15	1.973599274967392e-15	2.3081386836261986e-15	2.4924082503627984e-15	2.352906919535731e-15	2.0854030967574048e-15	1.8764461928806702e-15	1.7836100174405654e-15	1.6947813432878179e-15	1.5903591409798008e-15	1.3546328946096665e-15	1.3308412026954911e-15	1.0711706393352852e-15	8.215933266721237e-16	6.882528428980259e-16	6.573428489342442e-16	6.294851991393608e-16
29	-8.186904911900699e-16	-8.263368959263912e-16	-6.945866716721402e-16	-5.750088806742212e-16	-4.784391303794747e-16	-3.481535180469352e-16	-3.8575336474423995e-16	-2.4246315630418964e-16	-1.798523693977164e-16	-1.171174312941537e-16	-1.2641663386620925e-16	-1.7969304321551731e-16	-2.7867736930197914e-16	-3.371525412977121e-16	-3.6418377889409037e-16	-3.3542652150494456e-16	-3.0155156780937483e-16	-2.824185148686757e-16	-3.481730281067976e-16	-3.338682228117078e-16	-3.1407733136626607e-16	-7.016765726319218e-17	-5.726130272647169e-17	1.728247471030354e-17	1.4805417802533758e-16	1.9356328342026823e-16	1.7045738993819897e-17	-3.0106759290800465e-16	-3.914497713529392e-16	-2.4759633260824995e-16	2.0272135998168958e-17	7.484074836743024e-17	-6.858135997438385e-17	-2.1644362642826066e-16	-2.4408869516444193e-16	-1.6835198906862878e-16	-2.205403152664599e-16	-4.542101961939604e-16	-5.887644886300845e-16	-5.619095283738913e-16	-3.2116290203228723e-16	-1.1384479409996206e-16	-3.416426805451642e-16	-3.267688014623376e-16	-3.9502602902452e-16	-6.375076654991706e-16	-5.785371912847192e-16	-5.227914053028517e-16	-4.486087290739059e-16
30	-1.307959792319673e-15	-1.2184583318087074e-15	-1.1599890874563339e-15	-1.0887444097575332e-15	-8.726343221994925e-16	-6.150246265944289e-16	-4.369849360335278e-16	-7.023543765751195e-16	-1.1416800138012748e-15	-1.5206006481393185e-15	-1.5066114393893128e-15	-1.240980999751592e-15	-9.808299598946145e-16	-8.815849639558266e-16	-9.059202416471604e-16	-9.624683836815262e-16	-1.0997525826103164e-15	-1.2181937207318512e-15	-1.3145051101950932e-15	-1.2887679260955604e-15	-1.0623664675903025e-15	-8.993130515044633e-16	-7.843607800204882e-16	-9.934500685101776e-16	-1.2863509838852627e-15	-1.4919309563374718e-15	-1.4733326394856003e-15	-1.2032474382633208e-15	-9.607195976408125e-16	-7.054528245001422e-16	-5.643180172202833e-16	-4.675974458661896e-16	-4.188899234610711e-16	-3.9676110472508677e-16	-4.03684168623124e-16	-3.933887070449166e-16	-2.5302445066559493e-16	-1.305806441380962e-16	3.1733225107370833e-17	1.3768040929934553e-16	6.040947091469554e-17	-2.0306914891234819e-16	-5.019734351343103e-16	-7.537415053211419e-16	-7.838493984674849e-16	-6.027809953307099e-16	-5.10903903379812e-16	-5.130365449347544e-16	-5.081025401924931e-16
31	-1.4541117070211253e-16	1.0242594663513324e-17	7.166537995131373e-17	2.4280106124160143e-18	-1.2122098576921146e-16	-8.767421740201321e-18	2.419106993725005e-16	4.032324093891268e-16	4.041881663140459e-16	2.7877671145766523e-16	3.166147168883827e-16	5.418494972835626e-16	7.138313194226674e-16	7.401254040955181e-16	5.854223944806435e-16	4.724350938545708e-16	4.249871052063123e-16	4.498398602213039e-16	4.547803211705461e-16	5.029264771246067e-16	5.348083432339681e-16	5.94437988918177e-16	5.231164075642746e-16	6.583483498350523e-16	8.847733249771363e-16	1.1665232321134064e-15	1.2147061006485005e-15	1.141607951265762e-15	1.0584042065114629e-15	9.493307234791413e-16	8.056476987958274e-16	5.856594806425689e-16	4.151421117903205e-16	3.6445515146769873e-16	4.929259499016353e-16	7.467354149169806e-16	9.631877871842407e-16	1.1129932512609393e-15	1.123123380007064e-15	1.0881757970069935e-15	1.026683914757848e-15	1.0769655001828466e-15	1.0414449468233894e-15	8.403771788820614e-16	5.405230002041995e-16	3.415887726037961e-16	4.3858161853918025e-16	5.934360126142584e-16	5.031956748553399e-16
32	-8.760640486476126e-16	-6.67658802664899e-16	-6.428228560050957e-16	-4.972563002669685e-16	-2.0466429621675604e-16	-1.3648861250489834e-16	-5.162023927038785e-16	-1.1610308033969454e-15	-1.759779337055065e-15	-1.986299563482573e-15	-1.9381269786024035e-15	-1.915926044632828e-15	-2.0721298680546505e-15	-2.1658969828712795e-15	-2.305828828649787e-15	-2.1959164385252745e-15	-1.9133452876292843e-15	-1.4757920758368888e-15	-1.0944460366592902e-15	-7.206918010086716e-16	-2.4773193091819335e-16	3.242109690566295e-16	8.097696510814568e-16	1.0142783265668589e-15	1.258855023701746e-15	1.5432000191458426e-15	1.7018979350787738e-15	1.4651693666997645e-15	9.525041794612851e-16	5.865215116493706e-16	7.419676961145554e-16	1.1803129661196927e-15	1.2767016155787568e-15	8.801418658275291e-16	4.592630422907673e-16	3.8588693075644755e-16	8.848002838666256e-16	1.224755558907355e-15	1.3616051757780075e-15	1.4314016062514942e-15	1.5744015814564469e-15	1.7955678611904263e-15	1.8599932977336455e-15	1.8304148550103286e-15	1.801442917116609e-15	1.8063597176658885e-15	1.8315423639917625e-15	1.8849400771241896e-15	2.05478745814276e-15
33	-1.0725111758240395e-15	-1.0261945823434931e-15	-9.340682098232314e-16	-7.71565938416766e-16	-5.12069128613889e-16	-3.0455671691190766e-16	-3.2875775983719015e-16	-6.234545653360193e-16	-1.1005020067514133e-15	-1.3894789291858078e-15	-1.3509678038612441e-15	-1.0816691132268665e-15	-9.827292962902341e-16	-1.0747553675342255e-15	-1.3231248811885809e-15	-1.3657270100954018e-15	-1.2387371900119493e-15	-1.0282897526093224e-15	-9.881787765139988e-16	-9.436940253937414e-16	-7.425541053587354e-16	-3.112431367977556e-16	-8.440958126571325e-17	-2.5454784047922985e-16	-6.086581247083e-16	-9.082334539652539e-16	-8.357608936435116e-16	-6.723612613566471e-16	-5.220463135826394e-16	-5.331334990402276e-16	-3.517158264701285e-16	4.560041013450972e-17	3.733790720271359e-16	2.5115409356329763e-16	-2.1550946912927702e-16	-5.805003326264602e-16	-4.575558942548498e-16	-7.876909689739275e-17	2.7344322718332325e-16	3.9632553569198315e-16	3.1449644424884283e-16	2.6220466583454063e-16	9.008555557597832e-17	2.084343578460622e-16	3.4812231063085527e-16	4.3370619916227966e-16	6.345779803176881e-16	7.919690858952941e-16	1.017145399117336e-15
34	-1.113695035114383e-15	-1.2223379863829032e-15	-9.448220261375026e-16	-6.503001179618991e-16	-5.231835929981313e-16	-7.680923141276344e-16	-8.659987571327768e-16	-9.107638078916861e-16	-7.686137789333109e-16	-8.28845139707158e-16	-9.713862203154474e-16	-1.0310172479134758e-15	-8.458486453899929e-16	-7.120652770940622e-16	-7.843804514636412e-16	-9.409298185076e-16	-8.302828391719737e-16	-4.828999474877854e-16	-1.853651262960753e-16	-2.604820972412292e-16	-4.1605710792583666e-16	-6.094523626798896e-16	-3.5669568415698305e-16	-3.015299743897179e-16	-5.159721738507604e-16	-7.985582730516055e-16	-7.696051638780598e-16	-4.24263145984124e-16	-1.0277510557847732e-16	2.281875356270413e-17	4.1656847143446005e-18	9.054885878891289e-17	3.076630494961423e-16	3.873549828847396e-16	2.310321830592711e-16	-1.4398599424440662e-16	-1.9427385892803565e-16	7.827425599438185e-17	3.521306056278073e-16	2.905986664531907e-16	-1.1990440449341355e-16	-4.236427563471412e-16	-3.5282743476701735e-16	-1.8934195725087978e-16	-2.4218710523168847e-16	-1.1894006535616291e-16	-7.05445528508359e-17	2.7634262136345545e-16	4.908636976351395e-16
35	-1.0387327171279441e-15	-1.0262381702992477e-15	-9.972182484018613e-16	-9.288123404811395e-16	-8.621123398093216e-16	-7.650021954200797e-16	-6.776175881266035e-16	-7.666694644704453e-16	-8.868511864898429e-16	-1.0141989545429202e-15	-9.900873360977843e-16	-9.670371455276388e-16	-8.981017196038682e-16	-8.309655711762331e-16	-7.695411412761997e-16	-7.358895168842846e-16	-7.961421639187881e-16	-7.990227376004763e-16	-7.104695501701705e-16	-6.007588117603929e-16	-5.977250520263578e-16	-8.548997579462485e-16	-1.139792210604548e-15	-1.28281321924195e-15	-1.177739055303707e-15	-9.125147313139715e-16	-8.658972694828744e-16	-9.16602945396069e-16	-1.0323036740742153e-15	-8.959322438866324e-16	-6.835104352383891e-16	-6.043736178288251e-16	-8.749702672621256e-16	-1.2124187409355765e-15	-1.2554867881830323e-15	-9.394162679960007e-16	-4.431335180938412e-16	-1.8542760364912402e-16	-1.3037305851650198e-16	-8.105882946593145e-17	-2.788789623157566e-17	-1.4420920509067623e-16	-4.2605779675888265e-16	-8.53120623408451e-16	-8.882930296127254e-16	-5.18068396758786e-16	-2.7861264231490905e-16	-2.5512388944519194e-16	-4.1615305815682926e-16
36	3.5599799669114757e-16	3.2167837318612304e-16	1.0411225442335665e-16	-5.5147568723759306e-17	-7.608413789988666e-17	-4.933967526108226e-18	7.082739623228763e-17	1.606761420628054e-16	3.0887640751976635e-16	4.3301198690670954e-16	3.515209058614488e-16	7.137495931705698e-17	-1.2853331442155254e-16	-6.000022414194254e-17	1.3397387909307448e-16	1.3942676010056273e-16	-1.0139828764273052e-16	-3.7804010545049125e-16	-4.668108171275229e-16	-4.567574402693089e-16	-5.682076481760491e-16	-7.930391519783709e-16	-1.014623911997802e-15	-9.129392181772818e-16	-7.658194075754034e-16	-6.848717203896205e-16	-7.668335800831706e-16	-8.831699245976991e-16	-9.302562438898884e-16	-9.570440423134172e-16	-1.0137450595703527e-15	-1.0596079497399132e-15	-1.0623467842122429e-15	-1.0667221838461066e-15	-1.0989701430938028e-15	-1.2171602688483808e-15	-1.2500664507590866e-15	-1.0653564683520118e-15	-8.865379941317913e-16	-8.166844464251376e-16	-1.0136472201205929e-15	-1.2168786352790166e-15	-1.1106020740087974e-15	-1.1180977566452852e-15	-9.31959005036e-16	-7.945990376943737e-16	-7.579646570806573e-16	-7.782615921369441e-16	-8.326027148394591e-16
37	-1.428531126218343e-15	-1.5914799034584333e-15	-1.3904215392701218e-15	-1.2470498192427589e-15	-1.2875561705440234e-15	-1.4768908495178355e-15	-1.3716789960960743e-15	-1.1098975827197494e-15	-1.104262339132907e-15	-1.5065517478754452e-15	-1.8646801610119793e-15	-1.726739549711487e-15	-1.2032795526527666e-15	-9.104396318031439e-16	-1.0100470730641046e-15	-1.0204051200332635e-15	-6.079781773855192e-16	6.733239862578727e-17	3.381133471011195e-16	7.608280168751129e-17	-2.5436506950857583e-16	-4.0318485493306554e-16	-4.2388982156769736e-16	-8.436674418982126e-16	-1.1789259362492024e-15	-1.070988743952801e-15	-2.1953157776055782e-16	5.212255936951349e-16	7.804684059290528e-16	3.7742029668100665e-16	-6.991368718758061e-17	-2.5414620427859226e-16	-2.1662609320729162e-16	-1.98012699617929e-16	-1.1317054860943268e-16	1.308199879000715e-16	6.316015557879389e-16	1.024617283495207e-15	1.2615398117025644e-15	1.4096109525181516e-15	1.5576679292935444e-15	1.6431840586584954e-15	1.3978125626550229e-15	1.0887804590720353e-15	7.745317566154247e-16	9.577893659081144e-16	1.4393111314899505e-15	1.988165806850766e-15	2.2707310629390334e-15
38	-3.1770109460946506e-16	-2.992609051064304e-16	-2.8937808414694453e-16	-3.212702372421661e-16	-2.9340510389879244e-16	-2.1543415668202068e-16	-1.6055195060056102e-17	-3.7344870478698705e-17	-1.584695291907448e-16	-2.7868562235944564e-16	-1.6388113322662136e-16	-6.010566264000967e-17	3.52491678922165e-17	-9.758586814456812e-18	6.845102893055899e-17	2.4159409382675907e-16	3.7644996822189346e-16	3.632525293732639e-16	2.96856140609918e-16	2.2664292353314617e-16	2.5814353800171573e-16	6.983328236272195e-17	-6.567368965286865e-17	-3.353612902553091e-16	-4.317949324627283e-16	-3.6704265499328537e-16	-2.833946043437325e-16	-1.131463345103066e-16	2.1924946675310167e-17	3.6918773696870637e-16	5.995182969063605e-16	5.556707445840636e-16	1.6932603978082176e-16	-9.775187823080514e-17	3.2850381858406945e-17	4.856704052160847e-16	1.0101816297870078e-15	1.2424774896489446e-15	1.3705263703503961e-15	1.499684527015138e-15	1.5846828430697613e-15	1.3372007782309966e-15	8.718869808668295e-16	3.18598928993731e-16	1.8350545176113476e-16	5.496188854865271e-16	7.77612405101665e-16	8.185777114114575e-16	6.974001227231761e-16
39	-3.4970516654228263e-16	-4.151558178201055e-16	-1.9293477525791316e-16	-6.518161606148015e-17	-6.043012015376877e-17	-1.872116326307581e-16	-1.7767510296110488e-16	6.200838593053196e-17	3.06627774147537e-16	3.7038319731858406e-16	1.8663969866449287e-16	-1.0675378152569236e-16	-8.39669890774472e-17	1.1854911511459002e-16	3.109830650892695e-16	1.4969469481143736e-16	-2.5628448031160625e-16	-4.3575405260206277e-16	-2.2945568388710415e-16	3.4392233515363586e-17	-6.832214625839603e-17	-5.797786291122079e-16	-1.0629547611171712e-15	-1.190034546964436e-15	-1.0194115671120842e-15	-9.297977252745984e-16	-9.89515117386104e-16	-1.2305248428035308e-15	-1.2389896608361826e-15	-9.994663316714893e-16	-7.233091416667773e-16	-6.550512829514704e-16	-8.642556766916637e-16	-1.0883433066845668e-15	-1.0680408808245266e-15	-7.889465109124675e-16	-4.0271128656214265e-16	-1.326071445907757e-16	-3.2907550948492393e-17	-5.780529079544775e-17	-1.646932778607928e-16	-3.293682414126282e-16	-4.995244820391713e-16	-6.121893282183717e-16	-6.511310690437387e-16	-5.635650508784927e-16	-4.119053395676387e-16	-7.423120455438028e-17	1.3087882379538456e-16
40	2.5959028578502807e-16	2.28561702505185e-16	4.5232845361538234e-17	-9.854603075551028e-17	-5.215794543019635e-17	8.552419246851272e-17	5.571065723347241e-17	-4.570234184321255e-17	6.942274712953255e-18	2.0078074651175728e-16	5.075912787210757e-16	5.645679518922877e-16	3.9578944560585594e-16	2.1652617992848861e-16	2.1349057704725635e-16	2.526818682187588e-16	1.5380292152208926e-16	-7.89867605465811e-18	-8.958229606293116e-17	3.592745348934819e-17	2.0100561915991344e-16	2.873275904991986e-16	9.740972589183948e-17	-1.1483303638891784e-16	-2.297802918027898e-16	-7.156070461853265e-17	1.725521312335272e-16	2.1954499016586528e-16	1.7186481328479476e-17	-1.8415953945536383e-16	-1.8894526310397164e-16	1.2534304688932601e-17	9.778651387720672e-17	-4.502348252992481e-17	-2.0100748553985274e-16	3.048015286477345e-17	5.407071362903788e-16	8.357904913869229e-16	7.221717984164032e-16	3.682294241151749e-16	2.4139450232197465e-16	3.3692523458024406e-16	3.873830180993618e-16	9.034388224261904e-17	-2.28180740615248e-16	-4.457826484695941e-16	-2.9954485414858104e-16	-1.5142901460398338e-16	-1.8144060386149968e-16
41	-2.881273667265563e-16	-1.970023271227339e-16	-1.569401589336319e-16	-1.8670008811047455e-16	-3.323573716184891e-16	-3.8055861557882094e-16	-2.8844232261196183e-16	-1.4124570442205046e-16	-4.962562601820479e-17	-9.566583300537931e-17	-1.3318999097402217e-16	-1.306654230124821e-18	1.8670936034580277e-16	3.4097821332320677e-16	2.7363383036181684e-16	1.553815105701645e-16	3.5971419524529046e-17	4.4416071030437695e-17	5.449012382415147e-17	1.0906125737387116e-16	1.6996436115217704e-16	2.66411205103659e-16	1.9257076701251963e-16	1.1391253759986902e-16	1.1926722997665787e-16	2.760640020268084e-16	4.162049661262711e-16	4.742221383893781e-16	4.888758842915004e-16	5.111694425707149e-16	5.860323912429388e-16	5.8831549086651705e-16	5.055703667527943e-16	3.6132413551981005e-16	3.4908347326744117e-16	4.2398708388104414e-16	5.237407417243859e-16	5.270855488232947e-16	4.704856410845711e-16	4.919447692578786e-16	4.725380969274196e-16	4.497550675574631e-16	3.0229478761939016e-16	1.560245566066968e-16	7.518622114156146e-17	8.771662594758887e-17	1.2880049809900615e-16	6.30270770849564e-17	-9.290646542399895e-17
42	-8.027639130565278e-16	-8.950849075882182e-16	-6.988507125535596e-16	-5.643096420958303e-16	-5.527561584909276e-16	-5.87277537032538e-16	-5.305495038405154e-16	-4.430233523031209e-16	-5.436310005689279e-16	-7.757523431363523e-16	-8.82671507406611e-16	-7.474619785221077e-16	-4.324910921810711e-16	-2.5658121744040225e-16	-3.048390534919116e-16	-5.708728479314762e-16	-8.235354759245114e-16	-8.2486332168805165e-16	-6.447037327302625e-16	-4.3458105083465114e-16	-3.451474292190339e-16	-3.790707150315877e-16	-4.934375178796237e-16	-6.569668002319895e-16	-8.045079993123424e-16	-9.380870639173858e-16	-8.815987075170551e-16	-5.771212264956514e-16	-3.0822052939422263e-16	-2.1095715030903633e-16	-3.8139002477156956e-16	-5.699204714988083e-16	-6.075565484329041e-16	-5.149101221584141e-16	-5.123094552392265e-16	-4.50952881149726e-16	-2.873026793321534e-16	-5.781074608597841e-17	1.5301528697157078e-16	7.240453110704777e-17	-1.3331703182922712e-16	-3.795774801780495e-16	-6.368611016079828e-16	-7.554838674083931e-16	-9.107767979022776e-16	-1.008837933986977e-15	-8.69399795883273e-16	-6.620456478627691e-16	-5.827068958344048e-16
43	-1.5118333767947378e-15	-1.5879069940301458e-15	-1.5509413270716297e-15	-1.6150741861767614e-15	-1.6722101331267768e-15	-1.3832093254327044e-15	-8.990007614455613e-16	-7.175408887981218e-16	-9.805862310407392e-16	-1.3882768785341441e-15	-1.3452210706799174e-15	-7.279922196667632e-16	-9.376870718934116e-17	6.438944597276872e-17	-2.7073100798544274e-16	-6.525233641668991e-16	-7.957731473831216e-16	-7.297202419497265e-16	-7.08268995598569e-16	-6.817870499061957e-16	-5.275518809318046e-16	-1.9476705618553744e-16	-5.78095295443804e-19	-1.0647809785308138e-16	-3.8699071823834587e-16	-5.546410857315592e-16	-5.390597932315756e-16	-3.859381480044999e-16	-3.1408209475124636e-16	-3.9592005035706746e-16	-4.561344103070961e-16	-3.483605589029388e-16	-1.3946921698297247e-16	-7.545060995134869e-17	-1.9967756161277765e-16	-2.520128930870307e-16	-2.26667341945465e-16	-1.4211919047638413e-16	-2.1068111599808481e-16	-3.8913787573743564e-16	-5.588352146345476e-16	-5.187926188545251e-16	-4.748754075405837e-16	-4.913741017010649e-16	-5.561164825444496e-16	-5.042531182162822e-16	-3.2777042008870787e-16	-2.317242253091458e-16	-3.2389238369312943e-16
44	-6.804789838008837e-16	-6.515202863843699e-16	-4.859679514900948e-16	-4.607663305490972e-16	-5.197442367679798e-16	-4.147442760516443e-16	-1.7004908103200558e-16	1.1195988366833556e-16	8.538637115847186e-18	-3.7398584089256855e-16	-6.296719371555588e-16	-5.43180323845469e-16	-2.2146371840315817e-16	-5.725189012251552e-17	-1.0925338111103728e-16	-2.469614625692005e-16	-2.1795599909167218e-16	2.816680276229166e-17	1.4462180257385542e-16	6.231769499273992e-17	-6.720652007254022e-17	8.863121729322429e-17	2.6944332942730516e-16	3.0464860999317067e-16	1.788095109303567e-16	6.250282741766674e-17	1.1639302343136688e-16	3.4657572071043574e-16	4.548345812515077e-16	5.351551085368103e-16	6.329336551429427e-16	7.869586893408275e-16	7.8711258290302e-16	6.679183387685954e-16	5.093349929203933e-16	6.393878778407813e-16	9.155756518341298e-16	9.82463510895703e-16	8.6221225180246005e-16	6.516899704090115e-16	6.497826136783235e-16	7.502498274946582e-16	5.904608254071284e-16	5.017093373177052e-16	4.131347180177641e-16	3.782569980478626e-16	5.929298705609477e-16	7.308639097546431e-16	5.553856666949564e-16
45	-1.4739667644373353e-15	-1.4376630016137322e-15	-1.197525270819958e-15	-1.0640434572525282e-15	-1.0725197568849218e-15	-9.728440261435068e-16	-7.582310379831316e-16	-5.209350285411084e-16	-5.597367429263622e-16	-8.339154768793628e-16	-9.662072537369902e-16	-7.631564512357472e-16	-3.5189961749316627e-16	-1.5318909470041195e-17	1.0868328520848684e-16	1.0618418822397641e-16	2.0822312750902324e-17	-1.2851735352457876e-16	-4.500121824506244e-16	-7.071575997733946e-16	-7.205744387354911e-16	-3.970120203065203e-16	-2.1475326177330515e-16	-2.616942095577633e-16	-3.958640113665966e-16	-3.812062589504306e-16	-2.1534239555815131e-16	-7.225966103646369e-17	-1.7160304340146736e-16	-3.660118415867125e-16	-4.336491435136084e-16	-3.2420498163865285e-16	-2.0586457439264647e-16	-2.513335861647668e-16	-3.9924165318054676e-16	-4.3173426931920657e-16	-3.185217527086558e-16	-3.043560324879421e-16	-4.4539177546755855e-16	-6.841993255506217e-16	-7.658417154885562e-16	-6.540183188402899e-16	-5.801202724948464e-16	-5.168037600871441e-16	-5.782820665916524e-16	-7.376970174029512e-16	-6.81355375137064e-16	-6.503690791948487e-16	-7.135520064240263e-16
46	-6.10429057601575e-16	-5.897769051732235e-16	-4.791245865926275e-16	-5.572005192980566e-16	-7.743353695657449e-16	-8.232116123548059e-16	-6.043611126613209e-16	-2.6170274783232564e-16	-2.068935200059289e-16	-4.484669410608326e-16	-6.037877528212287e-16	-4.899702831146997e-16	-1.742562087851474e-16	9.42124698243367e-18	-4.3672066028630285e-17	-1.9492620845965978e-16	-2.892414695747961e-16	-3.0856264286451186e-16	-4.658656289544814e-16	-6.259814522636387e-16	-5.38126089560749e-16	-1.329344169879486e-16	1.427311717111078e-17	-3.522950478001482e-16	-9.351527455437126e-16	-1.0476367551121975e-15	-5.101609658191913e-16	1.4411025280900147e-16	5.669291937500204e-17	-5.239249793833918e-16	-9.631213871770188e-16	-8.178373536165733e-16	-5.112269047074499e-16	-4.983159924407562e-16	-7.719713851180976e-16	-8.156514681813682e-16	-5.1542009182176e-16	-3.0456770245504775e-16	-3.6290160378124895e-16	-5.846001168802713e-16	-6.143977290157029e-16	-4.963268648251858e-16	-5.566808593572588e-16	-7.987191299729597e-16	-8.832137891232806e-16	-7.450840682954971e-16	-3.7245430891848864e-16	-1.9315960640491413e-16	-4.044143692171974e-16
47	-8.840870477530419e-16	-9.459187117989983e-16	-7.755673933721239e-16	-7.827615234892222e-16	-9.342948277081622e-16	-1.061266395496566e-15	-9.339310446758772e-16	-7.051477020339795e-16	-6.09370138685323e-16	-6.605981134706132e-16	-6.618449319925233e-16	-5.978682291040755e-16	-5.242826162534796e-16	-6.450815345106646e-16	-8.018540221821028e-16	-8.590292634176251e-16	-7.523422989343635e-16	-5.916500531704537e-16	-5.779207210614138e-16	-6.805908282496533e-16	-6.650205065016764e-16	-5.438242801924081e-16	-3.667326869553228e-16	-4.860271878434238e-16	-6.954462207294079e-16	-7.972603735370669e-16	-6.134048203194083e-16	-3.4081215166376663e-16	-3.503628114876377e-16	-5.314887312301434e-16	-7.5531058881333945e-16	-7.820857460578747e-16	-7.265278973730024e-16	-7.102235274715531e-16	-8.347081635740584e-16	-8.186190798820363e-16	-5.643448139918627e-16	-3.3383616997283076e-16	-2.0444708703414646e-16	-3.071549185550791e-16	-3.377261582842624e-16	-3.111633771587695e-16	-3.696343294328894e-16	-6.038211187108663e-16	-1.0044405673149473e-15	-1.2038464341092282e-15	-1.048848692956702e-15	-6.904666185734232e-16	-4.72882721549485e-16
48	-1.5272486634244689e-16	-1.7359391853740397e-16	-3.504912756090508e-16	-5.01786198971567e-16	-4.2641662638183626e-16	-3.5345238685624904e-16	-4.741596991323454e-16	-5.800148802073694e-16	-6.69265636417815e-16	-6.322564495883846e-16	-5.134469533532514e-16	-5.171142305155309e-16	-3.9879848250854215e-16	-2.3950324100856804e-16	-7.3518846262794e-18	-2.448480092687958e-18	-3.3711562917878036e-16	-6.299101193753918e-16	-6.639534065596802e-16	-4.565758556990732e-16	-3.924624030837001e-16	-6.559616005653632e-16	-1.2665024416679714e-15	-1.790788471175021e-15	-1.9117088441030433e-15	-1.7162690231013198e-15	-1.3346705764150168e-15	-1.2145747886377343e-15	-1.4669413277218844e-15	-1.923760609888733e-15	-2.2603494681406795e-15	-2.1844822443460453e-15	-1.9336943732443294e-15	-1.7923689386474354e-15	-1.9216289873563743e-15	-1.998090232651906e-15	-1.6189813642950878e-15	-1.1035232721031876e-15	-7.697516181751916e-16	-9.016485526889531e-16	-1.2003895951703309e-15	-1.4339977127022934e-15	-1.5498350360027464e-15	-1.5096871229287552e-15	-1.454278322136849e-15	-1.5013074378720406e-15	-1.4403455888374632e-15	-1.3349442240922205e-15	-1.3041403633758335e-15
49	-6.719063756294641e-16	-6.866987392303367e-16	-9.12745040305392e-16	-1.094271145384299e-15	-1.024368592468421e-15	-9.473085966948413e-16	-1.1228689591018819e-15	-1.3974153490202746e-15	-1.638833248466155e-15	-1.5187001133440543e-15	-1.3207209274070005e-15	-1.3504650919147898e-15	-1.5579520047191563e-15	-1.5326791639428483e-15	-1.185928277237886e-15	-5.091390425174143e-16	6.236766838276846e-17	3.554521643739957e-16	4.048368018069729e-16	5.17047415828922e-16	7.68617235353797e-16	1.0953497072356933e-15	1.255032945648824e-15	1.2340993098130106e-15	1.3761540713859359e-15	1.6463335914859485e-15	1.990337787921832e-15	2.0403295479964635e-15	2.0712607059134007e-15	2.0057198713255954e-15	1.9723032261048383e-15	1.8265055057188383e-15	1.5188088802871252e-15	1.2691470549756335e-15	1.4260457919424991e-15	1.8506941929762347e-15	2.2588290349921175e-15	2.2122231373585305e-15	1.938596272068455e-15	1.879490552073318e-15	2.121325710582443e-15	2.445794876501433e-15	2.4396345229649938e-15	2.3239889729328802e-15	2.3395608172275365e-15	2.5067039113407854e-15	2.4714611950198374e-15	2.1793185876381713e-15	1.913308517786549e-15
50	-2.2482580514101516e-16	-1.9582955223211632e-16	1.728679173171295e-16	2.360603687869447e-16	-1.2219459115612179e-16	-5.639366971385332e-16	-5.242053491836624e-16	-4.5132709184922195e-17	2.6928227697276377e-16	1.8230376212463542e-16	-7.022435559837955e-17	-1.6685394498150434e-16	-1.2329601081253483e-17	2.6739498339494992e-17	-5.199467694288534e-17	-9.48385552017383e-17	1.7683280801580997e-17	1.8647841048099526e-16	1.863025446334708e-16	3.8398941150736996e-17	-4.902290317230775e-17	-2.601497713381205e-17	-4.9076695166259305e-17	-2.9800543779234536e-16	-6.055497062518497e-16	-7.213566060430788e-16	-3.94136851410113e-16	-8.947127601564125e-17	2.1054125420810163e-17	-2.1737749676489984e-16	-4.830028660062089e-16	-5.362651820618177e-16	-4.1620371236654797e-16	-3.2277998876233457e-16	-3.500568227346589e-16	-3.2914445898570927e-16	-9.699777295293916e-17	2.593320839862051e-16	5.334608131350052e-16	5.865043226212224e-16	5.318568112828364e-16	4.631367996514667e-16	3.110601132917961e-16	1.689011060751953e-16	-5.4697821487807e-17	-1.309034200776584e-16	-2.798337798390546e-17	2.197368169511714e-16	4.0423989611185414e-16
51	-1.3455285661159519e-15	-1.1325435955870224e-15	-1.0499909452839489e-15	-1.2802635731387032e-15	-1.5663549696736717e-15	-1.8064308262190456e-15	-1.6072745437274306e-15	-1.3477655784434358e-15	-1.028275687101514e-15	-9.974584994404609e-16	-1.0707755237231143e-15	-1.1423648281509061e-15	-1.034834453896543e-15	-8.725506237199473e-16	-5.664896154463834e-16	-1.234206735233652e-16	2.8364406630635175e-16	5.710300563154285e-16	6.501424707195686e-16	5.924334670956096e-16	6.752484211142034e-16	6.277076974095665e-16	5.461327695436435e-16	1.7698313054785256e-16	-1.3527105053050074e-16	-7.961004266388132e-17	4.556995404423927e-16	1.0242139801363962e-15	1.302344741447995e-15	1.2168794795182806e-15	8.462084747378625e-16	4.67665568885328e-16	3.1726691846977406e-16	4.749332754903153e-16	8.950231503173804e-16	1.2122791462367763e-15	1.4762902442815744e-15	1.68273530965945e-15	2.0241723565726473e-15	2.494856225108467e-15	2.794265112083989e-15	2.7261779810678988e-15	2.5617285664696263e-15	2.2246579758389442e-15	2.159044624735284e-15	2.4467930987449285e-15	2.5530007199640245e-15	2.6483676825574473e-15	2.692086559588729e-15
52	-5.538109428178179e-16	-1.7628413911847865e-16	-3.802227185597278e-18	1.436939434230106e-16	2.7024638579063753e-16	4.231702051100659e-17	-4.953141687711243e-16	-1.3926253853845836e-15	-2.0538182165239738e-15	-2.3650986543712104e-15	-2.3346794636448663e-15	-2.2465224320958165e-15	-2.4357816467189263e-15	-2.625656641000041e-15	-2.7801446496798954e-15	-2.3987740175566392e-15	-1.5492058362173338e-15	-5.28824859563292e-16	1.652495862112224e-16	5.287338074906641e-16	1.0421615300724769e-15	1.6587930365058932e-15	2.4138253392176165e-15	2.633583919685981e-15	2.5469338540540527e-15	2.570571173285776e-15	2.773053285549531e-15	3.098704058000314e-15	2.9893542498659248e-15	2.674282759235834e-15	2.418133938276411e-15	2.4666232202419847e-15	2.575477105063255e-15	2.570379567915703e-15	2.5745015488271102e-15	2.574939171382913e-15	2.778643703561772e-15	2.6677105695859352e-15	2.4381569404925225e-15	2.4848672162280215e-15	2.8489257866445335e-15	3.3601875071666735e-15	3.782714558551443e-15	3.455790886619246e-15	3.041599437950343e-15	2.9729768297651035e-15	2.8981441528278942e-15	3.0294585890369136e-15	3.259288151555844e-15
53	-4.675790019452286e-16	-5.800302414292373e-16	-7.436595389058296e-16	-8.165724982200454e-16	-7.948420825437811e-16	-7.45409108781244e-16	-7.572615561012208e-16	-6.00589713702244e-16	-3.330109097958319e-16	-3.556706467878644e-17	9.499459806633033e-17	-1.2817396056367533e-16	-4.2528377031953555e-16	-5.863854883000602e-16	-4.132077874519198e-16	-1.130144216264112e-16	-1.519807292544549e-17	-1.5713827400915606e-16	-3.903918097750606e-16	-4.649457129516616e-16	-4.635637176032426e-16	-4.971635001310276e-16	-8.753197962285061e-16	-1.2540214958169198e-15	-1.4135126298677385e-15	-1.2621288807290896e-15	-9.963411334723716e-16	-9.229739148588958e-16	-1.0521216957484372e-15	-1.2094095817074558e-15	-1.2868408107854048e-15	-1.3045954840415275e-15	-1.401873976326592e-15	-1.5234004252798941e-15	-1.4565346473618054e-15	-1.2806481531856386e-15	-9.556093637633577e-16	-8.246145562531971e-16	-7.743235010174228e-16	-7.450925079154706e-16	-7.346098322152433e-16	-8.468101677967552e-16	-1.0632693456829413e-15	-1.1601098719133765e-15	-9.584509812677145e-16	-7.101796860088486e-16	-5.984386506340923e-16	-6.861342326589295e-16	-8.430937432761257e-16
54	5.938662610346164e-16	5.937612166766109e-16	4.991643319721892e-16	3.687189056203022e-16	2.8214504473444034e-16	3.000199440871464e-16	4.2852870046736974e-16	6.031640869349091e-16	7.278459070928739e-16	7.045246756143342e-16	5.765147958403387e-16	4.559399454117867e-16	4.516876024399011e-16	5.312776074084176e-16	6.246737894104616e-16	6.60974117768649e-16	6.041551630879761e-16	4.741449765345969e-16	2.905498132829724e-16	8.68000869000469e-17	-1.6356674044799348e-16	-3.860407910800409e-16	-6.918855731982261e-16	-7.543636124555939e-16	-7.515053649198553e-16	-7.435274878047879e-16	-7.752025826595414e-16	-8.415042017287267e-16	-7.390137357450672e-16	-5.967106765834832e-16	-5.410339426008968e-16	-6.904601243048326e-16	-9.074955735274884e-16	-1.0675893778290916e-15	-1.0184894333307362e-15	-9.704187269830158e-16	-9.378252952053608e-16	-8.704836153348231e-16	-8.568521206762966e-16	-8.76110795147254e-16	-9.774942486852699e-16	-1.008076631687491e-15	-8.236507528839271e-16	-6.856784640506011e-16	-5.067363283521016e-16	-4.692474752936134e-16	-4.727562907814268e-16	-4.3753651761926255e-16	-3.3462748783365896e-16
55	-9.354061863160277e-16	-9.804565785008404e-16	-1.1164598528787718e-15	-1.3884913099681558e-15	-1.6179353465001747e-15	-1.7050024153927477e-15	-1.5746570228933132e-15	-1.5373420644699703e-15	-1.5968950015750303e-15	-1.69967233970576e-15	-1.611196202637751e-15	-1.4386154144946967e-15	-1.1851075505340804e-15	-1.1056650473545364e-15	-1.1155573878622059e-15	-1.141407034532102e-15	-1.126846281835687e-15	-9.799882291029027e-16	-7.233444966397e-16	-4.973619180763706e-16	-3.234158634466165e-16	-4.3612806155625094e-16	-5.363191099468219e-16	-9.620028132241072e-16	-1.2517856332576863e-15	-1.4003132666174389e-15	-1.2124396905757088e-15	-9.262459941111754e-16	-5.434500629388648e-16	-2.7972185905596463e-16	-2.9271021591949365e-16	-6.665783707236644e-16	-1.3465962820219654e-15	-1.840027089257403e-15	-1.866487259043178e-15	-1.4506708771684684e-15	-8.61837922273353e-16	-5.215974948585726e-16	-2.4949650731441786e-16	1.7058480900615975e-16	5.261383404209343e-16	4.828589744490463e-16	-7.796428895022428e-18	-4.907418388471591e-16	-6.38801481206301e-16	-2.718914013772534e-16	-2.414591810703919e-16	-3.9913995747878247e-16	-3.882032961680248e-16
56	-3.3473459160346587e-16	-3.116462784178155e-16	-2.1290665634350208e-16	-1.0658153723530557e-16	-2.1318298817456598e-17	9.57074473436821e-17	9.267148701707929e-17	1.758275009944732e-16	1.7880054007415085e-16	2.0367582312747863e-16	2.463066797964778e-16	4.10748158196715e-16	6.117037571781597e-16	6.431764106187001e-16	4.565476485425986e-16	1.6339139756113361e-16	6.491355924810406e-17	9.520653715945701e-17	1.78109934031822e-16	2.466901261780926e-16	2.853415519943315e-16	5.157142461678083e-16	6.681135702994444e-16	8.214483671563848e-16	7.832455692141218e-16	5.440791365506001e-16	1.6921173520951983e-16	-1.7252704183048002e-16	-3.533502442166442e-16	-3.9405949789217385e-16	-3.838087259256059e-16	-4.163674851962093e-16	-4.426997246968683e-16	-4.518070078083243e-16	-5.763461998369084e-16	-7.139980856947276e-16	-1.0448226123347942e-15	-1.2291156767410992e-15	-1.2229024669262873e-15	-1.2769630360251896e-15	-1.3791610556395847e-15	-1.6046295781171059e-15	-1.835195159501334e-15	-1.7676194603036904e-15	-1.7052361783437788e-15	-1.8728316843674497e-15	-1.890576199995013e-15	-1.8294049175319165e-15	-1.7705515161270005e-15
57	9.693041934034201e-16	9.9578865484352e-16	1.2739101064643359e-15	1.449179319431325e-15	1.2041228293050905e-15	8.411050645497741e-16	6.456684839483813e-16	8.417851128374346e-16	1.058657049585664e-15	1.212239723216835e-15	1.2085200997564955e-15	1.2346544988154585e-15	1.1569168970457601e-15	8.611758141031557e-16	4.59169494324876e-16	1.64138531151585e-16	1.3167520353263017e-16	2.2420742057632686e-16	2.9293564656229887e-16	4.266956624415672e-16	6.627994509228059e-16	1.0260370826578622e-15	1.2905506885426457e-15	1.3257559920677892e-15	1.3218293181101275e-15	1.267421475795149e-15	1.280147804261019e-15	1.258831520076026e-15	1.2404564209831405e-15	1.1089994157028074e-15	1.1318232184055626e-15	1.425741223515578e-15	1.847015551605238e-15	2.1230571230105077e-15	1.9055227666701303e-15	1.6830596747779953e-15	1.5042254088067272e-15	1.7088716811494646e-15	1.997176189229222e-15	2.0587981520050803e-15	1.9403748312282686e-15	1.902165116370429e-15	1.7333784357269383e-15	2.067569948807593e-15	2.122173028550902e-15	2.049450182756978e-15	1.9816778502262203e-15	1.955301502051114e-15	2.0956885313322324e-15
58	1.315651142189334e-15	1.2579234507594897e-15	1.2657243640956648e-15	1.4802907130370692e-15	1.627982505933244e-15	1.798445041110684e-15	1.7743022136260635e-15	1.7063096931145232e-15	1.7119997187411023e-15	1.918145565330359e-15	2.145727948500505e-15	2.253757938486712e-15	2.1678387319227857e-15	2.05990230062042e-15	2.0045228066253374e-15	2.0242759899249124e-15	2.0481434051608073e-15	1.9664907658638047e-15	1.9393187028279535e-15	2.0346446708680422e-15	2.102794916525395e-15	2.0942446022173104e-15	1.9548116479204538e-15	1.94522141367124e-15	2.126160204373264e-15	2.5085051020715202e-15	2.8222930697882853e-15	2.9958703841322686e-15	3.0456804444115024e-15	2.8924863015848875e-15	2.7146794280287134e-15	2.520570442492231e-15	2.426475701778488e-15	2.4730105738635116e-15	2.6274686581843947e-15	2.8941977052575465e-15	2.8738204209951225e-15	2.7724754573452595e-15	2.669310637275328e-15	2.7088562718966806e-15	2.8053576345508426e-15	2.743548968606155e-15	2.3915344164700975e-15	2.2479642153970072e-15	2.125386791373047e-15	1.962463863736608e-15	1.6720969120983308e-15	1.305989850566434e-15	1.2622759819215561e-15
59	8.346430493870184e-16	7.876946762476182e-16	7.917554963114518e-16	9.496148281051577e-16	1.112826150942036e-15	1.1540344305860648e-15	1.069387782451578e-15	9.734465375852273e-16	1.1073958787424945e-15	1.4122168108292037e-15	1.6135700825158564e-15	1.6097769382123164e-15	1.4909933369242763e-15	1.4400184420611955e-15	1.4056580238877117e-15	1.3389159471435893e-15	1.2780848284658438e-15	1.2155644347160102e-15	1.2700338854537865e-15	1.351803259108262e-15	1.372339629628941e-15	1.2705060702493677e-15	1.3024271792703465e-15	1.4345998243570761e-15	1.6913758075678585e-15	1.984422477451371e-15	2.2555279478810433e-15	2.3146945042280346e-15	2.3165801914897534e-15	2.133016057220139e-15	1.9589718841992277e-15	1.8607425865515583e-15	1.895816225151034e-15	2.0473332712888156e-15	2.2186083558040483e-15	2.4676301144590065e-15	2.436068568184501e-15	2.3090700879299417e-15	2.029561687328391e-15	1.869782627065958e-15	1.9533619878704722e-15	2.1792321533558e-15	2.22196390120258e-15	2.120542545968875e-15	1.815996643476213e-15	1.6779826035342797e-15	1.5484672081219604e-15	1.3455483476773782e-15	1.2315493899234195e-15
60	6.409396799938206e-16	5.373804716814604e-16	4.182819626270546e-16	5.487449458332023e-16	6.375221304770195e-16	6.893889376420407e-16	6.106099608332153e-16	4.081406298322774e-16	4.50946977680245e-16	7.056120990222455e-16	9.668256081448502e-16	1.0899186005451654e-15	1.0115963995884558e-15	8.390367745192827e-16	6.542045710917492e-16	5.598474751521914e-16	5.946055388284196e-16	6.639034962291497e-16	7.915366791802216e-16	8.810137266619496e-16	9.01008184739178e-16	7.998706100579453e-16	8.127890092661909e-16	8.90617461102864e-16	1.0324706747073143e-15	1.3052706270046471e-15	1.467070988804377e-15	1.5825374413779571e-15	1.5920875827378694e-15	1.4925998678758095e-15	1.470336809313688e-15	1.5051374011255524e-15	1.5516369928884273e-15	1.5507438329411061e-15	1.5250100699629925e-15	1.577699829099845e-15	1.4668060825461012e-15	1.3968509516547914e-15	1.2841882797916348e-15	1.3471227525496852e-15	1.4411214977650418e-15	1.4823640390585219e-15	1.4133449055706897e-15	1.2325740066837914e-15	1.086272805013644e-15	1.1581877992616153e-15	9.461980056880814e-16	6.337699731368258e-16	4.796182164649638e-16
61	5.493781974090665e-16	6.568839341095712e-16	7.50739943050676e-16	1.151091300592062e-15	1.5122031940413118e-15	1.6528934546139308e-15	1.4635210555351137e-15	1.1118656830878698e-15	1.1107691636931695e-15	1.279219900400667e-15	1.4042050947226344e-15	1.4622631943584155e-15	1.5928976858242103e-15	1.8704580624935167e-15	1.941076335965048e-15	1.6401452439893184e-15	1.2015286384419108e-15	9.24846208648032e-16	1.0020172932900875e-15	1.1931356739538248e-15	1.29349705505352e-15	1.3050404355859735e-15	1.5150927301666976e-15	1.9414579415512687e-15	2.1750291911840904e-15	2.3257748933903773e-15	2.218094146822441e-15	2.2389262852711545e-15	2.194432484742645e-15	2.1302420809969325e-15	2.071868818166131e-15	2.102021208369834e-15	2.271367951039754e-15	2.4917145757260928e-15	2.616305348125644e-15	2.7272709759795334e-15	2.5473030954961928e-15	2.4495086625615644e-15	2.423655444700708e-15	2.514668447778311e-15	2.5278211980343092e-15	2.352935573930382e-15	2.0865824803235233e-15	1.711852785437286e-15	1.4604213862785827e-15	1.4264946908981223e-15	1.2646341101338676e-15	9.90819017317341e-16	7.195514274555008e-16
62	-5.659858711241897e-17	3.7688282886269465e-16	7.194250208416072e-16	8.516035126468549e-16	7.356957096794195e-16	6.885724612917225e-16	7.245646891615809e-16	7.205335290890406e-16	7.810546730854522e-16	8.733995496117833e-16	1.0063670151270707e-15	1.2139742074188429e-15	1.418501212127497e-15	1.6204643549580325e-15	1.6461535995737525e-15	1.5315955211070224e-15	1.353095161066818e-15	1.1487306477675715e-15	9.796086855344038e-16	8.839818527853233e-16	9.125790674513591e-16	1.1436969086475514e-15	1.5326006426215335e-15	1.9066418291956698e-15	2.0897526613125064e-15	2.1632020191923257e-15	2.0865615728468722e-15	1.999196726021627e-15	1.8925208194816e-15	1.7141099322544714e-15	1.6405708767641677e-15	1.7032103358653118e-15	1.8748723403915527e-15	2.013419727461839e-15	2.092674368616359e-15	2.2516578049853394e-15	2.1800632066415647e-15	1.998310839567573e-15	1.6534204086011896e-15	1.4851045285595632e-15	1.5699130238510824e-15	1.7799162515179283e-15	1.6808875454956234e-15	1.21091671352303e-15	7.167054499936204e-16	6.895370781288246e-16	9.15008026242364e-16	9.615715678877895e-16	6.729628418223638e-16
63	-2.918037830616998e-16	-3.5043922048815317e-16	-3.0610688425941115e-16	-1.648307726722112e-16	-1.3827891226377538e-16	-1.7534971992853609e-16	-3.6811362959301514e-16	-4.602112767798734e-16	-5.55666123768586e-16	-6.006811832839334e-16	-6.566599354413837e-16	-5.681051128979402e-16	-4.870757153479493e-16	-3.9185904961083475e-16	-4.898289511718563e-16	-5.551318007316973e-16	-4.983620372473002e-16	-2.904669169016495e-16	-2.338036987626088e-16	-2.6759184739084604e-16	-2.84347942286518e-16	1.3638498465304038e-17	1.707673371034996e-16	1.6788631586395073e-16	-7.596728794977829e-17	-3.5154385295760636e-16	-4.0179049336610876e-16	-3.8653113780424603e-16	-3.7718318650909635e-16	-5.865423050726085e-16	-7.033135676630415e-16	-6.522871686842481e-16	-5.445838745802899e-16	-6.645911439328155e-16	-9.154516066141909e-16	-1.1129203544644355e-15	-1.147677957483782e-15	-1.0469742100614461e-15	-1.0347907579409378e-15	-1.0513584243817345e-15	-1.0147442086792096e-15	-8.233337471431839e-16	-7.100964923275436e-16	-5.266194380144158e-16	-5.001444542794254e-16	-5.987436579896805e-16	-4.347265031700712e-16	-2.5447361079069004e-16	-1.7796638546243706e-16
64	-6.253222923486313e-17	1.3342970477560695e-16	3.392822661559291e-16	5.0553020354607e-16	5.918714939719798e-16	5.255354606039119e-16	3.859601165203698e-16	4.2628420792502315e-17	-1.8366742158605574e-16	-2.5981145329722136e-16	-2.109966817846606e-16	-1.6032858444049837e-16	-2.152452006700976e-16	-1.2598848891870274e-16	1.4555919719936106e-17	3.6074227984779363e-16	7.666837875657484e-16	1.1398008911050458e-15	1.3147194555328802e-15	1.3010322719341684e-15	1.3307772728527184e-15	1.5415638094506925e-15	2.037290381278222e-15	2.4366627714822988e-15	2.530567675128114e-15	2.4003000606303874e-15	2.4369588724621243e-15	2.684247873227133e-15	3.0288827472114113e-15	2.9796937642364353e-15	2.6980582011867993e-15	2.445258510804478e-15	2.4182653903754246e-15	2.391701652946869e-15	2.3788390534339407e-15	2.316255110186007e-15	2.4984591881560445e-15	2.7469702503473454e-15	2.806001124280134e-15	2.7221268350593698e-15	2.60536592370007e-15	2.792675857036934e-15	3.2003715142557856e-15	3.1996534341143534e-15	2.9169590299561967e-15	2.6678029901841706e-15	2.4626101848381454e-15	2.5297274851718437e-15	2.81393106262629e-15
65	3.524381896958834e-16	2.843724292917109e-16	2.237235896251889e-16	3.7793790328414294e-16	6.152936304454851e-16	6.769503243784426e-16	4.858320825637951e-16	8.212907966872004e-17	-1.9691998835064418e-16	-3.4142658161674383e-16	-4.334303345409885e-16	-4.517495028931695e-16	-4.678235539552573e-16	-3.5522429997805625e-16	-2.1640994796758136e-16	5.92464910038211e-17	3.739914762224116e-16	6.717110466070128e-16	6.891281186332684e-16	5.221811752318611e-16	5.407646463231844e-16	8.813390944140145e-16	1.306063444208844e-15	1.4844239141488775e-15	1.3838681491998076e-15	1.3222653742746064e-15	1.5897921487318427e-15	1.9091783947514965e-15	1.9857315887785433e-15	1.6950231364816051e-15	1.434015737499212e-15	1.4167288548612873e-15	1.5394182880918963e-15	1.4719398977497431e-15	1.357465242133362e-15	1.2209584668817741e-15	1.1973021351767699e-15	1.0721866589497124e-15	8.553016459358723e-16	8.057950032605363e-16	9.554804174840453e-16	1.2013198199841672e-15	1.3223024965362521e-15	1.091528450183656e-15	8.76541422857378e-16	8.090831758680386e-16	8.709217068124206e-16	1.0028638214008702e-15	1.2096045753351779e-15
66	-2.1840032385542325e-16	-2.089995783701786e-16	-4.845119551532135e-16	-8.388766071129867e-16	-9.84012338259973e-16	-9.175714115519751e-16	-7.821164256785515e-16	-8.514093610704199e-16	-8.219296596683821e-16	-7.688869971041701e-16	-5.6600688811998735e-16	-4.488430646567975e-16	-4.551636280799815e-16	-4.824939879718673e-16	-3.2745533825600386e-16	1.0216245132311427e-16	5.959099738303496e-16	8.809288946872435e-16	8.589501499442934e-16	6.656611110112146e-16	5.728958190586487e-16	5.09868364622474e-16	5.889102019119466e-16	4.910304976271214e-16	4.619572343780771e-16	7.067838495696607e-16	1.0903585480031717e-15	1.3394663853763473e-15	1.4025940761212173e-15	1.3865245108428455e-15	1.3585075837619423e-15	1.2900516724195244e-15	1.1544639919054364e-15	1.0380536872825125e-15	1.2026282330459772e-15	1.4487517677548346e-15	1.7979735693623713e-15	1.815890762729408e-15	1.79814067617119e-15	1.9571476022946046e-15	2.227972479775461e-15	2.4799104958014243e-15	2.6193732427551606e-15	2.58211726399851e-15	2.6020882404698656e-15	2.7875084164309902e-15	2.652395680740895e-15	2.437340910557992e-15	2.302434871752133e-15
67	-1.6112023105717296e-16	-1.1665120849059087e-16	-7.803899497072586e-17	1.1463408641879156e-16	4.156429309109159e-16	4.846537443322569e-16	2.8326193289469575e-16	-1.953826062430502e-16	-6.418104171293044e-16	-9.378307596282453e-16	-1.012318956152151e-15	-8.18354524623572e-16	-4.3219397306513645e-16	-5.566229985139378e-17	-4.356572103227905e-18	-1.2664438681939778e-16	-1.7138450813811135e-16	3.287480061751572e-17	3.7786629173693336e-16	6.461061689677098e-16	8.33621458598557e-16	8.844464141668591e-16	8.985574415020255e-16	6.054173922434269e-16	2.700250459448731e-16	1.9926093776037603e-16	5.604434752406789e-16	9.507668332393065e-16	1.232440203560884e-15	1.229091466665279e-15	1.234564220758214e-15	1.2675810789494232e-15	1.2183521033887145e-15	1.0877347688060608e-15	1.101983737509605e-15	1.353866571999433e-15	1.7398128404893746e-15	1.9046496140955674e-15	1.894085122099685e-15	2.030511727601019e-15	2.259430832185388e-15	2.4613539312318254e-15	2.369076581702715e-15	2.057727443377643e-15	1.944154415882288e-15	2.3284035801905954e-15	2.7238712874201878e-15	2.9983786962854037e-15	3.1336797078478803e-15
68	1.6959155478862134e-16	1.5793512380168464e-16	1.8926687031313574e-16	3.7494692417362114e-16	6.545524799212825e-16	7.480286194147216e-16	5.219694288336596e-16	5.2348724806402845e-17	-3.907142065023971e-16	-5.501712535197203e-16	-4.637373651757802e-16	-2.829615364661231e-16	-2.3377756665026794e-16	-2.4283760476985896e-16	-3.014644411173358e-16	-1.9028157996338748e-16	3.7194864407502505e-17	2.494814734792485e-16	3.237719556828891e-16	3.3701413241590065e-16	4.2210380653653775e-16	6.801822342354688e-16	9.741774501553619e-16	1.0464049852118288e-15	9.99944603185269e-16	9.329606797610603e-16	1.0777374890523348e-15	1.1820803687468077e-15	1.3041749954809615e-15	1.142331564719274e-15	1.0195713776784751e-15	1.0093432613027308e-15	1.0942909250742698e-15	1.060706489364195e-15	9.155815770672365e-16	8.237259349140171e-16	1.0046893365726554e-15	1.3824272313361755e-15	1.7267760484326741e-15	1.9133183255282828e-15	1.8846571506147947e-15	1.9018178893658097e-15	1.882255909944161e-15	2.0043987222982313e-15	2.0334516871458524e-15	2.096012958311571e-15	2.2535175139493403e-15	2.5579893868221477e-15	2.9140979772244987e-15
69	4.461607581185194e-16	3.6759570961248084e-16	3.517756413204211e-16	3.739947325663341e-16	4.882421281405945e-16	5.182215952511385e-16	5.039612438821965e-16	6.276758682931795e-16	7.560882037449515e-16	8.610456237310507e-16	8.535032041399785e-16	7.410888329497523e-16	6.320160954386821e-16	4.813308337027347e-16	3.0288514602157203e-16	9.726383665653467e-17	-2.1039213116920325e-17	7.762443008190364e-17	2.283339656059077e-16	2.433183139125487e-16	3.3648095063936668e-18	-3.00574597068914e-16	-6.386251933871435e-16	-8.154710206283169e-16	-8.875736067218458e-16	-9.282999654775509e-16	-8.584774911088088e-16	-8.289563500016673e-16	-8.407548875347642e-16	-9.67783605361674e-16	-1.1021962540746302e-15	-1.1137615271775936e-15	-1.0028272960037838e-15	-9.05889519120549e-16	-9.238624107736674e-16	-9.100468925843859e-16	-7.077380068998513e-16	-4.436954851851769e-16	-3.2239846940634426e-16	-4.67892695665526e-16	-6.631671064611264e-16	-6.923950822682089e-16	-5.624821974569309e-16	-4.472789946223884e-16	-4.567705406252876e-16	-6.264650940263022e-16	-6.595081124862804e-16	-5.78362842702943e-16	-3.8889597201785907e-16
70	-1.13080450521905e-15	-7.489166145016997e-16	-6.985559422593729e-16	-8.477242368074888e-16	-7.792254825296348e-16	-5.20516366595513e-16	-3.335771148317441e-16	-6.795660662822188e-16	-1.394333085529968e-15	-1.9682723903362392e-15	-1.9740072654408186e-15	-1.4821895161599796e-15	-9.570204630099901e-16	-7.021013968878915e-16	-7.4104077612458045e-16	-4.973821879175771e-16	1.2409044090902605e-16	8.766602503503885e-16	1.2098874157561602e-15	1.115497694980884e-15	1.0441286893713803e-15	1.1958379579401297e-15	1.531969722435442e-15	1.5064326473834764e-15	1.4026605301898476e-15	1.530382030273895e-15	2.0973526831435523e-15	2.6138915109242772e-15	2.9000759582287232e-15	2.6444001623565824e-15	2.2318211113863113e-15	1.9180818744942883e-15	1.8560598046625743e-15	1.9998901326438273e-15	2.3007078001008206e-15	2.5425494110753235e-15	2.9203801900341256e-15	3.254902124028797e-15	3.664501296534138e-15	4.095149365447973e-15	4.242428310401754e-15	4.163491737473697e-15	3.945457281001917e-15	3.754309297149216e-15	3.621337735592227e-15	3.730689806796287e-15	3.704000472024749e-15	3.7884199704558395e-15	4.0571038267895685e-15
71	-5.933812362315264e-17	-1.0946574961128486e-16	-9.039123379839347e-17	-1.0764024177305241e-16	-1.4111811926145341e-16	-1.310775461160729e-16	-4.799313099449371e-17	1.321338032432331e-16	2.1687539467200024e-16	2.586879899232732e-16	2.83631228506299e-16	2.536979099850587e-16	2.1952298638354858e-16	1.689191636476864e-16	1.7104533549935912e-16	2.0846879681406284e-16	2.00618461316082e-16	1.279675617035185e-16	-4.575749436613533e-17	-2.1146670386787947e-16	-3.80220737168864e-16	-4.822692647419283e-16	-7.427464341118336e-16	-9.079146550563552e-16	-1.0528309245992946e-15	-1.1528562993359399e-15	-1.1595718142894628e-15	-1.1457797010561178e-15	-1.072799745507305e-15	-1.0285429349897722e-15	-1.0380141839718436e-15	-1.0707721141888053e-15	-1.0980520610059174e-15	-1.1082512720663545e-15	-1.0686127065396113e-15	-1.0436083087827864e-15	-9.679035413679763e-16	-8.610962261422873e-16	-8.803154242815403e-16	-1.0156180788613584e-15	-1.1822305616083781e-15	-1.1726254521532748e-15	-9.968601158375508e-16	-9.62337326279926e-16	-8.951591204329924e-16	-9.108261786407613e-16	-7.962552384808702e-16	-6.705199507323916e-16	-6.227231829019245e-16
72	-7.080338640189443e-16	-6.285814777388562e-16	-4.976964230444746e-16	-3.7171956518424826e-16	-3.4462919097512136e-16	-3.3767486900657394e-16	-2.9783500404737575e-16	-2.3140792118722233e-16	-2.018800226705741e-16	-2.18237537733459e-16	-1.939973408385507e-16	-3.1852930053144196e-17	1.1873891374778328e-16	1.2865778449468133e-16	-5.295235457885318e-17	-2.373260208123556e-16	-2.7502001721905313e-16	-1.927176708388009e-16	-2.1442765345311606e-16	-3.23825465023294e-16	-3.3808757981833675e-16	-5.1297649734812476e-17	3.3802789113663007e-16	6.205013731629999e-16	6.533835612930948e-16	5.190325513287243e-16	3.750574207181875e-16	3.1417159292884007e-16	1.9706282337124089e-16	4.0752782614466054e-17	-4.5834841509996026e-18	1.7063114116178828e-16	4.944183052647932e-16	6.942670238775625e-16	6.002822701309037e-16	4.3563872146772314e-16	3.114907527280891e-16	2.7868594441426564e-16	2.5534131667347664e-16	8.1522854675461e-17	-9.179086859348903e-17	-1.6041041577810748e-16	-1.7363071362882995e-16	-1.7704246851517537e-16	-2.869634548892054e-16	-4.695157186772017e-16	-4.251126205303122e-16	-3.882555092222329e-16	-4.712308410841089e-16
73	5.131166525196108e-16	5.781560078917543e-16	7.697750496886248e-16	1.018228136423901e-15	1.0883944300919602e-15	1.0539053598654671e-15	9.314272545881796e-16	8.155419837091815e-16	8.705182345793997e-16	1.0452599494089069e-15	1.2162953546020594e-15	1.3428501351456284e-15	1.4077654265514973e-15	1.4486917165075506e-15	1.4167039686159043e-15	1.376785329976264e-15	1.3411489737014763e-15	1.2705010742246807e-15	1.1033260962515133e-15	9.100399036540405e-16	8.438841917775982e-16	9.994365378787291e-16	1.3140117961120352e-15	1.596507394982585e-15	1.7879196017781865e-15	2.064542798957324e-15	2.3356780206610312e-15	2.3941894580780458e-15	2.1372218135984972e-15	1.7031822541353676e-15	1.5553900598433508e-15	1.732300171641018e-15	1.9404571710286574e-15	1.9050051291495782e-15	1.769046928642084e-15	1.8794687584727834e-15	2.073686206367284e-15	2.1446969067644867e-15	1.9597813422660777e-15	1.8228417271565433e-15	1.9715939371421366e-15	2.272813166541211e-15	2.3128591277329984e-15	2.0724995188762185e-15	1.6677125324171002e-15	1.4541065324796773e-15	1.3428306011729424e-15	1.1217527682698097e-15	9.602653436305234e-16
74	9.755640195643158e-16	1.3005745857470756e-15	1.3413114953188694e-15	1.4134836957539642e-15	1.3856304410678987e-15	1.4749800636273599e-15	1.4173024353617287e-15	1.2736496863483762e-15	1.265157380267672e-15	1.5099810247819247e-15	1.8422198933890307e-15	1.987458749810673e-15	1.8927699174709354e-15	1.7579713480265228e-15	1.672248500987664e-15	1.6254307242572493e-15	1.4810755310949228e-15	1.1736524196693087e-15	1.0253739046053656e-15	1.178338485565367e-15	1.3816943750706932e-15	1.4076186226005597e-15	1.2102517997955978e-15	1.2882126558453597e-15	1.5283700246442092e-15	1.916630641656664e-15	1.8294929496416934e-15	1.5663841976146645e-15	1.3620100912670988e-15	1.4017370534768294e-15	1.5708978696466814e-15	1.5113887777139232e-15	1.264818168421765e-15	1.1365306057179207e-15	1.3157362615472294e-15	1.6771607010130912e-15	1.5967303470902447e-15	1.3791023624618048e-15	1.1634477268468123e-15	1.1676827210470594e-15	1.1761317747600383e-15	9.420933755970327e-16	6.340268534146749e-16	4.0281283080346076e-16	4.260648625089636e-16	4.133708377784772e-16	6.545769295409779e-17	-4.464352680094841e-16	-7.430563069450433e-16
75	8.054087105395225e-16	9.061341113666956e-16	1.1457462331648469e-15	1.560505925801547e-15	1.6929837579252698e-15	1.4694894989754657e-15	9.18680066464739e-16	5.477043466216153e-16	6.644720944558956e-16	1.106972068104826e-15	1.4928327673439757e-15	1.5670614024580413e-15	1.495258171593723e-15	1.3645541930634645e-15	1.3095946598713796e-15	1.147104978931851e-15	9.761357082657442e-16	7.223470644925239e-16	7.240716443697136e-16	9.537300607540808e-16	1.2102703229703043e-15	1.280947108700908e-15	1.1591691261801598e-15	1.1404332681882658e-15	1.0368183113345803e-15	1.0206181766572543e-15	6.421176019273936e-16	3.594806839217634e-16	2.465033639057251e-17	9.765602515746364e-17	3.46289420107145e-16	5.085971363515438e-16	4.672825321467416e-16	3.873935241066374e-16	2.9111589247605253e-16	3.6575629536344817e-16	1.5469352794045456e-16	5.673388078457055e-17	8.098693050191717e-17	8.2387209021625e-17	-5.0593336892233193e-17	-5.928909983052904e-16	-1.068613940079666e-15	-1.520884612692886e-15	-1.7296785638929503e-15	-1.9620212503013382e-15	-2.29757170866104e-15	-2.532065643467931e-15	-2.5992467837850745e-15
76	-1.0080784876669428e-15	-9.535436693712986e-16	-8.099705361584889e-16	-8.410586710640789e-16	-5.221480999292989e-16	-2.1853605400914755e-16	-3.916855465459086e-17	-1.9511188179608796e-16	-4.632892216881501e-16	-3.9504682044606e-16	-2.8384839714628765e-16	1.0295867777374864e-16	3.98966192296777e-16	4.988004642733438e-16	4.676133414808278e-16	3.956316827049e-16	3.1071666906979155e-16	1.4883165454353002e-16	1.1334073463823936e-17	8.027899944066205e-17	5.106188297308177e-16	1.070613761441612e-15	1.4492302807305568e-15	1.4809814251564003e-15	1.3130563376699423e-15	1.0164073134619697e-15	1.067972023037142e-15	5.314974516211789e-16	3.4231673966499484e-16	2.4436028985625435e-16	3.145040549462501e-16	4.669797019373782e-16	5.969943953641934e-16	7.630815112708878e-16	5.705911238015766e-16	6.328311966050877e-16	-2.7438096576955818e-18	-4.52466350819759e-16	-6.584856160133137e-16	-4.23986821657564e-16	-2.160299213539201e-16	-4.215545685685686e-16	-8.479324024812471e-16	-1.0914528167014214e-15	-8.181891037834329e-16	-5.046110681390707e-16	-5.029058852874529e-16	-7.935663823027047e-16	-1.0194757919324887e-15
77	7.898638511430651e-16	9.272647743122724e-16	1.0014640911081162e-15	1.1726069955195815e-15	1.3037737690182758e-15	1.4311332013956926e-15	1.3895638006658567e-15	1.2086029421618548e-15	1.1920269698743362e-15	1.3947557297432857e-15	1.6481045548501674e-15	1.7183688626756154e-15	1.6225747895332685e-15	1.5374356116117755e-15	1.5148357068291812e-15	1.493597107963015e-15	1.4032121333332868e-15	1.2407523282087364e-15	1.2523135896953533e-15	1.3949646164298396e-15	1.4578940712020305e-15	1.3288294466195145e-15	1.2650804682380482e-15	1.3995068963166914e-15	1.640200623663583e-15	1.846786724467239e-15	1.8496283920619226e-15	1.781565287136564e-15	1.892259528296612e-15	2.017107102436547e-15	2.1380193091871523e-15	2.110344906771137e-15	2.0151673575407155e-15	1.954637634182445e-15	2.010889948881922e-15	2.183205519352727e-15	2.1544241251883824e-15	2.053093266318671e-15	1.835120260341933e-15	1.7468648186408955e-15	1.798926230514238e-15	1.872850198307847e-15	1.7531307367881166e-15	1.5770987880590552e-15	1.3646754207903985e-15	1.3665668455928377e-15	1.239374619104392e-15	9.550470774916155e-16	7.005952606275688e-16
78	1.0173297175463789e-15	7.112686729842149e-16	7.513037844576342e-16	1.1090979529461511e-15	1.292273884798492e-15	1.2549231812492274e-15	8.611927117050203e-16	7.787086478700083e-16	9.296366215855772e-16	1.280320507315374e-15	1.586598150533049e-15	1.8142744981615413e-15	1.9900894394857046e-15	1.9653919847759696e-15	1.706392960127525e-15	1.25442780091126e-15	9.007943077409891e-16	8.069058558932772e-16	1.0234637544376648e-15	1.2897724857739591e-15	1.1039119392345892e-15	6.815161618850788e-16	1.7270964480468962e-16	1.0565407664236263e-16	2.821941144022432e-16	2.011369521450415e-16	-5.377462018943887e-16	-1.457391030923036e-15	-1.9623458792474223e-15	-1.9256934919116507e-15	-1.5522985148810722e-15	-1.3046034471576867e-15	-1.2244674207159582e-15	-1.3757389191968472e-15	-1.7227631326067337e-15	-2.1511702413252565e-15	-2.5934735995665837e-15	-2.6479626597746525e-15	-2.4711557818995953e-15	-2.4743800388387756e-15	-2.730090772271891e-15	-3.19218192253369e-15	-3.63306935044009e-15	-3.612641290374513e-15	-3.6530225193059435e-15	-4.0941881541277675e-15	-4.452954356278645e-15	-4.588818346631442e-15	-4.334389567607148e-15
79	1.2428313332414053e-15	9.895348776242458e-16	6.567603761459913e-16	4.635660642587023e-16	4.571346911635168e-16	6.895194876026874e-16	9.628492979088133e-16	1.1128380777518471e-15	1.0990730236849734e-15	9.751603381850172e-16	8.445346942938022e-16	9.448202662105627e-16	1.2255136520716436e-15	1.5136715400604052e-15	1.6026428200152114e-15	1.5785026702078773e-15	1.6230195020994265e-15	1.6912249626668744e-15	1.7420509880574255e-15	1.615313627379277e-15	1.2497298069681625e-15	7.43972961720237e-16	3.872706984682478e-16	2.3701349452781847e-16	3.174577945339618e-16	4.467958981361895e-16	2.6937058627571407e-16	-1.0439082015289793e-16	-5.205966935290412e-16	-7.649025086297344e-16	-6.658823076476832e-16	-4.826425617980735e-16	-3.2605156130946824e-16	-3.2381108489974286e-16	-3.438256420807977e-16	-2.2787370950986728e-16	-1.0026827013996827e-16	1.309502870882591e-16	2.9940592939457816e-16	4.0506362220888627e-16	3.7715349098320955e-16	2.7432507898424797e-16	8.866438708859759e-17	1.9159412504918666e-16	3.0838314931963367e-16	4.2866627678934287e-16	3.754446657149407e-16	2.034219070937692e-16	1.6673080660128686e-16
80	-3.806617967809513e-16	-2.920025106431207e-16	-3.425689681795884e-16	-4.370969285164967e-16	-4.2769289957419164e-16	-1.8323978448528306e-16	8.027916202669956e-17	-8.102497140139819e-17	-3.8192517978842357e-16	-5.980952125891188e-16	-4.543084906318824e-16	-1.678546878030688e-16	3.776552782245393e-17	8.355792412798977e-17	8.658957578947086e-17	1.5543793249399908e-16	2.1938173915312985e-16	1.7735580686824688e-16	1.198729251469446e-16	1.3500784484067462e-16	2.7958727767561165e-16	3.9674983673339584e-16	4.832237632811186e-16	4.881987544572926e-16	4.14526499553983e-16	4.0151331912174285e-16	2.8470885147767956e-16	1.8026609372237301e-16	1.0695057768700199e-16	1.6172390666059091e-16	3.102853145523491e-16	4.525796879047829e-16	4.745452831957713e-16	4.079841466251903e-16	4.4393081455921066e-16	5.669025904371427e-16	6.395095877328909e-16	6.3995020462517475e-16	5.654168212105185e-16	6.3437260997999115e-16	6.768738144491298e-16	6.159949579383246e-16	5.398958769754428e-16	3.2383805241862684e-16	4.0371258283139878e-16	7.134310504338393e-16	6.954380963592867e-16	4.490708964047288e-16	1.4393796389630133e-16
81	-9.990012187532584e-16	-9.105012727543134e-16	-7.858217858913265e-16	-9.121911695187407e-16	-1.1730651432931318e-15	-1.241068150146797e-15	-9.46163285830117e-16	-6.261365458807715e-16	-5.827441831045058e-16	-8.019783685473071e-16	-9.651552877224171e-16	-9.471740429858792e-16	-7.805201631678416e-16	-6.885099879803086e-16	-7.029637170808267e-16	-7.816089962029088e-16	-8.520983288566359e-16	-7.953638169410512e-16	-6.888292120219599e-16	-5.641566806943376e-16	-4.3401280445384395e-16	-4.351232526263475e-16	-5.042031317180364e-16	-7.556318155053847e-16	-9.379246556756347e-16	-9.757547379397462e-16	-8.744502311292954e-16	-6.65641587121468e-16	-6.372642396065512e-16	-6.847669878472674e-16	-8.626761442301063e-16	-9.95273698559498e-16	-1.1041889860876515e-15	-1.1288260082729742e-15	-1.09773473173685e-15	-9.631389490730002e-16	-7.210180864731308e-16	-5.057975405161457e-16	-3.4905050268659576e-16	-3.1681223631110833e-16	-3.648345600340063e-16	-5.375668117607321e-16	-8.433887901923544e-16	-1.2132184010822242e-15	-1.5475029992836027e-15	-1.5771834758158917e-15	-1.3166157407676426e-15	-8.854330604738235e-16	-6.340106853299049e-16
82	-4.900488294326138e-16	-3.6336678573361936e-16	-2.6455851988749174e-16	-4.1282025784465533e-16	-6.074019182242508e-16	-7.142987091020679e-16	-4.56569423784144e-16	-6.637301002981683e-17	1.8843729433772108e-16	1.6134081376255891e-16	5.2890812526513624e-17	-4.282039809382142e-17	-3.4162142104042337e-17	-1.0478145398383228e-16	-3.849088719635762e-17	2.4265347471163887e-16	5.642747063127096e-16	6.815389102331303e-16	4.891666444651316e-16	2.3483495707379813e-16	2.1093277385297492e-16	1.8655423301435597e-16	-5.788953562005565e-17	-5.691331142552707e-16	-9.01294521296706e-16	-7.23753699328439e-16	-7.755924781923e-17	3.309639634122302e-16	3.601695975805431e-16	9.608267025956806e-17	-1.5055952398277208e-16	-2.897230768188922e-16	-4.2420281258490944e-16	-6.065142063340603e-16	-6.506045442790783e-16	-5.324551130649672e-16	-1.9296459664482298e-16	1.4000622092194753e-16	3.140636107761011e-16	3.215751165031399e-16	2.46846240254098e-16	1.7322267350544508e-16	1.5920068582495268e-16	7.91860002768622e-17	4.146061387772475e-17	1.910032242946087e-16	3.7859331932483086e-16	6.535892557957742e-16	8.030445556010996e-16
83	-4.318169835600581e-19	-5.833839529662225e-17	-2.2431531653398886e-16	-3.5975275568967306e-16	-3.423570863298329e-16	-2.743794788136226e-16	-2.375133766504399e-16	-2.0163374011016534e-16	-1.1474610865265518e-16	1.510133391129486e-17	1.1374486143616177e-16	-3.6872165780219686e-17	-2.1864968316625653e-16	-3.0389643048756236e-16	-1.0344507937242449e-16	1.3577800110650593e-16	1.3115520158464362e-16	-1.0019657012267515e-16	-3.0061412720998432e-16	-3.36221919844984e-16	-3.6968697114288127e-16	-6.345452126828236e-16	-1.112599685864231e-15	-1.3804276347191309e-15	-1.3240171126460508e-15	-1.0675765569333958e-15	-9.62290143990793e-16	-1.0769961962203937e-15	-1.2395642536999606e-15	-1.1524069768837408e-15	-1.0531270123208662e-15	-1.134318902077762e-15	-1.4237209631563189e-15	-1.5917027310042642e-15	-1.4348938080427288e-15	-1.215204159731897e-15	-1.0889385409893856e-15	-1.1139471938189875e-15	-1.1402752367721556e-15	-1.0424838526589691e-15	-9.816480224193929e-16	-1.077707187467161e-15	-1.137053410850751e-15	-1.2971621353863921e-15	-1.2208076069900062e-15	-1.10066320035688e-15	-1.0928237680100776e-15	-1.1209755048614584e-15	-1.1966772035601595e-15
84	-5.405764577391231e-16	-4.690013477586262e-16	-5.101076727648176e-16	-7.444460669745855e-16	-9.00293287642228e-16	-8.63497105855261e-16	-6.031936915443399e-16	-2.7593603825037487e-16	-1.7881917486507026e-16	-3.278710010589985e-16	-4.881944862450817e-16	-5.208953885989074e-16	-4.628258354474209e-16	-4.849748369472325e-16	-4.777698294583434e-16	-3.086722829302347e-16	-3.956694700941555e-17	1.3768424466057273e-16	-5.033378163367379e-17	-4.514011674635389e-16	-8.191428772433813e-16	-9.416228152861453e-16	-1.2460539821375617e-15	-1.6200143544889154e-15	-1.9817543839459863e-15	-2.127280557963391e-15	-1.792834752579247e-15	-1.451184579075537e-15	-1.198203095128491e-15	-1.20192269937232e-15	-1.2778914785108472e-15	-1.392743377804571e-15	-1.511025759157007e-15	-1.6863836837637667e-15	-1.7191804815671658e-15	-1.6774446205659237e-15	-1.5530573105810932e-15	-1.4741950135941158e-15	-1.465301485962298e-15	-1.4615555890347623e-15	-1.4517521068759873e-15	-1.4393205151966167e-15	-1.4536794053570642e-15	-1.3004481933604764e-15	-1.0352611950130525e-15	-9.38805217159213e-16	-9.155118269368979e-16	-9.560376668698053e-16	-8.509136986437241e-16
85	4.4017300391353586e-16	4.686684371120582e-16	3.9403471364761636e-16	1.9662791273738608e-16	1.3311024078268532e-16	1.7147948707825173e-16	3.419246507424265e-16	5.587180417999551e-16	5.911636366305295e-16	4.775327119700532e-16	3.5441284805819473e-16	2.3089013100497755e-16	1.8714001673912605e-16	1.8326076400461497e-16	2.4302893858172115e-16	2.7071115670181264e-16	1.5345996185079941e-16	-5.268881197668204e-17	-2.9258534080747313e-16	-4.040962451988313e-16	-3.8707449269085846e-16	-3.441585206727825e-16	-5.647990359725342e-16	-8.600478643691366e-16	-1.113484632007765e-15	-1.1638350207347779e-15	-1.022726303484479e-15	-9.190182701152344e-16	-9.574717747651816e-16	-1.0224178584736357e-15	-1.0942767226643348e-15	-1.1018215192146633e-15	-1.1025309258080823e-15	-1.0681971634005825e-15	-1.0154139517419472e-15	-9.341692660562586e-16	-7.501182393178869e-16	-6.502623490208991e-16	-6.4404231893475e-16	-7.745457310114221e-16	-9.43760632203139e-16	-1.012583911790127e-15	-8.904437616426573e-16	-9.111581366472403e-16	-9.27294941577773e-16	-1.0423691258193513e-15	-9.954289761934105e-16	-8.585364133003825e-16	-7.600445833738955e-16
86	-2.2404383279423785e-17	-7.58688079746549e-17	-8.429381694833262e-17	-5.352591651874156e-17	-9.012084134783509e-17	-1.527937834996398e-16	-1.0581054528400727e-16	3.5311887006757354e-17	2.0187949297212599e-16	1.8965272481066536e-16	8.14631724285532e-17	-9.64878810102399e-17	-1.308795904617413e-16	-7.788628169936134e-17	-3.185369907260597e-17	-7.889899659576505e-17	-1.485111166623523e-16	-2.470014574652481e-16	-3.904264949378418e-16	-6.005983302983864e-16	-8.129354093364913e-16	-9.009517919112055e-16	-9.235113382287683e-16	-8.57107308190531e-16	-9.601239446056007e-16	-1.0837980065287443e-15	-1.1517966547949901e-15	-1.087309369756297e-15	-1.0045146233473983e-15	-1.0064492065070286e-15	-1.0337029508764309e-15	-9.962040805349023e-16	-8.756310442439901e-16	-8.215411489827534e-16	-7.469715071228852e-16	-8.691710719929732e-16	-8.1740857560988815e-16	-6.502545245872486e-16	-5.367681862324831e-16	-5.703490893997402e-16	-7.490845737879591e-16	-8.220763631431146e-16	-6.328911306764855e-16	-6.270945292187728e-16	-5.83099079711881e-16	-5.482067351749382e-16	-5.072000909928666e-16	-4.27749311918816e-16	-3.584573254824826e-16
87	-5.367265757523896e-16	-4.864673154911462e-16	-5.258938436160087e-16	-6.258411158701571e-16	-7.174853350256694e-16	-7.824661860736808e-16	-6.919039537478411e-16	-5.895508421046248e-16	-4.0386968882713043e-16	-2.87453664651356e-16	-2.829514932167982e-16	-3.755575653122338e-16	-4.2413632121890626e-16	-3.821051193545932e-16	-3.0350109021703644e-16	-3.0199262296163364e-16	-4.0482291868475e-16	-5.249691770309156e-16	-5.761368280288713e-16	-6.239019318699642e-16	-7.461185967436789e-16	-1.0137040746187855e-15	-1.2340740192097507e-15	-1.2546275863384403e-15	-1.2022341915297455e-15	-1.1792253887929644e-15	-1.2266043463801552e-15	-1.3296304217152972e-15	-1.285678541095123e-15	-1.1702791338195475e-15	-1.1161861894175637e-15	-1.1664679874120181e-15	-1.2622862691288821e-15	-1.338659891798723e-15	-1.3325009094227334e-15	-1.3748636119199279e-15	-1.4281880172985592e-15	-1.3855128215773027e-15	-1.3518352118837714e-15	-1.360491322948094e-15	-1.4854169060220166e-15	-1.5797029155736033e-15	-1.3939868142327322e-15	-1.3436075248643812e-15	-1.238087941734714e-15	-1.1323363694143227e-15	-1.2119100647419366e-15	-1.3001294024251468e-15	-1.3723661069536033e-15
88	-2.190879480218656e-16	-4.899808869127288e-17	1.1003594586778505e-16	1.957807208270257e-16	1.516207079033719e-16	2.1213292060867903e-16	4.541956402802979e-16	6.323839347784267e-16	7.966660453863808e-16	7.809002099549512e-16	7.65652850565497e-16	8.91991136488008e-16	1.0272599167121465e-15	1.0488614623583758e-15	8.533017572269467e-16	7.03872528202688e-16	7.467748578206098e-16	9.477443683245475e-16	1.0399723580298469e-15	9.397737001468086e-16	8.493651881261278e-16	9.099653454617289e-16	1.1735976462200706e-15	1.3846441897762828e-15	1.409320289113441e-15	1.4732614673787853e-15	1.5399867162213456e-15	1.6080174192540665e-15	1.510346938555394e-15	1.3335415811857456e-15	1.321892406811687e-15	1.5404019150874334e-15	1.818756098911546e-15	1.8960968067489484e-15	1.815731700201824e-15	1.8275165792195878e-15	1.9465962708323417e-15	2.0195586203598258e-15	1.8599857685256936e-15	1.5955756873959857e-15	1.408641852807516e-15	1.4612787593818143e-15	1.5543690966152797e-15	1.5049326075333232e-15	1.3184464149065228e-15	1.3055179619888037e-15	1.2947995056211319e-15	1.1625903794562999e-15	8.65870109105691e-16
89	-4.968000640714935e-16	-1.7899870472854947e-16	1.0516593945103842e-16	2.8421090319257715e-16	2.4730932996684525e-16	1.0922848870461989e-16	-3.238603277690647e-17	-1.1770912127216086e-16	7.98874085370763e-17	3.2801973780451057e-16	4.2909072807610443e-16	3.2076562076761336e-16	1.1280242140665127e-16	5.3225020237102475e-17	8.016450959513755e-17	1.6233804815675207e-16	1.923291864217869e-16	2.1699860689959952e-16	2.2221800696027567e-16	2.093695133771596e-16	2.414164493062758e-16	3.58332325672238e-16	6.10097042208799e-16	8.317899349338364e-16	9.444146192309433e-16	1.14334570812854e-15	1.354623839698694e-15	1.490258940851877e-15	1.413722973195807e-15	1.1456848870085107e-15	1.0542392375684245e-15	1.2822803626311844e-15	1.6018057362032058e-15	1.6540355670908362e-15	1.531924207611029e-15	1.5486414470609346e-15	1.859406408032731e-15	2.1119545492883744e-15	2.0011032463696518e-15	1.7381526845428255e-15	1.5670531322094463e-15	1.616056726728207e-15	1.5112194955349451e-15	1.140002004334433e-15	7.283351939509192e-16	8.239362123613156e-16	1.1463701921363672e-15	1.3344455070083876e-15	1.1639662667125239e-15
90	-6.844063947703946e-16	-5.2182092903336e-16	-3.3053484632933834e-16	-2.2027582920600875e-16	-2.86636717375052e-16	-2.8693644399715844e-16	-1.4995542897310674e-16	3.0394497486521674e-17	1.8848590510062333e-16	2.0349858878872145e-16	1.2408004450458912e-16	1.6964151227495103e-16	3.1703073731226965e-16	5.313238733613002e-16	5.308992859217086e-16	3.798901760983226e-16	2.1575995561186634e-16	1.7850735453099308e-16	1.3697605698024955e-16	1.8374112437494374e-17	-1.2277278254512434e-16	-4.6185471242799863e-17	2.2179594650815078e-16	5.315758149025682e-16	7.025391759080543e-16	7.76404459103981e-16	7.268588248101678e-16	6.365095627730306e-16	3.8350550859087735e-16	4.166792893643697e-17	-7.129050680157384e-17	1.580823427673059e-16	5.078327487053471e-16	5.858750525325695e-16	3.8365829881445843e-16	2.9099664778457966e-16	3.8927382772587244e-16	5.621192602747339e-16	4.519680811669269e-16	1.362645426774851e-16	-1.0028530487968039e-16	2.5589767550368275e-17	1.9534515663570762e-16	2.0600978623242e-16	-2.0936833051407978e-17	-1.7533395280084427e-16	-6.008036483800697e-17	9.129321339483596e-17	-1.2896507035216905e-17
91	5.702864017196804e-16	7.18646625093783e-16	8.302874726069845e-16	8.790962733545308e-16	8.509876527611158e-16	8.468136185956944e-16	7.998112770222287e-16	8.015279791526395e-16	8.137459411736696e-16	8.347341800774313e-16	8.541226410376103e-16	8.981611841435743e-16	9.584502782634389e-16	1.0885380286955651e-15	1.1659407156986237e-15	1.166803548368915e-15	1.0823132193554579e-15	9.868290646930324e-16	8.803264759112886e-16	8.104384930838219e-16	7.883321763413473e-16	9.361080792033839e-16	1.0640332674287801e-15	1.2361009622731435e-15	1.298996469675126e-15	1.359687088672429e-15	1.364691205789407e-15	1.4342835082612597e-15	1.3639660898007466e-15	1.2258484026180129e-15	1.1429394071833837e-15	1.172262694830041e-15	1.2584102691920984e-15	1.296787985019909e-15	1.2288380202736545e-15	1.214124641535532e-15	1.2452420496830096e-15	1.1995627430236364e-15	1.1388814858308579e-15	1.035510898792914e-15	1.0147860709674117e-15	1.0184160599362417e-15	8.907787653298942e-16	8.242647793714901e-16	6.765226670084822e-16	5.019959631196595e-16	4.745675783084543e-16	4.562277197362688e-16	3.770117382855538e-16
92	-3.6576033485868823e-16	-4.598994807779407e-16	-4.116377374108886e-16	-2.8550328398763834e-16	-2.287382794184395e-16	-3.9972474798718186e-16	-5.314824748349378e-16	-5.128276063476422e-16	-3.496312153256273e-16	-2.690397536036459e-16	-3.0703868144917224e-16	-3.885220070468057e-16	-3.3993962733942857e-16	-3.1435173869993376e-16	-4.992607454286123e-16	-7.832539058643195e-16	-8.863069944675172e-16	-6.348541688106369e-16	-3.624283428497083e-16	-3.586864471943228e-16	-5.38130046375011e-16	-6.380019259217599e-16	-5.477050358046707e-16	-4.038069672614978e-16	-4.169470531962596e-16	-5.121717916287101e-16	-5.004694029632823e-16	-3.8961610603772263e-16	-4.446491010424412e-16	-5.707053350056652e-16	-6.688032849356042e-16	-5.286091589249915e-16	-3.228247362288953e-16	-1.9756643305456256e-16	-2.5109982846691954e-16	-2.1105173314945413e-16	2.1771569781728278e-17	2.0792853895095692e-16	3.3893737684906247e-16	3.4502798896398264e-16	2.684010082107602e-16	8.067812910564621e-17	-1.451451723137817e-16	-7.209809891472335e-16	-1.062582398310328e-15	-1.0971778397075777e-15	-8.780677478979963e-16	-6.491219790477858e-16	-6.623918349650322e-16
93	-1.7498432207004282e-16	-5.3407499855873284e-17	5.410847158243762e-17	8.48220556127506e-17	-4.961313644147243e-17	-1.3798843838316216e-16	-9.324736397117445e-17	-6.261482070854761e-17	2.5336333366140028e-17	7.441153298886362e-17	1.3690113960106442e-16	2.514716473091179e-16	3.191541707123496e-16	3.4151976431759614e-16	2.303513436998146e-16	1.2635508377106574e-16	8.817906942279895e-17	1.554197797437117e-16	2.339563546274103e-16	2.5656322958072687e-16	2.243989444127924e-16	2.42904066239379e-16	3.267527951684759e-16	4.3967719101359933e-16	4.2947855783131625e-16	3.935235640212322e-16	3.252801385832169e-16	3.2788337643047816e-16	3.8371322523101445e-16	3.7784947348046443e-16	4.111931985713831e-16	4.859287080198778e-16	5.769685503471295e-16	5.707703094376897e-16	5.700939808979097e-16	5.78293185805692e-16	6.29035288888904e-16	6.576149348909843e-16	5.715322086052285e-16	5.441393214168327e-16	4.824342053593692e-16	4.837394715942817e-16	4.3548606784904647e-16	2.1404550069631736e-16	7.180640911260113e-17	2.0161858571033283e-16	3.339268953559195e-16	3.8687232295826827e-16	3.0562372313156184e-16
94	-5.180132466616475e-16	-6.688447368968412e-16	-3.6575536802006725e-16	-1.4018808473435138e-16	-7.82268412050255e-17	-6.808331209710867e-17	3.9531167880240346e-17	1.1757561583908327e-16	-1.0214956534281695e-16	-4.3843006337840376e-16	-5.937923718018572e-16	-4.305159846655422e-16	-1.0338545539312943e-16	-3.0854145504728934e-18	-1.5360866916981732e-16	-4.1062091346953913e-16	-5.463598361816893e-16	-4.2304802982154118e-16	-1.9402056363595477e-16	-1.1033265968245664e-17	6.457452204571601e-17	4.404127987276889e-17	-6.66393574455943e-17	-3.6635092131837127e-16	-5.47036412178082e-16	-6.200890735627636e-16	-4.2478676818266774e-16	-1.6537776784962736e-16	7.333318550609097e-17	1.238038453032939e-16	-9.533433107096405e-18	-2.2116275490633546e-16	-4.0882799116758055e-16	-4.933656108971623e-16	-5.53105093567821e-16	-5.013810310104869e-16	-3.0573356893630724e-16	-9.989371138999146e-17	1.4077971428926196e-16	2.2594114255754506e-16	1.6972706872948815e-16	-5.983364845092544e-17	-4.512721009767584e-16	-5.32680952928408e-16	-4.619813120125374e-16	-2.2394369731403326e-16	9.053966506343716e-17	3.0326407400359046e-16	3.3625874765910027e-16
95	-8.649220230669173e-16	-8.305995004433834e-16	-6.839615322246518e-16	-5.874551371166061e-16	-6.633224514286867e-16	-6.899014893892742e-16	-5.257402913212766e-16	-3.0483302924748306e-16	-1.62959937818405e-16	-3.099742366474129e-16	-4.5941038098340745e-16	-4.079892666405481e-16	-2.04505430190515e-16	-4.572251625907786e-17	-1.0885980519536258e-16	-2.4848023382186134e-16	-3.261679474803396e-16	-2.1904033102313896e-16	-1.3498021626738902e-16	-1.0029727423935764e-16	-5.994967820831287e-17	1.302134256613968e-16	2.8230088984289225e-16	2.901406372109872e-16	8.461720462312324e-17	-1.2937701011257365e-16	-1.9585445883379951e-16	2.601986432433603e-17	1.8656002009158388e-16	1.8061637372725948e-16	6.842986169647768e-17	8.044796910063555e-17	2.5563300478320724e-16	3.372386109180456e-16	2.3058405708451894e-16	5.854228799784389e-17	4.937146431054718e-17	1.0587534139708095e-16	3.365790926297086e-17	-1.8293080838074138e-16	-2.788599788976887e-16	-4.275696652221462e-17	2.830939800883025e-16	2.7704127426628464e-16	-4.116998875323971e-17	-3.7754828333251297e-16	-3.522173276438979e-16	-1.6293626948768663e-16	-1.570435077791887e-16
96	4.316121704188574e-16	3.016225266346341e-16	3.1230602767386235e-16	3.6492740395462023e-16	3.7729372382706977e-16	3.354284162986688e-16	3.8745184365016514e-16	6.263510743381475e-16	8.119880407880558e-16	7.963635776234174e-16	5.760364798798893e-16	3.752138134880255e-16	4.0207774787227567e-16	5.294884985813494e-16	5.932293998554385e-16	5.006307492114095e-16	3.5798822673834903e-16	3.0154334709384313e-16	2.4068322408800625e-16	8.376927768290608e-17	-1.898026839467974e-16	-3.694791190160895e-16	-5.330307492220271e-16	-5.549439239463342e-16	-6.747166710476937e-16	-8.607586901918811e-16	-9.01431615737143e-16	-8.028745560962941e-16	-5.964673495822169e-16	-5.726940949497304e-16	-7.310727658198226e-16	-9.148803758562215e-16	-9.576031435344245e-16	-9.011154714118216e-16	-8.324350575964884e-16	-8.466826497002499e-16	-7.747846840825274e-16	-5.711093895577261e-16	-4.436408063580858e-16	-5.0742391894197675e-16	-7.076126974494121e-16	-7.482377448439971e-16	-5.714562024210466e-16	-4.842861802488834e-16	-5.212134212890562e-16	-6.796159891160365e-16	-6.309211541295941e-16	-3.5160666780077e-16	-8.556089426520674e-17
97	6.336871230909836e-16	3.9769588445815865e-16	2.726614563374643e-16	2.823902243538591e-16	5.152476344430782e-16	6.800324079777143e-16	5.418155813184373e-16	2.509494098602287e-16	-7.438914461653022e-17	-1.3158637684347805e-16	2.9609032697282674e-18	1.419991542737342e-16	2.1356286959541263e-16	2.922123610431343e-16	4.0023018735854246e-16	4.919281760831825e-16	5.356619550887876e-16	5.688960040728081e-16	6.889627737289847e-16	8.138339322420273e-16	8.431908265914246e-16	7.24325478532401e-16	7.174726896155201e-16	8.656434376629798e-16	1.1483167449591002e-15	1.2946526977404998e-15	1.2661873930085769e-15	1.3371722141792472e-15	1.5316703815961617e-15	1.8617071833196385e-15	1.8829895916053828e-15	1.5993103650713476e-15	1.2719681725012117e-15	1.310992727726302e-15	1.5932165803201033e-15	1.8021394582827423e-15	1.7560829581884825e-15	1.5161767457269453e-15	1.445873460159413e-15	1.5446537968901654e-15	1.6028347039175046e-15	1.5264691800896965e-15	1.431238120209491e-15	1.5057803184053537e-15	1.6218562787151613e-15	1.439018402735057e-15	1.0616668565841373e-15	9.611424247475998e-16	1.125190931787303e-15
98	-8.664612345533001e-16	-6.819134604366001e-16	-3.7831920457537185e-16	-2.466735692933966e-16	-2.2064762994921228e-16	-3.124997171422488e-16	-2.0028461935740587e-16	-3.370167488996525e-16	-5.677221517689453e-16	-9.342715521193344e-16	-1.1029249082312302e-15	-1.0074998684172562e-15	-6.829740204309033e-16	-4.91721537996476e-16	-4.622291312868863e-16	-4.278515910488318e-16	-1.7314307408113664e-16	2.8627355595954927e-16	6.889245541377754e-16	7.136600965424368e-16	5.388158141003973e-16	1.0101530202355764e-16	-4.9703302486644784e-17	-4.229013493223738e-16	-7.190078815986702e-16	-8.245831028035484e-16	-5.387888729266904e-16	-4.0054614378685533e-17	4.3924163557371543e-16	7.002278689671622e-16	6.35596719463247e-16	3.868325137962222e-16	2.160488150280769e-16	4.4183762208183073e-16	9.7142525301306e-16	1.4350196072764073e-15	1.66507247593801e-15	1.7518515886675622e-15	2.035297638334157e-15	2.548473937549405e-15	2.7538221812264096e-15	2.4366121503906794e-15	1.836526197635209e-15	1.3755499232497626e-15	1.2858131024197763e-15	1.7121874810315987e-15	1.8231047234263356e-15	1.9347155455777547e-15	2.1071329787308497e-15
99	-1.9977721812840704e-15	-1.5281242737391536e-15	-1.0362639915484812e-15	-6.589204506556154e-16	-5.580118331326972e-16	-7.405046595463878e-16	-9.605514785926766e-16	-1.4420168284588451e-15	-2.039613103001857e-15	-2.513230416666996e-15	-2.4755236184905058e-15	-1.947016372864049e-15	-1.5205439791622671e-15	-1.4260687528398767e-15	-1.8003670300868223e-15	-1.81267497987442e-15	-1.2250501606575888e-15	-2.755905564245769e-16	3.538592344538504e-16	5.791601088359883e-16	9.187171525993627e-16	1.4214884864069427e-15	2.171884213284702e-15	2.432269577549229e-15	2.428863829855069e-15	2.4542715378059448e-15	2.7211346735414526e-15	3.0743603338152193e-15	3.1934874200616738e-15	3.0009245681329984e-15	2.7932980520660995e-15	2.810729912400955e-15	2.9331097637075004e-15	2.966155648105099e-15	2.945526175580565e-15	3.0301460225418058e-15	3.5084634051907608e-15	4.016314901340277e-15	4.4439790380476705e-15	4.688447356871428e-15	4.639145260046387e-15	4.456495206569168e-15	4.371481677299705e-15	4.078582197317915e-15	3.8853231603327976e-15	3.932518215824736e-15	3.867146100613732e-15	3.965824751480307e-15	4.2255447901302965e-15
100	-2.1346625927861437e-15	-1.9463613302054593e-15	-1.907796175159675e-15	-1.986001835722751e-15	-2.063798828540289e-15	-2.267784427272174e-15	-2.271967653824503e-15	-2.3352792477424127e-15	-2.26680758187447e-15	-2.303328527359992e-15	-2.3049358520837847e-15	-2.28581640662306e-15	-2.090798658895949e-15	-1.795096864614217e-15	-1.5270330712061203e-15	-1.1343117866521693e-15	-6.465543980801451e-16	-4.086667710235428e-17	4.374547844407072e-16	6.0327632134557e-16	6.303169277492093e-16	4.2209617743894867e-16	4.212702040605949e-16	3.289090864907184e-16	5.56113323033754e-16	1.0906372055268319e-15	1.79140482976095e-15	2.274047679011406e-15	2.3584315868235664e-15	2.2085759021268598e-15	1.9308665144855747e-15	1.6277285473941747e-15	1.3667201466699925e-15	1.3846358937923978e-15	1.8553176602752158e-15	2.3224685227376612e-15	2.649635853161533e-15	2.5436955184394346e-15	2.559877543742022e-15	2.9985682232015352e-15	3.5351027444613422e-15	3.6887941183670214e-15	3.434448451295493e-15	2.9530366049556985e-15	2.8346106895420158e-15	3.2575387782310144e-15	3.3749475368700226e-15	3.3223655549949746e-15	3.176663603809365e-15
101	2.0068436173347985e-16	1.8089327586734386e-16	6.28990233874744e-17	-6.009310955725416e-17	-2.3305292491107824e-17	4.3633832406577736e-17	1.5936797250784528e-16	2.5151493727686677e-16	3.8321466162350756e-16	4.639758187773407e-16	4.627830817606646e-16	2.816766112384537e-16	1.5270308541275193e-16	3.005202800331851e-17	3.65995919114191e-17	1.218189179102551e-17	-8.72579839040964e-17	-1.8706735581902915e-16	-1.7895819083246799e-16	-1.0558187717357711e-16	-2.9625003142535515e-17	-1.4766915984973217e-16	-2.976765012774119e-16	-5.962331670651545e-16	-7.666373535949743e-16	-7.397440140075202e-16	-5.680697140214212e-16	-5.172034042850126e-16	-6.321309313583818e-16	-7.307691425792386e-16	-7.371101161521767e-16	-5.985081525703631e-16	-4.796566841574903e-16	-4.0954154414891884e-16	-4.055161767409802e-16	-3.229165843925118e-16	-4.342555937098467e-17	1.725295473151521e-16	2.8488090809746564e-16	2.435020974546029e-16	9.047443064570998e-17	1.0214953460215673e-17	1.296150351341343e-16	1.1377473165710107e-16	7.496267316973275e-17	7.206799938624112e-17	-8.904104573677093e-17	-1.575604887041286e-16	-1.4584746346656857e-16
102	-1.0200264861882414e-15	-1.0697929367931523e-15	-9.707882157795861e-16	-9.089198490816452e-16	-8.928916783594157e-16	-9.775093719419084e-16	-1.0529129986009323e-15	-9.093178938442392e-16	-7.051209166157353e-16	-5.580901952724033e-16	-5.564956659144164e-16	-7.541684809739499e-16	-8.652805927654831e-16	-8.335660432511313e-16	-5.801771884393982e-16	-4.079084164296616e-16	-5.43032663898448e-16	-7.694522512303582e-16	-8.148829485566151e-16	-5.690580324373676e-16	-3.5728563578041884e-16	-6.211571518269678e-16	-1.3599877706521661e-15	-2.10470416183857e-15	-2.2716102483829963e-15	-1.92878868564054e-15	-1.4335886544971244e-15	-1.1340119329108477e-15	-1.0627467157108743e-15	-1.0811435979419887e-15	-1.2941153675928983e-15	-1.6450232187889676e-15	-1.9896756389831563e-15	-2.081791325940035e-15	-2.013745124151365e-15	-1.9832131961045744e-15	-1.8595159010633492e-15	-1.67045887425731e-15	-1.2662868709843987e-15	-9.80954631827882e-16	-9.55041240121487e-16	-1.2020644913758137e-15	-1.5553468642803822e-15	-1.6993456615079667e-15	-1.803055273617509e-15	-1.817272771408359e-15	-1.5425020587488957e-15	-1.0938445921801171e-15	-8.407520368390384e-16
103	7.919130020736806e-17	-7.303401292797226e-17	-3.92129072397371e-16	-6.36144864883997e-16	-6.617338205558401e-16	-5.57403307845358e-16	-4.650195740586746e-16	-3.552159423223471e-16	-2.5428889260579496e-16	-1.7283966274580359e-16	-2.251254585323892e-16	-4.590631811427155e-16	-6.197539501921996e-16	-5.328305432669948e-16	-1.917975017703748e-16	9.229743053516421e-17	4.340925753364047e-17	-2.798305960750116e-16	-6.043402109576953e-16	-7.525173760842521e-16	-8.407048498216678e-16	-9.648238234155499e-16	-1.276717318975134e-15	-1.3201571389507715e-15	-1.2501280916398527e-15	-1.1478112933969798e-15	-1.188748411638399e-15	-1.2743538632701513e-15	-1.2556528651518793e-15	-1.1430602853098784e-15	-1.2043812241528514e-15	-1.4996659990113288e-15	-1.782149064778058e-15	-1.777778406067366e-15	-1.4922302290574682e-15	-1.3794692494409274e-15	-1.4676427376539111e-15	-1.6113448330287717e-15	-1.6073963974120729e-15	-1.5194304147832639e-15	-1.6088355949269599e-15	-1.923931625340329e-15	-2.029324075908235e-15	-2.0764664868791127e-15	-1.7259000719915437e-15	-1.4739013568921654e-15	-1.3616374939147455e-15	-1.4031906587247786e-15	-1.4942204128150886e-15
104	3.9201244445505754e-16	5.478107639936969e-16	6.840446781354488e-16	7.2249559613422915e-16	6.263963446674313e-16	6.497058056639164e-16	8.89208908592757e-16	1.0489328810346715e-15	1.0865154566214405e-15	9.228462596265397e-16	8.031803382763095e-16	9.500074430859206e-16	1.183140562929159e-15	1.1956348563660799e-15	9.871827173847939e-16	7.279981097417424e-16	6.542283350793855e-16	6.577614818205817e-16	6.579045670659262e-16	6.995147231985264e-16	9.469576840009443e-16	1.3190007782198212e-15	1.5686993161599134e-15	1.615333830573199e-15	1.3999957259799355e-15	1.253374834634153e-15	1.1664543483657572e-15	1.1661358727490988e-15	1.026553409414618e-15	8.771218584856789e-16	8.447578547335122e-16	9.66108775081613e-16	1.1609530603487784e-15	1.2455488395735034e-15	1.1452531855082436e-15	1.0925726451663083e-15	8.904063386944735e-16	8.175455689648486e-16	7.692104580584451e-16	6.571288041329148e-16	5.176459753333979e-16	3.454535805482727e-16	3.627224502564594e-16	3.568289751996715e-16	3.8690328182906353e-16	3.016891711374889e-16	1.3249596294333943e-16	-6.811011009564324e-17	-1.4609508530110766e-16
105	7.882663344872567e-16	7.104021349698097e-16	6.27680650585025e-16	7.492992980899702e-16	9.615141886214458e-16	1.144941243259351e-15	1.146990682182275e-15	9.37631700391629e-16	8.796782675446222e-16	1.0568580570510537e-15	1.3768311772855779e-15	1.5719415348398267e-15	1.5331341959393633e-15	1.3318279877989903e-15	1.260438434123795e-15	1.3418738824175693e-15	1.4729573762391688e-15	1.4196767308999416e-15	1.4007456298766846e-15	1.473707616736547e-15	1.6094341485326685e-15	1.4955449841621867e-15	1.4296312357091673e-15	1.3613390268065095e-15	1.5577803455323671e-15	2.003658408860301e-15	2.331753826532668e-15	2.3726415628892227e-15	2.2990289564492132e-15	2.263902437575811e-15	2.2965031315577474e-15	2.2215864313175887e-15	2.0124427663058507e-15	1.9413002036274398e-15	2.124512890846056e-15	2.5505411604602014e-15	2.6392885557804716e-15	2.4627411542490222e-15	2.1583405791295608e-15	2.15470322152651e-15	2.382690693821822e-15	2.4877656723384935e-15	2.285983258577767e-15	2.0737714250074286e-15	1.958592263011132e-15	2.1263416337376725e-15	1.946915390016213e-15	1.497873722718881e-15	1.130571244683048e-15
106	2.5335487773430907e-16	1.5814382954809693e-16	2.1325297965967877e-16	1.841463365861734e-16	1.178432087904557e-16	1.4865288248761635e-16	2.2605541516082306e-16	4.697724652809751e-16	4.645526767480759e-16	3.6778448572216924e-16	2.6187669680503374e-16	2.6908870836384607e-16	4.2949595723067403e-16	5.542903888598566e-16	5.927609058653973e-16	5.396770371409997e-16	4.5021150159846185e-16	3.6118785149679582e-16	2.4152870790286815e-16	1.674882950139254e-16	1.3884137270802768e-16	3.783335373098108e-16	4.792814607396442e-16	4.456523746182343e-16	2.910730637944341e-16	9.033414402988139e-17	9.704567302562747e-17	1.908577966014826e-16	4.0858981064027603e-16	3.967996255557089e-16	2.523244275761697e-16	5.0172370246467894e-17	-5.011443603684907e-17	-4.1221188215099696e-17	3.605608848378225e-18	2.6282889248234708e-17	5.966339936670924e-17	1.018012742852696e-16	1.4180500373371586e-16	1.3209079352910834e-16	1.399006630911798e-16	2.0683085034865152e-16	9.489014201467189e-17	1.9624771854704865e-16	1.9220206226779512e-16	5.701088054928853e-17	1.4200181996459807e-16	3.13307145841636e-16	4.544558744518319e-16
107	-8.597036607673738e-16	-8.579710381087068e-16	-5.393546457118854e-16	-2.7100233044170466e-16	-2.693103831499405e-16	-3.4138157538407705e-16	-3.864194426787118e-16	-4.157815866486109e-17	1.8302231463778203e-16	1.6022511529854738e-16	-2.9421223200897714e-17	-1.6474347605847153e-16	-8.538975319311511e-17	1.769298412846613e-16	3.7621280085274123e-16	3.7169018228992846e-16	7.469384193577468e-17	-2.723351023939683e-16	-5.647931079855817e-16	-5.098042103886953e-16	-2.808507428279311e-16	7.62732167039443e-17	-8.243758827310744e-17	-4.068720288616768e-16	-6.623293744149618e-16	-5.873889433839045e-16	-2.4198284756625457e-16	3.4717823683465854e-17	5.000962110346937e-17	-1.4558437428706591e-16	-3.131507539154575e-16	-4.3237084998691433e-16	-5.862725067983636e-16	-7.737063937126253e-16	-8.482143731787961e-16	-6.490756102055773e-16	-3.5358508073321396e-16	-2.539869471211223e-16	-2.929305564209463e-16	-4.319805289223955e-16	-5.318227638281882e-16	-6.562767162124832e-16	-9.956629586181996e-16	-9.427960427222276e-16	-7.725772250804779e-16	-7.862510233586222e-16	-5.583172573379427e-16	-4.401112728011283e-16	-4.696688056342252e-16
108	3.135190520117962e-16	2.9937851887015e-16	5.736318250252251e-16	6.11237819339053e-16	3.4178798668922734e-16	9.55226033720592e-17	1.7644295985953434e-16	6.596154139644718e-16	9.241034382391955e-16	8.528706245839933e-16	5.690032990404535e-16	4.163275109172154e-16	5.620472569081991e-16	6.709409002807165e-16	5.439883455566261e-16	3.0570794495539886e-16	2.1071267378702934e-16	3.259219093508337e-16	4.15153488026246e-16	3.8268975187631913e-16	2.244390071930662e-16	1.5558432830580188e-16	-2.7496355862698998e-17	-2.8153839012679236e-16	-4.566144031014434e-16	-5.273843381289298e-16	-3.715019233505449e-16	-2.862480375823484e-16	-1.3903162859786052e-16	-1.9228961483568166e-16	-3.372862280723714e-16	-5.767905135140745e-16	-7.75756633346421e-16	-8.013952779637623e-16	-6.213444797364752e-16	-4.198871527893789e-16	-2.8994725290635996e-16	-2.0882398328118244e-16	-1.1164875854207584e-16	3.1031466039405453e-19	9.112196927888642e-17	1.8310806296488358e-16	4.402936040838661e-17	1.0394411262764507e-18	-1.8081074478550139e-16	-3.252700254393491e-16	-1.6884784483304798e-16	2.450897416017161e-16	6.442468934497677e-16
109	-5.3845728935669884e-17	-3.005916750588217e-16	-4.576319410409579e-16	-4.594141161564514e-16	-3.932206678788931e-16	-3.715143765463056e-16	-4.880732751923875e-16	-4.541191137648114e-16	-3.64745839141719e-16	-9.134755856913773e-17	3.1808639974724553e-16	6.025822552922152e-16	5.844960862804335e-16	2.878530835967314e-16	-1.3953943999277766e-16	-4.4011751280333545e-16	-5.87404722485424e-16	-4.843866110528024e-16	-2.9715348822071054e-16	-5.907371245969596e-17	1.4752079970260133e-17	7.321381465954669e-17	-6.658390126821229e-17	1.892227367474172e-17	2.0468305935192577e-16	3.4375369314477895e-16	2.9229547766107787e-16	1.354915997028184e-16	1.327653943060223e-16	3.1934847383143597e-16	4.67459419232282e-16	3.985744069958325e-16	1.531640280043453e-16	4.900410724124652e-18	9.171877653381587e-17	3.4456293951738415e-16	6.255807385812172e-16	5.393761387240051e-16	3.1797816135232717e-16	6.075666071660354e-17	-8.12959190898111e-17	-1.3162248056117322e-16	-2.7968684983592733e-16	-4.44298313409819e-16	-5.147177972746555e-16	-6.383517672059082e-16	-5.036624971157001e-16	-4.924759900778744e-16	-7.056172779370156e-16
110	1.4554339919349215e-16	1.7233709690232623e-16	2.3288344553496175e-16	2.463663912349215e-16	1.7087925455445505e-16	6.530682104684057e-17	1.3754335386116408e-16	2.279564942457449e-16	3.565724476225196e-16	3.7695258692739655e-16	3.5925013964356897e-16	2.781846635713418e-16	2.1283339492226895e-16	1.417265869261449e-16	1.2676372767284066e-16	1.4102418086648517e-16	1.1341940672922773e-16	4.066319964241973e-17	-3.950184291215267e-17	-9.948542874590581e-17	-1.044613765580594e-16	-1.8346597033325625e-16	-2.567087915856452e-16	-2.9673692415419377e-16	-3.6035003652942096e-16	-2.8385417713013833e-16	-9.930282830187245e-17	4.594665537224134e-17	-2.106873849528197e-17	-3.00415947883586e-16	-5.652114099719496e-16	-5.244212402276676e-16	-2.1183677790545675e-16	8.347482520062882e-17	1.414821330610716e-16	8.575759445713264e-17	2.0162330858188983e-16	5.338989448267351e-16	6.704764937529313e-16	4.907834816853246e-16	1.082824607842538e-16	-4.037389932679748e-17	2.399949984907369e-16	1.8801018525674456e-16	7.352061074421293e-17	7.733182918272247e-17	1.472935847279055e-16	2.809151126915174e-16	1.9907175422309278e-16
111	7.5007752574211035e-16	6.204293897774991e-16	4.401736501486379e-16	3.984520558402516e-16	5.2323936837326095e-16	6.251825537110111e-16	6.997934078365765e-16	8.512573049099169e-16	1.0287411216139996e-15	1.1563709861833189e-15	1.1632536611955036e-15	1.0272231880942138e-15	9.59518730134215e-16	8.692168317959506e-16	7.542033920829401e-16	5.365225468175843e-16	2.728029961381028e-16	1.3830271075095065e-16	1.434284292236436e-16	2.1196740117759484e-16	2.279703693689954e-16	1.1602799258708068e-16	-1.443435462366545e-16	-4.3020291274318174e-16	-6.540416022644608e-16	-6.2964043769331e-16	-4.3830486306294273e-16	-3.367947605988143e-16	-3.566927960941371e-16	-3.404992467891193e-16	-1.5026256393282417e-16	1.0742410157128734e-16	1.3436782341105408e-16	-9.933299426210917e-17	-3.437077138167569e-16	-2.7593826290531404e-16	1.1101392878196526e-16	4.132863268767807e-16	3.9002685000404565e-16	1.6251471840070611e-16	-6.086641837588495e-17	-1.0428538381889499e-16	-1.8495242879427537e-17	-9.120340894258757e-17	-1.2442966146148103e-16	-1.0896434174684303e-16	-7.071666414608667e-17	5.250818628172883e-19	7.170713120123635e-17
112	2.886072451510963e-16	2.4335157611209204e-16	-4.973561098408414e-17	-2.428460542847976e-16	-1.1160526205610503e-16	1.5368958423872538e-16	3.3249904461450005e-16	2.169400368282865e-17	-2.260921942442092e-16	-2.3882835309775726e-16	-1.2741408110582448e-17	1.2371226326082997e-16	2.472852418968287e-17	-1.3500605063575836e-16	-6.226028981577192e-17	2.312500213288028e-16	4.702157973725703e-16	4.496608010004954e-16	3.0191220771024633e-16	1.3526263171029841e-16	8.833468127603954e-17	-5.2052520194391886e-17	-1.0357103294118789e-16	-5.468778660414288e-17	-1.5940012305259878e-18	3.633158621915983e-17	-3.8649712682584703e-17	-1.0422013406088727e-16	-1.6308955337975e-17	1.9175131360147938e-16	2.2398404841921184e-16	-3.22860826675157e-17	-3.902842149635592e-16	-5.318816466218719e-16	-2.886922782705226e-16	-1.599419160237497e-17	4.632032521196498e-17	-7.183611124211954e-17	-2.252482620569801e-16	-1.8099935437644031e-16	-1.0874824348835718e-16	-5.534235955250432e-17	2.6189381518928565e-16	2.6100278291648147e-16	3.6707811478155444e-16	4.502063444685574e-16	1.960153167988915e-16	-1.396373279122361e-17	-8.718596108693791e-18
113	3.648956029386666e-16	5.938785672572851e-16	7.284447214046721e-16	7.638214888257569e-16	7.334018577318e-16	8.848367327648615e-16	8.776636818847163e-16	7.883097447856512e-16	5.460168939952696e-16	5.344624862522412e-16	7.957784333943205e-16	1.1041470070785021e-15	1.1406708128499737e-15	9.227050633935355e-16	6.561256522131325e-16	5.283998351677124e-16	4.634437756865047e-16	1.907443234149212e-16	-1.542224850722414e-16	-1.9655048861670982e-16	1.5034057492678495e-16	8.033584758462111e-16	1.10242002902512e-15	1.160245640778344e-15	1.0759118963854322e-15	1.116424424225238e-15	1.0339863037053114e-15	8.227289400784256e-16	5.119250965474981e-16	2.910966945551493e-16	3.065105577336971e-16	4.2306800058203805e-16	5.385669715289969e-16	6.388174047629632e-16	6.817636650259784e-16	7.510836625388484e-16	6.144436215474228e-16	4.3318714472929214e-16	3.0673804338332635e-16	1.503723363848596e-16	-1.760546299276536e-17	-2.837960148932951e-16	-5.820192219107964e-16	-5.308688498579158e-16	-3.978196047080686e-16	-5.17846421924009e-16	-6.682212262771083e-16	-8.541236403305074e-16	-8.832007395276238e-16
114	7.25873599195163e-18	2.888794562862568e-17	2.14987996840657e-17	-3.4384172064415664e-17	-1.8041295191061122e-16	-2.8099037766035406e-16	-3.60238891238833e-16	-3.0954573941189463e-16	-2.4349551404724667e-16	-2.328481421179813e-16	-3.367810578544431e-16	-3.994012001343563e-16	-4.3529588653817857e-16	-3.4889023370337116e-16	-3.59233459423536e-16	-4.1803407882662863e-16	-5.267677678069927e-16	-4.795825745445607e-16	-4.697785770839219e-16	-4.763382458089503e-16	-5.100102653321607e-16	-3.882565043977877e-16	-4.1564514490976964e-16	-4.684224802912199e-16	-6.039098644809488e-16	-7.254456351934249e-16	-6.894456393392268e-16	-6.580744082347564e-16	-6.46000085813185e-16	-7.511297002604542e-16	-7.301486723464065e-16	-6.255052661916791e-16	-5.822703473843753e-16	-8.800566855809531e-16	-1.265873181838796e-15	-1.5813749038271723e-15	-1.5903807425751582e-15	-1.554320897384948e-15	-1.583735094784075e-15	-1.6534469384550787e-15	-1.606337200237426e-15	-1.4099552384530499e-15	-1.2530226499581763e-15	-1.1098445697659058e-15	-1.0789222174348894e-15	-1.2311135314775425e-15	-1.1343057780874019e-15	-1.0367320501389622e-15	-9.17128037064445e-16
115	5.729900058263304e-16	4.4807333243652075e-16	2.690468026711018e-16	1.3379175488020295e-16	3.5275574417301284e-17	-2.6489832599179712e-17	1.2200467008555993e-17	1.0277773839618339e-16	3.2339521963558103e-16	4.821900246873336e-16	4.473084549096231e-16	3.369978972807404e-16	2.988955030642829e-16	4.341498587073971e-16	5.845579448433061e-16	6.2063837494989615e-16	5.179864353772811e-16	3.907892470128344e-16	2.844286153561328e-16	1.5276669248335663e-16	-4.131376417320679e-18	-9.821786908831075e-17	-1.7864887401919078e-16	-1.0861846800867097e-16	-2.0641096860457202e-16	-3.816410074106339e-16	-4.510052726395279e-16	-3.667670953420312e-16	-1.9090357250416716e-16	-2.101845145714961e-16	-4.0106624999456727e-16	-6.115228529094041e-16	-6.330553485992691e-16	-5.948942871823351e-16	-5.304684672401114e-16	-6.200987113735409e-16	-6.884887552060671e-16	-6.308784184023952e-16	-5.874874328639551e-16	-5.908421766694384e-16	-7.351290510462675e-16	-8.390791288404571e-16	-6.266172856984017e-16	-5.958326459157034e-16	-4.3576982933671506e-16	-3.236068549031714e-16	-2.5005438699288095e-16	-2.1852721899438877e-16	-2.4844019014742175e-16
116	8.783066697652908e-16	7.442871956515512e-16	4.369344929938428e-16	1.1326722734889901e-16	-4.4917979543287375e-17	1.9987224132096335e-17	5.722179472445063e-17	6.163619865336758e-17	-9.877595623543689e-18	1.5552857216882953e-18	6.487773456018121e-17	1.5453753310562887e-16	9.15666295032421e-17	8.110288945954832e-17	9.943164098536152e-17	2.1569280864266901e-16	2.2984676005871474e-16	1.4860223902117582e-16	-8.049143896397134e-17	-1.8869244578279375e-16	-1.574758252528837e-16	9.121652110355747e-17	2.5158963544552684e-17	-5.18854772555658e-17	-1.0905626670503677e-16	-1.3972382906273368e-16	-6.897340529085404e-17	-1.6754122599448414e-16	-2.095750443512514e-16	-2.486504193802979e-16	-1.328194824302008e-16	-9.484859650414289e-17	-1.6652055852148772e-16	-4.86752612627655e-16	-7.065612082885121e-16	-8.801453841493405e-16	-9.539201265185313e-16	-1.1173539799613403e-15	-1.2985784992496538e-15	-1.3194612402561253e-15	-1.1065975906608885e-15	-7.883446731826695e-16	-6.625737071169679e-16	-5.781935097058289e-16	-5.864049018178702e-16	-6.889052067539351e-16	-5.335850889657019e-16	-4.596262521056945e-16	-4.0542304637842254e-16
117	3.109990614763349e-17	1.186776481855371e-16	1.0209965526722776e-16	2.430356025688697e-17	5.3273132674931526e-18	-2.9018982039045344e-17	-8.282433664536226e-17	-3.4128843573420246e-16	-5.769210133602712e-16	-7.035544973998699e-16	-6.32903046583717e-16	-4.2845460418357763e-16	-2.635094171472264e-16	-7.942012719809774e-17	9.884302523103149e-17	4.994942169138652e-16	1.002562846333335e-15	1.4447955764150651e-15	1.5690921603252052e-15	1.410405631319057e-15	1.2311590985874679e-15	1.1972292623772436e-15	1.3527602945991268e-15	1.5264441789167982e-15	1.7086297915457411e-15	1.8409876435231735e-15	1.9995114115330302e-15	1.987205785509971e-15	2.0791793477887386e-15	2.0883421384429092e-15	2.1209584058886675e-15	2.0574451830904076e-15	1.9497272317315362e-15	1.8262118187043747e-15	1.9655489482548925e-15	2.1727848884537676e-15	2.4235232858302605e-15	2.5390749015821978e-15	2.572459516795184e-15	2.6475010285974707e-15	2.6122301377587454e-15	2.561380619344008e-15	2.5618441423640247e-15	2.610081715849005e-15	2.6345876134544958e-15	2.5284592673998275e-15	2.1689897879496154e-15	2.0160987363759852e-15	2.3267599671183317e-15
118	-1.9920307310836044e-16	7.310988937249919e-17	2.940591288367234e-16	5.267291614563202e-16	6.480069860034128e-16	5.44982842279004e-16	3.375808490470533e-16	-3.6209365792921016e-17	-3.2150098811095943e-16	-5.847747262066383e-16	-8.305080719693578e-16	-8.948723615542022e-16	-8.532213546938726e-16	-6.223031902985748e-16	-5.62110399419668e-16	-4.667612757569858e-16	-2.118138130246473e-16	3.073524219234704e-16	7.887260406810027e-16	1.0330557854289617e-15	1.1659282297768042e-15	1.3477432749370228e-15	1.7111747849770154e-15	2.1069819824239008e-15	2.3307237559016533e-15	2.386275950682247e-15	2.441911416603586e-15	2.41467464259762e-15	2.3564305171536126e-15	2.104486271153652e-15	1.9093688205366683e-15	1.8822835627611327e-15	1.976259583450316e-15	1.9718186283510157e-15	1.947108757400207e-15	1.8935879823084437e-15	1.93580285331312e-15	1.96225200389019e-15	1.8982296368709187e-15	1.8935615235681264e-15	1.9340563938443132e-15	2.1681020313969708e-15	2.536438046972824e-15	2.4679284722347066e-15	2.223188769581802e-15	1.949525533079055e-15	1.7747006204698076e-15	1.8965912972214888e-15	2.2805598141442872e-15
119	-5.369197740295032e-17	-9.325055030726158e-17	-3.396885894145404e-16	-5.43269383874863e-16	-4.456986023010197e-16	-1.8325369973683447e-16	4.866495080677104e-17	-1.447563628451734e-16	-3.3112258369571357e-16	-3.344729495072725e-16	-4.422220635144424e-17	1.5326271133164038e-16	7.785998195159137e-17	-1.7492103612479365e-16	-1.7720897317278664e-16	1.6155244776890344e-16	5.532226361297238e-16	6.41494693949605e-16	4.657868607893725e-16	2.0637527977725033e-16	1.2256559580547167e-16	3.0925177071922174e-17	1.7355956218214312e-18	-1.5048783949669964e-17	5.07871279066864e-17	2.3648250050469175e-16	3.108232339470286e-16	2.8416503892759645e-16	2.518967953050432e-16	4.627114309548287e-16	6.332155231789397e-16	5.170295145702094e-16	1.2104618054815231e-16	-1.2273410211471395e-16	1.339586200772271e-16	5.673671878906968e-16	7.857436197317135e-16	6.08180901037351e-16	3.269169206665952e-16	3.32014656281462e-16	5.0627129225555e-16	6.214328567542879e-16	8.144275675874567e-16	7.451330549238426e-16	8.778987730573566e-16	1.0776769337489527e-15	8.829626285550545e-16	6.482705401002761e-16	5.520910482762809e-16
120	7.069908102493464e-16	7.017536416550579e-16	6.920389482187207e-16	8.224025683083073e-16	9.039186051621164e-16	8.922462765131432e-16	7.5434184395256815e-16	6.429005104051069e-16	8.664812447720698e-16	1.2613411415380033e-15	1.5816489202435969e-15	1.625263170633182e-15	1.5108339795182172e-15	1.4702003474011652e-15	1.5208649741973547e-15	1.5543658187436292e-15	1.4811972430925673e-15	1.2861435530982492e-15	1.200424064085585e-15	1.2671596635734836e-15	1.3869227176051719e-15	1.4229089697613651e-15	1.4988097647104772e-15	1.6379788969922115e-15	1.8220220643091992e-15	2.0757911448354893e-15	2.2532253247566106e-15	2.3841642233017948e-15	2.4656546774466538e-15	2.395640847454661e-15	2.230696976363083e-15	1.998919108441849e-15	1.864267909242083e-15	1.9195049519914056e-15	2.131519161287038e-15	2.423969161184895e-15	2.4733699870894498e-15	2.451425719555385e-15	2.295563456557635e-15	2.223400151622653e-15	2.242120539971373e-15	2.308793537057995e-15	2.2305300632203775e-15	2.1213895906512437e-15	1.8773383378796055e-15	1.7755764575161038e-15	1.6150374645779148e-15	1.4586138196354961e-15	1.3392950253263855e-15
121	7.35078553594555e-16	6.033942817442196e-16	6.260351433699975e-16	9.43591397842766e-16	1.1198265745715132e-15	1.1828526342170339e-15	1.0061366025819254e-15	8.973090898209415e-16	9.35784812759492e-16	1.1808107766167497e-15	1.453580729842255e-15	1.6755271844510593e-15	1.6964160167354823e-15	1.4874863940840054e-15	1.123056995480322e-15	8.391550019443158e-16	8.181397711546785e-16	9.21060013810113e-16	9.944246882901975e-16	9.902541593212178e-16	9.079530732979787e-16	9.086958547800255e-16	8.73401862600241e-16	9.504942870601882e-16	9.876400018939324e-16	1.0772998546018148e-15	1.0135353815327583e-15	1.0346261941649857e-15	1.007988404735547e-15	9.63625641337551e-16	1.0127833686232216e-15	1.0951978785692922e-15	1.2147298613153823e-15	1.231540650476948e-15	1.0438208700526213e-15	8.525461385893896e-16	5.539369760394908e-16	4.594878300014884e-16	4.881823452414557e-16	4.54997783767903e-16	3.888973253338669e-16	1.6753660840498806e-16	-1.4170981622225403e-16	-3.520168815743035e-16	-6.010129766217447e-16	-9.40285302690696e-16	-1.2033913313109693e-15	-1.4672357581563738e-15	-1.4824996447558225e-15
122	7.381097690901205e-16	8.698255669022399e-16	8.747052684180432e-16	1.0962630037098878e-15	1.1857646329740704e-15	1.1861798823686374e-15	1.040418232602656e-15	8.124996620929457e-16	9.337325192789914e-16	1.2633794808029712e-15	1.5394566016746482e-15	1.6510391196274284e-15	1.6225629638752415e-15	1.5915919214962391e-15	1.4854027671613084e-15	1.3134748131827867e-15	1.1848776675862983e-15	1.1359824779048108e-15	1.2712852557248982e-15	1.4183440546248907e-15	1.4420603786176309e-15	1.2794323152055603e-15	1.2485506117962687e-15	1.4742693000588249e-15	1.6776226914733351e-15	1.910309307998495e-15	1.8911864498200747e-15	1.9289705867180094e-15	1.950881131714593e-15	1.902212031314363e-15	1.8315953481493896e-15	1.7441883249514406e-15	1.7537784382321398e-15	1.854940212333057e-15	1.957153130767614e-15	2.080211424326296e-15	1.9145405584450708e-15	1.8531207007335372e-15	1.827916230895308e-15	1.9347299097311355e-15	1.967084449418586e-15	1.82101949978087e-15	1.6305017605734357e-15	1.2760606622104864e-15	1.0678833463578948e-15	1.1218369100950736e-15	9.729098692876948e-16	6.66599439319526e-16	4.210508998462536e-16
123	9.048517896402747e-16	1.0465603469010165e-15	1.3096957311172116e-15	1.794676726685871e-15	2.0613959577462203e-15	2.1845643513817066e-15	1.9233766178339397e-15	1.6222967576351596e-15	1.4246076258351204e-15	1.4779849275893477e-15	1.6314986094701139e-15	1.7779132686832755e-15	1.8625950455647503e-15	1.8889863029443636e-15	1.785439726227349e-15	1.6046468759945715e-15	1.414383402132865e-15	1.1552861001753569e-15	1.0114936820523283e-15	1.0822937097239752e-15	1.1896578592390654e-15	1.2950358226023074e-15	1.0952023139612472e-15	1.0603886965943754e-15	1.0969039032320975e-15	1.3401995310958809e-15	1.3167409378592155e-15	1.1963862545308283e-15	1.1640900966149274e-15	1.255423911824309e-15	1.409863414462366e-15	1.3084589389867103e-15	1.0195332191275786e-15	8.287292232545434e-16	9.010539347990921e-16	1.1747865202922522e-15	1.0677677502645404e-15	9.218459278923902e-16	8.200804971069379e-16	8.413676107733065e-16	8.028172730740741e-16	5.432889404742113e-16	2.4455171152848534e-16	1.4560645857723415e-16	2.533090836058888e-16	1.8357752180984501e-16	-1.0811505637063607e-16	-5.471047888091422e-16	-8.249392134856226e-16
124	-3.973699972960119e-16	-2.7911088795282924e-16	-3.9484607627411505e-16	-5.38752929155742e-16	-5.236904457558233e-16	-1.3945774518923764e-16	1.9294901767034669e-16	2.249625914857212e-16	6.501768709239785e-17	-1.4800996638114066e-18	1.234363377544945e-16	2.5051816084230117e-16	2.7952238099995315e-16	2.647048145229272e-16	2.4613646199104024e-16	2.4192114735437296e-16	1.5760993321802955e-16	-5.869851984256416e-17	-2.633150739532269e-16	-3.2291393152776797e-16	-2.6148336951361163e-16	-2.779963281987828e-17	1.7128833513579483e-16	4.032617693406195e-16	5.343838258410867e-16	5.453061703797305e-16	3.203048112278062e-16	1.0852861017604266e-16	4.6119655881318865e-17	5.776430616581127e-17	1.5160234807955519e-16	2.248397223031188e-16	2.533010749967068e-16	2.3093222164087854e-16	2.662187292244875e-16	3.411050575897448e-16	3.213295221876005e-16	2.6378410341564453e-16	1.5362107568873323e-16	1.3452426303598216e-16	7.90591212061551e-17	3.495005944667152e-18	-1.4052578947348473e-16	-2.679308632057642e-16	-2.8346724947400476e-16	-2.1257885944900351e-16	-1.7533200490768017e-16	-2.1942177231367776e-16	-3.3401952958710033e-16
125	9.44865296911773e-16	8.151901732013681e-16	1.0723853148778075e-15	1.3045291717790763e-15	1.133364497885043e-15	6.434540909611299e-16	3.5013772853979364e-16	7.624939820650842e-16	1.2569198869598407e-15	1.4145238487016575e-15	9.996633348128995e-16	6.322333364478826e-16	6.224683982039116e-16	8.187405896495436e-16	8.290142091355563e-16	5.382895451869784e-16	2.8052806798799917e-16	3.0328716767182994e-16	4.098779164196543e-16	4.393130465994636e-16	3.909677600227123e-16	6.955082805526321e-16	1.1914654555299586e-15	1.6118062069018765e-15	1.799520584701342e-15	1.624053781074631e-15	1.5709147287783494e-15	1.5742744463315988e-15	1.598682256660765e-15	1.4171780496318037e-15	1.2777982494602118e-15	1.4296393162084655e-15	1.833247938309772e-15	2.1526694684063097e-15	1.976604396239178e-15	1.7872200250008724e-15	1.6180284636046171e-15	1.7245449766091669e-15	1.8830411784651225e-15	1.8887946926909308e-15	1.8934363022145398e-15	2.0536238059981766e-15	2.0269187449027903e-15	2.3187911603343383e-15	2.2977154085036013e-15	2.092110372775013e-15	2.0324977940124008e-15	2.0764710234912647e-15	2.250994190610937e-15
126	3.8120022802089544e-17	-9.961796772430432e-17	-2.360127854563005e-16	-2.0945679097437517e-16	-5.802864894479148e-17	2.547106333009358e-17	-1.4954248570064977e-16	-3.7216040032325054e-16	-4.1070417022101495e-16	-1.6286940752694503e-16	1.2420761276430633e-16	1.4012528995814366e-16	-5.919957526749203e-17	-2.4348834921984367e-16	-2.0301942313521464e-16	-1.2934429087117158e-16	-1.4531314668956463e-16	-2.7865646464701405e-16	-2.650771604678236e-16	-6.196806852752507e-17	1.7296593359750722e-16	1.9128575999999992e-16	1.8383881733417174e-16	1.4777088800758483e-16	2.655655315867734e-16	4.542790183139278e-16	5.070471773582301e-16	5.16564764779034e-16	4.3374124562047603e-16	4.565316040861786e-16	4.92933523269586e-16	5.749120000987581e-16	6.262208770326707e-16	7.250628857830571e-16	7.126072550509587e-16	7.345767064436187e-16	6.509583391755723e-16	5.981630467839156e-16	6.829576106809628e-16	7.852736169503544e-16	9.199271872103788e-16	8.799087634013421e-16	6.59552362052035e-16	6.074016096714631e-16	5.676727502255889e-16	5.506802760372836e-16	4.085034469400361e-16	1.9312456797077716e-16	6.01916783506664e-17
127	8.842738636741821e-16	8.140565654485549e-16	1.0836530370794488e-15	1.6726511166139616e-15	1.8249289955585096e-15	1.5971557168642374e-15	1.1684694942529477e-15	1.0879982984586982e-15	1.3200054566161634e-15	1.6047089637312533e-15	1.7066960020058428e-15	1.7023856748339539e-15	1.64655622140254e-15	1.4879158717329328e-15	1.1509838245965636e-15	7.977141214759894e-16	6.754852358222993e-16	6.839603508633236e-16	6.720828975994989e-16	5.468121512583072e-16	3.3331096306816204e-16	2.9852787936575946e-16	4.1695883010639775e-16	7.851652411183139e-16	9.550751550957275e-16	9.822325578252214e-16	6.514513554122685e-16	4.293669819569764e-16	2.468860252077795e-16	1.9882354115082334e-16	2.6454841027731663e-16	3.429368223790543e-16	3.931524100760882e-16	3.5035065079263175e-16	1.8911007303068262e-16	7.44001953006976e-17	-1.5268958878768383e-16	-1.9848208774798012e-16	-1.6655577530069737e-16	-2.0532650886699696e-16	-3.2787857650809554e-16	-6.241346089651816e-16	-8.764441411739748e-16	-1.05836139459628e-15	-1.16533789285781e-15	-1.4491652925754574e-15	-1.850434144760566e-15	-2.235383182504518e-15	-2.2610304700804834e-15
128	4.94377133191655e-16	4.324944598874943e-16	6.02834835712207e-16	7.120981181038397e-16	5.798307234291732e-16	2.4058633080527676e-16	-4.439332714189941e-17	1.9831988410223555e-16	4.69471538848383e-16	6.66713714183901e-16	6.014852892161346e-16	4.755755426075086e-16	4.0431982010823903e-16	2.918956801581974e-16	1.8260279326057676e-16	3.8021944437615287e-17	-3.2134431885879324e-17	-8.322172687636493e-18	-2.1610802493211028e-17	-6.470796851587472e-17	-6.093628718840863e-17	2.3759482128175737e-16	5.991346440630364e-16	9.356414029593108e-16	1.0798053091229872e-15	9.51564902504361e-16	8.795574684176651e-16	8.747305565601529e-16	8.82758748095623e-16	8.321565089084037e-16	7.052212789459891e-16	7.072723453275197e-16	8.841565018463812e-16	1.1746951540382025e-15	1.1752355388099404e-15	1.0927523895284947e-15	9.672184240245905e-16	9.551907978853299e-16	1.0765194128317538e-15	1.060710183229527e-15	1.0269659973134907e-15	9.341202480878615e-16	7.061055245076962e-16	8.24759352585899e-16	8.96604162628355e-16	8.740938338631257e-16	1.0818422412754698e-15	1.2590474441211593e-15	1.3191807521893727e-15
129	2.626225156037073e-16	2.1711378049368175e-16	2.42759946226516e-16	3.3040958254644897e-16	4.079800605896202e-16	4.2033875684506127e-16	3.7888647987957607e-16	3.1553661546134825e-16	4.033750407940815e-16	5.788858082957293e-16	7.58832167350762e-16	8.012280734884559e-16	7.672534234647841e-16	7.008628294674697e-16	7.732115389110172e-16	8.753469567679299e-16	9.305241019153314e-16	8.251645030454023e-16	7.373629503229194e-16	7.313609032582827e-16	7.949851933653381e-16	7.071069357501003e-16	6.634528009749842e-16	6.231421720477065e-16	7.882092839860362e-16	1.0311034520292276e-15	1.2766584965812946e-15	1.2408096240894372e-15	1.200045035750557e-15	1.1454677112756436e-15	1.1114782102339113e-15	1.0407032169854575e-15	9.390918082095835e-16	9.240164007332137e-16	1.0047003152516228e-15	1.2695443566783717e-15	1.3438558379892477e-15	1.4024203609123073e-15	1.2912703904054933e-15	1.1916465191155347e-15	1.2169518828963705e-15	1.2803786384428708e-15	1.1486306272659162e-15	9.958807634127294e-16	6.888162547752298e-16	5.418789596781657e-16	4.566483371776515e-16	3.608632380282791e-16	3.9394506835827023e-16
130	7.756382592360642e-17	-8.392060328674617e-17	-1.1723407049670096e-16	-3.496611059289025e-17	3.2639751321836553e-16	7.267663953652521e-16	7.633083208472015e-16	3.625567297715142e-16	-6.264210214180181e-17	-1.8614930566703221e-16	-7.302286573091582e-18	1.5731548838694278e-16	1.6971153469830692e-16	1.4108785929953905e-16	3.3410781982229347e-16	6.87814433634039e-16	1.1017163916926491e-15	1.2343399271408068e-15	1.2820722627334221e-15	1.1922738848350703e-15	9.497756899529636e-16	5.348386014358191e-16	2.8193428960863003e-16	6.349238099598806e-17	-8.874076009079195e-17	-3.532313004119245e-16	-8.462475818390886e-16	-1.3297143656599222e-15	-1.7192425915905225e-15	-1.828120306435634e-15	-1.667931691278978e-15	-1.4054335381157122e-15	-1.1526728133366053e-15	-1.2313451783129861e-15	-1.7027373474365634e-15	-2.2658245994063413e-15	-2.563731349937797e-15	-2.3330628589442335e-15	-1.786111750981624e-15	-1.5143704793013707e-15	-1.5891849158950262e-15	-1.986024880275348e-15	-2.4611739965453937e-15	-2.4198097555850723e-15	-2.3693162787198715e-15	-2.2509466649915547e-15	-2.041102855927534e-15	-1.7379704414312953e-15	-1.4040636846550302e-15
131	1.6048367690902604e-15	1.3563540332970058e-15	1.1817623083182486e-15	1.3417537393393407e-15	1.611886184635506e-15	1.76590742842569e-15	1.5384768529351446e-15	1.0488739801196236e-15	8.827759098874466e-16	1.1392623968735567e-15	1.7489832566742037e-15	2.3066264765059095e-15	2.505225977553383e-15	2.2062313916543653e-15	1.7489748085556142e-15	1.3476322784565926e-15	1.2706069612900664e-15	1.2677099373362428e-15	1.4516337214133855e-15	1.596090968538577e-15	1.5074226075784038e-15	1.0731082220006342e-15	7.305718023139793e-16	6.447749140480187e-16	6.143352856006302e-16	5.323652062918468e-16	1.8049910841292862e-17	-4.6846346174051035e-16	-8.258325445047725e-16	-8.489002694342241e-16	-7.642575098412414e-16	-7.341919454752473e-16	-6.796359033068279e-16	-6.426105914848116e-16	-7.244742364938472e-16	-8.694059345669401e-16	-1.2087186265139092e-15	-1.1663443459135802e-15	-1.0175232729783763e-15	-9.710517235178098e-16	-1.1722966279892539e-15	-1.5214778179100787e-15	-1.698739146205716e-15	-1.8336181805124353e-15	-2.0179363138114774e-15	-2.1319610257538933e-15	-2.3319944659339275e-15	-2.3110566392688982e-15	-2.2120519430745e-15
132	-2.7540693291081547e-16	-2.2608404611368294e-16	-2.3969552042940835e-16	-2.2972303949821495e-16	-1.6827201563782407e-16	1.1219340181742527e-16	3.939233542374946e-16	4.0544593482684967e-16	2.344134757032061e-16	1.0481031370575237e-17	-1.1416745007069101e-17	1.8750881002018284e-16	3.8522278880737353e-16	4.57500843266728e-16	3.9294397005540536e-16	3.7461125708484776e-16	4.809501784775393e-16	5.715732172413189e-16	6.441068387062674e-16	7.287494720392606e-16	8.032410256743926e-16	8.657277160368325e-16	8.196272017165264e-16	8.316958766165737e-16	8.635955252863812e-16	8.563954307684077e-16	5.12812460909666e-16	5.662135761394359e-17	-2.3432023873160893e-16	-2.295995667370491e-16	-6.493446797209487e-17	-4.481376560336011e-17	-1.9115222809580862e-16	-4.599617291627281e-16	-6.722166491421686e-16	-8.237268298816804e-16	-9.431871491778844e-16	-7.668665265629698e-16	-4.596277884938075e-16	-2.480816412252639e-16	-3.647781426193973e-16	-6.638934950986129e-16	-8.442911228851501e-16	-8.441432523320556e-16	-7.060076899676242e-16	-5.876139525901341e-16	-4.894109366424958e-16	-3.964457376865894e-16	-3.572075262464844e-16
133	-2.7750523091888546e-16	-2.894709675642061e-16	-3.0492167381277063e-16	-4.89231261468156e-16	-6.98543134076735e-16	-8.16649403820637e-16	-5.843809851348792e-16	-1.8825527290711533e-16	1.0400121839819577e-16	3.7406718065523166e-17	-2.193287121784656e-16	-3.7296454322231435e-16	-2.9738122955310915e-16	-1.4946241737932782e-16	3.875017602292457e-17	2.1248287801353908e-16	3.1768549479702403e-16	3.6273595491569655e-16	2.6795417500270163e-16	1.4210221554958478e-16	8.621908246051779e-17	4.974683182519984e-17	-1.6189785624509227e-16	-4.863471518957173e-16	-7.100424663405467e-16	-7.25867277555989e-16	-3.6567230715725814e-16	-7.073811053295423e-17	1.3827727572579184e-16	9.827841133471575e-17	-1.0190372076743802e-16	-3.7217828252286565e-16	-5.505561712731477e-16	-6.274201288822693e-16	-5.269180687034257e-16	-3.2671377342265546e-16	-7.471934822368152e-17	1.3505637171901997e-16	2.20574471088417e-16	2.2876455005774675e-16	2.478750761642546e-16	3.8845561366684337e-16	5.476347409829277e-16	6.054070766550514e-16	5.040392768651558e-16	3.992782991388913e-16	4.347987353642038e-16	6.165453185776977e-16	7.859948454330824e-16
134	-8.053058593923369e-16	-8.829916944105433e-16	-7.739192611993526e-16	-8.486801186506901e-16	-1.0738476850512465e-15	-1.3163831442756237e-15	-1.1914375062175251e-15	-7.767468136428315e-16	-5.496166758451787e-16	-6.640390837733818e-16	-8.543009484136641e-16	-9.62941525818684e-16	-8.44910360960977e-16	-7.58342696556861e-16	-6.2242847975554e-16	-4.475582683308303e-16	-2.808739734498628e-16	-1.9032415825147676e-16	-2.507714216298032e-16	-3.335692154795765e-16	-3.4928160859311636e-16	-4.760990496891268e-16	-8.197340117881594e-16	-1.4346743372952688e-15	-1.7982233013973275e-15	-1.829111125527138e-15	-1.4771165056145174e-15	-1.2080832960006984e-15	-1.0747892270251643e-15	-1.0721734239454417e-15	-1.1193617378236852e-15	-1.2235791342214318e-15	-1.3952603879041899e-15	-1.5218305281448605e-15	-1.5223207253293592e-15	-1.4389967307190088e-15	-1.208107829248296e-15	-9.768003226166756e-16	-6.060631288712094e-16	-2.7562538798224797e-16	-7.491899335464355e-17	-1.8998561371421577e-16	-6.135345249966974e-16	-7.757861355993266e-16	-7.857554769746252e-16	-6.053249126108067e-16	-3.840927180798755e-16	-2.245226161547599e-16	-1.2648060649821698e-16
135	7.786645686951437e-17	3.077557815878248e-17	-1.4299324118224862e-16	-2.258168113536544e-16	-8.522638785201089e-17	1.0403196890969981e-16	8.703384115101405e-17	-1.329021342283109e-16	-2.3172851529598997e-16	-9.188897692565194e-17	8.20929449242353e-17	-4.085695020449223e-17	-2.8937534256891857e-16	-3.862677868286767e-16	-1.7722415530701188e-16	8.276366504355817e-17	1.3725750455751063e-16	-2.4511956167930494e-17	-9.775240249383954e-17	-1.4154821167667908e-18	1.952945658783655e-16	2.0497819008685983e-16	7.615949375195228e-17	-1.021986701978657e-16	-7.06336993036847e-17	1.4361534679993484e-16	3.2332986574407934e-16	3.0279654495881307e-16	1.4478294871002255e-16	1.4106886759413028e-16	2.773008202719601e-16	3.6343887947142607e-16	1.6262042388008044e-16	-1.2663364289017342e-16	-2.4307013608578056e-16	-2.240389228937791e-16	-1.9969281702724747e-16	-3.4251314050209197e-16	-4.676191909363909e-16	-3.592581461844912e-16	-1.5056111824781063e-16	-1.0396037340908607e-16	-1.682458689653258e-16	-2.8944546462103485e-16	-1.0887658775889011e-16	1.6844759203190741e-16	1.0685692137214738e-16	-1.1468021584400604e-16	-2.9965314118666327e-16
136	2.0377162838969807e-16	3.4326016125008313e-18	-2.226635984588381e-16	-5.117020414781348e-16	-5.978720930293998e-16	-6.316207106752082e-16	-6.856677886266509e-16	-6.818641504627305e-16	-6.258871840750678e-16	-4.517557084799049e-16	-3.722978621941327e-16	-2.532651427491344e-16	-2.383035998130191e-16	-2.268119969468067e-16	-2.2511342977322127e-16	-2.4620467198006684e-16	-2.58771965004567e-16	-1.9330516118956466e-16	-8.015276823749634e-17	-2.078109090906735e-17	-4.617724187725714e-17	-3.599989376636752e-17	5.0945630937305896e-17	2.0581078302529934e-16	2.3378303624535777e-16	3.845363817836709e-17	-9.877965345133953e-17	-2.9034788936801277e-16	-4.09241477867231e-16	-6.225703701278066e-16	-7.460425716580365e-16	-5.923363616971642e-16	-8.393346680040599e-17	3.648306573132511e-16	3.0047814197429056e-16	1.5204608263530393e-16	-4.8435132251255466e-17	4.419525373759481e-17	2.49628224672373e-16	3.546864460668294e-16	3.569353948050941e-16	3.328736279557356e-16	3.032389562483683e-16	4.658004295307259e-16	4.3118068640126384e-16	2.0826097734721712e-16	1.685553924490129e-16	2.4696583076884135e-16	4.032825110614807e-16
137	1.40810426126428e-15	1.1150265297739008e-15	9.567964387200185e-16	1.1124918991192436e-15	1.2773201707443638e-15	1.3269886242583115e-15	1.064619243967135e-15	8.738334809467926e-16	8.8911040992697e-16	1.1715068919402312e-15	1.4674492505355933e-15	1.571629391243682e-15	1.4806354412601708e-15	1.3176030147663157e-15	1.237657236473547e-15	1.2324373866989656e-15	1.246508601254278e-15	1.2159424614385955e-15	1.183263824640179e-15	1.1701075209013709e-15	1.0599408060462371e-15	8.738664984979178e-16	7.114751410072874e-16	6.956004249032781e-16	7.995206174418741e-16	9.080780582597635e-16	7.080641751217501e-16	5.792683812083662e-16	3.9085472494762394e-16	3.560711773507294e-16	4.737001092866676e-16	7.316553460029966e-16	1.0218195789844512e-15	1.1756955554184017e-15	9.996428551283107e-16	6.961445132766726e-16	4.3154925374307747e-16	3.5237974488493805e-16	4.3833047365415905e-16	4.194292294099305e-16	4.126409429991363e-16	3.544014317493252e-16	2.8041826350164893e-16	2.8880885468606325e-16	1.4321167004493488e-16	-2.50189121367683e-16	-6.459531444403734e-16	-8.918946745889308e-16	-8.517114396694294e-16
138	1.2659555567100132e-15	1.2858241630957346e-15	1.5227067590253606e-15	1.6031860651428945e-15	1.3950124223821703e-15	1.1746641221514176e-15	1.175776118317567e-15	1.5680908220898922e-15	1.8291581851928014e-15	1.913867616156631e-15	1.7566976912822269e-15	1.6705725613408854e-15	1.589810199682218e-15	1.375777588295145e-15	1.081125031472184e-15	8.520165458269721e-16	8.320875449204012e-16	9.029740887187436e-16	8.565902207429696e-16	7.084730173654704e-16	5.923733749247905e-16	8.070074512179723e-16	1.1378961250710013e-15	1.421759564372465e-15	1.5510218210474424e-15	1.4420129957012303e-15	1.3500295891914928e-15	1.306596367792807e-15	1.3281319754711543e-15	1.2544510094363807e-15	1.2381443723756379e-15	1.405588085416464e-15	1.7583868051758812e-15	2.0480909736244584e-15	1.8957997456732946e-15	1.6176299631664798e-15	1.424135861324948e-15	1.5610238758297556e-15	1.8095306689916858e-15	1.8521245129348775e-15	1.772759455558882e-15	1.810381604504749e-15	1.9209882389868182e-15	2.2561750447442746e-15	2.3394144544431505e-15	2.1403563902712484e-15	2.0439322671286335e-15	2.044838866096625e-15	2.1624603433412152e-15
139	1.1854172038735525e-15	1.2075283522592446e-15	1.3740400153682518e-15	1.5537066797991106e-15	1.4597640451937034e-15	1.2745178099522507e-15	1.2233550828631787e-15	1.2671993734470349e-15	1.3851340198342364e-15	1.4122621998478948e-15	1.2826450632592685e-15	1.2230619210103686e-15	1.1375010077911215e-15	9.606417733058313e-16	7.296518298453684e-16	5.490118426260909e-16	6.070569949319354e-16	8.4376469200866e-16	1.0571348583336871e-15	1.1015604215569858e-15	1.0245635411058656e-15	9.914695733724902e-16	1.162868961581246e-15	1.3071859000263428e-15	1.2830444741464129e-15	1.2202882955267789e-15	1.2413366442696785e-15	1.4353549213991713e-15	1.4692535514929523e-15	1.1946627503873675e-15	1.0123873415881726e-15	1.2679690139743001e-15	1.8721014970115507e-15	2.2778053349147997e-15	2.0838785919878144e-15	1.8254460331211385e-15	1.7469509999710397e-15	2.103592673005795e-15	2.390166428077817e-15	2.3494841511007423e-15	2.1102118962058347e-15	2.078149030451487e-15	2.263759829180655e-15	2.5279328732653626e-15	2.5012726250070623e-15	2.3831680567922746e-15	2.091283679222024e-15	1.8548661276370196e-15	1.882647174765988e-15
140	8.615136644520234e-16	7.691422621627808e-16	7.513591807521102e-16	8.342936647745128e-16	8.161659174275099e-16	7.624574886756588e-16	6.335029919848106e-16	4.981636746253651e-16	4.505879971825554e-16	5.385433892488046e-16	6.78468271913156e-16	8.134380157999534e-16	7.699741341408684e-16	6.164717196769067e-16	4.363235141829582e-16	3.7317591816873097e-16	4.0558501093844566e-16	4.2686326902354206e-16	4.493180123474146e-16	5.607024361070608e-16	6.844800059999326e-16	7.623847352441057e-16	6.837979261098215e-16	5.321022324816919e-16	4.884903707530857e-16	5.866947153394289e-16	7.011661751027643e-16	7.024808854835593e-16	6.959858559437694e-16	5.59072328505584e-16	5.349754024872907e-16	6.194636145595552e-16	7.880728378132601e-16	8.846331919985221e-16	8.639700603878954e-16	8.458980574337153e-16	7.678640766977822e-16	8.710082969578631e-16	1.0150216147607507e-15	1.198384224312682e-15	1.2547029452670834e-15	1.297791477539088e-15	1.236283930217353e-15	1.379196016306897e-15	1.4741399879480842e-15	1.5311031141733118e-15	1.3753177777944712e-15	1.1736926778013335e-15	1.1635569297086611e-15
141	6.713370648304702e-16	5.578275012015849e-16	5.712905261645345e-16	5.339194335923682e-16	4.0052106738027656e-16	1.2245185964068447e-16	-1.2939745198229877e-16	-1.7396627627693674e-16	-5.403431513373513e-17	1.7587059250304437e-16	3.383273955899231e-16	4.925668761133541e-16	6.482496729949132e-16	7.729604801379767e-16	7.8432278193885e-16	7.402017435360328e-16	8.075106648616542e-16	9.429679180903983e-16	1.0212712109274144e-15	8.066562760345858e-16	3.967935619033406e-16	6.736571242804687e-17	1.4391844295177797e-16	3.392237080215486e-16	3.8096768021499825e-16	8.331808918068552e-17	-3.3196340759298476e-16	-6.275344382338418e-16	-7.668562065789124e-16	-8.155622967939448e-16	-7.400455834596497e-16	-5.131239626532252e-16	-1.5437756551261764e-16	8.546354825795483e-17	-2.3380829597642708e-17	-2.221661855955833e-16	-2.2048354689840026e-16	-2.4506282765453183e-17	1.9058791931384998e-16	1.357739713300867e-16	1.4299572569069797e-17	-4.670559289655406e-17	-6.741109260321308e-17	2.333175363998264e-17	-1.7658362419807915e-16	-4.1241075170478955e-16	-4.0269756495333376e-16	-1.94699730096763e-16	1.219182936330927e-16
142	9.139935812079904e-16	6.840528703223341e-16	8.243093099234648e-16	1.079408024847605e-15	1.1635179948509317e-15	9.974462897195494e-16	6.335748419310435e-16	4.604554078919186e-16	4.771818795765841e-16	6.12388830237823e-16	7.475277966939018e-16	1.0364132038392746e-15	1.5654156696678236e-15	2.0115905250495333e-15	2.1133819688688915e-15	1.788831329972273e-15	1.450182369691317e-15	1.3071182031065882e-15	1.4576805122609418e-15	1.5591937331506561e-15	1.3268530657352194e-15	9.107206765616188e-16	6.077210541488772e-16	4.538887352013641e-16	3.3262031710778917e-16	6.20677292182573e-17	-4.542500976939456e-16	-9.70093677879932e-16	-1.3858666390516987e-15	-1.4926299006853249e-15	-1.2046382720731339e-15	-7.77075861909541e-16	-4.019202078894134e-16	-4.458212524289284e-16	-8.390807324835173e-16	-1.16292183730743e-15	-1.2057951311428172e-15	-9.230618271339428e-16	-6.572349993637858e-16	-7.238904226058959e-16	-9.280355295247316e-16	-1.142098969445772e-15	-1.3633076137681098e-15	-1.3168427408372088e-15	-1.479207525307796e-15	-1.72089730065461e-15	-1.678707318646981e-15	-1.4097228913200994e-15	-1.0731776838915621e-15
143	4.3835357051821014e-16	1.978815559429356e-16	1.7271219339029631e-16	3.2659659018173373e-16	4.890307967924032e-16	5.278446774427752e-16	3.196148844555226e-16	2.0718350376481062e-16	2.2976888398000057e-16	4.768833023221047e-16	7.679058345448717e-16	9.099971970974369e-16	8.14292861478641e-16	5.813491931731543e-16	3.661608128820621e-16	2.6802631697409963e-16	3.138321709762238e-16	3.779400362411249e-16	4.1532464097038733e-16	4.845545811636825e-16	5.631943237028165e-16	7.178179090789939e-16	7.892354085429815e-16	7.263943331437942e-16	7.086155261578619e-16	7.30333865062486e-16	8.9018148273712e-16	9.97556872876171e-16	1.0210861089499856e-15	8.758477416899282e-16	7.53411709081512e-16	7.663422093655823e-16	8.833969138919701e-16	9.915470896239037e-16	9.541897881782899e-16	9.531772557980057e-16	9.001761695919771e-16	9.344012030359724e-16	9.993558658160094e-16	1.0120483385958842e-15	1.015199794856475e-15	1.0028109398685904e-15	7.331409492521608e-16	8.596650742767989e-16	8.010141360187147e-16	5.571813075662171e-16	3.2687216023129055e-16	1.4802878146882576e-16	1.559794399474148e-16
144	5.324969096064125e-16	6.160140600250573e-16	5.421338993169942e-16	3.847495735124488e-16	2.0989847228152315e-16	1.4830458996286662e-16	1.4269955422504419e-16	1.1086145559629325e-16	1.9586772976056073e-16	3.049848212042297e-16	3.024279329927904e-16	2.4199768362478037e-16	1.4538776478516043e-16	1.9008715691767707e-16	2.800196707850385e-16	3.2650766735789694e-16	2.6757540915009575e-16	2.1511183574651502e-16	2.344139683500421e-16	2.7884672977954437e-16	2.7413153962419564e-16	1.7650009369096812e-16	3.9290109291439605e-17	1.6797806729535e-17	7.426828417379231e-17	2.1075684207674412e-16	3.406169998066236e-16	3.463583745804312e-16	3.0189636016032227e-16	1.741562146397613e-16	9.164791484559737e-17	2.4122249439331397e-17	-5.032648829528513e-17	-2.720218530202879e-16	-4.86111488596733e-16	-7.185538764636373e-16	-8.350680015737773e-16	-8.66812799667719e-16	-8.990950406461128e-16	-8.628275408532888e-16	-8.093551895677936e-16	-6.826876948211124e-16	-4.822848033840081e-16	-4.057181342939543e-16	-3.660890045663191e-16	-3.4825524438844123e-16	-3.954713695709942e-16	-4.636550542164513e-16	-5.259926226008963e-16
145	-7.521373902305468e-16	-6.880586991473184e-16	-8.514714990942352e-16	-1.0111735414618172e-15	-9.557828595074678e-16	-8.088210701406324e-16	-6.891327004188696e-16	-9.221478300675817e-16	-1.1752039172645271e-15	-1.3353966451206095e-15	-1.298130646040931e-15	-1.29125596946413e-15	-1.2591165798322454e-15	-1.1645478710059416e-15	-9.397389529030943e-16	-6.079034323537519e-16	-3.3280981672164244e-16	-1.7726570122961419e-16	-2.6230423177594796e-17	1.29161284646009e-16	3.290083561872231e-16	2.690335595662862e-16	1.5866646071126487e-16	-1.5955059050634057e-16	-3.070344839988905e-16	-8.661069851026818e-17	2.6531923963265817e-16	5.697970175579967e-16	6.966034940824116e-16	8.264981236858805e-16	9.234324599965957e-16	8.834471697210515e-16	5.876585143791428e-16	3.6325916804252485e-16	5.304976619457401e-16	9.02647822452573e-16	1.3136507201438859e-15	1.4370910860692813e-15	1.5493493562362436e-15	1.890338530880795e-15	2.119347598953407e-15	1.939739638213999e-15	1.4787908773949355e-15	9.83280011820999e-16	1.048805314334885e-15	1.6058720233858165e-15	1.7037254047240736e-15	1.5245645172750272e-15	1.2720701905429995e-15
146	5.631678881537872e-16	6.00324968344968e-16	6.810083765655372e-16	5.417857767425773e-16	2.631205844865852e-16	6.337037552446121e-17	-4.5537431355038564e-17	2.592926776877867e-16	4.637724299619474e-16	6.445475560008365e-16	6.299294308073484e-16	6.119184714653996e-16	5.052918557149393e-16	2.4871452921378984e-16	-8.228254328954901e-17	-2.9613855243830736e-16	-2.732138232843761e-16	-9.524672466096656e-17	-9.166431775152158e-18	-1.3042873400451552e-17	-4.0644048105419484e-17	2.164061602602583e-16	4.273795447377922e-16	5.142877180845935e-16	4.472084767126579e-16	2.1928903846405898e-16	1.5845617122073258e-16	1.8771850808645958e-16	2.8198446682103613e-16	1.4428359635907108e-16	-3.8899840782760495e-17	-7.024937451851804e-17	1.279087917135506e-16	3.091989403562279e-16	1.0723649879972261e-16	-1.9080070007838345e-16	-3.0714923874638703e-16	-1.1360954072105633e-16	1.795049662381645e-16	2.3759906949612686e-16	1.5623114325572517e-16	1.2419037222828195e-16	-3.055850601080249e-17	1.5948497438260928e-16	9.997161972613077e-17	-7.02354867751602e-17	9.281658353108322e-17	5.003099354607597e-16	8.7002651766199485e-16
147	7.64213290114572e-16	6.140295240377531e-16	4.3218332445645186e-16	3.1600505439665284e-16	3.726051382460975e-16	4.2990735022924436e-16	2.2594090543226064e-16	1.0371216542740908e-16	-5.296560361593418e-17	-1.5798043809087799e-18	5.531604007664278e-17	3.874793482811835e-17	-1.6081838382956556e-16	-2.4929012753350833e-16	-6.345887322501901e-17	3.587884389147929e-16	6.212541942889754e-16	6.480590797738471e-16	3.5098008209121674e-16	1.287023908613103e-16	1.3427061388129682e-16	4.665050416930777e-16	3.651646214496675e-16	1.5871839530461246e-16	-6.234064802480364e-18	-3.2733927703012324e-17	1.706234576155717e-16	2.187655914823971e-16	6.627025179572454e-17	-1.6380260585656853e-16	-3.076776932813772e-16	-4.2380238526694133e-16	-5.854699431252145e-16	-8.479657885336315e-16	-1.0292243998292195e-15	-1.2106786921369812e-15	-1.283836548298917e-15	-1.4447106495672767e-15	-1.4218181283665708e-15	-1.3142188991967036e-15	-1.164762496168045e-15	-1.1711941746614874e-15	-1.2748562412319988e-15	-9.748061413835112e-16	-6.062717817749875e-16	-8.261146459782608e-16	-9.54595537730227e-16	-1.0387528409172406e-15	-8.413549801401363e-16
148	1.1150315726088565e-15	1.1283832975028162e-15	1.1449926973151036e-15	1.1621072682721737e-15	1.1514174451299094e-15	1.0701964373331886e-15	7.209208779831213e-16	5.67477828677438e-16	4.040374180787648e-16	4.152752808205887e-16	3.3556476190221694e-16	2.3081422902349864e-16	2.266927816372212e-16	3.511491806419942e-16	5.127425844690879e-16	5.742451568337987e-16	5.367893976457851e-16	5.045319307047153e-16	5.242149659015555e-16	6.138999450354721e-16	6.738217499474337e-16	8.459205459806504e-16	7.691431390046896e-16	6.997104508111951e-16	6.545292558431972e-16	6.149979728822885e-16	5.961039703675877e-16	4.2084680435788873e-16	3.4017520460298427e-16	3.429472646733977e-16	4.579572936976589e-16	4.46812106622843e-16	2.4438561432075513e-16	4.450603920323541e-17	1.7591587435470134e-17	1.1051762480644337e-16	1.2816800471014835e-16	-1.3384706770413532e-16	-4.3122593771903773e-16	-5.546081112422018e-16	-4.0583952448204575e-16	-2.794911436987569e-16	-3.726478285921289e-16	-2.195537536213324e-16	1.0133863815972585e-17	1.2862906533161172e-17	9.117913890198923e-17	-1.8572148465808148e-17	-9.706642355537778e-17
149	1.0081760501530399e-15	7.890390933970276e-16	5.429410339592441e-16	4.469051870154097e-16	4.632019466320671e-16	5.042582590033914e-16	5.147448470315696e-16	5.338229665361566e-16	5.916833343653846e-16	6.07173733533177e-16	4.943954158445898e-16	3.947755716344702e-16	3.5603524440136657e-16	4.388137257376357e-16	4.956752887724097e-16	5.285293694469554e-16	5.369870874803103e-16	5.889675054204933e-16	5.451104551323996e-16	3.516331757283509e-16	4.7623638037294915e-17	-1.0837200212697643e-16	-2.557936926224382e-16	-1.7387817320739912e-16	-1.64082085394149e-16	-2.5788267974452426e-16	-2.980508646007991e-16	-2.822248350489006e-16	-1.298098800924468e-16	-9.193941552398513e-17	-1.743132295933861e-16	-3.9148500769813453e-16	-5.898650244722622e-16	-7.967322952402042e-16	-8.41030307825811e-16	-8.743423115316619e-16	-8.707681920379929e-16	-8.873939703843095e-16	-9.424205721442487e-16	-9.087489333795941e-16	-8.153993065094754e-16	-6.829893186556579e-16	-5.350385134853617e-16	-5.821520968702642e-16	-5.32387436599432e-16	-5.402329875484777e-16	-4.743346091897035e-16	-4.537455947430839e-16	-4.695683545274242e-16
150	5.395653098063945e-16	6.84892290273003e-16	7.671654919412128e-16	7.412119934515721e-16	6.258296270581104e-16	5.763743684098047e-16	4.1332745022261716e-16	3.5794750914580966e-16	2.5561428144140556e-16	2.4588620172020255e-16	2.0138951898375084e-16	1.8982885459314876e-16	1.5154363442551814e-16	1.7546784651306666e-16	2.4093245826523936e-16	3.4665984930343047e-16	4.0176465230416715e-16	3.6645867901809614e-16	2.6403076378839774e-16	2.6315853650939126e-16	3.5294800459818533e-16	6.273465221061841e-16	6.143900641421786e-16	5.388118173419455e-16	4.306352071831688e-16	3.868494956617697e-16	4.2426732762673773e-16	3.5535495790595994e-16	3.5389086089828e-16	3.229750751635589e-16	4.1424172215803653e-16	4.4171367669867224e-16	3.103623067697198e-16	-2.7937478250468236e-17	-3.312993504942807e-16	-4.977593615521149e-16	-5.335403928141747e-16	-5.953815840846835e-16	-7.533218879405134e-16	-8.46561975200364e-16	-7.486496385260012e-16	-4.778410510474069e-16	-3.4153899729024485e-16	-1.3896581088579816e-16	-6.484419942273838e-17	-1.8004475052625201e-16	-1.2470056746430555e-16	-6.8332404561417e-17	-4.458544015914898e-17
151	-1.1823905058700002e-15	-9.73135261670085e-16	-9.481209139368915e-16	-7.134590679229383e-16	-3.154788483857928e-16	-2.586859440711386e-16	-6.167929860336337e-16	-1.5411866902121978e-15	-2.1805019437474576e-15	-2.3583078508612447e-15	-2.1488545421569407e-15	-2.031516974279084e-15	-2.1837029963743328e-15	-2.324676894926795e-15	-2.3830963760988863e-15	-2.115718782740013e-15	-1.6419342963996458e-15	-1.0593036135164157e-15	-3.792599243145e-16	2.6411390091880425e-16	9.03222353048935e-16	1.187861088179146e-15	1.5598081971839653e-15	1.7298457876021929e-15	1.9584583102751024e-15	2.1901427183627046e-15	2.171894119010816e-15	1.9974995477412975e-15	1.6732362938951514e-15	1.5273822366663967e-15	1.5743290454206089e-15	1.7979252614612852e-15	1.9763488412414963e-15	2.1286844739023e-15	2.3228014359273773e-15	2.533909581514298e-15	2.854808209134889e-15	3.022232490401029e-15	3.174142518791305e-15	3.4519227687578243e-15	3.727449911867593e-15	3.89190292270668e-15	4.003536963806484e-15	3.5200233958498108e-15	3.1803196436102796e-15	3.377044987758217e-15	3.6268117192268106e-15	4.035458317225276e-15	4.282966997072197e-15
152	9.84748428130269e-16	1.1004887888481762e-15	1.3897736845198129e-15	1.4141442821171683e-15	1.1018315907363465e-15	8.353597242466814e-16	8.924768941670363e-16	1.2687449755384079e-15	1.5863301780395673e-15	1.7634741747265679e-15	1.7526787094597815e-15	1.783851385867243e-15	1.7664353055307936e-15	1.6333349357314837e-15	1.3090800142577708e-15	9.440086750254293e-16	6.97520885815606e-16	5.9346570019365435e-16	5.978668020780663e-16	6.569539417946513e-16	7.018549478068056e-16	8.35754502519008e-16	9.803996761288225e-16	1.1132625489740943e-15	1.1393374173904268e-15	1.0365411210982301e-15	8.996539523139839e-16	7.576841601329319e-16	6.528899859979228e-16	4.488421658849669e-16	4.065668519962691e-16	5.696515983989817e-16	9.327036481447927e-16	1.1797557160057182e-15	1.1010159260948972e-15	8.93053856101095e-16	7.93542541294972e-16	9.938783134082984e-16	1.2697134584507407e-15	1.4090006716673582e-15	1.360660726878979e-15	1.3243041683826388e-15	1.3564028534074596e-15	1.6115404057359832e-15	1.8055558981314477e-15	1.868448640329851e-15	1.8857673258676058e-15	1.8455604616697857e-15	1.9138427063968583e-15
153	1.1354567271594445e-15	9.389668084994918e-16	9.128334982982036e-16	1.0408798825686032e-15	9.83796505793862e-16	7.4243022598427e-16	3.288297162364177e-16	5.045701276028424e-16	7.305830134582995e-16	1.00335396599874e-15	9.634257001580622e-16	8.509111715013228e-16	7.015034276618803e-16	6.06326631295455e-16	4.088273988909845e-16	1.0694901482687764e-16	-2.5778814066854594e-16	-4.150302612203795e-16	-4.68187957795042e-16	-2.7639597168721916e-16	1.885749030528644e-17	6.298147796660248e-16	9.780469212697079e-16	1.2454359275919916e-15	1.373837571029337e-15	1.159383551710426e-15	8.39664989009937e-16	5.658805214710892e-16	5.344684213836314e-16	6.353924504867118e-16	7.580770372748754e-16	7.611054533662503e-16	7.104678684850582e-16	7.759695596435968e-16	8.624889841816762e-16	9.66372775653014e-16	9.928367579590028e-16	8.421882466496406e-16	6.525321996218577e-16	4.790161557226404e-16	4.278417022766444e-16	4.516556198896367e-16	3.157727710599665e-16	6.493933722704639e-16	8.690909535742329e-16	7.246700566325151e-16	8.559374511653366e-16	9.73920060436348e-16	1.2824136229480444e-15
154	1.2003206925287986e-15	1.1315157535097122e-15	1.1391871439423937e-15	1.1189548539952108e-15	1.2157582179730006e-15	1.4144859254503993e-15	1.3357593804027837e-15	1.1087820586062197e-15	7.612639138382015e-16	6.788374493120753e-16	8.817907154094068e-16	1.1922280788750205e-15	1.4270502052948835e-15	1.4447182930593511e-15	1.4309163853774984e-15	1.4030863241741963e-15	1.5398696826171813e-15	1.6062586225509127e-15	1.7034581750137031e-15	1.597453266925009e-15	1.0982091745044162e-15	5.090546709151895e-16	1.9725167913535608e-16	1.8080683185817177e-16	2.278001083242651e-16	-1.1330854554962222e-16	-1.0285340792740825e-15	-1.9273713252625366e-15	-2.4996422902960146e-15	-2.550496381664425e-15	-2.2579820562740215e-15	-1.949603919260028e-15	-1.6819882122949075e-15	-1.668373190249928e-15	-1.9389141251100227e-15	-2.184154422799482e-15	-2.3074672815435098e-15	-2.1713252696732856e-15	-2.0391284263347506e-15	-2.2358310344472752e-15	-2.477335894627362e-15	-2.6486728989106702e-15	-2.8274257309098117e-15	-2.6240262403908688e-15	-2.6751773448309707e-15	-2.8792757823576474e-15	-2.9034666556150922e-15	-2.7553342009127694e-15	-2.473613715899669e-15
155	1.1837922567986317e-15	1.219245428803989e-15	1.1722806035893292e-15	1.0701783605658675e-15	8.03701174424326e-16	5.833357117916715e-16	4.0359088063897463e-16	5.0881675074324645e-16	6.549452162297184e-16	8.217074427425571e-16	9.0487634263128e-16	8.679902180790877e-16	7.040358924165972e-16	5.316681684271642e-16	4.3189607855397176e-16	4.273122149642748e-16	3.664748249595764e-16	2.4808622747355654e-16	1.2726694456036136e-16	2.1972307939728957e-16	4.017113930611079e-16	7.031926484539e-16	7.775742267842567e-16	8.498399743802357e-16	9.502385563148397e-16	1.0135345408573872e-15	9.552051465050118e-16	8.189867626380533e-16	7.388453300095096e-16	6.977404736771428e-16	7.672226992788671e-16	8.610126076368061e-16	9.378093992360715e-16	9.521774193443027e-16	9.368878683433125e-16	8.805961047151939e-16	7.571727924067577e-16	6.885644243134273e-16	6.784498373718463e-16	8.11171600363453e-16	9.296071521360165e-16	1.017839334637662e-15	8.0970492986088095e-16	9.089213707207534e-16	9.992379879997917e-16	1.051566253341327e-15	1.1053298702866196e-15	1.0578216969749e-15	9.600772541421882e-16
156	1.0468239460087437e-15	8.44150864899846e-16	1.0252199784400726e-15	1.2092785278971278e-15	1.036673258244158e-15	5.790524105413717e-16	1.3197867183424096e-16	3.3231775384106976e-16	6.875108951529113e-16	9.880081854453394e-16	8.585692649284942e-16	6.14112766113449e-16	5.240422468993616e-16	5.849618697990828e-16	6.235507405850288e-16	5.129959054671902e-16	4.018535908961813e-16	4.470512037239748e-16	5.401416790276811e-16	6.026908716470968e-16	5.920000414205942e-16	8.444300593980522e-16	1.0564180194472289e-15	1.217347004613924e-15	1.19503521895927e-15	9.501581830965023e-16	8.542163092152408e-16	8.39277847484658e-16	9.16091471300321e-16	8.312783727630951e-16	7.34095334826109e-16	7.179711676537528e-16	7.750984796285339e-16	7.808944573614654e-16	5.878280525872848e-16	4.1981219309114624e-16	3.7748859461330985e-16	4.4290580758303574e-16	5.160519234851903e-16	4.480970792780522e-16	4.2293693168392634e-16	4.61224315492303e-16	3.879812632532765e-16	6.080547790203333e-16	7.336693782753797e-16	6.959824408768298e-16	9.197000267966865e-16	1.1134512012857785e-15	1.2291052603696879e-15
157	4.844710243127412e-16	2.958874727131248e-16	1.6740925391939073e-16	2.2443748039995096e-16	4.3219880442785424e-16	6.545257131066123e-16	6.685803285801503e-16	6.206880302038101e-16	6.11489236679154e-16	7.621175739767316e-16	9.161145838030075e-16	9.017777999943155e-16	7.105325669497901e-16	6.162802501516932e-16	7.22769261094547e-16	9.45073832722181e-16	1.0916444146108255e-15	1.0488507045758515e-15	9.725190684100872e-16	1.0130379413752685e-15	1.0758029151975502e-15	1.0478063545574759e-15	9.074934769049672e-16	7.467986941062602e-16	8.41850468268043e-16	1.0671524225365094e-15	1.3034735756466238e-15	1.3265477776180026e-15	1.3315084844340865e-15	1.2962350088237856e-15	1.331420962544995e-15	1.3735130477689043e-15	1.3868912871029713e-15	1.412932310112564e-15	1.4460880373910543e-15	1.565612497580771e-15	1.533793884781301e-15	1.5492006915908988e-15	1.5940259662211487e-15	1.7190131981991823e-15	1.8919585260040988e-15	1.9368140054252596e-15	1.5534459472774266e-15	1.423858683525026e-15	1.2777237515426724e-15	1.1865788893701865e-15	1.1484186738350959e-15	9.79669947947923e-16	8.977837591532924e-16
158	9.963740433345595e-16	6.898368307626905e-16	6.791153237037734e-16	9.818948969658662e-16	1.055321550181956e-15	9.81164685646201e-16	7.879004119474755e-16	8.324241498863704e-16	9.76657454306369e-16	1.2099092746734275e-15	1.34473287292747e-15	1.433619004064122e-15	1.34238929339973e-15	1.0491032642788964e-15	6.654521699949804e-16	4.1765584372203106e-16	4.323317616758664e-16	6.131225555275007e-16	7.95566339179581e-16	9.640588859714762e-16	9.879489771153343e-16	1.017161445987502e-15	9.783722581160516e-16	1.0135986747303947e-15	1.1628401126866898e-15	1.3329935714964994e-15	1.371792606587039e-15	1.4268934469783048e-15	1.4788952129419815e-15	1.4089576997323919e-15	1.43965429219773e-15	1.6125208865664627e-15	1.9426289756375802e-15	2.1814281512658646e-15	2.0687755181085045e-15	1.8410226370932046e-15	1.506035458798486e-15	1.4833204211880077e-15	1.554415993339702e-15	1.5130519166065981e-15	1.3453879070780923e-15	1.2765214563414824e-15	1.214158158149557e-15	1.5843383243620956e-15	1.618096632001278e-15	1.3176460491727087e-15	9.52830461481254e-16	7.511666077303114e-16	9.483203253251978e-16
159	9.083034257862973e-16	9.961832551129952e-16	1.1699713494063083e-15	1.3674281583196357e-15	1.3291981709024233e-15	1.1525695814202261e-15	1.0576741955959212e-15	1.3570775887532272e-15	1.6852215062123849e-15	1.8454385779063124e-15	1.7856643993800045e-15	1.6724951600097402e-15	1.5915511055817476e-15	1.372810612468912e-15	1.1216154292253101e-15	8.177127340574883e-16	5.794316729298487e-16	5.168114778763824e-16	5.59808357588298e-16	7.99846156222977e-16	1.1238572614427822e-15	1.6085483126347877e-15	1.9713273259162916e-15	2.253356680864807e-15	2.637991874365154e-15	2.985400021316239e-15	3.098963062675954e-15	3.128174716548291e-15	2.7371891440363306e-15	2.558309798845548e-15	2.739290939619548e-15	3.3092486029755432e-15	3.873361656589107e-15	4.2184484545744806e-15	4.097909106546938e-15	4.062956654662314e-15	4.016706000668241e-15	4.199172979788413e-15	4.452922209366026e-15	4.644506842977619e-15	4.752370703775025e-15	4.800524802419476e-15	4.5793499687613035e-15	4.783914909860374e-15	4.795948311737574e-15	4.521001783500851e-15	4.113408871990619e-15	3.797316285187533e-15	3.639665375911663e-15
160	7.272714822363715e-16	9.556560030489637e-16	1.2314812224474629e-15	1.4867945810620815e-15	1.5672551011422478e-15	1.3655169241088064e-15	8.90197338867065e-16	3.991947355306333e-16	2.2565271288236644e-16	3.3175273341247784e-16	4.693203661019377e-16	5.062390450055426e-16	4.464973751712144e-16	4.76775337268868e-16	5.616456101848995e-16	5.712252786353254e-16	5.079962428440619e-16	5.283225938751712e-16	6.99843482240473e-16	9.158412938050432e-16	9.911120542534523e-16	9.681511289524585e-16	9.794243549299015e-16	1.0462588903819136e-15	9.986108654996926e-16	6.789221686045881e-16	3.3164521958932936e-16	1.9494006614018002e-16	3.6720031323698445e-16	5.115951762408833e-16	5.393572246253667e-16	5.505835705984867e-16	8.448930574310243e-16	1.2770110012663795e-15	1.6540663548529693e-15	1.6711553971992073e-15	1.5442609653360009e-15	1.42814024374977e-15	1.2522854811267045e-15	9.515602166191472e-16	6.211556189891448e-16	6.48954333660865e-16	1.0788418659477606e-15	1.7086488314027385e-15	2.0443546450316366e-15	1.9912388163133373e-15	1.7611576408365827e-15	1.6119027496109736e-15	1.6681517099808894e-15
161	-2.12051385576666e-16	-1.6105253929499364e-16	-4.70488812481938e-17	4.777096365781707e-16	1.1219078687112487e-15	1.2013962451339567e-15	6.1035737367077e-16	-3.065484805024689e-16	-9.470928518443576e-16	-1.2412099983369498e-15	-1.274633362607551e-15	-1.2080901627375547e-15	-1.1402271146011008e-15	-1.1467394086091774e-15	-1.3398508824035577e-15	-1.4973601831169627e-15	-1.3560041602671063e-15	-1.0917232112234023e-15	-8.426352172953444e-16	-6.653350344887827e-16	-2.0272539139047952e-16	5.117410423145555e-16	1.3480519566696388e-15	1.6199395244997184e-15	1.4502362622860015e-15	1.1480998781134315e-15	9.32045021350309e-16	7.206387406426409e-16	5.008520742617644e-16	3.924368332752814e-16	5.484949612134903e-16	8.647339821701234e-16	1.0793599396516344e-15	1.0915829396612639e-15	1.0137670810870977e-15	8.529314702309652e-16	7.96950787533896e-16	7.836090562664117e-16	9.795307736245394e-16	1.4607898550315724e-15	1.93040898869894e-15	2.2054832241172744e-15	2.2936476026929823e-15	2.2941868680774325e-15	2.5394720745006623e-15	3.032177678733345e-15	3.1387926752114054e-15	2.8743171310520476e-15	2.531551250458431e-15
162	1.2900745994355275e-15	1.3647263955535128e-15	1.314811236322963e-15	1.3820335935758738e-15	1.5673702803495056e-15	1.6678656973277017e-15	1.407620548582623e-15	9.050580064483403e-16	6.015308550009179e-16	5.65371619772566e-16	6.096833092191106e-16	5.664463319646157e-16	4.0195556468776593e-16	3.374205970517582e-16	4.1297091254751266e-16	5.94525468034689e-16	8.422269216222347e-16	1.0856280417089015e-15	1.285475596866983e-15	1.3843046246318542e-15	1.4084025712562248e-15	1.4038471515264609e-15	1.3285145264418766e-15	1.2129824325845706e-15	1.0360388589648906e-15	1.0509118174350342e-15	1.2876789045636805e-15	1.455309537435087e-15	1.4017396772016649e-15	1.1210312414120034e-15	1.048622410379969e-15	1.2660981021221196e-15	1.526673759369758e-15	1.4733427309195565e-15	1.302728918329676e-15	1.2518272987513546e-15	1.406452479535333e-15	1.5334797034623534e-15	1.303088168652288e-15	9.706324468326293e-16	8.277261983333623e-16	1.0684506484965152e-15	1.4680153815703667e-15	1.6629104864984734e-15	1.7317504789280746e-15	1.777315828212853e-15	1.7869502878801634e-15	1.728338175362938e-15	1.6436273162933163e-15
163	-2.5639312142890053e-16	-5.388787903078074e-17	4.3062256358899977e-16	1.054088485994426e-15	1.4006422993214094e-15	1.226847956443959e-15	6.559587469179117e-16	9.034272575006995e-17	-3.900755311695246e-16	-7.450872523966772e-16	-1.0103432941500331e-15	-9.776014832638137e-16	-8.674404129101122e-16	-8.279878133121868e-16	-1.1808095809500055e-15	-1.4766331795341351e-15	-1.32083199491529e-15	-7.161977373084812e-16	-2.424457476983981e-16	-1.9232634875139806e-16	-3.3994612636981105e-16	-8.325804176958839e-17	4.559018493805666e-16	9.719167960749932e-16	1.1470585728745543e-15	8.173251083170485e-16	4.141821545636273e-16	1.626589632715898e-16	2.0509269103276862e-16	2.5224046546808585e-16	3.620894538846044e-16	4.819360338328503e-16	7.185717927273639e-16	7.679760384730886e-16	6.437892543663224e-16	2.1019877968275983e-16	-4.46994218211103e-17	-5.778804588467925e-17	1.2642173451596705e-16	3.455038437985727e-16	4.517225459612304e-16	7.047357542613994e-16	1.0602489024757682e-15	1.4587317116335513e-15	1.6862126212793452e-15	1.615921103450539e-15	1.641348591024152e-15	1.6682644381410118e-15	1.7448357387128833e-15
164	1.4712731244450327e-16	4.475099132709935e-16	7.775550459900969e-16	1.1763662585526066e-15	1.4170865850029854e-15	1.1940987140783007e-15	5.496026225468715e-16	-2.7329018366914473e-16	-7.615641088435588e-16	-8.947792988268605e-16	-8.352977943689978e-16	-6.641166486886869e-16	-5.669876351811911e-16	-4.433924938120909e-16	-5.239586319370648e-16	-6.499816271299162e-16	-6.077413377261401e-16	-3.3941883537985483e-16	3.856400109209362e-17	2.915690465127887e-16	4.710451945118205e-16	5.993892473592627e-16	8.497915023499743e-16	1.0295440772427685e-15	1.1128323677708384e-15	1.1305901638927752e-15	1.0489394865651384e-15	8.477992534421099e-16	5.557516818574384e-16	3.5398795803768457e-16	4.896301238849802e-16	9.162095303124564e-16	1.412829671294135e-15	1.5675341504093787e-15	1.4236959517371078e-15	1.044297425675793e-15	9.193987273258463e-16	9.948923661601766e-16	1.1477166596090936e-15	1.2783955905406776e-15	1.2614957574159087e-15	1.31586704912583e-15	1.6410519058072551e-15	2.008346831508462e-15	2.391867289590079e-15	2.6555996473800664e-15	2.4768730237818195e-15	1.97452231140147e-15	1.5480666688093913e-15
165	1.6439501166054661e-16	3.446842979715546e-16	5.223772715313862e-16	9.78564144344104e-16	1.46557245326905e-15	1.4716865619085278e-15	6.171051662553244e-16	-2.428988977968331e-16	-8.558239920801206e-16	-9.63120271390875e-16	-9.621765486706828e-16	-1.1744306032393699e-15	-1.567369371869912e-15	-1.7425111341217235e-15	-1.6422010818185235e-15	-1.2056786274273486e-15	-6.699167566896216e-16	-2.823670186668392e-16	-1.1919133483407874e-16	1.486532216927993e-16	6.566846276006743e-16	1.5358536039847593e-15	1.8803282918160306e-15	1.814214055500793e-15	1.6564702852400315e-15	1.6605917326754769e-15	1.7320469288811586e-15	1.4719969406318076e-15	9.915770922399589e-16	5.612290283299042e-16	6.579588983459571e-16	9.905523716639728e-16	1.1011923508639007e-15	8.670578879003933e-16	7.632043202180442e-16	7.394924211326829e-16	8.16909852953311e-16	5.229728029623313e-16	1.4579469566169127e-16	1.159901798980624e-16	5.39849851223066e-16	1.1086213124312632e-15	1.302190661533653e-15	1.623425272038527e-15	1.973621023928372e-15	1.966659669092852e-15	1.8530049540654387e-15	1.4852997561621774e-15	1.3018093765852214e-15
166	1.2171905265984595e-17	-7.339041397764673e-17	-1.438236297769151e-16	-2.4712461987098443e-16	-2.388311348617311e-16	-1.4215437710460127e-16	-6.031852543643395e-17	6.53045953485713e-17	1.1339632827145693e-16	1.0858886637031723e-16	7.233343790551566e-17	9.87799484871811e-17	1.3483455551791594e-16	2.521961775099654e-16	4.2842426786442656e-16	6.708234380337302e-16	8.300168124231097e-16	8.276126764641781e-16	5.2825302073732e-16	1.387154883609375e-16	-1.9927760905512833e-16	-2.1082728785471948e-16	-3.5654434876936656e-16	-4.2211932978055715e-16	-5.7948486176337935e-16	-8.126323521795566e-16	-8.27274193034874e-16	-7.853785199999522e-16	-6.174363196751508e-16	-5.68458398369167e-16	-6.069056944871044e-16	-7.488189171881409e-16	-8.508840655214756e-16	-1.014366896467349e-15	-1.0738550561751093e-15	-1.1418684480132493e-15	-1.1411153889795403e-15	-1.124687727803267e-15	-1.1545376208902434e-15	-1.2638729963198233e-15	-1.3493389911143971e-15	-1.3050928239192534e-15	-1.174935975798551e-15	-9.309637583071538e-16	-7.656363245769942e-16	-9.447964005288657e-16	-9.001450394056838e-16	-6.973053479518361e-16	-3.898741371498049e-16
167	1.0004338722809152e-16	-3.754057074979736e-17	-1.1447215670989683e-16	-1.6851248062807347e-16	-1.640456346119134e-16	-1.3108559963330556e-16	-2.3870905327404887e-16	-9.133039877996428e-17	-2.6837829850290148e-17	5.29681277923086e-17	1.8331676337661226e-18	-1.6855043828027432e-16	-2.6975187695596193e-16	-2.4745403733603597e-16	-1.2666017497716077e-16	-4.3416857571170985e-17	-1.6284740892702085e-16	-3.789328568066898e-16	-6.902281732236827e-16	-9.095390171091764e-16	-1.184234826780428e-15	-1.2539801658741118e-15	-1.7617224265259054e-15	-2.1158091777812026e-15	-2.322621320935905e-15	-2.420337394095736e-15	-2.380756069003399e-15	-2.447537144619043e-15	-2.376664221149987e-15	-2.391790672995614e-15	-2.4955980668322242e-15	-2.780810397818393e-15	-3.1103013096431393e-15	-3.351581323419089e-15	-3.350281558177995e-15	-3.361725582076522e-15	-3.318828707755289e-15	-3.3247109391481527e-15	-3.2988782350096048e-15	-3.2929076942964076e-15	-3.3154784486674876e-15	-3.3834077621041507e-15	-3.5242861211718476e-15	-3.3175779987545564e-15	-2.960029710775631e-15	-3.0018475373390993e-15	-2.8596774010584896e-15	-2.7422457662166423e-15	-2.533516898552701e-15
168	-2.433582406856997e-16	-1.1364108673958607e-16	4.478216291432137e-17	5.014514069385596e-18	-1.579446289749773e-16	-3.6715186168772375e-16	-4.825766613228037e-16	-3.9353915433147735e-16	-3.3803046812670404e-16	-2.4439803708914694e-16	-1.6276346752775378e-16	-8.204514575751057e-17	-1.9330152084256632e-17	-1.674618389601945e-17	-1.3075898935390553e-16	-3.544761694840974e-16	-5.783508507654543e-16	-6.671986078944478e-16	-5.634499583560982e-16	-4.224485173355573e-16	-3.835864600345827e-16	-4.539130865073521e-16	-3.987876754716781e-16	-2.2316923820945035e-16	1.1435245295285353e-17	2.868351226952528e-17	-1.77223667519167e-16	-3.9510486378058085e-16	-5.30320278211818e-16	-4.975828605835201e-16	-4.3743496087828907e-16	-3.6986223989315313e-16	-2.874784399618599e-16	-1.5641186138767762e-16	-1.5394713822559484e-16	-2.316637230392499e-16	-1.9555406861925358e-16	-1.2902599563615706e-16	7.096375417118404e-17	1.3686320026791288e-16	1.4927683298731477e-16	1.812797897498541e-17	-1.8296061759245692e-16	-1.1973010144180587e-16	-3.433532730702863e-17	8.529226871330708e-18	7.730928831468573e-17	3.6245030969415406e-17	-4.1171528160938624e-17
169	6.972262129497594e-16	8.942817381933408e-16	1.2263681734374955e-15	1.505776152513451e-15	1.5534594263529547e-15	1.3310774797206328e-15	1.0223375421360793e-15	7.669851952479583e-16	6.311949065958216e-16	5.811139983251396e-16	5.968157392851869e-16	8.65486601992708e-16	1.3059222074547481e-15	1.6959584294972966e-15	1.6000147982842722e-15	1.0980089774480666e-15	6.120785053420961e-16	4.972482691792321e-16	7.244337705319539e-16	9.20760244829512e-16	8.484463179517003e-16	6.452864695181375e-16	6.568810052258197e-16	8.434170579105502e-16	1.0264632495350721e-15	9.056495240637577e-16	7.125731088511336e-16	6.463643433654405e-16	9.01301896803442e-16	1.0061588173649316e-15	8.592269140207368e-16	5.979606915951496e-16	6.37413804446704e-16	8.956370609327391e-16	1.0669440992921622e-15	8.831361080624963e-16	6.786980204672182e-16	7.469379375281432e-16	9.54497450132222e-16	9.372852930505318e-16	6.772824099158604e-16	5.876889696032749e-16	8.543950889234301e-16	1.353289051920067e-15	1.5637766569254866e-15	1.572450183748412e-15	1.5856412555949108e-15	1.675531407708992e-15	1.7494252603543673e-15
170	8.182524216203618e-16	9.827954390513967e-16	1.1627929212436189e-15	1.2497101732594405e-15	1.1764105605553964e-15	9.993551687245182e-16	7.175546933756565e-16	5.471437698180253e-16	3.89949491371939e-16	3.1915212928417842e-16	3.099128916316333e-16	4.875562065292566e-16	7.749557157632062e-16	1.0616653872427911e-15	1.0747802885818638e-15	8.658907547719731e-16	6.478279216397623e-16	5.657003503231643e-16	5.945207116738279e-16	5.9619037959202e-16	5.047783792836861e-16	5.233696285527092e-16	6.027448322294803e-16	6.630339140370971e-16	6.272957690147182e-16	4.251444103952394e-16	2.726757220008913e-16	2.342463605160336e-16	3.107207824711632e-16	2.185502313455034e-16	7.903339461558857e-17	5.678685730514573e-17	3.2423153466959716e-16	6.264563108410539e-16	6.878981689426656e-16	3.5521297370816894e-16	1.7136134433086658e-16	2.6602041146831633e-16	5.313679908399078e-16	5.509390946788005e-16	3.0805677883265187e-16	1.675247510702774e-16	3.4300930079616073e-16	9.77600375600942e-16	1.4622326245148936e-15	1.5599299020191127e-15	1.5355681965864239e-15	1.5258964076821922e-15	1.5717900523169748e-15
171	5.678697882665471e-16	6.988259682677436e-16	8.457753689593284e-16	8.451539156923739e-16	6.896135975361174e-16	3.924727398804277e-16	1.8224784876908247e-16	1.2933435105074976e-16	1.5049572858993663e-16	2.417084453537266e-16	3.375109985747941e-16	5.472783946516776e-16	7.598273695423036e-16	8.2303808903073815e-16	6.483980893052421e-16	3.8665962189546633e-16	2.6450010208392265e-16	2.8451659731733547e-16	3.8315432312610666e-16	4.045895430620196e-16	3.7371687994867045e-16	3.633735067601672e-16	5.546709664037461e-16	8.193348426000512e-16	9.700127873415278e-16	8.006755875083644e-16	5.511231591801114e-16	3.959935562742351e-16	4.851003587168002e-16	5.428405477435325e-16	4.4133802943183383e-16	2.8088303552014805e-16	3.595551262095338e-16	6.505209503404696e-16	7.559525058970247e-16	5.734032748741295e-16	3.388066274977782e-16	3.782546885211311e-16	6.301200848280117e-16	7.101034335930472e-16	5.764057874616186e-16	4.578669654759519e-16	5.830797679167333e-16	8.069079697937504e-16	8.05906894993931e-16	6.997435652238212e-16	8.390579124725237e-16	1.1810194843282852e-15	1.4141957647397526e-15
172	-4.220172821543372e-16	-5.527950140061229e-16	-4.0904276683472055e-16	-1.6793410226124163e-16	1.1362099465385196e-16	3.3610020698691164e-16	5.461103308080669e-16	4.596936376008473e-16	2.4576073412687927e-16	-9.840676881420727e-17	-3.2020048142514785e-16	-2.6165806207281476e-16	-6.14490791218654e-17	1.119678924620243e-16	1.7803752617558976e-16	2.2368980924948254e-16	4.708208162435192e-16	7.585590613738588e-16	9.347545690220314e-16	7.343019507463646e-16	3.836842925896954e-16	4.942887245803451e-17	1.5339563573365668e-16	2.6930131230627116e-16	2.2119740563836513e-16	4.344208038961502e-17	-1.1694630935783634e-16	-1.6641642756688974e-16	-3.8366326504256083e-16	-6.721332358661734e-16	-7.815356565162142e-16	-5.647672231524342e-16	-1.9660581652134196e-16	-1.6998206725556834e-16	-5.507711978466859e-16	-9.400474017563728e-16	-9.74396113099461e-16	-6.794792801705345e-16	-4.2747988383373445e-16	-5.125333401471406e-16	-6.868582895516241e-16	-8.708698711061444e-16	-9.363523924033364e-16	-1.0119683136744865e-15	-1.105223921864437e-15	-9.037258437099337e-16	-5.344166103977967e-16	-1.7141925403090185e-16	3.4352661116029073e-18
173	-8.10634583161577e-17	-2.059000558683882e-16	-1.9866245387083385e-16	1.3672872586188899e-17	5.122692538406988e-16	1.1411497231689488e-15	1.4263153542716062e-15	9.931873889881498e-16	4.42094180191204e-16	2.3636007538192705e-16	6.401515154545133e-16	1.1696070765368113e-15	1.3451629769299997e-15	1.016323448336377e-15	7.227602090722299e-16	7.238133321416336e-16	1.1678783817371254e-15	1.4278173038913156e-15	1.6009209773560982e-15	1.6264423357824021e-15	1.7104520442766655e-15	1.7443649688873116e-15	1.8594332102949572e-15	1.7955166113831065e-15	1.334869010409388e-15	7.56512915204912e-16	-8.130325508428604e-17	-6.411255371011244e-16	-1.1026562705419854e-15	-1.1862884211767058e-15	-1.1017481757573985e-15	-9.372678117243463e-16	-7.197689379195215e-16	-6.166347890359513e-16	-7.950458785531466e-16	-1.127501402654551e-15	-1.5570853702877051e-15	-1.4435619806695776e-15	-9.780310262150034e-16	-7.145134266398278e-16	-1.0558881154571814e-15	-2.0122224834092554e-15	-2.646533270362111e-15	-2.705249730859457e-15	-2.2930267230245632e-15	-1.7679283362758208e-15	-1.7107292350386173e-15	-1.7503813691413764e-15	-1.7215601146198348e-15
174	-4.0222282670548354e-16	-6.175073972239338e-16	-5.097884900381877e-16	-8.218967961097173e-17	3.9384497172763067e-16	8.697283281254021e-16	1.1128803002873229e-15	1.0006302693096611e-15	6.229120532651436e-16	9.117728384009752e-17	-2.5851313322679916e-16	-3.133433415142758e-16	-2.5790525578654427e-16	-1.6619976387408475e-16	-1.6186107921124126e-16	-1.7620073641266863e-17	2.853017063066416e-16	5.574858174421125e-16	6.287241850094261e-16	5.004300952811028e-16	2.984118918480024e-16	2.2039172629950216e-16	1.583337418337348e-16	8.291821559331504e-17	-6.148818766134326e-17	-2.5527952157579267e-16	-5.806308323120979e-16	-8.811853903165444e-16	-1.1688441031924382e-15	-1.3468774042464136e-15	-1.2430069657937465e-15	-9.633452884071315e-16	-7.146237758298673e-16	-9.395809645107493e-16	-1.4557283073267332e-15	-2.0668659787360046e-15	-2.225737687341005e-15	-1.89294096386426e-15	-1.3400378094893879e-15	-1.0115831372328236e-15	-1.0482333430400416e-15	-1.3358277059082969e-15	-1.6262077057764907e-15	-1.4959319157262513e-15	-1.1591355440333395e-15	-8.826897309582088e-16	-7.037223782636589e-16	-7.554288664147951e-16	-8.528318743960171e-16
175	9.426448660971124e-16	1.050081854549383e-15	1.2004724956112884e-15	1.2246652652107396e-15	1.1269003203685339e-15	9.535280159906274e-16	8.067482130090542e-16	7.792187689497087e-16	6.770877183244816e-16	6.219870073321258e-16	6.926284016712399e-16	8.679991201784625e-16	1.0902642346647543e-15	1.1744159632623086e-15	1.2043794202275538e-15	1.246585338306159e-15	1.3674383100128994e-15	1.408464994479133e-15	1.3224692420947739e-15	1.104360355658088e-15	8.814976963536154e-16	7.671604259070336e-16	8.725510450770112e-16	8.700436190128074e-16	8.556601861210037e-16	7.143802982744345e-16	5.703920365986262e-16	4.0145592646732414e-16	1.8808799833619237e-16	3.392522105324999e-17	-4.723792495885339e-17	2.7144034524831445e-17	2.1781489047742583e-16	4.666083149552239e-16	5.28549079314135e-16	5.13679086969045e-16	4.701427986027833e-16	4.910642872288758e-16	5.966279941962612e-16	6.019423611785676e-16	5.423592829044609e-16	3.9248831268356345e-16	2.2770842764557436e-16	3.451074997473906e-16	4.501258518694793e-16	4.4134998594772607e-16	4.013727065919927e-16	3.113930617394798e-16	1.85485370324044e-16
176	6.292772638611987e-17	2.2155105712238124e-16	5.970315954281573e-16	1.0494815432876715e-15	1.2625861060733498e-15	1.120165405114274e-15	6.759857110524037e-16	2.2156180407747085e-16	-8.516029455156347e-17	-2.4238815015173524e-16	-2.7670472777795374e-16	-9.193622221981064e-17	2.2132030843430872e-16	5.290944766728164e-16	5.698420884676244e-16	3.951804156706632e-16	2.0201382135486057e-16	1.319096210693703e-16	1.4743295261074498e-16	1.9338695077340187e-16	2.0112696834668197e-16	3.07236202514096e-16	4.453235959192529e-16	5.381458848620141e-16	5.232654815501198e-16	3.4701419791147175e-16	2.28904492792297e-16	2.3585637464553113e-16	3.6554231765918414e-16	3.083088042305538e-16	1.7562710198095308e-16	1.353009599535786e-16	4.001307885880021e-16	6.873594118720393e-16	8.304927860765124e-16	5.67427126886303e-16	3.3574912029678233e-16	3.237592151080309e-16	4.68172553597743e-16	5.271236580509003e-16	3.217794415420277e-16	1.7636591189198054e-16	2.666364827870827e-16	6.86556709534023e-16	9.979649382544934e-16	1.0762660044832894e-15	1.0806846734074821e-15	1.1651074057776202e-15	1.3421741283386072e-15
177	6.003131225962167e-16	5.498518511961343e-16	5.819409019667512e-16	8.305630662390397e-16	1.1890315772247175e-15	1.2872172558425637e-15	9.016659643988762e-16	3.1617540366151587e-16	-1.5113281260838117e-16	-3.117839291900482e-16	-2.916911540007304e-16	-2.9137306119074967e-16	-3.2165989028096036e-16	-3.048266130281482e-16	-1.9410587814549435e-16	-5.526092869275328e-17	1.4143360782347824e-16	3.2354287550211115e-16	5.078385151133372e-16	5.765269917802622e-16	5.1607924412536855e-16	4.771019080857581e-16	5.794156183213276e-16	7.305547296685956e-16	8.71359340110128e-16	8.383814563219363e-16	7.172328861721448e-16	6.186148115693932e-16	6.547093504177952e-16	7.356676070612394e-16	8.089466178350898e-16	8.530911079838425e-16	9.40147381728962e-16	1.0685451682578962e-15	1.1862840938629129e-15	1.1216370433757194e-15	1.0306607267492278e-15	9.73194982963147e-16	1.0154163733111055e-15	1.0575718542081229e-15	1.0331947323201662e-15	1.0239054680118042e-15	1.0769746402967288e-15	1.4296038264417205e-15	1.729932940913391e-15	1.8098851040851292e-15	1.6763702381932046e-15	1.5398234665618284e-15	1.5670334107132045e-15
178	-4.925549186273562e-17	2.137998285430049e-17	-1.3206635150056812e-17	4.5209588417246513e-17	2.2606791624762555e-16	2.6866702465326628e-16	5.609187032162832e-17	-4.119712161290032e-16	-8.766014330528206e-16	-1.1581125228352244e-15	-1.2044044169197192e-15	-1.1683853826529046e-15	-1.200271136266252e-15	-1.2655926970100166e-15	-1.2160256780446717e-15	-9.460123757670116e-16	-5.613702388887072e-16	-2.431974447820879e-16	-1.0711073976121206e-16	-3.0008347975400875e-17	2.1812886079682755e-16	4.417385961526015e-16	5.938723888556282e-16	5.127563396492787e-16	4.4379717375699443e-16	5.869981505286033e-16	7.555076085618334e-16	8.074771220245549e-16	4.70823365153415e-16	2.478250599557218e-16	2.397145453371188e-16	4.39852248090985e-16	5.28596690945102e-16	4.3574857236445525e-16	2.7378956642184865e-16	1.8920003756866977e-16	2.1711104707349035e-16	8.675691699842983e-17	-4.2847741578292726e-17	-5.3414694445899195e-17	1.742134278969286e-16	4.387825218968074e-16	6.977438464297364e-16	7.069784321533408e-16	7.117066181532766e-16	7.555970204692847e-16	7.02082884050959e-16	6.108117657249514e-16	5.316624552503577e-16
179	8.242063308816891e-16	8.454122624487904e-16	9.628924994444663e-16	1.1071986726794497e-15	1.1039313465195214e-15	7.846028501074887e-16	3.0023604438310707e-16	7.368745798195767e-17	1.4326248610463478e-16	3.9601854189487174e-16	4.0680693919947397e-16	1.7757780716447783e-16	-3.700534854298388e-17	-9.295293270484053e-17	2.4639166500880155e-17	8.43577938604312e-17	7.047733816713089e-17	6.249184493006433e-17	1.5651607297366995e-16	2.955202313247626e-16	4.663718962847223e-16	6.339574313826802e-16	8.659862550730921e-16	1.0593719920649877e-15	1.0660044883077517e-15	8.257538829848138e-16	5.496875331041976e-16	3.493504513388738e-16	3.6788635771687957e-16	5.634454506277718e-16	7.5660039534539805e-16	8.732646793289172e-16	9.42515877541967e-16	1.084473652552195e-15	1.1827084102887577e-15	1.1970185628088297e-15	1.0831918132957733e-15	8.707919865111047e-16	6.284831445682404e-16	3.39741292279186e-16	1.4694782008636129e-16	8.470137575796532e-17	2.788925008045296e-16	5.921602195620362e-16	8.524164466520427e-16	9.449140421945853e-16	9.966927338604205e-16	1.0748457572776364e-15	1.1725971325931018e-15
180	-2.698341078764426e-16	-1.840930033799805e-16	-1.4619081180972185e-16	-1.2877471457640443e-16	-1.2560007430220174e-16	-5.5418708079361914e-17	-1.2390966011240155e-16	-2.6922380268228546e-16	-4.607484932634065e-16	-4.969757832690275e-16	-4.546247145852427e-16	-3.9147082460499667e-16	-3.79568058046556e-16	-3.121734360104842e-16	-2.624053315771605e-16	-2.0160882163291765e-16	-2.1419834356460527e-16	-2.950723717242312e-16	-4.0028307262860687e-16	-4.451267166282053e-16	-4.346445952708252e-16	-3.1938332103221564e-16	-3.0483469445547003e-16	-2.613464658243271e-16	-2.4435440081975113e-16	-2.4837496540794174e-16	-2.801164490662075e-16	-3.8000601898854504e-16	-3.465423056620499e-16	-2.836142113929785e-16	-1.0984623722806487e-16	-5.422572380176105e-18	-5.94036560414648e-17	-2.716359536093821e-16	-4.524827398207942e-16	-6.102106868278964e-16	-7.683007972525825e-16	-9.047429113874048e-16	-9.642907040632184e-16	-8.74792233001708e-16	-7.266871014976758e-16	-6.292868250468388e-16	-6.324419992229275e-16	-5.41938949866552e-16	-3.6611312272527765e-16	-3.420759418678936e-16	-4.2471215878228513e-16	-5.279666578178144e-16	-4.659136453570295e-16
181	-2.817958110129102e-16	-2.0030762666101488e-16	-2.3914863190399424e-16	-3.214548329618024e-16	-3.2016747092908576e-16	-2.9979067197426164e-16	-4.3828233770569146e-16	-5.04900318785199e-16	-6.017493649177639e-16	-6.034036927875137e-16	-6.835651418604269e-16	-8.840553876628167e-16	-1.0339211048524286e-15	-1.0389629291881013e-15	-8.445185168486507e-16	-6.821675379840318e-16	-6.807642829678564e-16	-7.406680941569454e-16	-7.959487784448349e-16	-7.656396144712805e-16	-6.480515497583509e-16	-4.598280861459561e-16	-3.8479921492873973e-16	-3.840077045310516e-16	-4.63502892647446e-16	-5.911976433479652e-16	-6.701620468897553e-16	-6.843231271324674e-16	-7.480980447602546e-16	-7.082569787340826e-16	-6.592579256444514e-16	-5.515343552706288e-16	-4.700849401687863e-16	-3.5003593190112215e-16	-2.9029878257155247e-16	-2.870512872096883e-16	-3.2572557051923755e-16	-5.525126290355794e-16	-7.331667179860763e-16	-8.780990557431991e-16	-8.550800360134886e-16	-8.667718227372749e-16	-9.151066504577886e-16	-7.734032224807061e-16	-5.656638693323696e-16	-5.922762551631767e-16	-6.211487516958412e-16	-7.74683535687837e-16	-9.42813366727429e-16
182	9.72860725106332e-16	9.223607591380177e-16	9.073918869838836e-16	9.631315557303184e-16	9.738130781566336e-16	9.27507478125264e-16	7.6573696644994e-16	6.627528594990896e-16	6.314548029364481e-16	6.013543464038111e-16	5.133670927555461e-16	4.3417563277711405e-16	4.406348346869674e-16	5.693724353536183e-16	7.053726026705776e-16	7.295775325891371e-16	6.81843201803044e-16	7.171160625786931e-16	8.162426340698225e-16	9.277662081693828e-16	1.0350799426886015e-15	1.1149315710987094e-15	1.1559200766974595e-15	1.1715514525277648e-15	1.1324420392029148e-15	1.095792090947418e-15	1.025613618995953e-15	1.029986294963257e-15	9.358359281019188e-16	9.206371173707365e-16	9.411720677633388e-16	9.927735449293973e-16	1.0341272842805348e-15	1.0677995447925043e-15	1.1177679055179966e-15	1.0959719064340057e-15	1.0514322720758084e-15	8.293162956698092e-16	5.379662950317094e-16	3.1081298663258228e-16	2.8459242735550983e-16	4.075645303271679e-16	6.218855939365412e-16	8.614984784665138e-16	1.0214891512907456e-15	1.0266252993487949e-15	1.0411011015317033e-15	1.0841879641704352e-15	1.1049708589072523e-15
183	-3.996188731228624e-18	3.3754763096502525e-16	5.643562276127796e-16	8.377644543987134e-16	1.1859491346301536e-15	1.3047652549169236e-15	6.693653994420132e-16	-3.3125180619220867e-16	-1.3145866910304765e-15	-1.5929427223456723e-15	-1.270581914562904e-15	-8.324041349886797e-16	-7.25240519330456e-16	-8.202567479374957e-16	-9.84673953763136e-16	-1.0117401361963797e-15	-9.27554586925063e-16	-9.18052627853842e-16	-9.199331991307226e-16	-7.843262788310497e-16	-4.581010539374353e-16	1.4836634032556753e-16	5.218295172011612e-16	6.037602608335804e-16	4.0765277875917033e-16	8.025538754439421e-17	-2.105446696615299e-16	-4.641949892653684e-16	-5.895235346401057e-16	-6.227402608206467e-16	-4.437816465460874e-16	-2.389583767238176e-16	-2.2533011304734274e-16	-4.987905826176987e-16	-7.958833307878497e-16	-9.75290164985802e-16	-8.413634422044395e-16	-6.588049118691421e-16	-4.941513228852401e-16	-3.4695969113865187e-16	-1.4494200979026176e-16	2.256041321487877e-16	6.211882891780748e-16	1.2755224056023458e-15	1.8019535583748607e-15	1.8155315295989595e-15	1.5496455754482957e-15	1.079610743541023e-15	7.639390206289919e-16
184	-2.229120981436151e-16	-4.909110683325431e-16	-3.1087438654154417e-16	3.4257358075874694e-16	7.964932721736085e-16	7.095248611993524e-16	2.3785932182891175e-16	-3.68340187266344e-16	-7.09328657348451e-16	-7.905434184968568e-16	-5.876396515890034e-16	-1.1823624912552738e-16	3.8986174260618425e-16	9.522711111931336e-16	1.0895615416308552e-15	8.836808271501526e-16	3.777789864656125e-16	-2.1749273023292256e-16	-5.567093637256052e-16	-5.908995885090064e-16	-4.2878794894064193e-16	-3.227262269899921e-16	-2.5080904080918847e-16	-3.5700909333512944e-17	3.176123166986026e-16	7.170806822793633e-16	8.247795855094714e-16	6.266538699584637e-16	4.778760423502821e-17	-5.308009236594288e-16	-8.371938987011804e-16	-7.108682685504207e-16	-2.3443025537019867e-16	1.4749525543401655e-16	1.5035609690898379e-16	-1.7283224324808856e-16	-2.839140432570925e-16	-6.995597236519738e-17	3.660503668766135e-16	5.989577649311961e-16	5.201555175500542e-16	4.045033850904576e-16	7.18037485046531e-16	1.1743153277080405e-15	1.6215342560000263e-15	1.7505230711386428e-15	1.6132298658585682e-15	1.1994445296545736e-15	7.522805139136328e-16
185	-9.103849586215726e-16	-9.734775670051973e-16	-9.963837145635092e-16	-8.168465102535512e-16	-5.522579488891858e-16	-3.653103170126314e-16	-5.464373961864245e-16	-9.989403536204307e-16	-1.4572140553729925e-15	-1.625619003999481e-15	-1.4289067904970068e-15	-1.127773334741084e-15	-8.803676998367378e-16	-5.540958354985602e-16	-2.4566672014755644e-16	4.079485373371741e-17	-5.393042994164976e-19	-4.23172601840738e-16	-9.444756277462306e-16	-1.1989979375124109e-15	-1.1600386680778235e-15	-1.0963005649099115e-15	-1.2027359431520405e-15	-1.3067301724948278e-15	-1.1491097031896651e-15	-8.054217486692072e-16	-7.813896507279276e-16	-1.070648052539054e-15	-1.5468956069156611e-15	-1.7660205877509208e-15	-1.7106839871901815e-15	-1.5611178554216939e-15	-1.453213926562589e-15	-1.3717114630235395e-15	-1.2061177455929727e-15	-1.2772777353711298e-15	-1.3916111438625893e-15	-1.591861098416031e-15	-1.488632041579311e-15	-1.1670776259059141e-15	-8.404669912255528e-16	-8.774050477979162e-16	-1.1433671764042296e-15	-1.3054120228316812e-15	-1.0978409903528351e-15	-7.757267092211119e-16	-6.101489240786666e-16	-9.465326931878407e-16	-1.5454374070547028e-15
186	-4.606000994091088e-16	-5.49397394082112e-16	-3.349553971743374e-16	4.065193930364964e-16	1.1392061218505343e-15	1.165691041082866e-15	5.146045466229359e-16	-5.24227833337891e-16	-1.062518515457053e-15	-1.1246154407256981e-15	-8.621625660328355e-16	-5.258921731033636e-16	-2.599015723094486e-16	8.709383086072932e-17	2.690827194966553e-16	2.0238029177379523e-16	-5.984835717901892e-17	-4.560320100805262e-16	-6.857928518767249e-16	-7.067883738344788e-16	-4.628345948818722e-16	-2.445047197871025e-16	1.549149864360149e-16	4.9372660211624e-16	6.496832036906182e-16	6.117664587444476e-16	2.2973653273406765e-16	-1.1214940473807256e-16	-4.236633064638248e-16	-4.1862746879509575e-16	-1.9694104731418077e-16	1.267396512817901e-16	4.4135840454010265e-16	5.685555757463723e-16	4.84342057936621e-16	2.3339272717417356e-16	5.312999482074064e-17	9.844753511086467e-17	3.8402636299822376e-16	7.554248443317498e-16	1.0251138933920501e-15	1.2553921830420455e-15	1.6855544151378845e-15	1.9299614696850544e-15	2.157376785162482e-15	2.382901548648193e-15	2.2542366792345086e-15	1.8529291572919913e-15	1.3046681319972973e-15
187	-2.7722469557299382e-17	-3.5497999337265855e-16	-3.4708457035720936e-16	-6.337840468991498e-17	3.527948066850471e-16	5.847661620270581e-16	4.518327342735436e-16	1.322406535477205e-16	-1.6841166425390571e-16	-2.5395913728273607e-16	-1.9435607558949727e-16	-3.0136672938258e-17	1.438195377146674e-16	4.0595626987658895e-16	6.531762507030133e-16	8.858663036995775e-16	1.0650114376855538e-15	1.072570391010688e-15	8.753297126903438e-16	4.5503144443072e-16	9.124578753961602e-18	-2.0140418199528392e-16	-1.2735337461561764e-16	2.1974080958283747e-17	8.780135984810131e-17	-5.0352859480291426e-17	-2.407604911791472e-16	-4.617795567594519e-16	-6.977067818941012e-16	-9.70524911831027e-16	-1.0171211048598132e-15	-8.197344084826857e-16	-5.199122941439445e-16	-5.261551734329254e-16	-8.61171224245441e-16	-1.288284725774253e-15	-1.371910203633428e-15	-1.1723394115282387e-15	-8.141318120071521e-16	-6.135341369889216e-16	-4.819473910222626e-16	-5.284688231242702e-16	-7.613462236480727e-16	-6.978626922611312e-16	-5.623296190740632e-16	-4.102238776232338e-16	-1.8586310551357873e-16	-2.0034269848095445e-16	-3.239519084284351e-16
188	7.822816423694403e-16	6.260352776243875e-16	7.323941286146156e-16	9.787632384437456e-16	1.1889967789715735e-15	1.4240159718121109e-15	1.5423028207282286e-15	1.4164475427300567e-15	1.18117067971154e-15	9.87555075859485e-16	1.059274878274445e-15	1.3691458849977152e-15	1.5999786663673441e-15	1.4131207591752168e-15	1.038490701988513e-15	8.634940808775221e-16	1.2387735636479397e-15	1.6192591365559208e-15	1.7724100659245479e-15	1.494390777238391e-15	1.08064130660595e-15	8.866935292656094e-16	1.1516807886205391e-15	1.3928573735802257e-15	1.206373633473717e-15	5.418798798649549e-16	-4.776381146302733e-16	-1.276512917288329e-15	-1.6555349404272968e-15	-1.6421947344575651e-15	-1.4488386565577888e-15	-1.3262627952648254e-15	-1.2865244665884663e-15	-1.4531758402528875e-15	-1.7462724587457609e-15	-1.922549839252478e-15	-2.077207938536158e-15	-1.9046480584399805e-15	-1.703227373183989e-15	-1.6708875040767837e-15	-1.8227837209780575e-15	-2.209107256684248e-15	-2.7995597573911894e-15	-3.0827442140971713e-15	-3.1959069596141134e-15	-2.8880865106604973e-15	-2.498630199619579e-15	-2.1518687145856814e-15	-1.9427528109398384e-15
189	1.6911687347713308e-16	1.6021631679257828e-16	2.621548918693677e-16	5.760341707109901e-16	9.739052734178962e-16	1.1876332195697254e-15	1.0677019665275085e-15	5.280045790914702e-16	2.1516917538557483e-16	2.1552585007806736e-16	4.4178434254947717e-16	4.80472810637716e-16	2.893135521981418e-16	1.9915628452116069e-16	4.1984116907103426e-16	9.346913774925539e-16	1.4367452884282282e-15	1.5234693723402142e-15	1.3531745254241879e-15	1.0486540569112379e-15	8.10016116616064e-16	4.3220148838254823e-16	2.6111018534398273e-16	4.9037830691375817e-17	-5.820304546769e-17	-2.594519900727518e-17	-1.9002376105306508e-16	-5.561577958352906e-16	-1.1622905610777024e-15	-1.4561625449781114e-15	-1.2196399427221423e-15	-6.570968055381965e-16	-2.462529555754574e-16	-2.7657577759555607e-16	-4.656152739767892e-16	-5.479591864814397e-16	-4.329542172890613e-16	-3.008073974353093e-16	-3.051606062812988e-16	-3.557030724632215e-16	-3.4335337571452396e-16	-3.8882528041109895e-16	-5.015549478525188e-16	-5.772689317402534e-16	-4.2300826485483826e-16	1.3550819132106728e-16	3.9696952764653067e-16	2.633816574338472e-16	-7.405656719642794e-17
190	1.0050214951532564e-15	7.896828948596514e-16	7.80771799954439e-16	1.0572767364595077e-15	1.3682718712087955e-15	1.6363798724875707e-15	1.4883840809677832e-15	1.380168442742442e-15	1.2142935334935666e-15	1.2336770031234254e-15	1.454886505444895e-15	1.7812658300893123e-15	1.9676571722475162e-15	1.8373493682515137e-15	1.624681727587395e-15	1.5126686746495006e-15	1.6564112394015226e-15	1.5753950639377061e-15	1.3432664118155441e-15	1.1754671078643515e-15	1.1752926819808886e-15	1.4481070594700207e-15	1.4656089149871313e-15	1.3005449470070711e-15	9.627900078988603e-16	6.35965887463379e-16	6.413828614549863e-17	-5.65133832759681e-16	-1.0487265728024822e-15	-1.1057402278313534e-15	-8.354177878778074e-16	-6.837160902134499e-16	-7.672921272575942e-16	-9.748922584632036e-16	-1.1988397587738498e-15	-1.2728983327468698e-15	-1.5865320257560705e-15	-1.719788204498512e-15	-1.6188841744015023e-15	-1.5601057047119048e-15	-1.6824357063538338e-15	-2.268017683465243e-15	-3.038056994147097e-15	-3.1773433817399927e-15	-3.036017144070984e-15	-3.0536366917755305e-15	-3.1093016546878587e-15	-3.2697274831038407e-15	-3.3051963423273953e-15
191	2.4533420363180316e-16	-1.195638551450086e-16	-2.50725375426138e-16	-5.742980810734687e-17	4.564970046957221e-16	1.062852362186924e-15	1.321213692667185e-15	1.2618857373805951e-15	8.719482389504209e-16	4.767705795950659e-16	3.405519252213467e-16	3.9949356598332923e-16	5.297241749134814e-16	5.162371822505168e-16	4.655772818672939e-16	4.73296803362748e-16	6.719838214286094e-16	8.242458663531224e-16	9.596260359277206e-16	9.902864086580638e-16	8.379079388002689e-16	6.524224870615954e-16	4.003733293427776e-16	3.360430833467581e-16	4.370529507211832e-16	4.457735245127763e-16	1.0626084110203624e-16	-4.717995225366403e-16	-7.691724364194611e-16	-5.822092802649349e-16	-1.6215789503682067e-16	4.0805285939094555e-17	-1.1961852338086968e-16	-4.445052941458204e-16	-6.905676529078599e-16	-9.116210137325705e-16	-1.0496144257136352e-15	-1.029972889870778e-15	-7.492249651873002e-16	-4.764064152153621e-16	-4.322623855851531e-16	-8.166411149321978e-16	-1.3839908255831641e-15	-1.4001102385108311e-15	-1.0648559030586956e-15	-7.726342359225989e-16	-5.820250280015623e-16	-5.548292737805204e-16	-5.55512050967372e-16
192	-8.118675971724238e-16	-7.353280861089162e-16	-7.523441487280265e-16	-8.077746839250105e-16	-9.967894680134491e-16	-1.3402090622904648e-15	-1.552295596833824e-15	-1.6590063186180397e-15	-1.560314654478028e-15	-1.4745874620139929e-15	-1.509427829492456e-15	-1.5167327702118486e-15	-1.4063874760438667e-15	-1.3156094495242248e-15	-1.3974602759736523e-15	-1.6594705641494224e-15	-1.813938859095374e-15	-1.6619902429271297e-15	-1.4001349766805526e-15	-1.313946936817944e-15	-1.2731241797520907e-15	-1.243385500416391e-15	-8.343306285241553e-16	-4.700315263107867e-16	-3.982824561584231e-16	-6.591065704743512e-16	-1.0244197867150223e-15	-1.0881156200300824e-15	-1.0449424530475544e-15	-7.754473573690337e-16	-5.87173008695218e-16	-3.7241279624852124e-16	-1.8815774860255617e-16	-1.7679960428422373e-17	-5.539707253958074e-17	-1.7736452667752357e-16	-2.1993669656316171e-16	-2.1311311826824637e-16	-1.744336357875584e-16	-2.263174275103938e-16	-2.889174537110668e-16	-3.1438113458149246e-16	-8.151023220498274e-17	-1.704970867364558e-16	-3.426611225346542e-16	-3.7714893715875447e-16	-3.4520059687495914e-16	-3.109799292138584e-16	-4.427638262343092e-16
193	7.573081400245506e-16	7.160583298101152e-16	8.370765406144582e-16	9.386016480443994e-16	8.38749552576025e-16	5.731513126135193e-16	2.586301500028235e-16	2.393913730129592e-16	3.3578723718195636e-16	4.505217215712036e-16	3.744065603396614e-16	3.197344108965788e-16	3.228877899871049e-16	3.732688454785331e-16	2.9374239693289384e-16	1.6237657300278907e-16	1.967958495571582e-16	4.251266288132002e-16	5.602191313727304e-16	4.680855504004905e-16	2.7391530760907134e-16	4.460165809807969e-16	7.804345517982729e-16	1.0766438991793783e-15	1.0286621888750619e-15	6.881864446251636e-16	5.30051963073142e-16	4.819468143958222e-16	6.378798813332236e-16	5.966594795686317e-16	5.654050157396248e-16	6.29886034597422e-16	7.977838780719849e-16	8.043853928321405e-16	5.83036921430553e-16	3.700772841636877e-16	3.265252385032483e-16	5.028909034618539e-16	6.055650606419005e-16	5.423578313687537e-16	4.288998693011513e-16	5.100154325292092e-16	6.4395749745117185e-16	9.200145261209225e-16	9.680857141868908e-16	8.798279032248858e-16	9.70162773388389e-16	1.1492436882095832e-15	1.3398263434557154e-15
194	6.229457536161519e-16	4.16889452865817e-16	5.052657295160772e-16	8.825024652633196e-16	1.2965490896338645e-15	1.5009618078309302e-15	1.1555762058198965e-15	5.82387590224133e-16	-6.183391568754634e-17	-2.7792092147431365e-16	-3.0736876784358584e-17	4.638130730752598e-16	8.303650837210642e-16	1.2373908662160946e-15	1.6081155720971636e-15	2.081327350031988e-15	2.279384554544332e-15	1.889276454527132e-15	1.0722125682970316e-15	3.253805827750437e-16	-1.1402678012734539e-16	-1.7006509709069764e-16	-2.3675890288800654e-16	-1.8917416938027328e-16	1.1375165005154019e-17	9.584399188832538e-17	-1.221904921463262e-16	-5.558787027585423e-16	-8.717133281560612e-16	-9.936461350153844e-16	-8.673624796449426e-16	-7.570595370833419e-16	-5.932675175703757e-16	-4.943427004652572e-16	-4.793074179376293e-16	-8.140381992733486e-16	-1.175250366599494e-15	-1.4050020197044487e-15	-1.132300232555027e-15	-6.344388579929612e-16	-2.759824013407012e-16	-3.576641292456386e-16	-6.634787572630305e-16	-2.66682383853512e-16	4.217207462680451e-16	7.313580916585172e-16	6.519052479271685e-16	-3.2122447030206166e-17	-5.260735874708522e-16
195	2.6604063882918424e-16	2.773810532208106e-16	3.5469819562873965e-16	6.699850239613095e-16	1.045159856463675e-15	1.2401783718731481e-15	8.805572674185852e-16	2.4168980058594125e-16	-2.953483414167042e-16	-3.2867887508753793e-16	2.8329784139922185e-17	5.340670811512784e-16	8.253754285749325e-16	1.1454723969672868e-15	1.3260430320485053e-15	1.4447116928560224e-15	1.2524792343466225e-15	7.422095491887592e-16	8.967577834903419e-17	-2.945412817031578e-16	-3.772847443862785e-16	-1.77626935554382e-16	-1.6987143409666012e-16	-1.8214796160236477e-16	-4.5521191755819436e-17	1.4429780893108272e-16	1.658285667662828e-16	-8.48910895082162e-17	-4.334372048432592e-16	-7.76576686422371e-16	-8.29127953412532e-16	-7.161775159613586e-16	-5.105870405838846e-16	-4.825248035075815e-16	-5.227726057177848e-16	-7.310892252074909e-16	-8.067248740233481e-16	-7.176924413660943e-16	-4.460382038472681e-16	-1.754026277129444e-16	-9.603139161848593e-17	-1.412275668659948e-16	-2.3883190896976095e-16	9.033522184764162e-17	5.757821972044098e-16	8.95805414523196e-16	1.075279729738194e-15	8.442929173900879e-16	4.559123828615868e-16
196	4.623433297806957e-16	4.081736325808321e-16	4.71289522378008e-16	8.685557035813934e-16	1.3223111059238297e-15	1.4463958426675132e-15	8.364977721163507e-16	-3.57356476811576e-17	-6.826428129489562e-16	-6.514498498946151e-16	-6.248232994874559e-17	6.899402160303146e-16	1.121641034873658e-15	1.266386639319014e-15	9.782949645368048e-16	5.328615507050587e-16	1.2578430219073515e-16	-9.130560074543427e-17	-1.4072014651554623e-16	-9.727920913670353e-17	-1.060336514920074e-16	5.990180088710877e-17	1.7950932391776755e-16	3.7976288717034243e-16	5.91396209174118e-16	6.31416022907388e-16	3.6653952936476613e-16	-1.0759844379769864e-16	-5.045366827216428e-16	-6.816199154434233e-16	-4.568324689979126e-16	-9.918891782557302e-17	9.212244394374517e-17	-1.2005908768710784e-16	-3.7476013065936936e-16	-4.951121496545033e-16	-1.4718715092492265e-16	1.571920296436807e-16	2.7356706545923825e-16	2.379456503590475e-16	3.4788339031206014e-16	7.497355306720964e-16	1.0962353795909562e-15	1.5759435216782837e-15	1.8777795258330028e-15	2.018132712922897e-15	2.204351086760558e-15	2.017586506034531e-15	1.6038567504834187e-15
197	-1.3367731261513522e-15	-1.3110188800051749e-15	-1.212409292589684e-15	-8.429039427167286e-16	-4.536038571386064e-16	-3.917449817403533e-16	-6.546821115357955e-16	-1.0836041306647975e-15	-1.4627259328346807e-15	-1.824162979091007e-15	-2.1353248264859367e-15	-2.250766354734966e-15	-2.1880720932245858e-15	-2.0330535659774e-15	-2.1474599340916756e-15	-2.2898589679034332e-15	-2.2331861843365504e-15	-1.855522972677683e-15	-1.4969929004132556e-15	-1.2578516330352143e-15	-9.143605385829388e-16	-3.5290936701738753e-16	3.1068075484574985e-16	5.519919168838005e-16	4.453543190876143e-16	2.1102005924249357e-16	7.197847189031668e-17	6.435487168456508e-17	-1.5862961249207534e-17	-1.346994175764798e-16	-1.4858764396532951e-16	1.3295634432708588e-17	1.6862218722260243e-16	1.3130747616405828e-16	-7.411961969482179e-17	-3.2460918160520963e-16	-3.2405738535855805e-16	-2.0885941751062557e-16	4.484346669858706e-17	3.4956808715280533e-16	5.620703416187017e-16	7.091121051101872e-16	7.82103535689188e-16	8.109228175028649e-16	8.659564485596006e-16	9.526491141592283e-16	1.0186799090570091e-15	1.034645822592677e-15	1.047118597853983e-15
198	-7.834236456981118e-16	-8.773622526365725e-16	-6.396651223180733e-16	-7.785894058318335e-17	5.19422449003996e-16	7.905767469530865e-16	5.347879420958976e-16	-1.998163088393076e-16	-1.0973618464922874e-15	-1.7631556588650163e-15	-1.913884115649726e-15	-1.4936972201041867e-15	-9.909718572498592e-16	-6.588955874275756e-16	-8.114183150625484e-16	-1.115093456827678e-15	-1.2736763015822533e-15	-1.3037984198874943e-15	-1.252816302178001e-15	-1.0303739037091988e-15	-5.074187706559919e-16	3.2217808794422813e-16	1.0092207759192696e-15	1.203167533202604e-15	1.0593124026930043e-15	7.703916349868456e-16	4.954439075189959e-16	2.1833405770840036e-16	2.3905251875368723e-17	-1.1658779799100055e-16	1.566889711786082e-17	2.109074796885226e-16	2.6548422403672166e-16	-1.480434518743998e-17	-3.375931231079101e-16	-4.733838593665213e-16	-3.113906247899301e-16	3.9600172391169377e-17	4.534993005620963e-16	8.764567942411555e-16	1.1021467425121039e-15	1.2220650057325872e-15	1.3032931809991365e-15	1.6634412954763592e-15	2.2424997011451926e-15	2.6522527476130603e-15	2.7058292865510332e-15	2.2818044678580085e-15	1.805752322290543e-15
199	-1.243939073528426e-15	-9.503968979029154e-16	-5.077147810732626e-16	1.307909098688053e-16	8.706052413786086e-16	1.3060276199384952e-15	9.17719471618664e-16	1.8178860291728715e-17	-1.0384756698471742e-15	-1.5977039253678178e-15	-1.6486997086475915e-15	-1.5620367674127656e-15	-1.7156141466813264e-15	-1.8716970359073054e-15	-1.9972475559214186e-15	-1.9374987653057197e-15	-1.8706428826867753e-15	-1.910817845824316e-15	-1.9956865833692392e-15	-1.756577166818229e-15	-1.123628819074294e-15	-1.1208101337787474e-16	5.701014108753847e-16	7.249781220173424e-16	5.948658070183445e-16	3.0822606929672178e-16	-1.5226322612822606e-17	-2.734960419584812e-16	-3.4121313354103953e-16	-2.7689698452495223e-16	-8.741475986103083e-17	-8.030762674749723e-19	-1.4189745060876013e-16	-4.812335117918732e-16	-7.900081365958515e-16	-1.0989119868100869e-15	-1.21378681066227e-15	-1.2791764059657504e-15	-9.634254653255236e-16	-3.1147445449809957e-16	3.332188165919846e-16	7.103986748433749e-16	6.053042577914172e-16	8.432695634253849e-16	1.2902486796954522e-15	1.5949345206661438e-15	1.7300383949882962e-15	1.537569023745081e-15	1.3236145478729095e-15
200	8.525760043674599e-17	8.97011853933021e-17	3.0418187085130714e-16	7.887576414422434e-16	1.1580253139805946e-15	1.0509457218861323e-15	2.8687673363882774e-16	-4.138282318900087e-16	-8.331834618420474e-16	-7.189035359469112e-16	-3.542510071951852e-16	4.8918565853676245e-17	3.5702371135529055e-16	7.54255045109363e-16	9.221145808659291e-16	7.800815289912346e-16	3.027131417311686e-16	-1.5465045324299833e-16	-3.556225525490394e-16	-2.492334357125328e-16	-2.1103050743503135e-16	-2.268913417342084e-16	-4.409323796071438e-16	-3.743460921892542e-16	-3.010548666863401e-17	1.6236467874524823e-16	-6.012103618369637e-17	-5.097974897636001e-16	-8.474291323870499e-16	-1.0114350340944885e-15	-1.0865476971725027e-15	-1.2080780472828462e-15	-1.1881381640163778e-15	-9.92355309248046e-16	-7.11770280381596e-16	-8.188055731258797e-16	-1.0179218275977821e-15	-1.2347116183294066e-15	-1.0588363496003492e-15	-7.64124007089182e-16	-6.127260404866379e-16	-7.017271317534419e-16	-8.553790150353882e-16	-3.0338091959885495e-16	4.1016279475369005e-16	7.460705146603678e-16	8.238393152802679e-16	4.1977052602302013e-16	-5.2132038811110643e-17
201	-5.21439214007942e-16	-4.547744201185958e-16	-1.855415739626142e-16	1.5570580644034835e-16	2.905510892376405e-16	2.385906887911679e-17	-4.341655912298525e-16	-9.250927098063312e-16	-1.1182906354829012e-15	-9.635474332874156e-16	-5.559327313531481e-16	-7.475836767835095e-17	3.0242041010748794e-16	6.431478399385483e-16	7.7343520920089e-16	7.618955581054984e-16	5.165405960215886e-16	7.999753574285251e-17	-3.1118570388257717e-16	-5.424780195497007e-16	-5.768089251594322e-16	-6.753859589525758e-16	-5.966538053245283e-16	-3.269966392527527e-16	1.527695110522427e-16	4.970502859717001e-16	3.263171155126497e-16	-8.084385166844321e-17	-4.972959991976718e-16	-5.432944613103877e-16	-4.253141691576077e-16	-3.666276746827362e-16	-3.567777838623032e-16	-2.8893106677544097e-16	-1.2847259225810808e-16	-1.3596124933928143e-16	-1.1527375338011497e-16	-1.442042806058309e-16	1.8235388247548913e-17	1.9338435289754875e-16	2.9743416858634885e-16	2.0196350140613428e-16	2.4817194756329227e-16	4.395565517624301e-16	7.461145730418836e-16	1.0450476679014457e-15	1.0271544285104108e-15	7.217136988022548e-16	3.56588450617608e-16
202	8.840367955911239e-16	8.658593153589467e-16	8.801396356834501e-16	9.176920927571414e-16	9.604992170820127e-16	8.299942663324389e-16	5.957044002160677e-16	4.140125037171734e-16	3.6144303878914033e-16	3.9341944327355295e-16	4.1929337254212536e-16	4.921202704781367e-16	6.866948502759429e-16	1.008120773419737e-15	1.2057692609854606e-15	1.1773417955547731e-15	9.845138660768849e-16	7.130497767838591e-16	5.352541934353118e-16	3.8877897391881216e-16	2.8536992749110343e-16	1.8589400785135568e-16	2.496919140382568e-16	3.2596081882283205e-16	4.025147486477753e-16	4.0384559031396526e-16	3.7090863317578247e-16	3.5459837492755203e-16	2.801253867925057e-16	1.7272104324572378e-16	1.1317834406521696e-16	1.57624744597823e-16	3.335343207949805e-16	4.331049319644836e-16	3.1176900929938213e-16	1.04825409478657e-17	-7.730810859402649e-18	2.498432958879523e-16	6.32149774316597e-16	6.729316899808914e-16	3.9981535595045103e-16	2.0599354803232132e-17	-1.4811552856051674e-16	5.954738477567334e-17	1.9372953326362767e-16	2.365499743675647e-16	2.7901497565153404e-16	3.3553212749621595e-16	4.3040178881225683e-16
203	-1.7453192838116741e-16	-1.5448990362442365e-17	-2.991230334404066e-17	-1.4113116752136146e-17	1.734730991891686e-16	2.7332193522517603e-16	-1.5508673269688507e-17	-5.396802654030219e-16	-9.98865219710596e-16	-1.0385525804706484e-15	-9.136710763421612e-16	-1.020589904366203e-15	-1.2947797271396392e-15	-1.3917044341625093e-15	-1.1429787037386184e-15	-7.662049304824367e-16	-5.963860775568287e-16	-6.089059527912671e-16	-5.140433600844119e-16	-1.7887468337684385e-16	3.0073278400444654e-16	6.120224087746737e-16	7.957578796120992e-16	9.316870479349178e-16	1.191802856304508e-15	1.4459024175608204e-15	1.47556327934687e-15	1.2398714559846125e-15	8.878432418272068e-16	8.03237479591609e-16	9.45853757409193e-16	1.1545954644713528e-15	1.089848007978337e-15	8.633575896032927e-16	7.209252914672468e-16	7.619036368328272e-16	9.020162149294404e-16	7.436772183521829e-16	4.386528047045706e-16	2.690317427445729e-16	4.231750600670141e-16	6.720660936836496e-16	8.303252084147356e-16	8.255022834880128e-16	8.8330859440654685e-16	1.0106414060211145e-15	1.008342505134801e-15	8.846429391583601e-16	7.440890784553085e-16
204	5.461286151235358e-16	6.929690800609873e-16	1.0088394956910622e-15	1.321007494644493e-15	1.3267128294850005e-15	1.0261067783153755e-15	5.2990539885153735e-16	2.424995564984107e-16	1.7436703692450899e-16	2.454581913439442e-16	3.211928082860758e-16	5.484108009652196e-16	8.886273488802444e-16	1.1165990936459542e-15	9.253766471633801e-16	4.82449415363467e-16	2.5056249605672347e-16	4.736920656576673e-16	8.425608517245193e-16	9.649441228207287e-16	7.577986830782426e-16	6.631132683291194e-16	7.365424502045579e-16	9.081598012871613e-16	8.372550687354161e-16	4.771521864350165e-16	2.037597677239227e-16	2.2232194997328136e-16	5.527250943990386e-16	7.408640346852725e-16	7.771738454225281e-16	7.497213205061455e-16	8.878848455347339e-16	1.081245797575647e-15	1.207148562424066e-15	1.0900143619191127e-15	9.668269281055566e-16	8.778177271087388e-16	7.322005685177742e-16	4.255167014506374e-16	1.4394287397359767e-16	2.368465451135286e-16	6.753180462197099e-16	1.3123063867800511e-15	1.5492262754601572e-15	1.3617030136322352e-15	1.233204224250929e-15	1.3139755326743449e-15	1.5702758250926321e-15
205	2.5659449533940896e-16	3.3828381680930716e-16	3.0941657797157945e-16	1.413789360402775e-16	-1.5418943505320728e-17	-1.3176938617987042e-16	-2.824331682498155e-16	-2.5581463155881095e-16	-2.520915871376125e-16	-8.108798855015664e-17	8.344275434947277e-17	2.28535725490773e-16	2.7629467458238384e-16	2.0741256573711807e-16	-2.777621662364445e-18	-3.5800152884582005e-16	-7.392416240056109e-16	-9.349783846155557e-16	-8.092839684044558e-16	-4.544033101448951e-16	-1.3735811919623093e-16	1.264295311301222e-16	2.8243999195627605e-16	4.9842893972460135e-16	6.804804969371242e-16	5.808845405685656e-16	2.9321635979447977e-16	-3.8589044126985116e-17	-8.931556990387014e-17	6.288383255759969e-17	2.5462483932646223e-16	3.26757832679626e-16	3.2552189430683075e-16	3.5924626657999166e-16	3.1145110445549064e-16	1.9664921744394161e-16	1.1768547330502927e-16	9.352462777220752e-17	2.8156828748277697e-16	4.349390930131578e-16	4.937514313807961e-16	3.661512988917514e-16	1.5656885521028382e-16	2.9861287837730277e-16	4.824109335767115e-16	5.031762238213163e-16	6.365012294016774e-16	7.452798777367033e-16	8.807664314468238e-16
206	4.243106592174179e-16	4.892554224334644e-16	6.481156745026387e-16	7.265957846439045e-16	5.92317635936557e-16	4.026051997743451e-16	3.321905006293069e-16	3.5317806584346527e-16	4.1000194122681203e-16	4.136923925942104e-16	3.3425709465632004e-16	3.865305082199663e-16	4.613501602669439e-16	4.525965889830625e-16	2.475153113708595e-16	1.0381761221667368e-17	-6.3424581350613e-17	3.4584139130081535e-17	1.1496454570344277e-16	1.3141187433704505e-16	2.0144630843416995e-16	4.465603091214512e-16	7.60577339239116e-16	9.396425920140192e-16	8.992764246070277e-16	7.258784588641595e-16	6.736761842547459e-16	6.95973927781948e-16	7.873335732749114e-16	7.241372653524955e-16	6.7589818435576405e-16	7.33487166191336e-16	9.528095540326468e-16	1.103973916092779e-15	1.0924339514149906e-15	9.188743876917106e-16	7.398522689380893e-16	6.810185680372317e-16	5.322648226918657e-16	2.867658784069447e-16	6.614513922666761e-17	2.2060081721717234e-16	7.374165804996006e-16	1.1373823623436224e-15	1.2036011270793605e-15	1.1299129865520725e-15	1.2107748819830134e-15	1.4669373757007655e-15	1.6402384854705463e-15
207	4.172269496581211e-16	4.480890775837938e-16	4.3859945414661483e-16	3.589321141843065e-16	4.705384481084161e-17	-2.6138715079060834e-16	-2.9035897645102926e-16	-1.23746626250792e-16	2.260381409616977e-16	4.2048203390005373e-16	3.792061231172044e-16	2.763487924022091e-16	1.3275145751717781e-16	-1.5851575713900687e-17	-1.9967836868546306e-16	-3.3707914789859273e-16	-3.6388178312048006e-16	-3.1264319085255014e-16	-3.4999742741582123e-16	-4.753397373142675e-16	-4.756259451821539e-16	-2.307868428450718e-16	2.500257902792323e-16	6.809865736165703e-16	7.782949000375395e-16	6.663656896607847e-16	4.985835156009489e-16	4.380782749299689e-16	3.752580417111286e-16	2.772462095976579e-16	2.543348639953742e-16	3.8932444305276595e-16	5.979657112304149e-16	6.791907710052414e-16	6.227777160642299e-16	5.512726621956055e-16	5.215624595396638e-16	6.001080369699632e-16	6.091469303261109e-16	6.472741140426293e-16	6.427613809254045e-16	6.914145043529194e-16	8.258878450880122e-16	6.961695512322955e-16	5.912971423187719e-16	7.014459040328712e-16	8.479729375201545e-16	1.0301712491899956e-15	1.1727566766012174e-15
[truncated: 152 more columns]
