# Supplementary material for: Neural dynamics of phoneme sequences reveal position-invariant code for content and order
Source: Nat Commun. 2022 Nov 3;13:6606. doi: 10.1038/s41467-022-34326-1 (PMC9633780; doi:10.1038/s41467-022-34326-1)
Supplement: Supplementary file 4 — Source Data [file 41467_2022_34326_MOESM4_ESM.zip › source_files-sept/sup_fig18-fig45/supp_fig34-base_onset_coefs-.csv]

	t0	t1	t2	t3	t4	t5	t6	t7	t8	t9	t10	t11	t12	t13	t14	t15	t16	t17	t18	t19	t20	t21	t22	t23	t24	t25	t26	t27	t28	t29	t30	t31	t32	t33	t34	t35	t36	t37	t38	t39	t40	t41	t42	t43	t44	t45	t46	t47	t48
0	-6.07828970519916e-16	-7.109538529946709e-16	-5.425075269835522e-16	-4.786137705953131e-16	-5.610525427030669e-16	-8.727649159930461e-16	-1.1601208003795001e-15	-1.0361965873946997e-15	-6.623438444253216e-16	-3.0621015594310143e-16	-2.51536085447746e-16	-3.994840442302658e-16	-4.1055895356341517e-16	-2.480595447900557e-16	-1.6966092681012214e-16	-3.1262921342749074e-16	-4.856291772213956e-16	-2.7245822943201573e-16	2.1121861033154612e-16	7.37668711483273e-16	1.0617642522258664e-15	1.0692838156899525e-15	1.012692471188881e-15	8.35304909028349e-16	6.119066386448398e-16	2.3380004582736887e-16	-5.028175227663693e-17	4.9113174378422017e-17	3.3943713316405786e-16	5.060791210026013e-16	4.0812767730711923e-16	1.241474584067779e-16	-8.796712944647436e-17	-1.5181218785047502e-16	-1.729742970993048e-16	-2.477120640574295e-16	-3.0300712561069e-16	-4.2120714413743603e-16	-5.889394033101581e-16	-9.777380791473401e-16	-1.4378779317919535e-15	-1.7259434702630517e-15	-1.5949964707587263e-15	-1.4132128719113674e-15	-1.1925900192403669e-15	-1.4603651065686548e-15	-1.783030904149988e-15	-1.8371984902588973e-15	-1.6518485238966724e-15
1	-4.510597773192922e-16	-4.839170515749634e-16	-4.001356646939684e-16	-3.3901844848832904e-16	-2.9243634155392907e-16	-3.3514812528412785e-16	-4.0956476796416257e-16	-4.520985502937218e-16	-5.187876208008142e-16	-5.045356332656714e-16	-4.870496285511618e-16	-4.1652642288970783e-16	-3.7072668961507445e-16	-3.274822186294607e-16	-3.193433213452533e-16	-3.786379961134179e-16	-4.473047394550177e-16	-4.2513038671918316e-16	-1.6096379890912018e-16	2.52413340685925e-16	5.659995619052473e-16	6.035075818178567e-16	3.8898686499113183e-16	1.1257384411332633e-16	-1.3730424674465046e-16	-3.4428359248758416e-16	-4.713895477421033e-16	-4.376294064485794e-16	-2.962963414547729e-16	-1.2743947166893558e-16	-1.4791504855167428e-16	-2.324133870068527e-16	-3.861929212744209e-16	-3.910396781112859e-16	-5.386949950233374e-16	-7.039135528433591e-16	-8.203565003670879e-16	-7.159715554977978e-16	-5.509946478799837e-16	-5.165311610469104e-16	-7.112002906634391e-16	-9.089895855278691e-16	-8.758707291650013e-16	-6.689235223278867e-16	-5.953669537970972e-16	-6.89232015423039e-16	-6.893941011201028e-16	-4.2431000907939423e-16	1.9694112271367967e-17
2	1.1106417460810428e-17	5.944000188589874e-16	8.574531978035132e-16	4.80707100140664e-16	-1.744439854261115e-16	-5.364594843954836e-16	-3.928125361747211e-16	-5.691683475119656e-18	3.823630316837467e-16	5.290541902782308e-16	3.120327469600861e-16	-1.6378487870992718e-16	-4.72257033027623e-16	-4.0605067992422793e-16	-8.190771935676883e-17	1.2360570560718746e-16	1.656410149758976e-16	4.352194398524384e-16	1.0768243318726544e-15	1.669416196059259e-15	1.615617155803345e-15	9.79489315901848e-16	2.5513389563829985e-16	-2.3363448663082753e-16	-6.673397638343381e-16	-1.2703235487437322e-15	-1.7504612798434334e-15	-1.6654323875454389e-15	-1.1563138233907825e-15	-7.633340129009087e-16	-8.125279426583104e-16	-1.0175158950254816e-15	-1.1002031775232172e-15	-9.254221188068605e-16	-8.610807128175919e-16	-9.153254654147107e-16	-9.755500745123728e-16	-9.384540569216878e-16	-9.210950743394452e-16	-9.823455735836281e-16	-1.0482798553760184e-15	-9.7310690415937e-16	-7.640561885426601e-16	-4.837551560966525e-16	-4.53326098893865e-16	-5.878971775343603e-16	-9.528436635919504e-16	-1.155175741503418e-15	-1.0510046789279844e-15
3	3.727178197303416e-16	5.690275964040159e-16	8.175884205981272e-16	8.564752378214776e-16	5.986401653066562e-16	2.334246745680114e-16	1.3890612905922231e-16	4.152699653775457e-16	7.748562619150133e-16	7.916465022000135e-16	4.927070387333434e-16	1.170456448781219e-16	-7.54726502620898e-17	-9.410509780102265e-17	-8.145544511251939e-17	-5.589523825134757e-17	9.106702685309726e-17	3.717863157858675e-16	6.799577995447058e-16	8.057583923219335e-16	7.168981098763696e-16	5.848221125551236e-16	4.916765227620496e-16	2.9919118996020317e-16	-1.1113543855237104e-16	-5.862509960122306e-16	-8.150033933874872e-16	-6.242913296644794e-16	-1.97276034967361e-16	1.7991399259963599e-16	2.7466153434459777e-16	1.7330731855410924e-16	-1.0821079210133178e-16	-2.3729049563492093e-16	-3.5540087455354364e-16	-3.438923640498624e-16	-2.8653795978182236e-16	-1.8303531515917514e-16	-1.8399053211220205e-16	-2.904068489544263e-16	-4.711561580679198e-16	-5.595965957366519e-16	-4.0986735247291365e-16	-8.548594578090619e-17	1.41157499521113e-16	1.2853234578018429e-16	-6.235153719441604e-17	-1.425711426787797e-16	1.4687926142144036e-17
4	5.530433150287082e-16	7.257779218081512e-16	7.663348365171209e-16	6.732366419336842e-16	5.325871417581447e-16	5.959184422817184e-16	7.629484450372858e-16	8.6888073280892335e-16	8.984171454921832e-16	7.363614713368205e-16	7.179703273863666e-16	7.017071137739722e-16	6.522544319645624e-16	5.01743654121746e-16	4.673870024750093e-16	6.844305383583752e-16	1.1408951226356093e-15	1.5682412979665063e-15	1.8007853994713723e-15	1.7337836790751322e-15	1.4471677706663972e-15	9.641645511681608e-16	3.8420764039043435e-16	-3.3935514510012947e-16	-1.0376207481806903e-15	-1.2997023714910074e-15	-1.1575475590552599e-15	-7.319649494887742e-16	-4.140232284871336e-16	-1.8136895884853032e-16	-4.64726607812415e-17	8.732885723738361e-17	8.898674509684701e-17	1.0566433766201604e-16	1.524399054149205e-17	1.9138123337858483e-17	2.7416973013015968e-17	6.48049935025913e-17	3.383663455845185e-17	-1.5662109757492874e-16	-4.769322334694791e-16	-7.999448902553766e-16	-7.586460623978264e-16	-4.965179137108735e-16	-1.3200966090459537e-16	-1.256219768567917e-16	-3.1078066152106145e-16	-4.673385607663565e-16	-3.166422544452887e-16
5	4.955387211179988e-16	3.802089416159764e-16	3.91795221843779e-16	5.163106934402269e-16	5.102558253058873e-16	4.685317481019415e-16	5.00022408081755e-16	6.544188602894166e-16	1.0458502758950658e-15	1.2751707091472546e-15	1.325693654719641e-15	1.2178472434158e-15	1.2323087743329817e-15	1.3505527349816603e-15	1.4926924017342836e-15	1.504828566778399e-15	1.4561494647950118e-15	1.5654237295181344e-15	1.86697664354728e-15	2.04198129610502e-15	1.700170450036051e-15	9.611970449535365e-16	2.1137003926128754e-16	3.7795242012306306e-17	1.4680706825764274e-16	1.9099774665498512e-16	-5.462383625934104e-17	-1.3619149186656365e-16	2.2088088305547765e-16	8.90507699419025e-16	1.21396671868486e-15	9.29330036997277e-16	3.733135216661299e-16	3.0980970970824394e-16	6.294064194345706e-16	8.493655515880713e-16	5.994557105819248e-16	1.3592046004890056e-16	-6.550669263083571e-17	7.054402718804047e-17	6.709468572687774e-17	-2.434717303871453e-16	-6.182226302276702e-16	-5.324576929230766e-16	-3.27627629853072e-16	-2.1043430865671144e-16	-6.744561870993352e-16	-1.1791001657181432e-15	-1.350572665271726e-15
6	-3.8694087699991575e-16	-6.891767001701423e-16	-9.205044916122637e-16	-9.319786241844711e-16	-8.231450276413135e-16	-7.571962790466928e-16	-7.829605415301666e-16	-6.721804043293619e-16	-4.17383833643023e-16	-2.501576050699592e-16	-2.30580552253404e-16	-4.538449808067196e-16	-6.645448299717374e-16	-7.002775057213406e-16	-5.75741259553474e-16	-4.918771452081893e-16	-4.76920419964267e-16	-5.477159684685624e-16	-4.0713696535292547e-16	-1.5165253155976423e-16	2.846198426414376e-17	-6.869192827981783e-18	-4.102630823252493e-17	-1.2665464351454415e-16	-2.2090752548976355e-16	-3.785900122324859e-16	-5.481149685581709e-16	-6.056434457613709e-16	-4.847503407385621e-16	-2.413717984301066e-16	-1.178151019041554e-16	-9.659200801475806e-17	-1.3295847681279176e-16	3.3945177674674975e-17	2.458244120617221e-16	3.322546703356285e-16	1.6025073713834867e-16	-1.5610116588258968e-16	-3.660456679258885e-16	-4.216937250810026e-16	-4.499858424026385e-16	-6.938785294200763e-16	-9.126919309099433e-16	-1.1148929002893575e-15	-9.470313560774133e-16	-8.98280050674323e-16	-8.001174916548784e-16	-8.213325315950162e-16	-7.744554292252707e-16
7	-3.3444260721534703e-16	-6.27728750789344e-16	-8.734714892952413e-16	-1.097741761908408e-15	-1.1874549642987913e-15	-1.1604712103107395e-15	-1.0538304721704833e-15	-6.951523160282979e-16	-3.5964849652953923e-16	-2.848101572769448e-17	7.319439555927626e-17	5.286034413742831e-17	-5.824468714609146e-17	-1.4499410521753871e-16	-2.638239379107953e-16	-3.6520259884533934e-16	-3.293310818270787e-16	-5.91437712106685e-17	2.270184618509059e-16	4.0963638314907066e-16	5.427443611398974e-16	5.21368642716433e-16	5.218726924212981e-16	1.1291223491107867e-16	-3.3003564203443513e-16	-7.098107003118968e-16	-7.991758660427153e-16	-8.174767226597585e-16	-8.423201158518727e-16	-9.786272852597725e-16	-1.0059459474458828e-15	-8.75431787709918e-16	-6.532074560773056e-16	-5.282019424020379e-16	-4.616237656625359e-16	-3.6683460967548683e-16	-3.1423501956158613e-16	-4.4286115254810287e-16	-7.495887855601278e-16	-1.1991390434544698e-15	-1.4414040076480104e-15	-1.4848295740962397e-15	-1.1036823407499695e-15	-7.913951684062432e-16	-3.3873637718508315e-16	-3.990204259592008e-16	-3.096201093370103e-16	-1.8010099954582739e-16	6.229528771797051e-17
8	8.969262638456831e-17	-2.7880324864463286e-16	-8.378591991497175e-16	-1.0693339654400795e-15	-8.501239963293982e-16	-4.763183923392829e-16	-3.0366121819039333e-16	-2.0616099088656734e-16	4.798036578938012e-17	3.223637536245855e-16	3.262203982216397e-16	-9.807550668700299e-17	-5.088709662373133e-16	-4.4146801201961454e-16	-3.298412256312966e-17	2.452853299104073e-16	1.0991734676019096e-16	-1.5351384821245914e-16	-1.7622496707074834e-16	4.485710750410663e-17	2.6352801857153637e-16	2.0611473903011499e-16	5.982458868580505e-17	5.08653981894304e-17	1.7536463389010885e-16	2.9907842897251415e-16	1.5867463976962658e-16	-1.0664785887042787e-16	-1.8012294499867377e-16	-1.1854751614054583e-17	2.1883177787070216e-16	1.4851798930810882e-16	-1.1460308286276419e-16	-3.349787782800109e-16	-2.1432825045910107e-16	-1.5786044189329282e-17	-2.812839842669137e-17	-2.9661741037397963e-16	-4.825432098763623e-16	-4.955909877279263e-16	-4.049271760769677e-16	-5.127078816892551e-16	-7.588859711146134e-16	-1.0314327431923025e-15	-9.23096270186078e-16	-8.084430248420547e-16	-7.009213765397764e-16	-7.1527504711317985e-16	-7.318380715114988e-16
9	-9.514595188786193e-17	-5.786708852111614e-17	3.272739703729826e-17	7.66756192729033e-17	3.1307994261479774e-17	-4.5776817367142846e-17	-1.5503716995295758e-16	-7.445053001146668e-18	2.923570192315849e-16	5.494154439628054e-16	5.560692510018978e-16	2.182038440893269e-16	-6.951509669520398e-17	-6.23949297083108e-17	1.1017410629000288e-16	1.0141837150864067e-16	-4.387510040784417e-17	1.4442745568341013e-17	5.131422702688996e-16	1.0237653137521068e-15	1.1116471926941502e-15	6.906549414639255e-16	3.9592546869325076e-16	1.7748113171954172e-17	-3.982454293048502e-16	-9.836782134017356e-16	-1.3453090825108412e-15	-1.0872390583971852e-15	-3.77803667241787e-16	1.4840158675917246e-16	1.6062878057431527e-16	-1.1986442402563185e-16	-2.9113841119030105e-16	-1.0072933425058852e-16	7.184104782389805e-17	-2.020865890074035e-18	-2.654499077450095e-16	-4.974216167887502e-16	-5.112908190422397e-16	-5.157690496767066e-16	-6.436219982023878e-16	-9.183411156485072e-16	-7.918264969408332e-16	-4.365350721750598e-16	2.0250420379417783e-16	1.3760494301460474e-16	-1.978215503493893e-16	-4.521989073901231e-16	-1.381433143917395e-16
10	-6.110661745317492e-16	-6.821416925330505e-16	-5.285274190296189e-16	-4.3054894895887396e-16	-5.599761326159988e-16	-8.545602098307874e-16	-1.1130191173985344e-15	-9.01366422551803e-16	-5.154008448971979e-16	-9.28750936170364e-17	4.603881763930214e-18	-4.668705910688104e-17	-5.173122787042364e-17	7.077175392229884e-17	1.0512960335706857e-17	-3.701100652247182e-16	-7.43484574033356e-16	-6.383367037264473e-16	-8.708551464251115e-17	4.764354600853965e-16	7.662763982627408e-16	6.325262605099695e-16	6.085257356933788e-16	1.8300402342166234e-16	-2.9757938269953715e-16	-8.331815187150842e-16	-1.0542513669800615e-15	-8.69372771392152e-16	-4.1643255116654047e-16	-1.1757235458026247e-16	-1.0511612532021222e-16	-3.644357091413659e-16	-7.459001864306295e-16	-9.20658187958294e-16	-9.428398234232457e-16	-8.205799694893305e-16	-7.475691969317083e-16	-8.364228225636579e-16	-9.404348644100376e-16	-1.069489819416505e-15	-1.1044731692623093e-15	-1.205428774730665e-15	-1.008827530992743e-15	-8.677049293005267e-16	-3.665560056583805e-16	-3.2209803611759596e-16	-1.0283826508560469e-16	1.4678356882803243e-16	5.505286275851826e-16
11	1.640449512820061e-16	2.6658959446483556e-16	3.356705615842005e-16	2.3680696872723594e-16	1.3863451482473973e-16	3.1843462786569687e-16	6.77502307003616e-16	1.0040846862465492e-15	1.011980746110927e-15	8.706460416750913e-16	8.220796487572076e-16	8.371142302915334e-16	6.896936271974182e-16	3.66933082196165e-16	1.6525275335879845e-16	2.939378987577484e-16	6.586144043664563e-16	9.279715305289236e-16	9.293496447614669e-16	7.341705217066712e-16	5.689484773259204e-16	3.9319275633616203e-16	2.0369873645510464e-16	-4.426934810143178e-16	-1.0517910769744649e-15	-1.322535875383603e-15	-1.140024843814679e-15	-7.554036762528364e-16	-4.919323409039817e-16	-3.8816229355973544e-16	-3.508907903783048e-16	-2.547420591437675e-16	-1.6571127446435736e-16	-5.590550199001127e-17	-3.206289659209697e-17	3.323509380895097e-17	-1.3198074272514375e-17	-1.3034430066967337e-16	-3.291411835399316e-16	-5.700657881158545e-16	-7.413726051036245e-16	-8.621468510269793e-16	-6.171116520006548e-16	-3.11557019080699e-16	1.3374563883871365e-16	1.0290258344027115e-16	-4.216977183614309e-18	-1.5238030984855884e-16	-3.827005117578788e-17
12	-2.494359659096627e-17	-2.3217488950867706e-16	-2.3760222821459276e-16	-5.1473829136687766e-17	1.196615860208955e-16	2.0536974536412939e-16	1.8805277279349039e-16	2.5577784311642067e-16	4.1356726113734143e-16	5.342205420371962e-16	6.332632849243963e-16	6.168117733576356e-16	7.141186156737185e-16	8.485224791544855e-16	8.947673558268805e-16	8.316812436099081e-16	8.120551745050596e-16	8.653145101057794e-16	8.934452308004771e-16	6.406236870454056e-16	1.6204295804487754e-16	-2.837337686111709e-16	-3.6767680162290646e-16	-4.0716264926577043e-16	-4.3165743653205634e-16	-4.923552673112711e-16	-4.191190675552028e-16	-1.1583903979845992e-16	1.8105607332211962e-16	3.284024802022414e-16	2.3752618006671065e-16	8.399936333548292e-17	4.3287858575465305e-18	1.5214257354563986e-16	3.7396315625705073e-16	5.816914678458838e-16	6.323884892593769e-16	5.614850582142636e-16	4.0459720160525534e-16	1.3825665192326723e-16	-1.230127526061947e-16	-2.8301618820117404e-16	-1.342890571302865e-16	-7.318930985114032e-17	2.7052022377676544e-17	-1.2473057595907017e-16	-1.4968052101652025e-16	-1.1931219779597534e-16	-1.707411902874093e-16
13	-6.843764723042419e-16	-1.4437983459594803e-16	3.841765714236768e-16	3.4597311953267896e-16	1.9885486024113057e-17	-2.3943738825758033e-16	-2.5519668943846562e-16	-2.9226020300334064e-16	-6.076188318473105e-16	-8.960481796115619e-16	-1.097937739971419e-15	-1.0998570969302874e-15	-1.098694174991858e-15	-1.2378667205835876e-15	-1.473191030009634e-15	-1.4662188379918646e-15	-1.0990164843018426e-15	-4.694910035701122e-16	-1.2490040642830775e-16	-1.6391241682015582e-16	-2.946171290717853e-16	-2.491844881292814e-16	-1.68715379396945e-16	-3.178307966806002e-16	-6.46155234279055e-16	-9.429358724229784e-16	-8.418095443901091e-16	-5.384701591284173e-16	-3.606207193599706e-16	-3.184545598532921e-16	-2.500232130498728e-16	-6.833048725730558e-17	-2.0508173667168146e-17	-3.891378418157987e-16	-8.999146310989089e-16	-1.0166164146215566e-15	-7.710167512628844e-16	-4.787125199789179e-16	-5.634226138739473e-16	-9.62466126652216e-16	-1.1933321617244164e-15	-1.030277724179282e-15	-7.337671671999033e-16	-7.169752622865852e-16	-1.0074688628338505e-15	-1.1720863122426092e-15	-1.0113310660466338e-15	-6.887933914651736e-16	-4.790407378848059e-16
14	2.771281294239115e-16	6.652489616778102e-16	1.0907738862409883e-15	1.1943174769125423e-15	9.680498514700836e-16	9.288438483581004e-16	1.1484291409924724e-15	1.2997794517438085e-15	1.1325214304451371e-15	7.967519303254273e-16	6.432639465987431e-16	8.75684277488915e-16	1.1668476701277302e-15	1.149097038262503e-15	9.139208095459194e-16	8.966750199825048e-16	1.2181618304688282e-15	1.7672533795915474e-15	1.903440059745787e-15	1.6557738337798623e-15	1.335825438810704e-15	1.1315561658091262e-15	8.583280271410703e-16	2.8095517251789656e-16	-3.1516159249386447e-16	-5.929151424600349e-16	-4.234607733959078e-16	-2.725795776642427e-17	2.1742713659799427e-16	2.906900063140952e-16	3.0982732950192534e-16	3.3612096926713727e-16	3.525049598357628e-16	2.671662244105621e-16	1.7732239761732918e-16	1.763523972494802e-16	1.529177604946131e-16	1.0632941293648121e-16	-1.0190475484503569e-17	-2.1235208654198879e-16	-4.287580667155238e-16	-6.356970872353255e-16	-7.156405905495869e-16	-6.844507224207738e-16	-7.229348518049723e-16	-8.503923393369102e-16	-1.0317397438406836e-15	-1.1598136438071436e-15	-1.2766354020544244e-15
15	9.842983490675764e-16	1.3399930000802447e-15	1.7658173142042167e-15	1.85800861188248e-15	1.5612295523701908e-15	1.2468322247238273e-15	1.0990238302867967e-15	1.1970419210333763e-15	1.1235601172395515e-15	8.573140658996595e-16	5.230396699930575e-16	3.4375379025695386e-16	3.308532350079383e-16	3.388912994514691e-16	3.1093208581859413e-16	3.7496053215476734e-16	6.696327962558287e-16	1.3089251021456433e-15	1.8300795160695428e-15	1.8813478646625084e-15	1.4947837254784338e-15	8.767947701424365e-16	6.644361543579839e-16	3.025474690736326e-16	-9.701475382125662e-18	-4.2499177412578016e-16	-6.248120136961272e-16	-4.767513998043869e-16	-8.531008712400803e-17	9.370992411995429e-17	6.060260148252248e-17	-6.885916907997101e-17	-9.406216904066699e-17	-4.747493855595306e-17	-9.885511025248082e-17	-1.7692765323697235e-16	-1.5313590793304217e-16	1.75984326453257e-17	1.115117222449413e-16	-8.891753017740794e-17	-3.500738415199645e-16	-4.575707839916313e-16	-1.196857410810178e-16	7.913856683284681e-17	2.8920266636652566e-16	-5.865878763986304e-18	-5.960076317012269e-17	5.646832056607874e-17	2.0472355918006333e-16
16	1.1276197513693805e-15	1.0318166210869982e-15	9.816296692242511e-16	9.592695208030596e-16	8.98837739835386e-16	8.984289461542083e-16	8.142699760949928e-16	6.60294761081278e-16	3.331083695777552e-16	1.8002066453258531e-16	1.9933533040289407e-16	4.752177972914736e-16	8.319953469430766e-16	1.0468383794503834e-15	1.1794052949043499e-15	1.3247474316940943e-15	1.4806545280959103e-15	1.5052599243492838e-15	1.367213181246557e-15	1.2526930819580495e-15	1.3759653702949164e-15	1.6520616963761224e-15	1.88590870254213e-15	1.9134014097900025e-15	1.840942465815871e-15	1.860557408701056e-15	1.9422869477719026e-15	2.0449641629419787e-15	2.0039437333384752e-15	1.79956022025117e-15	1.5837442178529143e-15	1.4288229336117619e-15	1.4551230771202354e-15	1.4988598679615208e-15	1.5739100847523925e-15	1.565405909293396e-15	1.518640894819083e-15	1.502030330779398e-15	1.6081978418850364e-15	1.7255661252056243e-15	1.816498584555581e-15	1.896645931800094e-15	2.0548501428143e-15	2.2541418290612244e-15	2.5526663547120125e-15	2.5898177025686384e-15	2.763829665709538e-15	2.9982902496211267e-15	3.0625182870281368e-15
17	-2.8336030633017e-16	-6.149294274871264e-16	-7.345222498101675e-16	-5.616417084952168e-16	-3.3801286976371794e-16	-3.3833279034770273e-16	-5.028931338634773e-16	-3.7328536834493663e-16	1.2124694442075002e-16	5.581673799551413e-16	6.4120323712792375e-16	3.4823959757066457e-16	2.1962043947652324e-16	4.56645671290512e-16	8.077259827546939e-16	8.774020048237595e-16	6.770066662468318e-16	5.437865634074804e-16	8.235679032579678e-16	1.2989276141739088e-15	1.590267664687213e-15	1.5229571808158087e-15	1.3021433261911154e-15	1.113021959153889e-15	9.176629963443464e-16	6.266675306144544e-16	3.086238085275362e-16	1.6859434843131708e-16	2.935768285493375e-16	5.359328538662755e-16	6.140671230751083e-16	4.719395601320775e-16	2.7857747366259243e-16	4.2508704171874663e-16	6.76853238581422e-16	7.031672084387985e-16	4.495099866054708e-16	7.229421886778352e-17	-4.9830515572425065e-17	-1.848297609658494e-18	-9.142420021794637e-17	-4.722293826587424e-16	-7.703844038007644e-16	-8.124560634173894e-16	-5.597668116937044e-16	-5.575565680242927e-16	-7.407478063365684e-16	-8.632239829108106e-16	-7.078074206609373e-16
18	-2.9829908661173097e-18	-3.8668964872316135e-17	-8.147013938047421e-17	-1.8923503135995166e-16	-3.7238669476258445e-16	-4.0789438733741617e-16	-2.3991808987322987e-16	2.1652057602122554e-16	7.052043165119283e-16	9.215600710755155e-16	8.485256198651649e-16	4.782136334737042e-16	2.4707491517013614e-16	2.95020059994096e-16	4.886159093685643e-16	5.419293842046047e-16	4.772122884831203e-16	5.386377552258288e-16	8.887710797561854e-16	1.1358618545829803e-15	9.10173302704437e-16	2.932650396466856e-16	-9.702216830142195e-17	-1.9235245210050172e-16	-2.2563049142608617e-16	-4.894314637565818e-16	-7.7824339312938e-16	-6.445526326892344e-16	-1.6567044231810542e-16	1.6271128311420244e-16	9.791885782824213e-18	-3.3977968246154035e-16	-4.3337805712134155e-16	-5.293587394673033e-17	3.4017927187440803e-16	4.2977601995968455e-16	2.485400039647856e-16	1.7541925256435692e-17	-1.3878455391232307e-16	-3.4610709279931246e-16	-6.015876937166521e-16	-7.427739117224186e-16	-4.436936474910837e-16	9.465018604480522e-18	4.801096947535349e-16	3.480313800290145e-16	2.7222365321401007e-18	-2.0281512285212305e-16	-1.3636366522202594e-17
19	5.912622354047646e-17	-2.885688930214092e-16	-5.174035411891837e-16	-5.341890650426475e-16	-5.013674246138756e-16	-4.909606727670359e-16	-4.408613060796592e-16	-2.622271419052893e-16	1.4193391486261892e-16	3.8357155118182073e-16	3.995746235197454e-16	6.618833868581065e-17	-6.252427492438378e-17	1.6255853981393354e-16	5.781778823561584e-16	7.704935904281111e-16	6.061752194655999e-16	3.4090827763390664e-16	3.63122486138951e-16	5.914777645600418e-16	6.951871359760386e-16	5.933537790023127e-16	4.054592782238751e-16	5.750054438153971e-16	7.399739858604189e-16	6.983894943628362e-16	4.3220941205956553e-16	2.5462973815499743e-16	3.9499010084809225e-16	7.395235940889161e-16	8.343468695656147e-16	6.23687290446299e-16	3.8719347517391267e-16	5.115449532733185e-16	7.830081017906324e-16	8.068737039722531e-16	5.15827422052606e-16	1.528617474986796e-16	7.300436883382496e-17	1.256250062935154e-16	-5.174752888755355e-18	-3.6050107085036464e-16	-6.593468929087946e-16	-5.988516305244725e-16	-3.590141748222165e-16	-9.307280084727379e-17	-1.9664112596075335e-16	-3.634328035486365e-16	-3.665087863911184e-16
20	-6.514447931424672e-17	-3.1774441180285813e-16	-4.353121748653823e-16	-3.261234329465091e-16	-1.239212876444198e-16	-1.1789619694024392e-16	-2.933637179589931e-16	-2.15509733272466e-16	1.046846238661445e-16	3.793240975138314e-16	3.067411273305704e-16	-1.6408905029340342e-17	7.397783190067804e-18	3.87686348991249e-16	6.133202740586583e-16	3.1708102836948395e-16	-9.928748924236483e-17	-1.5587663596769383e-17	6.552683396985384e-16	1.2328916024634189e-15	1.2156553808690722e-15	7.332564243449411e-16	4.105584581569702e-16	1.979574432491648e-16	-2.984242003848537e-17	-4.224301570036083e-16	-6.454527388869906e-16	-4.5542936512759145e-16	-1.2436502504883817e-17	2.775172631944932e-16	2.4278231434612823e-16	1.222870020393466e-16	9.027354127543319e-17	3.1433997222063753e-16	4.0792177654448997e-16	2.403421410425744e-16	-2.5633757673084438e-17	-2.5616164150829155e-16	-3.22671276970163e-16	-4.397585838853565e-16	-7.013304549240655e-16	-9.757886087130536e-16	-8.649217858021702e-16	-5.523880766049861e-16	-1.9466981094969596e-16	-3.7492808253747154e-16	-6.600237377850558e-16	-6.535586604612009e-16	-2.479019735165915e-16
21	5.226986704185793e-16	4.9190741038374725e-17	-1.1066177719045243e-16	-1.1171569532110054e-16	-2.8352802093333497e-16	-5.022090077358386e-16	-4.514936580773527e-16	1.68667440560109e-16	8.026493835886766e-16	9.087767881767471e-16	5.086743761859942e-16	1.792654682654094e-16	3.6188039956188327e-16	7.580863150792939e-16	7.711195496125968e-16	4.2277377820917005e-16	2.482460421708649e-16	6.158400735549841e-16	1.1010262095417767e-15	1.114094362736785e-15	6.599092987865769e-16	1.749447563429701e-16	1.5944546008915576e-16	7.60057569444881e-17	-1.4449845706657727e-16	-4.616781451998396e-16	-4.678500304129302e-16	-8.592632911673565e-17	3.8960526321182745e-16	5.625619489874735e-16	4.295632810653431e-16	2.4229733566166024e-16	2.0421291674195564e-16	3.449047913763863e-16	3.916377146872023e-16	2.721942699645334e-16	9.311642564809198e-18	-1.207065931785037e-16	-1.2611235083739628e-16	-2.3175053544284607e-16	-5.366934721562424e-16	-8.899331622062448e-16	-7.695510768729055e-16	-4.337821677574671e-16	1.1639750339459372e-16	7.54039373861984e-17	-1.7261218635027853e-16	-4.748446777668361e-16	-6.119771376666025e-16
22	1.218553239197809e-16	-7.609970854992941e-17	-2.04862823997101e-17	2.4125026075211343e-16	4.073132172670172e-16	2.3678656393326903e-16	-1.037752926205011e-17	3.701834525200979e-17	2.7488695576608587e-16	3.3036465466603037e-16	3.024890133715871e-17	-3.2652656369778e-16	-3.99587431922789e-16	-2.3917824035737745e-16	-1.655843468046725e-16	-3.1583916600129846e-16	-4.3808411440439755e-16	-2.7233354266051306e-16	2.2359533650804515e-16	6.807630562618507e-16	8.162028560270619e-16	6.469160041448418e-16	4.0098157298407254e-16	1.4622747539975943e-16	-1.3829440629981284e-16	-4.3649426209418647e-16	-5.870661971000445e-16	-4.256661662634513e-16	-2.5323548419301213e-17	3.3805928541221236e-16	3.980882866811714e-16	2.2949370650878186e-16	-8.080470918375934e-17	-1.5981859412895782e-16	-2.8014191362390113e-16	-4.2966068810511734e-16	-5.968838330499285e-16	-5.963862156544474e-16	-4.818999936008735e-16	-4.3518734124218925e-16	-6.69750833455506e-16	-9.68537443367275e-16	-9.563219201660996e-16	-5.589260869517801e-16	-1.3109176623346136e-16	-6.860026787254836e-17	-3.0357397380091106e-16	-3.6813689956843414e-16	-3.3278100826702524e-17
23	-9.391617509702344e-16	-8.92950581480181e-16	-1.011378758015484e-15	-1.134729402136579e-15	-1.1729129870284576e-15	-1.115163733780696e-15	-8.923131088470734e-16	-6.85472364600504e-16	-2.950293044071132e-16	5.181687369684066e-17	2.1455138445381862e-16	7.914066724617864e-17	-2.5462600846185977e-16	-5.01694663188619e-16	-4.976873790637702e-16	-3.4664817963217305e-16	-2.064549911524912e-16	-2.0384862257575892e-16	-8.761701918237905e-17	3.2936563928690954e-16	9.062555857781798e-16	1.4370378335104204e-15	1.2805815967967269e-15	1.0157076362044389e-15	4.858829126729431e-16	7.09032678115655e-17	-1.8997683103654276e-16	-2.413431225741819e-16	-3.070057220097241e-16	-2.679569066270311e-16	-4.1100092487167955e-16	-5.963777743546038e-16	-7.045528236474555e-16	-4.0968626074599735e-16	4.7468165684768294e-17	2.786039224545016e-16	-2.7372121670791017e-19	-5.658599199513231e-16	-9.507965533972916e-16	-8.433767554292281e-16	-6.620349352790901e-16	-7.942575204505597e-16	-1.3881047644380458e-15	-1.488414657716742e-15	-1.4945384306976178e-15	-9.750962561535334e-16	-9.079010981579834e-16	-1.0948462699727071e-15	-1.182580945656307e-15
24	1.4737682237761855e-15	1.0523083558168773e-15	7.073155680397403e-16	6.197778823691273e-16	5.059809832617257e-16	3.513991670426332e-16	2.290551830160141e-16	3.48563918768008e-16	5.184755542079491e-16	5.236749106585442e-16	3.4979538863964647e-16	3.286489350417692e-16	5.95723767093546e-16	9.843683905415973e-16	1.1637356285241016e-15	1.0431784025650167e-15	8.195095967428792e-16	7.466436534251368e-16	8.796499068442388e-16	1.0932392221850784e-15	1.256765839483539e-15	1.2861478726807172e-15	1.2284970162748127e-15	1.2329731706293706e-15	1.3409598500549103e-15	1.5043095784757257e-15	1.479773455519791e-15	1.2208714656009102e-15	9.345932975184371e-16	6.678794182745083e-16	5.0100051411013735e-16	2.9459888070381854e-16	1.9662145559336346e-16	2.4071684268273097e-16	4.454911493954628e-16	5.261234502231689e-16	3.5651023617121454e-16	1.495741931599918e-16	1.7295987572735648e-16	4.989884867674936e-16	9.37093121554195e-16	1.2247847796519276e-15	1.3076024835862797e-15	1.3554340554247392e-15	1.4702829860611317e-15	1.444594918619342e-15	1.4667974946149124e-15	1.4997930290901455e-15	1.6085866106509769e-15
25	9.139851801718184e-16	4.954226154380639e-16	8.826821811829679e-17	-7.07759343145583e-17	-1.937603392316113e-16	-2.0965751529323337e-16	-1.810986175868466e-16	5.868629411586686e-17	2.1470870731616987e-16	1.3475534305126297e-16	-3.5172167398849307e-17	-2.1073804813316292e-16	-4.7115363539919455e-17	3.922567918799085e-16	8.738894829094243e-16	1.1965200453341963e-15	1.3419454356376827e-15	1.323867873683288e-15	1.251717372137171e-15	1.1070786743903035e-15	1.0303419493541082e-15	1.0164845898812232e-15	1.237159664294726e-15	1.3777530105806498e-15	1.4330144033877556e-15	1.2954215264146861e-15	1.0904571947105881e-15	1.028221005864646e-15	1.0540314941679864e-15	1.0165125296661617e-15	7.887028482892147e-16	3.3812386223284713e-16	8.114235609497501e-17	1.3804354157237055e-16	5.245578260588024e-16	6.657173569674479e-16	3.4000358063613876e-16	-1.3564485790379052e-16	-1.1367210693936156e-16	3.726310556253162e-16	9.164659944145814e-16	9.786339630066327e-16	7.804210674268653e-16	4.892178250931682e-16	7.590173697830058e-16	7.8699121307758e-16	9.135607289801372e-16	9.153739232970588e-16	9.914946670845632e-16
26	9.736982109414684e-16	4.93554536044379e-16	-7.0187255941103e-18	-5.744450301366045e-17	1.1186766165232223e-16	2.8861842426919446e-16	3.070927809614373e-16	4.341685518394425e-16	6.858832556431154e-16	8.427391701007139e-16	7.425222083497718e-16	3.965707785002331e-16	2.1924878743057258e-16	4.272679973975971e-16	8.821481705930858e-16	1.2072286149993448e-15	1.1826946190880703e-15	9.495218877585018e-16	7.425592815549187e-16	6.381738216457994e-16	5.995621795531759e-16	6.806137034387892e-16	8.725226920214699e-16	1.094744903693561e-15	1.1855267787555983e-15	1.071563130323631e-15	7.739889004267635e-16	5.220340010149417e-16	2.913042666344738e-16	2.3740144534525327e-16	1.469242837640459e-16	1.1749692376283693e-17	-1.9781570793451793e-16	-1.8592795324758467e-16	-2.813442804133464e-18	2.0614821248919658e-16	1.4236849496678182e-16	-5.801575497155401e-17	-1.0502005322891982e-16	1.5829423117923847e-16	4.894782767564994e-16	3.4908434490381537e-16	-1.5166174312487212e-16	-4.2713680008323657e-16	-1.8077007589645671e-16	1.8435302120245678e-16	4.0592397568942353e-16	3.171262600811605e-16	3.6750780999529926e-16
27	5.302032020074012e-16	6.847605079540976e-16	3.740604866744776e-16	-5.423472166201015e-18	1.3010532058166798e-17	2.863285890392104e-16	5.181886586551861e-16	6.745999642632892e-16	7.286498775198793e-16	9.064064987375653e-16	1.0613581329811526e-15	1.0303455056918593e-15	7.613856619964239e-16	6.512946663916313e-16	7.043305359135065e-16	6.710708041312594e-16	3.264718694896739e-16	-1.2650271355913808e-16	-3.627624093053507e-16	-2.904920938295681e-16	-1.2334985458944663e-16	-9.929062714575017e-17	1.9135418048087717e-17	-1.6849978204356295e-17	1.6926393161617698e-16	1.647410630627793e-16	5.081806635280477e-17	-1.413618901157775e-16	-2.264969997088698e-16	-2.9192933105240707e-16	-4.379677084320766e-16	-6.706387376938272e-16	-8.433497471227656e-16	-7.04632195294174e-16	-3.727128817684443e-16	-7.922438802021248e-17	-1.1307802113838167e-16	-2.3790300857947305e-16	-2.673667049356137e-16	-1.0576983964510974e-16	1.0849629602947363e-17	-2.4779923064293233e-16	-5.924320761092518e-16	-8.168344140791225e-16	-5.150033966785961e-16	-3.4390220526127795e-16	-1.8764911564609867e-16	-3.420237697765219e-16	-4.9573634138837085e-16
28	-3.873739373628563e-16	-2.0865378107301502e-16	-3.985721292594864e-16	-7.927098998383056e-16	-8.190134721806949e-16	-5.994925962447902e-16	-3.0374382584426476e-16	-4.1256122999934774e-17	2.376961297265521e-16	5.005582172301224e-16	7.407605092822503e-16	5.789406306389903e-16	1.8596444127507661e-16	2.4996938059208507e-17	1.9697177549612155e-16	4.0974340332478697e-16	3.662828032767672e-16	5.0039552084775004e-17	-3.569339967326371e-16	-6.233521937339093e-16	-6.675005463276241e-16	-5.717395424576813e-16	-3.948508108255337e-16	-4.923141654066983e-16	-4.943164101968448e-16	-5.757462334168034e-16	-6.257730818366513e-16	-7.624448528947732e-16	-9.873919336252185e-16	-1.0390025441778011e-15	-8.846825058540966e-16	-8.189178237530918e-16	-1.0208153400460895e-15	-1.2555310117559927e-15	-1.074100101458588e-15	-5.54973964831085e-16	-1.2562238875228626e-16	-1.5625179909639454e-16	-5.152364912230599e-16	-9.204590104046813e-16	-1.2258694470572349e-15	-1.6901169384576759e-15	-2.0371904603844235e-15	-2.160469777577913e-15	-1.8611683514720122e-15	-1.6554584092556898e-15	-1.576748309021347e-15	-1.6378197908112226e-15	-1.521338131490264e-15
29	3.9311532550653357e-16	4.043127998411466e-16	5.64612185180164e-16	7.265378504907286e-16	6.232778343904385e-16	1.07145122781428e-16	-4.457959096660024e-16	-3.6511680664390683e-16	1.2812352983178764e-16	6.073493827520684e-16	6.593028070548468e-16	2.7404922318945854e-16	-4.277520608917059e-18	5.583913475602944e-17	2.019558146355986e-16	1.285185435674325e-16	-6.476886990140827e-17	-1.5870126551408866e-16	1.9378952157037946e-17	1.9897358699701253e-16	2.6198807451273994e-16	1.1852732465305805e-16	2.9175963436191235e-16	1.4393895472614434e-16	2.2404467963637045e-17	-4.147120545787309e-16	-7.112986198031452e-16	-8.078642079328097e-16	-6.631079469163249e-16	-6.028509303417171e-16	-6.598487419839376e-16	-8.29503458949522e-16	-8.919292209754348e-16	-7.400669297952988e-16	-3.7866096996138195e-16	-9.712833449967808e-17	-5.803149934207632e-17	-2.732290813160671e-16	-3.810486298021506e-16	-3.6974261996961593e-16	-2.9795930259579285e-16	-5.028348312815258e-16	-6.638784918871432e-16	-9.145032739130106e-16	-4.846444392047979e-16	-2.3214949056908103e-16	2.0353144805367764e-16	3.471896938285935e-16	3.363879295864848e-16
30	-2.0643663393472691e-16	-3.9736179114808e-16	-4.713783262200261e-16	-5.545384442786359e-16	-6.892371668175929e-16	-7.2433256514209575e-16	-4.727234746737267e-16	-1.694435957106625e-16	5.678806506606274e-17	-3.493919274367455e-17	-1.422769896031412e-16	-1.738793335357046e-16	5.646016843775711e-17	3.4213022983472837e-16	5.192044130725649e-16	5.35679965111434e-16	4.658880446632437e-16	3.1511356309845967e-16	1.9034599492184487e-16	9.351533744061216e-17	-1.0794934025316862e-17	-2.3585691004614955e-17	-1.40205762122221e-16	2.007934079470444e-19	8.853299198246925e-17	1.743419484451457e-16	1.8343853126390315e-16	2.5011701328208297e-16	3.2935901566129167e-16	4.928070877204568e-16	5.168871501380745e-16	4.302543886677858e-16	2.9128293962421776e-16	3.1669562567304434e-16	4.0734978493755687e-16	4.839159281607638e-16	4.1812786481007665e-16	2.2178413807800018e-16	-2.750611242538296e-17	-2.8353425177709774e-16	-4.840853441921922e-16	-5.329107036392546e-16	-4.974140015518219e-16	-3.9160805945630067e-16	-4.554213072397656e-16	-3.823667801941147e-16	-4.4100437642833544e-16	-4.670609976615304e-16	-4.896334454247875e-16
31	8.483819456320806e-16	6.530211280905191e-16	4.1626186708858186e-16	2.12792140055583e-16	1.421660740235553e-16	4.5930300141774276e-17	-4.3589796462525515e-17	4.770007405691285e-17	2.7293040432829155e-16	6.445377356187669e-16	8.947998945119977e-16	8.205774582470548e-16	5.745768068178759e-16	4.688748746405299e-16	6.416579860829073e-16	8.386004330843975e-16	7.789891156095811e-16	4.3634366279520145e-16	1.9424366840515705e-16	2.529050964561014e-16	4.686503354690855e-16	6.473864771776866e-16	7.5768941626034305e-16	6.5190597758538e-16	5.616991523994983e-16	2.163423255691898e-16	-1.3382636459137171e-16	-3.114236683593157e-16	-1.8013605612940156e-16	7.033636787112319e-17	5.526320202134929e-17	-1.5917094524343553e-16	-3.3170494247570007e-16	-1.1430353384909672e-16	2.2430036679037184e-16	3.5829140361049157e-16	1.573217071748704e-16	-6.745335580131591e-17	-9.713051990381093e-17	4.580417517966142e-17	1.0871695404775503e-16	-1.1615629514036727e-16	-3.6200469157854095e-16	-3.8983912110568347e-16	-1.8733653822285305e-16	-1.5246520022640995e-16	-1.5269857461513767e-16	-1.8272465916481813e-16	-3.7399863644562856e-17
32	1.0675263919487188e-15	1.4377124805812708e-15	1.8838876184767376e-15	2.090397558219013e-15	1.7779094459663888e-15	1.4346712284135967e-15	1.368287724765643e-15	1.437843692848254e-15	1.5688164736000872e-15	1.3587905696592987e-15	1.355795574472361e-15	1.7062255009646368e-15	2.345318787201874e-15	2.6995121137472384e-15	2.7461491386478415e-15	2.6521959726850284e-15	2.5638106093524805e-15	2.5458010208457704e-15	2.408479185957699e-15	2.1489930856655455e-15	1.840883700144694e-15	1.5762044162936154e-15	1.300375295013926e-15	9.571741060138781e-16	5.473483124913979e-16	2.0141860825688007e-16	-7.341701968998962e-17	-8.330316618234532e-17	1.223082080716331e-16	7.119731277145705e-16	1.2463269257101786e-15	1.3745101453153628e-15	9.337055697758552e-16	3.398532806098114e-16	-7.275129153845171e-17	-7.822749878795117e-17	1.4503515234896037e-17	1.3958357524919368e-16	2.440155046732004e-16	3.133443662519726e-16	2.7185393432169085e-16	-5.341034673850648e-17	-4.839124928491754e-16	-8.745344651771764e-16	-1.161589309715697e-15	-1.3137537324897196e-15	-1.3504108446677985e-15	-1.468567756269738e-15	-1.6946331744713357e-15
33	5.716192684134957e-16	4.767927688973049e-16	5.868198401892561e-16	7.80345564749026e-16	8.651550021252333e-16	9.127951451167489e-16	9.147511998187905e-16	9.633196682571279e-16	1.0984140573934319e-15	1.2307918125634829e-15	1.4097186612541423e-15	1.4828733673736438e-15	1.5098985396849445e-15	1.5368280424177308e-15	1.6021493861360772e-15	1.5736216745996186e-15	1.4265685544799463e-15	1.3128477823559037e-15	1.3766839717048256e-15	1.3669705648533584e-15	9.894097945085009e-16	3.02972935716135e-16	-5.977118215869572e-17	-1.6659139531817623e-16	-2.409044662264367e-17	-7.278105047743223e-17	-2.3656953992779763e-16	-8.915887575833009e-17	4.682124798185828e-16	9.925621721708929e-16	1.0068803833544685e-15	5.912378378443133e-16	2.291704740685201e-16	3.657834472046728e-16	5.857232620430096e-16	5.363470915255431e-16	2.3525036263084645e-16	1.66888954522086e-16	4.527534821965413e-16	7.000948917759648e-16	4.966273515247681e-16	-7.26086320000229e-17	-3.1106820598929135e-16	-1.80872647115144e-16	2.645189081191264e-16	2.580258950454667e-16	-3.4274101151324766e-18	-3.80964490334226e-16	-6.155814251745726e-16
34	-1.601981736469179e-16	-3.6826800446564296e-16	-5.197422452626371e-16	-4.3241325193001665e-16	-2.0290027980360995e-16	7.499579051253766e-17	3.52329021685835e-16	5.003917551397726e-16	7.235302499061258e-16	7.889999056231923e-16	6.154895286842482e-16	5.482364765480696e-16	7.55643006257419e-16	1.1591356114595437e-15	1.4264805640470639e-15	1.2824473479888248e-15	8.247355085205e-16	5.295309284403338e-16	5.222693677096139e-16	6.606623661278438e-16	6.19740284228945e-16	4.466984323887361e-16	1.2446642971392993e-16	1.3375924783360712e-16	2.5361103522179407e-16	3.657963707113326e-16	2.5029420688010817e-16	1.32441077249593e-16	2.0346998485576752e-16	4.846694706112096e-16	6.690704818734599e-16	5.042907831817368e-16	1.3427021763416413e-16	-3.4654733753919577e-17	1.1185965412737279e-16	3.508874472963385e-16	2.889389109324288e-16	-1.2372027186720896e-16	-5.52778064824554e-16	-6.875470482029064e-16	-6.295976904141e-16	-5.123686703301708e-16	-5.849649889995932e-16	-3.7162586153459744e-16	-2.4710287352687216e-16	1.356843031054218e-16	1.3790582423606987e-17	-3.162153226546561e-16	-6.568573920968744e-16
35	8.884809774136462e-17	-1.5707081279106367e-16	-1.9086742742372258e-16	-2.3060036782891814e-16	-4.874790666947407e-16	-8.736674158729621e-16	-8.975716342733562e-16	-5.2271700736520555e-16	-7.288613312549558e-17	-6.544607636533148e-17	-3.771137424960371e-16	-5.215868042122619e-16	-1.651634562939546e-16	3.999179954005353e-16	7.254723683573086e-16	6.953592638208742e-16	5.433087267890597e-16	4.265749496455115e-16	3.7181257790962505e-16	3.792723226752528e-16	4.587368393032924e-16	7.247324708771467e-16	7.703005054441272e-16	7.304656563712399e-16	4.054085290826379e-16	1.4280036529627933e-16	1.8642626874101326e-16	4.503364710994546e-16	5.842202583109105e-16	5.449683455037115e-16	3.7126842156517666e-16	3.856005869200624e-16	5.349722006185429e-16	5.760606641244572e-16	4.2683845034651266e-16	2.525610666004846e-16	1.7534286042247725e-16	1.8461906028742778e-16	4.788374931263836e-17	-2.3916031827234434e-16	-3.9803514586863963e-16	-2.383277810037687e-16	8.102893127773852e-18	2.1185268934100706e-16	6.37229599375196e-17	2.652444184021557e-17	5.830610613152299e-17	1.7283687612085897e-16	2.8186189819879864e-16
36	4.979220178448742e-16	7.298516594527777e-16	7.904039630797556e-16	5.471572908842644e-16	2.531750401072432e-16	2.0566258285278698e-16	3.187213594287851e-16	3.501624624705909e-16	7.279164514936361e-17	-8.958278330984135e-17	-4.0058073667353896e-17	3.628672750093092e-16	5.795262400271851e-16	4.222853888717599e-16	1.6762422201034655e-16	2.1572007838569597e-16	5.517805647924815e-16	7.289133535383554e-16	5.58172411021889e-16	2.7768779574648087e-16	2.68838123763436e-16	5.709532704622212e-16	6.995095616101941e-16	6.031227015978718e-16	3.4944023332515306e-16	3.453677353861579e-16	5.123541357811169e-16	6.071655185995244e-16	5.621588650343893e-16	4.676568487757321e-16	4.551597814712953e-16	4.891349650138757e-16	5.530445765579534e-16	6.698854601573415e-16	9.27975800830899e-16	1.1908638240690216e-15	1.1826179576659502e-15	9.980431098589025e-16	8.397496770821532e-16	9.435604288994533e-16	1.1545290681305158e-15	1.2387741676859643e-15	1.0645308585567774e-15	1.0938509586555067e-15	1.291714324470994e-15	1.6157648539451024e-15	1.81190381764965e-15	1.8207513901556553e-15	1.7478006095236809e-15
37	2.5140208850880957e-15	2.3479388538384704e-15	2.205993110804999e-15	2.3137375493842294e-15	2.4201174287998503e-15	2.449601859405993e-15	2.22408683928177e-15	1.8543060687850626e-15	1.7365727889669847e-15	1.849590304052565e-15	2.096224545432426e-15	2.424082807761058e-15	2.85162939098482e-15	3.3581152143650256e-15	3.6777997625144925e-15	3.566080730930726e-15	2.988416038576042e-15	2.422706821666041e-15	2.1458610247364585e-15	2.0823591394324875e-15	1.9090199601282116e-15	1.6816663002305454e-15	1.63843814976605e-15	2.0375043878560556e-15	2.4311826752325875e-15	2.4863138206134925e-15	2.0927318708243514e-15	1.7930466631092093e-15	1.846596836231717e-15	1.9306690689064227e-15	1.753587519241136e-15	1.2633883740804064e-15	8.931679537488067e-16	7.993496374054877e-16	8.352176054835809e-16	8.132168935800031e-16	7.352387027732708e-16	9.019800976864977e-16	1.2283190584515871e-15	1.5065934373336971e-15	1.5755422579578621e-15	1.5256356517795713e-15	1.4544267423942077e-15	1.3750131276742849e-15	1.2564581158821156e-15	1.2049759701947755e-15	1.2404545689106007e-15	1.3333708182731981e-15	1.2879072666173993e-15
38	-3.703719397064944e-17	-1.7371920148235182e-16	-1.5379489361983012e-16	-1.4689168262181597e-16	-2.5226407024055533e-16	-3.253327089097252e-16	-2.5051950882768743e-16	-2.170596315637734e-16	-2.3531030584870115e-16	-3.8700474768893614e-16	-5.086498319733321e-16	-4.20271524334632e-16	1.5878134750526155e-17	5.233808649417743e-16	8.093031605556828e-16	7.897910745796587e-16	5.913949176590439e-16	4.160340172893093e-16	3.064135330121387e-16	3.1339960736320875e-16	4.039957924872449e-16	6.483987352933795e-16	6.456179387167557e-16	7.717899610949603e-16	7.384628681958575e-16	7.74766480032379e-16	7.864982423534639e-16	7.856092217989146e-16	6.489444547257249e-16	5.955592070725503e-16	6.15220377818749e-16	6.615649960056807e-16	6.374342241501387e-16	4.0742088738485324e-16	2.334987057542631e-16	2.511551853265706e-16	3.3812172152598786e-16	2.296307171822756e-16	-7.379199744299291e-17	-3.6378838434217963e-16	-2.697247321281113e-16	2.0237226786799263e-16	4.952248720626834e-16	4.2638634900341425e-16	-8.097962818266452e-17	-1.9835691396885844e-16	-1.5363859324154636e-16	9.434621887720142e-18	1.3216579340806649e-17
39	1.9786385144773402e-15	1.3072211766056816e-15	7.730938184853157e-16	6.734288481209704e-16	6.700637204958242e-16	6.222772208673825e-16	4.147562743169316e-16	2.721348586174694e-16	3.2320807968914564e-16	3.7073065485923743e-16	2.345975375247152e-16	8.600611975592005e-17	2.689134242885634e-16	9.396811040675815e-16	1.6598306128948557e-15	1.8867966643842894e-15	1.5674137335713963e-15	1.1549174976942036e-15	1.0949201795650975e-15	1.3377547149905288e-15	1.534744233872212e-15	1.5725805305358516e-15	1.5246511577312339e-15	1.7572964736940794e-15	1.889048983961881e-15	1.7867499197343808e-15	1.3494614198954104e-15	9.634469466839177e-16	7.759437501663655e-16	7.132525422030565e-16	5.743430947589686e-16	3.43143183280806e-16	3.169048956474189e-16	4.22503433101334e-16	5.352034359353432e-16	4.074851607654342e-16	1.3967577877142877e-16	6.271627960796818e-17	2.993640253591194e-16	6.961871579778056e-16	1.0705858892182576e-15	1.3692638914424519e-15	1.5727297261407612e-15	1.7549731818456752e-15	1.829726263982701e-15	1.863375162266478e-15	1.9739159741342436e-15	2.1797864802497215e-15	2.3891337878537437e-15
40	1.2546322711159217e-15	8.84193972257691e-16	5.457443019796958e-16	4.915179567662262e-16	5.410308563907276e-16	5.980111600867209e-16	5.831108017904209e-16	7.036997520812964e-16	8.416106983126259e-16	1.0888388102504333e-15	1.1682077114403706e-15	9.837304618257559e-16	7.829081934776322e-16	7.319865478497477e-16	8.962194740046996e-16	1.1591648566343447e-15	1.3685300499500235e-15	1.3729679493761322e-15	1.2612813392535619e-15	1.0921878499795927e-15	9.94057227765642e-16	1.0489666237183706e-15	1.2597577888627574e-15	1.4824069798053067e-15	1.5675672919313153e-15	1.442031634145915e-15	1.214935684154847e-15	1.1022040605670266e-15	9.768657054706812e-16	8.371883863822022e-16	5.363468906047555e-16	2.270823930490611e-16	7.883284726059305e-17	2.0497037861022628e-16	4.618713763414598e-16	6.604605643715679e-16	6.20975686870188e-16	4.902036507989837e-16	4.440665464341214e-16	5.077388061621782e-16	5.998771557631893e-16	5.084974952743261e-16	3.9935369295998913e-16	3.389677783122787e-16	4.755190031216613e-16	4.50658085054433e-16	3.990565113598481e-16	3.7432128270606857e-16	6.138375929865651e-16
41	8.840195369891204e-16	9.018679676851145e-16	7.607642004031185e-16	6.106854091714603e-16	5.818600437485545e-16	5.861950256324623e-16	6.494399440892973e-16	7.996637002979844e-16	9.967110543910982e-16	1.0619842796108336e-15	1.0039663713485509e-15	8.40802420626933e-16	7.310491129191153e-16	7.937729227804214e-16	9.749659887976581e-16	1.1067132129429038e-15	1.0847657336820464e-15	9.1119994058961e-16	7.27224069659854e-16	6.205619464941508e-16	6.228530077225405e-16	7.62837451036729e-16	9.623475045553558e-16	1.0137758271682965e-15	9.348164591114657e-16	7.72395289910339e-16	6.645988336461029e-16	6.019264920082863e-16	5.020484515473387e-16	4.005274407366683e-16	3.2207376884254644e-16	3.82073434050716e-16	4.484286982801313e-16	5.2294542040857e-16	4.654034633106986e-16	4.032606530681888e-16	3.2935313615287815e-16	3.8856248126636896e-16	5.030813859054953e-16	6.665909042186174e-16	7.371149124713442e-16	5.707476936503714e-16	3.0071489794943527e-16	1.0534613866154248e-16	8.353543956173847e-17	6.816434603545664e-17	1.3952532710548317e-16	2.0930755261033614e-16	4.010223072164594e-16
42	6.98092178044287e-16	2.7705250187832705e-16	1.693359654139904e-18	9.932376514978726e-17	2.6829862297845123e-16	1.7363076746715882e-16	-1.089572123859435e-16	-1.4429161065944221e-16	2.167593016794869e-16	4.928370296142967e-16	4.2950110138939816e-16	-1.8699290467402367e-18	-3.220450229597551e-17	4.880259330283697e-16	1.096613780863867e-15	1.155177227707597e-15	6.863445775161469e-16	1.8670816396441216e-16	2.24432878265487e-16	5.669728784828559e-16	7.35786579038921e-16	5.9721557160981975e-16	5.17044363109944e-16	7.004409508910643e-16	8.754448416549086e-16	7.148621814130438e-16	3.2055072080101067e-16	1.479342449413769e-16	3.329446277091301e-16	6.309971529861633e-16	6.368812421529457e-16	3.7187874519965854e-16	2.6815210499783285e-16	5.160361292481977e-16	8.57138861046639e-16	7.809735153117007e-16	3.431924742553736e-16	-1.2592394618833623e-16	-1.7748066654131332e-16	-2.155853501609651e-17	1.2018023640616882e-17	-2.0335071359079558e-16	-3.3836877368167354e-16	-2.716782968403504e-16	1.515209182477109e-16	4.556366530267605e-16	5.779776135112117e-16	6.34887389357359e-16	7.56215034523605e-16
43	2.4616428542017153e-16	1.2802341238726083e-17	-4.130924313248304e-16	-6.552370847013238e-16	-6.061511695989767e-16	-6.131129188029462e-16	-6.21999370101843e-16	-3.6494914508574893e-16	2.4001915641172325e-16	5.86672856399414e-16	4.428502371883567e-16	-4.6509577027194336e-17	-2.0196015971400033e-16	1.7443784390235547e-16	5.510023681164662e-16	4.4258886646916796e-16	1.1186280189623897e-16	3.289203215692023e-17	5.048218393059976e-16	1.0675699673223538e-15	1.2429567659436405e-15	1.0640231503114724e-15	7.921434597968552e-16	6.613106176420775e-16	4.0880166718575854e-16	5.0482010531152735e-17	-2.253976508618643e-16	-2.9833195851013846e-16	-2.0326558408870145e-16	-8.144185565084386e-17	-1.2052645769622353e-16	-2.254095561109462e-16	-3.275241543483597e-16	-1.8941575173201924e-16	6.969234045212809e-17	2.7125005475596564e-16	2.582905268925499e-16	1.8689583858701297e-17	-2.64931246642821e-16	-3.9678015623432117e-16	-4.1078632624585363e-16	-4.739905423700608e-16	-5.147009804464791e-16	-4.411739484672689e-16	-2.274376992531438e-16	-5.744557469459532e-17	1.861999093808134e-17	5.9287421009944e-17	1.9933172293394352e-16
44	1.122567409040099e-15	7.556071101075774e-16	4.992961547480131e-16	4.880030708403309e-16	5.466327071127692e-16	4.555707843855144e-16	2.953330274516372e-16	4.3044261390799254e-16	7.692490368856291e-16	8.06927771973741e-16	5.173066826669558e-16	7.398589708743178e-17	1.633392006190797e-16	7.505722388980445e-16	1.2481768854159384e-15	1.2165698818982352e-15	8.902811024654098e-16	6.974202866429203e-16	9.518677048033416e-16	1.2739123839107959e-15	1.3222542239935385e-15	1.0819965712515667e-15	1.0782297662155426e-15	1.2335618820758758e-15	1.3876512540943886e-15	1.133268472133503e-15	7.262447136776086e-16	5.858239910126509e-16	8.423533042819925e-16	1.2307417975387605e-15	1.3116991462241297e-15	1.0188725810733686e-15	7.24215271051859e-16	6.841143339151634e-16	8.847687948445084e-16	9.260278949042717e-16	7.651223330560338e-16	5.520625024058685e-16	5.293980251518264e-16	4.480511974987866e-16	1.0524701846773222e-16	-3.981875009831359e-16	-5.38303783815171e-16	-4.22832278446265e-16	3.475254171242325e-17	-1.243285623404774e-17	-1.904086651666796e-16	-2.575562451587383e-16	1.948490746584184e-17
45	3.052817483356472e-17	-2.022143318286559e-16	-2.689162312385965e-16	-1.4084718804253768e-16	-5.997473704771926e-17	-2.0794662397519267e-16	-3.8837460240059835e-16	-2.585625379889731e-16	1.2969397089265562e-16	3.2824541628518837e-16	2.54672338916895e-16	-9.689026977991466e-17	-2.3550225048775267e-16	-1.9637066823617543e-17	3.144979648105182e-16	4.539372880589301e-16	4.1227693891934095e-16	2.323401925922349e-16	1.9381849691380497e-16	2.2484163014656254e-16	2.672926136428606e-16	2.9791755839440035e-16	4.3169475873623458e-16	4.867951461464526e-16	3.634102861454856e-16	7.119153801425037e-17	-1.4386132486062807e-16	-1.1758201946385762e-16	3.208262786461683e-17	2.039136031956118e-16	2.112012345630775e-16	1.127034809018673e-16	-2.2899155098684177e-17	6.575455762949692e-17	2.524851074058093e-16	3.827188990356558e-16	2.7791998498752337e-16	2.811191828692096e-17	-1.1282540612237368e-16	-1.5861657633381157e-16	-2.7490480117515846e-16	-6.521169701905581e-16	-9.303977793666109e-16	-9.228450978306527e-16	-3.566036582777692e-16	2.6117368931456225e-17	1.576121724332253e-16	-3.1887627880313883e-18	-4.7214435010722515e-17
46	1.1032745428610451e-15	5.455529093915291e-16	3.804818442086235e-18	-1.7642307769184565e-16	-1.848616170363271e-16	-3.018834193025301e-16	-4.859333589489635e-16	-3.570544549795516e-16	7.583437343243404e-17	4.045783343287085e-16	3.778646206249927e-16	-7.837099549433849e-17	-3.276477648305564e-16	-1.2966192181397712e-16	3.4144231383135233e-16	6.990330249178303e-16	8.480369677445926e-16	8.493294210543411e-16	8.850142430934951e-16	7.97745623930054e-16	5.138431790027377e-16	2.4209510284923427e-16	2.766354613439087e-16	5.918038687027055e-16	7.532711505436177e-16	5.160595403313716e-16	7.030847101183983e-17	-1.3215149645029222e-16	-2.280108668344671e-17	2.365994727466006e-16	1.8157582945376712e-16	-1.1797639182761836e-16	-3.23153840601532e-16	-1.2074913683245816e-16	2.192376488709287e-16	2.996708000312148e-16	-1.1498644955816051e-17	-3.6538731632100936e-16	-3.570443714698717e-16	-9.837608732459855e-17	5.651342770472244e-17	-1.231698390986048e-16	-3.2318279700131837e-16	-2.611155709727124e-16	1.6631901946543941e-16	3.3365923772565935e-16	3.0074573469540087e-16	2.055075547665453e-16	4.752881402221257e-16
47	3.82790783078905e-16	1.3569247775126464e-16	-8.891778467272937e-17	-1.0043209237355814e-16	-3.23015479957476e-17	-4.155259889277278e-17	-1.5934237823480215e-16	-2.237460098015487e-16	-1.0182734929786172e-17	1.939842803320619e-16	2.394729124838793e-16	-5.768330084532555e-17	-1.7802516117742447e-16	1.02890156691868e-16	6.189544575544203e-16	8.801024662210606e-16	7.084337817621396e-16	3.4682538034395405e-16	2.782321878845161e-16	4.730553069841178e-16	6.045540445214917e-16	5.32659666176961e-16	4.293923898488977e-16	6.722501290046764e-16	9.406435910038016e-16	9.250765797007581e-16	5.103832515200747e-16	1.336456640458623e-16	7.88200394027031e-17	3.703437252028476e-16	5.702557811098098e-16	4.2924065975121445e-16	1.7905918807119973e-16	1.4050232714974627e-16	3.5745579884359244e-16	4.2964929968392357e-16	1.602245705926311e-16	-3.4999595810538897e-16	-5.452188342331438e-16	-3.259080730020945e-16	8.705292685882618e-17	3.2602514494781304e-16	2.786301313367178e-16	1.2725205350280464e-16	1.6232334675941717e-16	3.6765879739784386e-16	4.747343186693305e-16	5.301949735465581e-16	6.146456059486354e-16
48	8.557052276587848e-16	6.315759937177486e-16	8.576027038630764e-16	1.1465070119332065e-15	9.809113433712454e-16	5.326633797602869e-16	7.459273761256945e-17	-3.205742612819884e-17	4.513581036371202e-17	2.6361161587130827e-16	4.895919120139734e-16	7.217391231085168e-16	9.52331520303619e-16	1.1930381499689136e-15	1.376708967683012e-15	1.507182607767008e-15	1.5461543838209619e-15	1.3064041478709537e-15	8.652741271928333e-16	3.9420984490428586e-16	2.7182440943774342e-16	5.865860802161947e-16	1.0734349842558693e-15	1.2659170528441469e-15	9.926776718842422e-16	6.259267695455774e-16	5.125910629976197e-16	7.795582123985483e-16	9.296237855756222e-16	7.334419683108084e-16	3.4839549345913217e-16	1.585893874439378e-17	-1.0273133716003703e-16	-3.7671747620440413e-16	-7.275864866276479e-16	-9.78022633806403e-16	-8.879860058839726e-16	-5.502549357338793e-16	-1.4789987972674622e-16	1.180920703784937e-16	4.452238372447422e-16	8.973191064356968e-16	1.3749852135261068e-15	1.5339893702423448e-15	1.757525661117239e-15	1.9780510568655938e-15	2.621382830842217e-15	3.1666002138498023e-15	3.308007682010326e-15
49	1.4101399128103954e-15	1.7368252343975137e-15	2.4104672473013636e-15	2.802500158954991e-15	2.4786361777165816e-15	2.043906652222712e-15	1.8516357322383654e-15	1.7820369587774587e-15	1.6882147194641004e-15	1.4916467016789217e-15	1.795362048078693e-15	2.6862374950778342e-15	3.592330785303042e-15	3.867628176382686e-15	3.606639387881909e-15	3.2739438490550667e-15	3.1144115005923566e-15	2.9830024189882324e-15	2.542290332016803e-15	1.9143322782876923e-15	1.4148777567233592e-15	1.2434268884460077e-15	1.217872118626217e-15	1.0987770222644067e-15	8.052055525845814e-16	6.351774435740404e-16	7.285182602937696e-16	1.0315712733875416e-15	1.2189930299416377e-15	1.1233960705635776e-15	9.027875020416188e-16	7.931648362027639e-16	8.524769080980776e-16	7.557474007972242e-16	4.905256768127526e-16	2.4643584148368054e-16	1.4901077923355153e-16	2.3989595969500863e-16	2.505989674090508e-16	9.240596821025914e-17	4.658909269339893e-17	1.5935206604546034e-16	2.533349699634859e-16	1.891185070361549e-18	-5.272889360829556e-16	-9.35464933461112e-16	-7.934398511966137e-16	-6.560904718994462e-16	-1.0557589291405684e-15
50	1.779335347061629e-15	1.3141190855243832e-15	9.118016102508856e-16	8.493941708079439e-16	9.307672114137346e-16	1.0280589720348935e-15	9.68346562911183e-16	8.437240213877102e-16	7.765940236624239e-16	7.706278026199238e-16	7.575551460842064e-16	8.779668652696974e-16	1.1937523566255255e-15	1.6301653367962573e-15	1.9055515400637188e-15	1.8298340362168997e-15	1.4775959243212506e-15	1.19751243448508e-15	1.2257382067601652e-15	1.4815866597041875e-15	1.6514857340969275e-15	1.5515789723915131e-15	1.2943889178583246e-15	1.2229805051972453e-15	1.3767446061341032e-15	1.5363839323263492e-15	1.3660894137835013e-15	9.894258230533466e-16	7.745375396202882e-16	8.109792795636954e-16	9.60730729730547e-16	8.61314297950092e-16	6.08440142149142e-16	4.039338223493237e-16	4.70250797148014e-16	5.738163369007578e-16	5.30883128170202e-16	3.7246902839834217e-16	3.3425387665807385e-16	5.010324969387931e-16	7.788517011481655e-16	1.0451410380554926e-15	1.289091105589162e-15	1.5715368539069092e-15	1.8451182029791378e-15	1.9262817995595426e-15	1.8629591058715083e-15	1.8237843741885195e-15	1.931684424286327e-15
51	1.6037946702077143e-15	1.6880299430239389e-15	1.836446396405045e-15	1.8822481169676602e-15	1.6512856854567698e-15	1.4356186089844961e-15	1.1901624820591766e-15	7.405768556285152e-16	3.0764172936748244e-16	2.685144709723184e-16	5.98920860803441e-16	1.1813239171088263e-15	1.6926216312219205e-15	2.0622695785330614e-15	2.3543491591994638e-15	2.539280151858305e-15	2.3447706918813886e-15	1.8752301210382347e-15	1.467330490972375e-15	1.4285250547684451e-15	1.5434644649822126e-15	1.684204924350353e-15	1.4577605682302842e-15	1.6797093160683843e-15	1.8292312744665747e-15	1.909630251528635e-15	1.6649165542377747e-15	1.4966135117119112e-15	1.5165326616077245e-15	1.5846633086909599e-15	1.4329165591635902e-15	1.057380412399679e-15	7.335411323932723e-16	5.48861364374916e-16	3.7840927549866876e-16	1.810254844106697e-16	3.1143910561291924e-17	1.0766620173402654e-16	2.6701068070067267e-16	4.434373965540851e-16	6.400047782254165e-16	1.0460611748289326e-15	1.1857996537770618e-15	1.0985966950793789e-15	4.143770333188704e-16	1.1936402478963197e-16	8.69661325032101e-17	3.8289821604180585e-16	4.0702067440677116e-16
52	1.3481221538625808e-15	1.7543943911053684e-15	2.3048965636713723e-15	2.6364406189879185e-15	2.3704865366903907e-15	1.9614551820827827e-15	1.8111370622130335e-15	1.6439814840707598e-15	1.700975283073988e-15	1.5702717253930295e-15	1.7425093748460858e-15	2.267353848279272e-15	3.1368114047495165e-15	3.605768069099257e-15	3.708966787318297e-15	3.5490865056300384e-15	3.245293330304563e-15	2.9792157593042577e-15	2.7707324273476803e-15	2.651486765892069e-15	2.4533724109732006e-15	2.2679749096123162e-15	1.734720378334321e-15	1.571778161099333e-15	1.1370756400821497e-15	7.10677599184817e-16	2.314115580195513e-16	1.6708236815958136e-16	5.122769589638286e-16	1.3118553954297478e-15	1.8147109824661536e-15	1.821811326156873e-15	1.3313000917502646e-15	1.003446066558311e-15	7.648505360160335e-16	6.637793984189219e-16	4.540586672025327e-16	3.303470467380838e-16	3.727151514860364e-16	5.474674152593575e-16	5.259332439248346e-16	2.4597598846972436e-16	-3.681976579157357e-16	-6.088229706980158e-16	-1.1424821096679452e-15	-1.188028953606197e-15	-1.4529971850573962e-15	-1.7114779476764155e-15	-2.094753004011426e-15
53	6.730247658448882e-16	8.168633843340929e-16	9.992584953715224e-16	8.98561916833369e-16	5.678405541706926e-16	3.1657021774923517e-16	2.568356185994099e-16	2.6364190973741323e-16	-4.880873147857239e-17	-2.9384175283161e-16	-2.718420188469533e-16	2.558871360602626e-16	7.753593395842917e-16	9.249669739916286e-16	7.370081157000169e-16	6.449562017694105e-16	8.05173646057384e-16	8.9600343817714e-16	6.669123893871029e-16	3.380913120756593e-16	3.469150308484877e-16	7.107445972210933e-16	9.707453571237592e-16	7.84064179062576e-16	3.633400380616748e-16	2.2582774469449466e-16	4.787421494610143e-16	7.893915658298178e-16	7.91762241050818e-16	5.092316229459092e-16	2.324951588451258e-16	1.4831176655260467e-16	1.7126978344961546e-16	-6.4166426779587875e-18	-2.590195994842082e-16	-3.2193503140201805e-16	-7.151000226805599e-17	2.360732872471817e-16	4.1986245798308124e-16	4.27147387966547e-16	6.038157156128715e-16	1.0476907725320082e-15	1.5829113696841218e-15	1.8234500317208102e-15	1.883843017568868e-15	1.816622747852268e-15	2.126108008215696e-15	2.4485840201434458e-15	2.4977088392457598e-15
54	5.383680176887736e-16	6.166190513579303e-16	7.275305142890742e-16	6.766472829059277e-16	4.713474090202464e-16	3.258076560098447e-16	2.7474499922521084e-16	2.584577068385479e-16	-1.9771605329852262e-17	-2.1595344341600828e-16	-3.221299408803233e-16	-2.09184821280611e-17	2.8260584176437624e-16	4.035759535407863e-16	3.6133439437845323e-16	4.118309261702453e-16	6.233861818827683e-16	7.526484756262664e-16	6.453688392887701e-16	3.9036726748401577e-16	2.6259326282439355e-16	3.544754179239197e-16	4.435420117474092e-16	4.071809339345388e-16	2.45103949230406e-16	2.2072761878933157e-16	3.1698059587437576e-16	3.786570903544838e-16	3.815154525385144e-16	2.3253550058313145e-16	1.4322864242351114e-16	1.9209405485699033e-16	3.7303809805105966e-16	5.899682493395541e-16	7.224640700103688e-16	7.428444312015878e-16	6.444007937788566e-16	6.169307958626091e-16	6.797466269764713e-16	8.339859414478642e-16	9.008964945282004e-16	8.535045504983259e-16	7.556692059822788e-16	8.896393862755146e-16	1.2255189782249815e-15	1.5475505597722748e-15	1.8500755861927043e-15	2.036513314168355e-15	2.119111354402518e-15
55	1.4902806183975799e-15	1.0190682847012975e-15	8.093743779740116e-16	8.078312921723657e-16	8.81976617839678e-16	9.233451903641106e-16	9.30103056200033e-16	7.553230779076215e-16	5.742836098103355e-16	4.702915423788128e-16	3.9429270535454717e-16	5.144803389557839e-16	7.129826810594037e-16	1.0414805811117289e-15	1.3757665829177895e-15	1.6010492586877666e-15	1.5383456132992534e-15	1.3342300862160866e-15	1.0746966759726307e-15	9.410927614213268e-16	8.616866787625179e-16	9.564931905805398e-16	1.07746287990003e-15	1.5420612459208841e-15	1.8050961881577696e-15	1.796422799060764e-15	1.443456826074229e-15	1.196084904902989e-15	1.1766120203620734e-15	1.1659656754016368e-15	9.428513294784297e-16	5.782552222777967e-16	4.004460568179014e-16	4.198070522075586e-16	4.666783788021747e-16	4.424759644079373e-16	3.8159097032564516e-16	5.12420629169846e-16	7.361754215481108e-16	9.494605828730172e-16	1.1389798834057305e-15	1.3412242929784524e-15	1.3386038858571814e-15	1.0925386213723029e-15	5.731483158644875e-16	4.985523782763962e-16	8.160399088446047e-16	1.3847541254310603e-15	1.601665980017476e-15
56	-1.0759080333980413e-16	-1.148203074606686e-16	-4.720334334228851e-17	4.2470626729462596e-17	6.631854957784526e-19	-3.616811241969199e-16	-7.871712950632892e-16	-8.0940575294968005e-16	-5.156212002189705e-16	-2.9438923173993866e-16	-3.0141886777997574e-16	-6.656712097999114e-16	-9.105175662019443e-16	-7.615018920130081e-16	-4.340161363074428e-16	-3.613390168221714e-16	-5.944939893120472e-16	-8.808973253838226e-16	-8.056526355535544e-16	-3.988318532615448e-16	3.522424935166165e-17	9.088330182804219e-17	7.744415394778982e-17	-9.17987379997762e-17	-7.431670640640037e-17	-1.3251106411898933e-16	-3.337065025031456e-16	-7.083082990654543e-16	-1.0625868357083182e-15	-1.278401017168257e-15	-1.3403357896114041e-15	-1.3398265421812794e-15	-1.2782890263257148e-15	-1.1122320837189033e-15	-8.782413353555457e-16	-8.042523617897956e-16	-7.715071703333175e-16	-7.995153504788042e-16	-6.739358203061554e-16	-5.43845328533562e-16	-4.85863463339949e-16	-5.397313039876403e-16	-2.7489473325271313e-16	1.5747291679122868e-16	7.898899223903471e-16	8.780717991704085e-16	7.729872109030691e-16	7.321888167027122e-16	1.045687573437493e-15
57	-3.9482507167408694e-17	-5.086688630693992e-16	-7.177527078233022e-16	-4.628931181107496e-16	1.8576424936732127e-17	1.683909726822294e-16	6.192222969588898e-17	1.5088195641873998e-16	5.851055557331944e-16	8.456662709937141e-16	7.531572052163758e-16	1.9041483846999033e-16	-2.4220930069926127e-16	-2.6895078994689627e-16	-9.209704550771277e-17	-2.225930058464132e-16	-6.473863541538753e-16	-1.0446525200674185e-15	-1.032156099526338e-15	-8.047851915016718e-16	-6.525653807493576e-16	-6.335699868340193e-16	-3.024856023160042e-16	-5.1109027164107275e-17	1.3914434640695212e-16	-5.469122879323761e-17	-2.958862142089776e-16	-3.7178450376270936e-16	-2.445143367138037e-16	-2.1439989290856224e-16	-2.8852267651369817e-16	-2.8857654461036496e-16	-9.115574277607092e-17	1.646511085671387e-16	1.829848737575527e-16	-1.0010695220785438e-16	-2.347602378608597e-16	-1.176555460603724e-16	1.0947507293460446e-16	1.256399081988074e-16	-1.1208922618658582e-16	-3.73137478338442e-16	-2.5704685273997704e-16	-1.441047649783547e-17	4.2433503339490123e-16	4.2221019394414126e-16	1.6192962553577263e-16	-2.9581978255523735e-16	-5.932556597374384e-16
58	-1.2546283099895643e-15	-1.1015402814654256e-15	-1.0082926800290435e-15	-1.0177561039872305e-15	-9.195704747872205e-16	-1.0031316690293172e-15	-1.0574701662735017e-15	-9.521825917105496e-16	-6.917580033594397e-16	-5.140308350781581e-16	-4.093509417584411e-16	-4.444167569975209e-16	-6.033594910898419e-16	-7.229711973671677e-16	-8.955769884301402e-16	-1.1421661324516599e-15	-1.355105421569929e-15	-1.4526927644084202e-15	-1.5564741027484323e-15	-1.6495722691125006e-15	-1.6441064506278974e-15	-1.5481863783017344e-15	-1.3285130294509079e-15	-1.4370516483154937e-15	-1.4769163547816861e-15	-1.5575189605920808e-15	-1.5399484099196095e-15	-1.7114444150608177e-15	-2.0081750381366837e-15	-2.2410311641069217e-15	-2.161413544081609e-15	-1.860531079249823e-15	-1.6587035145864713e-15	-1.7639102409061066e-15	-2.0351509203198963e-15	-2.245065126446585e-15	-2.2068750975455084e-15	-2.023172235372938e-15	-1.8716844978021117e-15	-1.8074872710193323e-15	-1.7772100370263406e-15	-1.7754457562243339e-15	-1.6890077939823274e-15	-1.6644779774488252e-15	-1.6057614712481979e-15	-1.6075684126647316e-15	-1.5217716397113258e-15	-1.5645997893629509e-15	-1.6860806419140464e-15
59	-1.2725421636515397e-15	-1.1615592498384593e-15	-1.067436966949359e-15	-9.961018066867556e-16	-1.0756302744992639e-15	-1.2895248921901205e-15	-1.3800617433082737e-15	-1.2912318160159852e-15	-9.864721919708414e-16	-8.233154417982924e-16	-7.763095427908137e-16	-8.34390097795538e-16	-9.527872444342764e-16	-1.0042132080670058e-15	-1.0742847048667816e-15	-1.1568506650406935e-15	-1.2144318519549006e-15	-1.2215237474701378e-15	-1.33365266565806e-15	-1.4640944466123994e-15	-1.4711996699168647e-15	-1.2505741571923454e-15	-1.0376241471464757e-15	-1.0634943957935127e-15	-1.1756497796434015e-15	-1.2336520560481546e-15	-1.134552800092407e-15	-1.1054680079292923e-15	-1.344150027948022e-15	-1.681427164284528e-15	-1.806265520367673e-15	-1.6508912126742545e-15	-1.4775066415232394e-15	-1.525969834045268e-15	-1.800929644132767e-15	-2.072106775853982e-15	-2.115399764740659e-15	-1.9131945596163483e-15	-1.7317554923700488e-15	-1.6876458147473504e-15	-1.8119034468275228e-15	-2.008652344002855e-15	-2.1744255444047387e-15	-2.281381847782849e-15	-2.4444482829489636e-15	-2.446352538236906e-15	-2.4512479566143144e-15	-2.4313160248712628e-15	-2.37584149674521e-15
60	-6.679673657088582e-16	-6.747929948041138e-16	-6.335403449701123e-16	-6.014023677515506e-16	-4.206757582882039e-16	-4.595349986421644e-16	-4.544797336414271e-16	-3.7963684737759996e-16	-8.143582782556824e-17	8.86094105707876e-17	6.566182528309047e-17	-4.0202349577733876e-17	-2.0008677610911147e-16	-2.788572083109811e-16	-3.8485829793736713e-16	-5.427424864845551e-16	-6.661489065970574e-16	-6.60346234271465e-16	-6.679252912023196e-16	-7.041326276679442e-16	-7.751470908624811e-16	-7.573938003069784e-16	-8.16471045985823e-16	-8.613201227779126e-16	-8.877584073011153e-16	-8.661710437949475e-16	-7.956274553148025e-16	-9.41708447920046e-16	-1.1496788623711774e-15	-1.2666087432844424e-15	-1.1500132434055016e-15	-8.998607013295387e-16	-7.877364325629908e-16	-8.86021113687905e-16	-1.0475154790995505e-15	-1.0871522769020808e-15	-9.63309421587407e-16	-7.719193435070752e-16	-7.354236479851326e-16	-7.579795739002225e-16	-8.018288508811708e-16	-7.94257618473853e-16	-7.882809218876933e-16	-5.883084554441936e-16	-6.268296297322383e-16	-5.381828552759413e-16	-6.629621104021987e-16	-8.504315951324336e-16	-9.830139135025032e-16
61	-1.1596423186339546e-15	-7.865068965953658e-16	-7.664486640515017e-16	-9.411126928235913e-16	-8.189042242428948e-16	-6.958677003509008e-16	-5.430132658080431e-16	-4.233507175788299e-16	-8.336934933163094e-17	3.0558359459261435e-16	6.206059726925957e-16	4.25971436865232e-16	-9.781267080387099e-17	-5.288861806077129e-16	-5.766400635514406e-16	-3.9313792970088114e-16	-2.476191953058964e-16	-3.8384115393097394e-16	-6.798214377028085e-16	-7.950442936236742e-16	-5.862405386733547e-16	-1.6374375144322018e-16	-1.3363742424522865e-17	-1.5759900278090397e-16	-3.5984974504698063e-16	-5.126328094826787e-16	-4.779770711268337e-16	-5.179648843426495e-16	-7.345319205885835e-16	-9.034157873592137e-16	-9.899569946312008e-16	-9.038632751146395e-16	-7.453272693165742e-16	-5.282345103177458e-16	-3.6484679810483103e-16	-3.6841875433136717e-16	-4.3427112198541656e-16	-4.691047678784766e-16	-4.46988157397099e-16	-4.588440622922641e-16	-6.488663389377246e-16	-9.736465933723843e-16	-1.1805975730841755e-15	-9.757479341899186e-16	-8.823388801900434e-16	-7.730347112418094e-16	-1.0042926433958832e-15	-1.3223536944497567e-15	-1.4710513760666327e-15
62	-4.761491033787984e-16	-1.5322472722298872e-16	-2.314610637798109e-16	-4.720144586609331e-16	-4.388508465257154e-16	-3.7230304079732336e-16	-2.620012754062564e-16	-1.0287906432897754e-16	2.2914273167222573e-16	4.994374746488741e-16	6.668036082885598e-16	5.685002345735494e-16	3.2215844997147053e-16	1.7743158992673727e-16	1.8177702102657984e-16	2.1125540661293542e-16	1.8664517445749505e-16	3.125165391626408e-17	-2.0648977643243416e-16	-3.6228589564796997e-16	-2.8878425695587254e-16	7.432325568281852e-17	4.229415969773886e-16	4.840427492710438e-16	2.7386586238356685e-16	-2.870720948184942e-17	-1.6207003280548854e-16	-2.0694489691571395e-16	-2.9517322163474184e-16	-4.3037524813398894e-16	-5.980989420510847e-16	-6.965130987232187e-16	-7.5890202439454935e-16	-6.515120584207858e-16	-4.2602379510999494e-16	-1.6967171271871648e-16	-1.8128905443098093e-17	1.6777664902818795e-17	-4.40502124362598e-17	-8.69063221778134e-17	-1.6485281230451385e-16	-3.8014581902684037e-16	-5.835414742387045e-16	-5.787602518510705e-16	-5.681610198338447e-16	-5.060033675614416e-16	-5.334191142306878e-16	-6.265664504466505e-16	-6.99625606963994e-16
63	1.1350659923857203e-15	1.0816079410933358e-15	1.108442225942267e-15	1.2562915262345962e-15	1.2844845580472956e-15	1.0828418088757588e-15	9.17791348840005e-16	1.0943208891182381e-15	1.3543752536718947e-15	1.311012583758073e-15	9.644295065721338e-16	6.073533204394987e-16	4.3841596122245857e-16	4.650961099006429e-16	5.11154340355393e-16	4.16472750378352e-16	2.508535717901043e-16	8.913503975044042e-17	1.1517479559748197e-16	1.9700635959124022e-16	1.8664160545197625e-16	1.3106706479474179e-17	7.830930060036294e-17	1.4554866816350007e-16	2.936862464930523e-16	2.471319472481561e-16	2.5379130999739158e-17	-1.2723443428201838e-16	1.165165287007758e-16	5.336128491883433e-16	7.947143561285196e-16	7.731306029988229e-16	6.364569063527908e-16	8.394241895134907e-16	1.2079896853952838e-15	1.4597897152908663e-15	1.3173909254799914e-15	1.1467132023008573e-15	1.1166345660389349e-15	1.3482000439614229e-15	1.5290749989307774e-15	1.446291745628331e-15	1.327545899010803e-15	1.2118425773318538e-15	1.4105566980773413e-15	1.4265965412615787e-15	1.596651524443577e-15	1.7159133041871685e-15	1.8353997302697903e-15
64	1.7583343691282106e-15	2.0497701137768003e-15	2.3578840790353458e-15	2.5360088946447686e-15	2.445596273810221e-15	2.2741555572454546e-15	2.177655831152187e-15	2.0843781182920275e-15	2.1687028540440854e-15	2.257726277064177e-15	2.381052962066425e-15	2.7436949002631645e-15	3.176889789902895e-15	3.4725618446829152e-15	3.5718515320285846e-15	3.4151753570575564e-15	3.012766751109983e-15	2.636379224198314e-15	2.4651134446895845e-15	2.4904771436874565e-15	2.3729373416386676e-15	2.074401406594258e-15	1.5727328370974789e-15	1.4969987629401401e-15	1.5516071615004597e-15	1.6323237356885645e-15	1.4546554433589087e-15	1.2953922913675984e-15	1.4572691769940647e-15	1.822394719550736e-15	1.9565149132436637e-15	1.7162789550523772e-15	1.3471146967582797e-15	1.333712634729732e-15	1.438274749126607e-15	1.4408827854395552e-15	1.1388319346898984e-15	9.249925818413948e-16	9.561223197852121e-16	1.253110954128247e-15	1.4519831945236625e-15	1.4084750791259913e-15	1.108261154282267e-15	1.0017194604897808e-15	6.307377730937182e-16	3.7674040822833753e-16	1.5218975051696403e-18	-3.1815045571842985e-16	-6.242484222793564e-16
65	1.2887745101492235e-15	1.4050596307989312e-15	1.5554267139457023e-15	1.7555145161256384e-15	1.7500659069735162e-15	1.6034148129617521e-15	1.4764624026299777e-15	1.471990187340219e-15	1.6749984123596692e-15	1.872486026482335e-15	1.955996013540578e-15	2.1127762605316006e-15	2.3368676049514828e-15	2.497255293976327e-15	2.4971362519743635e-15	2.289077645844709e-15	1.9171067144536195e-15	1.5900385278921315e-15	1.463686627375202e-15	1.4464634956216325e-15	1.3587486777282075e-15	1.2023212151306052e-15	1.0304018451312209e-15	1.0485521537543088e-15	9.750830483710124e-16	8.637378074071061e-16	7.25700234037242e-16	7.96742876555247e-16	1.1849872891986674e-15	1.5816084264419355e-15	1.6988143109705002e-15	1.5562114741347945e-15	1.3151070422334328e-15	1.3085271172462032e-15	1.3775153387632669e-15	1.4272346664502842e-15	1.3020164905761631e-15	1.1600225214254596e-15	1.0760062287976918e-15	1.2427169157263642e-15	1.4396706512547117e-15	1.6112066831083354e-15	1.595426099945106e-15	1.5784664957981241e-15	1.4303996795913446e-15	1.3199146438212694e-15	1.0373540546333073e-15	6.24300460390765e-16	2.7112684695088093e-16
66	7.788607217267141e-16	9.078252806185232e-16	1.1908428186792425e-15	1.3972616725043133e-15	1.3617977953386002e-15	1.24641214108393e-15	1.1635343820211358e-15	9.968023129810016e-16	7.550249691250965e-16	6.290573295681338e-16	7.24647511301495e-16	1.1505275775254094e-15	1.6221691784188615e-15	1.939492315231977e-15	1.9908495619798414e-15	1.9286162805378024e-15	1.8308420927254458e-15	1.7608735605642692e-15	1.691656766622985e-15	1.683833860068812e-15	1.676301808768062e-15	1.7502229576122864e-15	1.6227699279724367e-15	1.7171199998160161e-15	1.759109006150854e-15	1.8169043099839857e-15	1.822028691197926e-15	1.8952997653106147e-15	1.839404815298083e-15	1.7244173663581909e-15	1.5157575408868562e-15	1.374461144290357e-15	1.3319981578450508e-15	1.3414272637782149e-15	1.2114029489100547e-15	1.1267137081301441e-15	1.0491592286311112e-15	1.0757444063428095e-15	1.1180641768634793e-15	1.077002592873077e-15	1.0311390907159853e-15	1.0913079629373427e-15	1.0109953316109482e-15	8.489576969353151e-16	3.860973459845086e-16	1.9755340862198794e-16	1.5997352690879277e-16	1.9460610338511738e-16	-1.4043051433533354e-17
67	2.996539621498039e-16	1.2060594765181223e-16	2.659947378248578e-16	5.372707326488647e-16	6.097901471771943e-16	5.681643597644226e-16	5.657428575818213e-16	6.944494758144206e-16	1.0650571851909005e-15	1.3834587999594169e-15	1.469082566029237e-15	1.4880224767404226e-15	1.6212591528927955e-15	1.9373425717147047e-15	2.2262884899276165e-15	2.2008551574857107e-15	1.771114074620458e-15	1.4492372795674218e-15	1.2727159669634222e-15	1.1512408847417674e-15	8.064539196714342e-16	4.3960187171124583e-16	2.8154072177717593e-16	6.135528507177454e-16	9.276904862418688e-16	8.761840402066055e-16	5.002859944166326e-16	3.5809021081739295e-16	6.917499994787784e-16	1.128090030406878e-15	1.223606900111872e-15	9.199849539085546e-16	6.265203814020284e-16	6.097554264783698e-16	7.303012389867548e-16	7.355480877993646e-16	4.819961169623003e-16	2.879498123871213e-16	2.1618567700340068e-16	1.9614799885565185e-16	1.2439035308268206e-17	-3.791436753738248e-16	-8.509124398621373e-16	-9.56122578781331e-16	-9.863280061635173e-16	-7.878489703240929e-16	-7.693540764736808e-16	-8.791552011020657e-16	-1.1818847707743665e-15
68	8.776980063037365e-16	8.714499164445882e-16	1.022076378913456e-15	1.2646398341668493e-15	1.4382407833008756e-15	1.5096783858243234e-15	1.4874073889797545e-15	1.5115267012440484e-15	1.6787503851892115e-15	1.808718476752533e-15	1.7308688835601684e-15	1.6337563811493203e-15	1.6398523238346534e-15	1.820591392584145e-15	2.0203489831418137e-15	2.028127828430668e-15	1.8445899157250258e-15	1.8295818532254993e-15	1.939892387701215e-15	1.921595577556096e-15	1.5206155393234171e-15	9.111223107069003e-16	6.061014164666355e-16	6.137719334623592e-16	7.98646956804219e-16	7.448753592711966e-16	4.717701861692332e-16	3.4794899969129166e-16	6.807560386363615e-16	1.1676449740351482e-15	1.4414977238988212e-15	1.3016976866755757e-15	1.0171576172863757e-15	9.671018621033916e-16	1.1272256178485341e-15	1.2827609781211988e-15	1.1992688504301391e-15	1.0401880059920013e-15	9.299564607083047e-16	9.048256755188205e-16	7.962782564195512e-16	4.925206596891117e-16	2.0941863493994272e-16	1.0915425339613931e-16	8.508273129855054e-17	-6.786669417770225e-17	-3.068374359071242e-16	-5.090156748333617e-16	-6.554904861256082e-16
69	1.3007510487362e-15	9.54220628565132e-16	8.266318989265003e-16	1.0724158672985872e-15	1.2279299709717757e-15	1.0769782502488323e-15	6.116814557315975e-16	3.032277714091192e-16	2.933376142653405e-16	4.739524706951459e-16	5.8203049804005755e-16	6.361575998234939e-16	8.126420234036456e-16	1.0974897631539062e-15	1.36123310727746e-15	1.4546724969894535e-15	1.3993757065419003e-15	1.2249333482650966e-15	1.054364398327282e-15	8.964481316892874e-16	8.522562798709244e-16	9.145811248439013e-16	1.0347509731008613e-15	1.139351837254523e-15	1.1385446322294281e-15	1.0872486666316532e-15	1.0208591904180578e-15	1.0210851035993825e-15	1.0036332793716858e-15	8.793890975673579e-16	6.919019901286574e-16	4.785630051398067e-16	4.4042494348493235e-16	4.606196450500993e-16	4.632266910264217e-16	3.2563073751561564e-16	2.400257551367029e-16	3.426356065997839e-16	6.435966054565247e-16	8.858530469766393e-16	1.022181782810488e-15	1.1761046156482639e-15	1.4962075796155334e-15	1.798841665105921e-15	2.05909295714385e-15	2.0581912752369563e-15	2.2207799472426233e-15	2.4699965858974584e-15	2.5688848246588697e-15
70	2.2230275395420337e-15	2.2542786343272632e-15	2.57462817513755e-15	3.0543069319076135e-15	3.279157761230539e-15	3.2352982573199435e-15	3.0101108982371603e-15	2.6853183668340664e-15	2.6078941780494226e-15	2.641844385689116e-15	2.7958511750302876e-15	3.212494018156016e-15	3.753191908989745e-15	4.2517702178227116e-15	4.439577123055405e-15	4.132665134016727e-15	3.421382992292965e-15	2.880152880752344e-15	2.78573171406885e-15	2.9358045571616557e-15	2.788547277315338e-15	2.4360513554159214e-15	2.1791761065554932e-15	2.516500436648653e-15	2.902391167140479e-15	2.8225841829705786e-15	2.199143247295005e-15	1.694278356193317e-15	1.7092652797718543e-15	2.00732787039739e-15	2.1436176222237775e-15	1.9863167689950284e-15	1.8000546770918774e-15	1.6572466960748392e-15	1.403405705624353e-15	1.0889431937146603e-15	8.137729829680201e-16	9.407376053804925e-16	1.2584868284755792e-15	1.4549801237417793e-15	1.3334443272129797e-15	9.422710009350146e-16	4.612273802036073e-16	1.941832912992885e-16	-1.5142113661306465e-16	-3.454233311531376e-16	-5.8043304475104535e-16	-7.944104362778391e-16	-1.0745973053612187e-15
71	1.240806689395179e-15	1.1246864528583211e-15	1.0428383118411598e-15	9.467541686140088e-16	7.918504710669426e-16	6.621509393075758e-16	5.532089266512529e-16	5.36730163681829e-16	3.704523512575087e-16	2.6712205535612945e-16	1.9745785170296524e-16	4.585242805579567e-16	7.826382263699685e-16	9.170473309384606e-16	8.137732350952121e-16	7.077155965292962e-16	8.123903533577581e-16	9.567223531097817e-16	1.0655568017493993e-15	1.040223289517083e-15	1.0336926632805435e-15	1.0915689188274972e-15	1.1706358634149826e-15	1.1713271274915753e-15	1.0905993607846852e-15	1.0754434354785484e-15	1.1106597887217817e-15	1.205768306546926e-15	1.3038341606108978e-15	1.2931020743297054e-15	1.2138920332352676e-15	1.1142128775441035e-15	1.1858263423328152e-15	1.3724700963001416e-15	1.5655521371849216e-15	1.5917152065321422e-15	1.4264887045645315e-15	1.363496488976997e-15	1.5242524537666113e-15	1.828978699510184e-15	1.994536387413103e-15	2.0031959660014962e-15	1.9601287498614326e-15	2.1526469810013533e-15	2.5537588023910797e-15	2.764865426328071e-15	2.916068647868365e-15	2.9810361195787596e-15	3.0183332273192914e-15
72	3.923034205933762e-17	3.239281436609496e-17	-1.9050316524494998e-16	-2.8291229886956807e-16	-1.2525523161457977e-16	-1.7134964582548577e-17	-6.252624327578702e-17	-5.110446449140356e-17	2.437709754960597e-16	4.901766900444057e-16	5.562948934666764e-16	1.510128896799915e-16	-2.7755876862562005e-16	-3.8363180214692933e-16	-1.7137444777575525e-16	1.0361983292678414e-17	-4.936871923418608e-18	-1.447182109858361e-16	-5.944883523824713e-17	2.2561490079520324e-16	4.885103070500592e-16	5.059100615871739e-16	4.101191095423093e-16	3.130175458011064e-16	2.9660269608234584e-16	2.635781898322409e-16	1.531018630633632e-16	2.5969905888467532e-17	-5.4043731906306264e-17	-3.083001292673366e-17	-1.1623406074250988e-16	-3.538424182185154e-16	-5.545598343140206e-16	-3.4115198096964556e-16	1.104953000962661e-16	3.6385108613628746e-16	2.4186008661010227e-16	-5.936111245690188e-17	-9.086654258609112e-17	1.0312382747459631e-16	1.4396229507279594e-16	-1.6971856406051696e-16	-4.2754522036095256e-16	-3.8097422244096923e-16	-2.6303307181607976e-17	1.2605779777699214e-16	-1.1865138210260101e-17	-2.3686838659156187e-16	-2.541120896632484e-16
73	-9.098142218093066e-16	-6.880989660309443e-16	-5.214865215560007e-16	-5.44877315680915e-16	-5.5045905376404325e-16	-5.703117315411863e-16	-4.709689945073222e-16	-3.354573546907192e-16	-1.127417152745945e-16	7.022588694761217e-17	2.372519450661071e-16	1.6313675823477627e-16	-1.2793382624865057e-16	-3.3823726433799207e-16	-3.7291191409684664e-16	-2.7782976316332135e-16	-2.466068090456724e-16	-4.264641583253892e-16	-8.483305470453511e-16	-1.275362168957273e-15	-1.4184820708459014e-15	-1.1510027892795967e-15	-7.435879969106135e-16	-6.586801915294073e-16	-8.6010542129977685e-16	-1.169058176210499e-15	-1.1706513202627952e-15	-9.885935511414138e-16	-8.985714954648334e-16	-9.800687798404744e-16	-1.0254097159822755e-15	-8.783655894217476e-16	-6.90105244657356e-16	-6.567538806165805e-16	-8.061041991452601e-16	-9.237912012036435e-16	-8.518868091777338e-16	-5.951233667018152e-16	-4.3468056592586207e-16	-5.29961744588513e-16	-8.835862554789899e-16	-1.2830851066736473e-15	-1.4057230373415562e-15	-1.200180284727455e-15	-9.312243260471215e-16	-7.814849579716047e-16	-9.220879839473512e-16	-1.2414938334483207e-15	-1.5395516305919141e-15
74	-1.387062702205693e-15	-9.97991382797803e-16	-6.873130539064101e-16	-8.258682756923673e-16	-9.648560212330223e-16	-1.1506381948983241e-15	-1.0509469847573052e-15	-7.561970440467394e-16	-4.1707010199374883e-16	-1.4307823364718465e-16	7.637514492137266e-17	5.270382704589406e-17	-4.0613783556779587e-16	-9.310418071836957e-16	-1.1652041018856895e-15	-1.0333903045400588e-15	-7.655523149631181e-16	-8.098598366177182e-16	-1.2183000062698583e-15	-1.5550579810186232e-15	-1.429156868028188e-15	-9.293991078366547e-16	-5.725066281904616e-16	-7.484818768588604e-16	-1.0755581122903488e-15	-1.2998512835362378e-15	-1.126934551547676e-15	-1.0288606212245681e-15	-1.172140235620375e-15	-1.4526559197469482e-15	-1.5791920804402098e-15	-1.4105919989936495e-15	-1.1537878242438062e-15	-1.0725979077443884e-15	-1.0805885398300379e-15	-1.045001342930468e-15	-8.877281999540302e-16	-7.631994425707022e-16	-7.819210186221587e-16	-7.83904128531328e-16	-6.449909107589649e-16	-5.069330197149931e-16	-4.647274854082403e-16	-4.07574664074037e-16	-3.8925819970337367e-16	-2.3009046007782796e-16	-1.2250350949088347e-16	-3.15831142246232e-16	-5.684791809092067e-16
75	-2.5589908158475747e-15	-2.0553061040903737e-15	-1.6567508369657301e-15	-1.8023170156234764e-15	-1.9664830420057173e-15	-2.150777364908774e-15	-2.0268796052034638e-15	-1.7607780543268975e-15	-1.5251503220307655e-15	-1.3915241512563805e-15	-1.2041364937249473e-15	-1.3106453914681468e-15	-1.6907339853113388e-15	-2.046488880855843e-15	-2.132246713024805e-15	-1.9815247368429264e-15	-1.8007604767714085e-15	-1.882108738854202e-15	-2.1731084113901707e-15	-2.340275136102955e-15	-2.166727172536173e-15	-1.8267694172717104e-15	-1.5725214256305546e-15	-1.4622791661612213e-15	-1.3403177660249733e-15	-1.2882087760736938e-15	-1.2840475732505497e-15	-1.5727246694713423e-15	-2.089615723429515e-15	-2.503173508922688e-15	-2.6166825048794203e-15	-2.37617501516274e-15	-1.9094541187757036e-15	-1.609594847171251e-15	-1.4515196487917024e-15	-1.549200032702652e-15	-1.533998812356114e-15	-1.5149065590253348e-15	-1.450807056935748e-15	-1.4753408748097513e-15	-1.4611292415796769e-15	-1.3278366901775993e-15	-9.71608683942115e-16	-4.634975332324797e-16	-1.6394559507373605e-16	-4.968014067939289e-17	-2.2291979010132186e-16	-3.923324570384474e-16	-3.2063702763659616e-16
76	-9.131430274664582e-16	-5.155192892973847e-16	-4.2769846978606453e-16	-2.97370924751472e-16	-9.616517419058026e-16	-1.0376952066231538e-15	-7.974791949225449e-16	-3.063528603169176e-16	1.342052266459824e-16	-3.057153351843624e-17	1.49103498965519e-16	-1.8733437095317028e-16	-4.690839003789225e-16	-7.613823605339073e-16	-7.436461459692528e-16	-5.156888403659425e-16	-1.8133004610438724e-16	-1.652832568632978e-16	-3.5279058748440945e-16	-3.5559958910481827e-16	2.594139147556863e-17	5.764812374864274e-16	7.34315307695869e-16	4.350412058650801e-16	-1.0657525964827684e-16	-4.469540508573326e-16	-7.66068729838327e-16	-9.000126081542135e-16	-1.2942003712764923e-15	-1.4796491322420603e-15	-1.4529440954230666e-15	-1.2874652221893677e-15	-1.1594279349552635e-15	-1.0808665928419313e-15	-8.007365181228187e-16	-7.40994227384526e-16	-6.179138688928958e-16	-7.173018096645594e-16	-8.089812480194732e-16	-9.84365325992232e-16	-1.1359698139912015e-15	-1.308964942485584e-15	-1.2491711910359198e-15	-9.683288313511763e-16	-6.726320609025881e-16	-4.091741574810079e-16	-1.355189769581957e-16	2.3994712019514004e-16	6.286681841252937e-16
77	-8.499483370647384e-16	-6.440550684008596e-16	-6.182502890653001e-16	-7.574876730196961e-16	-7.506078304403162e-16	-6.910828091205656e-16	-5.410921693383581e-16	-4.448265672914291e-16	-3.535276519028105e-16	-2.446633868670435e-16	-1.3494497318842133e-16	-6.515443344811448e-17	-2.244639546490118e-16	-4.260626328201299e-16	-5.860783450281307e-16	-6.194838875426636e-16	-5.938367931191573e-16	-6.148127052426023e-16	-8.685721403641882e-16	-1.1418226313594229e-15	-1.1883263415703467e-15	-9.407914331826554e-16	-7.341177258866788e-16	-8.50375422510073e-16	-1.0220601189279156e-15	-1.0773713103241439e-15	-8.833042427142432e-16	-8.202029689004132e-16	-9.89677301869085e-16	-1.2756797738595472e-15	-1.2975472374718427e-15	-9.93347791364077e-16	-6.861249866463556e-16	-7.127106167718188e-16	-9.831144031323717e-16	-1.1448896855694704e-15	-1.0196457930879336e-15	-7.298178281443285e-16	-6.388571816717187e-16	-7.352041774779567e-16	-8.259938110184356e-16	-8.05727033238338e-16	-7.462252198012817e-16	-7.301240268778826e-16	-8.816268397595173e-16	-8.424061619806999e-16	-7.532113900060626e-16	-8.043646136310279e-16	-1.042191559327599e-15
78	-1.653709220584551e-15	-1.3386269623087182e-15	-1.1331671930517157e-15	-1.306251394395292e-15	-1.2335837134094396e-15	-1.259137443039092e-15	-1.3235300093973699e-15	-1.2593131450704218e-15	-1.1804941153464756e-15	-1.060912390696518e-15	-1.041204812938845e-15	-1.279714582174913e-15	-1.8134310195747497e-15	-1.960487636796609e-15	-1.7775454388784543e-15	-1.6494642597787928e-15	-1.8417023216452975e-15	-2.2949812492262965e-15	-2.501746993627932e-15	-2.351466388369704e-15	-1.99787847104051e-15	-1.935265800734347e-15	-1.656965514266273e-15	-1.6297825656121554e-15	-1.306225302512653e-15	-1.1603835322936865e-15	-1.2131275236188285e-15	-1.5510439754944789e-15	-1.8873247267841845e-15	-2.2270188118405646e-15	-2.3610672645278798e-15	-2.1696342572394453e-15	-1.6202445282166068e-15	-1.090801490617254e-15	-8.188436659298459e-16	-9.019555897090683e-16	-9.82649903823306e-16	-9.315869045027999e-16	-8.816381046247398e-16	-9.76267331371108e-16	-1.0706077072782246e-15	-9.325730451982452e-16	-2.489241132839019e-16	3.0308001448821567e-16	9.11482797513256e-16	9.721791663241307e-16	1.1519734097899055e-15	1.4775802186122724e-15	1.8916771066164728e-15
79	3.488247542752536e-16	3.3175934792332284e-16	5.132232119626667e-16	5.69037772590033e-16	7.142215177943902e-16	5.165103032669698e-16	2.7937938473084517e-16	2.1313258280034546e-16	3.559998376415979e-16	4.627859791951673e-16	4.2740387951037503e-16	2.15329419884619e-16	-1.6726586567304405e-16	-5.104483493877142e-16	-8.458978486108425e-16	-1.1533333763243085e-15	-1.3867832523041584e-15	-1.397014543403937e-15	-1.140172830967721e-15	-6.615979147211589e-16	-1.788569612290271e-16	9.238944477646753e-17	3.302662503653655e-16	3.958645383718702e-16	5.430509005394124e-16	5.375154533978543e-16	4.255665804011972e-16	2.8425656158038223e-16	4.526723632542723e-16	7.392895708382669e-16	9.83332304547392e-16	1.0384661403777782e-15	1.0636443967078758e-15	1.0765585770438062e-15	1.009817572624712e-15	6.976121824081064e-16	3.288309988595502e-16	1.0234578626762257e-16	-8.573766244683414e-17	-3.611255346291302e-16	-7.090340452464685e-16	-8.597536961340395e-16	-6.653835841516137e-16	-4.06582149404399e-16	-3.4850050819861117e-16	-4.1669921662827684e-16	-4.0362287389378347e-16	-8.046153244365702e-17	2.650913232778991e-16
80	-4.780783320936914e-16	-3.45838510409257e-16	-3.777746554673424e-16	-6.465992332414202e-16	-8.706666779670504e-16	-9.188396822968352e-16	-7.01333404535301e-16	-4.145148140956543e-16	-1.3380947187317746e-16	1.0187194051092747e-17	-1.4188089067842472e-17	-7.113908673158932e-17	-1.3390552149084555e-16	-1.6371978913581497e-16	-2.0421453747920165e-16	-2.2846618237833826e-16	-1.577326856804523e-16	-4.4556154952893164e-17	-1.8503385456590886e-17	-1.0589763463974295e-17	1.1581178394823505e-16	4.949346903345261e-16	6.023157887983006e-16	5.028953826769509e-16	8.084335426270914e-17	-1.9828510086171138e-16	-1.372856244452247e-16	2.0879382205782856e-17	-2.71284714807854e-17	-1.3658029810133034e-16	-1.7098632113089452e-16	3.0209878742270074e-17	1.9929819527982135e-16	2.3634248411326597e-16	1.6643406879657423e-16	1.746667059073451e-16	1.8027050772860247e-16	9.22695868290778e-17	-1.521515808064685e-16	-3.9105642690701004e-16	-5.254142247047835e-16	-6.192201323853117e-16	-7.760485245682025e-16	-7.159061618970806e-16	-8.559335141055205e-16	-8.079827434548729e-16	-8.234405851675976e-16	-7.340771195747296e-16	-5.515233713580041e-16
81	1.4625495066570094e-16	-2.4937732832439984e-16	-5.269167863636743e-16	-5.350533531122644e-16	-4.898696006757226e-16	-5.135614079964256e-16	-5.242959014926094e-16	-4.526957300467402e-16	-2.7796212751939666e-16	-3.2824430276204914e-16	-3.969308039117005e-16	-4.1312320674860704e-16	-7.650872568688999e-17	3.3174672800787626e-16	5.464332176823414e-16	4.4378658763636263e-16	2.3363702006017404e-16	2.838678630488145e-17	-2.113073560272484e-18	8.17004224655483e-17	2.2111450633486917e-16	4.0183152385386674e-16	4.590023393089541e-16	5.475527937212824e-16	4.933940789648103e-16	3.703171653456305e-16	1.6202445953658465e-16	-1.962329915231737e-19	-1.236082407966034e-16	-3.552261768225261e-17	4.686363077571409e-17	3.35512306706216e-17	-1.0454830180923333e-16	-2.336683917731613e-16	-2.9565981686155844e-16	-3.7947596437251084e-16	-6.226668990336076e-16	-8.784539653299115e-16	-9.60036198844725e-16	-7.741931086302313e-16	-4.2591295079168923e-16	-8.442717540559444e-17	1.2151624080758364e-16	2.1532212727692744e-16	3.132336165362318e-16	5.385992170863829e-16	7.027909726291849e-16	7.719394265488706e-16	7.96917569127672e-16
82	1.2801223573284785e-15	1.2032223069353719e-15	1.3460587815833228e-15	1.4591082244263787e-15	1.2555856117080018e-15	9.721052940922434e-16	7.023895079550716e-16	4.487791877964265e-16	1.7358760258536058e-16	4.5533872306066777e-17	9.446207263225277e-17	5.665173856361026e-16	1.2538257477664647e-15	1.8777922780134933e-15	2.1332326782917794e-15	2.0060898072828166e-15	1.6503127625279234e-15	1.3022565670245744e-15	1.0916926044713473e-15	1.0297789361534696e-15	1.0823373960538983e-15	1.327360316123289e-15	1.4911855017664908e-15	1.6301964594763289e-15	1.342404649706298e-15	9.556485342490432e-16	7.361936886166861e-16	9.337472512213246e-16	1.249416168352144e-15	1.1855291260889928e-15	7.78897137820614e-16	3.5981137195178434e-16	2.4636136997034556e-16	1.941451891381282e-16	8.386333178915235e-18	-2.2574868434077607e-16	-2.1458506054742106e-16	1.3938585261788653e-16	5.186631802008525e-16	7.286891049618646e-16	9.230500488059715e-16	1.3998501791319803e-15	1.874479832019943e-15	2.144850435008104e-15	1.9403459131660976e-15	1.7573708011435723e-15	1.822930476413725e-15	2.187072150890125e-15	2.4288472959794257e-15
83	9.913529129702517e-17	2.812247858217914e-16	5.080638466820679e-16	4.714463753570053e-16	1.8134161076455079e-16	2.7170782479624078e-17	5.517156911290829e-17	4.2175274534976415e-17	-2.8832998534068536e-16	-5.004655868628404e-16	-4.0855858635211734e-16	7.952422817711189e-17	4.790326058657752e-16	4.791153584040172e-16	2.7933026822509836e-16	3.2767700842815484e-16	6.808096792512314e-16	8.781438576689581e-16	6.264578006505921e-16	1.946667015162369e-16	9.595580917806213e-17	4.4111872079925774e-16	6.211059241477415e-16	5.285988096049689e-16	1.4940456501238801e-16	7.066109659328992e-17	3.3849677598093647e-16	6.327229000236375e-16	5.432685287705969e-16	1.8099280988658011e-16	-3.498966250254388e-17	1.2278616233572854e-16	4.525976025006987e-16	4.455359463262934e-16	2.028489741347154e-16	6.092674198078396e-17	1.9168758025263532e-16	4.377162633336966e-16	5.297456092008977e-16	4.717020840016308e-16	5.575658327723344e-16	9.207300897554195e-16	1.261182625857592e-15	1.4163688659178109e-15	1.3750616219140207e-15	1.4700553262622998e-15	1.8495713414583233e-15	2.249832671109791e-15	2.3681684203839188e-15
84	1.3706100903261194e-15	1.21468110186741e-15	1.297960226812081e-15	1.540312153362385e-15	1.607638703515012e-15	1.4149215511502316e-15	9.729504897999152e-16	6.690799127992065e-16	4.251812343287501e-16	5.182796679939156e-16	5.992881771466556e-16	8.496933126563921e-16	1.1405915205579617e-15	1.4846514307427292e-15	1.7070647892335202e-15	1.7425588148433106e-15	1.6280369898584731e-15	1.459618461717912e-15	1.4082066544561542e-15	1.3657985085231444e-15	1.2458362434626328e-15	1.0696813864771564e-15	1.0889577241559735e-15	1.2266747857958398e-15	1.351261370742733e-15	1.3084381029851553e-15	1.0649030173224348e-15	8.931727969547527e-16	8.909324272296978e-16	7.481142707673323e-16	5.123191467427924e-16	3.1468739954663327e-16	4.0625419787882203e-16	6.676059589170605e-16	7.862287471322306e-16	6.704325194805906e-16	5.373406639392073e-16	6.688914646194016e-16	1.0049207515852695e-15	1.330270905485843e-15	1.5000771754634783e-15	1.6437214156615945e-15	1.8810624247479402e-15	2.100951213947903e-15	2.3916880071566715e-15	2.387920371247377e-15	2.5883372756863566e-15	2.926207862723847e-15	3.2211969883689545e-15
85	1.0707181811512838e-15	1.011928627648686e-15	9.620348988859518e-16	9.394043428624806e-16	8.177230052863766e-16	8.325542539339018e-16	7.968816432722038e-16	6.626527491626381e-16	3.906570769832705e-16	2.658544337859402e-16	3.7546860966362e-16	6.006330059359365e-16	7.769276026005786e-16	7.569244538594145e-16	7.807705069492459e-16	9.629655791700581e-16	1.2254974247657282e-15	1.2481323063841314e-15	1.0836596854939922e-15	8.711132241064728e-16	8.220159778353884e-16	9.319508490187424e-16	9.805423416736537e-16	1.011848288860792e-15	9.74870403411699e-16	9.884817827610143e-16	1.0015907057672136e-15	1.0781169104624993e-15	1.0209706840876737e-15	9.375696023167727e-16	8.396712530124943e-16	7.579016724611949e-16	7.886635436576374e-16	8.214903924370668e-16	8.522622092539041e-16	7.987622110564798e-16	7.250869804486775e-16	6.860253680597832e-16	8.167009877722159e-16	1.032974050770264e-15	1.2834689286181886e-15	1.5126643870621359e-15	1.6837384703552204e-15	1.8465839204224265e-15	2.0569636585359814e-15	2.1617587089879203e-15	2.3529645432463202e-15	2.5395149934098974e-15	2.676414080676538e-15
86	6.937597026741491e-16	6.673259714581043e-16	5.867364835135698e-16	3.786969492308414e-16	1.9788906975664225e-16	7.142708918423214e-17	2.3961435101625526e-17	5.2195850533697046e-17	6.118927191301518e-18	1.4456886775441191e-16	1.3594771082994383e-16	4.124269786212692e-16	5.714470695031229e-16	5.79787484620964e-16	4.591959560240128e-16	4.114102095230187e-16	5.127438090318646e-16	6.452853822487897e-16	7.066609128075361e-16	6.695228841429509e-16	6.548595659638869e-16	7.642848110524419e-16	8.570709213646322e-16	9.15569809520492e-16	8.235165071776202e-16	7.615396500279812e-16	8.09518485775698e-16	9.168489638346932e-16	1.0101637205929853e-15	9.202646140750772e-16	7.563773033858447e-16	6.825899343144723e-16	8.157301931541361e-16	1.0548324993345203e-15	1.174850090480146e-15	1.1775757453528936e-15	1.0124328740349151e-15	9.227694571141594e-16	9.341111704324643e-16	1.0817079868269204e-15	1.1889921773787977e-15	1.2231123963663089e-15	1.0926744954565973e-15	1.1607073660060777e-15	1.2808215890197288e-15	1.460036332159673e-15	1.5594035610794055e-15	1.6208268113147646e-15	1.6674668839474533e-15
87	4.53371284645825e-16	6.624594767870342e-16	6.80980233079078e-16	4.11433607961998e-16	-2.2938148650928965e-17	-1.5792720611258405e-16	1.7434401087994338e-17	1.5634266858636548e-16	-3.5155214231352336e-17	-2.546455836516172e-16	-2.3476119667076995e-16	2.826529278086021e-16	7.660449988788509e-16	8.209388938896585e-16	5.896287935634278e-16	5.762203252170652e-16	9.364942537500917e-16	1.2126494935045871e-15	1.046375728292411e-15	6.385528476691377e-16	4.668812706851951e-16	7.387783200480825e-16	8.859131994982371e-16	9.325624684907141e-16	7.927023432805634e-16	8.439611495743102e-16	9.415765955223184e-16	9.014277877499602e-16	7.382498233595942e-16	6.567182458084811e-16	7.374483504662943e-16	8.600721319520546e-16	9.076621162461962e-16	1.0169951137199306e-15	1.2440740567805896e-15	1.4146603677160632e-15	1.2429090476879687e-15	8.961012932610187e-16	7.033043945891525e-16	8.821236147138127e-16	1.1559495541255286e-15	1.2272534498494932e-15	1.0194740252355338e-15	1.0770522435078787e-15	1.244037784531323e-15	1.6075013730029161e-15	1.7459394368083471e-15	1.7281722792996065e-15	1.71328592909197e-15
88	-6.132174239949816e-17	2.15915343774536e-16	1.577417691328466e-16	-1.4866048155037592e-16	-3.0938936062192443e-16	-3.07922247569058e-16	-1.3213718283772141e-16	-1.7445704109822248e-17	7.278983242138927e-17	8.539770665242344e-17	1.406122362344698e-16	1.4688949920243977e-17	-2.299186025597634e-16	-3.4466290570509106e-16	-1.7878971380760575e-16	1.429167503898433e-16	2.820767066585915e-16	6.439461802251046e-17	-3.267399359913926e-16	-5.467280008753503e-16	-4.994244200550169e-16	-2.641073522300546e-16	-1.3615666857297896e-16	-1.0355304326141007e-16	-2.2189168954778466e-17	1.590570859567469e-17	1.1086221445358426e-17	-6.1605740568393e-17	-1.274960469142381e-16	-6.021558859149666e-17	-6.524908345398064e-17	-1.7191034134407206e-16	-3.2889135004052744e-16	-2.022004815704891e-16	4.967213693489809e-17	2.0131377972679964e-16	9.174148669347952e-17	-1.3979157480168686e-17	-1.1070055254952603e-17	2.1821571405992403e-17	-1.8041094205423074e-16	-5.806362747122185e-16	-8.51806380047954e-16	-7.81142511261168e-16	-8.0278079019134665e-16	-9.212385967330188e-16	-1.1719558854450867e-15	-1.1903820277626276e-15	-9.02704123242264e-16
89	5.001597435399683e-16	5.388578939798955e-16	2.7273802794112676e-16	-1.8991064003358002e-17	-3.2990837009885685e-17	1.1482454700280225e-16	4.032531866779326e-16	6.414817779981622e-16	8.429749907328924e-16	9.137462579073776e-16	9.276573678590718e-16	8.564163278063414e-16	6.946901435958827e-16	6.239949040503468e-16	6.891738932614462e-16	8.256920838055678e-16	8.270032046056897e-16	6.165645457684302e-16	2.9659213352748996e-16	7.891793803775335e-17	7.50876624643311e-19	5.755650899673446e-17	9.9747334365622e-17	2.2490977354352447e-16	4.528171409475553e-16	5.446036882641068e-16	4.2343957909409345e-16	1.2201661733100282e-16	-1.5182101782563297e-16	-2.3257912286567094e-16	-2.901336247018529e-16	-3.8110877115624666e-16	-4.609531492601597e-16	-2.6964819757668313e-16	-3.3054202932610233e-18	1.1578615773967025e-16	-1.1274650243198678e-16	-2.908182685239175e-16	-2.1554570560922402e-16	7.208056210874436e-17	1.791036633971847e-16	-1.0920413665996968e-16	-5.364884528219655e-16	-6.868255253696358e-16	-6.917048936556773e-16	-6.146123517905398e-16	-7.256199845753032e-16	-8.697297374352698e-16	-8.300253589803525e-16
90	1.827743413109099e-16	1.5890765502931785e-16	7.55776722448099e-18	-3.10726023298672e-17	1.1916742361001586e-16	1.588930137450768e-16	1.4702955872361137e-16	2.6896495392660607e-16	5.959438052007036e-16	6.696884341334568e-16	4.810226972533749e-16	7.102269760322511e-17	-9.8168232954967e-17	1.4219122986470017e-16	5.21788412282532e-16	6.323275313676372e-16	4.0930320627052496e-16	5.221075556915816e-17	-9.499772470716406e-17	-7.145285608838119e-19	1.8955250523251962e-16	3.913895777826021e-16	5.758594065686639e-16	6.279008550658266e-16	5.042523714299484e-16	2.194665355869736e-16	-1.444042819517278e-17	-1.6437231471848266e-16	-2.0342202203719164e-16	-1.5461200285020222e-16	-1.8968405343736512e-16	-2.68100317308295e-16	-3.890445895314821e-16	-2.908584251220311e-16	-6.809957104277037e-17	1.5628478283844078e-16	2.3350344401553854e-16	2.276392792518024e-16	2.0953515584548387e-16	2.5491619349999026e-16	1.9545968475274687e-16	-1.2158838261061044e-16	-4.482924904414929e-16	-5.502162976134642e-16	-3.703540125293765e-16	-9.85295576260754e-17	4.017073301952047e-17	-5.862492451297303e-17	-1.8807496940007282e-16
91	-1.172794921752393e-16	5.959028202792003e-17	1.1244828161122577e-16	7.835709675904902e-17	1.1574805204596725e-16	1.8073057165238422e-16	2.720811330442851e-16	3.904294212651506e-16	4.799674863133891e-16	5.038734500705407e-16	6.078617960355554e-16	5.667367701066379e-16	5.446453073966548e-16	5.182541857455751e-16	5.151087752481789e-16	5.014593371922518e-16	4.475213249119983e-16	2.992971173194624e-16	1.3635923189298356e-16	8.249200930800627e-18	8.758232966744633e-19	5.035845009136479e-17	1.7472048752514967e-16	5.432867134372591e-17	1.4414293188726479e-18	-6.942862117476303e-17	-2.5160861183291685e-17	5.2079669853659866e-17	4.8563410147798184e-17	3.1387272398189015e-17	1.6074396549525443e-17	1.861955413883725e-17	3.633154212849678e-17	5.3055148909222494e-17	6.762942524749831e-17	2.97183180928679e-17	2.852067178531215e-17	3.461160591811969e-17	1.2402577048038293e-16	1.171636828252094e-16	1.4260435455368036e-18	-2.109089382250656e-16	-2.1705432058020718e-16	-2.0109468409742223e-16	-1.0759918952487424e-16	-2.541708858086405e-16	-3.336000887982178e-16	-4.101750548005988e-16	-3.445996104186855e-16
92	4.2804142350629685e-16	1.0279398194247002e-16	-4.154734736586075e-16	-5.424142003916246e-16	-4.2777209362368963e-16	-2.5314611479262764e-16	-3.0151214377291133e-16	-3.7114156197910673e-16	-1.0180686747431789e-16	1.9190222206798106e-16	3.421782688700544e-16	-6.671383353130142e-17	-3.7790166748539965e-16	-1.9443522539562534e-16	4.986904148112513e-16	1.0229060211625619e-15	9.080548252445019e-16	4.4389697577732394e-16	2.715599997729211e-16	5.170508251710637e-16	7.76708634289244e-16	8.3089966447327e-16	6.592532376479946e-16	8.844575481779343e-16	1.1363250276457363e-15	1.2329723397846157e-15	9.103012108114592e-16	5.812940380755534e-16	3.439500476962771e-16	4.0666295299551844e-16	2.6380371133962267e-16	-1.7551601819520787e-16	-6.190196116859355e-16	-5.910831219296976e-16	-1.8171532495117996e-16	1.052086959473608e-16	-7.92414562436302e-17	-5.407733911292136e-16	-6.713245924094152e-16	-3.61362931636288e-16	9.112392365476252e-17	9.511660699154006e-17	-3.7138542321409616e-16	-6.091027734795563e-16	-4.691024943966217e-16	6.125251080911455e-18	3.1804373419133297e-16	3.5642726388891437e-16	3.5681859075717123e-16
93	6.174908490071625e-16	5.8893144534664e-16	4.092438580802981e-16	2.607100003888984e-16	3.682244690588483e-16	5.131949409893558e-16	5.765415800864212e-16	5.207023873411811e-16	5.730231470467846e-16	7.419839543047545e-16	8.814667790233863e-16	8.751620585170058e-16	6.669473730428303e-16	5.404687676680594e-16	6.734201624918124e-16	9.36647989162412e-16	1.021890057122285e-15	8.701585301047299e-16	6.20884518381699e-16	5.2411584710358525e-16	5.683275413142745e-16	7.147019794783001e-16	7.642823840232784e-16	8.19392199468566e-16	7.755361467673381e-16	6.76446364380775e-16	5.746641553910963e-16	4.716341574710256e-16	4.318829935972106e-16	4.058690714439397e-16	3.475529534645782e-16	3.294707539447695e-16	2.999857284390014e-16	3.3464842865717056e-16	3.374283630861868e-16	3.821417071908559e-16	3.9116166108469733e-16	4.389674661608691e-16	4.0544199746024055e-16	4.0771241131488014e-16	4.2753908337632207e-16	3.7732497280556964e-16	2.0795733852763694e-16	1.954198719195218e-16	1.7348833275651954e-16	2.8135902381019845e-16	3.288983958000698e-16	2.7841589767209247e-16	2.4511506612024873e-16
94	6.798199765179912e-16	6.609427471533296e-17	-3.2841952930366465e-16	-3.9217332495765707e-16	-3.370162864955408e-16	-3.4808008166958394e-16	-4.3781896582850843e-16	-3.47795664379964e-16	4.500928244232977e-17	3.666861033026435e-16	3.8561001922754485e-16	1.421083820155298e-16	1.6368645794442185e-16	5.857624113504183e-16	1.0236093881819647e-15	1.0352764545999668e-15	6.530011109332142e-16	3.6327474390894795e-16	4.460490497955171e-16	6.3774316425220375e-16	6.351206602275996e-16	4.62472210389478e-16	4.2923493965457376e-16	5.698423978214505e-16	6.044423960824764e-16	4.5015013005682205e-16	2.6604694291352386e-16	2.5602318292229345e-16	4.1750575736422228e-16	4.492464259151452e-16	3.474371734150206e-16	2.0854459653073863e-16	2.343476112733021e-16	4.341731110147223e-16	7.35632509590088e-16	9.576922470635432e-16	9.691427190453804e-16	7.127758800265319e-16	4.0658601293687077e-16	1.866623125891452e-16	1.9897456256753978e-16	2.900183301022318e-16	4.0079371936900197e-16	3.25139887051691e-16	3.5803326009752167e-16	3.3569933740035285e-16	3.417178301963988e-16	4.102687680541383e-16	5.35740011154334e-16
95	-3.169901162077857e-17	-2.162525731339953e-16	-3.0759331000249766e-16	-2.1161950027642898e-16	-5.4631293875657044e-17	-9.489302750444048e-17	-1.8868165418450243e-16	-9.869903547416541e-17	1.5952883036405496e-16	2.9979922144866836e-16	2.3861000705809205e-16	1.004639323669624e-17	-5.655964216070657e-17	1.3928383456385704e-16	4.693081316674419e-16	6.702593490915059e-16	6.704047863428073e-16	4.4169126805425653e-16	2.970417979982483e-16	3.14921024620758e-16	4.275619827967999e-16	5.68164572756811e-16	6.784020397685222e-16	7.59280360577588e-16	6.6635976030793135e-16	3.827763735968173e-16	1.1486028849593862e-16	5.932840055078334e-17	1.537770859088755e-16	2.2799606615926613e-16	4.397771007779856e-17	-1.773681290443847e-16	-2.572872686463773e-16	8.955787642555875e-19	2.219514554959055e-16	2.6679475886852194e-16	1.6280447544163548e-16	1.4042530238546073e-16	1.941344912421821e-16	1.5896978809848815e-16	-6.760754986449264e-17	-3.4203437614888027e-16	-4.2046348034136826e-16	-3.137359886715634e-16	-1.8405245864510892e-16	-2.1438816696540184e-16	-2.731940893933086e-16	-2.4974711144838973e-16	-8.175550648205228e-17
96	1.287880306040754e-15	1.1886157679931536e-15	1.1344245422217366e-15	1.0938741213063748e-15	9.943646621395892e-16	8.461256710852964e-16	6.132029751344212e-16	4.559779803718156e-16	2.746312763251267e-16	3.01204197669314e-16	3.3237716194250145e-16	5.481765729362379e-16	7.301900768141773e-16	8.274916609022551e-16	8.603216194159672e-16	9.126055603455949e-16	1.0154850063026842e-15	1.0413129758827415e-15	1.0400081611995948e-15	9.969935031314846e-16	9.879562314369307e-16	9.942353994534326e-16	1.0296770906113376e-15	1.0625096115400786e-15	1.110935368163905e-15	1.1599716374838953e-15	1.128827311098047e-15	1.0550945128772251e-15	1.0760455843861698e-15	1.0658799520741079e-15	1.0435880699550699e-15	9.569129001760764e-16	9.99696162250531e-16	1.156905753424243e-15	1.3515442832456208e-15	1.3770175245733977e-15	1.2255265891087334e-15	1.1439530720867643e-15	1.2637401042870162e-15	1.4918975810873912e-15	1.5848769485101977e-15	1.5444932498378991e-15	1.5072980299671302e-15	1.7275159528383788e-15	2.139302228997945e-15	2.3882380543991466e-15	2.580872998417406e-15	2.7281481375310053e-15	2.840443622231325e-15
97	-3.887842237701584e-16	-2.403965714158107e-16	-9.136634171951322e-17	-6.07032847663846e-17	-1.0988729634685331e-16	-8.344029066888274e-17	-1.1576279164131107e-17	-8.863321055940544e-18	1.5673593150131454e-17	7.137855144911987e-17	3.500079849236082e-16	5.172068876954645e-16	6.527487563633722e-16	5.829493137523037e-16	5.216157881752926e-16	5.015198417511144e-16	3.6525526485997877e-16	1.2414735775897841e-16	-1.6512531538939105e-16	-3.5599710771358344e-16	-4.3193088441600103e-16	-5.838213358769769e-16	-7.952445939886196e-16	-8.380489100355721e-16	-7.308020076168151e-16	-5.302440958979446e-16	-4.8273233688798e-16	-5.284305561735713e-16	-4.606107285061328e-16	-1.475724984095843e-16	1.4434203156864286e-16	1.5162092378691057e-16	-7.683781684637002e-17	-3.9413008724657024e-16	-4.684089101573138e-16	-4.280912839989384e-16	-4.468016415600183e-16	-6.517668051048942e-16	-7.915715341522446e-16	-7.984481295710061e-16	-6.533303947859447e-16	-4.796676743697808e-16	-5.349129703473875e-16	-8.16788660047163e-16	-1.0779391309609283e-15	-1.159500749461515e-15	-1.2279441500378293e-15	-1.4323679818009046e-15	-1.883174443587516e-15
98	3.401406562460368e-16	9.336336893410706e-17	1.1881662528790794e-16	3.1824092198901865e-16	4.4293356821586478e-16	4.605869392636482e-16	4.2676281204685763e-16	3.4413481650360454e-16	4.817623945569925e-16	6.556818359264685e-16	6.607203470487806e-16	6.500161764574199e-16	8.454709524114796e-16	1.339001582113383e-15	1.8234807308756696e-15	1.918043204941696e-15	1.4536092995893463e-15	8.849615531107748e-16	4.827192743462498e-16	4.2140603108283964e-16	4.35723415119493e-16	5.718940430117505e-16	5.831843041169655e-16	1.0120671711859573e-15	1.3672195911546124e-15	1.5193712261243891e-15	1.2812501337666484e-15	9.893572088348732e-16	9.118566435894639e-16	1.0492397722286322e-15	1.1010994149665182e-15	8.419135323437224e-16	4.733192192323394e-16	2.429444274174344e-16	3.404754936809075e-16	5.922981198643284e-16	6.444171961257937e-16	4.525436191233416e-16	1.530644258921593e-16	2.290873373474631e-17	8.902213835227924e-17	2.3595302312861936e-16	8.08888899016427e-17	-1.0783812081669727e-16	-5.689602869745309e-16	-5.096257311626714e-16	-4.623297804744155e-16	-3.203913968276593e-16	-3.5498048341333646e-16
99	1.628638603247379e-15	2.0010234870643264e-15	2.632853435458786e-15	3.2305410232789706e-15	3.2301747300968095e-15	2.7878715918019537e-15	2.2718572553768376e-15	1.8441142776702203e-15	2.0682667576019423e-15	2.3756678739872002e-15	2.862983590086786e-15	3.3728435289175175e-15	4.0876079166257064e-15	4.693041403946917e-15	5.108297416675492e-15	5.028296619703824e-15	4.464110338576222e-15	3.894330324427388e-15	3.622834301258958e-15	3.580292047279621e-15	3.272232865358959e-15	2.8218832027783967e-15	2.2717061428625245e-15	2.3716525528320333e-15	2.4463459847994253e-15	2.218677420454194e-15	1.6092702413893718e-15	1.3351829743163688e-15	1.6495673379194697e-15	2.3764847667376206e-15	2.6444231394076656e-15	2.26341716910481e-15	1.5646427211108523e-15	1.1907846158437255e-15	9.672575586692166e-16	7.585476685520976e-16	4.1466262305278446e-16	3.0161785805647954e-16	4.687693374203873e-16	6.413151343097243e-16	3.9310893541193196e-16	-2.6431588044028317e-16	-1.1011374696121753e-15	-1.445724461919599e-15	-1.804272810101115e-15	-1.780768740814452e-15	-2.049398408072138e-15	-2.56985088446308e-15	-3.2936585028215963e-15
100	1.7734193441346518e-15	2.156537086961627e-15	2.7519289585550746e-15	3.0618539302762294e-15	2.8287227571300122e-15	2.5658997318585194e-15	2.410556112528874e-15	1.989799955290217e-15	1.56822847081328e-15	1.4187286197956684e-15	1.8798092281001597e-15	2.727433135026681e-15	3.359328308442768e-15	3.382848838231512e-15	3.1490391985486743e-15	3.0268484465416537e-15	2.883813770954905e-15	2.56170181051985e-15	2.0988557517414344e-15	1.8871950717514377e-15	1.9037002925158665e-15	2.0858505107657785e-15	1.8786705884246054e-15	1.9651016353925506e-15	2.028764143507168e-15	2.2342751069325895e-15	2.2605820051766845e-15	2.241211285354664e-15	2.1194628975428768e-15	2.019927851932825e-15	1.7634734549785945e-15	1.4586568891498238e-15	1.2579867227394017e-15	1.157317326326375e-15	9.305170538138992e-16	6.153068985033549e-16	3.335887492958019e-16	4.602349610571899e-16	8.565442075645543e-16	1.1494980849154678e-15	1.1442763714385989e-15	9.851525672019973e-16	6.698056717037662e-16	4.2391729032925106e-16	-2.68459605375601e-16	-6.403500100279319e-16	-8.947191843777513e-16	-9.20271292659781e-16	-1.1409056325245545e-15
101	9.973078845842956e-16	7.769796509896131e-16	5.688823997961928e-16	3.9954855937843437e-16	2.431803391580833e-16	2.1333691102404176e-16	2.466603179098742e-16	1.9996715021620904e-16	8.139363941479144e-17	-9.467069346597196e-18	3.0174965043715835e-17	2.54807727949718e-16	5.292862832011754e-16	7.886208652965453e-16	9.891234417848114e-16	1.176930139088164e-15	1.3188109873481141e-15	1.3141944187306577e-15	1.1826111297283894e-15	1.0605172279480918e-15	1.0871255423699872e-15	1.3194232256388888e-15	1.3436590109951309e-15	1.5411619709698944e-15	1.5748718847221827e-15	1.6619730994007873e-15	1.6890409030613678e-15	1.748569319274482e-15	1.6192634587249235e-15	1.4283467208841084e-15	1.233758296688772e-15	1.1193287552209907e-15	1.1652317418255832e-15	1.1271286893198093e-15	1.0225955276000111e-15	8.546864703141568e-16	7.87398761249167e-16	7.88674439291653e-16	9.29512333664494e-16	1.1125664019724768e-15	1.3437435346294458e-15	1.6569835096583383e-15	1.799262011389589e-15	1.8980370374884788e-15	1.7987503093017546e-15	1.8680897852943066e-15	1.988142347250997e-15	2.168798584704076e-15	2.2093378592694206e-15
102	1.3755397752649712e-15	1.1061526436006753e-15	8.715408553405785e-16	7.640023554949364e-16	6.492909672080299e-16	5.384014950217399e-16	3.585791722881034e-16	1.3519908543485935e-16	-1.2506900286264151e-16	-2.928452266656457e-16	-2.7517178213995734e-16	-7.355370946055049e-17	3.419799702070399e-16	7.813736952194232e-16	1.0441878549611254e-15	1.1154919975913928e-15	1.0825715252821916e-15	9.436383935229993e-16	7.249517911254664e-16	4.680704211651028e-16	3.973488660769213e-16	6.517381977968429e-16	1.0428455363553855e-15	1.1765888869928633e-15	8.195478348391936e-16	2.8475615877586553e-16	2.4543950660017496e-17	1.8007289314379405e-16	3.145709898638717e-16	1.3654782957860324e-16	-1.8820767251436065e-16	-3.106349300978778e-16	-1.2173000287400912e-16	-8.557184168632188e-17	-2.778594109430444e-16	-5.180133086175176e-16	-4.995141542777211e-16	-3.0327758021500277e-16	-1.2156490907608098e-16	-7.553172535221385e-17	1.206391639654067e-16	6.708170642940484e-16	1.3421204428903557e-15	1.5865248141420967e-15	1.584311691526947e-15	1.4320481205797217e-15	1.575252345295637e-15	1.910163906289867e-15	2.2086548381902553e-15
103	-1.7474519665299054e-16	1.3610698964140753e-16	2.9978254511228286e-16	1.3902296990976738e-17	-5.186218200128042e-16	-7.509102881107314e-16	-6.589694579204885e-16	-5.660683298478878e-16	-9.42598403728784e-16	-1.3564683363660269e-15	-1.3884402806628127e-15	-7.98945449041032e-16	-2.212326062527495e-16	-1.6250894172758248e-16	-4.713036390620995e-16	-5.023249082429617e-16	-3.417641257735128e-17	3.924816747512058e-16	2.573543769517312e-16	-2.874697133725074e-16	-5.754686973260426e-16	-3.712995799856035e-16	-1.6288880037876174e-16	-2.4028205473932585e-16	-5.953196700239602e-16	-6.751772395426453e-16	-4.404099150571835e-16	-2.2437651615331227e-16	-2.4465997634329894e-16	-3.9491162409325e-16	-3.7934331157424023e-16	-1.6715351950936007e-16	1.3438926379673445e-16	3.7269517942127547e-16	6.025256498453239e-16	7.43510239946367e-16	6.096348253734894e-16	2.9949392087908647e-16	6.608409103055974e-17	7.615303987136264e-17	2.5092491565353186e-16	4.2429306974670714e-16	4.583447370813205e-16	5.741746101175956e-16	8.01826834390074e-16	1.0020862147219486e-15	1.2281805659041303e-15	1.3530878838969033e-15	1.42126987894576e-15
104	-3.6447047398039787e-16	-2.1624550078900464e-16	-2.132378210721845e-16	-2.747827138350172e-16	-2.6882319484554223e-16	-4.282787859822739e-16	-5.78154481720405e-16	-4.63494167997166e-16	7.373993751826673e-18	3.970741345679734e-16	4.0911898925066084e-16	-1.4505243934968394e-16	-6.799716868808448e-16	-7.564753386396196e-16	-4.724184568282538e-16	-3.327570776861768e-16	-5.052545081687984e-16	-7.730031205680354e-16	-6.427636013300907e-16	-1.1225123550298114e-16	4.1150012750770486e-16	5.666341420239741e-16	3.5351356041146497e-16	1.8716104304338002e-16	1.1685294955899774e-16	3.369156031858152e-17	-1.6920220316272014e-16	-4.679638080011665e-16	-6.638684653607849e-16	-7.625801838438576e-16	-9.353019664520707e-16	-1.1705879865631856e-15	-1.2888471571796562e-15	-9.941814429008946e-16	-5.335988416592324e-16	-3.752505934224624e-16	-4.882998069607863e-16	-7.106585582770209e-16	-6.810621437279728e-16	-4.691968501201681e-16	-4.455332146430576e-16	-6.63574088717928e-16	-8.287256133050084e-16	-5.975868388347358e-16	-2.7834507570320104e-16	-5.998218238838126e-17	-1.8532056397931676e-16	-2.6026335116046227e-16	-8.740545602692256e-17
105	-1.5883855908182148e-15	-1.391668683090986e-15	-1.2845172542356442e-15	-1.3916843704442056e-15	-1.4663137575303481e-15	-1.4197594604552541e-15	-1.1968968697556235e-15	-1.0760901689479077e-15	-1.0281692580797195e-15	-9.601882603197818e-16	-7.915060495423317e-16	-6.342428858876179e-16	-7.391374719114126e-16	-9.706416130077567e-16	-1.236737905880552e-15	-1.3372640314779934e-15	-1.3004913802466972e-15	-1.231008001145257e-15	-1.4498544823698903e-15	-1.7085676726672171e-15	-1.6981975084389722e-15	-1.3395699347471206e-15	-1.1131653343451703e-15	-1.230937921145567e-15	-1.455067855106632e-15	-1.5298912245200056e-15	-1.3007145744978214e-15	-1.2235081084333936e-15	-1.5009991340878761e-15	-1.9157461365674867e-15	-1.971595856752297e-15	-1.634542630551713e-15	-1.3340419874382065e-15	-1.4962751933378373e-15	-1.9042707344571946e-15	-2.1472450009510914e-15	-2.0458426880016947e-15	-1.831872579134041e-15	-1.8288477515698677e-15	-1.965566823592998e-15	-2.0149805850136656e-15	-1.901363777519279e-15	-1.884414534611104e-15	-2.0900781573962105e-15	-2.549332128117946e-15	-2.621177692483653e-15	-2.553542625507132e-15	-2.4208049909118847e-15	-2.418961980972502e-15
106	1.0669336291852143e-15	8.177008480076637e-16	6.030152988680354e-16	5.303577546706159e-16	5.280702228194701e-16	4.764433969763405e-16	3.2552576515596925e-16	3.937087038087533e-16	5.553696155433559e-16	7.746311436637998e-16	7.297024220296435e-16	5.761741042679506e-16	4.50123662836988e-16	5.423146699090014e-16	7.192799513085794e-16	7.902537448133039e-16	6.912207966071134e-16	5.900414843952292e-16	5.946881810427975e-16	6.250075708097068e-16	6.017460530783753e-16	4.142674287980432e-16	4.518941336172333e-16	4.1666892732449814e-16	5.22135087083268e-16	4.496243299174609e-16	2.6008894347131703e-16	2.2276955320026964e-17	5.5227658740731176e-17	1.5632117509727397e-16	2.7594746725846597e-16	2.1573320532091059e-16	1.9313703134092572e-16	2.1851326730292404e-16	3.8614092722487005e-16	4.492965319269716e-16	3.0337052205099654e-16	9.235076953964431e-17	3.478666407165711e-17	1.3941648120225937e-16	3.3630147296627605e-16	3.8274665994023843e-16	4.326813681048439e-16	3.2639930083736675e-16	5.534429130431541e-16	5.359172743636525e-16	7.44063719471876e-16	8.783570435166423e-16	9.732621811292187e-16
107	7.407162477407416e-16	2.261048208042104e-16	-3.065115011530441e-16	-3.9218536652887097e-16	-1.0251935118515629e-16	5.603826056518152e-17	-1.5583958187652742e-16	-2.5914359226546963e-16	-1.3193618078432893e-16	2.518502178986276e-16	5.469412617670599e-16	3.8286681506742816e-16	8.352236048102027e-17	8.88553652293241e-18	1.9795744455064203e-16	3.8755204333012744e-16	4.705312827073564e-16	4.0720286683279127e-16	4.711770163294378e-16	4.819372926668425e-16	3.482848577848172e-16	1.0726160270081544e-16	3.074933928215861e-16	4.752623192145709e-16	7.414184234915232e-16	5.693178282226644e-16	1.8385529300826673e-16	-1.0286275260382479e-16	-8.305192865936915e-17	9.978935540130084e-17	1.2264214496619947e-16	-9.010829203460845e-17	-2.9449672284635934e-16	-1.832546009681997e-16	1.6732358749223418e-16	3.6783388054283786e-16	1.8115187416053895e-16	-1.8850185641553523e-16	-2.6660150236734417e-16	-3.853184027979322e-17	2.1511763794807937e-16	6.650883357406779e-18	-3.3151517822352226e-16	-6.73678638411468e-16	-1.5352211586237992e-16	2.752239082741157e-16	7.563382198321705e-16	7.335635392377981e-16	6.022303742319353e-16
108	1.7566750476311285e-15	1.3574585920468077e-15	9.487679512357431e-16	7.370861775813185e-16	6.408587263630598e-16	5.932656070130546e-16	5.660447096212276e-16	7.049027468727339e-16	7.7286609927259e-16	6.327005521116963e-16	2.7485997635315037e-16	1.8751765243637991e-16	4.964827521563304e-16	1.0297626602297998e-15	1.293307371101246e-15	1.1192960515662066e-15	8.393616398516218e-16	8.213628212209215e-16	1.0062581439442963e-15	1.046307353894966e-15	8.704328183648268e-16	7.071273510643339e-16	8.926145720538233e-16	1.0712030711441944e-15	1.0086852170505044e-15	6.190997385143988e-16	2.0967666764388574e-16	4.0436879746301955e-17	2.0534537138260258e-16	2.902507522166024e-16	2.2938724611595806e-16	4.26361500967945e-17	3.335398561206805e-17	1.8741785773429518e-16	4.574128068926265e-16	5.549385719852876e-16	2.798165591595486e-16	-1.4330100763758294e-16	-3.440834028074036e-16	-6.550186699414486e-17	5.528633138732053e-16	1.0066263696941306e-15	1.1333639271617625e-15	1.0104833528072868e-15	1.1875418823197613e-15	1.3704146451389086e-15	1.693081423619021e-15	1.7506441353616835e-15	1.6749865635892393e-15
109	3.023715351220407e-16	-1.337666926702695e-16	-3.138847599883398e-16	-1.1645876620592368e-16	5.1624003363488856e-17	3.0148720637977455e-17	-7.660308725762598e-17	1.660406742720889e-16	5.141870399444089e-16	5.460923345261249e-16	1.8536556607245475e-16	-4.0263496667834545e-16	-5.819896111917751e-16	-2.067378085216127e-16	3.481807393454771e-16	6.26062207000479e-16	5.735634457400701e-16	4.474000835110889e-16	4.009936647042775e-16	2.895602148697113e-16	9.322682065560881e-17	3.3546041414140047e-17	4.55568586984164e-16	9.767013515435801e-16	1.2321981499777714e-15	9.553364662866046e-16	4.937840369849249e-16	3.3683533480361073e-16	3.0776784169442827e-16	2.31764690840199e-16	-1.5753240088984152e-16	-5.88055593128831e-16	-6.847344193683673e-16	-3.330577955837251e-16	8.38816970763779e-17	2.2195132745512222e-16	2.2222139677495965e-17	-1.6894447619276826e-16	-2.5269070874270086e-17	2.6486284824478228e-16	4.741616877520244e-16	2.395973994123968e-16	-1.4211730890572883e-16	-5.19194507713327e-16	-4.690513665512664e-16	-4.851341687057913e-16	-1.8424562152153407e-16	6.885594987290658e-17	2.48988530202069e-16
110	1.3860437671232517e-15	1.1704982745916908e-15	5.872591556220509e-16	1.550507668895448e-16	3.1480940766722084e-17	1.707088677117424e-16	3.1804913384962985e-16	3.5548640081163753e-16	4.670680362985404e-16	6.212532976294217e-16	6.51845687915231e-16	5.713949964910253e-16	4.855192624257675e-16	5.748254062949057e-16	8.485675222836029e-16	1.1003911999972294e-15	1.1261832460434958e-15	9.838018332036075e-16	8.50525230360483e-16	8.588225096308183e-16	9.502694950601432e-16	1.1568339001850299e-15	1.1697078434968707e-15	1.4442753296332336e-15	1.507801538086394e-15	1.4484437396669658e-15	1.217745694476924e-15	1.048397907651104e-15	9.941496342745194e-16	9.813118336423714e-16	7.476750445555361e-16	3.0741073172593937e-16	-5.352453049340845e-17	-2.7353144997094263e-17	3.214815994643841e-16	6.712169174945059e-16	6.5398828849817895e-16	4.4258735619628423e-16	2.4346169266529186e-16	3.1138932226972577e-16	4.957208823067276e-16	6.735572068945589e-16	6.090332848994063e-16	7.453056186390164e-16	6.683400540990768e-16	6.918188875869216e-16	5.404758823579923e-16	5.348362565395839e-16	7.97863767148435e-16
111	1.9057833472768914e-15	1.5723108100075918e-15	1.2509787052218897e-15	1.038144234049928e-15	8.872892595320363e-16	8.331804131284455e-16	8.179560599626394e-16	8.568594404202443e-16	9.10509309934309e-16	9.037648864579714e-16	7.683890677786415e-16	6.827030082826628e-16	7.799648505781278e-16	1.0600409968288148e-15	1.3457649717668949e-15	1.4667884102990714e-15	1.446554508208927e-15	1.446799825979215e-15	1.552328976811495e-15	1.6404579868029152e-15	1.6492091976116625e-15	1.685552041666551e-15	1.6808566422977302e-15	1.866142249094713e-15	1.864467208685812e-15	1.7413111072648097e-15	1.6094084188455002e-15	1.6177514993245718e-15	1.5342545961150772e-15	1.2436343041473118e-15	8.403261293053574e-16	5.251257335201423e-16	4.711221838923176e-16	4.1318257792247773e-16	2.7628196631323826e-16	1.221354864575742e-16	1.0316536389466951e-16	2.893152804915946e-16	5.415996895324225e-16	7.990253558571516e-16	1.1114893052720923e-15	1.523624914592444e-15	1.7705708031322085e-15	1.881243612719238e-15	1.7866635197947186e-15	1.746899446820735e-15	1.8825557719690883e-15	2.0996819154820014e-15	2.2625098102343435e-15
112	-3.434172053448615e-16	-2.4167664510189905e-17	1.7461787062964755e-16	1.540473040564763e-16	-6.112610945210133e-17	-1.399450334402447e-16	-1.7304048173587256e-18	9.55726391002481e-17	1.0267485578428263e-16	1.4958067081185187e-16	1.666160722279506e-16	3.37693157458001e-16	4.1788544181845e-16	3.353872258925016e-16	2.0785576079309533e-16	2.485953115883985e-16	3.8893154135127013e-16	4.646745136896426e-16	2.9243433365946935e-16	6.157581999248748e-17	-6.440204816522687e-17	3.5388399576628575e-17	-1.4394143891722105e-16	-1.2364398886665292e-16	-9.948656668202836e-17	2.364431405879863e-16	5.929656419969132e-16	7.337071858295395e-16	6.552289979928164e-16	5.540241529255008e-16	6.00504049862335e-16	7.849511812344725e-16	9.034763268806678e-16	8.913671685789785e-16	8.303500572667257e-16	8.519156451289166e-16	8.741462443850058e-16	8.489666892415369e-16	6.730691942309719e-16	5.366804683797509e-16	4.714299468161081e-16	5.731417997838807e-16	4.937615978703179e-16	5.348293932518998e-16	2.721326947629593e-16	3.934617098174472e-16	4.468198470141081e-16	5.024006923955933e-16	3.92265776555531e-16
113	-8.891635463715362e-16	-6.170698652494242e-16	-5.688851400631126e-16	-7.411517064637396e-16	-8.045156191166263e-16	-8.582779957761702e-16	-8.210230194500207e-16	-5.665628545416327e-16	-2.2107771301860675e-16	3.819711755921512e-18	8.403889771810163e-17	-1.4085914200797527e-16	-4.3637545407541847e-16	-5.561172885172726e-16	-5.473314967139348e-16	-5.884841006341414e-16	-6.842387051923043e-16	-8.036257759846894e-16	-8.655991649248411e-16	-8.566453758548613e-16	-7.269531094331369e-16	-6.101640086553755e-16	-3.915465047691043e-16	-5.147235796048632e-16	-6.550562163142842e-16	-8.946456174040138e-16	-9.298687665267053e-16	-9.668119802526872e-16	-1.1447111954330491e-15	-1.468508807958326e-15	-1.73380620960884e-15	-1.7601102799403488e-15	-1.4991014213837074e-15	-1.1428078296848961e-15	-8.388096115429635e-16	-7.289056384780386e-16	-7.159230105103077e-16	-7.397601016175685e-16	-6.764885698308136e-16	-6.726790791266689e-16	-7.386583704828431e-16	-9.45809627822161e-16	-8.940072731381904e-16	-6.906715073276801e-16	-1.7513528225351598e-16	1.857996003532496e-17	1.2805139117377462e-16	3.719955765792284e-17	6.405279524087365e-18
114	9.301831317837369e-16	6.878014212127313e-16	5.943861718063431e-16	8.508058160582489e-16	1.0917690787191614e-15	1.0409575240495614e-15	7.606607377131346e-16	6.900207794028959e-16	8.599981306037102e-16	1.028368541701434e-15	9.268223229316887e-16	6.687118741501758e-16	4.523047751454786e-16	4.3987843094101137e-16	4.573723078154559e-16	3.279802696465321e-16	1.0268903864758889e-16	-9.102308886541668e-17	2.8515060862146725e-17	1.9653731862130664e-16	1.6002514400855959e-16	-1.2441000449480565e-16	-1.9940559215290963e-16	-1.1881620652245234e-16	2.511022237000828e-18	-4.70459002332151e-17	-2.2191535894211328e-16	-2.4076201732653395e-16	9.064242525165976e-17	4.435693662084437e-16	5.763222325868693e-16	5.211779697863704e-16	4.505920246698467e-16	6.270632828751975e-16	8.056258420343198e-16	9.378977144356636e-16	9.185453767536342e-16	9.199647920119838e-16	9.070448695937287e-16	9.376515983072134e-16	9.717644187314855e-16	1.0941835530615182e-15	1.3354728990570543e-15	1.4396150819754712e-15	1.5961061013038227e-15	1.5511900982602496e-15	1.684453365888605e-15	1.786205626034982e-15	1.8463714641336716e-15
115	1.7173653898181769e-16	2.1542111466574376e-16	2.674801839141472e-16	3.1703837194819157e-16	2.7016966183970796e-16	1.9474841918160116e-16	1.3558406530567025e-16	1.325353986445707e-16	5.1619033837225955e-17	1.484758899410684e-17	-6.598693311338692e-17	9.511515266610798e-17	2.080452831585669e-16	1.9764670559028474e-16	1.1437828831081048e-16	1.86997718843475e-16	3.8956605006618864e-16	4.867017687027497e-16	2.9076199945965543e-16	-3.785564085426313e-17	-1.731586046207318e-16	-3.779089668820795e-18	9.909663585321318e-17	1.5189256626431471e-16	-7.390133425986694e-18	-2.172332765682043e-18	1.0202891815705594e-16	1.800983674348527e-16	2.616587066758327e-16	2.4856631889492434e-16	2.2139366832359728e-16	2.0450961307844135e-16	2.423591658228938e-16	4.723748704295982e-16	7.757914972050948e-16	9.70211214070609e-16	8.336570278555022e-16	5.737807829094001e-16	4.1679897428280176e-16	5.505447021485878e-16	6.883251576434019e-16	6.853245390541277e-16	4.807038007713571e-16	5.739021538857965e-16	8.143244971551742e-16	1.152277904545481e-15	1.3017799225036726e-15	1.3268010391585006e-15	1.3778771582312594e-15
116	1.0883890993269826e-15	1.0981047724120053e-15	1.2604823239171441e-15	1.4560052676814313e-15	1.375799424438715e-15	1.0475367921150592e-15	7.650077249911368e-16	9.338063547314561e-16	1.209779384757462e-15	1.2850361899697004e-15	1.0059763384175288e-15	8.328009043687663e-16	9.253501525753722e-16	1.1963054032768116e-15	1.2474996137013826e-15	9.847916412461668e-16	7.158112126323474e-16	6.705648983964944e-16	9.158918045221608e-16	9.750772314103273e-16	6.464464368433793e-16	1.2775790507811982e-16	8.968637420050139e-17	3.4628077498883243e-16	5.854087171116015e-16	5.245636845569515e-16	2.530028836243838e-16	3.254189607806923e-16	7.790243921803867e-16	1.1611124798348346e-15	1.286599520165231e-15	1.2655165479510106e-15	1.3408900822024497e-15	1.6293079520653939e-15	1.7506421499337434e-15	1.655775770734877e-15	1.4613288400212516e-15	1.4517472715286449e-15	1.5329370731040724e-15	1.5747726682221793e-15	1.4519961144247782e-15	1.3759073649344214e-15	1.549111855734536e-15	1.754863498043421e-15	2.1756279142535157e-15	2.1907052947370463e-15	2.2368065979684575e-15	2.1372105318434032e-15	2.0179189424611715e-15
117	1.8169391235333475e-15	2.0898993310314715e-15	2.3542631629562755e-15	2.603166727885072e-15	2.636325068311689e-15	2.525692184044642e-15	2.202571160019752e-15	1.8120236194951065e-15	1.7257116288477565e-15	2.0343680237020985e-15	2.471265046516472e-15	2.8989856050467903e-15	3.1274401379255113e-15	3.275187522807654e-15	3.4894306765607935e-15	3.592892733394294e-15	3.30035610778492e-15	2.7663742727119693e-15	2.30223007255587e-15	2.1071186287227802e-15	1.9602159400050145e-15	1.7449470409961596e-15	1.4345550897055345e-15	1.3705515316982616e-15	1.4444200405246648e-15	1.5404866999318021e-15	1.499242550545139e-15	1.4726927281220075e-15	1.6239524575359956e-15	1.7741421336008296e-15	1.7312360847665092e-15	1.5108413845857234e-15	1.2860058055740272e-15	1.3183436402851217e-15	1.3700612939781145e-15	1.3462772335114305e-15	1.1320429531000786e-15	9.958901259750168e-16	9.863135670789337e-16	1.1431068331576877e-15	1.2741178404921166e-15	1.2562051877984235e-15	1.0373347219914058e-15	8.596668500476301e-16	5.869750639951587e-16	4.3113257690684483e-16	2.530557335619877e-16	-1.501748819051023e-17	-3.871904662565777e-16
118	1.500323565859006e-15	1.6833332856212474e-15	1.832963445066281e-15	2.02487354587316e-15	2.0189724055321227e-15	1.9635890706759495e-15	1.9068890088940244e-15	1.787429939368364e-15	1.805692239620535e-15	1.821448483650054e-15	2.006183497425022e-15	2.4974570565213158e-15	3.1061090477975635e-15	3.4283026371096788e-15	3.4026349266084595e-15	3.1195672949751383e-15	2.7731849016785597e-15	2.5288417636982154e-15	2.3513497598502563e-15	2.1427238352463825e-15	1.8089616058124425e-15	1.5628535975586282e-15	1.3352098735706896e-15	1.373895939860226e-15	1.208758196634337e-15	9.260401603969924e-16	5.085514882634158e-16	3.3535837379607025e-16	5.975781255424223e-16	1.1384758303965786e-15	1.4735708222778032e-15	1.4071768113222927e-15	9.845464172540289e-16	7.802672054517785e-16	7.514866353904785e-16	8.408397719819156e-16	7.86914818577547e-16	7.004622429165115e-16	6.496013054669288e-16	7.848594347677657e-16	8.659495369930885e-16	8.213604919978956e-16	5.87515491358009e-16	5.744167629517588e-16	3.6193162313021797e-16	3.071391143246724e-16	9.099799860630487e-17	-2.17004287443745e-16	-5.943575564969801e-16
119	2.8923201475536003e-16	6.8728831275627525e-16	8.537557974750669e-16	6.750923594000718e-16	3.630030734095031e-16	3.4984080557945145e-16	5.719973632968273e-16	5.817520409604474e-16	2.961612438524352e-16	1.5946293459574029e-16	2.7993554417604783e-16	7.173681160274169e-16	1.0912275381348063e-15	1.1589439275833703e-15	1.0608609741291418e-15	1.0642169149449686e-15	1.167786407239502e-15	1.2125173775977137e-15	1.0157443517799538e-15	7.526462049904432e-16	5.852781611687938e-16	6.419786306011266e-16	4.336799468472729e-16	3.744819593907165e-16	3.00720656630192e-16	5.259833092217179e-16	8.852282255028716e-16	1.0939664799597282e-15	9.377939197718806e-16	6.028803642109465e-16	4.0597637122539967e-16	5.279302211460947e-16	7.543745039139603e-16	7.688616176935615e-16	6.182225347301869e-16	5.705152093780599e-16	6.474842936363536e-16	7.077850784961741e-16	5.652392588953686e-16	3.876458636703603e-16	4.008556194607296e-16	6.334129278019146e-16	6.088077545682373e-16	4.3781640422269136e-16	2.0666123211980845e-17	1.1678360712673788e-16	3.48398810417532e-16	5.053877645093446e-16	3.289688092755134e-16
120	-1.1775829941460032e-15	-8.70600096522879e-16	-7.214765209066893e-16	-7.935389344571968e-16	-8.689554814800618e-16	-9.637606483712253e-16	-9.069377755392842e-16	-7.684535895752204e-16	-5.857980686411348e-16	-4.63975695208448e-16	-4.1735437090736277e-16	-4.3206729910923057e-16	-5.2951411218423165e-16	-5.849050684386329e-16	-6.329315537843703e-16	-6.454730195844898e-16	-6.659502506857255e-16	-7.348711870699955e-16	-9.973695007285497e-16	-1.2510111023576368e-15	-1.2721288571334312e-15	-1.023555292719675e-15	-8.259628362671358e-16	-9.525404508134984e-16	-1.0851271602640296e-15	-1.112689146432865e-15	-9.535036066453147e-16	-9.482633432273315e-16	-1.20460578498541e-15	-1.4703246063893112e-15	-1.4795442425798227e-15	-1.2838898110826071e-15	-1.1884091688245697e-15	-1.331898825734377e-15	-1.5579281265977796e-15	-1.6279654989350537e-15	-1.5415442760751322e-15	-1.3685205191276785e-15	-1.3400867497703048e-15	-1.3971305480912775e-15	-1.504688007606187e-15	-1.6311974993856568e-15	-1.7645247567087229e-15	-1.863642596384461e-15	-2.0405184341096633e-15	-2.056578168876267e-15	-2.0648020300364004e-15	-2.1001297171183106e-15	-2.145407892286235e-15
121	-1.2273605176481984e-15	-1.1461131180605048e-15	-1.2201019128090847e-15	-1.2998515800814108e-15	-9.425740213319302e-16	-7.842890744201282e-16	-7.882884337188711e-16	-7.146287484433684e-16	-3.0465883368039044e-16	9.60252312311743e-17	2.315017997169183e-16	-1.5010811437205117e-16	-6.864473716556396e-16	-8.692198904878824e-16	-8.154625057154899e-16	-9.700074250011733e-16	-1.3436818271694257e-15	-1.6790988481371531e-15	-1.6534409013955998e-15	-1.4724076782359619e-15	-1.4316248040015108e-15	-1.620610224447821e-15	-1.5777552457146598e-15	-1.4841547298055164e-15	-1.2361992285043663e-15	-1.2435379454933125e-15	-1.2889184459500502e-15	-1.3895948666541854e-15	-1.4219249992700916e-15	-1.5219139662909405e-15	-1.599676915443618e-15	-1.5354758456509256e-15	-1.287580080787857e-15	-1.091839167423187e-15	-1.0842893477735634e-15	-1.2560436665728196e-15	-1.2074399395194744e-15	-9.728473087520135e-16	-7.153173356430205e-16	-6.623257881885688e-16	-7.664792095126935e-16	-8.311595587097989e-16	-5.992145250309634e-16	-2.8975384589306004e-16	-3.6739491645804235e-17	-1.0030411100909211e-16	-2.7313400029376173e-16	-3.9573942820151833e-16	-3.265288405914913e-16
122	-1.0148014322474042e-15	-9.109909614928959e-16	-9.239616643678432e-16	-1.001999436200397e-15	-8.164338867708339e-16	-7.906017186458483e-16	-7.353322579873877e-16	-6.641797815937747e-16	-3.2928572391378355e-16	-3.988332815031365e-17	8.077679200986969e-17	-6.141137627415297e-17	-3.6342875311925724e-16	-4.718281853081995e-16	-3.779993672908586e-16	-3.142067753470233e-16	-4.3107894932563564e-16	-6.994306661385125e-16	-9.808362288694736e-16	-1.0654216157157126e-15	-9.781912572822513e-16	-7.553293188574608e-16	-7.330713790820271e-16	-7.423173049315097e-16	-7.514975157243593e-16	-7.424933521352564e-16	-6.827806121012578e-16	-8.163551703707672e-16	-9.919049449762674e-16	-1.0554859928691964e-15	-9.238713149829611e-16	-6.662991353134853e-16	-5.38838115959345e-16	-6.312117814014361e-16	-8.477559705821529e-16	-1.0008603089810777e-15	-9.386490162879087e-16	-7.290715285160829e-16	-6.208690662671546e-16	-5.899226941572563e-16	-6.382265705100322e-16	-6.524194349857555e-16	-7.100044368271109e-16	-5.684133248444057e-16	-7.623733788134962e-16	-7.569097652484049e-16	-9.16344929159581e-16	-1.1041671095313329e-15	-1.2335228686802689e-15
123	-1.047915743591551e-15	-5.650992444548888e-16	-3.644648534697825e-16	-7.107484426968145e-16	-1.0137626812833036e-15	-1.2251536340111076e-15	-1.1149369171900442e-15	-7.989040572776252e-16	-5.340914510437134e-16	-3.342908817839224e-16	-1.131665091457425e-16	-4.52067423292472e-17	-3.6789060768077215e-16	-7.84471463498339e-16	-1.0061047278970456e-15	-9.313744486248736e-16	-7.018144932808411e-16	-7.14899787031194e-16	-1.0466217989840981e-15	-1.4002445611206858e-15	-1.4040815982111846e-15	-1.0952214653639783e-15	-7.125078682800574e-16	-8.146520764900218e-16	-1.0464206356025653e-15	-1.2579747334779743e-15	-1.0956488350200834e-15	-9.955590257749954e-16	-1.1454061302118726e-15	-1.5383128300923003e-15	-1.7719133302382364e-15	-1.5735407195625145e-15	-1.1223826328010593e-15	-8.59825914680827e-16	-8.191002962628466e-16	-8.118943545224678e-16	-5.653695383228167e-16	-2.611222714466995e-16	-2.2203246400334345e-16	-5.098207238563076e-16	-8.362460319361332e-16	-9.890354936337519e-16	-7.544752304449855e-16	-3.356933028018246e-16	-1.5121325390585278e-17	-4.300174330202056e-18	3.9079811057438136e-17	1.0528523158077718e-16	3.3244615073345867e-16
124	-4.0122726763693286e-16	-1.6552909582623676e-16	-1.766413601294068e-16	-4.255160902630475e-16	-5.26348672055122e-16	-5.13274337027178e-16	-3.966066700019598e-16	-2.497298433568643e-16	-1.610268446341606e-16	-9.794282011847775e-17	-5.045917633710973e-17	-6.173201232668242e-17	-2.9174976869033465e-16	-5.100463372393359e-16	-5.367263599452954e-16	-3.3550505968331066e-16	-1.330404026333033e-16	-1.2061445460839186e-16	-2.5410084778555076e-16	-2.6050197391431404e-16	-7.959951611434084e-18	2.9907014609421567e-16	3.2565912254951775e-16	-1.7821696748775025e-17	-3.9661464485063013e-16	-5.942998026024825e-16	-5.938148850147467e-16	-6.996912419977511e-16	-8.974411844021709e-16	-9.861895832050628e-16	-9.073987967516646e-16	-8.005042011185832e-16	-8.33737673341116e-16	-8.370090776646531e-16	-5.950020686749892e-16	-1.212886735680201e-16	1.8186214265735871e-16	1.236870319650313e-16	-2.1398723922263034e-16	-4.632499781808714e-16	-4.5884311549231035e-16	-4.864407829845362e-16	-6.314877545448759e-16	-7.670772660640807e-16	-7.292211605800309e-16	-5.027092363708961e-16	-1.9894557482344183e-16	-1.0322672076125089e-16	-1.0593404317377282e-16
125	7.7480337606494e-16	3.0307339988029207e-16	-1.9553987246635448e-16	-2.9438498797236296e-16	-3.258229145315119e-17	3.331359730210719e-16	4.873407093649363e-16	5.607923394836847e-16	5.706099457229295e-16	4.677689210867866e-16	4.762338633325714e-16	3.2843810255263666e-16	2.2465485104892406e-16	6.124690388921753e-17	-6.562120747244501e-17	-2.498336035668905e-16	-4.717501829355169e-16	-6.645935037786218e-16	-6.396757211628261e-16	-4.820919337341469e-16	-3.1433516931675473e-16	-2.9242413812891233e-16	3.475841119255483e-18	1.849558707888812e-16	3.399063188285423e-16	1.039049527003714e-16	-3.675755197450453e-16	-7.0138943065295215e-16	-5.633765954578056e-16	-1.9588844566175253e-16	1.1069035384463412e-16	1.809267456466168e-16	2.154839775112959e-16	3.6367530612206573e-16	4.541368618477444e-16	2.3613317708307826e-16	6.59360607977341e-17	1.5649926253097286e-16	5.196641692612961e-16	7.030184450234624e-16	4.64019827775512e-16	6.962241392642781e-18	-8.646759884288964e-17	-4.2911824425249844e-17	2.7607841145768186e-16	-1.907465178775779e-17	-4.3731904889447307e-16	-8.5363619508053185e-16	-1.0178874082410466e-15
126	-6.729241016115711e-16	-7.820082735982184e-16	-8.089640951248336e-16	-7.746487016643827e-16	-7.255872402717132e-16	-7.503839074904387e-16	-7.114115826462321e-16	-5.987937102486083e-16	-4.316993287870647e-16	-4.4274210411883807e-16	-4.893771523615319e-16	-6.572415898214591e-16	-6.65381030076874e-16	-6.099092598445359e-16	-6.346723093782816e-16	-7.817143585414341e-16	-8.814845445196058e-16	-8.708216910241841e-16	-8.136503784493011e-16	-7.886604897898552e-16	-7.969538990660328e-16	-7.94425880046917e-16	-7.108923206406732e-16	-6.250657554288766e-16	-4.0347581045245183e-16	-2.5048057100438665e-16	-2.123636897574513e-16	-3.9768947419998244e-16	-7.402950163360755e-16	-8.642684795202578e-16	-7.156957007223847e-16	-4.919018378819789e-16	-4.2984145916728033e-16	-6.299410539587677e-16	-7.969835282944291e-16	-8.36372469234268e-16	-7.20597817892288e-16	-6.396474952612878e-16	-5.980725421653097e-16	-6.713437473699694e-16	-7.849874397301246e-16	-8.744017584271373e-16	-8.4210350968178315e-16	-8.366385902493352e-16	-8.202274611296581e-16	-8.21788868876704e-16	-8.637421155338299e-16	-8.81117418683417e-16	-8.733784268798985e-16
127	-1.8475565845994237e-15	-1.4127775287145171e-15	-1.162594416244697e-15	-1.3193792216745274e-15	-1.3499852041706036e-15	-1.4685441990480112e-15	-1.4305026630671143e-15	-1.2948494096535132e-15	-1.1048893918606046e-15	-1.0069133078231492e-15	-8.922056826023846e-16	-9.485046003712895e-16	-1.235806414734656e-15	-1.5101731954789065e-15	-1.6905038352298664e-15	-1.844176300546188e-15	-1.9446204459940554e-15	-2.100420476808161e-15	-2.1900066157321766e-15	-2.1980573248736065e-15	-2.1434285885240342e-15	-2.1123586933009823e-15	-1.9702000868268022e-15	-1.873593309030171e-15	-1.6587059907901328e-15	-1.544453046513594e-15	-1.4646702418234922e-15	-1.593007216505696e-15	-1.8058694003751456e-15	-1.9903007557304717e-15	-2.0545112614331525e-15	-1.9518783916347722e-15	-1.735306819237535e-15	-1.5462140325398955e-15	-1.362303270425222e-15	-1.2282146812573027e-15	-1.0226240418999905e-15	-8.791958056977624e-16	-8.753447352416228e-16	-1.0096785916867005e-15	-1.1788540841561749e-15	-1.2639166991998245e-15	-1.051400772866444e-15	-5.937276608193472e-16	-1.688696217838563e-16	-6.725049357550274e-17	-2.832307856494422e-16	-5.930891579705051e-16	-6.464507142450645e-16
128	-2.1924094758308396e-16	-4.381393514987245e-16	-6.497832059162485e-16	-4.989949776783093e-16	-1.9642882854219851e-16	7.835969972262596e-17	8.25939787655513e-17	8.20156064819205e-17	1.6783436142622355e-16	2.433304818502278e-16	3.146278034615747e-16	8.089102187990476e-17	-5.705051557917384e-17	-2.531265381812073e-17	1.217986105371906e-16	1.0908697180647489e-16	-1.2186174950834718e-16	-3.8899326992291684e-16	-4.34166182930226e-16	-3.824352460097304e-16	-4.2680709495300584e-16	-6.844062459795717e-16	-5.969197056718307e-16	-4.188394371740031e-16	-1.7433413378917982e-16	-2.97895003299932e-16	-6.6643703567610515e-16	-8.022502896005534e-16	-5.212093880151455e-16	-1.4605032218611852e-16	-2.454755429234746e-17	-2.0710965956198864e-16	-2.4308259306295956e-16	-1.9018879571295575e-17	3.5035552879994683e-16	3.9683521222876924e-16	2.9185594544028636e-16	2.093264820286305e-16	3.9432651889347075e-16	5.423093678099178e-16	4.797867253004819e-16	2.1384628035557456e-16	1.2810702724667127e-16	-7.252030522875981e-17	-1.1491348863374509e-17	-3.58694011456853e-16	-6.090778535590826e-16	-7.949871712456524e-16	-8.322104921624836e-16
129	-9.049663787566754e-16	-8.538697253098963e-16	-8.214706993616212e-16	-8.759625010599037e-16	-1.0554801887368344e-15	-1.1967142858470127e-15	-1.1636408633101512e-15	-1.0446056417732659e-15	-9.732470154974966e-16	-9.022732027376676e-16	-8.565143952310313e-16	-7.635756624376824e-16	-8.050012134845433e-16	-9.303235685560537e-16	-1.1886717600104024e-15	-1.3779304352602072e-15	-1.371626664543028e-15	-1.2652204688329475e-15	-1.2502068004299783e-15	-1.2681224528345267e-15	-1.1353193512599085e-15	-8.092816970903314e-16	-5.755222067003102e-16	-6.479906891047438e-16	-7.566789087674184e-16	-7.387664010394289e-16	-5.7975192240091715e-16	-5.718504842328147e-16	-8.11934098466882e-16	-1.1130287338600758e-15	-1.0873366829765389e-15	-8.242180628217973e-16	-6.621165953364538e-16	-8.526601044580673e-16	-1.1825875297371155e-15	-1.364042768737728e-15	-1.3177717063022638e-15	-1.129067992170478e-15	-1.0284361487616561e-15	-9.956953661273113e-16	-1.0473828148532819e-15	-1.0919714200912647e-15	-1.1928698667612795e-15	-1.3302961917866947e-15	-1.445553564820154e-15	-1.380494771098831e-15	-1.3746647262053787e-15	-1.3848271255803857e-15	-1.3668799192174108e-15
130	-3.7099278681153514e-16	-1.3778826621544179e-16	1.4530027191851062e-16	1.3641998328112226e-16	1.8776065121314474e-16	4.4964740849041826e-17	-2.5067937373491637e-16	-5.901451792540294e-16	-9.227635882505704e-16	-9.99777322733811e-16	-1.0418341469576704e-15	-1.2347255404526942e-15	-1.5140910704912563e-15	-1.5920835262325656e-15	-1.5513484424764292e-15	-1.5546936164741524e-15	-1.6424477912868683e-15	-1.4238350243984366e-15	-9.12780739700968e-16	-3.646738221010605e-16	-1.3650070841595596e-16	-2.923076911285598e-16	-1.7716673469971292e-16	5.054397986276967e-17	5.078619258756007e-16	5.396500729731665e-16	2.70515611831079e-16	-7.646826647577397e-17	-2.8012712385574217e-16	-5.063294577870144e-16	-5.884327675851704e-16	-4.515191207436435e-16	-1.6825650464253587e-16	-1.482750382005949e-16	-5.44233392702234e-16	-1.0661176623322038e-15	-1.1238357548924732e-15	-8.198931838947487e-16	-5.787498245468364e-16	-8.466252278876508e-16	-1.315259650206861e-15	-1.4802765281396119e-15	-1.1272994690726568e-15	-8.906894674175121e-16	-7.164103181938988e-16	-6.114367051208156e-16	-3.437487821385139e-16	2.746939338715885e-16	8.648027477135717e-16
131	-1.7407217620964551e-15	-1.2191753417046216e-15	-8.728679012524607e-16	-1.15422143142859e-15	-1.4091541264164517e-15	-1.65610389270902e-15	-1.6181560386641822e-15	-1.4881385627398135e-15	-1.3871960580651988e-15	-1.243811853130052e-15	-1.1533150470936091e-15	-1.2982569587641069e-15	-1.7656143400122265e-15	-2.111584048181456e-15	-2.183206378544308e-15	-2.0834041415919717e-15	-2.033111264471957e-15	-2.0839522546076185e-15	-2.1607208535931387e-15	-2.0381563761072754e-15	-1.7492001909989123e-15	-1.499146712998051e-15	-1.3756306846368407e-15	-1.3271938980400517e-15	-1.1384487045493417e-15	-9.431763158116552e-16	-7.713939045708717e-16	-8.38816589267307e-16	-1.128835123747304e-15	-1.5468948064123988e-15	-1.8079883657759282e-15	-1.6381596986901758e-15	-1.1567629600030603e-15	-8.064467936625858e-16	-8.286179846277151e-16	-1.1194533704589883e-15	-1.1927903920371289e-15	-1.054240312807852e-15	-9.989716514179724e-16	-1.1533058258123654e-15	-1.3422779127004519e-15	-1.259750805034876e-15	-9.48276045865234e-16	-5.516102230772168e-16	-4.561136770492409e-16	-2.5003418683418313e-16	-3.139319013783376e-17	5.272399783369465e-16	1.1593328206584536e-15
132	-5.29881913378441e-16	-3.9764712358651724e-16	-5.331749029222825e-17	7.966841370071898e-17	-6.5940258579714e-17	-5.108973606848482e-16	-7.858730553782234e-16	-6.264428712168829e-16	-3.425684095157773e-16	-2.5688462748563997e-16	-4.965490996099487e-16	-6.889795665505869e-16	-5.994604555643563e-16	-2.6376726303400504e-16	-8.025771660130169e-17	-2.520962368666031e-16	-5.27405325336753e-16	-6.37900789802977e-16	-4.624004378965145e-16	-1.6136149337218414e-16	1.0670216474179182e-16	3.2278389776767917e-16	4.1253358429316733e-16	2.513917722160694e-16	-1.085091559174065e-16	-4.785291233560141e-16	-5.80384512484511e-16	-5.585317522471138e-16	-6.414643776107016e-16	-8.925608154468936e-16	-1.1031608781463268e-15	-9.899313455344296e-16	-7.817003247977244e-16	-6.600494082066803e-16	-8.2658967376338455e-16	-9.876604121585785e-16	-9.614601129185458e-16	-8.417736597278029e-16	-8.985614889290587e-16	-1.0979103886478873e-15	-1.2480801456396547e-15	-1.2287025257890999e-15	-1.0382317210574667e-15	-8.04655041531343e-16	-6.918896009182455e-16	-5.920051238423258e-16	-3.2704237926585316e-16	1.1695320410994717e-16	6.090085326563445e-16
133	1.644500653797601e-15	1.4666277508863757e-15	1.3198919148545525e-15	1.4794579603053118e-15	1.6899737459081318e-15	1.762147736675053e-15	1.4380093775057238e-15	9.724748419510987e-16	6.275369196495349e-16	6.474617815598408e-16	8.103678990452374e-16	1.0675986659551576e-15	1.3476708038592396e-15	1.6608062646531118e-15	1.9283472958115217e-15	2.0382246508346004e-15	1.9334528470551165e-15	1.7000102134327516e-15	1.5835777384696716e-15	1.598848648426007e-15	1.6312652616217363e-15	1.644803317680713e-15	1.6512872713515477e-15	1.7624362057826366e-15	1.796052536638737e-15	1.7409639329374455e-15	1.5264767843000422e-15	1.386521127566052e-15	1.3864014659929187e-15	1.3534961210107934e-15	1.248122984987854e-15	1.0332785990066207e-15	8.339455605668233e-16	7.516552741320622e-16	6.852226893890076e-16	5.942836643257159e-16	5.735975834997531e-16	7.227950045577631e-16	1.0331587343236352e-15	1.3969852989567223e-15	1.6654793344321617e-15	1.851225470653097e-15	1.942113251831508e-15	2.0191434669115323e-15	2.118088322268443e-15	2.150329308043802e-15	2.2325137931520726e-15	2.373349127756066e-15	2.5104292399086075e-15
134	1.1956319496698293e-15	7.839743157509895e-16	6.662498193485206e-16	8.422568055527763e-16	8.809339051911823e-16	7.385965241822172e-16	4.902998295866812e-16	3.4526146545408717e-16	3.108396126278092e-16	2.840732203574194e-16	1.933786867323645e-16	2.951229694006182e-16	7.306271782530741e-16	1.3114550222512042e-15	1.6506232603216862e-15	1.60760883315916e-15	1.3249388935774907e-15	1.0611872496563068e-15	9.655198543682687e-16	9.667990266702647e-16	1.000398713973451e-15	1.1151798992815857e-15	1.3400089568990714e-15	1.5627220725591702e-15	1.5843180075441972e-15	1.4036768236920013e-15	1.1604521566012233e-15	1.0905609762379974e-15	1.1273037601231005e-15	1.0371256482404788e-15	8.075522507909899e-16	5.018551403903443e-16	3.460699063321562e-16	2.255150349904261e-16	1.1872135965028392e-16	4.388978975642897e-17	6.426655037134902e-17	1.8971587379652969e-16	3.6890901175780736e-16	5.755558480343671e-16	9.49955807312605e-16	1.4315084528348704e-15	1.7630509414787732e-15	1.6241343960581374e-15	1.3691968328983012e-15	1.2388090207308793e-15	1.4217454824139139e-15	1.741022404025519e-15	1.9786928768940255e-15
135	-4.987114106274609e-17	3.317743447438927e-16	5.901652040132013e-16	4.79435990723284e-16	1.2535689395606915e-16	-2.6271570790686915e-17	1.590823088547262e-16	3.3827613975503483e-16	2.643911324080088e-16	1.954951930113413e-16	1.6451809960336225e-16	3.407448422824144e-16	4.235845167249405e-16	2.5357086754126515e-16	4.456442987782388e-18	-1.5310927718881863e-17	9.214018321835514e-17	1.5689704931806461e-16	-6.575312323015701e-17	-3.143595986551333e-16	-3.253883845547835e-16	-1.2810309632945958e-16	-1.5744127815960414e-16	-2.4720892790548217e-16	-3.88487506327982e-16	-2.4583791753308024e-16	2.9075343907790186e-17	1.682897382438983e-16	1.5637624345697022e-16	1.3116411702982674e-16	2.852839376227513e-16	5.176110114017176e-16	5.879222181317156e-16	3.3187590686033446e-16	6.209319183573978e-17	8.931578912076958e-17	2.399334158517889e-16	2.831757878678069e-16	7.32407583812384e-17	-1.198850407578728e-16	-4.6571818027343134e-17	2.967425721991988e-16	3.786939201858822e-16	2.0494511549038665e-16	-1.1196996003437987e-16	2.2271490123933385e-17	3.367123557782141e-16	4.4276902584507836e-16	1.333332855860954e-16
136	-1.2589216082170534e-16	-2.9682738061800804e-16	-3.545779505142331e-16	-1.820491805264206e-16	-1.44195861602065e-17	1.4333950898621125e-16	1.276172070669357e-16	9.005707888166537e-17	9.816086285098198e-17	4.1112768397902626e-17	1.7901785550711622e-16	2.470811525726082e-17	-1.759828173272611e-16	-3.6190582928532866e-16	-4.3281917101436794e-16	-5.313443205949517e-16	-7.897634159796792e-16	-9.704746221353746e-16	-8.818951784529861e-16	-5.870205894601865e-16	-3.544065191762155e-16	-3.7686052706523625e-16	-1.6600511267064933e-16	4.808652022523419e-17	4.096380462148643e-16	4.789639345434619e-16	2.6543681601200684e-16	1.998164757424127e-16	3.9805846839011015e-16	6.585084952731396e-16	7.403376098202543e-16	6.599190761063138e-16	7.135238219425398e-16	9.578583029530527e-16	1.146583454950012e-15	8.618411085435866e-16	4.939166334796093e-16	2.3646704559061514e-16	1.4160141255340324e-16	-1.373144791821307e-16	-6.798854697614669e-16	-1.1593638833157591e-15	-1.0698563987357696e-15	-8.45035891132681e-16	-6.148702649330133e-16	-8.439643135486326e-16	-1.0734911344745262e-15	-1.0133532690665537e-15	-8.410863453843635e-16
137	-1.2626011537012135e-15	-1.1259839074984494e-15	-1.0134462631700766e-15	-1.1249606222438457e-15	-9.74560037660783e-16	-9.442862960483233e-16	-9.648963286202537e-16	-9.648661380645244e-16	-7.80364729405497e-16	-5.309287626370879e-16	-3.241513636158825e-16	-5.47603630977713e-16	-9.879524887018037e-16	-1.2422185501437618e-15	-1.2260165095780913e-15	-1.1921465244260492e-15	-1.3366779908296113e-15	-1.6200024840290322e-15	-1.7484035697029362e-15	-1.6943028221046786e-15	-1.6031526663333179e-15	-1.6834658367619067e-15	-1.573883086932391e-15	-1.4048818218070501e-15	-1.0058826325255832e-15	-8.054166531373313e-16	-8.573255701788897e-16	-1.1883378906777584e-15	-1.4812685021774945e-15	-1.502272145853199e-15	-1.2293740302652572e-15	-8.703554858444547e-16	-6.546237812088664e-16	-7.806453897110094e-16	-1.042589975475916e-15	-1.2620033474329874e-15	-1.1923513159984832e-15	-1.1104468312770285e-15	-1.1570281154981893e-15	-1.4210759568509015e-15	-1.6368846322276983e-15	-1.6113306148200354e-15	-1.269048110044084e-15	-1.0059629710406479e-15	-8.00773825913215e-16	-8.216721366279237e-16	-9.087841826547262e-16	-9.642089536649943e-16	-9.51344028157735e-16
138	8.018513357691903e-17	-1.8173081289076654e-16	-4.614633915626575e-16	-4.2892419239897064e-16	-8.8924529049411e-17	2.787236466742656e-16	3.976284963568345e-16	4.3399127012633755e-16	5.579508225788475e-16	6.734324074329449e-16	7.507121190793185e-16	5.048774388432203e-16	1.5730783792880576e-16	1.204337756948176e-17	1.1803085239116297e-16	1.5108024841361202e-16	-1.3250174919122064e-16	-4.944091717201399e-16	-5.454488495560861e-16	-3.188100882347918e-16	-1.6557081199606766e-16	-3.707101995107885e-16	-3.905145266171138e-16	-1.812909789113622e-16	2.432712622299406e-16	3.9979534531270294e-16	2.1872894390865378e-16	3.3925916908970673e-17	2.294264119916749e-16	5.538883023042219e-16	7.29424976861258e-16	6.060764594302358e-16	5.622937795219387e-16	7.718064363850447e-16	1.0700716974417165e-15	1.058250071437849e-15	8.587252036827305e-16	7.138527362560037e-16	7.596174078880845e-16	8.095863188064631e-16	6.877776208784058e-16	4.634322174232923e-16	4.357458106006359e-16	4.55896548321125e-16	5.934564193111481e-16	2.8010478183821e-16	-1.1549627408762247e-16	-4.674687697899203e-16	-6.176982605021419e-16
139	2.204975731680902e-16	-1.803687221977048e-16	-5.441657639657233e-16	-5.824135176353363e-16	-1.332862314973525e-16	1.593764839003877e-16	1.8174271915984083e-16	1.199850171774053e-16	3.300286847827107e-16	5.881635722682669e-16	7.921037979983861e-16	6.642142618853787e-16	4.058666864271571e-16	2.555917445311263e-16	2.897117881417975e-16	2.304613295289716e-16	1.9103718800236854e-17	-2.4798873808099013e-16	-2.8116410395785653e-16	-1.4140115723972868e-16	-5.875675981144576e-17	-9.472612056977735e-17	-4.996921852350194e-17	1.6385125729809565e-16	4.995356254790273e-16	5.724754116675594e-16	4.4193094502142126e-16	2.409903866367784e-16	2.9337431541205793e-16	4.811766420637439e-16	5.916264460852409e-16	5.183912415784131e-16	3.794139834998313e-16	3.897615467432283e-16	4.535371456765505e-16	3.59449352699509e-16	2.55031959687775e-16	1.6911605876679492e-16	1.2357747117791196e-16	6.192512886494347e-17	-1.2038627768152712e-16	-3.3197996358230654e-16	-4.2141453682604595e-16	-2.6012617662519797e-16	-1.512523882935523e-16	-1.6878894669946636e-16	-4.886131780028633e-16	-8.468977815057561e-16	-1.1011868638133471e-15
140	4.565336929760392e-16	1.134434414633004e-16	-6.850042836160823e-17	-1.0816420903968099e-17	2.245052646231437e-16	2.771204553587191e-16	2.3357242817993654e-16	2.8597509218271705e-16	4.832252286103821e-16	5.506875215173607e-16	3.6833897168195087e-16	1.2818739811899772e-16	1.3696574479651774e-17	1.3111288903734406e-16	2.496593753929717e-16	1.3640022603712736e-16	-1.5245236275650523e-16	-3.4588496575015387e-16	-3.163885151075521e-16	-1.8576669200217083e-16	-1.6595936589645212e-16	-2.5055329947440914e-16	-1.8624916140657146e-16	-9.544329068205638e-17	1.131813422881379e-16	1.278200862581495e-16	-1.582059984637786e-17	-2.7911149653765733e-16	-3.4776575230339333e-16	-2.8610633688188725e-16	-1.680672506762054e-16	-9.761852642872014e-17	-1.0100810372409659e-16	-7.620518085796866e-17	-5.4560203691441474e-17	-4.846257961781743e-17	-1.515532815204766e-17	9.270929233104165e-17	1.4644689986852162e-16	1.4266627143897497e-16	7.694259295563283e-17	7.584248262394399e-18	9.298430986531394e-17	2.883409175962291e-16	4.3055367640623607e-16	3.714801467007176e-16	2.6588277584382734e-16	1.7596879353540114e-16	2.190254460222765e-16
141	6.136360721490789e-16	2.471651968178419e-16	1.5399776173340065e-16	3.169292040895733e-16	4.719793175459454e-16	2.953503492554403e-16	-3.757308145633944e-18	-6.406283841427444e-17	1.5731179600555526e-16	1.9521870931644626e-16	-1.0650290663357974e-16	-7.120182581718774e-16	-1.1517580899847343e-15	-1.2222174138096738e-15	-1.1639757830049789e-15	-1.2423846284534177e-15	-1.4864105460086647e-15	-1.4918019040864556e-15	-1.1768532183381134e-15	-6.931170830546772e-16	-3.2362259429914466e-16	-1.783853088250477e-16	1.144263220554898e-16	4.641916898134499e-16	8.406565627055067e-16	8.083732997650841e-16	4.4317928580710136e-16	1.530860709073324e-16	1.861228656206571e-16	3.713127426540975e-16	5.145787606639442e-16	4.963196967994099e-16	5.635985497624179e-16	6.711371565514051e-16	6.968539585955656e-16	4.2589790114314017e-16	7.396465397016573e-17	-1.7367962903832478e-16	-2.750012560731318e-16	-4.890861645014802e-16	-8.411566197542905e-16	-1.1269193227082677e-15	-1.138542881664981e-15	-1.0972376802396468e-15	-1.0249560483755282e-15	-9.870053736838468e-16	-9.532522184955618e-16	-8.098731895329158e-16	-7.748055273321048e-16
142	-8.265282328259716e-16	-8.402290108517877e-16	-6.250823906174287e-16	-5.931776328134348e-16	-4.00309726430901e-16	-4.925589412604626e-16	-6.028159108694919e-16	-5.080270797131365e-16	-3.1538895240890616e-16	-2.9280577133788896e-16	-5.069349702696172e-16	-8.869649301325336e-16	-1.2487111579633123e-15	-1.196129190382486e-15	-1.0689256205133402e-15	-1.1525342479559222e-15	-1.4831105519258977e-15	-1.7072864492953686e-15	-1.7279599306796526e-15	-1.6759995181912566e-15	-1.632712910483279e-15	-1.5553996046372376e-15	-8.525392742470634e-16	-1.7665990468818492e-16	3.19041044666376e-16	1.7653107207524005e-16	-1.6024391827756883e-16	-2.997442289539147e-16	-1.9816753882269481e-16	-3.102165476047669e-16	-5.383132560668637e-16	-5.693197499366302e-16	-1.2879442116375508e-16	2.6732501055706676e-16	1.79710942263401e-16	-4.406308068523665e-16	-8.585512763272668e-16	-8.58039620739493e-16	-7.447073878066716e-16	-9.91408409498967e-16	-1.4383642960743607e-15	-1.5598983778001092e-15	-1.0768895933710183e-15	-6.38249634253624e-16	-3.863025267607944e-16	-4.81550331234299e-16	-4.422470875655173e-16	3.044590492773402e-17	4.444454974520638e-16
143	-5.426232889783082e-16	-8.14802310480734e-16	-8.516166174365887e-16	-6.417802559764665e-16	-4.309227892547932e-16	-5.433365330082746e-16	-7.730676833481973e-16	-7.092798964547296e-16	-4.0869788625741475e-16	-2.8630117668841174e-16	-4.688191656736845e-16	-8.574326379835069e-16	-1.0144968727767819e-15	-8.574428343056783e-16	-7.266739216867023e-16	-9.077094726453796e-16	-1.2340574188032186e-15	-1.439280841157e-15	-1.3973533357503088e-15	-1.2646809453450546e-15	-1.1680010764833205e-15	-1.2083017689223941e-15	-1.0173362045524324e-15	-1.0259841957609705e-15	-8.571947210327683e-16	-8.606162500545974e-16	-9.638365323054678e-16	-1.1708336914373318e-15	-1.335163322202859e-15	-1.3198474547952776e-15	-1.1765321819017273e-15	-1.1185596542034136e-15	-1.2191989501083188e-15	-1.3365243155682006e-15	-1.3321648495367044e-15	-1.276819787442127e-15	-1.206577845033078e-15	-1.160177490874174e-15	-9.995128055629994e-16	-8.17982809197452e-16	-7.356649391094756e-16	-8.57018341141165e-16	-9.065900954098507e-16	-1.0396578289142921e-15	-8.413113821258645e-16	-8.070999701519084e-16	-6.735058625935075e-16	-5.948688311127033e-16	-5.147292548848749e-16
144	2.566299688380056e-16	2.3362361701818716e-16	2.5874455998189624e-16	3.20326196512154e-16	2.9331176850001457e-16	2.0323084049046778e-16	2.270103411667633e-16	4.124136136401068e-16	6.28804975994102e-16	8.071030938269863e-16	7.4183376991009e-16	6.784978966318679e-16	4.828351870958362e-16	2.8503025193902235e-16	1.4158231510553973e-16	1.2897756296231568e-16	8.303124652196856e-17	-7.635716665427355e-17	-2.7020974133948937e-16	-2.794006850103522e-16	-5.742459053902564e-17	1.8393699958895694e-16	1.2233896788729313e-16	-1.034546305118246e-16	-3.3820036271675683e-16	-2.4201843842340036e-16	1.591687731553933e-17	1.4709976368575241e-16	2.164358315246215e-16	2.3275884434272984e-16	4.001504604727587e-16	6.671403152797523e-16	7.958243986839712e-16	7.83540240638345e-16	6.843199015374167e-16	7.110933949402599e-16	7.379705014192822e-16	7.194190911617217e-16	5.358985905630504e-16	4.698459410203127e-16	5.476614868494428e-16	7.851604829014201e-16	9.082603176994442e-16	1.0038025177952e-15	1.0941342646084251e-15	1.4083579338132192e-15	1.6830437832407222e-15	1.6935079358244846e-15	1.4213064017742502e-15
145	-3.521056647328199e-16	-5.579460596325418e-17	2.8754877878251505e-16	2.1189353710265444e-16	-1.2902967728468454e-16	-2.2615485100092323e-16	1.1491344602812123e-16	3.2991462074968166e-16	2.5333864997069696e-16	-3.823583291713414e-17	-9.446995557563382e-17	2.7575956736073765e-16	7.03105890724444e-16	8.264771877813304e-16	7.230820969860528e-16	7.460202152048586e-16	8.808187196757511e-16	9.691364447507768e-16	6.205680499224508e-16	1.3289439122789343e-16	-1.6401690754758406e-16	5.229509686021509e-17	2.789094751606061e-16	6.451184706894998e-16	6.693896438542515e-16	5.329263406988514e-16	3.831806055748773e-16	4.391185994662602e-16	6.200855666301083e-16	7.988800102962918e-16	7.226039565446889e-16	4.786617552227134e-16	2.8262404007449525e-16	8.193088172824826e-17	-5.4870072847719174e-17	-1.4296680059289417e-16	-2.199362526320679e-16	-1.7943597744783701e-16	-1.4344843823965798e-16	-1.586452235090639e-16	-1.7926453583212376e-16	-2.1065722105415802e-16	-4.951108433948913e-16	-8.259416840372031e-16	-1.4355829605975493e-15	-1.5309673150928229e-15	-1.5020935802992347e-15	-1.435918527145466e-15	-1.6365625141116015e-15
146	3.097426316390644e-16	-2.134273631543537e-17	-3.3864997550080055e-16	-1.9573538048982387e-16	2.4300772860299714e-16	5.14181900912236e-16	3.882376118142107e-16	2.7299042865135807e-16	3.9736148584301353e-16	5.772076197678702e-16	5.406568286771285e-16	7.938460585789464e-17	-3.9647885876657623e-16	-4.71100365590521e-16	-2.2030140073740656e-16	-1.0973084846413078e-16	-3.8646132988143024e-16	-7.638907207969433e-16	-8.50715989951148e-16	-6.984524026245384e-16	-5.956477787992724e-16	-8.086306943960758e-16	-7.345943769519702e-16	-6.083976447364521e-16	-3.3061059773657357e-16	-3.4007126262223774e-16	-5.766092085600344e-16	-7.365107717238288e-16	-4.819780293747663e-16	-1.9047362374184119e-16	-6.902844729749724e-17	-2.414206681398414e-16	-2.3440385856846266e-16	7.733315302853174e-17	5.792941231361365e-16	7.338266181188517e-16	5.728314205531396e-16	3.9261510092132673e-16	5.049230402924323e-16	7.147286430073069e-16	7.380613601984448e-16	4.943142020076762e-16	4.182462250138968e-16	4.1344671397545447e-16	6.968513670099606e-16	4.074331878900985e-16	7.990741672552264e-17	-1.343171650012503e-16	3.3333680104051155e-19
147	2.2196907359514461e-16	1.7369843739263697e-16	1.7739761180155105e-16	3.9798882086559696e-16	4.784149958098798e-16	4.462789862692462e-16	2.4110859535869007e-16	2.3898449946455816e-16	2.4441777733956e-16	3.584497402727007e-16	4.280779342067148e-16	4.644089814705923e-16	5.912836047370262e-16	6.292668713971109e-16	5.598869877782666e-16	3.54652392418536e-16	5.280189092520231e-17	-3.205480124440064e-16	-4.963272652209846e-16	-5.32237693628e-16	-4.652940315235631e-16	-5.948138818221203e-16	-5.760015709913091e-16	-6.643741404478116e-16	-5.920229056047844e-16	-4.870016332431431e-16	-4.3192957848389826e-16	-3.609012392388223e-16	9.141916908341879e-19	4.1525942657281073e-16	7.511229203945325e-16	7.893430473156867e-16	6.429319089486326e-16	5.507050848078298e-16	5.83016773818755e-16	6.204721987625785e-16	5.343311471905908e-16	3.574261544845882e-16	3.475059577430362e-16	5.115177682933598e-16	7.254457967161081e-16	9.198380382357176e-16	1.128747219141446e-15	9.378701165649764e-16	1.133215809989456e-15	9.95708556872553e-16	1.1595316414656807e-15	1.1121891147911142e-15	8.777600419190462e-16
148	1.0239688093959408e-15	1.1576590201255771e-15	1.2916602358372862e-15	1.2615067611163366e-15	1.0713267695426737e-15	9.939545112975183e-16	1.0380837099392264e-15	1.1609565894258119e-15	9.529286164541871e-16	6.499364366347465e-16	3.8880442345163606e-16	3.3488318038359407e-16	3.175993669248135e-16	2.3110287552953568e-16	2.802645206253562e-17	-1.3137999435063325e-16	-2.2645770496655033e-16	-1.13824227354037e-16	3.620633828030211e-17	8.105742163213371e-17	-6.477110941561549e-18	-2.9859458933418152e-16	-2.927532949917592e-16	-3.3776518221762955e-16	-2.538167978193947e-16	-3.2111891978213183e-16	-4.513364621000215e-16	-5.080548324576242e-16	-2.639486125266693e-16	-1.679591901382248e-17	2.027670957116116e-16	2.7301732752670805e-16	4.1207843522494366e-16	5.464623760546245e-16	7.448131903300146e-16	8.908188404868609e-16	9.47105765287279e-16	9.77373670693257e-16	9.781221388626931e-16	8.93951247414657e-16	8.810946581814216e-16	9.94319485599271e-16	1.3410409066065778e-15	1.3962779620069931e-15	1.5044308128486242e-15	1.220414001693318e-15	1.2857416351871466e-15	1.4519589852160442e-15	1.5110460890189813e-15
149	6.192228374406878e-16	5.159156964326064e-16	6.184804781818513e-16	8.9250774369159e-16	9.498188641541888e-16	7.281252054196288e-16	4.394406774505262e-16	4.742699307776411e-16	6.777700099003933e-16	8.107848693654995e-16	6.183640151590414e-16	4.704046283911904e-16	4.75005822250777e-16	6.371270450393991e-16	7.29615181074394e-16	6.776446100476657e-16	5.352933704328413e-16	4.10288529602028e-16	3.5875576245455097e-16	2.9970986768839893e-16	2.4049211389413317e-16	2.4389182493895925e-16	3.423815674819498e-16	4.57731906006424e-16	3.664775826165985e-16	2.6835612649214864e-16	2.421775763491049e-16	3.591554660020779e-16	6.200821963498927e-16	7.140608006328268e-16	6.923826460949731e-16	7.326004976658925e-16	9.2666541364135e-16	1.2369223372360927e-15	1.3711367461739254e-15	1.321518984688654e-15	1.1700391124969232e-15	1.1413927770529564e-15	1.178997739016941e-15	1.2762020062941558e-15	1.317624462986174e-15	1.340987632719535e-15	1.3113409925491434e-15	1.3742170477992368e-15	1.5457918207953906e-15	1.7419282198839485e-15	1.9821086346380324e-15	2.055781852166856e-15	1.9555273262101534e-15
150	1.269113727549852e-15	1.188165260146968e-15	1.1451307555973042e-15	1.1679962994024218e-15	1.1847231512889075e-15	1.1409921271926318e-15	1.0872123750509962e-15	1.2448766757617578e-15	1.2946625294529409e-15	1.2539497089219315e-15	9.57231887099943e-16	7.618431036149992e-16	6.463748810736622e-16	6.20339028726246e-16	4.529430288328423e-16	1.6902662258167883e-16	-1.0031342398458078e-16	-1.222797574461505e-16	1.6410450435169962e-18	6.695663260320704e-17	9.215717481981701e-18	-1.9273404590205933e-16	-1.2713161218240626e-16	-1.6574885712706947e-16	-1.4815133080973343e-16	-2.21685404191221e-16	-2.5749016263851825e-16	-2.1499069932394827e-16	8.381094708612238e-17	2.9491945235478187e-16	4.305607413419551e-16	4.990404516158793e-16	6.419761266611348e-16	8.710111563012614e-16	1.078960791435755e-15	1.196592240756048e-15	1.1575219060814531e-15	1.1022838946208414e-15	1.007007691360311e-15	9.530093982446898e-16	9.818829742516035e-16	1.121893883841409e-15	1.4004303091641633e-15	1.4486279717892819e-15	1.5597083322621168e-15	1.3850104572917824e-15	1.5445081491168172e-15	1.6975121101549223e-15	1.7091909119789344e-15
151	1.5380757711011217e-16	7.254737917727672e-16	1.210698709557548e-15	1.3515267712614788e-15	1.1582861838385826e-15	1.2086291967727829e-15	1.521904465911537e-15	1.5633792980450278e-15	1.5113416845126773e-15	1.3149844498708046e-15	1.5578569535380557e-15	2.1958303624307127e-15	3.054001768986102e-15	3.434207718716912e-15	3.286512845890813e-15	2.853668127099861e-15	2.5141719020045895e-15	2.704083947424168e-15	2.9889598707250223e-15	3.0407035633504927e-15	2.6037609897491408e-15	2.1297100513985017e-15	1.516286355510551e-15	1.3652398214156686e-15	1.0035000029350819e-15	6.703430534914815e-16	4.586859978736772e-16	7.085911291151761e-16	1.076969427115453e-15	1.5374027921936855e-15	1.7134064659391105e-15	1.8079182499771233e-15	1.8264140244233578e-15	1.7989939314398807e-15	1.4712491365920784e-15	9.982117983226257e-16	4.754474655219843e-16	2.2838707437234714e-16	1.8507345898139976e-16	1.4023869431734664e-16	-1.3822472841081184e-16	-7.050147526908006e-16	-1.5343586836180644e-15	-1.948556879140977e-15	-2.5151055462557553e-15	-2.4077794165438086e-15	-2.5646042098839183e-15	-2.9594024740344665e-15	-3.6695092790890385e-15
152	9.741849210551526e-16	6.593953412499261e-16	3.5399575946470547e-16	2.893319442746407e-16	5.824553728639348e-16	8.26916640620909e-16	8.419067290222381e-16	7.997719152775595e-16	9.241720385537667e-16	1.0050647511222636e-15	9.052341905141554e-16	5.534368137641619e-16	1.8354865765992078e-16	1.271410289420714e-16	2.251983308404846e-16	1.1965863866660883e-16	-2.4494370524443286e-16	-3.9251828204643173e-16	-1.2535463347752684e-16	2.5015069014969825e-16	3.105218233655927e-16	1.0837204577688712e-16	3.5984444524524836e-16	9.365754012405691e-16	1.4368635448077224e-15	1.2402776772636905e-15	6.368961163345304e-16	3.2956619629148717e-16	6.772665747765689e-16	1.1431889091936393e-15	1.2961455238702052e-15	1.1469565471335992e-15	1.184662989054238e-15	1.5059753638597961e-15	1.73076550260228e-15	1.5080346147966448e-15	1.0808033178289094e-15	8.078086759425759e-16	6.799312362305876e-16	5.258409535282587e-16	2.356057571213775e-16	-5.0174221676825354e-17	-1.3200188007656211e-16	-9.783852227207852e-17	-2.9635075216983284e-17	-1.2154818890231805e-16	-2.4804421255214914e-16	-3.979358209002474e-16	-5.941218604562487e-16
153	-5.360178154594985e-16	-7.591246455471918e-16	-9.05818480061317e-16	-7.353256141660052e-16	-3.108775019423899e-16	1.1206937751509545e-16	3.5470924595536744e-16	5.630438297844056e-16	6.161767400016231e-16	4.28559076092848e-16	1.9380304544936654e-16	-1.6386072802954429e-16	-4.455537124919456e-16	-5.464634850864657e-16	-4.905153704799077e-16	-4.88148101492117e-16	-7.325808344509897e-16	-1.2079373443963788e-15	-1.524620991417633e-15	-1.599607745487042e-15	-1.4669031378999435e-15	-1.4506039098236062e-15	-1.1017722886428693e-15	-9.097052133556599e-16	-6.451859769073442e-16	-6.254153927811722e-16	-8.481104355193563e-16	-1.0658791394434305e-15	-9.203662548704638e-16	-6.533303936498563e-16	-4.2097449856984576e-16	-4.0919925778441257e-16	-4.068944399049103e-16	-2.2652702605036455e-16	8.050454887358805e-17	2.4665731531172183e-16	2.2642245359697547e-16	2.8361611680673624e-16	4.637917052457435e-16	6.834590787286406e-16	7.203449432354393e-16	5.577508595614189e-16	5.838904515478607e-16	3.1989960787983426e-16	4.738119555984042e-16	-3.3424323658510803e-17	-3.257778928681098e-16	-6.518234748317462e-16	-7.993280295195463e-16
154	-1.0565741169222126e-15	-9.624287712717167e-16	-7.594569133788503e-16	-8.978092885821087e-16	-7.820645911405784e-16	-8.173275175676773e-16	-9.763788312169388e-16	-1.112792073715559e-15	-1.2660865930732913e-15	-1.2369249639686867e-15	-1.217945980342564e-15	-1.4723543272015285e-15	-1.870642490396405e-15	-1.906651802184852e-15	-1.7170002084301988e-15	-1.648343869607197e-15	-1.8911179446959586e-15	-1.9874525736693596e-15	-1.874003473923287e-15	-1.6323012228793428e-15	-1.4672410922581459e-15	-1.5370547423360733e-15	-1.0724296575518185e-15	-6.820563342230272e-16	-1.2060592199900684e-16	-1.3724246439074467e-16	-3.9607218615866174e-16	-6.251944422707751e-16	-6.647214049250427e-16	-9.27685164531293e-16	-1.2740474716745566e-15	-1.3977117214377399e-15	-1.0085180969278345e-15	-6.3798863218181245e-16	-6.709351222973855e-16	-1.144158290958119e-15	-1.3176025364210176e-15	-1.0930031581754221e-15	-8.668106432663756e-16	-1.2258775718334719e-15	-1.843497471488218e-15	-2.08388269849657e-15	-1.4293885967948098e-15	-8.5982868543797385e-16	-3.265845454041462e-16	-3.1033829193143564e-16	-5.691185852800794e-17	6.763064512024176e-16	1.4174234363991143e-15
155	-5.348664365129601e-16	-6.426624529616078e-16	-8.197406134525371e-16	-9.318129881144456e-16	-7.81741475949442e-16	-4.801980711340761e-16	-2.2711872917099176e-16	-9.482515742655472e-17	-2.355382005780094e-16	-4.543628210854642e-16	-5.204526869186652e-16	-4.3715946308577575e-16	-4.4354146655590565e-16	-6.198117955596673e-16	-8.354613769580306e-16	-9.004789636600817e-16	-7.590408598352916e-16	-6.631651881083425e-16	-7.5424741553174e-16	-9.785363608499714e-16	-1.1000531511806041e-15	-1.0593798782730932e-15	-7.672842070930132e-16	-8.367156877584434e-16	-1.0045506270237635e-15	-1.2142662913654869e-15	-1.2017681296305486e-15	-1.0863674803143114e-15	-9.585773722945622e-16	-8.962322872377102e-16	-8.139772924814787e-16	-5.999038665582703e-16	-3.6129793043331617e-16	-2.1555315912870406e-16	-2.0884351348546108e-16	-1.7216516330233483e-16	-2.5735718764364683e-17	1.9080003469816563e-16	2.3559117520845845e-16	1.4795256021754854e-16	9.019646743405035e-17	3.6778315537377384e-17	9.091997422905578e-17	-6.726889354480873e-17	-1.2119081049358002e-16	-3.7903062298020577e-16	-3.4428545041965803e-16	-4.551521789089725e-16	-6.279787159117176e-16
156	1.0749277771063623e-15	7.268682963848533e-16	3.263637336966925e-16	3.5641173986793284e-16	6.745601329421003e-16	9.564762552919663e-16	9.583370986258544e-16	9.795770692571894e-16	1.0364110182892305e-15	1.0143037665377901e-15	8.354892840056456e-16	5.008587755306705e-16	3.053260792267763e-16	3.6628188062741156e-16	4.94778855688597e-16	4.257671982582798e-16	1.474885461820524e-16	-3.1018257952376755e-18	1.3494196253255486e-16	3.1596049472526383e-16	2.7827678555700334e-16	-8.058244191158647e-17	-4.9374717718101714e-17	1.077378945834908e-16	3.372207654196638e-16	2.582529086875349e-16	-4.80462488435584e-17	-2.6543628262251864e-16	-8.263514891724322e-17	1.0934648313759652e-16	1.7333957412448189e-16	5.2769013378558856e-17	1.128793685955891e-16	4.0082286002204e-16	7.714988740048996e-16	8.818316056449174e-16	7.849945107215917e-16	7.087618357803233e-16	8.541964943292238e-16	1.1101594289522957e-15	1.3275419052971254e-15	1.3601242318054706e-15	1.455524227421078e-15	1.3686589535324608e-15	1.5439977729918635e-15	1.2737689211894727e-15	1.0868831114088865e-15	9.081406963644015e-16	9.068420087875715e-16
157	-1.310545136041763e-15	-1.3873077786698707e-15	-1.259512476648223e-15	-1.1004112052055387e-15	-1.1169563164328195e-15	-1.3858465280039151e-15	-1.6342545968759036e-15	-1.585095609795219e-15	-1.3953442769730036e-15	-1.2903577128574277e-15	-1.3584746249788857e-15	-1.465852779941967e-15	-1.4550907653039055e-15	-1.3478964684835034e-15	-1.3548109679056171e-15	-1.5344073647465115e-15	-1.683008925904288e-15	-1.7226152432885127e-15	-1.6547219115461854e-15	-1.5702240122932405e-15	-1.3984928260107585e-15	-1.1949364586130185e-15	-8.51504850024194e-16	-8.762619851161429e-16	-9.132988442831452e-16	-1.0400659690189135e-15	-1.0922860368029489e-15	-1.1623596224624959e-15	-1.2806826026945004e-15	-1.3611402176104835e-15	-1.2469997548429356e-15	-1.0489946387203553e-15	-1.0150501797510745e-15	-1.1802443831952383e-15	-1.4411801995600845e-15	-1.5932768158708949e-15	-1.5840175209518154e-15	-1.457423747399711e-15	-1.3404355609572984e-15	-1.2758107064079952e-15	-1.3049676802835811e-15	-1.4291544319350158e-15	-1.5133000735367454e-15	-1.7266200050359374e-15	-1.6978825503542214e-15	-1.716815267697261e-15	-1.7199210907257585e-15	-1.820404735633848e-15	-1.913112587129482e-15
158	-3.241015090426978e-16	-7.394780851828689e-16	-9.551891389618667e-16	-7.91128901552896e-16	-1.536296269352277e-16	7.063089035231459e-17	-4.2336371830294594e-17	-9.900484955217852e-18	4.1183260672403347e-16	7.057186029186942e-16	6.837499515893373e-16	3.46030345959419e-16	8.1710552896892e-17	9.968911757939032e-17	1.1994500996196526e-16	-2.2352349582496795e-16	-7.042684416738433e-16	-1.01249060372652e-15	-9.560105065522797e-16	-8.286407532108359e-16	-8.449052100003594e-16	-1.0175434930324747e-15	-8.211167202268097e-16	-6.30930761334519e-16	-2.1236163093305488e-16	-6.046341709567851e-17	-1.1658074427678418e-16	-4.84552136046838e-16	-7.886153310326642e-16	-8.895035564712218e-16	-7.094217406490149e-16	-4.660324523659729e-16	-3.3028079337008377e-16	-3.404260791820373e-16	-3.85497250430882e-16	-4.86213048550587e-16	-5.190467569617061e-16	-5.591294736517701e-16	-6.225233235004846e-16	-6.729950578258185e-16	-7.422332221051789e-16	-8.258348294207578e-16	-6.67777274522047e-16	-4.450658618147191e-16	-8.245231402479673e-17	-7.94264056568405e-17	-1.6384238995593695e-16	-3.2178583081950683e-16	-3.79314494978979e-16
159	-1.436962285486967e-15	-1.6842721264530868e-15	-1.988306900572593e-15	-2.154601420831132e-15	-1.7317779910187023e-15	-1.0395929695086294e-15	-4.712304860374815e-16	-9.740015206881521e-17	7.496147872496038e-17	4.542985159379804e-17	1.7495760682010563e-16	1.57157534865225e-17	-1.753496369562326e-16	-4.370452416690276e-16	-5.971993123059983e-16	-7.710814557753846e-16	-8.596139493099392e-16	-9.309943272475132e-16	-8.773564891756485e-16	-8.817824876764871e-16	-9.261946767528035e-16	-9.43175084312729e-16	-4.204859757717765e-16	3.777861271762167e-17	4.38773081431101e-16	3.799537853732236e-16	2.589316267785503e-16	3.371583559737537e-16	5.402545157779925e-16	8.090751879568089e-16	8.743709845421117e-16	9.189841888856105e-16	1.0628169973438573e-15	1.1782851446628844e-15	1.0625320418200253e-15	5.972001197164079e-16	3.0250000959774206e-16	1.8868500365345018e-16	5.411892508191324e-17	-3.1907646927259387e-16	-8.378670876354546e-16	-1.2113237865823692e-15	-1.1654915561122724e-15	-1.274037551307156e-15	-1.4177338237855368e-15	-2.1113542166348384e-15	-2.796684522504823e-15	-3.551774160451275e-15	-4.051546959034672e-15
160	1.6730116457788903e-15	1.3915217806426201e-15	1.292545043883891e-15	1.528631091598033e-15	1.8710716629583337e-15	1.8956288302384827e-15	1.6139477963484655e-15	1.3248885322795151e-15	1.1789728347448035e-15	1.0967578844269841e-15	6.603375515706761e-16	1.757535041673146e-16	-1.6619574052237937e-16	-7.166202499031828e-17	2.442554501023531e-16	4.630461991662322e-16	4.583398876214675e-16	4.2569697324248604e-16	5.80465136661654e-16	7.922461713257842e-16	8.002702235478436e-16	5.623374645812854e-16	4.1070396060772816e-16	4.659885351270289e-16	6.775521394815357e-16	8.381528639137764e-16	8.27451657123963e-16	8.527671764068254e-16	1.2174368898130012e-15	1.7100729961685675e-15	2.0013570536173363e-15	1.84487240328329e-15	1.3844881068829304e-15	1.1722597258797973e-15	1.2279072528658587e-15	1.4498949308557434e-15	1.4661262417628475e-15	1.3257522971693366e-15	1.169099078333046e-15	1.2525512184383126e-15	1.405473522371195e-15	1.4252926213200856e-15	1.2196540524887328e-15	9.19820643347532e-16	7.129108466621824e-16	5.910222831903899e-16	5.807713013235909e-16	6.324075709510736e-16	6.815610136394567e-16
161	1.2602021922261286e-15	1.6529029011158043e-15	2.1155215964846416e-15	2.1860473999726724e-15	1.6770864794631855e-15	1.1142008535573691e-15	9.24341248841488e-16	8.928752078862925e-16	8.699676720566474e-16	6.494184767156177e-16	3.3641433189096214e-16	3.7795253657624614e-16	7.290105883780009e-16	1.0403445101738273e-15	1.178721184973088e-15	1.3138754043536729e-15	1.5475297016194091e-15	2.1650572516276238e-15	2.6372824856255396e-15	2.8428800390735595e-15	2.7050970037226952e-15	2.3561657361148523e-15	1.6880475041799966e-15	1.0455753936853151e-15	4.699554544992414e-16	2.209679803944704e-16	1.396809771671209e-16	1.190509029149232e-16	1.432977500134008e-16	4.2345289262048576e-16	8.554957529977514e-16	1.1179947637804528e-15	9.384461772735778e-16	6.394797714371236e-16	4.930911593045359e-16	7.448864231074742e-16	9.851163556462402e-16	1.0165734342673226e-15	8.022439375034543e-16	6.106838885328878e-16	5.034388537013263e-16	4.3428389071571784e-16	2.8075539263338513e-16	2.0264729473663595e-16	-1.696605250130327e-16	-4.095663520001738e-16	-7.279215659749556e-16	-8.397891018300065e-16	-9.178242246238816e-16
162	6.009003565247076e-16	7.2932209524642e-16	9.682957733130359e-16	1.1214375263653508e-15	1.0021765485070786e-15	7.458508172598202e-16	6.664003600010366e-16	7.827096019796837e-16	8.538425241585573e-16	8.47999958073762e-16	6.104076563805306e-16	5.513104237603971e-16	5.591766132468423e-16	6.275992248105243e-16	6.883901359799245e-16	7.776288558960496e-16	7.933387522311816e-16	7.634930996341244e-16	6.487729646631734e-16	5.402766659146161e-16	4.630562508979631e-16	4.0041415849332554e-16	3.5987082262926203e-16	3.461592218164534e-16	3.367778125146223e-16	2.32527688503881e-16	9.738454629690121e-17	8.610918526697544e-17	4.612081845347822e-16	8.473221212262336e-16	9.440807837646718e-16	6.627691261253618e-16	3.105759423387155e-16	2.8840826005525907e-16	5.103994527113573e-16	7.235968952662116e-16	6.601864172373643e-16	5.269441782784884e-16	4.443893022085201e-16	5.450935261665968e-16	5.719207989937665e-16	5.03305693185335e-16	3.718889538816371e-16	4.3427607402366003e-16	5.7972785790975e-16	7.200654694247045e-16	6.183536108791038e-16	3.2859344763776233e-16	4.080802126414002e-17
163	2.430509835427362e-15	2.251932316253679e-15	2.1319977821236734e-15	2.2331791703683893e-15	2.379214335396624e-15	2.2540146940978114e-15	1.8015359351265278e-15	1.3489515627013266e-15	1.2839785859323118e-15	1.39742064696907e-15	1.4284154292190761e-15	1.3509750346146868e-15	1.3003921578748535e-15	1.4829121146921067e-15	1.9312102458928963e-15	2.42717603492961e-15	2.6519158850108775e-15	2.7432537868463675e-15	2.7901901545914332e-15	2.8257736945649254e-15	2.68302388890124e-15	2.174283382504998e-15	1.5327768184073758e-15	9.67102351175309e-16	6.001588188421141e-16	5.954791435431391e-16	5.664276303529955e-16	4.814049908539114e-16	5.006229261894544e-16	6.949573820354182e-16	9.903990472290668e-16	1.1181555438831313e-15	9.322448021656001e-16	8.807972899000669e-16	9.403612395675282e-16	1.222594733774624e-15	1.3523284485230231e-15	1.3684633549335493e-15	1.2871051310258667e-15	1.3278467980860667e-15	1.3531712081731311e-15	1.221478466856027e-15	1.0602893338508567e-15	9.255759729633298e-16	9.259840998821183e-16	7.706434283343679e-16	6.543403151258303e-16	5.288371458811518e-16	4.1544796451013503e-16
164	1.6322572572628293e-15	1.5114565440443807e-15	1.6572962654855634e-15	1.9729184176043994e-15	2.1215599359745593e-15	1.984197925582053e-15	1.6766650425590397e-15	1.1917785125989043e-15	8.130769645822251e-16	4.857242847705813e-16	1.422944244026036e-16	-6.40425623493072e-17	-8.530532008752911e-17	1.127135136347559e-16	6.096532772959919e-16	1.273967738298051e-15	1.700898398504374e-15	1.983969002137143e-15	2.0825295690798052e-15	2.1661650966348053e-15	2.138224249524842e-15	1.9142683988566965e-15	1.3686034597553884e-15	9.993248313764309e-16	7.228553201975734e-16	5.978370656294385e-16	3.5205658348322107e-16	1.1656266343457927e-16	1.890360062446517e-16	6.147687046758496e-16	9.822742165184165e-16	9.494153673109018e-16	4.840127325304845e-16	3.338581774371421e-16	4.60018916372745e-16	8.76823641494605e-16	1.091205046314663e-15	1.1370055639798243e-15	1.0050826272047925e-15	8.705483301293158e-16	6.601961384847287e-16	4.87834935069707e-16	3.771829769916791e-16	4.602777196284295e-16	2.518298282938209e-16	9.758719509539542e-17	-8.942205987101841e-17	-3.522240504902842e-17	-7.709025305628368e-18
165	1.9518576465360993e-15	2.462448870768462e-15	3.012921959111577e-15	3.0253851797305343e-15	2.4552718178108367e-15	1.8723792695763565e-15	1.592761254029946e-15	1.6039503955093816e-15	1.4208228896624748e-15	1.3110785772334864e-15	1.3081714665868634e-15	1.730110703441822e-15	2.2040997705236657e-15	2.3817942352785145e-15	2.3747572698731414e-15	2.391495764496624e-15	2.424591834423883e-15	2.4815283002762384e-15	2.37964422207129e-15	2.241481417114915e-15	2.1474486481400167e-15	1.8041485897665183e-15	1.4119659557845978e-15	5.065073846434321e-16	-2.01889772129035e-16	-7.042893728198682e-16	-9.5738837536714e-16	-1.1250220568815061e-15	-9.949142485789182e-16	-6.854836218127498e-16	-2.4117155912189383e-16	7.171684770295952e-17	1.443579268548094e-16	6.924322384830726e-17	-6.993147338744696e-17	-6.44101333287795e-17	-8.925916680478817e-18	2.0769433105890408e-16	4.961818658726043e-16	7.375820307205561e-16	8.445528537726364e-16	6.724346188241577e-16	5.332274349662957e-16	1.8046335859611847e-16	2.317613090033586e-16	7.072009122099598e-17	3.2224199109858473e-16	3.7747421111907407e-16	1.4976470453935023e-16
166	1.1165410638088421e-15	1.0702201127434155e-15	1.2512448972354582e-15	1.5412627705340517e-15	1.5099972829893556e-15	1.2009323776426234e-15	8.046517129967138e-16	7.841899624210139e-16	7.998268718600916e-16	8.877580398740209e-16	7.511498030785827e-16	7.24840339403509e-16	9.274125841718997e-16	1.3172648103864217e-15	1.6094687630627713e-15	1.6462141232018018e-15	1.4755708350759753e-15	1.2092238659971398e-15	1.0854528792843389e-15	9.908774275507227e-16	8.142073281161415e-16	4.879227212496008e-16	3.9499371246728673e-16	3.8334164954489863e-16	4.944117795106077e-16	5.259508851811245e-16	4.2951066716524326e-16	4.237957415377866e-16	7.054253297514933e-16	9.219307198783685e-16	9.809723402636979e-16	8.852833256743491e-16	9.094526308170883e-16	1.2595559740264333e-15	1.6055061952652557e-15	1.6203329754358576e-15	1.2461135243750123e-15	8.898947850162003e-16	9.063425345610904e-16	1.2451089836498853e-15	1.5068149361779135e-15	1.5436309580063813e-15	1.5673755946658315e-15	1.6774442584478993e-15	2.2329439308225023e-15	2.467884848468014e-15	2.652808566433089e-15	2.5901164082067135e-15	2.4619613568953788e-15
167	9.586636436279019e-16	1.0592711811859807e-15	1.2587570270530603e-15	1.1925848562595478e-15	8.299790115316728e-16	5.823187579638905e-16	4.508271910767731e-16	4.84427838936947e-16	5.4364922755510055e-17	-2.911722508635784e-16	-4.3642056926125365e-16	-2.8542746354907144e-17	4.254288395300955e-16	5.768401975104769e-16	4.371998304112347e-16	4.014580541658414e-16	6.695482219873984e-16	8.587349400726161e-16	7.662020508551311e-16	3.968486584676034e-16	2.3655003772367176e-16	2.797474719158067e-16	5.75553506744882e-16	3.956310964415592e-16	1.9255653190035224e-16	8.219672201271464e-17	1.6512373519498083e-16	1.8788231363734648e-16	1.3818253449027096e-16	-1.2352406484803728e-16	-2.0134323875570227e-16	-1.0333437076244243e-16	2.1710726062304865e-16	4.598885582447242e-16	6.724013349067016e-16	8.168379874793305e-16	8.364116468297101e-16	8.602844536837575e-16	1.005692103188031e-15	1.204224922867904e-15	1.464352692768462e-15	1.6753300884846928e-15	2.079447955293808e-15	2.288568003489912e-15	2.9586475341270056e-15	3.0668662062243693e-15	3.5559760601500585e-15	3.940998584772324e-15	4.153405595092817e-15
168	4.750114496337231e-16	2.8676104644573015e-16	1.5314257348367858e-16	1.8550221409508896e-17	-1.4564048730994285e-16	-2.6335748519572207e-16	-3.0469877301617173e-16	-2.7384823956748667e-16	-2.0395495001940707e-16	-2.21970582812814e-16	-2.7564052908583626e-16	-5.858959227328607e-16	-9.524246671014591e-16	-1.2323052864111715e-15	-1.2448750487592568e-15	-1.0346341067419264e-15	-8.629307699694919e-16	-8.127275006752527e-16	-8.564088741470145e-16	-8.279186419135063e-16	-6.604697311231939e-16	-5.17671121636576e-16	-3.091206698139567e-16	-1.2897454600761706e-16	1.55283617069346e-16	2.763652589240542e-16	1.3366641691107322e-16	-1.2100087840753071e-16	-2.7696629135249637e-16	-1.4568966760031332e-16	1.239493092888205e-16	2.1587680187379063e-16	1.5574762733772727e-16	-6.5359790294541256e-18	-3.2031242045971734e-18	7.153435633934994e-17	1.0249551767563995e-16	-2.4687241616060076e-17	-2.0627479247577617e-16	-4.921170267617656e-16	-7.713919894545111e-16	-9.28268470684901e-16	-8.390501554615783e-16	-7.668050106116055e-16	-6.490515745813144e-16	-7.103623898926066e-16	-8.069491643971172e-16	-8.147554254974698e-16	-7.548873226855471e-16
169	1.809434565431698e-15	1.4435976477809215e-15	1.1694709856393772e-15	1.2014257892040218e-15	1.4219711563990349e-15	1.4935071388360117e-15	1.3049456417747324e-15	1.0408281889360472e-15	9.933302140717885e-16	9.518382809289954e-16	6.197257351880691e-16	8.736429835102019e-17	-3.6591086689391605e-16	-3.287138769940275e-16	1.2411637419531632e-16	5.604589172529159e-16	6.299177314382928e-16	4.952655843383045e-16	4.140486668481344e-16	4.57023714432801e-16	4.606064425026166e-16	3.629994355300031e-16	4.132144268698872e-16	6.963715306336928e-16	1.054204039729993e-15	1.2131548880391919e-15	1.0327730037326065e-15	7.87768247286199e-16	8.465243938413545e-16	1.1216919722354848e-15	1.3742265186986334e-15	1.3149080073731305e-15	1.002978601274279e-15	7.955453981522118e-16	7.989698590516387e-16	1.0405445934836063e-15	1.237401672705687e-15	1.2830132219805914e-15	1.0950583478831316e-15	8.639973698540791e-16	7.050584363883559e-16	6.208509987115663e-16	5.219392275045559e-16	3.933090591400207e-16	2.2879929566478504e-16	1.5126947031088366e-16	1.4143474515852953e-16	2.436699078068816e-16	3.685543427330923e-16
170	1.877724593617413e-15	1.5897224057168352e-15	1.5606039612675303e-15	1.8392081586165653e-15	2.1314519886338574e-15	2.046702885070499e-15	1.6604514080526992e-15	1.3486723748637685e-15	1.1888635862570965e-15	9.52762259589354e-16	2.9784470052402907e-16	-3.913848759919966e-16	-7.458468724054694e-16	-4.855583652197765e-16	7.679617034931341e-17	5.243618812378099e-16	6.226241439929055e-16	7.074937496565569e-16	8.289153937009688e-16	8.941005603186225e-16	7.602441043724449e-16	4.599267650460908e-16	4.4141044730446557e-16	5.593365788714021e-16	7.5406163023415085e-16	8.00559097986242e-16	6.776038095030897e-16	5.466849789776994e-16	6.740584186818529e-16	9.058339122877513e-16	1.1308719375600377e-15	1.132874532777515e-15	9.348252989227784e-16	8.200046545552304e-16	8.166390107126159e-16	9.79076964741124e-16	1.0313459939633636e-15	9.986290389091827e-16	8.826763861329512e-16	7.907338359450823e-16	7.2642204083445e-16	6.128505783998795e-16	5.624108890977044e-16	4.516627941450701e-16	4.039883276583299e-16	1.3131939494836436e-16	1.2713594869528861e-17	1.2899168573146673e-16	3.4286093314489965e-16
171	1.1484779322863781e-15	8.108729270109368e-16	4.3030413507105956e-16	3.603681818353889e-16	5.592799282604752e-16	7.4967980063057145e-16	6.756489244263733e-16	4.691699895842272e-16	4.305028785502063e-16	4.601595637354948e-16	3.3082604796227384e-16	-1.0137412934625633e-16	-5.538900712768409e-16	-6.317242102999679e-16	-3.4137297891473133e-16	-6.951318454327225e-17	-1.292383785635079e-16	-2.521328984970098e-16	-2.217485952839743e-16	-4.0521186440991366e-17	5.184087158598275e-17	-4.0936951684767443e-17	-2.4806126217438898e-17	2.914956400330264e-16	7.613273424247628e-16	1.0395061989393393e-15	9.2040790967167e-16	6.62713197791817e-16	5.755532287690832e-16	6.179018359662613e-16	6.432252573327876e-16	4.738984038806285e-16	3.246226123178922e-16	3.6591375824945496e-16	5.229376434562649e-16	5.023230297369176e-16	2.61752649950236e-16	5.684808845480417e-17	1.0923574964886055e-16	2.7498734123667426e-16	2.2691860677456904e-16	-1.0071557120352519e-16	-4.578638187234649e-16	-5.3083183503279e-16	-4.111407651115973e-16	-3.2655004210425126e-16	-4.707662823945166e-16	-5.730056021288252e-16	-5.491766030849961e-16
172	3.464649510465678e-17	2.8437634271561483e-17	3.2602525559555844e-16	7.016425047937645e-16	9.460886532907017e-16	7.247787759876075e-16	2.672073707058593e-16	-9.722345744094767e-17	-1.514430958644489e-16	-9.820086743631932e-17	-3.264141832217081e-16	-8.187473032816111e-16	-1.1324683778000229e-15	-9.832956907940059e-16	-5.712986761173308e-16	-3.063249283816229e-16	-3.8012258079759027e-16	-3.4595917495247104e-16	3.897479334295066e-17	6.448008451090046e-16	9.998838117309564e-16	9.019927986609033e-16	6.034290848442633e-16	5.710828273918323e-16	7.163684163630427e-16	7.195278700100039e-16	5.283665481057264e-16	4.031832675808724e-16	5.669666790642682e-16	8.247788146617506e-16	9.092071051443554e-16	7.267726890398205e-16	4.1714790256774463e-16	1.8242269258023452e-16	-1.1098129854726728e-16	-4.471297155732512e-16	-6.287706581954283e-16	-5.132774035779822e-16	-2.5056192926776444e-16	-1.9808288294555493e-16	-5.415774506076985e-16	-9.260697757517345e-16	-1.0420239353410407e-15	-7.846574546713881e-16	-5.329676848665901e-16	-2.1237836516356295e-16	-1.6219894745973584e-16	1.3423578617046348e-16	5.467289914867363e-16
173	-2.438504531405974e-15	-1.9996983574178315e-15	-1.631925653345369e-15	-1.7689269663972394e-15	-1.8171898493371796e-15	-1.854503683191745e-15	-1.7602874557246087e-15	-1.7612184741290334e-15	-1.8619987629960674e-15	-1.8305517409935547e-15	-1.7416846731453845e-15	-1.8894037655311905e-15	-2.2537505544937046e-15	-2.3761155506671547e-15	-2.1407868330411803e-15	-1.8239453746950426e-15	-1.7750402979171361e-15	-1.872909264221795e-15	-1.8237086401992833e-15	-1.3624149411696556e-15	-7.484362885762991e-16	-4.484124842304113e-16	-5.812729050198404e-16	-6.505056228167591e-16	-3.529383214665886e-16	-3.986270586549137e-17	-9.38844592540549e-17	-6.708465402311071e-16	-1.4693143390232496e-15	-1.9151296071356848e-15	-1.9197299008399666e-15	-1.6535878787245597e-15	-1.408775765844947e-15	-1.3209153170847158e-15	-1.3300987675950687e-15	-1.4160647702761655e-15	-1.3604980679158035e-15	-1.3054999389988565e-15	-1.2940757176514399e-15	-1.4221672646022543e-15	-1.5733864656014459e-15	-1.7121002918700617e-15	-1.7530801475725922e-15	-1.6300530991486007e-15	-1.5757375068372372e-15	-1.2236766622762414e-15	-8.578015403241836e-16	-4.242440491494794e-17	9.027980381809476e-16
174	-9.950847700916732e-17	-1.5875633286790987e-16	2.463465745390392e-18	1.7688992456751114e-16	3.8626797741571217e-16	2.509516285523133e-16	-7.192142985888323e-17	-2.8619753328671367e-16	-4.799274033961334e-16	-6.205060155501521e-16	-9.573755894700791e-16	-1.2308127973856279e-15	-1.3280315223708058e-15	-1.1969310479326611e-15	-1.1103133742884051e-15	-1.0999160532902707e-15	-1.0024201769744336e-15	-6.297906820911622e-16	-1.2877984700508602e-16	1.8849457779740016e-16	2.2847494694957584e-16	1.1774366092091706e-16	1.6916279554742382e-16	1.3151059617329953e-16	1.1825809433318122e-17	-2.630668093578745e-16	-4.509056790156231e-16	-5.1697198287028e-16	-4.523585993608553e-16	-3.8404658108614873e-16	-3.1148853008114847e-16	-2.3910934772753147e-16	-4.467162891164494e-16	-8.387825809543106e-16	-1.3696189596414656e-15	-1.504391363978056e-15	-1.2697287352001704e-15	-8.450772110382833e-16	-6.689166793009097e-16	-8.038530189842006e-16	-1.07527044833557e-15	-1.1949574516528264e-15	-9.76926118457099e-16	-6.849738494307844e-16	-3.720758094415877e-16	-2.4934889950745053e-16	-2.9188335661134276e-17	4.0688528340808693e-16	1.0090438200180064e-15
175	1.4942486753848668e-16	-1.125321276569876e-16	-1.9125698128819334e-16	-2.0851829068651424e-16	-1.8869773327164476e-16	-1.4672610420537028e-16	-1.344212937451323e-16	-5.4982926459713795e-17	1.508798266977029e-17	-4.2915486287713685e-17	-2.571396132602933e-16	-6.588227635526125e-16	-9.13939500840299e-16	-9.031858074580361e-16	-8.088978635248246e-16	-8.195925579424062e-16	-9.672747650457064e-16	-9.291083855284896e-16	-7.250992535239964e-16	-5.073849262111702e-16	-3.9485788583709246e-16	-4.0866844374260194e-16	-2.341592399313502e-16	1.082565382671617e-17	2.3113922366913874e-16	2.248565133827114e-16	1.6363429837970427e-17	-6.340652777406309e-17	1.3321334884051824e-17	2.0216498007795588e-16	3.969993803721162e-16	4.544582930539709e-16	4.3101679783255253e-16	2.611661252823443e-16	1.2590581891574786e-16	3.2620671805344546e-17	-8.451365895414954e-18	-5.976413280174746e-17	-1.3934328684013024e-16	-3.2564610464797106e-16	-5.355620573259798e-16	-6.006763386885929e-16	-4.603259794804023e-16	-3.9853879527182035e-16	-2.0669889732431926e-16	-1.8057625757058303e-16	-1.68054698014987e-16	-1.2392585182812099e-16	-6.675256308778118e-17
176	1.9149476771055046e-15	1.5865654914966305e-15	1.3508882880554782e-15	1.5236475987395524e-15	1.9311452126195676e-15	2.0951530589282973e-15	1.8206501429823637e-15	1.374485418547244e-15	1.0457493888011754e-15	8.597711744566026e-16	4.2295717846658647e-16	-4.502213406779382e-17	-3.312191444040492e-16	-6.279698221017054e-17	5.791796236698562e-16	1.0844052121028398e-15	1.1269097393534049e-15	1.10198153396915e-15	1.3056299899518853e-15	1.6332568813506482e-15	1.6812075556413686e-15	1.287383506300505e-15	9.0164434595949e-16	7.619908733821952e-16	9.55949323397877e-16	1.1837983915166087e-15	1.1327406191200072e-15	9.116872188483098e-16	9.20470251635937e-16	1.116748853207971e-15	1.2682601468512489e-15	1.1138097639392417e-15	7.743991117780088e-16	7.667818702824995e-16	9.953053224069216e-16	1.3180234491745009e-15	1.308772667725482e-15	1.0933563137701735e-15	8.671006380555369e-16	8.983147656065823e-16	1.082578259703155e-15	1.1555369823014376e-15	1.1056745719807734e-15	9.780635577298464e-16	9.419739417954615e-16	8.528005035876587e-16	8.008979392276861e-16	7.244253433756477e-16	6.746778853308608e-16
177	1.1748701346140966e-15	1.1838716488448796e-15	1.1984378129525766e-15	1.1656805425421202e-15	1.1070587823917094e-15	1.0218457398340416e-15	9.026873361681775e-16	7.118670396016255e-16	4.406359871696963e-16	2.705014585691478e-16	3.784590147719211e-17	-1.045340734970504e-16	-1.7708819648281463e-16	-8.997511762963603e-17	2.0445333634907656e-16	6.362051633626294e-16	9.478982204534018e-16	1.165797544914863e-15	1.1623286309323156e-15	1.086259716601997e-15	9.886846073011647e-16	8.063063594656682e-16	6.535546841247229e-16	4.0598681962342585e-16	2.5515259221462256e-16	1.3811792161456679e-16	7.602152904087273e-17	1.0247630204249162e-16	2.8770858697834734e-16	3.9926574886450765e-16	4.05586333591229e-16	3.374683971323697e-16	3.8341109597393497e-16	5.550330106171197e-16	7.108250433760242e-16	7.69119409779189e-16	7.402643608699321e-16	7.297916478539511e-16	7.541219370913832e-16	7.52579159535881e-16	7.270103267645128e-16	7.158872600154016e-16	7.548853067406282e-16	6.316903772339329e-16	4.470231905766486e-16	1.524833852714908e-16	-2.2786845754224245e-17	-1.1751711500890706e-16	-2.6599071552643694e-16
178	-4.705621938423599e-17	1.7919191902166019e-16	3.788402950157605e-16	4.228042366088872e-16	2.539395186837975e-16	1.3283913658615701e-16	1.620980979988208e-16	9.504928293148472e-17	8.546420522220202e-18	-1.8409671287034207e-16	-2.226246665991331e-16	-2.1744643786776492e-16	1.8201464653342452e-17	2.622248613594636e-16	5.29121670095193e-16	7.808519636732375e-16	9.334531686578972e-16	9.71783100532875e-16	9.198039095939322e-16	8.441793373231594e-16	7.611031498198368e-16	6.861717535330692e-16	4.4309288212167616e-16	2.9852000180748905e-16	1.2436198960493774e-17	-2.531324934027847e-16	-5.010691414990752e-16	-5.837097130855557e-16	-5.471726318990991e-16	-3.0015141363505453e-16	-7.982481193955995e-17	1.7650464589728367e-17	-5.129312649805579e-17	-1.1848964873583646e-16	-7.263627311391781e-17	8.441965503300462e-17	1.8949231393310988e-16	1.1895936049306438e-16	3.7078663746394915e-18	-4.7365658792167905e-17	9.141748357194398e-18	1.1356399094826099e-16	8.253350975773653e-17	-5.890780097412366e-17	-3.796546710423956e-16	-4.762824101912971e-16	-5.519832193045238e-16	-6.090493303777125e-16	-7.441015715590692e-16
179	6.418472784460014e-16	4.728156528001516e-16	2.877940473101801e-16	2.7808147787118904e-16	4.1627825971611445e-16	7.106050218813255e-16	9.949795039932192e-16	1.0827757868392195e-15	9.587613929099041e-16	7.021421978460054e-16	4.584770849485192e-16	3.0355796514980367e-16	2.062625138712573e-16	1.337708283251847e-16	6.400697009827329e-17	4.4489830403449896e-17	-2.5832742661283784e-17	-5.572984817766356e-17	-6.90881125576797e-17	-2.2923668438885624e-18	1.0079426499801454e-16	1.0750670256030232e-16	4.462794324705648e-17	6.395132467340486e-17	1.3319755861679196e-16	2.7364497077097806e-16	3.1825648502788343e-16	3.499970839566838e-16	5.304730907538425e-16	7.731362973434667e-16	9.74143653758493e-16	9.620736810653758e-16	8.932906631619072e-16	8.905685636809438e-16	1.044655524616554e-15	1.1397288808333472e-15	1.072010520181962e-15	9.27466147760754e-16	8.585407491625559e-16	8.922343272696573e-16	9.257001690785464e-16	9.408058001575647e-16	8.735481845597317e-16	7.149815248147862e-16	5.099722340202968e-16	3.3018405506752046e-16	2.426738294762479e-16	2.8027552982642517e-16	2.9191084122087924e-16
180	4.474264966668712e-16	4.74914294797657e-16	5.020441432844078e-16	4.620489547724728e-16	3.4529904321306073e-16	2.116027524260474e-16	1.9558555055361383e-16	3.300050196851292e-16	4.228090120101729e-16	4.286082963500489e-16	3.2333142045617796e-16	3.3605973842638804e-16	3.141429199903476e-16	2.240484246514743e-16	8.001022864351442e-17	2.1737460667278443e-17	9.206537797418453e-18	-1.6972119665652234e-17	-1.160906501002301e-16	-1.9370555855420436e-16	-1.8326729939945573e-16	-1.6724400742009798e-16	-1.154768612405058e-16	-1.5624762839902677e-16	-1.6719494119470934e-16	-1.421080642640907e-16	-1.1681801881441947e-16	-1.026519224105325e-16	1.2505796367061986e-16	3.3464197810413768e-16	4.0045493255752026e-16	2.552938965056106e-16	7.285635251879128e-17	6.596520414660172e-17	2.0782136433844973e-16	3.519557493932839e-16	3.0887548567700844e-16	2.6988377722608444e-16	2.543129131313895e-16	3.2875121775575013e-16	3.7125786450845646e-16	4.0465935192774454e-16	4.726960453224801e-16	5.848892035744194e-16	7.60210149300923e-16	8.331527088643336e-16	9.528756795421041e-16	9.497689676554928e-16	8.312173513465036e-16
181	4.525343830245499e-16	5.374256663933034e-16	5.622501172012258e-16	6.028927468940424e-16	5.719416930782423e-16	6.254725282025243e-16	7.745114230856098e-16	9.657302944500704e-16	9.738628504818914e-16	8.209619080208023e-16	6.600655184115497e-16	5.21128273802727e-16	5.525773420228554e-16	5.995927620686188e-16	5.2755298911621755e-16	3.790522011608248e-16	2.498367157575323e-16	1.8116581101190517e-16	2.014797035035897e-16	2.234263682699578e-16	2.3715231126003066e-16	1.454258547757343e-16	1.4065711687162082e-16	1.2203203683570754e-16	1.9922062790183194e-16	3.025335081267601e-16	3.682135484415029e-16	4.53613718804619e-16	6.297056426173516e-16	9.182470510844432e-16	1.18434434744343e-15	1.2244198260402002e-15	1.1124387650286528e-15	9.387872447618988e-16	1.0038147596631167e-15	1.1653088533036943e-15	1.163828122967449e-15	9.05923402562104e-16	6.53283138758953e-16	5.89892119507752e-16	7.701188973585035e-16	1.0241854072144633e-15	1.2125870723804392e-15	1.0387969077831494e-15	1.0067539211253646e-15	9.215319129445086e-16	9.627952339233852e-16	8.973947085936199e-16	7.745484268677605e-16
182	-2.5601355375404986e-16	-1.9158868958462136e-16	-9.65505799812629e-17	3.422836576986808e-17	1.4776615689574459e-16	1.3008410788800004e-16	1.1068945685224318e-16	1.310395115426006e-16	1.8526847045469623e-16	1.897466363726005e-16	3.2388660360294175e-17	-1.2442369732929453e-16	-1.765683514234653e-16	-8.83687399253574e-17	-6.043382378298444e-17	-1.1678940085549414e-16	-2.8760779234510687e-16	-4.06422613426261e-16	-4.0258553156825106e-16	-3.482904386635597e-16	-3.177021113852833e-16	-4.059867706934071e-16	-5.032314546349235e-16	-4.78151926815736e-16	-3.9063909176665877e-16	-2.875598331537022e-16	-2.436489544448532e-16	-1.6016844200951393e-16	8.546161780234724e-17	3.7070177778522056e-16	5.4912667646265335e-16	5.376989135932675e-16	4.619446972589853e-16	4.981696015742499e-16	6.311759158673769e-16	7.698456940840938e-16	6.534862278252182e-16	4.858586867024675e-16	3.561220907128298e-16	4.2227867869085217e-16	4.803274279960795e-16	5.810873192227406e-16	5.973428019643948e-16	4.774182619962595e-16	4.117356164441264e-16	3.2657274663938736e-16	2.555499121483473e-16	9.872667373591363e-17	-1.274077171422914e-17
183	1.85451594554605e-15	2.1755990920305886e-15	2.4686820399994992e-15	2.4445888229512718e-15	2.10851966682306e-15	1.769051144110268e-15	1.5613245219792533e-15	1.366703092424888e-15	8.752123270065118e-16	2.491101334191061e-16	-2.2564903442951276e-16	-1.889673550984075e-16	1.29048232248876e-16	3.146164782775792e-16	3.7192014756334224e-16	6.104234634801736e-16	1.1457036126056115e-15	1.9284777193258416e-15	2.3257920979164368e-15	2.197151055169819e-15	1.759735019463868e-15	1.2306248729848276e-15	9.745016054828271e-16	5.700411733960593e-16	1.897952836318467e-16	-1.9854759635337771e-16	-4.56979812506403e-16	-4.609801913591003e-16	-1.5372952559355208e-16	1.4330222667685656e-16	1.8064082067930751e-16	-1.46760875413304e-16	-5.193243502500325e-16	-4.87111066092994e-16	-4.8603354615965184e-17	4.862561507044318e-16	6.412522852089307e-16	4.35377860036283e-16	1.3060635234743177e-16	-7.354637517229698e-17	-1.0501099597410143e-16	-1.031525961575631e-16	7.520803027804064e-17	1.863910811945403e-16	4.1296258816613287e-16	2.594970639474747e-16	1.5604097768777304e-16	3.0632496152286793e-17	-1.2063195538787087e-16
184	5.8005511933077e-16	4.67232986521856e-16	3.239957080777105e-16	2.8876048339995653e-16	3.627941222288454e-16	4.3275275124727915e-16	5.122683729100619e-16	4.978427885162375e-16	5.26503917426144e-16	3.9089234446179417e-16	-1.6812960651016086e-17	-7.022558634667777e-16	-1.1800302109291177e-15	-1.3205053372921664e-15	-1.0211613886360135e-15	-6.364430351372169e-16	-3.097209340171754e-16	1.9581673966245415e-16	8.144818878574253e-16	1.2707811768735018e-15	1.2566068785423313e-15	9.583387295764337e-16	5.858037423562417e-16	4.779912754437021e-16	4.4256351248536096e-16	3.8403539299047497e-16	2.8818714235121963e-16	2.6452822722967364e-16	2.522399366728846e-16	2.98931030992456e-16	2.2203091450415977e-16	7.09525505031093e-17	-4.125553437764031e-16	-8.525515095616887e-16	-1.2470961044545583e-15	-1.1505511939021152e-15	-6.482577909401904e-16	-1.1085517419103097e-16	8.177853039269476e-17	-8.485599659399679e-17	-3.678767594150837e-16	-6.204489547120669e-16	-8.954542986322075e-16	-1.1376160470572513e-15	-1.433557092020104e-15	-1.402245790749521e-15	-1.2897387353600554e-15	-1.149970211552311e-15	-1.1253532347215988e-15
185	-6.263564066705718e-17	1.8397419982785994e-16	4.0328488765599564e-16	2.8427907803386105e-16	7.428171538100275e-17	-2.6070962101836402e-17	7.4954889349574e-17	1.2921810185229355e-16	-5.506754438411102e-17	-4.2813283107568585e-16	-8.164346597101994e-16	-1.1316031622536676e-15	-1.3983814440038286e-15	-1.6582600799408441e-15	-1.795400293433319e-15	-1.5910177764980719e-15	-1.040029097216828e-15	-3.292492558013151e-16	8.424214669683569e-17	1.525882850990061e-16	1.388801852381229e-16	1.989394075105055e-16	1.9564426454024716e-16	-9.058447370574612e-17	-5.551140665812444e-16	-8.53495991556791e-16	-7.382862727987025e-16	-4.451600889502475e-16	-3.6692569254547035e-16	-3.825766096628836e-16	-3.3697162688343567e-16	-1.511336314391653e-16	-2.1931330965890828e-16	-6.882714626720837e-16	-1.334967940483556e-15	-1.502714844375314e-15	-1.3031151921358175e-15	-1.0111135245967052e-15	-1.021133267284593e-15	-1.2194097089900278e-15	-1.2257712725073226e-15	-1.006046822285141e-15	-8.154328165843604e-16	-9.682103350218398e-16	-1.1657492941853832e-15	-1.0726236453641944e-15	-6.399622393560258e-16	-2.4979899867110106e-16	-1.1074725244950974e-16
186	8.248536625237644e-16	1.0175240960431728e-15	1.3447789122252523e-15	1.4518114629681286e-15	1.2191389095938878e-15	7.764064595494536e-16	5.397096143000281e-16	4.842662419875305e-16	6.586813040228116e-16	6.105713845408844e-16	2.803055436550872e-16	-1.6702397031108118e-16	-3.16142944834445e-16	-2.693248006279255e-16	-8.80895733028984e-17	1.384695806732449e-16	4.844787983303351e-16	1.2336374091155512e-15	1.996060634889126e-15	2.396485571222636e-15	2.195329552713649e-15	1.7667960097715691e-15	1.2626539394818622e-15	1.1493879209116663e-15	9.344757410151395e-16	6.188659832420719e-16	2.8486742987547574e-16	2.585843714692653e-16	4.81699778308811e-16	9.463780558241456e-16	1.2407927261337123e-15	1.1904526175150873e-15	6.45927101052584e-16	1.399592012038821e-16	-1.9022399958169931e-16	-1.6479254558034524e-17	3.6688515596690377e-16	5.984946221767392e-16	4.3797938807225373e-16	8.83613076054468e-17	-1.9189168845541364e-16	-2.0870935214036362e-16	-2.1251945055394022e-16	-7.302199679240079e-17	-4.1581239700350614e-16	-5.666898680071377e-16	-9.40317561876269e-16	-1.075152296493672e-15	-1.0806400308200076e-15
187	4.614167243789402e-16	3.345904224431669e-16	3.248188857359466e-16	4.294942019885875e-16	6.257112927619197e-16	5.94913181839083e-16	3.0042314776239026e-16	5.1342662261878904e-18	-1.9017051477714534e-16	-3.015643165607619e-16	-5.949968627712306e-16	-1.01836497985389e-15	-1.3303074712676732e-15	-1.3409957330284475e-15	-1.1873344542417914e-15	-1.053509152200226e-15	-1.0136021843431383e-15	-6.622504314341574e-16	-9.549117455987864e-17	3.59354437305371e-16	3.905722642933485e-16	9.259223075223497e-18	-1.4770601290036857e-16	-1.6549345415351845e-16	-3.969479550129098e-17	-1.5709606563088717e-16	-3.8443089263617066e-16	-4.400593004355612e-16	-1.3059906096284348e-16	1.6424073083286731e-16	2.637060071479073e-16	8.51421134035673e-17	-2.1927250936804203e-16	-4.963485778619955e-16	-8.161586791679023e-16	-1.0663518339191323e-15	-1.1556555396572667e-15	-9.933111317076002e-16	-7.527563656164996e-16	-6.819238940787803e-16	-7.864531750348949e-16	-8.31341124102344e-16	-6.322761135151519e-16	-5.144440369783764e-16	-4.0001699645449773e-16	-4.752790069956471e-16	-3.646087155642237e-16	9.933672841571822e-17	6.558463531860851e-16
188	-9.240946544792638e-16	-7.406574658174947e-16	-3.276799249254067e-16	-2.246953273973889e-16	-2.2945570306112147e-16	-6.531904911125666e-16	-9.87471774480676e-16	-9.902895679065074e-16	-8.763917830756392e-16	-8.177201002246962e-16	-1.0238113113794049e-15	-1.329200141391692e-15	-1.5621848167388841e-15	-1.413917389322068e-15	-1.191248391467115e-15	-1.1758287333413926e-15	-1.3775301348731607e-15	-1.3442436790312252e-15	-9.844793856089589e-16	-4.769071776928714e-16	-2.5128882000158897e-16	-4.549103956641026e-16	-4.789897185984197e-16	-2.749882922042262e-16	2.4144584666649235e-16	3.550645127039063e-16	5.583254994421439e-17	-4.321401721846051e-16	-7.008179245142569e-16	-9.766732791834112e-16	-1.2761176005748297e-15	-1.385298623547306e-15	-1.078801592215352e-15	-6.282541661704376e-16	-4.653353130693484e-16	-7.483601056017643e-16	-9.579866099101395e-16	-8.394029753049914e-16	-6.563479434860383e-16	-8.302838908950862e-16	-1.3039204157627303e-15	-1.5501262773646803e-15	-1.1059181169855256e-15	-3.822998999185231e-16	2.3863914473488887e-16	6.094401107308569e-16	8.943245739218092e-16	1.5682891703039829e-15	2.4388224556780145e-15
189	1.209992561171072e-16	3.319282054712796e-16	4.304197885941563e-16	1.4148511297536847e-16	-9.881694784538293e-17	-3.43650222836046e-16	-4.760979817455285e-16	-6.827820728653207e-16	-8.970737702956977e-16	-1.0410686629646892e-15	-1.2000921064235569e-15	-1.3611974011875323e-15	-1.5577861578686642e-15	-1.6193394170999013e-15	-1.5602717568583097e-15	-1.3605543281809418e-15	-1.0987874815380842e-15	-7.295839203088375e-16	-4.655078454690851e-16	-3.036776569634849e-16	-1.8688541603221732e-16	4.0098172392695057e-17	2.6821262826273176e-16	5.25737603569612e-16	6.116975448171755e-16	5.657029092950641e-16	5.607744270678856e-16	6.299930261141118e-16	6.233285203132483e-16	5.736805717712909e-16	5.353575772218701e-16	5.921197988663297e-16	4.547562679519491e-16	2.110206467554834e-17	-6.108564750031682e-16	-8.967026276394287e-16	-7.691476556954573e-16	-5.062274830281814e-16	-6.676584738484238e-16	-1.2101766965381311e-15	-1.7063671071900468e-15	-1.6955818749743175e-15	-1.4237656139836183e-15	-1.1631673725462728e-15	-1.2516178431138028e-15	-9.434295379957197e-16	-5.144868178648986e-16	1.5670415218622523e-16	6.793537543500944e-16
190	-1.7190287022202913e-15	-1.2327954316193603e-15	-8.122262105834514e-16	-9.76806094463674e-16	-1.2318642623213142e-15	-1.6594512806949905e-15	-1.9089205755435237e-15	-1.7883335601787702e-15	-1.6759451077786833e-15	-1.4849587287392182e-15	-1.4830941980142683e-15	-1.6575388824372145e-15	-1.8360788458198086e-15	-1.739584135672057e-15	-1.6288694984813363e-15	-1.8044676841122794e-15	-2.171074526874917e-15	-2.3960123300122092e-15	-2.3095767736853753e-15	-2.097734692999033e-15	-1.9543468852384155e-15	-2.0984380757945937e-15	-1.8537143234798294e-15	-1.765780591056827e-15	-1.4818401978818154e-15	-1.6095317810155878e-15	-1.8675206409836633e-15	-2.2150799851020578e-15	-2.4167962940706576e-15	-2.7610000017187643e-15	-3.0816528966247282e-15	-3.1094410618066442e-15	-2.6479914706674785e-15	-2.1318670751977136e-15	-1.81771701318562e-15	-1.8600180401586184e-15	-1.7761825413258635e-15	-1.6135015342834573e-15	-1.5255225072813985e-15	-1.7324045716844386e-15	-1.8499770979062885e-15	-1.6393335051616464e-15	-8.047835985834823e-16	-3.2304975479363876e-16	1.0068470025770181e-16	6.841875719651942e-17	4.1229949933509686e-16	1.0305861464408913e-15	1.630459844984395e-15
191	-1.0016662039291859e-15	-7.126829814935333e-16	-2.315226354036236e-16	-1.5694039855118365e-16	-4.0856301321141313e-16	-6.552966117583849e-16	-6.59452765650931e-16	-4.47289102418915e-16	-6.107738015294849e-16	-8.712956200618508e-16	-1.1616955949008253e-15	-1.133763938990406e-15	-9.625007687222731e-16	-8.273652230864153e-16	-9.365254925418292e-16	-1.050752012102496e-15	-9.563465488696742e-16	-5.004112458895095e-16	-1.4221353091570306e-16	1.461796408133278e-17	1.0067299922973915e-16	1.1911826936350062e-16	2.6474375042936743e-16	7.707072654539098e-17	-1.1809998192183952e-16	-3.555358919138859e-16	-4.3821004914482214e-16	-4.206945453526264e-16	-4.599421431472651e-16	-6.422161506557094e-16	-7.936343917596126e-16	-8.638901553437284e-16	-8.865236902343152e-16	-1.0665156501071e-15	-1.285881990388952e-15	-1.377931691972241e-15	-1.294425885737914e-15	-1.1630503303607165e-15	-1.102572654095403e-15	-1.2101356002527871e-15	-1.2474869742385286e-15	-1.1674394704847065e-15	-8.476804466224417e-16	-7.859761847522876e-16	-6.519739175895364e-16	-7.532140524166061e-16	-4.855337358670339e-16	1.8282711315421837e-17	4.834360335055991e-16
192	-3.650880004219028e-16	-4.056138359920602e-16	-5.369905752862197e-16	-6.172514527449031e-16	-5.866869282693678e-16	-3.4694785206446387e-16	7.352065540607608e-17	2.3827828584589004e-16	2.37802503720936e-16	-1.354130764018443e-16	-3.330655432078598e-16	-4.591710261005153e-16	-4.3246258834117797e-16	-4.965477588462618e-16	-6.033813988353242e-16	-5.9712589583196185e-16	-4.2722055005856683e-16	-3.85153083014094e-16	-5.256672649631815e-16	-7.019051054390276e-16	-7.371610995928306e-16	-5.0290502067708e-16	-4.796273158369014e-16	-1.9372656296448613e-16	-5.826398211588806e-17	3.096245824040277e-16	5.959038685986202e-16	6.551045614052222e-16	3.9966219933033383e-16	3.423647195636152e-16	5.586695082789506e-16	9.196286717935042e-16	1.0218170309181594e-15	8.857443683520863e-16	7.342459958764149e-16	7.802573767987244e-16	9.39956902839396e-16	9.32853456855239e-16	7.222302795513316e-16	4.676797856662503e-16	3.131947209405692e-16	3.237729508071624e-16	1.961944723600695e-16	3.81060146677809e-17	-4.0237297971937296e-16	-4.68404391303621e-16	-5.835916708470621e-16	-5.698311062592695e-16	-5.839743404928137e-16
193	1.3438729933310412e-15	1.0259319775788026e-15	7.108484775675871e-16	7.592955224403668e-16	9.843793239944257e-16	1.0981089994393033e-15	9.812206131171845e-16	9.429805285423954e-16	1.0445291990693676e-15	1.1495513230481637e-15	1.046047944076373e-15	8.191500404037725e-16	5.957993870552937e-16	5.945235277173971e-16	7.21796244882666e-16	7.446232227319879e-16	5.77015518606606e-16	3.992623270188804e-16	4.2093005483846955e-16	5.646395786530466e-16	6.213097981456346e-16	4.429522714200795e-16	4.0931077150231213e-16	3.654201940872908e-16	4.36014690827526e-16	3.941132880932771e-16	2.0964571185002587e-16	1.449461370428541e-16	3.791997244135042e-16	6.236569109055442e-16	7.399522537758345e-16	6.719519069680791e-16	6.589628011627944e-16	9.001659226521988e-16	1.2063423394859812e-15	1.310805861425929e-15	1.2035919475382469e-15	1.1243656912246255e-15	1.188015171316364e-15	1.3770683503893993e-15	1.4925482100235878e-15	1.4498810954968865e-15	1.4314192951996288e-15	1.3693414734033315e-15	1.4622145716372752e-15	1.2597112422473792e-15	1.1817340495577386e-15	1.1530824203386098e-15	1.1957521664391175e-15
194	8.974717678881614e-16	8.347462233929992e-16	9.826821841617844e-16	9.14610559595837e-16	7.297297165751825e-16	4.813043256518096e-16	3.8375508172544065e-16	5.171202453590779e-16	5.090962767230991e-16	2.4385525075867697e-16	-3.3215567820979816e-16	-9.630035966035298e-16	-1.4636742487021108e-15	-1.6734235124331892e-15	-1.5318566627879417e-15	-1.1284128066733998e-15	-6.905787641201858e-16	-4.2867807808130944e-17	5.080617021004061e-16	7.833478038556802e-16	7.089467409259779e-16	2.760610444771372e-16	1.0261867194134963e-16	-1.008655071947456e-16	-5.349339509978446e-17	-9.155873678599282e-17	-1.678012308362837e-16	-2.8585943166546886e-16	-2.9003663793196395e-16	-2.881185630172769e-16	-2.20098970156646e-16	-2.819605837902455e-16	-6.301659931147214e-16	-1.111416652548042e-15	-1.500381426204263e-15	-1.4272922064515863e-15	-1.1587603290032737e-15	-9.400667805434549e-16	-9.699441910465573e-16	-1.0482476565893128e-15	-9.005799212526584e-16	-5.814048832882678e-16	-2.7272697571971266e-16	-5.165470912973672e-16	-6.541907598477198e-16	-7.570426547425939e-16	-2.1696046879744004e-16	5.558732582657344e-16	1.0678346835321665e-15
195	1.3131557541915957e-15	1.221791698835919e-15	1.1996959822090155e-15	1.1946438978673823e-15	1.2777246829484202e-15	1.2833741954949994e-15	1.1704636846492468e-15	1.0264551514128428e-15	8.39625634719517e-16	5.115545476124361e-16	5.2256941538360665e-17	-4.098678146901504e-16	-7.337025397308174e-16	-7.971460669943493e-16	-5.963646590141592e-16	-2.9911918539814127e-16	2.4691792386371466e-17	4.0473856274830497e-16	8.128810994941767e-16	1.0541611046492174e-15	1.029032565185898e-15	7.694786971971571e-16	6.900615675090221e-16	5.193276127039212e-16	3.7316382709508523e-16	1.406927730660095e-16	-9.787610657984249e-17	-2.680701009435782e-16	-2.314637468047152e-16	-7.628931264103406e-17	8.560952823432688e-17	1.244025850312171e-16	-1.3181318512479292e-16	-3.477676439699846e-16	-4.913704187454377e-16	-2.4854992616418227e-16	1.087683923501092e-16	4.2677933300248036e-16	4.718474527559022e-16	3.750428974004612e-16	3.040122235300172e-16	2.375887036564534e-16	2.7339712284677896e-16	1.9483851520260236e-16	2.602035366000975e-16	1.8025520485397159e-16	3.081819592482049e-16	4.660849785828022e-16	6.117430903353418e-16
196	1.7405604099284236e-15	1.839616264894349e-15	2.1282960964491653e-15	2.2660026294161712e-15	2.122327852344263e-15	1.7644068281771623e-15	1.4651622757774215e-15	1.3581126499556128e-15	1.143461739798829e-15	6.68411060683064e-16	-2.5970269039401515e-17	-5.549580945992683e-16	-7.122608397900708e-16	-5.977363598881202e-16	-2.9099129568056725e-16	1.8251302240041909e-16	7.743347102687719e-16	1.5092686742264817e-15	1.961299212796521e-15	1.925081503329448e-15	1.5590530409318134e-15	1.1231154192898613e-15	1.0625376839933621e-15	9.337476745642434e-16	8.177646186326805e-16	5.259469123100999e-16	1.6494586177771006e-16	-1.1576003500768153e-16	-1.9070341575691736e-16	-1.2751164323485832e-17	3.3737557617324115e-16	5.248983525211192e-16	2.404313541457096e-16	-1.2409421489585465e-16	-3.303525200218857e-16	-3.533804821121501e-17	2.751221632647119e-16	3.5833861807375034e-16	1.8507581629995341e-16	5.926643916822166e-17	1.7533297813059338e-16	2.94459816393432e-16	4.3046263677284174e-16	3.289768946656266e-16	3.9157209413144786e-16	1.2886393449370436e-16	-2.1848164657277673e-17	-1.1075448939576911e-16	-9.321627895247754e-17
197	4.193453009862458e-16	5.567344331508541e-16	7.824740815503626e-16	9.618220608638366e-16	9.149449109465352e-16	7.820423594465744e-16	7.679610216643478e-16	7.784665058223652e-16	8.767167376098776e-16	7.758701596078951e-16	8.19382687850189e-16	9.899180455346237e-16	1.2525390705396266e-15	1.3128122724633808e-15	1.228511965243737e-15	1.1825624085387685e-15	1.3492185363796762e-15	1.6222274626577743e-15	1.827172711606476e-15	1.806303427296568e-15	1.5521265236594933e-15	1.2258894495226421e-15	8.771471569655408e-16	6.191423472730783e-16	3.2161430620349954e-16	4.231094645491772e-17	-2.0212085781426082e-16	-1.871822103999434e-16	2.2069595762542856e-17	5.125026272627799e-16	8.713652841272235e-16	9.467297918471254e-16	6.976157023770594e-16	5.080522457682671e-16	3.649107008088042e-16	3.0660058872618255e-16	1.8128289198763608e-16	1.161886672199382e-16	1.5379425643171488e-16	2.372628800330095e-16	1.70074213426653e-16	-7.287098749607592e-17	-3.4518620497718445e-16	-5.373583373466769e-16	-7.925088602598146e-16	-9.26705944918288e-16	-9.868642159664462e-16	-9.132804056223908e-16	-8.758252405150309e-16
198	1.2135141326195555e-15	1.6141128322160838e-15	1.7932229730589638e-15	1.64561178495469e-15	1.4268694633963516e-15	1.3914201276373592e-15	1.4688184191263911e-15	1.448859121696407e-15	1.2863150299809702e-15	1.0055672017399333e-15	6.832756536270344e-16	4.383685280181445e-16	3.7293184760514484e-16	4.1493201517655457e-16	6.712222291384561e-16	1.035844930964193e-15	1.4504012176781006e-15	2.054199445474145e-15	2.6179298370865027e-15	2.8989578592261796e-15	2.724807782139934e-15	2.1752477977378526e-15	1.63332485202679e-15	1.1223872645201655e-15	6.947061397086442e-16	2.911577517670014e-16	5.835611245132032e-17	1.2128464635836915e-16	4.197864477151577e-16	7.171811600447369e-16	8.771381092006237e-16	8.727513318244322e-16	6.412885183879836e-16	5.358563481878679e-16	4.0092015491781665e-16	5.407101454657e-16	7.590780682509124e-16	8.402864109404819e-16	5.466600336714753e-16	8.368210504777275e-17	-2.5104170285942334e-16	-3.2997192207861167e-16	-2.557294571881404e-16	-2.276654061518001e-16	-2.9841881960453574e-16	-4.49309915793827e-16	-5.221999143090422e-16	-5.49033153835751e-16	-6.947046067735629e-16
199	1.2819775757654799e-15	1.82594414588171e-15	2.3515156638322665e-15	2.399526613855521e-15	2.057192888380899e-15	1.8308188311233062e-15	1.837542137893742e-15	1.9059691078577656e-15	1.7258628631077754e-15	1.3932836455145804e-15	1.2583257064787244e-15	1.331789605116835e-15	1.4226052759049673e-15	1.262253940992782e-15	1.1636943815738514e-15	1.3772948907760962e-15	1.9257175427976882e-15	2.585588031995307e-15	2.9052218679499777e-15	2.7388628581616575e-15	2.2443031686157736e-15	1.5296567872608056e-15	1.0360488730472746e-15	3.505365989725474e-16	-2.72678162856916e-16	-8.937927976393518e-16	-1.2414542818526374e-15	-1.2077713384352242e-15	-8.4953592172088985e-16	-2.6688710431054115e-16	3.0101184149135406e-16	6.422204258873045e-16	5.85884870416054e-16	3.2160120543257333e-16	-6.021081279174401e-17	-1.6965869313382885e-16	-3.277553033718732e-17	2.428019575112641e-16	4.3629192495261917e-16	3.475126929907591e-16	5.57557888555197e-17	-3.2165240300652786e-16	-3.253022742046981e-16	-2.6811059359576613e-16	4.164397991764957e-18	-2.544475977531778e-16	-4.682968024762011e-16	-6.729134992244605e-16	-7.1999123479873e-16
200	1.6009102399436197e-15	1.3366787017346958e-15	1.318019665472498e-15	1.357502950142631e-15	1.36222888413555e-15	1.3214279436133362e-15	1.2460455892040944e-15	1.1469492024592983e-15	7.392276986778783e-16	8.756027032568222e-17	-6.013279965663493e-16	-1.1401618800601881e-15	-1.4803730495175138e-15	-1.5707928695321403e-15	-1.275723700941274e-15	-6.925504607376664e-16	-1.0007455415706556e-16	2.400789442050169e-16	3.294652069032231e-16	2.7509106839733693e-16	1.913082255591389e-16	-5.481515760300723e-17	-1.0402169931354776e-16	-2.997232979290426e-16	-2.1898943363167985e-16	-1.63721331326263e-16	-2.6536374685050035e-16	-4.986976500677934e-16	-5.900738476801592e-16	-4.430810805449476e-16	-2.2298830240171573e-16	-1.5901622087925905e-16	-2.7917613771382463e-16	-2.775165426589649e-16	-2.228045126395977e-16	-1.432185127813746e-16	-2.6731685273728734e-16	-4.036714204903802e-16	-3.572768608775834e-16	-1.7431636874767972e-16	4.120857044369639e-17	9.18351590124907e-17	1.8233237402645284e-16	-3.691448156429397e-17	-5.4405946651506056e-17	-3.477907093896269e-16	-2.242198239051197e-16	5.997878698686982e-17	3.0989523974673037e-16
201	1.0205695453466442e-15	8.856609237389365e-16	5.987422247101142e-16	3.003077981081698e-16	2.206661327089294e-16	3.3033113712145536e-16	4.544931379802475e-16	3.4443576289743883e-16	2.7526971190456847e-16	6.259323456350591e-17	-2.3664430524157283e-16	-8.063195438761299e-16	-1.3667824246283172e-15	-1.6819666313161107e-15	-1.5434430593980474e-15	-1.1050585066597678e-15	-6.499206399112851e-16	-2.308433945415668e-16	1.684415878510378e-17	1.2203179542508419e-16	1.1330163366619981e-16	1.3409005983517983e-16	1.835351713921906e-16	3.953587856258101e-16	5.266629933586528e-16	6.215560270506234e-16	6.480848386184268e-16	6.83351627201393e-16	5.620828462237003e-16	5.169884930529051e-16	5.599163922022468e-16	6.83770034696974e-16	6.127074429474845e-16	2.9140402160306735e-16	-1.6543209332608106e-16	-3.393906840751461e-16	-2.0525344411817302e-16	-4.663318380385575e-18	-6.542479776535476e-17	-4.057199079809792e-16	-7.09293574782641e-16	-8.115030994580556e-16	-9.388215455563125e-16	-1.2055557044259633e-15	-1.6471236046823375e-15	-1.628196844302069e-15	-1.397754365398914e-15	-1.0320552592919434e-15	-8.572471635136032e-16
202	9.579862564602787e-16	8.182289188087704e-16	6.197847482406948e-16	4.0065627835418427e-16	3.2145522079361717e-16	2.322915872179877e-16	7.445031878960577e-17	-1.157975943957079e-16	-1.5804257164481064e-16	-8.000705660577611e-17	-1.787914314680997e-16	-5.685791709339257e-16	-1.096257088855821e-15	-1.3939926719626352e-15	-1.3445087930669542e-15	-1.11349098685247e-15	-1.0046150335684137e-15	-8.243983542288139e-16	-5.874939777520634e-16	-2.7914154647959467e-16	-3.133388155193585e-17	5.179066349846259e-17	1.8218931258807741e-16	3.645618321185642e-16	6.275440449633501e-16	6.645466841186137e-16	4.637322594412246e-16	2.5124586658179696e-16	2.7538177463921996e-16	4.935487940767852e-16	7.430407040491284e-16	7.640540183916061e-16	6.14470374938545e-16	4.1150951165760654e-16	2.4757604130881746e-16	1.237606721642007e-16	-3.7369026331913055e-17	-1.3837585066127804e-16	-1.4600095349572677e-16	-1.519412109405978e-16	-2.3083889437991053e-16	-3.2549136486126036e-16	-3.375304396150698e-16	-3.1497450538022464e-16	-2.467830286668286e-16	-1.7434834571347473e-16	-2.223336131850752e-16	-2.512726881457644e-16	-2.852070779596878e-16
203	2.866764703623717e-16	5.845255763476485e-16	8.43999255440088e-16	9.107625006850081e-16	6.973919078389828e-16	5.960015867065038e-16	6.398537453714744e-16	5.548822707893066e-16	3.989955093136356e-16	2.795982257082492e-16	5.008930737558171e-16	9.41550316901713e-16	1.3746621760614482e-15	1.443148794342567e-15	1.3176546964869685e-15	1.3020981375871813e-15	1.408013814046271e-15	1.5422524053626697e-15	1.408817285708153e-15	1.1228305221662117e-15	8.716608029168045e-16	6.895321910273882e-16	3.5930474996642763e-16	-1.122044565979594e-17	-3.9824166625617154e-16	-4.458286307750432e-16	-2.8316506598712293e-16	-1.244171744642618e-16	-1.3705739103131758e-16	-8.127293085017942e-17	1.2788372638784638e-16	3.643676871652242e-16	3.4427772627313247e-16	-2.2755771665323285e-17	-2.980729720059871e-16	-1.9328321060301065e-16	1.156078600308562e-16	2.5772873963591567e-16	1.1387089416044056e-16	-1.1969271140863116e-16	-1.5766210900814359e-16	-4.3665972714351e-17	-2.0681102350163565e-17	-1.7469326220208092e-16	-3.4368269898123574e-16	-2.700929290523915e-16	-1.9238584872830912e-16	-3.9371751410567556e-16	-8.181805752871323e-16
204	1.7086350465847409e-15	1.4512995550659312e-15	1.3659744257360494e-15	1.550329975483146e-15	1.9319850400184035e-15	2.161902846771236e-15	2.075300801725121e-15	1.7740506948704706e-15	1.3854111251233766e-15	1.0904208418923782e-15	6.831357227419782e-16	2.762112672365176e-16	-1.6400391078821238e-16	-2.4860958285631017e-16	9.937773484250828e-17	5.743777319168281e-16	7.032508266959937e-16	4.183132843757162e-16	8.35562773421857e-17	1.70385221058397e-17	1.552197458699887e-16	1.9230811720820677e-16	2.6607435235936972e-16	3.188991992379356e-16	5.613327244203875e-16	8.003317898683909e-16	8.671033768262602e-16	8.374186795682778e-16	1.0892155912704459e-15	1.410930822765803e-15	1.571968321427274e-15	1.3709196197765499e-15	1.0601921433614107e-15	1.1048634591618025e-15	1.389533529982096e-15	1.6283429577586269e-15	1.5010725113522414e-15	1.1919882383379933e-15	9.422020094557e-16	9.07863384786404e-16	9.383761336504862e-16	8.973528508241227e-16	8.513015367525839e-16	7.308112980060307e-16	6.75371774927994e-16	4.099603115205979e-16	3.271486235670224e-16	4.3125271673261106e-16	6.412694173414403e-16
205	9.660837425393526e-16	6.911944059009656e-16	5.282773670298471e-16	5.03729492787723e-16	5.703917824052767e-16	6.995009911286298e-16	7.42183520762877e-16	7.385131477825175e-16	6.936070843093744e-16	6.253636401638718e-16	5.316657139200354e-16	1.9545133631917655e-16	-2.4848827873906973e-16	-4.795081529495487e-16	-3.495738558041693e-16	-8.704768449040902e-17	-6.851784684959165e-17	-2.5432744889711255e-16	-4.612348771350995e-16	-5.478736739073778e-16	-6.012945065081408e-16	-7.793678610972966e-16	-6.45557523045764e-16	-3.027658735326467e-16	2.7190014912995645e-16	5.244010883225282e-16	3.3756648500555725e-16	6.004480643456919e-17	1.1860223127497074e-16	4.1389899989201324e-16	7.035121378126362e-16	6.978531592189676e-16	6.193947967791945e-16	5.883294658200386e-16	7.166538927093601e-16	8.140273598358611e-16	8.543931466903512e-16	7.603517829751404e-16	5.734873372529139e-16	2.3885553607482837e-16	-3.3169519519938504e-17	-1.5568083817187726e-16	-5.771019350167504e-17	-1.6304113131937171e-16	-1.9935955267212766e-16	-4.359608879420019e-16	-4.274084960998242e-16	-3.4186126902065957e-16	-3.7125060370243386e-16
206	1.2073690619468995e-15	7.936207376561414e-16	5.576823342154374e-16	7.228076043264765e-16	1.0554365636508257e-15	1.2183354221367211e-15	1.218647154019151e-15	1.2155648277139066e-15	1.3323985473215762e-15	1.3324630580479558e-15	1.1279710706714412e-15	9.285362633446395e-16	7.812494675935097e-16	7.812482929086704e-16	8.170857052455225e-16	7.560282043411687e-16	6.073406763645925e-16	5.214642740223459e-16	5.817106671204462e-16	6.726207420538252e-16	6.158821931791034e-16	4.492807447166228e-16	3.777435868971726e-16	5.974471561999903e-16	8.075814323112182e-16	9.586492653719647e-16	9.390650687648955e-16	9.191218186230578e-16	1.1073087773813436e-15	1.2818690168821086e-15	1.3081134323839762e-15	1.2043749067178777e-15	1.134928699744083e-15	1.2954724146823412e-15	1.4276678159173101e-15	1.3989311152981198e-15	1.227663890040492e-15	1.1732797170397137e-15	1.2476065120053353e-15	1.4353651452117863e-15	1.4703712161630449e-15	1.3662673355517549e-15	1.2243619365201435e-15	1.2440093041371394e-15	1.2298041030916627e-15	1.1574469271877585e-15	1.0102356199638154e-15	9.177973116817208e-16	8.91326536309681e-16
207	3.009290544430068e-16	1.1244737123150707e-16	-1.4780348694415295e-16	-1.084634400163615e-16	2.0204457796867672e-16	4.810137966206705e-16	6.567410042772952e-16	6.729807958324683e-16	6.880868903707323e-16	5.470144364360338e-16	2.8500817437831243e-16	7.386774662408072e-17	-2.265960578155543e-17	2.6564329402593495e-18	1.2685885555064522e-17	-9.963643691347056e-17	-2.6926703417643156e-16	-3.7357660296101787e-16	-2.749716103042837e-16	-1.0439369074633764e-16	-8.542693319407593e-17	-1.3849780724776346e-16	-2.5885339478756177e-16	-7.971860614554378e-17	2.449809661074348e-18	-3.3214302327800487e-17	-2.2631603297683696e-16	-3.4725423106669703e-16	-1.7288495011187037e-16	1.6244301015601727e-16	3.6429117683804974e-16	4.179254452478237e-16	4.390011094384601e-16	7.05212811417811e-16	1.0072963581809148e-15	1.1538940326931324e-15	1.089704038149787e-15	1.0182248905417115e-15	9.769495942452785e-16	1.0456098077000047e-15	1.0209954243519828e-15	8.996956031538913e-16	7.044129824433372e-16	7.770168992616455e-16	7.089274108246517e-16	7.098244482204861e-16	4.977567010395039e-16	2.801757608661367e-16	1.905680837849445e-16
[truncated: 152 more columns]
