# Supplementary material for: Neural dynamics of phoneme sequences reveal position-invariant code for content and order
Source: Nat Commun. 2022 Nov 3;13:6606. doi: 10.1038/s41467-022-34326-1 (PMC9633780; doi:10.1038/s41467-022-34326-1)
Supplement: Supplementary file 4 — Source Data [file 41467_2022_34326_MOESM4_ESM.zip › source_files-sept/sup_fig18-fig45/supp_fig36-prefix_coefs-.csv]

	t0	t1	t2	t3	t4	t5	t6	t7	t8	t9	t10	t11	t12	t13	t14	t15	t16	t17	t18	t19	t20	t21	t22	t23	t24	t25	t26	t27	t28	t29	t30	t31	t32	t33	t34	t35	t36	t37	t38	t39	t40	t41	t42	t43	t44	t45	t46	t47	t48
0	9.461030513659948e-18	1.2925807355565734e-17	2.54211500418073e-17	4.6853438419263554e-17	7.45191025071174e-17	1.0134535957062891e-16	1.2316755011732443e-16	1.3502475820237185e-16	1.3028998817384183e-16	1.1232638382108522e-16	9.80398185214678e-17	1.023332845386648e-16	1.2184848653805655e-16	1.373296908954758e-16	1.389664626001951e-16	1.3447140770004054e-16	1.3495871388726933e-16	1.3368292196489827e-16	1.2190941175769392e-16	1.0391072094987555e-16	9.621895560755696e-17	9.719733862928061e-17	8.983921479718876e-17	6.710627211318482e-17	5.488080828090092e-17	7.201835313474287e-17	1.0330958664976555e-16	1.1633486272697239e-16	1.0810591169161633e-16	1.0868306298053112e-16	1.3437392015547747e-16	1.5829226137406718e-16	1.5078459974516777e-16	1.2185980359888603e-16	1.0949575383454478e-16	1.22400054983136e-16	1.3291528412641357e-16	1.1898850640301913e-16	1.0156653050056922e-16	1.1000515876252257e-16	1.3725148006648014e-16	1.5079833215374687e-16	1.3880955342377332e-16	1.1558493262929287e-16	9.631776514477898e-17	7.745586910857546e-17	5.769388112646258e-17	5.305694506026187e-17	7.396428290952334e-17
1	-2.0820881423326857e-16	-2.2409603634233795e-16	-2.2174105955438792e-16	-1.961690706563133e-16	-1.6183448090844767e-16	-1.3571172551063331e-16	-1.2550132458052186e-16	-1.2861294450355104e-16	-1.3878167514981618e-16	-1.4518554182809767e-16	-1.4128563437083168e-16	-1.2691727298197816e-16	-1.1359956201852887e-16	-1.1104930357571413e-16	-1.1579554507626043e-16	-1.1632310312393944e-16	-1.1200114997941713e-16	-1.1476607208579325e-16	-1.3093640467638315e-16	-1.52467006032583e-16	-1.7084142583388378e-16	-1.924150519335693e-16	-2.233856433809763e-16	-2.4689288065222224e-16	-2.3869253401535055e-16	-2.0359658123781266e-16	-1.7686350803730008e-16	-1.7904024652692605e-16	-1.8698264596088701e-16	-1.6298150608505817e-16	-1.1421314368493067e-16	-8.641620729346492e-17	-1.0146809349633694e-16	-1.29112236178111e-16	-1.246213458607259e-16	-9.097547612379764e-17	-6.643602928103248e-17	-7.272970524908462e-17	-9.007631180973929e-17	-9.123675952259987e-17	-7.809406932378075e-17	-6.780301021928112e-17	-6.670175478378644e-17	-6.994460963186556e-17	-8.05754741674172e-17	-1.031540213891007e-16	-1.2883889478776796e-16	-1.4031100339635442e-16	-1.3820310907698099e-16
2	9.629984735736201e-17	9.264609396140279e-17	6.614209394626744e-17	6.707532181163522e-17	1.111690409530778e-16	1.5609838551993628e-16	1.5443421951101807e-16	1.0660604074059484e-16	5.155317127705215e-17	2.2901376101308858e-17	2.5407560080326096e-17	4.466386349357234e-17	6.174294880248405e-17	6.456781040374554e-17	5.868602743684399e-17	6.152636560188488e-17	7.631879202562294e-17	8.179589605410617e-17	5.7927989312589e-17	1.972152948961872e-17	2.042176304111706e-18	9.765606387497735e-18	1.1133507559353644e-17	-1.3126574277630486e-17	-4.1849038930250217e-17	-4.262575706646903e-17	-2.2014481485946053e-17	-7.513203819589196e-18	-1.974825570222123e-18	2.030078226638248e-17	6.503521399882766e-17	9.832070318886183e-17	9.003342013071405e-17	5.592633246614151e-17	3.249548596341924e-17	2.859231989662785e-17	1.894631206053177e-17	-9.922917610017927e-18	-3.7768763727182546e-17	-4.223224275992346e-17	-2.7903093833952024e-17	-1.5209420256490794e-17	-9.757238930934601e-18	-3.659436688770667e-18	2.3003039152451487e-18	-2.2553735532865748e-18	-1.610605898849841e-17	-2.478406368104235e-17	-1.914865054447485e-17
3	-1.4148910287356148e-16	-1.2119963307853264e-16	-1.3005770015921647e-16	-1.5040808936093576e-16	-1.489155988909091e-16	-1.1718050944962116e-16	-8.417384213230665e-17	-8.213452946001118e-17	-1.118881019130333e-16	-1.407692510719427e-16	-1.4355072128823604e-16	-1.265415688857976e-16	-1.1679465413027496e-16	-1.2426214277320891e-16	-1.3406663404007884e-16	-1.295831358173693e-16	-1.1764856747362558e-16	-1.1880737425342246e-16	-1.395558714267344e-16	-1.6333144355871885e-16	-1.7283741944006452e-16	-1.7422405630746626e-16	-1.8481008682590608e-16	-2.0626259027518508e-16	-2.2165108452016245e-16	-2.187001683707322e-16	-2.0696877273200827e-16	-2.0057759728116383e-16	-1.9761260806051108e-16	-1.8396209055740476e-16	-1.5893529640772432e-16	-1.3985283125125338e-16	-1.3783437194098177e-16	-1.460756192354191e-16	-1.528247072081508e-16	-1.5846468209189347e-16	-1.6687791555566723e-16	-1.738621774071233e-16	-1.720696166147096e-16	-1.6550403889985349e-16	-1.6574767601783154e-16	-1.744820167343285e-16	-1.8190688702895281e-16	-1.8571095527382004e-16	-1.9765416821129015e-16	-2.236115282405752e-16	-2.483700144189038e-16	-2.5149570868863917e-16	-2.331383670624656e-16
4	-4.164341898268446e-18	-1.4262535544123634e-17	-1.3291002146378238e-17	7.626734365703989e-18	2.394816862488625e-17	3.5620472339942885e-18	-4.9147174114205874e-17	-9.062233557655752e-17	-9.810927341089617e-17	-8.722834115706891e-17	-8.698794865340075e-17	-9.723105306250432e-17	-9.532531243883712e-17	-7.293260084149397e-17	-4.57122125020236e-17	-2.7627362703710977e-17	-2.1893756251733345e-17	-2.674796574120975e-17	-4.5326631386151924e-17	-7.30553905267694e-17	-9.24100847566922e-17	-9.632406984296683e-17	-9.665740115390687e-17	-1.1091636849313665e-16	-1.317973931094491e-16	-1.3493302969068042e-16	-1.1619313744901286e-16	-9.262806307315313e-17	-7.78239716657597e-17	-6.83606042238899e-17	-5.855712034461234e-17	-5.86232479013515e-17	-7.42939486831445e-17	-8.861474361963658e-17	-8.379663638987125e-17	-6.984489051344157e-17	-7.968928153441006e-17	-1.2081911555125587e-16	-1.6125959187084932e-16	-1.6869824357718336e-16	-1.4730613340825819e-16	-1.2619230147318523e-16	-1.18431043652372e-16	-1.164844160219142e-16	-1.115796533162789e-16	-1.0693596443166493e-16	-1.0494353362249009e-16	-9.716795241780225e-17	-8.120932699183045e-17
5	1.9312532739250562e-16	1.985114892843952e-16	1.9668022272958883e-16	1.6936492577783429e-16	1.2563265839323045e-16	9.250621034087673e-17	8.48655313772294e-17	8.812292340388193e-17	8.042782459682322e-17	6.348976134022964e-17	5.5436306708658004e-17	6.105780988684405e-17	5.916976066980373e-17	3.703868723290085e-17	1.5412608178378282e-17	2.0947045200312426e-17	4.528396625936902e-17	5.618774194441237e-17	4.6855517285004685e-17	5.010508878415037e-17	8.883189344078197e-17	1.3178731720700228e-16	1.2892249195963987e-16	8.128120164951507e-17	3.919803247114314e-17	3.8771224035285643e-17	5.787963548946805e-17	5.98725690783184e-17	4.6801460880379555e-17	4.729627835352312e-17	6.164986117940592e-17	5.5213400419888583e-17	1.464594515806281e-17	-2.1558726432078416e-17	-1.648282568883671e-17	1.3236239038621736e-17	1.373748818133034e-17	-3.1480896056441114e-17	-7.995558710416047e-17	-8.69213667456681e-17	-5.584115689026088e-17	-2.701209737364594e-17	-2.605025964195556e-17	-4.142987008930979e-17	-4.738289712029564e-17	-3.631343783700089e-17	-1.5093980844101473e-17	-6.97755663457384e-20	-1.117968861278906e-18
6	-9.657190201620179e-17	-1.0322912001999035e-16	-9.615461258382895e-17	-8.89541356456929e-17	-8.51869004014272e-17	-7.037625958765141e-17	-4.018959588578128e-17	-1.5778138436494504e-17	-2.9116670278288724e-17	-7.327524614115245e-17	-1.0996874694131747e-16	-1.1075439734403749e-16	-9.271752761808672e-17	-9.172853554402679e-17	-1.1286717205274216e-16	-1.2377472964181433e-16	-1.0080574253742539e-16	-6.164797172255909e-17	-4.501620761531081e-17	-6.251429116973551e-17	-8.659313614840522e-17	-9.061917674090908e-17	-7.537482287802383e-17	-6.465561197598453e-17	-6.521502664990335e-17	-6.976227812211463e-17	-7.116568282427261e-17	-7.553790828879925e-17	-8.946979492739777e-17	-1.0371905392477535e-16	-1.0500949867763391e-16	-9.494311406832602e-17	-9.136629281855116e-17	-1.0456387658171799e-16	-1.2396999242338237e-16	-1.3143524612510122e-16	-1.2104120754512742e-16	-1.0660777424933683e-16	-1.0110984038021694e-16	-1.017376512200066e-16	-9.847460436556484e-17	-9.227566881152787e-17	-9.672389384874873e-17	-1.2146001643876446e-16	-1.569343873198538e-16	-1.8039400146901626e-16	-1.80343357671859e-16	-1.6360863364227033e-16	-1.4518969199925691e-16
7	3.502882708394842e-17	5.573854185703188e-18	7.436662883039978e-18	4.3905986023308336e-17	8.260558404687408e-17	1.0339855150116688e-16	1.1768257369284047e-16	1.3793713829570435e-16	1.5196509024760498e-16	1.358090224141924e-16	9.671191297282994e-17	7.429763263492786e-17	8.971210271341017e-17	1.240141085671371e-16	1.4680660639325172e-16	1.5174992822366112e-16	1.5024864380692906e-16	1.464242380996133e-16	1.3378290834637172e-16	1.1212918598256379e-16	9.563009517438272e-17	9.401786822148035e-17	9.426247292454561e-17	9.228526086844146e-17	9.893598784039818e-17	1.1430108951737907e-16	1.2527567254581793e-16	1.1729542126722065e-16	9.849745805306189e-17	9.245514818692606e-17	1.1023523073098891e-16	1.3647890739979408e-16	1.5071768273895956e-16	1.494462234614688e-16	1.4469547298496106e-16	1.4403138964402303e-16	1.4632137927393903e-16	1.486696028577337e-16	1.510769673701087e-16	1.5225751803345044e-16	1.4552511767944277e-16	1.2835043121585707e-16	1.112112736748385e-16	1.0518069565007608e-16	1.1183842132658764e-16	1.165748589982405e-16	1.0468973476150745e-16	8.237090785134645e-17	6.89769829177927e-17
8	1.673475262407169e-16	1.2597277586653454e-16	1.2070382863448694e-16	1.3655506285314174e-16	1.5292466368757625e-16	1.6899731509499357e-16	1.9377487281522453e-16	2.2052263142333887e-16	2.1755574708011153e-16	1.787708620706428e-16	1.3946490399421293e-16	1.3736977051359213e-16	1.7240891553668872e-16	1.9640862349724635e-16	1.8553682606859395e-16	1.6486964992021016e-16	1.6667793228661518e-16	1.8739761370652768e-16	1.9167245120596622e-16	1.7129878950150799e-16	1.563073018921961e-16	1.7022331963646802e-16	1.9998253363201676e-16	2.1097007700887777e-16	2.032851513452745e-16	1.965394177800767e-16	1.9494073217194552e-16	1.8827624571878537e-16	1.667123732888325e-16	1.4241935816898957e-16	1.3796923850225435e-16	1.540045373651153e-16	1.7008033993512806e-16	1.691795123960344e-16	1.6238931070471409e-16	1.6675481394094782e-16	1.7178548460137022e-16	1.587386891249287e-16	1.3032023637395697e-16	1.164700286652138e-16	1.3043812721364531e-16	1.4892765752139392e-16	1.4860308844686353e-16	1.2385136370771908e-16	1.0067809128123242e-16	1.0144815755953961e-16	1.2672707150880838e-16	1.540625498098643e-16	1.5869202156563373e-16
9	-2.6821490933860865e-17	-6.712855849303401e-17	-1.0220534854230307e-16	-9.888051141673247e-17	-5.718162587741194e-17	-5.8191063214500216e-18	2.366645552402469e-17	1.7349754769152054e-17	-2.1906001694547464e-17	-6.651594040761e-17	-8.203415106105298e-17	-5.18216446938592e-17	1.5775632904518316e-18	3.9138022982928756e-17	4.6185561686282047e-17	3.9502827376224147e-17	3.2024637593239665e-17	1.580011615679327e-17	-1.7636985867936824e-17	-5.3468361201164113e-17	-6.924655864906291e-17	-7.173344991584074e-17	-8.499097678536796e-17	-1.1415090208319378e-16	-1.2286988306820984e-16	-1.010548969155198e-16	-7.799261308238477e-17	-8.386896382590689e-17	-1.0124658373819602e-16	-8.56549305000732e-17	-3.032655053785574e-17	1.6611817719827455e-17	1.3996842833402427e-17	-1.8760214140727e-17	-3.293454246071469e-17	-1.7377187082118586e-17	-7.383671952628821e-18	-3.224712985083693e-17	-7.655545170170088e-17	-1.034676403892685e-16	-9.855566428084714e-17	-7.837703701618408e-17	-6.220885278498074e-17	-6.136311759215956e-17	-7.337295050473205e-17	-9.356744130660739e-17	-1.1058100778418542e-16	-1.1018614213609087e-16	-9.186349747713606e-17
10	-6.792877444848235e-19	-3.0370122073312055e-17	-4.9878650149225156e-17	-3.9909001794136986e-17	-9.326755350320182e-18	2.6174837071103025e-17	5.0126024646957987e-17	4.600529391854594e-17	9.348125448508757e-18	-3.786349499491471e-17	-5.680525191617131e-17	-2.7940432138582076e-17	1.7982626052486825e-17	3.7361458452316516e-17	2.9199535813872014e-17	2.9782238670911497e-17	4.929002053968826e-17	5.433426486815815e-17	2.232636000348721e-17	-1.5951237091240664e-17	-1.3639410493051595e-17	1.2669956041952092e-17	-2.253541553118428e-18	-6.742529693469369e-17	-1.0663402282862585e-16	-7.802578099202225e-17	-2.4584656378466615e-17	-1.402264734268631e-17	-3.552197989135907e-17	-1.8796645122857178e-17	4.93567966762933e-17	9.278109208193526e-17	5.236954295740278e-17	-2.536268604716557e-17	-4.5239888142640265e-17	8.83082575842724e-18	6.130571037251871e-17	5.143105585086384e-17	5.661475453159222e-18	-1.3400695532912442e-17	6.539355948936695e-18	2.4061042042053614e-17	1.3408313332749483e-17	-9.245142942717113e-18	-2.0006780845054723e-17	-2.2902651587834092e-17	-3.591517488405353e-17	-5.852523732830529e-17	-7.519483184616532e-17
11	1.9592077422165517e-17	-1.2990451691245461e-17	-5.1435637152532483e-17	-5.382929258863722e-17	-2.7065537883780095e-17	-1.5944663126480305e-17	-4.0416644002414837e-17	-6.497869336027354e-17	-6.604496765181956e-17	-6.046048880617671e-17	-8.705988408111188e-17	-1.3677081747224494e-16	-1.64764534642956e-16	-1.4332208736343366e-16	-9.957064600039612e-17	-7.514085286715597e-17	-8.546974870230951e-17	-1.0987179328982103e-16	-1.215877412123829e-16	-1.104571562995077e-16	-8.291637152166179e-17	-6.114930885480322e-17	-6.056079204489724e-17	-7.554210710920448e-17	-8.530535265637772e-17	-7.572477874756814e-17	-6.516938960096e-17	-7.851518412737826e-17	-1.0888192901457646e-16	-1.1884623845885418e-16	-9.597788367412236e-17	-7.08374869471775e-17	-8.037489790235682e-17	-1.1350509761115375e-16	-1.337933787344503e-16	-1.2801981876176474e-16	-1.2556180920718923e-16	-1.5029019855406972e-16	-1.8447395115384187e-16	-1.9330606280302746e-16	-1.6665893437032528e-16	-1.330983452838126e-16	-1.2088244868976005e-16	-1.232443456509518e-16	-1.2410981025855165e-16	-1.1459148787780236e-16	-1.142892770153223e-16	-1.3093935141006491e-16	-1.5487649454834169e-16
12	8.863218927079814e-17	6.839192090647252e-17	4.057013437988514e-17	1.6178722505447883e-17	-3.9522549141439295e-18	-1.7926573674800894e-17	-1.7606759562396785e-17	-2.975098272959699e-19	1.1256428684328144e-17	-2.4364995306997015e-18	-3.6239745078887657e-17	-5.958346079328524e-17	-5.630596519837053e-17	-4.221628347687724e-17	-4.035487494496186e-17	-4.884220731839107e-17	-5.104531859196741e-17	-3.8441049437514075e-17	-2.028118543987135e-17	-2.318503138054318e-18	2.1750138346198683e-17	4.957576255744716e-17	6.678006765337716e-17	6.182216837821045e-17	4.2021925638064425e-17	2.348571230409444e-17	6.191073897815391e-18	-2.2735992651305523e-17	-6.066144213071776e-17	-8.57026327810925e-17	-8.367615105703502e-17	-6.822571811228606e-17	-6.194647561583021e-17	-6.669620332202511e-17	-7.199236666357116e-17	-7.49659206474527e-17	-8.892006965880831e-17	-1.1748843527908198e-16	-1.4218622948741683e-16	-1.431699385696385e-16	-1.2124696553930567e-16	-9.576974149900082e-17	-7.957570127299774e-17	-7.353600755886161e-17	-6.993853319817539e-17	-7.083170063149287e-17	-8.066572465093913e-17	-9.599506742963267e-17	-1.0416885686112475e-16
13	8.952093848016244e-17	9.399210219398196e-17	9.710319389465457e-17	1.178697226760049e-16	1.6194513645467683e-16	2.0833877202623043e-16	2.285821473670039e-16	2.188479834712037e-16	2.0176192029195244e-16	1.9715591037021004e-16	2.04331010058277e-16	2.0543296120866815e-16	1.9587924485365588e-16	1.884010965628334e-16	1.9055605826441867e-16	1.9405379510588375e-16	1.8243079012893623e-16	1.558057023877632e-16	1.3570488823376136e-16	1.3488167287755302e-16	1.4222599540342968e-16	1.3417795480898743e-16	1.0787477625752442e-16	8.877618139310127e-17	1.0104671659794989e-16	1.3429159561693808e-16	1.5400547942317538e-16	1.398594967703902e-16	1.1539523543215818e-16	1.1735483360096772e-16	1.5546351752666005e-16	2.0410067174612414e-16	2.3676400426232334e-16	2.5257728702290575e-16	2.6596065917901117e-16	2.844142423112081e-16	2.9737524223942853e-16	2.9676129570742633e-16	2.8443143364019363e-16	2.677958877159272e-16	2.5516469824517283e-16	2.4924178348828416e-16	2.4841296984106635e-16	2.402023292573546e-16	2.103867687282707e-16	1.6252624318132249e-16	1.226918895895807e-16	1.1888685709366607e-16	1.5200468430160083e-16
14	3.1662752176664594e-16	3.2822290271552913e-16	3.1694473863207635e-16	2.993403830656324e-16	2.8467210953626207e-16	2.6337938286493427e-16	2.274903697368203e-16	1.9153286266914803e-16	1.7800017990870703e-16	1.8802582836692821e-16	1.9986299264797962e-16	1.9510397549986361e-16	1.791097244187122e-16	1.6803710570476096e-16	1.678349847866376e-16	1.7195085588020972e-16	1.7385759284752024e-16	1.7819594782595502e-16	1.9368027505801428e-16	2.213658116641546e-16	2.526402457477882e-16	2.7693479466618377e-16	2.896056666453365e-16	2.8908624050605774e-16	2.7673968477630695e-16	2.577972802968944e-16	2.406547469271978e-16	2.3489022031912955e-16	2.4244924221855283e-16	2.5256432990588393e-16	2.491620163410642e-16	2.255646070027585e-16	1.9356813215167598e-16	1.732205648112434e-16	1.69647773773891e-16	1.7289347936711704e-16	1.6204009244149376e-16	1.326000148800061e-16	1.0065495847440055e-16	9.011958679257154e-17	1.0831392595582084e-16	1.3791896890547282e-16	1.5509016706795872e-16	1.5183281889107156e-16	1.4665495244086583e-16	1.5868932698013107e-16	1.8433403342837206e-16	2.054784055359456e-16	2.1082898438388514e-16
15	1.736691004123973e-16	2.0909145402034768e-16	2.5331643969768616e-16	2.878517633141097e-16	2.9328543283563336e-16	2.6691489607387984e-16	2.283627230715897e-16	2.0025754511062825e-16	1.9223400078631423e-16	1.9090162502140905e-16	1.853242315595009e-16	1.8270136148353415e-16	1.9371818078106156e-16	2.1381157979866323e-16	2.258036761889865e-16	2.2054536113334567e-16	2.0443603960555522e-16	1.903354788232598e-16	1.8491862970384227e-16	1.8594819445506374e-16	1.881918742583913e-16	1.816895308725709e-16	1.630751981314833e-16	1.307694027549908e-16	1.1177538099036838e-16	1.150430878870727e-16	1.283855326797432e-16	1.3352674803631896e-16	1.3376628138856838e-16	1.4700332151217737e-16	1.7746671907049703e-16	2.0318926714368774e-16	2.0343193212004446e-16	1.8775512032462776e-16	1.7823186290952723e-16	1.8136425627033646e-16	1.8315562930257845e-16	1.733253354516182e-16	1.5491810991069508e-16	1.343103787734393e-16	1.131811515109009e-16	9.322822034927638e-17	7.956481839863711e-17	6.338792358052679e-17	4.6626882261675266e-17	3.391984044423778e-17	4.791671378965453e-17	9.636064467859334e-17	1.5186030539051202e-16
16	5.066719438745503e-17	3.2967724667215513e-17	2.978515886783824e-17	3.339159984073999e-17	3.521087287062092e-17	3.356925860527555e-17	3.663564484930477e-17	5.181791661472139e-17	7.200157476918048e-17	7.624079434197791e-17	5.713778549177996e-17	2.9747876867261185e-17	1.5048401612770445e-17	1.3332184706191269e-17	5.952148791484962e-18	-1.277770606615347e-17	-2.130772551133237e-17	1.8935111783623628e-18	4.415154259959499e-17	6.820093003118606e-17	5.63803887768888e-17	3.1397157628223993e-17	2.8661299951820666e-17	4.915381637956278e-17	6.657306137515719e-17	6.624177436486503e-17	6.222981618150663e-17	7.807246104992863e-17	1.1066298429356953e-16	1.3193459908609975e-16	1.2307053601366131e-16	9.554542977819405e-17	6.963242103515883e-17	4.986040908724761e-17	2.5950698461383302e-17	-2.9898309953748884e-18	-2.2863181547738358e-17	-1.9404841773866256e-17	1.4533527290685372e-18	2.417567773833499e-17	4.117893243668764e-17	5.525243861125034e-17	6.495787328961345e-17	6.624752325466713e-17	5.993503754603712e-17	5.99996287496827e-17	7.551871986621142e-17	9.850879833616283e-17	1.1081050182368014e-16
17	-5.3356975538160277e-17	-5.69626410629126e-17	-5.279390806724301e-17	-5.254136633213896e-17	-5.110188089838462e-17	-3.15957822539219e-17	5.776481765137002e-18	3.1512520027422335e-17	1.3269200186763593e-17	-3.801982801647486e-17	-7.687799695128455e-17	-7.255450619525275e-17	-4.298844763726218e-17	-2.7023166528227746e-17	-3.2388324489088756e-17	-3.226847897367572e-17	-1.0804248466294784e-17	1.0294267281144842e-17	3.1745204419765902e-18	-2.5030430817898986e-17	-4.2680865578005715e-17	-4.23742405075986e-17	-4.4421715952697555e-17	-5.90478834336817e-17	-6.485243542715496e-17	-4.2854604661552755e-17	-1.0529018767975365e-17	-1.6410077794202428e-18	-2.010987367084411e-17	-3.483588216776464e-17	-2.3688638770678847e-17	-3.3809061072309695e-18	-8.856111595866576e-19	-1.6837610612554063e-17	-3.189783842021441e-17	-3.728458628079363e-17	-3.9923795748152956e-17	-4.661987625873003e-17	-5.206428640961244e-17	-4.945242040177434e-17	-4.2268517732423866e-17	-4.068362032475592e-17	-5.03471987507393e-17	-7.31253318450906e-17	-1.0423917041727326e-16	-1.3414371687688384e-16	-1.499273958342521e-16	-1.5031691088745603e-16	-1.4435810734367012e-16
18	-2.0785073471121437e-17	-3.8633214222010904e-17	-6.511270229959042e-17	-8.385021513420355e-17	-7.501289217813705e-17	-4.123954909144105e-17	-1.1474624579219705e-17	-1.2776092631531095e-17	-4.7813589357631035e-17	-8.485512083182164e-17	-9.465137829640616e-17	-7.885020904950593e-17	-6.749975408131221e-17	-7.581619871350058e-17	-8.510589277108288e-17	-7.078220122195882e-17	-4.594083811319475e-17	-4.4782189443876676e-17	-7.31493266491312e-17	-9.139005129198439e-17	-6.94593535649643e-17	-3.6580516891258183e-17	-4.046783996927511e-17	-8.008301472498885e-17	-9.807756144254876e-17	-6.850742602390371e-17	-3.403806535240391e-17	-4.485587109973545e-17	-8.611790770137515e-17	-9.984765829301373e-17	-6.767825127053352e-17	-3.5653945280408586e-17	-4.648576249234705e-17	-8.561280956210411e-17	-1.134282224674287e-16	-1.183585464710201e-16	-1.2372862081393223e-16	-1.431009968402743e-16	-1.6231977769329087e-16	-1.6305180845724354e-16	-1.4396637220023938e-16	-1.1761024868473015e-16	-9.719955682523491e-17	-9.60441810660753e-17	-1.1500087111048286e-16	-1.4073480686125313e-16	-1.5151556988028225e-16	-1.4416316170406903e-16	-1.3511530557236547e-16
19	1.0571507183979725e-17	-1.2075841815893893e-17	-1.8181997799284224e-17	-1.060055133972318e-17	4.0492899422439024e-18	2.3420788094450637e-17	4.537605629126528e-17	5.629528817009551e-17	3.909849014194072e-17	-7.32746413542678e-19	-3.440601235386803e-17	-4.3814443375009636e-17	-4.1905975688618806e-17	-4.8932784861993794e-17	-5.807377978252866e-17	-4.619941944828404e-17	-1.5763329130894688e-17	1.227324964079619e-18	-1.4055330946770188e-17	-3.746859781518683e-17	-3.254269238525915e-17	-1.312421114452643e-18	2.1811933343933686e-17	1.925371056550348e-17	6.96571811628112e-18	2.209539468600642e-18	-4.43144921158639e-18	-2.7634964155196372e-17	-5.735775581330999e-17	-7.076366900712111e-17	-6.26543445894947e-17	-5.2929316784524376e-17	-5.727465714502082e-17	-6.478567033874997e-17	-6.201728076882044e-17	-5.561844734860268e-17	-6.432673255562093e-17	-9.026787367252943e-17	-1.1472948090618154e-16	-1.2074611267388752e-16	-1.0879030792365338e-16	-9.629314706868373e-17	-9.541297164665443e-17	-1.0538925266262799e-16	-1.1536738744088054e-16	-1.1544212548171877e-16	-1.0258159802050073e-16	-9.044055644140765e-17	-9.01716307014169e-17
20	-1.1261872822768497e-16	-1.5535816689142227e-16	-1.9037149816699304e-16	-1.7342003054866076e-16	-1.097759879639552e-16	-4.5471600861163314e-17	-1.8880481755095214e-17	-3.0445367798893643e-17	-6.252359600594942e-17	-9.948613391709498e-17	-1.3348308395819014e-16	-1.5364875890763176e-16	-1.5392511263829e-16	-1.394337874864298e-16	-1.2169658784687763e-16	-1.076468106223587e-16	-1.0118536678490378e-16	-1.063097228323731e-16	-1.227443568557636e-16	-1.4036011665454385e-16	-1.458626352670644e-16	-1.429355627684526e-16	-1.4397762282060797e-16	-1.479211139689309e-16	-1.3645060137553974e-16	-1.0667439426119889e-16	-8.428930136339846e-17	-9.389043359376939e-17	-1.1951226750147969e-16	-1.218707841864332e-16	-9.146487486302686e-17	-6.875986730934111e-17	-8.984068803707972e-17	-1.3760672224097462e-16	-1.6539656416557058e-16	-1.5742337734100598e-16	-1.4452772797383504e-16	-1.5702906331095631e-16	-1.8429948236075101e-16	-1.9322093097510502e-16	-1.7183607785917884e-16	-1.417955836632218e-16	-1.285744964822922e-16	-1.385315772008528e-16	-1.6004694888092765e-16	-1.8592174621986867e-16	-2.1122647921880788e-16	-2.316891852506381e-16	-2.390598996867385e-16
21	1.5673939244258857e-16	1.3135357129654506e-16	8.091591806761193e-17	5.424896158534823e-17	8.834958552221204e-17	1.6048290649626166e-16	2.0538864147266143e-16	1.8690659473378517e-16	1.2229408025494288e-16	6.459848111529204e-17	4.8846928411063403e-17	6.914309657643547e-17	9.170720609099627e-17	9.4733367369416e-17	7.849066733047926e-17	6.274444799356776e-17	5.957076633502075e-17	7.096661276378535e-17	8.9845221517182e-17	1.1288225895340375e-16	1.419182454241365e-16	1.6734419152961713e-16	1.764720193715164e-16	1.6316497270472682e-16	1.4390147894046195e-16	1.2869564376152469e-16	1.0788530652912879e-16	7.40441424587294e-17	3.817823741714026e-17	2.802301791220919e-17	5.141006489077058e-17	7.479384146777356e-17	6.180181517212528e-17	1.4242442845412866e-17	-2.9485317582876874e-17	-3.0355348526749376e-17	8.844695427582708e-19	2.4654443597279288e-17	1.47289667700696e-17	-9.747207272599018e-18	-6.401460648777656e-18	3.291721370980154e-17	7.147698533024316e-17	6.333832687181442e-17	1.3208946233107055e-17	-4.0270312163188254e-17	-6.346445162957494e-17	-5.864505528977505e-17	-4.749035864021914e-17
22	-1.0770617625033067e-16	-1.0820777959166426e-16	-1.1453692162339234e-16	-1.138971343753457e-16	-9.152046408576721e-17	-5.183071369435721e-17	-2.0077826610796475e-17	-1.4863453901822142e-17	-3.0478667961394825e-17	-4.3438598331816967e-17	-4.345184266975571e-17	-3.891659519562218e-17	-4.143521199009964e-17	-4.357307407489796e-17	-3.352971188705758e-17	-1.8838572764936596e-17	-2.2093797113008742e-17	-5.278085907822674e-17	-9.382671056054154e-17	-1.1933374186704234e-16	-1.2218766840588506e-16	-1.2250252254174963e-16	-1.3831897453797273e-16	-1.617811044201418e-16	-1.709394466309976e-16	-1.5938239166625252e-16	-1.4449342131521861e-16	-1.425553306179556e-16	-1.4474161787377885e-16	-1.278925498541007e-16	-9.093078674586189e-17	-6.202672456613866e-17	-6.300017585340334e-17	-8.270662347385413e-17	-9.112650057023343e-17	-7.802105797108376e-17	-6.135474364134821e-17	-6.191386253185619e-17	-7.596145253029709e-17	-8.332661605025776e-17	-7.308413576484898e-17	-5.443659514034513e-17	-4.711923411039256e-17	-6.170115250401147e-17	-9.270491462338152e-17	-1.234259000469258e-16	-1.3529188106761312e-16	-1.2408729159847357e-16	-1.0587319005483742e-16
23	-2.6725221186449873e-16	-2.6506663820362843e-16	-2.3803621924476243e-16	-2.1358276236090186e-16	-2.1133642878834347e-16	-2.1377389149386554e-16	-1.9316168907773343e-16	-1.5539405559456422e-16	-1.3851420987781796e-16	-1.5893969295313717e-16	-1.960458073080787e-16	-2.1797558311408865e-16	-2.1801435407122928e-16	-2.0825700687339016e-16	-1.989875291800626e-16	-1.8208316811117064e-16	-1.5530375232881422e-16	-1.3675642937572595e-16	-1.4478066833540662e-16	-1.7513798075547105e-16	-2.012393560756069e-16	-2.027925020806758e-16	-1.9133571272390042e-16	-1.7550809409442253e-16	-1.7034889264772034e-16	-1.7132600415106065e-16	-1.7319874971040355e-16	-1.7727703950462055e-16	-1.853800239388995e-16	-1.8615157301403095e-16	-1.6982337027290448e-16	-1.423505640162408e-16	-1.2261365363690162e-16	-1.2402080440472553e-16	-1.3866998008188622e-16	-1.477467160341563e-16	-1.4322997296891358e-16	-1.3232980343084902e-16	-1.1819439519516734e-16	-1.0286022455634371e-16	-9.728153693785812e-17	-1.159162074943245e-16	-1.6248961212498977e-16	-1.9445542974344645e-16	-2.0715203251477532e-16	-1.9466822783037688e-16	-1.7974253840025442e-16	-1.7361931757018616e-16	-1.7018615018906249e-16
24	2.5114704655249043e-16	2.191608950739827e-16	2.0354013569077754e-16	2.0597784288987938e-16	2.212457776413854e-16	2.426807842751421e-16	2.65440455766003e-16	2.829545092974329e-16	2.86432524742241e-16	2.7230054216514897e-16	2.518807134249901e-16	2.397912618813555e-16	2.363857080813426e-16	2.3090765601616685e-16	2.21580166797797e-16	2.202166950914881e-16	2.349801332821757e-16	2.547062133486125e-16	2.613370689889471e-16	2.5704940133559936e-16	2.606053968731675e-16	2.7796084466844273e-16	2.9206914871126687e-16	2.872788328155844e-16	2.75937729453021e-16	2.8003369064396487e-16	2.9407277712047873e-16	2.913009336112922e-16	2.581451841971239e-16	2.1702962011006391e-16	1.99071161709549e-16	2.0862326451268406e-16	2.222153148808801e-16	2.2211987289393926e-16	2.128431314710251e-16	2.0417658835548193e-16	1.9431006077497095e-16	1.778615573924751e-16	1.6040475175994978e-16	1.565474585191316e-16	1.655894453034336e-16	1.7085209176423054e-16	1.6082758351458853e-16	1.5203988896785678e-16	1.6842572517698912e-16	2.1214549373173176e-16	2.543165655142882e-16	2.6779822674997034e-16	2.5113107786459396e-16
25	2.1122409324532122e-16	1.864842703724687e-16	1.5712115132714174e-16	1.4748103096662356e-16	1.635500549999629e-16	1.8222324280005297e-16	1.8640629455829125e-16	1.8195127534811598e-16	1.8402328187852863e-16	1.8990672955218414e-16	1.8664905027397133e-16	1.6900556710947817e-16	1.439729033950619e-16	1.201440879756479e-16	1.0699013909933794e-16	1.131456594743066e-16	1.3723094360596893e-16	1.638105269018885e-16	1.7398321499368195e-16	1.6587500132074109e-16	1.6033963758067868e-16	1.700584388543355e-16	1.8680039156476154e-16	1.92222809150597e-16	1.9168359222915236e-16	1.9929083990493151e-16	2.1533842723889737e-16	2.1940021981458937e-16	1.9373065604497776e-16	1.5081969134731668e-16	1.2314391174102837e-16	1.2532990500419834e-16	1.383684282440669e-16	1.377410502608678e-16	1.1740111460730765e-16	9.430890632588179e-17	8.417489521538576e-17	8.971717080984291e-17	1.070903899967248e-16	1.2919593547548258e-16	1.4461485416567892e-16	1.4115637301889581e-16	1.2174919378273433e-16	1.02211273272432e-16	1.0583526110509832e-16	1.2832897141597308e-16	1.5565643001964557e-16	1.6794505594731444e-16	1.5791701837559461e-16
26	8.299769588573454e-17	9.739732604936763e-17	7.933029948196842e-17	4.5873656988480866e-17	3.459904070410285e-17	5.9401044119819e-17	1.0148013129117188e-16	1.337508756498785e-16	1.4340521544516259e-16	1.4123868125602682e-16	1.4244818936244418e-16	1.5188954651533795e-16	1.572690242345719e-16	1.4802036239757336e-16	1.3512432557868457e-16	1.3802937654826097e-16	1.5515215748145e-16	1.6137356118825447e-16	1.404551268060767e-16	1.1774557259397224e-16	1.301809165558311e-16	1.721737664587784e-16	1.9781773593850327e-16	1.7531529996836258e-16	1.3463856399673478e-16	1.2775469336396059e-16	1.604044111590086e-16	1.87571995370844e-16	1.679416746828902e-16	1.1564205937814156e-16	7.571317355927605e-17	7.39728326472853e-17	9.570754941016957e-17	1.1433415663451971e-16	1.2199558808975798e-16	1.249445806507404e-16	1.3042531285023581e-16	1.3404957505576372e-16	1.255386517640344e-16	1.0305044871923061e-16	7.640110363660268e-17	6.146156378785431e-17	6.104920993935567e-17	6.706209136874359e-17	6.729682295580276e-17	6.573326241053217e-17	7.720292860625174e-17	1.1058094067889877e-16	1.4705553342561025e-16
27	-5.27368946945917e-18	4.2788877567937884e-17	7.788805449597483e-17	8.964289908764851e-17	8.829854870270216e-17	8.806910561311837e-17	9.425426907945438e-17	1.1015368710909922e-16	1.3706471405196988e-16	1.6719626574312178e-16	1.8569494422658767e-16	1.8669199726650323e-16	1.74661034590468e-16	1.6190129952312068e-16	1.6044625179252576e-16	1.7163891635267063e-16	1.8524817028894677e-16	1.8859710347061944e-16	1.813901248933297e-16	1.787663609936205e-16	1.9026407867089842e-16	2.0025035997842952e-16	1.8659947184293595e-16	1.5119759938423252e-16	1.2999361815061474e-16	1.4788503530077852e-16	1.838704672329715e-16	1.9142343767228859e-16	1.5584032176954818e-16	1.1474839730431034e-16	1.109414651935637e-16	1.405427164399167e-16	1.599720080631227e-16	1.405408308940616e-16	1.0762852627704237e-16	1.0450675934566555e-16	1.4064455603925314e-16	1.7841808735086456e-16	1.8109400697363975e-16	1.5663522819072697e-16	1.3796289068481733e-16	1.3955481283836142e-16	1.3903764951535314e-16	1.193936477670812e-16	9.402555899155738e-17	9.159148253434716e-17	1.1044075582083993e-16	1.298240986627588e-16	1.3528609943261232e-16
28	1.7678721708878078e-17	1.183735690548257e-16	1.70452603452929e-16	1.4804919289763607e-16	9.395593977547126e-17	6.750868080746994e-17	8.585492404884735e-17	1.248969964374797e-16	1.5663651694172275e-16	1.7473980354016302e-16	1.8350998051598953e-16	1.852205938688108e-16	1.789966297553682e-16	1.6997383526106963e-16	1.7102821177198962e-16	1.862353131272688e-16	2.0242535389078787e-16	2.0054105495634262e-16	1.773591501566466e-16	1.5202803065789056e-16	1.4781337073862796e-16	1.6428899287827114e-16	1.799085931497869e-16	1.7411253614914622e-16	1.6335270123715728e-16	1.6860810998967503e-16	1.8769358881673193e-16	1.8419618731252557e-16	1.34017476202901e-16	5.998448586677122e-17	2.065672839278648e-17	4.7669830644953e-17	1.1054194306897801e-16	1.438203498466962e-16	1.2577772897283872e-16	1.0160219714286432e-16	1.2652497876598824e-16	1.905613785818166e-16	2.3046143547186764e-16	2.0695360657340256e-16	1.51467392037882e-16	1.1891866334673617e-16	1.1925768274584008e-16	1.1477776767285779e-16	9.643503665433803e-17	9.303934972416472e-17	1.2707489834784423e-16	1.7110836025186345e-16	1.8163713529995164e-16
29	-2.0074582125444876e-17	1.106520469425619e-18	1.0829963523705668e-18	-1.4328021273342526e-17	-9.29262483354204e-18	3.331470024461384e-17	8.084994606319595e-17	8.435389028302754e-17	5.842882951267437e-17	4.4264212600873705e-17	6.106969598503152e-17	8.614101788790101e-17	8.883632243205001e-17	7.651005779257041e-17	7.733496245023498e-17	9.836907056232205e-17	1.1935405005128907e-16	1.2437718638077403e-16	1.225894468661083e-16	1.297258317440518e-16	1.4435724462822997e-16	1.4806477697591541e-16	1.375396568397588e-16	1.2207237089479841e-16	1.3876789865361948e-16	1.7685518783790734e-16	1.9874237160532718e-16	1.769231350843668e-16	1.2695599288552012e-16	8.48636772569472e-17	7.065871385420858e-17	6.849564674742854e-17	4.7222438159383444e-17	-6.643883625125958e-19	-4.671633606362489e-17	-4.9657369003619165e-17	3.975048125936696e-18	7.991441809953771e-17	1.2819157438828245e-16	1.2450505815618863e-16	9.231192840283583e-17	7.211777484825591e-17	7.9530455191662e-17	7.811375769678544e-17	6.088383591575176e-17	3.304974159408177e-17	3.172973523380134e-17	6.892409505274473e-17	1.1821109776303381e-16
30	-6.379065400870964e-17	-9.596797252691006e-17	-1.0630698415413622e-16	-9.474631917841901e-17	-7.803774271561528e-17	-7.096088694352923e-17	-7.494244859851171e-17	-8.521302106567791e-17	-1.0306637169417185e-16	-1.2661636324885026e-16	-1.47321235834421e-16	-1.5373205705912969e-16	-1.4618925106738146e-16	-1.358566594764627e-16	-1.3203064472329242e-16	-1.336369103294572e-16	-1.341079373022921e-16	-1.2546185214803751e-16	-1.0555094355256312e-16	-7.655329958853255e-17	-4.6484011406165713e-17	-2.629004518629183e-17	-2.1794019760567313e-17	-2.896402924296528e-17	-4.206892575244487e-17	-5.842082270408846e-17	-8.205512869850201e-17	-1.12164188984669e-16	-1.3933799699437758e-16	-1.5486334252171952e-16	-1.5690461431166865e-16	-1.5041177338150534e-16	-1.4055109314841885e-16	-1.2833698507752073e-16	-1.1946621347061067e-16	-1.2235795223069532e-16	-1.4468574155785792e-16	-1.80196327021486e-16	-2.0929776069996585e-16	-2.1283984233902433e-16	-1.8686305518802027e-16	-1.5148237824425315e-16	-1.3485474239188567e-16	-1.4894420096967775e-16	-1.7743654835329416e-16	-1.92590093743796e-16	-1.8101539080277606e-16	-1.5940636448605286e-16	-1.480976315239262e-16
31	-4.244953897659674e-17	-2.050543562953836e-17	-2.6413772377771552e-17	-5.2659461531515306e-17	-6.349961253148579e-17	-3.531602299057605e-17	8.35553284819867e-18	3.1012206930931465e-17	2.3811383292621285e-17	1.5513383971049743e-17	3.24197608736181e-17	6.129079625904608e-17	6.69357153642526e-17	4.0137686077281944e-17	9.95998279140078e-18	7.50166383647947e-18	2.679142822297998e-17	3.905478079938296e-17	3.0288505921576626e-17	1.973771581955287e-17	3.163889946662139e-17	6.018925794128993e-17	8.369489332387907e-17	8.819452511732732e-17	8.652872446728392e-17	9.735257372543877e-17	1.1193658801994335e-16	1.0777886928644213e-16	7.391393728089074e-17	2.758121353373943e-17	-6.618117585865018e-19	2.139469929147847e-18	1.900442422519014e-17	2.0970416552419317e-17	4.6476892691351345e-18	-6.186953698865074e-18	1.2093629796897911e-17	4.6210699210879615e-17	5.804209299461478e-17	3.382299458208836e-17	3.059142337238953e-18	-6.829952750335431e-19	1.4240315498497714e-17	1.1000573384794745e-17	-2.5701480627114254e-17	-6.03678734031004e-17	-5.477386221757678e-17	-5.498407484813106e-18	4.903415234415929e-17
32	2.1533486904677083e-16	2.0162170031149529e-16	1.7624454864573731e-16	1.4145934613088405e-16	9.12494665887799e-17	3.036318111393848e-17	-1.7848675629541415e-17	-2.847405422165792e-17	-3.2913357788615804e-18	3.02163156117253e-17	3.888359928417217e-17	1.3181145688878732e-17	-2.957091181500803e-17	-6.004912023898383e-17	-6.07571264319528e-17	-3.855860693042776e-17	-1.911401800093011e-17	-1.555105578120831e-17	-1.498458358721417e-17	6.965637729581787e-18	5.447869163107453e-17	1.0184910140804252e-16	1.2042407728598443e-16	1.0554125373202394e-16	7.666433527605657e-17	5.449563807119988e-17	4.3144495112198295e-17	3.2746846863902406e-17	1.4646114658861993e-17	-1.0239326215377857e-17	-3.711293566568141e-17	-6.45986655795581e-17	-9.485763835256583e-17	-1.2509450025325256e-16	-1.5055899719667887e-16	-1.66246732328647e-16	-1.8663594845696327e-16	-2.267884839864946e-16	-2.785264710870005e-16	-3.0452608264019923e-16	-2.7530441641496575e-16	-2.0968846582522729e-16	-1.5887368254959998e-16	-1.5347325135516708e-16	-1.6356713795238292e-16	-1.4671082129729763e-16	-1.0138918629556117e-16	-6.565025663115577e-17	-6.020194442064806e-17
33	1.1637181582364757e-16	1.2754575233515474e-16	1.0750914883902313e-16	5.697693226771789e-17	3.845087347941732e-18	-2.8056165495072594e-17	-4.016054051886656e-17	-4.490308677969153e-17	-5.270227464520146e-17	-5.741501439616989e-17	-5.297115309886183e-17	-4.177748534717845e-17	-4.133353770222611e-17	-6.090906740482569e-17	-8.429172482629546e-17	-8.115806046838541e-17	-4.6653146589447283e-17	-1.071363580041989e-17	-1.9856341245925666e-18	-6.701246637771365e-18	1.394220162621773e-17	6.166346021819504e-17	9.223580508044296e-17	7.00043671381406e-17	1.650637213778089e-17	-1.9164698494818943e-17	-2.7704867465810233e-17	-4.2404081071730416e-17	-7.983124644983834e-17	-1.0984148359554219e-16	-1.0291861415045452e-16	-7.827605529193328e-17	-7.914782065038972e-17	-1.0961332913907531e-16	-1.3413257306488072e-16	-1.3035792170405733e-16	-1.2700950279496908e-16	-1.6134332883702483e-16	-2.2249076094711627e-16	-2.5845285669717455e-16	-2.341446929809643e-16	-1.7066281639331698e-16	-1.1845712029092188e-16	-1.1046443136132911e-16	-1.2334742921336496e-16	-1.2597181102399103e-16	-1.0873901732077285e-16	-9.247815127738946e-17	-9.847723679107609e-17
34	5.011796323423829e-16	4.764191411051502e-16	4.61730347846814e-16	4.367886300667755e-16	3.9697876079319665e-16	3.6468997325677746e-16	3.6928278917694424e-16	3.9752303414376573e-16	4.086724998282229e-16	3.7767904246125523e-16	3.3945196147026236e-16	3.426382927604828e-16	3.8413209694158505e-16	4.0692296003517075e-16	3.815916318725044e-16	3.4298265425527874e-16	3.3642382602909864e-16	3.612937995111472e-16	3.8271900222697e-16	3.9309152785200015e-16	4.1849543436227023e-16	4.650091500429888e-16	4.974500667905626e-16	4.912722483386145e-16	4.615061415814423e-16	4.445195169548993e-16	4.3953049610639416e-16	4.1498380243741157e-16	3.6090970483968634e-16	3.143717155517838e-16	3.124135491270764e-16	3.4189870293745565e-16	3.605838430040968e-16	3.54420225959887e-16	3.4885930449628706e-16	3.6149395614613247e-16	3.631185170254668e-16	3.257876927988759e-16	2.668731722723738e-16	2.3572232909510637e-16	2.5468571121831154e-16	2.9266923787643286e-16	3.089432150399654e-16	3.0013436647467854e-16	3.0421990506915935e-16	3.2689053303884074e-16	3.5995607644018884e-16	3.6973911515753e-16	3.532491368987538e-16
35	-4.591284994796298e-17	-5.279997904450654e-17	-6.080887065114209e-17	-5.68590391746688e-17	-3.245048176461076e-17	3.1303931999654977e-18	2.825517735828953e-17	3.087887285155501e-17	1.3655087668863004e-17	-1.1327738899529388e-17	-3.099094149443621e-17	-3.834202791532215e-17	-3.38660068733147e-17	-2.106254598969666e-17	-8.095590885450634e-18	-3.4204398653409836e-18	-1.1028566862559868e-17	-2.1498003807536057e-17	-2.242855248769284e-17	-7.298318299275426e-18	1.7149717525330454e-17	3.9624243837588234e-17	5.72054649277724e-17	7.432162835511923e-17	8.666958023887528e-17	8.55274048076627e-17	5.929478901883243e-17	1.2310338722931522e-17	-3.6963639113795254e-17	-7.312607940593518e-17	-9.219536277121516e-17	-9.373224034104243e-17	-7.664967382540865e-17	-4.6351586957914065e-17	-2.6997905840158326e-17	-4.0667426850225125e-17	-8.349544737874324e-17	-1.224467552564449e-16	-1.2921386832476778e-16	-1.0723269251080031e-16	-7.978246035005354e-17	-6.424819237415032e-17	-6.011283172703346e-17	-5.879627063587114e-17	-6.077778053599274e-17	-6.152073125878658e-17	-5.43212911870438e-17	-3.7530660486904365e-17	-2.171022646437911e-17
36	-2.4423085192156885e-18	-1.0284453381175113e-17	-8.861765572380591e-18	-1.2506965513468352e-17	-2.2969997632685456e-17	-3.4193500757397803e-17	-4.054584101144816e-17	-3.9813904695325105e-17	-3.22294924498681e-17	-2.2421544829791854e-17	-1.9348886778654615e-17	-2.6120269717104838e-17	-3.5763880512341706e-17	-3.9927179469677673e-17	-3.7109969715311014e-17	-3.6236626047607204e-17	-4.094205722414729e-17	-4.3900862517493435e-17	-4.076434725907899e-17	-3.512343417679822e-17	-3.683055653937554e-17	-4.01474044282448e-17	-3.373614229096532e-17	-1.2839189109241992e-17	-5.626964245440728e-18	-2.1042504009390877e-17	-3.757553203267674e-17	-2.733716464313836e-17	2.314929021594673e-18	2.454166266813067e-17	2.1303169089612165e-17	5.3948313880192855e-18	-5.25989826772226e-18	-1.5376438663795798e-17	-3.433057746590717e-17	-5.912003932846595e-17	-7.17780570480952e-17	-6.18779249352245e-17	-4.251716253213566e-17	-2.864637460265578e-17	-2.2595300644199338e-17	-1.2606914752938623e-17	1.8512499519795762e-18	1.5909678380473758e-17	1.52553038730411e-17	8.871269960545274e-18	9.353972760689455e-18	1.8539620792371052e-17	2.2168204193128733e-17
37	3.220717586467903e-16	3.096643237825152e-16	3.1897158558593836e-16	3.1067180702830496e-16	2.616595174566516e-16	1.960483268780529e-16	1.5992799248667423e-16	1.663304456289249e-16	1.835178618885709e-16	1.7775420025206284e-16	1.538381777905699e-16	1.424059790980745e-16	1.5598670857576927e-16	1.7368763498628422e-16	1.7243820888075996e-16	1.540482774796341e-16	1.3929307207925835e-16	1.4674495834419014e-16	1.7549941811933763e-16	2.093255961245287e-16	2.3072062191263706e-16	2.338110418331257e-16	2.241471747982262e-16	2.1254711411784096e-16	2.039666228341789e-16	1.9643569235386964e-16	1.830346645830727e-16	1.6249143500549574e-16	1.3689020633598604e-16	1.1057902220080976e-16	9.515731968129994e-17	1.0054406142232442e-16	1.2393854722852635e-16	1.5093833916628596e-16	1.6204690899868377e-16	1.455598703397185e-16	9.248823846350562e-17	1.213350662635279e-17	-6.549834985395722e-17	-1.0291901702124334e-16	-8.638468500203615e-17	-3.8835376356597277e-17	4.116572220886062e-18	3.557038636290485e-17	7.696205398514453e-17	1.313703296603376e-16	1.6834524245975607e-16	1.605144957985065e-16	1.1980107454267517e-16
38	2.275372685605914e-16	2.0584637197896651e-16	1.9545498521989758e-16	1.9651354882198808e-16	2.0626885205831375e-16	2.2020673946064722e-16	2.3353886745352973e-16	2.3603846592833404e-16	2.182117191250435e-16	1.8280511993173585e-16	1.5121103130049443e-16	1.4030189250252597e-16	1.5055434517654614e-16	1.664694898289146e-16	1.7578392079636118e-16	1.742012284648089e-16	1.6256908827723015e-16	1.4996843994122006e-16	1.534767534848681e-16	1.8623600759417032e-16	2.3952239492921547e-16	2.8648863902700007e-16	3.086495173875463e-16	3.1427747446126067e-16	3.1643170326715795e-16	3.1514037024789457e-16	2.932367221930296e-16	2.4529525043564136e-16	1.9518871292025325e-16	1.6840204213220422e-16	1.735703068333876e-16	2.0009107802118232e-16	2.3292406938306295e-16	2.621653947691651e-16	2.715630204566678e-16	2.496715769763945e-16	1.9604444877610944e-16	1.3333839286148179e-16	8.890427319241758e-17	7.391336285747459e-17	8.684892119403795e-17	1.1719744228528545e-16	1.541169580096574e-16	1.8586973127750595e-16	2.0710192872102206e-16	2.164916172374455e-16	2.236487930382475e-16	2.2651516602717595e-16	2.2196562073358223e-16
39	1.7057359712187264e-16	1.5260295909011776e-16	1.3953056705036565e-16	1.3529336707760316e-16	1.5346842167095974e-16	1.9201639751960644e-16	2.293298226013659e-16	2.430332768219941e-16	2.317389930745473e-16	2.098314891576622e-16	1.947030510316106e-16	1.8812735601414523e-16	1.8093154936976207e-16	1.6867274905692513e-16	1.619442412153291e-16	1.7354865699065167e-16	1.9920609145474042e-16	2.190099435801727e-16	2.1968159374460903e-16	2.1550451454621302e-16	2.2931582848297937e-16	2.610502872076735e-16	2.8549984187896145e-16	2.854824914230316e-16	2.742921992201225e-16	2.7247729211428117e-16	2.6975210553708866e-16	2.403074228612341e-16	1.821017777325967e-16	1.3169147219551947e-16	1.2497542578615348e-16	1.5530030351740222e-16	1.822657739140471e-16	1.8067018696351293e-16	1.611351496597969e-16	1.4571057224628187e-16	1.3380727440068232e-16	1.1501560944244294e-16	9.274149342717687e-17	8.682242987704572e-17	1.0254582076069943e-16	1.1966523954859966e-16	1.1768593530197451e-16	1.1046321269132071e-16	1.3172908431373067e-16	1.9797244359824317e-16	2.7933369310812727e-16	3.2506569985693693e-16	3.114905444019148e-16
40	3.445548007991913e-17	3.29184892021249e-19	-5.3851174631000735e-17	-8.853667328680672e-17	-7.76890084022516e-17	-3.77735731754403e-17	-1.0064233110250785e-18	1.9752085318525567e-17	3.399796382644298e-17	4.943400153212801e-17	6.163832913454982e-17	6.672633098699844e-17	6.767377748165777e-17	6.533900636926276e-17	5.541306988998946e-17	3.8398106580957614e-17	2.54844756627738e-17	2.7218103553596713e-17	3.703342597199427e-17	3.8558559404541817e-17	2.953856272639078e-17	2.0619057399338563e-17	2.105302561895585e-17	2.421964846384644e-17	2.0642382864943082e-17	1.3223185761040703e-17	1.1342326901259716e-17	1.6739820507576828e-17	1.6382812982105405e-17	-1.6357170304537147e-18	-3.3831136288426103e-17	-6.109698741620173e-17	-6.799912484334093e-17	-5.672970495294441e-17	-4.645938547941482e-17	-5.085924656361127e-17	-6.124709611623091e-17	-5.807292016123896e-17	-3.8572121587700936e-17	-2.729028659265482e-17	-4.7722294843181757e-17	-8.840019927828515e-17	-1.1242031540493766e-16	-9.973691456221881e-17	-6.801403969517377e-17	-4.4729890648552764e-17	-3.364713248735705e-17	-2.074916164785857e-17	-4.635314687389327e-18
41	3.268190120813507e-17	3.338720185890408e-17	1.3454677307955365e-17	-5.708296072755369e-18	-1.3267171430527938e-18	2.553822462806811e-17	4.9816265923451714e-17	5.583079386533567e-17	5.3526649919556985e-17	6.270506853097254e-17	8.156145602113624e-17	9.220072204854706e-17	8.181169254891899e-17	6.307340226573168e-17	5.66908109415434e-17	6.537027322899001e-17	7.22257152575081e-17	6.568220935010836e-17	5.1393475258354016e-17	4.626961777746946e-17	5.812697551298855e-17	7.700699633294587e-17	8.730327715902434e-17	8.225932277169055e-17	6.811295243868533e-17	5.4677398016410667e-17	4.6425248211041973e-17	4.2009785047112135e-17	3.5840352712883956e-17	2.515411135999478e-17	1.1035576996376733e-17	1.755432984727226e-18	5.8057862535961085e-18	1.928868633224584e-17	3.078699551227516e-17	3.192882451934616e-17	2.9061427393654536e-17	3.0133524149814807e-17	3.066496756598197e-17	2.0976824184362736e-17	2.5206284244277237e-18	-6.949006404719326e-18	1.5503377847763912e-18	1.7196372815679283e-17	1.9761901698774873e-17	9.513214036798346e-18	3.514887850976092e-18	1.5802700716200154e-17	3.475644940052212e-17
42	7.900931713762246e-17	7.698469269927211e-17	8.519896080211495e-17	8.647980026126153e-17	8.768925585597089e-17	1.0632033941216294e-16	1.3979207001538054e-16	1.6065528719128127e-16	1.4742727160417918e-16	1.150749966708731e-16	9.362919644299295e-17	8.852971666133034e-17	8.188151585874471e-17	6.735295685408778e-17	6.386797302823315e-17	8.335632361207943e-17	1.0815958691691189e-16	1.1349081275336674e-16	1.0174799098996926e-16	9.724430075567236e-17	1.08135319878038e-16	1.168296028592585e-16	1.1590320671473431e-16	1.175046743061736e-16	1.36743961014615e-16	1.5446506613332294e-16	1.419375181641925e-16	1.0010962394757203e-16	6.211552541071783e-17	4.766215094484789e-17	4.6567061442408743e-17	4.182362356359596e-17	3.37785961453289e-17	3.45474314272145e-17	3.825100845901323e-17	2.9385641972512166e-17	9.085521218073164e-18	-5.168610073419489e-18	-4.759048081251216e-18	-6.719360335978333e-19	-1.8027002479003153e-18	-3.745144432731894e-18	-1.0731634931160285e-18	-8.687120243455627e-18	-3.245767175543523e-17	-5.609496106609488e-17	-4.9959584821889817e-17	-1.543390092666835e-17	1.783509935748283e-17
43	-1.3120195985880924e-16	-9.543707518544842e-17	-7.435118378920881e-17	-9.320327120985833e-17	-1.213480102401909e-16	-1.086582136891726e-16	-5.497888523145291e-17	-1.3578113100991238e-17	-2.724870216044249e-17	-7.272190035240061e-17	-9.752748011260797e-17	-8.562615092005131e-17	-7.408592382996967e-17	-8.713582295256585e-17	-9.869803605339635e-17	-7.300502370241734e-17	-2.3027653386237324e-17	-8.507162835154713e-19	-2.939654684841331e-17	-6.746438794877005e-17	-6.517879744904998e-17	-2.779366568066699e-17	-4.656685003227001e-18	-2.0697112414471844e-17	-4.444510248928822e-17	-3.894077620482144e-17	-1.2792295666811961e-17	-1.0478845471653271e-17	-5.2415853962517116e-17	-1.042598245862501e-16	-1.2032150822671134e-16	-9.742793177028142e-17	-7.551616724370546e-17	-8.623689557570278e-17	-1.1581082962075862e-16	-1.306783484047858e-16	-1.1679230916978062e-16	-9.527580334719166e-17	-8.589093661008157e-17	-8.274012092325276e-17	-7.250056114777594e-17	-6.252650779899408e-17	-7.591375366161477e-17	-1.132400526465927e-16	-1.4065090722251338e-16	-1.3073919354800773e-16	-9.957529368332996e-17	-8.74399890532006e-17	-1.0784098056747544e-16
44	-4.576762036270891e-17	-5.008764475564175e-17	-6.464217035027715e-17	-6.403682512229005e-17	-4.0177090520467845e-17	-8.06766817338555e-18	1.5858977623738117e-17	2.5471669746598062e-17	2.0405146316718146e-17	4.237611361548043e-18	-9.90416581034883e-18	-8.30188206036387e-18	4.7333313346351345e-18	1.2708663365629821e-17	5.611688623512708e-18	-7.392905407769418e-18	-1.386828402687547e-17	-1.4220476881768643e-17	-1.3729027452004722e-17	-6.560916127371191e-18	1.6726625669551447e-17	4.275352528088933e-17	4.835999082808704e-17	2.5887090099818087e-17	5.63138609891862e-18	8.39637388835927e-18	2.2117539030373124e-17	1.805646689546048e-17	-7.18024904190974e-18	-3.2987881620325594e-17	-4.0097184632049127e-17	-3.135277866528168e-17	-2.4390536028812877e-17	-3.054862961090075e-17	-5.227261731679951e-17	-7.945092475391715e-17	-9.394888153333699e-17	-8.31266013863673e-17	-5.2974437162651445e-17	-2.7407098819922057e-17	-2.1986296113712044e-17	-3.1226653608863524e-17	-3.781965283274179e-17	-4.290510583574443e-17	-5.229298299165175e-17	-7.201836195657662e-17	-8.948435523110672e-17	-9.594877452175803e-17	-9.101078907503285e-17
45	-1.0169550422062244e-16	-9.938214640470894e-17	-9.213786020265397e-17	-8.250849742656045e-17	-6.693478003075253e-17	-4.531936923607131e-17	-2.5000652740184445e-17	-1.0936091408469566e-17	-4.612298222443323e-18	-3.9077316872847745e-18	-7.86685991964621e-18	-1.433302975650538e-17	-2.0868414547853516e-17	-2.3815870587121912e-17	-2.6311241035868768e-17	-2.7557711653811223e-17	-2.447869286309751e-17	-1.0568495225394777e-17	1.0458300157776736e-17	2.5951902192809022e-17	3.061609996739166e-17	2.6097032440782636e-17	2.1430886989442993e-17	2.0523966769080268e-17	2.758457411345987e-17	4.161952562753202e-17	5.179199415498487e-17	4.301872743698503e-17	1.5246899823023104e-17	-1.4617213988867393e-17	-2.666226453789354e-17	-2.6081448359338575e-17	-3.467377624358523e-17	-6.104966089650401e-17	-9.135219176546575e-17	-1.0269927225089363e-16	-9.192201426771044e-17	-7.630543264380598e-17	-6.703864217754179e-17	-5.826992843093625e-17	-3.506309718813224e-17	-5.515810537608314e-18	5.92887761325583e-18	-1.4368367482867572e-17	-5.128049455928406e-17	-7.667274109619427e-17	-7.745443969133423e-17	-6.047718934305972e-17	-3.698584463714424e-17
46	1.0442446598708695e-16	9.789581823054312e-17	5.2935095475629593e-17	1.0673590227717573e-17	1.9593328076206155e-17	7.599159022527e-17	1.2998603140139377e-16	1.4334671278357952e-16	1.2392988416870441e-16	1.1167646190322275e-16	1.2486394571977202e-16	1.4171087848617496e-16	1.278978985590175e-16	8.150168753990435e-17	3.9062740928818955e-17	3.626701491349768e-17	6.889065062131067e-17	1.023334696526464e-16	1.1286238794283702e-16	1.0942392724870673e-16	1.1581842473602e-16	1.3552614050679167e-16	1.5085210155392076e-16	1.4529846403894944e-16	1.3127891424278944e-16	1.3040957065434606e-16	1.4406576452344976e-16	1.4620294606745475e-16	1.1404208386308722e-16	5.730760639572552e-17	1.574077537379857e-17	1.9793469505598965e-17	5.660143910653029e-17	8.641809454052184e-17	7.971636543635766e-17	4.55474917878403e-17	1.5517915438889704e-17	1.0995484478208682e-17	2.8298471802559214e-17	4.891011285043876e-17	6.007335418674596e-17	5.917917552249e-17	4.969470680556008e-17	3.8232715313996406e-17	3.1527406050241513e-17	3.3814353736376193e-17	4.642404582842553e-17	6.586741371053013e-17	8.926043089403786e-17
47	1.6055467675253054e-16	1.5574826332269937e-16	1.6382901000357166e-16	1.7275432280274693e-16	1.770992041037191e-16	1.780225250004848e-16	1.8233682931187303e-16	1.907757745362167e-16	1.9294351708319197e-16	1.8279778103293012e-16	1.7073318708292528e-16	1.6900057719049368e-16	1.7403888812343955e-16	1.6679769175374095e-16	1.435641878822889e-16	1.2425033137738446e-16	1.2663071517868848e-16	1.431447455783074e-16	1.5035333546648e-16	1.4243815573660766e-16	1.3619269259291915e-16	1.4181333649762876e-16	1.531859883912451e-16	1.5959892274959492e-16	1.6700551608829887e-16	1.809337487707591e-16	1.8835941973793116e-16	1.6888773476279873e-16	1.264582241482383e-16	8.984198473568637e-17	8.333846109189568e-17	9.818535831224175e-17	1.0731762447213096e-16	1.0240138293683331e-16	9.377693086778347e-17	9.073484641450296e-17	8.621801636917887e-17	7.408000079687942e-17	6.123473538272558e-17	6.006261247563436e-17	7.303302743221067e-17	8.560478970306239e-17	8.574878049033763e-17	7.081056690446977e-17	5.2890913829302834e-17	4.6020596894555286e-17	6.072908770344934e-17	8.917379595950171e-17	1.1286773133995658e-16
48	8.710641336767556e-17	9.057288600859083e-17	1.0477053005040809e-16	1.091214045445253e-16	1.2143828909856785e-16	1.5902689564745595e-16	2.054736293260271e-16	2.230722376780012e-16	1.925560363499004e-16	1.377024787275718e-16	1.0431843012039647e-16	1.172845281491371e-16	1.6037425724421348e-16	1.8405148396058295e-16	1.4996087609379372e-16	7.419098105983067e-17	2.0464855867731316e-17	4.1732354605094533e-17	1.2018224417759118e-16	1.8680362564909892e-16	1.994737753238023e-16	1.8147548981492805e-16	1.8627625495511685e-16	2.1822688368453026e-16	2.3753980844078674e-16	2.1134232199469815e-16	1.5527556886087313e-16	1.1502833767002373e-16	1.1423545849238516e-16	1.3734305888202948e-16	1.5480678376129694e-16	1.5203964643552556e-16	1.3128277942700908e-16	1.0508728718114662e-16	8.499404106928447e-17	7.919295763599232e-17	8.180815774679774e-17	7.721635602122378e-17	5.589222704017385e-17	3.1533162594851336e-17	3.175553567387991e-17	6.535297759196242e-17	1.0706199952177865e-16	1.2247989557350046e-16	1.1061453773826572e-16	1.0657688130403235e-16	1.3461943812896396e-16	1.7380693530185695e-16	1.8697748070940414e-16
49	3.261112357113629e-16	3.4313986142619856e-16	3.358637822198489e-16	3.1380781286972034e-16	2.8998113140927143e-16	2.602846194935408e-16	2.1849005837121817e-16	1.8086767948579265e-16	1.7499061923661538e-16	2.0393092672797168e-16	2.304587215653898e-16	2.2060377494527986e-16	1.8330070228241413e-16	1.5795417175952281e-16	1.6424545789970405e-16	1.7674385469808711e-16	1.6713003819812717e-16	1.5011315215041455e-16	1.6181478691405568e-16	2.0767992910750835e-16	2.503160788093646e-16	2.619130998313243e-16	2.563865904314972e-16	2.5699989234150976e-16	2.6030660895177435e-16	2.4510933959632304e-16	2.1589835901281867e-16	1.9598708037173173e-16	1.8818656625982234e-16	1.724833028422163e-16	1.3776583826787888e-16	1.0254933721456261e-16	8.504848614909102e-17	7.66874067428171e-17	5.752323200859846e-17	2.8381831590749363e-17	1.2896695091821422e-18	-2.0847877211389274e-17	-4.453032096713616e-17	-5.875600681168892e-17	-4.048932263228501e-17	1.149891174413511e-17	6.352513280206954e-17	8.427957052036255e-17	8.720539296842697e-17	1.0310178948251329e-16	1.3041869557525043e-16	1.417202076861234e-16	1.254198562575356e-16
50	3.0790776223408684e-16	2.937321413073275e-16	2.759939665315129e-16	2.4786197732700747e-16	2.299864636528022e-16	2.4787904462312084e-16	2.9611661627545643e-16	3.325153491398819e-16	3.186343345271443e-16	2.637167592761845e-16	2.1952739914480315e-16	2.1761676853006185e-16	2.3573547473377126e-16	2.305658649867107e-16	1.9957472129742264e-16	1.828613920345636e-16	2.0581436798912525e-16	2.430805354943086e-16	2.535623447236924e-16	2.418983704064318e-16	2.5281949725129846e-16	3.037174055436996e-16	3.532965885759521e-16	3.519832260855926e-16	3.113538813064142e-16	2.847009915143656e-16	2.914262106891986e-16	2.9275641808209105e-16	2.4891482687236965e-16	1.78007806277151e-16	1.3673627774664168e-16	1.5253657822362012e-16	1.979355376023956e-16	2.3438314890981346e-16	2.465796195732792e-16	2.3620415397088373e-16	2.0105997815491036e-16	1.4803536465743775e-16	1.0277575884704798e-16	9.315735481685584e-17	1.1455836759817118e-16	1.3575540332605205e-16	1.3803027618574885e-16	1.3747512820291496e-16	1.5845868958200423e-16	2.0028955361321547e-16	2.403548894360328e-16	2.613351058563663e-16	2.6001856082632736e-16
51	3.083592459916381e-16	3.380240875560164e-16	3.5974448610658887e-16	3.3760892605420475e-16	2.94494487726702e-16	2.8174647991945956e-16	3.15925689485673e-16	3.580614175138897e-16	3.627123181623661e-16	3.3191991915693907e-16	3.037176572935511e-16	2.9541783681218894e-16	2.8892522254853207e-16	2.6110093620207036e-16	2.142929799502778e-16	1.686623313619279e-16	1.4278367116295904e-16	1.5025106147622508e-16	1.934124753475842e-16	2.540115660132601e-16	3.0274984337189553e-16	3.264776952132946e-16	3.3279423521954976e-16	3.424710712216396e-16	3.394338798800618e-16	3.15149779127883e-16	2.7930098924813957e-16	2.5525480221702606e-16	2.484698975021209e-16	2.391624058581877e-16	2.172711555177232e-16	1.9723538753475903e-16	1.9157413861146604e-16	1.9425041277763725e-16	1.9157895712120052e-16	1.8531544635561213e-16	1.7209356669735348e-16	1.4237728542113717e-16	8.955308896656423e-17	3.8043459898853337e-17	2.912688031017851e-17	7.353035665222728e-17	1.3439928788168212e-16	1.7011867283841643e-16	1.903875344939953e-16	2.0721325179989534e-16	2.1929178113160772e-16	2.0548500926248684e-16	1.7127735167617999e-16
52	2.1275684497217203e-16	2.0881024149180205e-16	2.167747115827188e-16	2.2495186588628024e-16	2.0395664206851325e-16	1.3889512763878863e-16	6.100673724661955e-17	2.5565840691575422e-17	4.31513124884735e-17	8.451024034392525e-17	9.972702718309081e-17	6.811460004072023e-17	2.3592209977696065e-17	6.013451640901979e-18	2.01100247926137e-17	3.4724624357063903e-17	2.6056524619757662e-17	1.4491400316409212e-17	3.371818712999788e-17	8.884845373323535e-17	1.4647156805866156e-16	1.6916143809712189e-16	1.519122402771601e-16	1.249734537294576e-16	9.935474953779958e-17	7.699114862946617e-17	4.7513951594457154e-17	6.981385939751295e-18	-3.5211457313327166e-17	-6.044314456207933e-17	-6.275343657415942e-17	-6.014100429552519e-17	-7.48998672426337e-17	-1.0540999270319825e-16	-1.2912595973922228e-16	-1.3510033816528055e-16	-1.5459780202386995e-16	-2.1252345054275496e-16	-2.8061346131624914e-16	-2.9414169158571226e-16	-2.26314930349171e-16	-1.3110602739139032e-16	-9.13474363074641e-17	-1.2624801246326784e-16	-1.6619939052220901e-16	-1.5736698574778078e-16	-1.0845267726017425e-16	-7.43675441160792e-17	-8.106973193350851e-17
53	9.39754085544427e-17	8.295740752775042e-17	8.218078009526122e-17	8.675311946443364e-17	9.94188707932024e-17	1.2081633598955661e-16	1.3971545890209286e-16	1.477144909248993e-16	1.4533297024681246e-16	1.4023587291481878e-16	1.362695460664179e-16	1.311911629220157e-16	1.2490595785131805e-16	1.1858250893652253e-16	1.1062041477618805e-16	1.0117805119904148e-16	1.0029443673943746e-16	1.1822750482446001e-16	1.454192821247556e-16	1.5732342921802458e-16	1.4298230971060612e-16	1.2380918432917136e-16	1.304747392607369e-16	1.575092417451955e-16	1.7392580920662335e-16	1.6142984707803563e-16	1.3714146886240307e-16	1.3273542160581823e-16	1.5143999374622868e-16	1.6568861973028354e-16	1.5357776839549262e-16	1.2569138228425036e-16	1.0782031023471769e-16	1.115667955838006e-16	1.2265143747300574e-16	1.214534908526182e-16	1.0374509062968724e-16	8.189354185609935e-17	7.073980802416906e-17	7.125171254405601e-17	7.553596600330885e-17	8.031829901384669e-17	8.905008147906636e-17	1.0710727578399026e-16	1.2818324237050752e-16	1.445403781634446e-16	1.5277179311551142e-16	1.6186128349020892e-16	1.7124612891449942e-16
54	1.1271741564543594e-16	9.495329347174235e-17	9.195153251209998e-17	1.0298868290086567e-16	1.1767954096795768e-16	1.2485828133626434e-16	1.227698249433433e-16	1.2253234014405908e-16	1.3472891473872963e-16	1.5212250971727024e-16	1.5744709830666565e-16	1.4383056518453292e-16	1.2155279924583982e-16	1.0316219596241147e-16	8.826846345507629e-17	7.338385318493624e-17	6.584813256999128e-17	7.366164483729737e-17	8.786269553131241e-17	9.122074176874793e-17	8.2307753782454e-17	8.26622317105919e-17	1.0428542863988919e-16	1.3201894392932538e-16	1.365896010265203e-16	1.19981572291328e-16	1.102430680786403e-16	1.2566483296480986e-16	1.4945244522543827e-16	1.5575565587383339e-16	1.405498587733431e-16	1.226528044389271e-16	1.1112516984244882e-16	9.372052805823572e-17	6.347580289997231e-17	3.172699165969031e-17	1.6802278274510644e-17	2.190039106417306e-17	3.3441028518235273e-17	4.3705056281337045e-17	5.545728282387482e-17	7.254677239807855e-17	8.724988299036304e-17	9.82764155842121e-17	1.0951966096961508e-16	1.302825361773468e-16	1.535889884209125e-16	1.6657807211726053e-16	1.6219236299153028e-16
55	2.466463019607056e-17	4.0649625872625224e-17	4.658619330120747e-17	2.8880644124801327e-17	1.3928933799865035e-17	2.48316147891536e-17	4.7991806658183484e-17	5.1672120651745667e-17	2.875556039598528e-17	-3.724280720229323e-18	-2.7490479241296068e-17	-4.3478568753701494e-17	-5.567731975417441e-17	-5.801069848067403e-17	-4.776060486025087e-17	-4.324133610416674e-17	-6.027657006946358e-17	-7.99388770680727e-17	-6.090199682610682e-17	1.155944567026531e-17	1.0274062385321439e-16	1.6465381916327972e-16	1.7570563030193737e-16	1.5036078158153563e-16	1.1111319257093414e-16	7.509594243881968e-17	5.094571838911187e-17	3.552424671834398e-17	1.1628925177940456e-17	-3.5267800707057946e-17	-8.71373993780861e-17	-1.041661580252894e-16	-7.927285882126822e-17	-5.383978988728772e-17	-7.62110970478835e-17	-1.391928709119018e-16	-1.9766901154092569e-16	-2.2131532109415002e-16	-2.2693442105619208e-16	-2.3079039784502713e-16	-2.165443652204772e-16	-1.6400176868008117e-16	-9.793974924146996e-17	-6.37166756546063e-17	-6.956413951489601e-17	-7.89571334669954e-17	-6.395761548634107e-17	-5.0360845099964456e-17	-7.205327739872404e-17
56	-1.68193932433635e-16	-1.3653761080585645e-16	-8.340097073900243e-17	-5.590774765139724e-17	-8.085128627706169e-17	-1.260687007612787e-16	-1.3446351881214114e-16	-9.046982348158864e-17	-2.6226992362885953e-17	1.7212731877437742e-17	3.244175481216231e-17	3.8859728935083116e-17	4.737457854984297e-17	4.9509213360477503e-17	4.004997284384998e-17	3.026565702898191e-17	2.871805048802242e-17	2.6346978769909596e-17	1.242541744472793e-17	-8.83303875135972e-18	-2.114855720654825e-17	-2.5042128115090873e-17	-3.488632363412553e-17	-5.3824707547631374e-17	-5.4727876927010454e-17	-2.87246072213192e-17	3.864869893963637e-18	1.0356248030419806e-17	-1.4576923476740844e-17	-3.9908725743693644e-17	-3.829706237438028e-17	-1.879275231776547e-17	-6.263358716548972e-18	-7.739076623375678e-18	-6.711972643580729e-18	6.1324983567524864e-18	2.7166565599962542e-17	4.375854784978688e-17	5.4599333841000787e-17	6.161520057190551e-17	5.86041336314278e-17	3.6359371958575834e-17	5.521238416842577e-18	-1.4522187957631336e-17	-1.0255126095001343e-17	2.8516837385656683e-18	8.555957178010456e-18	7.412325858044013e-18	1.5534560096523423e-17
57	-1.0161296046777287e-16	-6.723392993325071e-17	-4.4413543322689726e-17	-4.885634257353959e-17	-7.176356980723527e-17	-9.011232095637949e-17	-9.337712396565449e-17	-9.079627924907014e-17	-9.34711803279584e-17	-9.5826165860705e-17	-8.795414912777175e-17	-6.884606621035416e-17	-5.623828713168228e-17	-6.327208592334144e-17	-7.865712293767166e-17	-8.254091531564218e-17	-6.978637555086889e-17	-6.165870595016072e-17	-7.85741236418433e-17	-1.1421489668182257e-16	-1.3858727340131263e-16	-1.2995022007836574e-16	-9.791357422399378e-17	-7.737197829081366e-17	-7.24650395946241e-17	-7.426174697240282e-17	-6.948160336236486e-17	-6.365780090894137e-17	-6.791466615521059e-17	-7.697200575233841e-17	-7.7038539110998e-17	-6.726448622005379e-17	-6.396332565849623e-17	-6.599389144017142e-17	-4.615015845345494e-17	1.2794918658610363e-17	8.688385469236258e-17	1.2542772702919683e-16	1.0963767219004729e-16	6.805422531976219e-17	3.948323848195316e-17	3.131758739553346e-17	2.5071221509474873e-17	3.201520762609321e-18	-1.6087597497165094e-17	-2.5070021654451842e-17	-2.8682651236029454e-17	-3.6085258838641664e-17	-4.39053881125345e-17
58	-1.4827476132779768e-16	-1.1375906066639998e-16	-7.212360927208594e-17	-5.2201824057180995e-17	-6.388580217105423e-17	-8.76385863474859e-17	-1.0253414538027395e-16	-1.0483251671065744e-16	-9.996225509707204e-17	-8.975724241533125e-17	-7.518953615955739e-17	-5.783604009311198e-17	-3.9969546684634947e-17	-1.7639547532530353e-17	1.2814412656152195e-17	3.8842849372150984e-17	3.865464189424159e-17	4.984876685748438e-18	-3.519939545696876e-17	-4.8413458614346875e-17	-3.337877531661774e-17	-2.1345078627815676e-17	-3.926062406134986e-17	-7.777363651809494e-17	-9.987445881113425e-17	-9.366376248507371e-17	-7.562877818605934e-17	-6.694658562728747e-17	-6.845334061936116e-17	-6.705586536261534e-17	-5.964503901876378e-17	-5.404272541658467e-17	-5.2204874664251585e-17	-4.796412945553738e-17	-3.2750903233487023e-17	-9.942440389818175e-18	1.9377816317484593e-17	4.946649808119855e-17	7.368315736812313e-17	7.979617177393994e-17	6.2616695987029e-17	3.618871746685412e-17	2.3207229842817032e-17	2.5561720290544042e-17	2.7258424308700255e-17	8.06065126568002e-18	-2.9720282265090353e-17	-6.150348303143874e-17	-6.962471471429633e-17
59	-1.1834206995621343e-16	-8.798006234328968e-17	-6.938877875247276e-17	-6.828216603451543e-17	-7.47730035657056e-17	-7.488188486068823e-17	-6.683330342823345e-17	-6.274247575607155e-17	-6.741629512978255e-17	-7.229899205527302e-17	-6.909778451549483e-17	-6.032094324760647e-17	-5.3421070358582967e-17	-4.950860849542763e-17	-4.252701176946995e-17	-3.3374259062201334e-17	-3.1414280334456983e-17	-4.312534163141472e-17	-6.089282717081685e-17	-7.400061764875102e-17	-8.139799842046614e-17	-8.811020149455146e-17	-9.611435038879663e-17	-9.854809033164163e-17	-9.430178467403704e-17	-9.162752051504337e-17	-9.439847928577615e-17	-9.491770593712889e-17	-8.423450520017446e-17	-6.493407375463845e-17	-5.301445155251184e-17	-5.955057224709558e-17	-7.516400363666666e-17	-8.25312785745019e-17	-7.463604776077941e-17	-6.154287242139848e-17	-5.1315540900445986e-17	-4.38644742204553e-17	-3.268702025022115e-17	-1.9527439292107595e-17	-1.468414268016104e-17	-2.2249616485040998e-17	-3.1956623863316896e-17	-3.427267644196478e-17	-3.178216175294743e-17	-4.070111830732203e-17	-6.662043484618783e-17	-9.363828585735355e-17	-1.0083272184898919e-16
60	-2.952694742123978e-17	-1.3495295424525378e-17	-2.1461521529865287e-18	-6.163823793766276e-18	-2.3773028411815437e-17	-3.9058407433625654e-17	-4.410959796179096e-17	-4.1899703624992674e-17	-3.2673249097617077e-17	-1.0684841072963969e-17	2.060224735328626e-17	4.572228070349465e-17	5.393930341222372e-17	5.72430274133703e-17	7.27426224763804e-17	9.402454532781167e-17	9.726841345693264e-17	7.36626275348159e-17	4.6100368156696907e-17	4.0655585904982935e-17	5.23368242300331e-17	5.755572257455035e-17	4.3777891389259474e-17	2.893014003622686e-17	2.7322784439116153e-17	3.426455326150176e-17	3.6275622944203866e-17	3.226823914484406e-17	3.363477559970528e-17	4.52502257006966e-17	5.658541902402482e-17	5.799576338009843e-17	5.458729906902938e-17	5.509349427286017e-17	6.660721422238251e-17	8.51431300023808e-17	1.1003986575923196e-16	1.3564832746613948e-16	1.5128278177085277e-16	1.4570652634227384e-16	1.1771708877665497e-16	8.457107212438171e-17	6.502515156719063e-17	6.678790604092714e-17	7.49624722819397e-17	7.509748190419017e-17	5.856572380391763e-17	3.7145277475274366e-17	2.309031161646105e-17
61	-1.174106896074339e-16	-4.5443641859030216e-17	1.807721544054619e-17	2.6607299193235602e-17	-1.5870846583505947e-17	-5.4758042898946505e-17	-5.167817742973225e-17	-2.4125451081350074e-17	-8.758416383977384e-18	-1.3606935888212944e-17	-1.1707199861537352e-17	1.1556081117948405e-17	3.872587417344006e-17	4.9078613299996266e-17	4.934853805653354e-17	5.933221529969924e-17	7.901152902213151e-17	8.627661928409142e-17	6.928814344337543e-17	4.150326363305088e-17	2.4765525098594845e-17	2.2681075915819563e-17	2.0374144828619646e-17	1.1996485334811803e-17	2.7872215359173728e-18	5.174874230050595e-18	1.90889646264671e-17	3.27761568015059e-17	3.409040189898157e-17	1.7485626743866447e-17	-8.486874695432613e-18	-2.7291093296276034e-17	-2.3056654615602037e-17	-4.381042824021434e-18	8.391970136398552e-18	8.30178721541139e-18	1.723409680965782e-17	5.0208926504005615e-17	9.017689947699127e-17	9.866740011188309e-17	6.359025061389069e-17	1.613423483986507e-17	-2.915317802505059e-18	1.141999551305517e-17	2.6716111441219366e-17	2.0697776881298412e-17	2.0099676321886767e-18	-2.5248184948629375e-18	1.0673077521431214e-17
62	-1.3382307466878653e-16	-7.224699221933933e-17	3.6355271476766816e-18	3.544717801370357e-17	1.5520469106058138e-17	-1.3834461393017979e-17	-2.101321772000709e-17	-1.2277017636420165e-17	-4.484007637451661e-18	8.38590379205658e-19	8.75086927238531e-18	1.7432488480952732e-17	1.9227807080852724e-17	1.872351822253184e-17	2.9146728067570236e-17	5.234459634396864e-17	7.655496454795341e-17	8.784407914734645e-17	8.430533703047357e-17	7.35101532328288e-17	6.257095902746378e-17	5.570426270343565e-17	5.222036404963223e-17	4.994184684775328e-17	4.6531682863277405e-17	4.4566273348801517e-17	4.800676326956122e-17	5.338762693987014e-17	5.0579869779257095e-17	3.953412721624144e-17	3.1591156664794867e-17	3.440623424603399e-17	4.116453000002653e-17	3.7098719571231447e-17	2.9428829952997084e-17	3.760855642542096e-17	7.012142247967463e-17	1.0084322788254407e-16	1.0116585289297207e-16	7.634522276773066e-17	5.714166673247986e-17	6.086046894873985e-17	7.066021015811087e-17	6.513858246134818e-17	5.012375869883825e-17	4.729154330514024e-17	5.958841607957279e-17	6.88913634229505e-17	5.734762943690429e-17
63	-1.1949698909415873e-16	-1.228522947518115e-16	-1.2222132488430714e-16	-1.0984709108057576e-16	-9.402815940909127e-17	-8.698781879687365e-17	-9.443844468687455e-17	-1.0692465763045562e-16	-1.192975170396331e-16	-1.282106224682207e-16	-1.3857799120857328e-16	-1.4740933979959352e-16	-1.481851711145598e-16	-1.3750032677795089e-16	-1.279195942178647e-16	-1.34709761877942e-16	-1.5437370309580907e-16	-1.6676340279487894e-16	-1.6079684712714516e-16	-1.47464722134354e-16	-1.4204817127419194e-16	-1.4072468088571004e-16	-1.2688902029099297e-16	-1.0012495196389303e-16	-7.756723361086599e-17	-7.395582860826549e-17	-8.053238934849879e-17	-8.390141689938478e-17	-8.996864481384253e-17	-1.0867338747231794e-16	-1.3362300539235927e-16	-1.40765139014885e-16	-1.238444653471399e-16	-1.0833491349369719e-16	-1.158860404769748e-16	-1.3983929144298782e-16	-1.5048879970546123e-16	-1.4108286598820985e-16	-1.332900665759809e-16	-1.4285119242580332e-16	-1.6045878039918437e-16	-1.649197484983403e-16	-1.572645019728944e-16	-1.522398420634456e-16	-1.5847114557877125e-16	-1.608197233057368e-16	-1.4951135764468287e-16	-1.2899483436192948e-16	-1.1611329826558e-16
64	1.8960084681251826e-16	1.9976428131808433e-16	2.0502068276505635e-16	1.9829244937446053e-16	1.8054384874139483e-16	1.594358654103139e-16	1.4035330274675106e-16	1.2438188253230353e-16	1.1384486773141166e-16	1.1397578824363903e-16	1.1991747934008868e-16	1.116832738458227e-16	7.57558957423639e-17	2.824066381920836e-17	2.0937085279534133e-18	9.838493305015737e-18	3.089513201585208e-17	4.085546104056072e-17	4.0590314451912197e-17	5.015125295879028e-17	7.33538987804467e-17	9.2911672497277e-17	9.058514491306317e-17	7.832837552740207e-17	6.869084041179483e-17	6.654114992716336e-17	6.291284775523733e-17	5.2657031016322526e-17	3.816669999775709e-17	2.61275631134504e-17	1.6488891839034602e-17	6.539803606276891e-18	-7.024636037330965e-18	-2.940092486260898e-17	-5.763633155080167e-17	-8.348158777711985e-17	-1.0120361819723448e-16	-1.148534924243724e-16	-1.3617641767511497e-16	-1.5862224096662333e-16	-1.589306003178256e-16	-1.2353072328210604e-16	-7.57480931856894e-17	-4.7228082496322404e-17	-4.4583697058571835e-17	-4.525795064561501e-17	-3.158467234068329e-17	-1.527894078580105e-17	-1.7539448896940953e-17
65	9.383413813385264e-17	1.1776717419242128e-16	1.3033290519562642e-16	1.2819162414795017e-16	1.119005674351897e-16	8.73666197452101e-17	6.043311717610025e-17	3.4959848550279495e-17	1.5032103328641134e-17	4.7905895837042544e-18	1.844889238527618e-18	-2.6287191242187194e-18	-1.4709900714337455e-17	-2.763027157659606e-17	-3.1002761881844207e-17	-2.5654217765438706e-17	-2.4784130392484137e-17	-3.6693081001313416e-17	-5.490695948234216e-17	-6.500259178557708e-17	-6.478365955825518e-17	-6.330794061956994e-17	-6.74646872087946e-17	-6.685255074657314e-17	-5.316670180853939e-17	-2.7211249012519664e-17	-1.7568782155219733e-18	1.0313820606075952e-17	2.0628331975943e-18	-2.0634811360205737e-17	-4.806982664862947e-17	-7.198786110920925e-17	-9.140576737096994e-17	-1.1017324364361859e-16	-1.2617738839533515e-16	-1.3848268081482362e-16	-1.5099542786696443e-16	-1.6845409958219519e-16	-1.8658864099618084e-16	-1.869668982030522e-16	-1.6085236773525566e-16	-1.2545258916987817e-16	-1.12384450132078e-16	-1.2710571919062195e-16	-1.4642841607473898e-16	-1.4441739586786038e-16	-1.2505645741693228e-16	-1.0891412252947362e-16	-1.0132760832692963e-16
66	6.867477414493353e-17	7.552187972769876e-17	6.561209471189995e-17	5.3201892386733174e-17	4.94251507634347e-17	4.8291320165234375e-17	4.3637111770798064e-17	4.1660011533792877e-17	5.337830404906303e-17	7.257716667767992e-17	7.687603977339825e-17	5.302037662452047e-17	1.473123825871435e-17	-1.194086726412043e-17	-1.6509943467835175e-17	-1.4898580938092883e-17	-2.1954470728386413e-17	-3.0074079611738865e-17	-2.2320504812575443e-17	-5.378929494867424e-19	1.5301951386907085e-17	1.9274678469667534e-17	2.1837893770711384e-17	3.8946065114611946e-17	5.900123627942238e-17	6.791035693435582e-17	6.657292433406509e-17	6.587901066455953e-17	6.21090889591994e-17	4.095930016080524e-17	2.6468121123046948e-18	-3.229474547613668e-17	-5.2870393367434274e-17	-7.104639523576816e-17	-9.854460183285081e-17	-1.2423006696563012e-16	-1.3034483733742036e-16	-1.207940321478188e-16	-1.1734915917517567e-16	-1.265914963362835e-16	-1.3015972985305908e-16	-1.081842016246441e-16	-7.178941244647934e-17	-4.317085293239593e-17	-2.824577824090302e-17	-1.5014598094406585e-17	1.2881647775593627e-18	6.2278296184277145e-18	-1.1299095523895565e-17
67	4.980137793484457e-16	4.807706863960944e-16	4.31213757767232e-16	3.5833278759121257e-16	2.836445542221609e-16	2.2845469642222055e-16	2.0157165099349385e-16	1.9730336090681948e-16	2.0687095524817263e-16	2.189969874334836e-16	2.2147045020820317e-16	2.091726072114442e-16	1.9236443690931705e-16	1.9361164260164712e-16	2.2283230080836657e-16	2.56381765905407e-16	2.5948632256895485e-16	2.3342066096992054e-16	2.2030886654829745e-16	2.607296037261205e-16	3.458158341264453e-16	4.2507818374411143e-16	4.533944773839585e-16	4.317823318969612e-16	3.885981761877475e-16	3.515345838033936e-16	3.2630571881655886e-16	3.0556379035147647e-16	2.790191924925103e-16	2.412561156397999e-16	2.0045029521382287e-16	1.7551101994558455e-16	1.7680905184757336e-16	1.9483898453468153e-16	2.0793082943361368e-16	2.0383131228510666e-16	1.7862505087414664e-16	1.3624979110594272e-16	8.468723040860044e-17	4.4265689142496704e-17	3.910899406031052e-17	7.501231416427133e-17	1.2651595257891155e-16	1.597530234363035e-16	1.6665153726201215e-16	1.6336306741258935e-16	1.6757765979773538e-16	1.7428569863749693e-16	1.7273509631723914e-16
68	3.5973652276649056e-16	3.550926425410822e-16	3.4590650612362613e-16	3.2332105990362324e-16	2.8479559408690866e-16	2.3697614164210697e-16	1.9102215120399896e-16	1.6055871127571179e-16	1.5427312206000826e-16	1.7256918002634454e-16	2.0097712475477587e-16	2.185736807942399e-16	2.15180773348905e-16	2.044223183283047e-16	2.0810471638297718e-16	2.2725394954130487e-16	2.422408123614169e-16	2.4067789372571046e-16	2.346344905759809e-16	2.464541049741017e-16	2.78345102166447e-16	3.102270484335051e-16	3.223821804948439e-16	3.11419887809473e-16	2.8723780109763685e-16	2.5824794499711847e-16	2.2941261188627764e-16	2.0799686586192086e-16	1.9807786256605216e-16	1.9451525099138556e-16	1.8580751368622485e-16	1.6940666482846233e-16	1.539289800261743e-16	1.4842785176457076e-16	1.5130801870197715e-16	1.5319336925700467e-16	1.417024214885532e-16	1.12735951959249e-16	7.458753358354583e-17	4.9641447094833954e-17	5.623570967523157e-17	9.086328507401713e-17	1.270704047246992e-16	1.4011453525494295e-16	1.4002684296865152e-16	1.4950369435312835e-16	1.730124361586718e-16	1.904900600244393e-16	1.8150948603048487e-16
69	1.652849203100891e-16	1.4400211706120318e-16	1.321270727477389e-16	1.4040344984517547e-16	1.713548590291038e-16	2.0143493426284316e-16	2.067711525204029e-16	1.886276933818655e-16	1.6680049658244258e-16	1.5629037611504454e-16	1.6072180141486872e-16	1.7848525594408357e-16	2.032457976898496e-16	2.1424412461913653e-16	1.913194908668466e-16	1.4490827166030309e-16	1.1658012220210284e-16	1.3616225522066278e-16	1.8232871850350737e-16	2.048391847038025e-16	1.8385362242535326e-16	1.495869596580715e-16	1.4529328371886683e-16	1.6985792287142026e-16	1.8841524179289285e-16	1.7728798498091557e-16	1.4899841185222953e-16	1.3509164900183457e-16	1.4603728374763815e-16	1.6045332705425956e-16	1.5435511395564909e-16	1.2867941974443412e-16	1.0488891209088732e-16	1.0139503979231162e-16	1.1105388310493268e-16	1.1583986336382912e-16	1.0568847015673185e-16	9.186887403915703e-17	9.136984688990678e-17	1.1005926973182851e-16	1.3585969415029404e-16	1.498926425845264e-16	1.4255754413562888e-16	1.2258593327397565e-16	1.1188117349532618e-16	1.2653664674923893e-16	1.5983606930659145e-16	1.8338423772100723e-16	1.7736477836528382e-16
70	4.1634654893447367e-16	4.170989954216978e-16	4.138155065163258e-16	3.74378426047255e-16	3.025782032331753e-16	2.333558219672074e-16	1.9396281072493797e-16	1.8397876229328754e-16	1.8747355747622683e-16	1.9241155236451368e-16	1.9229644238609543e-16	1.8360666340324463e-16	1.7289384906030685e-16	1.7660096264391128e-16	1.987544475212849e-16	2.1722167476381694e-16	2.1167813581908412e-16	2.0067805691430694e-16	2.2362262983441193e-16	2.894902879619661e-16	3.595127258993928e-16	3.9284956440903096e-16	3.8394124653341184e-16	3.582261457256531e-16	3.3147336965358177e-16	3.0684042033253484e-16	2.840956521812965e-16	2.6529755660323903e-16	2.436018276061813e-16	2.0905231807043113e-16	1.7094245108866323e-16	1.5229742699415046e-16	1.519488532669691e-16	1.4087090120867894e-16	9.79388029799576e-17	4.10755854864097e-17	-6.73427846400037e-18	-4.369113749742061e-17	-8.231123293176761e-17	-1.1065596036957739e-16	-9.603489168735914e-17	-3.1718586866638527e-17	4.2416831132455945e-17	8.943652346105274e-17	1.1200314936653636e-16	1.2813675332620532e-16	1.4149120793383508e-16	1.3905515669473852e-16	1.253788421528751e-16
71	3.9309843531007284e-17	9.511113316187099e-18	-1.329772580067787e-17	-2.3093004483985884e-17	-2.3426590279091442e-17	-2.3768008854559883e-17	-2.899385289546261e-17	-3.4551621544047384e-17	-3.4036461854957814e-17	-3.0034205656391776e-17	-2.7526573892446695e-17	-2.953150601011799e-17	-3.297674688568713e-17	-3.419089350608641e-17	-3.434343244275954e-17	-3.486366807489679e-17	-3.4285633157086895e-17	-3.1824670210595536e-17	-3.207062289120382e-17	-3.731000033056497e-17	-4.353374122295551e-17	-4.342774488987707e-17	-3.574093492391713e-17	-2.842880536757359e-17	-2.8439547799936294e-17	-3.0887238514712996e-17	-2.857899053898201e-17	-1.7480373001010217e-17	-2.567378899338365e-18	9.054066314630353e-18	1.4404000046591387e-17	1.496028216629162e-17	1.125717342828831e-17	3.163512716349698e-18	-8.261460045396962e-18	-1.9803997860917232e-17	-2.768552258460509e-17	-2.6923446010621915e-17	-1.8881905173792125e-17	-7.484202499242373e-18	1.3605027041864257e-18	7.04814792522916e-18	1.1193989587378414e-17	2.0303706964042505e-17	3.1849656733454136e-17	4.0386751652898894e-17	3.955167725460901e-17	3.4803035437022146e-17	3.268499462494882e-17
72	-1.495386887297195e-16	-1.1830043537722208e-16	-9.169046839228506e-17	-8.88222393167779e-17	-1.0259815500544116e-16	-1.0894403501261215e-16	-9.576540122787221e-17	-7.118493905270918e-17	-5.291399210062786e-17	-4.7846253037258163e-17	-5.4401345133617345e-17	-7.027944329861473e-17	-9.144261271111192e-17	-1.0789690718703411e-16	-1.0749456734088846e-16	-8.474425034870578e-17	-5.046819466607055e-17	-2.2859527332671988e-17	-1.4592848298573964e-17	-2.602474887370551e-17	-4.483043257522586e-17	-6.167863695478323e-17	-7.286700389881058e-17	-8.126684410565035e-17	-8.465291739038789e-17	-8.03382455768759e-17	-7.339469509980989e-17	-7.647520172492895e-17	-9.448170052876422e-17	-1.1554609776054253e-16	-1.2112796899420967e-16	-1.1159534717747831e-16	-1.0277281272258137e-16	-1.0765528863971979e-16	-1.1874717129543518e-16	-1.1539354065885662e-16	-9.012441960878641e-17	-6.098658333419359e-17	-4.946261263705991e-17	-5.897351269153508e-17	-7.283323948172546e-17	-8.045441441636639e-17	-8.411152491378789e-17	-9.167373196725372e-17	-9.87653972656313e-17	-9.5033581764727e-17	-7.945159005389415e-17	-6.586211029105971e-17	-6.571759758824022e-17
73	-1.3107963325725482e-16	-7.300089697995146e-17	-3.494670617624271e-17	-4.366525619327131e-17	-7.5968013944245e-17	-8.845299878953834e-17	-7.588624132064476e-17	-6.73501451204345e-17	-7.200499199653624e-17	-6.44535640183676e-17	-2.5453534874137228e-17	1.9388571796307095e-17	3.0124193399824977e-17	5.5834472203682955e-18	-1.9107528661302284e-17	-1.8750614506915015e-17	-5.740070574829591e-18	-4.548858685256151e-18	-1.698768347455419e-17	-2.744091236849064e-17	-2.3428220982045492e-17	-1.144951520512019e-17	-5.425474706033403e-18	-1.0064778617334799e-17	-2.4449757026749868e-17	-4.1748894527251205e-17	-5.498740092744061e-17	-5.93948380289874e-17	-5.651802763199031e-17	-5.961134352665175e-17	-7.370458892930269e-17	-8.815088639302667e-17	-8.49926263980273e-17	-6.683245604118743e-17	-5.664497788401666e-17	-6.400522864781039e-17	-6.938079521124205e-17	-5.4908269668415524e-17	-2.845263768454667e-17	-1.9919855548306693e-17	-4.156968595534703e-17	-7.472277512238534e-17	-9.026112249303934e-17	-7.826210336197719e-17	-5.4533479730119533e-17	-4.1387266535040706e-17	-4.7380640120999807e-17	-6.015957497562124e-17	-6.481145715131381e-17
74	-1.0403631873156056e-16	-5.215377036412322e-17	1.2676524503510525e-17	3.9266903186258986e-17	8.69951148209668e-18	-3.405809510876506e-17	-3.6276830000290984e-17	5.9000569087369686e-18	5.400476699083256e-17	7.540919490129139e-17	7.544508826437421e-17	7.862347226459279e-17	9.553421177725148e-17	1.1892346761171834e-16	1.3981304594728892e-16	1.544070049111456e-16	1.6054755540302801e-16	1.5413829254177163e-16	1.393163016140288e-16	1.2645367210970672e-16	1.1923314525595597e-16	1.107849051105414e-16	9.65905991701539e-17	8.870521770462967e-17	9.652003644923124e-17	1.1148209901819425e-16	1.1911901807796634e-16	1.1731292188938238e-16	1.2280149985286526e-16	1.405450283716197e-16	1.5057706120936926e-16	1.345368046318498e-16	1.0797230745554144e-16	9.775592482281195e-17	1.1297297905054432e-16	1.2985706612391857e-16	1.381891959822159e-16	1.4623671177820574e-16	1.623953112744679e-16	1.7145023430806393e-16	1.5560068415986706e-16	1.3121253974396992e-16	1.3501220255288005e-16	1.7110516936634988e-16	1.9798581564368232e-16	1.7848192505095158e-16	1.2465120885991487e-16	8.35752977143718e-17	7.602246092788607e-17
75	-1.51055850411968e-16	-1.1822763166202282e-16	-4.219291297251929e-17	6.1387273855375245e-18	-1.531608026075282e-17	-6.248533254456108e-17	-6.629620856875539e-17	-2.0997388655352168e-17	2.6882945535880632e-17	5.039196248954903e-17	7.212528094448743e-17	1.1150668576084011e-16	1.513774379428021e-16	1.664795888512263e-16	1.640442316592529e-16	1.6732232286267473e-16	1.7597094829782092e-16	1.641113642746831e-16	1.3009781719364112e-16	1.0144217467811981e-16	9.666760608374586e-17	9.691681603681737e-17	8.040214546251687e-17	5.913277364047003e-17	6.513165596967472e-17	1.0210237097345038e-16	1.402652509447193e-16	1.485639383393291e-16	1.3200157679029605e-16	1.1244649207272855e-16	9.994157408537804e-17	8.820687649924748e-17	8.193703446100446e-17	9.248869713330945e-17	1.2472221750637947e-16	1.5866362271985155e-16	1.8187328052941977e-16	1.9235066316968472e-16	2.005760154468136e-16	2.021395570129846e-16	1.8515653195012009e-16	1.5155779438375906e-16	1.2736297324948575e-16	1.310369017605798e-16	1.5067778047794878e-16	1.569851402488937e-16	1.3848379943051344e-16	1.0967495667573371e-16	9.213019194525465e-17
76	-1.143979683790132e-16	-8.528690703157627e-17	-4.640559792129005e-17	-2.6093199430708743e-17	-1.944937577169165e-17	-2.7940374128655384e-17	-1.4327950095404467e-17	2.6796851609820782e-17	6.305598011783176e-17	6.726450704006408e-17	5.700588988790888e-17	4.596959860865683e-17	4.8263987319999325e-17	6.353850105427854e-17	7.318887528191692e-17	7.645433159378872e-17	8.852491962976233e-17	1.128928742064355e-16	1.326579461188012e-16	1.2283483746323095e-16	8.583427477338321e-17	5.576805444749643e-17	6.134617879511937e-17	9.18489853633963e-17	1.0919030611293221e-16	8.319684620735667e-17	3.442886647153631e-17	1.5071835291998698e-17	1.2057312633834254e-17	1.7599476107462788e-17	1.866962016406702e-17	1.5314397513275663e-17	1.5454466090353896e-17	1.856234146656076e-17	2.3379661570453942e-17	4.601277563332942e-17	8.100433721667158e-17	1.1510385285945012e-16	1.3801395536137339e-16	1.408027278707697e-16	1.3317430430673133e-16	1.2667199039675987e-16	1.2098787460701115e-16	1.0998250338732912e-16	9.277992109669974e-17	7.728309359351819e-17	6.90332264061356e-17	7.075866656797813e-17	8.298770255105794e-17
77	4.6870457827224066e-17	7.834900187976438e-17	1.0173800841062104e-16	9.895601628539243e-17	8.149643373893506e-17	7.899653506025181e-17	9.698253530098669e-17	1.1086712778354252e-16	1.0612125682828058e-16	9.590798516146767e-17	1.0229122790381608e-16	1.2649010723216717e-16	1.5206217060667462e-16	1.697760365809969e-16	1.8578396224738202e-16	2.0166896091971996e-16	2.0795716991243659e-16	1.962169488508289e-16	1.7393055508299704e-16	1.5652935396561602e-16	1.4833381360057472e-16	1.4414279309287039e-16	1.381678907711749e-16	1.3538420289551013e-16	1.3588099861495773e-16	1.3304918085741475e-16	1.2550815084308593e-16	1.2221682617380488e-16	1.298228957972528e-16	1.4092737363509396e-16	1.4155625311075678e-16	1.3286965445370102e-16	1.3406217300939582e-16	1.5206784660436943e-16	1.7354603047271615e-16	1.7669898625709085e-16	1.6739279432243572e-16	1.6634704512115182e-16	1.8173094685648386e-16	1.9549529294591924e-16	1.8732869042924224e-16	1.6546475959686495e-16	1.570404220679448e-16	1.7089026026737521e-16	1.8604252243325505e-16	1.778611798983926e-16	1.480159823699766e-16	1.2477972424669829e-16	1.231399627570423e-16
78	-2.4098432831804307e-16	-2.5425140882972547e-16	-2.1144411467956084e-16	-1.551089750037442e-16	-1.461143162954906e-16	-1.824129278358169e-16	-2.0840360473322236e-16	-1.7724453549096533e-16	-9.808530977001537e-17	-1.4979287672344393e-17	3.782281942120193e-17	5.901354864625824e-17	6.362366207108539e-17	7.021321552596826e-17	7.839669552412835e-17	7.545854065005404e-17	4.897049643278346e-17	5.429733013202016e-18	-3.0295308018175095e-17	-4.124845686458929e-17	-3.74795423442144e-17	-4.651868677162533e-17	-6.396314656813757e-17	-7.312895552767385e-17	-5.023926697578668e-17	-1.0369920237548094e-17	1.733885334001683e-17	1.6299184787724944e-17	-3.702502292268922e-19	-1.0468840418675145e-17	-1.0650105145075734e-17	-1.1614808806683781e-17	-1.1477003752620524e-17	-9.590245418264983e-20	2.9864104010761005e-17	6.09813397285427e-17	8.097558194664014e-17	8.676436836206644e-17	8.994635768090343e-17	9.088022846935242e-17	7.613368051429434e-17	4.9172835212029745e-17	3.4426401744308224e-17	4.984565500472076e-17	6.927334996988076e-17	5.850673159928151e-17	5.250260623495741e-18	-5.326828000970129e-17	-8.289237210692813e-17
79	-7.234761699359415e-17	-1.0534556144628658e-16	-1.1508518089349642e-16	-9.719793299767266e-17	-6.559434461490641e-17	-4.110427817114304e-17	-3.995997606007769e-17	-5.51449162168342e-17	-5.788960232403836e-17	-2.612481058220336e-17	3.1154787982144685e-17	8.556374245969236e-17	1.1460654641360668e-16	1.2353621640505214e-16	1.3138102716450842e-16	1.4513333242123209e-16	1.5167622492511528e-16	1.3627561326622313e-16	1.0156152935169635e-16	6.575845945401367e-17	4.332802065563259e-17	3.048290197737933e-17	1.7393613610110677e-17	4.174620096952527e-18	3.153198992793896e-18	1.1747402630298064e-17	9.433495248148426e-18	-1.8172270805627437e-17	-4.564109455465813e-17	-3.18285817903538e-17	2.5953859290925722e-17	7.859790863787733e-17	8.382054198937067e-17	6.088504505232869e-17	7.030411004312406e-17	1.2663821707687668e-16	1.778460593521481e-16	1.707789069935384e-16	1.2377058006192472e-16	9.939263715443025e-17	1.2080180149539193e-16	1.5191269878328302e-16	1.5009035816006787e-16	1.2086504536824812e-16	9.018275275890859e-17	6.157858989650938e-17	2.215509698461283e-17	-1.496971010950711e-17	-2.3576510500043396e-17
80	-4.0115096029781085e-17	-5.130002413662443e-17	-5.3095067783923985e-17	-4.851942698296306e-17	-4.142439608257376e-17	-2.5255991692035737e-17	3.535173286039134e-18	3.237784825155711e-17	3.8221304084401115e-17	1.622269947458171e-17	-1.1300638957973433e-17	-1.8977108663664005e-17	-6.699259125935723e-18	6.890585762701799e-18	1.0886131023835293e-17	1.3187253077443802e-17	2.3922713553360963e-17	3.8296261449465504e-17	4.296778772201093e-17	3.609803738357283e-17	2.7588884980102474e-17	2.8392946296446426e-17	3.633677775049595e-17	5.0473991587290163e-17	6.073673864344608e-17	6.377138596104115e-17	5.747465978931008e-17	4.625391603047017e-17	4.0055924146039955e-17	4.513164866717547e-17	5.4769751019947726e-17	5.762781384288041e-17	5.0146283096055734e-17	3.6559981874915924e-17	2.6762746446884177e-17	2.6974585735803157e-17	3.974429138118139e-17	5.989643691258871e-17	7.402041770037101e-17	7.129614319698094e-17	5.595751230967306e-17	4.471834736569564e-17	4.486226260915206e-17	5.278128897922493e-17	4.4016262334255695e-17	2.346500142178712e-17	7.601182593917408e-18	1.1209693050717721e-17	2.841735550715455e-17
81	-3.9126473519875454e-18	-1.5510922527110535e-17	-5.9034884930329435e-18	-7.431389758902881e-18	-2.852759597295152e-17	-3.98191044106363e-17	-1.775798795119137e-17	1.3425058346809895e-17	7.59712341606897e-18	-3.855412230349092e-17	-7.884614307483039e-17	-7.775076738425837e-17	-5.144848897788994e-17	-3.593403694925685e-17	-3.227734298481367e-17	-1.3036828635242118e-17	2.1161147929566787e-17	3.4868232429393687e-17	6.7860463595983184e-18	-3.1208264085492224e-17	-2.9964714173904594e-17	1.2694612780982137e-17	5.316680713352917e-17	5.730564195071596e-17	3.5471216619435003e-17	1.423883997922307e-17	-1.927775267821487e-18	-2.3978861671606294e-17	-4.934334381238445e-17	-6.183051868053728e-17	-5.362788846633498e-17	-3.637024537792144e-17	-2.3912167614477493e-17	-1.5563611632366474e-17	-1.386748716123162e-17	-2.991883827380569e-17	-7.229926977069864e-17	-1.2365383875624117e-16	-1.558016627159328e-16	-1.6005122069560375e-16	-1.509129485376849e-16	-1.4425798692461513e-16	-1.3759591473731874e-16	-1.2190053406933405e-16	-9.989081266691547e-17	-8.328596985508195e-17	-7.274732788331794e-17	-6.065491423816344e-17	-4.451283618231061e-17
82	2.6085232851013793e-16	2.704915842219446e-16	2.719535331320104e-16	2.486666330086083e-16	2.258642860143052e-16	2.3430701495057934e-16	2.7172227977697925e-16	3.072307840316352e-16	3.1765899358898777e-16	3.033726150174884e-16	2.809639841065485e-16	2.6066584951566426e-16	2.4359561352105285e-16	2.250554205982148e-16	2.023410669000402e-16	1.771265463879478e-16	1.6284750027908065e-16	1.782382026571118e-16	2.21831941842065e-16	2.662562413544942e-16	2.8365789982149886e-16	2.7784534107483765e-16	2.7451120772065645e-16	2.8853713445603246e-16	3.0168776461769314e-16	2.963916056069964e-16	2.7712327101915475e-16	2.6434047361833954e-16	2.6109576709678895e-16	2.49607709693057e-16	2.2093010350541615e-16	1.9108005486185532e-16	1.7837545999105738e-16	1.8348930859018154e-16	1.896297117392924e-16	1.8025852080254255e-16	1.4658713397925065e-16	9.777208407330794e-17	5.477590140684109e-17	4.5285258508680893e-17	8.162188043067304e-17	1.422437055551075e-16	1.8460221702241819e-16	1.8952208589161535e-16	1.7657061981263182e-16	1.7827283903138426e-16	2.036775077158257e-16	2.3194649461917123e-16	2.3667016663491144e-16
83	7.032352067931113e-17	5.355975308541847e-17	4.557481327092116e-17	4.935730302207517e-17	5.690233368648422e-17	6.017746851115585e-17	6.332234070922332e-17	7.732249843365101e-17	1.0234440369475431e-16	1.1642736959773057e-16	1.027112103375422e-16	6.840348509864151e-17	4.009893503680169e-17	3.305142565914356e-17	3.626687373487946e-17	3.518398272778461e-17	3.511679251116236e-17	5.2606729405063566e-17	8.460036277755072e-17	1.0539578216502234e-16	9.822854343257429e-17	7.980070249584585e-17	7.795990408523895e-17	1.0064712490836272e-16	1.1880051170487713e-16	1.1644645141387323e-16	1.0545497169065355e-16	1.1094185942388273e-16	1.3580143800241616e-16	1.5494359563858744e-16	1.4914522032604394e-16	1.267884078057629e-16	1.0648209508155709e-16	9.11885150575146e-17	6.88428396064109e-17	3.9076439012828805e-17	1.8467700878499832e-17	2.670101618056016e-17	5.80749902816891e-17	8.693029343945546e-17	9.43890085758605e-17	8.666880975833518e-17	8.44574376143657e-17	1.0435233537879274e-16	1.3443044475318415e-16	1.5633139178595662e-16	1.585306443976563e-16	1.4971669901318288e-16	1.4348819875039842e-16
84	1.6070663239057466e-16	1.6195368394504569e-16	1.4714833583486633e-16	1.2564387108776518e-16	1.1860194667303713e-16	1.3409879462201746e-16	1.5934097308716408e-16	1.8101509131620562e-16	1.9483441281627317e-16	2.0094929691269576e-16	1.9405068093041994e-16	1.6816508787886477e-16	1.3036050702986734e-16	9.944605129587544e-17	8.629770294571589e-17	8.555351983882093e-17	8.98502956870789e-17	1.0025578054248786e-16	1.156323928093919e-16	1.2523604161245438e-16	1.175916038905543e-16	9.987896581036826e-17	9.503210630333878e-17	1.0779458557803518e-16	1.2228991683333119e-16	1.223244315109501e-16	1.1540982124290767e-16	1.235361605493769e-16	1.4762984354007324e-16	1.66386485932419e-16	1.5959087164561107e-16	1.3078021501613084e-16	9.4241333759129e-17	6.076349994608113e-17	3.5244204387258167e-17	1.676776970290206e-17	1.8986339738132816e-18	-1.134895537125707e-17	-2.1501779902849208e-17	-1.8277856208126088e-17	2.5397071025977565e-18	3.1190872125763325e-17	4.9037047650518056e-17	5.5444312668102094e-17	6.484722736509685e-17	8.764023608645444e-17	1.1347416523618965e-16	1.294366100004831e-16	1.319404520259719e-16
85	9.997455811784308e-17	7.818670236488267e-17	5.305232831076324e-17	3.893941496976065e-17	4.4834978617261645e-17	5.867065514051629e-17	6.660172050307744e-17	7.079992956953999e-17	7.943726112205683e-17	8.771239650106582e-17	8.289448358629872e-17	6.40079943659851e-17	4.7184912257780154e-17	4.2867334291010004e-17	4.1563974234786516e-17	3.30998819693146e-17	2.5650832175832235e-17	3.767260673802474e-17	6.479749668711334e-17	8.10870406864092e-17	7.25483401591013e-17	5.514937163808837e-17	5.568377084798918e-17	7.076032628266918e-17	7.420276653560642e-17	5.740733424809398e-17	3.9479987368797195e-17	4.517707191579018e-17	7.249029731472737e-17	9.428545559540023e-17	9.126395045286401e-17	6.948028223496863e-17	4.5597695558040555e-17	2.99936410120106e-17	1.6216026978499557e-17	2.54027073404452e-18	-7.377654336423318e-18	-3.118990453432008e-18	1.5698989820017395e-17	3.6790996239358465e-17	4.6376176912827575e-17	4.2308527056241284e-17	3.409523256919136e-17	3.415910343819655e-17	4.367116395565677e-17	5.416004713541817e-17	5.766898425930648e-17	5.578927636437663e-17	5.685495699348885e-17
86	-2.409858567753028e-17	-5.802450675341697e-17	-7.651257965699215e-17	-7.967025892131146e-17	-8.001850130007907e-17	-8.42780358981525e-17	-8.743841532072533e-17	-8.433974975988275e-17	-7.783818800942185e-17	-7.778392180752677e-17	-8.271804998719693e-17	-8.427938330647897e-17	-7.879926003331083e-17	-7.308984851753473e-17	-7.284607667619366e-17	-7.347077439786681e-17	-6.768170433599329e-17	-6.206781249767063e-17	-7.028570705973026e-17	-9.024871289530406e-17	-1.0219624474693665e-16	-9.004996291014097e-17	-6.776364945602869e-17	-5.681290909805062e-17	-6.990902014473421e-17	-8.724359480646956e-17	-8.938395828153372e-17	-7.638411937920875e-17	-6.442616691076483e-17	-5.965919425985248e-17	-5.533242454288428e-17	-4.636103302287645e-17	-4.0795777546559255e-17	-4.877466750955863e-17	-6.490599756757176e-17	-7.580035916356512e-17	-7.417426372649987e-17	-6.615271724194337e-17	-6.333542466149039e-17	-6.520322051725821e-17	-6.601238131080732e-17	-6.105215534270378e-17	-5.4543164420523115e-17	-4.554608742576182e-17	-3.7695887664254235e-17	-3.0611669923889037e-17	-2.4802703172699307e-17	-1.837075520472577e-17	-1.2227356540910188e-17
87	1.8464891589463037e-17	-1.323494686055149e-17	-3.038087208675995e-17	-2.501893078854153e-17	-1.3553561769779487e-17	-1.649223966525305e-17	-3.162441325292593e-17	-4.0948362260482906e-17	-3.060420610500979e-17	-1.1440371697125634e-17	1.3589987988610757e-19	-3.4071677633661736e-18	-1.4461039049924848e-17	-2.399655240271631e-17	-3.114135363858398e-17	-3.7132696474875297e-17	-3.831499021651882e-17	-3.1055372834432324e-17	-2.120296602586307e-17	-1.5362304751864356e-17	-1.3628067630579316e-17	-6.9812371742941e-18	4.488714323509289e-18	1.3040367646059783e-17	7.920637222410288e-18	-1.7687377380328646e-18	-4.612374105846388e-19	1.6943757276384566e-17	3.681302806193227e-17	4.47217584441863e-17	4.0854514961604736e-17	3.5349935801364237e-17	3.036099838467213e-17	1.706123475506677e-17	-8.355323717020241e-18	-3.5242939122647095e-17	-4.817999879041631e-17	-4.0545925832773754e-17	-1.945438245528822e-17	2.9672225657287747e-18	1.830507466085193e-17	2.4450443629544726e-17	2.4282277306835075e-17	2.5584862923512338e-17	2.7359641451433376e-17	2.895037625812174e-17	3.068156663166235e-17	3.766364038692724e-17	5.220383942343305e-17
88	-8.905077163601637e-17	-5.2654545303508536e-17	-2.140676663147666e-17	-1.6558875936110052e-17	-2.8402085821971336e-17	-3.224239289290139e-17	-2.2024205716735044e-17	-1.2003513846037567e-17	-9.304172340693608e-18	-6.192363225843005e-18	4.019792505983387e-18	1.7286721697235527e-17	2.4797063581325646e-17	2.78443135408673e-17	3.277368301794001e-17	3.6883860149877904e-17	3.2130894860939905e-17	1.886747899780715e-17	8.003425837056554e-18	6.744178180616528e-18	1.029218709139722e-17	1.0849595306339105e-17	8.232091726187751e-18	9.588013069092646e-18	1.263333501535155e-17	1.0760905898201138e-17	4.998357964334317e-18	3.0838906124028473e-18	3.5692835715927166e-18	-5.433418069416564e-18	-2.8137410393255504e-17	-4.930734609385312e-17	-5.126874180831833e-17	-4.019428287505863e-17	-3.286803883843826e-17	-3.0560153343230956e-17	-1.585244576614269e-17	1.0738719658668441e-17	2.3177944532629356e-17	4.288459647296599e-18	-2.5509745718129806e-17	-3.3476289035287584e-17	-2.2341936853685575e-17	-2.3378180156475295e-17	-4.6205351820153104e-17	-6.144126390310284e-17	-4.615897802346774e-17	-2.1903763237483426e-17	-2.7344658758461945e-17
89	4.3142626853133656e-17	6.672954148667194e-17	8.402614514220475e-17	8.521006608199879e-17	8.733005819235283e-17	1.0718197898484824e-16	1.3194443278303528e-16	1.3633567815614162e-16	1.2573195987580575e-16	1.3271248624257804e-16	1.6916406581490555e-16	2.0455169213302635e-16	2.0093382288187814e-16	1.6428621754792174e-16	1.3903397411019674e-16	1.4877012439833692e-16	1.718321889357388e-16	1.738020613329887e-16	1.5033343288359021e-16	1.2787409002094852e-16	1.270758062893055e-16	1.4180877008865143e-16	1.5047447195411754e-16	1.4273054785597632e-16	1.2470425269984663e-16	1.1242184704901712e-16	1.1753465785609083e-16	1.323957603095105e-16	1.3135289000582446e-16	9.873627921197348e-17	5.2189171385412176e-17	3.2945419308318e-17	6.088046506336221e-17	1.0489719121152346e-16	1.1868139749244908e-16	9.350980745300157e-17	6.938293495449927e-17	7.809501789197903e-17	1.0186907367865184e-16	9.895966142208681e-17	5.864001475346357e-17	1.7064700187406698e-17	8.588354891477428e-18	2.7247848355975556e-17	4.3408037827001625e-17	4.3316838114902787e-17	3.942732395575049e-17	4.752497410313238e-17	6.254489139990498e-17
90	-1.4357111049853927e-16	-8.83213632232644e-17	-6.247275429676904e-17	-8.013083924973135e-17	-1.1009863506517071e-16	-1.1258620706321315e-16	-8.499848665896713e-17	-5.4665735674482804e-17	-4.220439468438304e-17	-4.2284183987134853e-17	-4.497875171024922e-17	-4.733553401378037e-17	-5.4327787817974735e-17	-6.028458449349327e-17	-5.3555237103099256e-17	-3.213808147017046e-17	-8.307075285262703e-18	4.927857003893017e-18	7.333002505359223e-18	7.831289402689826e-18	9.718631036975293e-18	3.948790635253439e-18	-1.7126029696749385e-17	-4.388035097441145e-17	-5.54291146803435e-17	-4.453977031183549e-17	-2.7755362020213355e-17	-2.819303040410646e-17	-4.9805975703738006e-17	-7.216556335398844e-17	-7.608669604370226e-17	-6.494964527178581e-17	-5.908424752104528e-17	-7.104283519153753e-17	-8.85053462816444e-17	-9.100751210440183e-17	-6.850802035241619e-17	-3.7741606990953276e-17	-2.252948521101187e-17	-2.972552207082701e-17	-4.4855020669011314e-17	-5.0453343862150957e-17	-4.964646155884044e-17	-5.789954675429114e-17	-7.910629735873062e-17	-9.510036778890816e-17	-8.818410894213374e-17	-6.310017596532068e-17	-4.3780435658369317e-17
91	-1.5591270310047425e-16	-1.3063174805190015e-16	-1.073259769853581e-16	-9.838573404375096e-17	-1.0187691563226958e-16	-1.0419140182238255e-16	-9.85097268763189e-17	-8.73422408708601e-17	-7.731821392873052e-17	-6.885868339181174e-17	-6.186636880449788e-17	-5.697873745826556e-17	-5.5510809012186313e-17	-5.596043858411964e-17	-5.624583070974098e-17	-5.673475543351207e-17	-5.916892230777843e-17	-6.433052067392722e-17	-7.022924172497377e-17	-7.517733262021877e-17	-7.731193539707939e-17	-7.594324758401618e-17	-7.116633328461002e-17	-7.060807038691126e-17	-7.581317156170278e-17	-8.589671398572581e-17	-9.156900794026174e-17	-8.937649178813003e-17	-8.274464476098478e-17	-8.080207817261623e-17	-8.45116443560063e-17	-8.681084151252669e-17	-8.214462872801553e-17	-7.593325746281182e-17	-7.390063600297691e-17	-7.187129040778288e-17	-5.99688513865422e-17	-4.036892661872956e-17	-2.6302326950908523e-17	-2.9742662916158627e-17	-4.550367490610412e-17	-5.998682652802894e-17	-6.415174264502675e-17	-6.452942850580802e-17	-6.338487177318517e-17	-6.094849382362898e-17	-5.760115330067435e-17	-5.903814388493937e-17	-6.820060761718787e-17
92	1.955048239279494e-16	1.898387345515365e-16	1.6646874451687234e-16	1.304270961884655e-16	1.1117555432837736e-16	1.2873909087026905e-16	1.742305366692485e-16	2.1766394556067784e-16	2.395495684841107e-16	2.4426484256089317e-16	2.464799476072713e-16	2.449131484908633e-16	2.2521300284588673e-16	1.8563096224966258e-16	1.5216401822591107e-16	1.5507241893660222e-16	1.8996678305986138e-16	2.1927784006970223e-16	2.141466818439644e-16	1.8798295908466774e-16	1.8041377960498812e-16	2.032134570638114e-16	2.2984630027369845e-16	2.333671245983741e-16	2.1665475821680587e-16	2.051583186066035e-16	2.0372075694168152e-16	1.9623416008820513e-16	1.7295669766752133e-16	1.4458363190546784e-16	1.2902498574955975e-16	1.2747429119846618e-16	1.2950363337361427e-16	1.322870805065035e-16	1.3750977023032183e-16	1.4457950319219627e-16	1.4712443781012523e-16	1.4585606029724551e-16	1.4837505568325453e-16	1.52161407460596e-16	1.4507663194249617e-16	1.2247584224258584e-16	9.952314949771688e-17	9.855941614108914e-17	1.1652526200478752e-16	1.3783748388080815e-16	1.5393453953709274e-16	1.7207173271027328e-16	1.985088426764234e-16
93	7.053132344380114e-17	8.558631636205656e-17	8.922685054974221e-17	8.062448407002799e-17	7.150179580979455e-17	7.430347403635278e-17	8.992089939958612e-17	1.107550423936213e-16	1.291986082762811e-16	1.3889211410813295e-16	1.3875319151735497e-16	1.359258298458329e-16	1.3647189493954486e-16	1.414724324566801e-16	1.458974137854965e-16	1.4350697792075094e-16	1.3471572865107477e-16	1.254146382294157e-16	1.205425260825586e-16	1.2336116570699808e-16	1.3254879729682508e-16	1.4406697653793422e-16	1.4803744451484882e-16	1.4168868399493868e-16	1.2911952922035662e-16	1.2286419714109052e-16	1.2972441422657973e-16	1.428781942353356e-16	1.4555245544482177e-16	1.304608135458544e-16	1.0661091515957018e-16	9.361202958983645e-17	1.013961029411012e-16	1.176387353691402e-16	1.2519466534193012e-16	1.1767565651433444e-16	1.0871520829371085e-16	1.1180097519555656e-16	1.235713999307021e-16	1.2997729954381526e-16	1.2102705765946407e-16	1.063523935808514e-16	9.968866434973786e-17	1.070145667715183e-16	1.1774056300171052e-16	1.2222068505178087e-16	1.1982547171291578e-16	1.201937639943237e-16	1.2475203286218885e-16
94	2.3586560807483434e-16	2.1304412945970084e-16	1.923028376880356e-16	1.7866999099879378e-16	1.8982255105050537e-16	2.328185268758609e-16	2.851815860247781e-16	3.0811765208665315e-16	2.7805562772679295e-16	2.1932856174461e-16	1.8069020818402333e-16	1.870481543906697e-16	2.16450555085121e-16	2.272177573149136e-16	2.0677567726227632e-16	1.7656528246015024e-16	1.5859571574193917e-16	1.5279725114836157e-16	1.48849407301697e-16	1.5411287958695502e-16	1.8621886155768108e-16	2.3991599774640863e-16	2.8594829071270664e-16	2.9575073031578826e-16	2.811563636908103e-16	2.6055770324022335e-16	2.344400741235614e-16	1.9271933086147844e-16	1.460943716613892e-16	1.2162704849291243e-16	1.2816321915131485e-16	1.4050407582636877e-16	1.297099870148787e-16	1.0521586954528927e-16	9.587298211854895e-17	1.0678732643655385e-16	1.074548007966232e-16	7.957968542965244e-17	4.5376313167239355e-17	4.180109105573635e-17	7.467347384051586e-17	1.101360957533007e-16	1.192502042573774e-16	9.790325913460607e-17	7.64525878826742e-17	7.484412870340705e-17	9.528283851731474e-17	1.213945763353746e-16	1.3791388622529684e-16
95	-7.95029489502515e-17	-7.410293785348305e-17	-7.494323247403972e-17	-7.05266178466637e-17	-5.999259329283397e-17	-4.8559440927861854e-17	-4.3446192061221517e-17	-4.26138601623714e-17	-4.148500385925672e-17	-3.8964895653745884e-17	-3.562346909762651e-17	-3.4732717381979663e-17	-3.8753671003018244e-17	-4.290271566580837e-17	-4.1592922965188914e-17	-2.5980653275024582e-17	-1.7821295754853283e-18	1.3764412277172569e-17	6.394188219745079e-18	-1.4971276932026007e-17	-1.9837304698298178e-17	6.448923318594007e-19	2.2123403853670787e-17	2.1371626064329275e-17	9.767311996199723e-18	1.8330412619307798e-17	4.305191107782665e-17	4.641959313619188e-17	1.0010633011543314e-17	-3.999416842133127e-17	-6.009578362111685e-17	-4.630483620698378e-17	-3.3473009219273926e-17	-4.7005507629940324e-17	-7.398191520063076e-17	-8.161777383713187e-17	-6.243978226681099e-17	-3.758484529921127e-17	-2.2052737577781595e-17	-1.0862354536693353e-17	8.41939412364642e-18	2.54097128452005e-17	2.1218969665200665e-17	-1.6986788318495351e-18	-2.5029735424517273e-17	-3.218474803816508e-17	-2.8067192746426095e-17	-2.2692881378320667e-17	-1.5021403765954975e-17
96	1.2238547539985604e-16	1.1431296559794822e-16	1.0485422957069355e-16	9.208794099582376e-17	8.172330612667917e-17	8.068121666442728e-17	8.91876732508928e-17	1.0116691820090298e-16	1.1134739590669737e-16	1.161544776680712e-16	1.165900413714201e-16	1.1158609653836418e-16	9.881146380165049e-17	8.00942968028778e-17	6.35441779923666e-17	5.98424260830479e-17	7.207308787056644e-17	8.884168701618004e-17	9.301284563020166e-17	8.206970369242269e-17	7.140001464961334e-17	7.766952488752796e-17	9.733471333917798e-17	1.0879657059654615e-16	9.815850196570183e-17	7.848452354307723e-17	7.167584400337195e-17	8.618598711108615e-17	1.069778941638086e-16	1.1773825065350417e-16	1.1732034913385399e-16	1.1413914857424423e-16	1.0720062015182912e-16	8.853527805802255e-17	6.051164898180831e-17	3.971072995819129e-17	3.8101848383429994e-17	5.0669324570495174e-17	6.179264420149928e-17	6.89799059260767e-17	7.971032691906085e-17	9.573189551519566e-17	1.0466857591771486e-16	1.033259230404413e-16	1.0224460441963955e-16	1.1381151026103653e-16	1.3036334288014524e-16	1.3653538179592137e-16	1.288628571185566e-16
97	2.1966691270115245e-16	2.318982416904923e-16	2.2573176886179594e-16	2.1282970712384088e-16	2.0649927671179904e-16	2.107333033940341e-16	2.1962783015821047e-16	2.2470029650560304e-16	2.2161274440627734e-16	2.0952930186181663e-16	1.9072754888910504e-16	1.6966674465851774e-16	1.5314575964926597e-16	1.4337197765987308e-16	1.3806771286774377e-16	1.303426923413003e-16	1.190410515132562e-16	1.0825542764500626e-16	1.0557842408604169e-16	1.0948205898699943e-16	1.1477377475535905e-16	1.198097768786114e-16	1.2935870341975012e-16	1.4110030816035387e-16	1.467819088288378e-16	1.4504289514258023e-16	1.4351057569489545e-16	1.4697221502529738e-16	1.4740247782488365e-16	1.3510572429210472e-16	1.1381235531273394e-16	1.0034296168173182e-16	9.944275374927388e-17	9.672867495382035e-17	8.042255460023839e-17	6.101804310823036e-17	5.519299867947185e-17	5.983562106314453e-17	6.044698643579145e-17	5.342287375849133e-17	5.414538173133944e-17	7.076924745667702e-17	8.956267566339339e-17	9.185024493428822e-17	7.647457187589674e-17	6.344946769899333e-17	6.305779464734196e-17	6.970810681918309e-17	7.230948814703995e-17
98	3.979350170112107e-16	3.835659292356054e-16	3.730645198022132e-16	3.4220755193904795e-16	2.963121272851789e-16	2.639503061298883e-16	2.5906211304408873e-16	2.5876767885121745e-16	2.4105313391376843e-16	2.084552866335377e-16	1.8735803943920799e-16	1.9061145712825442e-16	2.0538306875487049e-16	2.1361571171858916e-16	2.1225381332541056e-16	2.046482165865472e-16	1.914923295667863e-16	1.814876853539806e-16	1.9162329857915654e-16	2.310226596502631e-16	2.883595068411613e-16	3.405234267879211e-16	3.7486642140768276e-16	3.9433955860847283e-16	3.931648568886126e-16	3.6434298931639865e-16	3.058713001083694e-16	2.3808312748297125e-16	1.8879633757074551e-16	1.6434515156138488e-16	1.5364958037389903e-16	1.5022881937181164e-16	1.589168643270498e-16	1.8277390561982006e-16	2.0375559360830832e-16	1.9883670507175155e-16	1.5356806246273966e-16	8.1821856788647e-17	1.2012259914913517e-17	-2.836083500786377e-17	-2.1512154247375406e-17	2.798902958687908e-17	9.063128578783695e-17	1.3362793628559044e-16	1.512320597772605e-16	1.4687447252529888e-16	1.5412413950574676e-16	1.6687561699937582e-16	1.6925617641467815e-16
99	3.6720653054868953e-16	3.7615162121777426e-16	3.3934514573615387e-16	2.490711601656768e-16	1.4432384846291312e-16	6.86641513295159e-17	2.8147067552038525e-17	8.612382205406687e-18	9.694072452566358e-18	4.0358525933494976e-17	8.677550681822705e-17	1.0695075457162808e-16	8.379520213189916e-17	4.6054465817193105e-17	3.024577088755667e-17	3.054520060310857e-17	1.0017168573158088e-17	-1.8786903207574634e-17	-4.059220031848428e-18	7.937844927939364e-17	1.8511375991480201e-16	2.328785815398837e-16	1.994725336142747e-16	1.3510571803076943e-16	8.974228916592904e-17	8.479783946346867e-17	9.392196121472695e-17	8.529059494751133e-17	4.1640304331741664e-17	-2.6800717942230366e-17	-8.805870576140919e-17	-1.251889594191777e-16	-1.4284656668799542e-16	-1.533683835205864e-16	-1.5758495610071094e-16	-1.4857529873199302e-16	-1.6167584726010859e-16	-2.258977679566374e-16	-3.2506888150902773e-16	-3.8693222920068373e-16	-3.5432407632337216e-16	-2.67068405907439e-16	-2.1013267123291876e-16	-2.0989995325546887e-16	-1.9757901380782457e-16	-1.3604243728072831e-16	-5.595678566795876e-17	-2.973791158510126e-17	-5.992531780825343e-17
100	2.5727251008190297e-16	2.534775205409926e-16	2.606906096756765e-16	2.624113548022554e-16	2.388285499556729e-16	1.92113998275643e-16	1.5305313337418957e-16	1.5426729932044177e-16	1.878193418314985e-16	2.1940254769438616e-16	2.2134896987397304e-16	1.9500818457239045e-16	1.6439270346196416e-16	1.4595908619055403e-16	1.3337261276828472e-16	1.1080971883980459e-16	8.096110078481012e-17	7.219155773721278e-17	1.0416052098101585e-16	1.6001298824840254e-16	2.0460911978397727e-16	2.2402049485071133e-16	2.29237099818452e-16	2.2943095736025954e-16	2.0897915325437203e-16	1.6807722986267437e-16	1.2729233785671084e-16	1.0755997289837769e-16	1.0421139083924376e-16	9.35569312361639e-17	7.067877767166362e-17	5.091245652313933e-17	3.810957211088096e-17	1.979377077546442e-17	-1.08626171123456e-17	-3.61485630249998e-17	-5.222157684000901e-17	-7.248642128944452e-17	-1.1008178265184888e-16	-1.4590503608368864e-16	-1.4388402175816193e-16	-9.604748234944231e-17	-3.346615200174639e-17	1.4821155449631387e-17	5.218812345107269e-17	7.629835637187123e-17	8.592303031679446e-17	7.42733327738966e-17	5.738689613496648e-17
101	-1.4917134517371714e-17	-4.32060061597415e-17	-6.868557806109054e-17	-7.85307410108338e-17	-6.20290848401358e-17	-3.079727290836836e-17	-3.21999254954995e-18	1.1464317849367494e-17	1.825980656850814e-17	1.715043708424847e-17	6.124471930087676e-18	-1.3136012169013095e-17	-3.010631344045494e-17	-4.130527315513468e-17	-5.201684366133836e-17	-6.555696889839652e-17	-7.047462515304286e-17	-5.4982956665188144e-17	-2.672871587455375e-17	-7.314311150930693e-18	-6.227115432987949e-18	-9.391423938113016e-18	-3.119146483504812e-18	1.4108176708238575e-17	2.1870220541384228e-17	1.5183457012814343e-17	2.8173455445471195e-18	-2.436863232372209e-18	-2.0476684076771225e-18	-6.930343672630195e-18	-2.081060854716023e-17	-3.488407296216132e-17	-4.1025188233018775e-17	-4.265328953271328e-17	-5.1514457160764675e-17	-6.866628770093843e-17	-8.078703079572416e-17	-7.364096367775548e-17	-4.86693396510142e-17	-2.4833318826030382e-17	-1.8939522167517558e-17	-2.7037121974273336e-17	-3.5889064082865835e-17	-3.2840550223336026e-17	-2.2329277921497994e-17	-9.465690563327664e-18	4.2686040728672614e-18	1.597267485585694e-17	1.845163400915046e-17
102	3.420452133348456e-17	2.9240635826322614e-17	2.315850290816137e-17	1.7252486013490607e-17	3.0697025650421114e-17	6.705499517773503e-17	1.0266780074312872e-16	1.1307288837421122e-16	9.756917739643849e-17	7.60066159329003e-17	6.243275000397806e-17	5.1636889795557956e-17	3.8212076057126095e-17	2.7539212844474964e-17	2.5630738198596303e-17	2.705687625090495e-17	2.065988707298644e-17	1.1580345023248438e-17	1.4955306081531544e-17	3.618354084703177e-17	6.468057684736898e-17	8.601155851833498e-17	9.873594154445306e-17	1.0364416876920141e-16	1.039325630883933e-16	1.00499673395754e-16	9.61171728831257e-17	8.823448575613273e-17	6.885980181911597e-17	3.566020886879868e-17	8.752721246976959e-18	1.302263359740885e-17	4.243528736547207e-17	6.440070301535206e-17	5.399365451064772e-17	2.6529637292075e-17	8.595996972646268e-18	1.3146351161190512e-18	-2.0590450390328516e-17	-6.818191761257737e-17	-1.0859633312447123e-16	-1.0003484394990429e-16	-4.145132278313161e-17	2.2527212376541348e-17	5.337595950945487e-17	5.5196191181318815e-17	5.94621423673343e-17	7.756854177880654e-17	9.092070717853542e-17
103	5.567039470178748e-17	3.535260849850146e-17	2.0526597505846054e-17	2.64042754415225e-17	4.786081987778849e-17	5.821216459387221e-17	4.421279555755556e-17	2.79501387111713e-17	3.744427038362947e-17	6.78328597404082e-17	8.551506795834056e-17	7.092227584716263e-17	4.4609120505427074e-17	3.6839397492480666e-17	4.8744469527835983e-17	5.4683045389617325e-17	4.251482577367225e-17	2.8763034815656907e-17	2.972246667721982e-17	4.1204591716913866e-17	4.7222297579027826e-17	4.6491267227580875e-17	4.8339970181786074e-17	5.689122579076174e-17	5.95198209680171e-17	5.786407512358001e-17	6.580977868002686e-17	9.04949961191858e-17	1.194070050788466e-16	1.3853630876833675e-16	1.4600048805263795e-16	1.4885489181918363e-16	1.4225082442490208e-16	1.122404870386912e-16	6.575717417505122e-17	2.7075198503565297e-17	1.1808268915164347e-17	1.630381683721528e-17	3.043385986819518e-17	5.306229680136625e-17	7.81276857897122e-17	8.90437487207337e-17	7.682943669281445e-17	6.425895092518147e-17	7.666863866552386e-17	1.1449754073454927e-16	1.4501322082979717e-16	1.437608926071728e-16	1.2161266216541148e-16
104	-1.1675080947962307e-16	-7.955243574644849e-17	-5.550523877328281e-17	-6.319377485592633e-17	-9.396058291162636e-17	-1.1750906288736128e-16	-1.1173448762676474e-16	-8.101192191711368e-17	-4.4680481379880246e-17	-1.7223778718758464e-17	-2.4069713215321714e-18	7.939278143635413e-19	-7.945015747509421e-18	-2.469284577642067e-17	-3.570231848779085e-17	-2.6245201967259264e-17	1.9819328818947646e-18	2.77577259069654e-17	3.093654992610377e-17	1.1007041078797942e-17	-1.7276405433115055e-17	-4.494793625419503e-17	-7.193458504190953e-17	-9.189588585307988e-17	-9.29305697346739e-17	-7.57021605916296e-17	-6.001151938984711e-17	-6.643050112900948e-17	-9.037654557897695e-17	-1.041617607321158e-16	-9.461633455128527e-17	-7.945510583036494e-17	-7.722886499019645e-17	-8.050487942162143e-17	-6.313390385361627e-17	-2.3538097518442508e-17	1.5287137697326242e-17	2.905486073622375e-17	2.2464762441617225e-17	1.3546406078410665e-17	5.935169052663358e-18	-1.2206722261471995e-17	-4.0143524875015273e-17	-5.678894258131444e-17	-4.833128913339208e-17	-2.7615529699949017e-17	-1.9058862115671216e-17	-2.994632560353444e-17	-4.23998596645765e-17
105	-7.793621906065169e-17	-5.188884016110343e-17	-2.8568109341533725e-17	-1.798615324111165e-17	-1.8237676032262965e-17	-1.7902305156588443e-17	-1.450039439672489e-17	-1.7285954777955242e-17	-2.6892455719226335e-17	-3.302415726357303e-17	-2.7738200491224067e-17	-1.7405442769932794e-17	-1.0945240116043698e-17	-6.441832726238087e-18	4.946614800535527e-18	2.1065214553398196e-17	2.761200538705952e-17	1.6645078156220876e-17	-1.4788064029359208e-19	-9.911220655722865e-18	-1.3560456626320623e-17	-1.8024858213064443e-17	-2.5210022386888593e-17	-2.484708482628437e-17	-1.906149699268035e-17	-2.0095686109596314e-17	-3.2999523207058266e-17	-4.597851174807062e-17	-4.280773726722514e-17	-2.4943645806171932e-17	-7.43405410978266e-18	1.9976009129201148e-20	5.1458367233124236e-18	1.5192296526039656e-17	2.7562286334144544e-17	3.579687809821225e-17	4.377997733585552e-17	5.678492772306939e-17	7.055029648267628e-17	7.06986890424772e-17	5.391354355011543e-17	3.6641193972905514e-17	3.8738180648020215e-17	5.43994517413285e-17	6.012797204659201e-17	4.397260950380021e-17	1.7045379207680024e-17	-1.2398614874744976e-20	-3.0221060332535745e-18
106	2.503704490383188e-16	2.5342180229279854e-16	2.6171124167652106e-16	2.6953913272026766e-16	2.765342516962362e-16	2.8858288368668742e-16	3.0513039586993655e-16	3.1382733201163426e-16	3.09759266860372e-16	2.977130678930425e-16	2.94547973328107e-16	3.057309085649661e-16	3.174828101790269e-16	3.122059236932118e-16	2.9154864679511844e-16	2.737884961171485e-16	2.71599005526416e-16	2.8145442859896135e-16	2.904668246125507e-16	2.941806168792661e-16	2.9932321923712083e-16	3.098240937083524e-16	3.2194483890255966e-16	3.2640810310430765e-16	3.2986090156707977e-16	3.3144151773127626e-16	3.2730621576047915e-16	3.1180421414640136e-16	2.85033762842484e-16	2.552933602902194e-16	2.373567755333399e-16	2.4024576303996526e-16	2.557325509424821e-16	2.6156313328747885e-16	2.4303623024393333e-16	2.1214000046113614e-16	1.967226011948324e-16	2.1088125553979093e-16	2.3660118266949354e-16	2.4848253945382193e-16	2.434006022836824e-16	2.413887830952583e-16	2.562025378630619e-16	2.667403832182769e-16	2.655444987126974e-16	2.5176751484735315e-16	2.4755283308555215e-16	2.5929636519817473e-16	2.716622140987325e-16
107	3.3067545768671636e-17	4.6725316088662934e-17	3.843401761287329e-17	2.820075851022481e-18	-2.1450497690420856e-17	2.3270119894133533e-18	5.520958907835224e-17	8.626259849785316e-17	6.867557431351817e-17	4.073749771202904e-17	4.913721073127465e-17	8.753073796572467e-17	1.0151128709289885e-16	6.400755335721738e-17	1.0710044662442324e-17	-2.3634039081977682e-18	3.226287771704444e-17	7.279136448088829e-17	8.047608812678082e-17	6.314529577100033e-17	5.4523653728407784e-17	6.205445051168557e-17	7.40235252644743e-17	7.926057890257963e-17	9.664801574767023e-17	1.4070891374241167e-16	1.9032365139750154e-16	1.961036086132242e-16	1.3864545510025554e-16	5.445152108990345e-17	1.2955595249066668e-18	1.1972576069215506e-19	1.9286407540490466e-17	1.7757909302086864e-17	-1.116974013877336e-17	-4.0801314668547656e-17	-4.5809069399375445e-17	-2.9728208028943434e-17	-8.979270287422365e-18	1.2195588333574614e-17	4.107939385658428e-17	6.911997691697422e-17	7.147228691022445e-17	3.8357765002760783e-17	-5.0832543660633086e-18	-1.721356065197695e-17	1.1433960247301944e-17	5.1057864230563125e-17	7.074670298185413e-17
108	2.314314784192476e-16	2.0675194428515794e-16	1.8341470800290814e-16	1.7491049624494705e-16	1.9292757267253734e-16	2.3209381378409614e-16	2.6890663634932413e-16	2.8274849888368183e-16	2.691060564934843e-16	2.470897104677509e-16	2.3736314048647085e-16	2.4413918441042696e-16	2.5320642872927123e-16	2.4985143456426493e-16	2.3570013150901423e-16	2.2081863849527196e-16	2.1175782400105958e-16	2.1013343673063433e-16	2.154328461171508e-16	2.2881621384884844e-16	2.4576832528169656e-16	2.594096269288072e-16	2.690370131479529e-16	2.733607088959669e-16	2.753317933862671e-16	2.727918861911525e-16	2.639718136636593e-16	2.4879861521388156e-16	2.240254818243674e-16	1.9287766735826067e-16	1.6506626392849767e-16	1.5597363558173247e-16	1.7040196800266787e-16	1.9404468171467261e-16	2.058006673308409e-16	1.93079113152256e-16	1.6511278464258805e-16	1.428926509596613e-16	1.3374127541629836e-16	1.325675668307867e-16	1.3274138643737757e-16	1.4048171704084317e-16	1.5720689610025178e-16	1.663547764975968e-16	1.5595228643419365e-16	1.4035412900575603e-16	1.526394230026379e-16	2.0441205420579464e-16	2.5527118851151146e-16
109	1.623434591907931e-16	1.4899425642958505e-16	1.0532447954045444e-16	7.677544117062434e-17	8.979106758081265e-17	1.257922404232371e-16	1.5223416235826775e-16	1.5280666908125018e-16	1.398726476520985e-16	1.3095275150439547e-16	1.3819008009207658e-16	1.6256105624638643e-16	1.891133956375272e-16	1.9644150340147166e-16	1.8422904134628808e-16	1.763695312552367e-16	1.8919191369295725e-16	2.0625111839644365e-16	1.9541217293032832e-16	1.5587648612238424e-16	1.299452433634715e-16	1.4960269939433245e-16	1.989100664965924e-16	2.2844554202296103e-16	2.1820415784660082e-16	1.9224540762982272e-16	1.8332199826362164e-16	1.9026891476896091e-16	1.8323068522169732e-16	1.4259476069469894e-16	8.846206696608344e-17	6.043435031765252e-17	7.484193576827127e-17	1.0883893307499586e-16	1.2213820381776133e-16	1.0355649529197716e-16	7.968108212762473e-17	8.218902197751775e-17	1.0894247175219822e-16	1.2563388077127022e-16	1.0806988418889428e-16	7.012276690201753e-17	4.604282765596895e-17	5.170107043161967e-17	7.98045236928943e-17	1.1490679602267586e-16	1.503704745872621e-16	1.7589201506312454e-16	1.7704375556165997e-16
110	2.4256906107730527e-16	2.1498890453975416e-16	1.9558637919290263e-16	1.7995282529927882e-16	1.737663208417554e-16	1.8696025391124774e-16	2.1980852765176455e-16	2.532570502831899e-16	2.660995776765597e-16	2.5449429212146804e-16	2.358265404136313e-16	2.2594950192258783e-16	2.230412281013575e-16	2.1722319459185934e-16	2.1006397685341615e-16	2.115684440862008e-16	2.231508688013935e-16	2.3416141275717633e-16	2.356566001254218e-16	2.3585994903358505e-16	2.4315278002569074e-16	2.508098370934021e-16	2.4335750602678523e-16	2.3277073259457673e-16	2.3511704035843537e-16	2.608302099904725e-16	2.847906616453469e-16	2.781145811778087e-16	2.399659710249659e-16	2.0103772492578902e-16	1.845488874801809e-16	1.8690240384499438e-16	1.9323582851975783e-16	1.9906596802175998e-16	2.0732043687356963e-16	2.135848321937292e-16	2.1083917991753942e-16	2.0761676334173835e-16	2.1723982028618369e-16	2.362306821558272e-16	2.385418101770298e-16	2.1137419714237484e-16	1.7243162833899748e-16	1.6542680758012878e-16	1.9478499473105367e-16	2.375401066436557e-16	2.659077060182709e-16	2.741143764316342e-16	2.685280128189906e-16
111	2.766874462467524e-16	2.38493834209448e-16	2.0706539083204386e-16	1.871778590381669e-16	1.8542414443250274e-16	2.0250992196523736e-16	2.310716386626114e-16	2.539534264304566e-16	2.578093577633952e-16	2.4470852194865767e-16	2.358144453076023e-16	2.4595984824401075e-16	2.6576545909902915e-16	2.68772181927377e-16	2.455452090269532e-16	2.1901882204123397e-16	2.2058800009107702e-16	2.53124427098347e-16	2.8293782833212634e-16	2.7926798042341145e-16	2.4897767389787605e-16	2.280599236131443e-16	2.385191390152049e-16	2.6672692860360537e-16	2.7939248087967767e-16	2.670946292356898e-16	2.446317167500156e-16	2.315820278156218e-16	2.2918545491837776e-16	2.263148917489757e-16	2.1847926968555793e-16	2.1067332652651145e-16	2.022579971064682e-16	1.859694248571777e-16	1.620419909695369e-16	1.4942710030555036e-16	1.6381247635437595e-16	1.97712403906499e-16	2.2274975512997165e-16	2.23357137826509e-16	2.0876430609311958e-16	1.9666467400889012e-16	1.8673468382175935e-16	1.7491583280892153e-16	1.67016073034122e-16	1.7981865369081993e-16	2.132256507466888e-16	2.4305721449822555e-16	2.448952949729069e-16
112	1.8770031908140773e-16	1.7922607443990848e-16	1.5484939573582527e-16	1.4054627959871446e-16	1.5123174754706043e-16	1.7547664987398862e-16	1.9485456246946543e-16	2.084342661218913e-16	2.1730001998422246e-16	2.1817536456482345e-16	2.0390535908822137e-16	1.7659353868881657e-16	1.5271050718211487e-16	1.4438111366543676e-16	1.4464188391033559e-16	1.3995956541405634e-16	1.3116461960545112e-16	1.2882743756268965e-16	1.3424684617731637e-16	1.3708065989792545e-16	1.2963901837503568e-16	1.2355064079525156e-16	1.3323370448928804e-16	1.6771467991170846e-16	1.9289264072182874e-16	1.9700413896396167e-16	1.872090450187767e-16	1.8031197808183006e-16	1.8315459362277073e-16	1.9046728717394566e-16	1.919855427038154e-16	1.8298742719546154e-16	1.6543430065948382e-16	1.444224752029402e-16	1.278052253198843e-16	1.1681477903935903e-16	1.0504317015667248e-16	9.052620283220326e-17	8.278101232209202e-17	9.825162877933471e-17	1.3701009828028945e-16	1.7596312524863624e-16	1.8677087849131793e-16	1.827240981565525e-16	1.6895119006861206e-16	1.7248294807367085e-16	1.8946877520952528e-16	2.067627488046914e-16	2.11951377689134e-16
113	-8.415549989785881e-17	-9.500819335802949e-18	5.676493150256405e-17	6.282181953646476e-17	2.042917028014892e-17	-8.617337339187052e-18	1.2928502447440321e-17	6.32447840255839e-17	1.058690739974182e-16	1.2921799175898062e-16	1.4197902086118157e-16	1.4625065325536157e-16	1.350235119600677e-16	1.1247118654529483e-16	1.005184783472277e-16	1.1362105302235903e-16	1.4171170637421594e-16	1.620845162287815e-16	1.6512239683604074e-16	1.5550596183945925e-16	1.431244320848473e-16	1.3225220292566037e-16	1.2626856205683573e-16	1.1799073322598473e-16	1.0895677401842242e-16	9.729748965341845e-17	9.370776562970642e-17	1.0237464032524975e-16	1.107134861826622e-16	9.736422338233174e-17	6.489021871628271e-17	4.4679139876780506e-17	6.481660764122009e-17	1.1083506730402964e-16	1.4148039578132177e-16	1.3657220818625107e-16	1.2402658720171189e-16	1.353907078307121e-16	1.6533822362724628e-16	1.7725468296270317e-16	1.5365112493664077e-16	1.1801335329016576e-16	1.0617713330826919e-16	1.1563920269230428e-16	1.2476116825325877e-16	1.2064095930880227e-16	1.1717154609579515e-16	1.26413150796238e-16	1.3695242209619622e-16
114	-9.049876107096711e-17	-7.031762685508295e-17	-5.575630857683389e-17	-5.492165707856583e-17	-6.066841060311612e-17	-5.897977337751513e-17	-4.8518867733115045e-17	-3.8858005996405285e-17	-4.332298234995233e-17	-5.937153982227139e-17	-7.71489994656464e-17	-8.417119049612038e-17	-7.864844628698578e-17	-6.793097421193874e-17	-6.588699582379589e-17	-7.903054857994184e-17	-9.982832790702001e-17	-1.1352191064619767e-16	-1.147114334198097e-16	-1.1210857313053593e-16	-1.1646331318835546e-16	-1.2779826657983198e-16	-1.3438725241235583e-16	-1.2742611558732022e-16	-1.098710377250938e-16	-9.52953526487797e-17	-9.031173045569365e-17	-9.091808412379613e-17	-9.182869245718445e-17	-9.244502500156956e-17	-1.0075373877289431e-16	-1.1854782852424967e-16	-1.3697344066840424e-16	-1.4499828664187548e-16	-1.3955112480119802e-16	-1.335987500909469e-16	-1.4003108096581987e-16	-1.606470848761287e-16	-1.8102298848912778e-16	-1.8300026947955145e-16	-1.6450262873911932e-16	-1.4172561149736325e-16	-1.355972345028665e-16	-1.4762469207221743e-16	-1.5876529303285385e-16	-1.4562258300615482e-16	-1.1130588048909056e-16	-8.009726820059798e-17	-7.231816003330005e-17
115	1.2770180337007942e-16	1.143771491860999e-16	1.1722948932029666e-16	1.2606527646653848e-16	1.3014724814431647e-16	1.299815530873698e-16	1.349458194265899e-16	1.5184613017321818e-16	1.7815685137761614e-16	2.0035447051361262e-16	2.0412569723892563e-16	1.86045854152953e-16	1.5578809487497177e-16	1.2893714207774302e-16	1.1564383658889607e-16	1.1556438274937397e-16	1.2222100650867504e-16	1.2693809860150672e-16	1.2413114134926582e-16	1.1920268948958728e-16	1.189143484986531e-16	1.2610346705640918e-16	1.3290768362034102e-16	1.3968814229027398e-16	1.431524038507399e-16	1.4943418424726895e-16	1.5924058342871105e-16	1.6628589272434685e-16	1.6427739263606826e-16	1.6172373748368215e-16	1.6741199973106815e-16	1.7866361401248562e-16	1.7838028472826431e-16	1.510012020604117e-16	1.0882129614366944e-16	7.478772300094012e-17	6.451551208310014e-17	7.600488190427341e-17	9.467383715580234e-17	1.1097424413697553e-16	1.2013843448899876e-16	1.230188988733847e-16	1.1931832261164013e-16	1.1785923974159236e-16	1.2127858668453287e-16	1.3758397478126374e-16	1.6464017510687837e-16	1.9131564141174527e-16	2.0016657649245599e-16
116	8.60468245745281e-18	1.2403428056698036e-17	2.321788457809279e-17	2.800785496064413e-17	2.469349417749524e-17	2.4619632354300877e-17	3.212467029261134e-17	4.352899312457062e-17	4.9878018852630405e-17	5.1107732492125956e-17	4.772290546919204e-17	4.142458435510516e-17	3.604390771191723e-17	3.880468282474642e-17	4.376268567708191e-17	3.868263583239836e-17	2.16150682739001e-17	1.0777116229791779e-17	1.8108904017002395e-17	2.8459056208411255e-17	1.6212054775622692e-17	-2.055642105273179e-17	-4.941314410338221e-17	-4.240830005742769e-17	-5.295504457885496e-18	2.7214166372961128e-17	3.3736309630472074e-17	2.255303603719744e-17	1.2774408123877935e-17	9.931796873957775e-18	5.039803572331171e-18	-7.352479385016411e-18	-2.529032704127466e-17	-4.647996253201682e-17	-6.727548636120419e-17	-8.025417707693659e-17	-7.679585917471175e-17	-5.971612704073168e-17	-4.370540517179982e-17	-3.755142015834418e-17	-3.711866206083763e-17	-3.594742141616087e-17	-3.715196248099918e-17	-4.285174761778996e-17	-4.8147622411297084e-17	-4.2064577933398796e-17	-2.584004848390669e-17	-8.685116119362007e-18	2.6982323275990725e-18
117	2.758898541234722e-16	3.124878924966617e-16	3.292481338288453e-16	3.1382341008623094e-16	2.80693442928149e-16	2.557640878673402e-16	2.511958695527941e-16	2.622743860139058e-16	2.7756027030104674e-16	2.865723346752664e-16	2.7849334832452447e-16	2.4520421536712374e-16	1.9325787168677288e-16	1.4765520700952013e-16	1.2843784513281187e-16	1.2669073747908082e-16	1.1831261019308206e-16	1.0020000613089383e-16	9.354946318780932e-17	1.1455256141323407e-16	1.485342606899537e-16	1.706943014387984e-16	1.745502017950796e-16	1.7685053339932116e-16	1.8563940128069855e-16	1.9653227810291731e-16	1.9939240059961308e-16	1.9231232547908397e-16	1.7574497622491707e-16	1.5093216103743682e-16	1.22248501984486e-16	9.746965108248367e-17	7.339327307405018e-17	3.6696099610916185e-17	-1.050541835518467e-17	-4.4664962852189294e-17	-5.0066944675302905e-17	-4.099820695735246e-17	-4.9054600133093655e-17	-7.188825380789396e-17	-7.359013201631869e-17	-3.325940569970603e-17	1.7870461079998387e-17	3.916217104759998e-17	3.110239913388219e-17	3.09623144383543e-17	5.4658778462907646e-17	7.778286113494417e-17	7.184093143381396e-17
118	1.517611554068581e-16	1.374963733612688e-16	1.2825023416680203e-16	1.2222837324271746e-16	1.0450430047513229e-16	7.073688034176324e-17	3.348430147464001e-17	8.4057981236633e-18	-1.1927166021390713e-18	1.4866160201189982e-19	3.5976203487945745e-18	-2.54884788632999e-19	-1.8041414273883964e-17	-4.313745130544056e-17	-5.917084012351217e-17	-5.416234226761271e-17	-3.434330260266627e-17	-1.601670258987471e-17	-8.607723857901943e-18	-7.544121215650798e-18	-8.08165361232075e-18	-7.762706171632379e-18	-5.476769527610685e-18	9.714684104083968e-18	3.06082004795092e-17	4.292077554333769e-17	3.6276690326889266e-17	1.8443432113740583e-17	-2.613191654231222e-19	-1.8962190083689922e-17	-4.842249355348625e-17	-8.86510612293204e-17	-1.2410458683010679e-16	-1.4351724208387715e-16	-1.506371161604389e-16	-1.619763091680147e-16	-1.8640685842199573e-16	-2.1511043543158425e-16	-2.31347258731443e-16	-2.2084984618471952e-16	-1.8488240478439805e-16	-1.4334885551442548e-16	-1.2550479757522725e-16	-1.3597146249629807e-16	-1.5241222896343664e-16	-1.47482563578116e-16	-1.2099219799340796e-16	-9.790527903369369e-17	-9.660944428977295e-17
119	1.3629322870877354e-16	1.3135639850494562e-16	1.2634877188112668e-16	1.317017772458998e-16	1.4147239221791142e-16	1.4467928798192434e-16	1.4366263082250905e-16	1.5264643232652732e-16	1.7154487524611117e-16	1.808580202860599e-16	1.6586058210595135e-16	1.3042168878336472e-16	9.58698982020218e-17	7.888030065450868e-17	7.621690874985762e-17	7.371161266834569e-17	6.91665089694172e-17	7.196940018811636e-17	8.570699757409018e-17	9.754531940247408e-17	9.249985829268937e-17	7.84381989652387e-17	7.679962514151162e-17	1.0565996405049298e-16	1.3690239205129343e-16	1.514216734766637e-16	1.4702999390329628e-16	1.381929001872452e-16	1.3443987797468595e-16	1.3092025598698336e-16	1.2299213329398082e-16	1.1515833076166087e-16	1.0913566759899652e-16	9.660605558478338e-17	7.365565747084834e-17	4.956880531532033e-17	3.3782631051283576e-17	2.6975671337428335e-17	2.4336402349077864e-17	2.861770716287811e-17	4.685198195799792e-17	7.307198428214443e-17	8.842937501184498e-17	9.526486826520753e-17	9.851133376133266e-17	1.1793649263460836e-16	1.458538324736002e-16	1.6254865593269097e-16	1.5735980677625995e-16
120	4.248656825230842e-17	6.856160687488123e-17	9.049636489413142e-17	9.752962979406418e-17	9.487669508997074e-17	9.770963139883576e-17	1.0599655376740174e-16	1.0493854883310775e-16	9.374049527291487e-17	8.854847403844199e-17	1.0259036530894241e-16	1.280580877629405e-16	1.4635553730958095e-16	1.5271474694082924e-16	1.5709639463550868e-16	1.62308127217834e-16	1.6004941290264103e-16	1.4560703537483441e-16	1.304338759774434e-16	1.2792107283770893e-16	1.3281483935407983e-16	1.3103286178356763e-16	1.1724618286872025e-16	1.0585980925162062e-16	1.0472398916238277e-16	1.0621491639858102e-16	1.0258593827297221e-16	9.867973125050266e-17	1.0291003940101334e-16	1.110326288877199e-16	1.1046398714570544e-16	1.0058385078437191e-16	9.64558062329084e-17	1.0243601200030587e-16	1.1016321563768557e-16	1.0874663333711467e-16	1.0698279548419108e-16	1.1374139449349317e-16	1.2377019149975928e-16	1.2378869967051353e-16	1.1271392693418305e-16	1.0638492606355028e-16	1.143927776762243e-16	1.2580820891294055e-16	1.2515291113215105e-16	1.1236545969334972e-16	1.000360571353121e-16	9.844886753956015e-17	1.0295731606249891e-16
121	-1.5100456973040272e-16	-1.2568819287790316e-16	-1.0672140860546355e-16	-1.1756226729519094e-16	-1.4833846193764972e-16	-1.6374010315629343e-16	-1.4928295265900817e-16	-1.2263188132248576e-16	-1.0424347103131964e-16	-8.926049798095547e-17	-6.218671738873184e-17	-2.4073159647758528e-17	9.516736346267638e-18	2.5867040006307835e-17	3.123644817971873e-17	3.512028520493489e-17	3.49337530526711e-17	2.0274676106526743e-17	-7.57902711308901e-18	-3.5368106002131816e-17	-5.0466777593881416e-17	-5.4515168075633236e-17	-5.495211399480142e-17	-5.626126257043179e-17	-5.227382900849643e-17	-4.39381457738709e-17	-3.24783903178643e-17	-2.1347779104370318e-17	-1.2400992141567118e-17	-6.3451166993102474e-18	-6.953113388911563e-18	-1.8144790720204816e-17	-3.232852949559461e-17	-3.711644184878547e-17	-2.3317243354411826e-17	1.6057844064392994e-18	2.850488219992451e-17	4.674474404320887e-17	5.526642869142425e-17	5.15872360900627e-17	3.38923073861937e-17	7.205649775152355e-18	-1.1797069671981706e-17	-1.5173734845587153e-17	-1.0678953244071957e-17	-2.232338712342146e-17	-5.882110056730091e-17	-1.0144525261231075e-16	-1.1843801027541848e-16
122	-3.860764447468673e-17	-1.2601035326647445e-17	2.092039924307637e-17	3.057323991740857e-17	1.140116202236013e-17	-8.332955777714372e-18	-8.436998672698914e-18	6.812152418948663e-19	4.7201546163786876e-18	9.58909472444181e-18	3.0843442968411605e-17	6.526056949903686e-17	9.161676674517155e-17	9.90924508534255e-17	9.948038466224558e-17	1.0412936887989818e-16	1.0774048801832959e-16	9.778321373904499e-17	7.822220471139116e-17	6.517582528274873e-17	6.275796571833603e-17	6.081920934438984e-17	4.9326604964078214e-17	3.880481676489347e-17	3.519768678407468e-17	3.6094560202933466e-17	3.590796961558881e-17	3.655536110960426e-17	4.335380136025976e-17	5.537426745234585e-17	6.233023548646697e-17	6.024784143364217e-17	5.948893645625666e-17	6.331579908669519e-17	6.876121352242752e-17	6.866343877443988e-17	7.345653904312295e-17	9.006024624389906e-17	1.0897710572414882e-16	1.1115445031025737e-16	9.288890132560125e-17	7.524963345236658e-17	7.665151961271071e-17	9.218596194554348e-17	9.221897485300628e-17	6.710235325513734e-17	2.7813085146558975e-17	1.1247986001990498e-20	-8.680145567341494e-18
123	-1.3341189059113468e-16	-7.426183829564326e-17	-1.3236588841709057e-17	7.072416061697495e-18	-1.561708947678921e-17	-3.227030503456068e-17	-7.112594644106863e-18	4.310066964124484e-17	7.796667566184565e-17	8.508065509737059e-17	8.628184629418366e-17	1.0082473488481745e-16	1.1961844082102813e-16	1.272785436161241e-16	1.2635040500372712e-16	1.318041427129248e-16	1.4799731696810314e-16	1.607166892815534e-16	1.5981852656472251e-16	1.4903378711473523e-16	1.3565952612912541e-16	1.1888015735113632e-16	9.725331314850602e-17	7.8951534139451e-17	7.71096093606107e-17	9.253077318948832e-17	1.1525965403053044e-16	1.2997767790810402e-16	1.306841764519203e-16	1.1973450484335377e-16	1.0396111190655037e-16	9.480357305691976e-17	1.0497649397936804e-16	1.2831343421423112e-16	1.501562698772331e-16	1.5798371436690286e-16	1.6691590685256517e-16	1.8691444607320488e-16	2.046482124060206e-16	1.9240986353118135e-16	1.482413891584337e-16	1.1063475718992952e-16	1.1830983625833966e-16	1.6109829134615547e-16	1.912410356477004e-16	1.8123771540923464e-16	1.434925351440718e-16	1.131240519409618e-16	1.0033702167959702e-16
124	1.8995984808134547e-18	1.0995275473294922e-17	1.2291078895822775e-17	1.3127352614933713e-17	2.0512255231967486e-17	3.602100912356509e-17	5.624680489076411e-17	7.811293623214542e-17	9.795008447674128e-17	1.0868692254889999e-16	1.026900024600157e-16	8.664483795835204e-17	7.82213700094484e-17	9.014006101891451e-17	1.1298822302677657e-16	1.255758631574489e-16	1.2512294272926883e-16	1.3073242636512687e-16	1.5366479196947094e-16	1.7827702944402294e-16	1.7546157983726222e-16	1.4530693249959647e-16	1.176412777866259e-16	1.1508062094444592e-16	1.278465695265261e-16	1.3051761191788224e-16	1.1983736679953855e-16	1.1459058386578967e-16	1.2032514890366444e-16	1.2175165078793683e-16	1.0691613949382424e-16	9.30303249862629e-17	1.0413300211812034e-16	1.2989419327831823e-16	1.4106344816386127e-16	1.282092468158548e-16	1.2294499941945692e-16	1.4960656085540426e-16	1.8932591972897148e-16	2.0170665477069346e-16	1.7402819190246254e-16	1.440800451235611e-16	1.4811017115357972e-16	1.7486736785252377e-16	1.8683481099046217e-16	1.7121591977381585e-16	1.5248344582974277e-16	1.5873895694841818e-16	1.8050295396668137e-16
125	-3.518636147135709e-17	-1.9987598937274676e-17	1.1738957237017085e-17	3.6650479021285834e-17	3.1839817026629826e-17	3.2277936013055644e-18	-2.0570514161941193e-17	-1.992903353372538e-17	-7.304735265473617e-18	-8.848700726001046e-19	-2.9774795591134773e-18	7.482720900543464e-19	1.2212414854950135e-17	1.7898543311582092e-17	1.479810153698175e-17	1.3771422366001339e-17	2.2392026721787306e-17	2.8967202521321466e-17	1.929042606585015e-17	4.361746613921045e-19	-5.43689575523482e-18	6.6872887201715694e-18	2.0233172290521804e-17	1.5471640493227666e-17	9.366762112314953e-18	1.4596151470113608e-17	2.2759420682919134e-17	1.3663746385650492e-17	-1.2811260597019284e-17	-3.259892331807518e-17	-2.8702048392110704e-17	-1.0718571050399796e-17	4.795095872110705e-18	2.6330833104360365e-17	7.182827025710304e-17	1.3274139452751352e-16	1.7239821148047035e-16	1.650827119891896e-16	1.257361786785985e-16	8.975768373413293e-17	7.414461678735104e-17	6.704755619867359e-17	5.519521129050101e-17	3.5742328901877094e-17	2.3785155343850378e-17	2.2243384777922903e-17	2.9355418378979066e-17	4.312045825805979e-17	5.767757951167656e-17
126	-1.527066580370725e-16	-1.262546836878758e-16	-1.1340998200530435e-16	-1.195855886095228e-16	-1.336317113454383e-16	-1.41877751109753e-16	-1.4009221728157814e-16	-1.340984843972091e-16	-1.2944004576716894e-16	-1.2494139022308351e-16	-1.1835803128450645e-16	-1.1171921474959325e-16	-1.0850215007394175e-16	-1.0875548242969234e-16	-1.0727020182538348e-16	-1.024390428332259e-16	-1.0092591050436393e-16	-1.1108693400217313e-16	-1.296161954399835e-16	-1.4485096625457298e-16	-1.4738269580789084e-16	-1.3999218920967456e-16	-1.314682125997203e-16	-1.2954193007255716e-16	-1.3088231723116118e-16	-1.3165131153123152e-16	-1.3203239568057169e-16	-1.374172089108397e-16	-1.4636257214718372e-16	-1.521946339105947e-16	-1.4778317619361883e-16	-1.3586741196668708e-16	-1.2497039022173962e-16	-1.1645669595845644e-16	-1.0586433703681194e-16	-8.604935043144572e-17	-5.742532470139296e-17	-2.954809579796884e-17	-1.2550527169272464e-17	-1.6057858534989788e-17	-3.95156885360315e-17	-7.036282703683439e-17	-8.726576973976907e-17	-8.349128325088303e-17	-6.990409891907754e-17	-6.825718194677826e-17	-8.35030714956654e-17	-1.0142008834675904e-16	-1.0256789523697525e-16
127	-1.9372965208041958e-16	-1.723018627782025e-16	-1.366462666793592e-16	-1.1492961720131872e-16	-1.2323242551537054e-16	-1.447786254867618e-16	-1.527622829029273e-16	-1.363478660067418e-16	-1.0130831150182838e-16	-5.669331118733479e-17	-1.2017829462628763e-17	2.141670314490789e-17	3.898090017488106e-17	4.7612080351995714e-17	5.748048625570645e-17	6.542725868348514e-17	5.836638440040018e-17	3.303033664695687e-17	7.42332891256937e-18	-2.1466788741617267e-18	-5.085597127271343e-18	-2.5773097213543513e-17	-6.507856564265435e-17	-9.079189725784635e-17	-7.41616235251775e-17	-3.076045984733238e-17	2.2027525577545572e-18	5.9262492494638014e-18	-4.542690032924055e-18	-6.1712815868758265e-18	-5.958603854209253e-19	-4.371425179407782e-18	-1.6915799848210913e-17	-2.448807549601738e-17	-1.7551508726278027e-17	-7.648384236443397e-18	3.504745760661478e-18	2.0223835594516838e-17	4.325015904107134e-17	5.3838035413146547e-17	3.565530554618763e-17	2.318630725242016e-18	-1.3088600408408587e-17	-1.205257119869681e-19	1.770911477419372e-17	1.107351342072074e-17	-2.139976752254694e-17	-5.826122804016532e-17	-8.045722396640618e-17
128	1.0398739084703184e-16	1.1108887411003977e-16	1.2452392668103097e-16	1.3293767447483431e-16	1.27723618788626e-16	1.1361694508267784e-16	1.0339893206045889e-16	1.0254263439739869e-16	1.0055554814042064e-16	9.364737241509112e-17	8.997296957435555e-17	9.796969762058828e-17	1.1544108210808597e-16	1.29169173952821e-16	1.339190357774196e-16	1.3216469983606963e-16	1.2489879188480597e-16	1.0883027701531173e-16	8.518485262776808e-17	6.416787565917612e-17	5.9515654470087e-17	7.10374091148362e-17	9.005273374439825e-17	1.0137291330254303e-16	1.1021041818105114e-16	1.1801484860121857e-16	1.2402719692680036e-16	1.232453984262599e-16	1.1502987446767986e-16	1.0358953140926964e-16	9.599603262015788e-17	9.510817832618386e-17	1.0129209716025189e-16	1.1889154176820713e-16	1.4505671688088802e-16	1.7077031779976606e-16	1.8047510157475744e-16	1.6631334080647831e-16	1.3892572557451416e-16	1.1855231735130803e-16	1.201950930295581e-16	1.3736767340414603e-16	1.5058512721027317e-16	1.3711434312821516e-16	1.0354740279492734e-16	7.185498472866138e-17	6.675640070355344e-17	8.796186009968255e-17	1.157809042775239e-16
129	-2.4867538402100964e-16	-2.3252202636848583e-16	-2.1602806903255044e-16	-2.0979167510238697e-16	-2.151514856914997e-16	-2.2261566547917807e-16	-2.2334052953911147e-16	-2.1802843766059946e-16	-2.1103477981572269e-16	-2.0509255372202823e-16	-2.0273698529376208e-16	-2.0539311124382083e-16	-2.0985261780078193e-16	-2.0936409191925314e-16	-2.0117884328301e-16	-1.9209284292492162e-16	-1.9271607114506027e-16	-2.0533060885391553e-16	-2.1769267261115968e-16	-2.2153249683844588e-16	-2.207211466482138e-16	-2.2175009546907347e-16	-2.244315605541017e-16	-2.210136225883455e-16	-2.127973440847973e-16	-2.0919320654397838e-16	-2.1217283497550857e-16	-2.104684005795653e-16	-1.957973148139285e-16	-1.7442955036677653e-16	-1.6186511724775756e-16	-1.6337864854336033e-16	-1.6554669304925503e-16	-1.5752096312215408e-16	-1.4282093622167112e-16	-1.3177355849147992e-16	-1.2332857767504045e-16	-1.109009307476973e-16	-9.535694968189563e-17	-8.804559438090647e-17	-9.782328595309731e-17	-1.1703283674010617e-16	-1.291082314398649e-16	-1.2959947989472473e-16	-1.2582463622079659e-16	-1.2802153698869502e-16	-1.3426078781584005e-16	-1.3524778341059438e-16	-1.2545581763294538e-16
130	9.583756760301603e-17	1.1870862467886297e-16	1.3007715258952805e-16	1.2989182867352057e-16	1.1928698148181655e-16	9.874952255214773e-17	7.49036956830787e-17	6.554011968855585e-17	8.326959680481236e-17	1.184034481587622e-16	1.5081477504637182e-16	1.7205057076111413e-16	1.9116843484979104e-16	2.0871865287078761e-16	2.110624184473973e-16	1.8929152470398052e-16	1.514502331799648e-16	1.1399724148839473e-16	8.480150218671916e-17	6.165939947267498e-17	4.4884919181068663e-17	3.1864838577126586e-17	2.711831870273609e-17	1.8985661161352563e-17	2.5843772899596887e-17	4.5699190243070164e-17	6.009097604345197e-17	5.479331364869858e-17	4.791518066484473e-17	7.143684320493945e-17	1.301512448577968e-16	1.845907495506124e-16	2.0610142675422244e-16	2.1598620600727502e-16	2.50881559256896e-16	2.9848820936476993e-16	3.1178800969738625e-16	2.707369749158619e-16	2.192809355558014e-16	2.0771910296269546e-16	2.3475140973124398e-16	2.592236354430571e-16	2.63209719777412e-16	2.5422782912478213e-16	2.429827926817424e-16	2.180525556481261e-16	1.7251401794350897e-16	1.2314703148473725e-16	8.684261516762257e-17
131	-1.8716804977602378e-16	-1.709817085124497e-16	-1.0812356280676956e-16	-4.470069095503887e-17	-2.8191325254171055e-17	-5.241395628455835e-17	-6.794170513990922e-17	-4.057760053951151e-17	1.911937010500994e-17	6.63671280474731e-17	7.858236647342622e-17	7.502126135295782e-17	8.588093060243568e-17	1.1038226812109508e-16	1.1826790398556334e-16	9.373963177594143e-17	5.892186349230355e-17	4.1625308615620514e-17	4.0438955214430674e-17	3.1262603113841884e-17	4.496268413668507e-18	-2.2116391765571864e-17	-2.4689487093075156e-17	-8.731589703105183e-18	1.0437409494427108e-17	2.6659264595478098e-17	4.503673044024263e-17	6.09717882309175e-17	6.149367624197343e-17	4.677182773104156e-17	3.49613803496646e-17	4.120393218278408e-17	6.372937539967639e-17	8.672184469015614e-17	1.0879269406621599e-16	1.3066853385128824e-16	1.5668172320329693e-16	1.7324351033975018e-16	1.7174973191862433e-16	1.5082850242758126e-16	1.1864059005648482e-16	9.234320993442015e-17	8.784921998076929e-17	1.1119590669448487e-16	1.418848970843294e-16	1.495159044667303e-16	1.1665600471228168e-16	6.698903168708597e-17	2.808148287729071e-17
132	-2.518698240530622e-16	-2.2237425191706234e-16	-1.8842733571010475e-16	-1.6677604118453447e-16	-1.6721832297913764e-16	-1.7849596384523632e-16	-1.8015506563988182e-16	-1.6295148743541879e-16	-1.3538240506783186e-16	-1.1189200942612882e-16	-9.894220913990938e-17	-9.006063945913739e-17	-8.038399910932787e-17	-7.188374624583154e-17	-7.055321491312587e-17	-7.563886500774349e-17	-8.365136990236075e-17	-9.279514673851719e-17	-9.89821588880078e-17	-9.594899548119995e-17	-8.677693368606407e-17	-9.001778152801029e-17	-1.2008418928938237e-16	-1.5767431510246943e-16	-1.6693796101873453e-16	-1.4016427689011644e-16	-1.1022970062694688e-16	-1.0740244312257975e-16	-1.2139204891144668e-16	-1.173406764486568e-16	-9.31652722564459e-17	-8.233792222538497e-17	-1.0117508876795196e-16	-1.257104007672759e-16	-1.2075958884304313e-16	-9.446788705574017e-17	-7.490722769070884e-17	-7.014265801669612e-17	-5.84889544200057e-17	-3.0608972286111323e-17	-1.2748989660323681e-17	-2.695428093434812e-17	-5.83049871140325e-17	-7.301679826251895e-17	-6.827354499328541e-17	-6.959248499596623e-17	-8.743946303135582e-17	-9.691729590073109e-17	-8.008792757151583e-17
133	2.2367478656661324e-16	2.297824984478474e-16	2.315783149979956e-16	2.2861679060685047e-16	2.317569419181708e-16	2.4407340964714086e-16	2.582613439669262e-16	2.6887774087418085e-16	2.792588152252804e-16	2.900964660241582e-16	2.916057942353848e-16	2.7195032336321268e-16	2.356965462354366e-16	2.0151769690406542e-16	1.8239292518672407e-16	1.7291788125979208e-16	1.6424445585196851e-16	1.5943648806171378e-16	1.665090178696447e-16	1.8499625720115295e-16	2.0281287841836971e-16	2.112253533435814e-16	2.1213206082226885e-16	2.1018578011019072e-16	2.0619987344383544e-16	2.0321017157338682e-16	2.0563907067137814e-16	2.1402018296804418e-16	2.1732068376514448e-16	2.066281100844716e-16	1.9038596506509114e-16	1.8214644616670712e-16	1.7443649625253012e-16	1.474439006931849e-16	1.0175295724627589e-16	6.480044864926348e-17	5.589097418411621e-17	6.130697998450347e-17	5.1168577532666556e-17	2.8122895714031986e-17	2.5987603330418472e-17	6.186924282186735e-17	1.0558480012194936e-16	1.226030895249558e-16	1.1520404514801564e-16	1.1461107587530717e-16	1.3148075027183935e-16	1.4492753419911335e-16	1.3568295851381576e-16
134	2.3666565202412183e-16	2.1516141969325893e-16	1.9772468946241178e-16	1.8309421902316388e-16	1.8655584089320075e-16	2.1627320153388282e-16	2.5618841881978073e-16	2.764158284467162e-16	2.5865648755795385e-16	2.1550388939316026e-16	1.804023845867614e-16	1.7366516171435923e-16	1.8791182724790687e-16	1.9759329781904752e-16	1.8927909009843272e-16	1.7178418773317534e-16	1.6312339827875903e-16	1.7362651431938226e-16	1.9717809403767453e-16	2.2438266421828876e-16	2.544404377824989e-16	2.844284720665444e-16	3.051272615284332e-16	3.018193663622971e-16	2.804914030400473e-16	2.59440131467724e-16	2.4431569650437784e-16	2.1806661812604024e-16	1.6654395398711773e-16	1.0696297083480027e-16	8.138610898886099e-17	1.1130339208620245e-16	1.6753534937006388e-16	2.0438170443002516e-16	1.98671060124171e-16	1.654722360984182e-16	1.2402038784754933e-16	8.429302778711271e-17	4.8800726915145813e-17	2.5732051669619103e-17	2.386786363749037e-17	4.027507620663751e-17	6.541377266476034e-17	8.771466902431528e-17	1.0977280989922192e-16	1.3326450179444902e-16	1.5987132322605311e-16	1.8756487974151116e-16	2.0681777469407945e-16
135	2.3896714834793435e-16	2.4882035031979475e-16	2.5098131889165097e-16	2.626994847463488e-16	2.855277970808404e-16	3.005714837076244e-16	2.940415384726043e-16	2.7749716962485157e-16	2.7234572948169305e-16	2.746976982318088e-16	2.6538198307980096e-16	2.366493609120973e-16	2.1135867281468661e-16	2.1203548469298457e-16	2.2917286637363113e-16	2.3471414536737027e-16	2.1855916071964613e-16	1.9827743545455386e-16	1.9192436107074955e-16	1.9686961769966864e-16	1.9947869917742424e-16	1.9932772304814554e-16	2.066942011199438e-16	2.281346401905713e-16	2.5196184925410265e-16	2.702370148833921e-16	2.8191048433048043e-16	2.898948669615674e-16	2.946014462852841e-16	2.9120431833861775e-16	2.7738511979291666e-16	2.565936133613929e-16	2.35762279548748e-16	2.2020111492578412e-16	2.1054748813519548e-16	2.030648662915436e-16	1.8987609789835709e-16	1.7597421228034933e-16	1.76182195627972e-16	1.9842388793809552e-16	2.277223809074779e-16	2.3822676998434857e-16	2.234548114108824e-16	2.0658663527234667e-16	2.0481340254842708e-16	2.1828524598043667e-16	2.3271797356402667e-16	2.4624241728591547e-16	2.6655342484652167e-16
136	2.713914397597821e-16	2.5169638656779596e-16	2.313206841276532e-16	2.1822178842494234e-16	2.124665361562872e-16	2.1057881548486863e-16	2.1240171096069547e-16	2.1704310767726223e-16	2.2279842088203482e-16	2.350336366181414e-16	2.5423885095208675e-16	2.8138534812299035e-16	3.0573351983847614e-16	3.166386111757787e-16	3.1470083884098457e-16	3.1086316216418414e-16	3.1119222018100525e-16	3.0860130933455573e-16	2.979633998700481e-16	2.8038264062500804e-16	2.6458710827334683e-16	2.537277249556316e-16	2.464735637314427e-16	2.3768205121777284e-16	2.4046299183585087e-16	2.5451853430396407e-16	2.6840388743480215e-16	2.7085139932067046e-16	2.6028369944971113e-16	2.503924488269483e-16	2.492859402684733e-16	2.517678096618327e-16	2.5339270954926856e-16	2.6460857574556076e-16	3.0033179683623243e-16	3.53111718792981e-16	3.963161475705629e-16	4.05584399817599e-16	3.862685572887229e-16	3.6318636206824795e-16	3.534906371023795e-16	3.530695088468625e-16	3.485229057181122e-16	3.299772588952261e-16	3.1228025307555146e-16	2.966563053615115e-16	2.786835739024954e-16	2.5412547346113755e-16	2.275707064016882e-16
137	-1.8651410719298273e-16	-1.8804183324625533e-16	-1.851472346494718e-16	-1.856337620425072e-16	-1.9668634993648335e-16	-2.1031913443710477e-16	-2.138224395485908e-16	-2.0042420763745546e-16	-1.7243091742046532e-16	-1.3450710230561335e-16	-9.644159568469159e-17	-6.84677291543492e-17	-5.483023207308927e-17	-4.9282195972431835e-17	-4.5147955143469716e-17	-4.533778286995219e-17	-5.587330758477431e-17	-7.314108171468275e-17	-8.465924194741504e-17	-8.650244763324618e-17	-8.757270221802561e-17	-9.928369132793915e-17	-1.157659857919457e-16	-1.2593344353865073e-16	-1.15870910233507e-16	-9.292649125193689e-17	-7.10890454071395e-17	-6.46114527410886e-17	-7.333775475829244e-17	-8.88160117417921e-17	-1.0123545055845723e-16	-1.0946292922007447e-16	-1.1551502076571409e-16	-1.151712934044216e-16	-9.834444436854595e-17	-6.289746751078891e-17	-1.965801598637192e-17	1.1088306505038409e-17	2.1443454625671918e-17	1.3591974652690765e-17	-4.853172854337682e-18	-2.6802218831224256e-17	-4.124785569667276e-17	-4.246799867682003e-17	-3.342241204415956e-17	-3.5737343968691755e-17	-6.687827754068226e-17	-1.2224087369312821e-16	-1.7325414907154352e-16
138	1.4748349924027554e-16	1.5256104743948322e-16	1.4449975249447203e-16	1.2847131701842216e-16	1.129730171968264e-16	1.0078700212118775e-16	9.072079239413609e-17	8.207481527832473e-17	8.082694531116103e-17	9.472465817784833e-17	1.2445191271767713e-16	1.6369542674679855e-16	1.9970230127098045e-16	2.218283112855164e-16	2.2673659768291316e-16	2.1517361765017182e-16	1.9103695840467212e-16	1.6170943728498792e-16	1.373527152937865e-16	1.2584764577204364e-16	1.2840056412818788e-16	1.3769797149991416e-16	1.4543748473045023e-16	1.4537835430195124e-16	1.4610629771178655e-16	1.4789446502596566e-16	1.4677675501868438e-16	1.3877491517300544e-16	1.2548835859743637e-16	1.1504938800365293e-16	1.1505384856449289e-16	1.2337371056935232e-16	1.3345643311312686e-16	1.4917748804497955e-16	1.7949033426181133e-16	2.2446704953176206e-16	2.667133580826488e-16	2.8333126277173776e-16	2.6963817685834233e-16	2.4467172075002077e-16	2.3145702006142767e-16	2.351910066025223e-16	2.4212362762822014e-16	2.347727609808156e-16	2.1880447948849915e-16	1.9975808530301643e-16	1.858580367030131e-16	1.7732417848523696e-16	1.6998675446366882e-16
139	-1.0498482596532226e-16	-9.444577952129307e-17	-9.224445992302324e-17	-1.0647215129683811e-16	-1.267008812849065e-16	-1.3612442167011534e-16	-1.3130496607512278e-16	-1.2132473243043697e-16	-1.076638695213958e-16	-8.454614217202686e-17	-5.243699179129767e-17	-2.1484390091871972e-17	-6.055676546613528e-18	-8.023562770207934e-18	-1.8989234947881532e-17	-3.4665441281007545e-17	-5.2968895702021774e-17	-6.949467256984782e-17	-7.573255642993198e-17	-6.981525497872097e-17	-6.078033461357853e-17	-5.958649276788817e-17	-6.955875210879477e-17	-7.827540954790141e-17	-7.585465902320698e-17	-6.380912837618409e-17	-5.446974298800671e-17	-5.70476650997565e-17	-6.654756727117763e-17	-6.756145371664572e-17	-5.322542792462764e-17	-3.4037368379090686e-17	-2.5147652582151223e-17	-2.373789704484135e-17	-8.434823973380667e-18	3.0924104530943626e-17	8.048004709011608e-17	1.1125145417602272e-16	1.0961517468754132e-16	8.553678608617116e-17	5.574382247011733e-17	2.896766314186041e-17	2.885980334812065e-18	-1.9458266892855704e-17	-3.399534104569131e-17	-4.589427497330866e-17	-6.446442018355078e-17	-9.195162949493924e-17	-1.1688613517188223e-16
140	-5.408691921544775e-17	-4.188123154049089e-17	-3.4782677760432056e-17	-3.329073344051696e-17	-4.030845427617027e-17	-5.3276088801163036e-17	-6.485352363405723e-17	-6.658583494858433e-17	-5.552735055730096e-17	-3.897614063143307e-17	-2.926363251113948e-17	-2.881649043002097e-17	-3.216467649688185e-17	-3.0355184937323466e-17	-2.275384128541088e-17	-1.720850853677072e-17	-1.9519694617496595e-17	-2.998063816651935e-17	-4.242850972135662e-17	-4.8218361994630094e-17	-4.294690212769062e-17	-2.8994370756514736e-17	-1.9451928778455767e-17	-2.1828546461732352e-17	-3.252371213992988e-17	-3.909150945540642e-17	-3.5684023899503425e-17	-3.08690803999348e-17	-3.524930113266128e-17	-4.472541161070632e-17	-4.8558607880242024e-17	-4.368653304674418e-17	-3.871512647582808e-17	-3.873036827883604e-17	-3.146218560081044e-17	-6.884264718327516e-18	3.162633803264098e-17	6.28701200000052e-17	6.923686215131603e-17	5.276535062175282e-17	2.6233806193395294e-17	5.114276540976705e-18	-4.4765938491236146e-18	5.782303797238328e-19	1.2888653415009767e-17	1.943617814748293e-17	1.1584554612841319e-17	-3.740685845165687e-18	-1.379295745854438e-17
141	1.0339552422150614e-16	9.378972711785061e-17	7.684065193209752e-17	5.442620035682128e-17	4.341922053088907e-17	5.401618721690782e-17	7.167625623256324e-17	7.268682689472831e-17	5.688657018027248e-17	5.5451207614907746e-17	9.351041431479568e-17	1.568125712895335e-16	2.0335771880537597e-16	2.0855607653243128e-16	1.8989057136058515e-16	1.7940096379962896e-16	1.8318025984942923e-16	1.8174656117344028e-16	1.6248072288937124e-16	1.3365174698426275e-16	1.1114613102764461e-16	9.41635640842555e-17	7.631482664375653e-17	5.605616701755076e-17	5.589032674807293e-17	8.08828706263728e-17	1.0924638143020598e-16	1.1616881167263902e-16	1.0749976668918187e-16	1.0840981488198317e-16	1.3035948745342398e-16	1.5305711602970654e-16	1.5889693629046996e-16	1.673111490771453e-16	2.0537854489088186e-16	2.618843736641928e-16	2.8935749667021974e-16	2.6374027477706325e-16	2.2063018140797742e-16	2.109663524618357e-16	2.410015917410723e-16	2.683357596386426e-16	2.6366809356728133e-16	2.361063704627761e-16	2.133204585717153e-16	1.937928084251794e-16	1.6293536851843105e-16	1.231141645890423e-16	9.673624121422848e-17
142	-3.467784541923519e-17	-3.7611637195800373e-17	-2.935564854766208e-17	-1.9426167828023506e-17	-9.801114359416196e-18	2.0675713758425766e-18	9.581524843353075e-18	6.075696121734479e-18	2.0870412347508723e-18	2.0017725132052714e-17	6.55333441934089e-17	1.175866208333601e-16	1.4877472496381696e-16	1.5467879917465073e-16	1.5267582731168683e-16	1.5348011400175893e-16	1.5245473157954036e-16	1.4654593500588424e-16	1.4414860506965002e-16	1.4444956334652249e-16	1.3044085637459308e-16	8.48175332630231e-17	3.1865852058021334e-17	2.9938628770977816e-18	2.7109686881413913e-17	7.612565595691863e-17	1.0221222526952855e-16	8.507387032407651e-17	5.0986830949955696e-17	3.893614594560315e-17	5.802044813560559e-17	7.918504420063273e-17	8.277052732671702e-17	9.300163606663372e-17	1.46446231434672e-16	2.3229232230673445e-16	2.9944729154952985e-16	3.0550930550061915e-16	2.690972071147588e-16	2.351167316339673e-16	2.2237035255709528e-16	2.1932083377742118e-16	2.1817172249336592e-16	2.2398146335368065e-16	2.3678185237264697e-16	2.3074054801657494e-16	1.866432498578838e-16	1.2055454161286485e-16	6.160344497336252e-17
143	-9.909775227635166e-17	-8.028155035929416e-17	-7.915936457526604e-17	-8.812076384297653e-17	-9.008165813791513e-17	-7.682957966971381e-17	-5.995021690718098e-17	-5.5457573356840666e-17	-6.427573149963115e-17	-6.927497857494054e-17	-6.11695651481843e-17	-4.956250004235489e-17	-4.9350837097579817e-17	-5.761878722776407e-17	-5.4872889752285796e-17	-3.4501623105636476e-17	-1.5859610081012576e-17	-2.411540753086595e-17	-5.370839296237095e-17	-7.678064168278724e-17	-7.697276701482471e-17	-6.853926475629055e-17	-7.012834292176522e-17	-8.599574389862622e-17	-8.946531720146252e-17	-7.866112791415254e-17	-7.245795596030653e-17	-8.376135187227222e-17	-9.693256700523007e-17	-8.901343145383643e-17	-6.359579504543759e-17	-4.9105067140296374e-17	-6.074253457018612e-17	-7.825592130638183e-17	-7.269632267227036e-17	-3.935712288874021e-17	3.603219478705005e-18	3.2929004248744094e-17	4.202213141665443e-17	3.25306782918976e-17	1.0025002403809325e-17	-1.5240631603532233e-17	-2.817165080221885e-17	-2.6800244085288554e-17	-1.6394336713991087e-17	-1.498566371656985e-17	-2.877727658088551e-17	-4.688274983826892e-17	-5.109730658246446e-17
144	6.747321362925157e-17	8.61496133659007e-17	1.0914249740231118e-16	1.2109962433227564e-16	1.1929726169205074e-16	1.1160264614265114e-16	1.030539607276198e-16	9.432450157228302e-17	8.873603342948044e-17	8.870305563767264e-17	9.275436443078936e-17	9.634603618383233e-17	9.631095148879255e-17	9.754615106410427e-17	1.0166933859484205e-16	1.0336512070376707e-16	9.589344670968166e-17	7.946400615143329e-17	6.203753559892516e-17	5.435843659238654e-17	5.837827429921513e-17	6.648407166401403e-17	6.715846898839641e-17	6.37646882587533e-17	6.778305889270322e-17	8.931879451689592e-17	1.2013609348545567e-16	1.3936139359971426e-16	1.342490000255412e-16	1.1376671538243567e-16	9.214889142965547e-17	7.515876679825677e-17	6.047891284778416e-17	4.828576837225548e-17	4.757641839668289e-17	5.303526469605882e-17	4.6800733181951186e-17	2.0475991562138082e-17	-6.915094055714361e-18	-4.5303801234741875e-18	2.8038849933765685e-17	5.782609100489471e-17	5.4595671602957507e-17	3.0970505598022346e-17	2.0943129417794464e-17	4.346183780735307e-17	7.91772485938241e-17	1.0120220607607689e-16	1.0185330092983472e-16
145	2.619679695698595e-16	2.7173359481734544e-16	2.7331142226010083e-16	2.4654877180698693e-16	1.9895353320601904e-16	1.5712924545241266e-16	1.3891012984194193e-16	1.4321991238445335e-16	1.531459204789136e-16	1.5469852497507426e-16	1.4736494251042807e-16	1.394488565026217e-16	1.4057010897416017e-16	1.5010721064928846e-16	1.5368273131640776e-16	1.3895417717407303e-16	1.1609577119043831e-16	1.144757051350355e-16	1.48816026140656e-16	2.00725468045737e-16	2.4081613113593687e-16	2.638164861443357e-16	2.841807420962494e-16	3.055361279106806e-16	3.020932209361213e-16	2.676704167057773e-16	2.251116758400431e-16	2.051933683701226e-16	2.0903825575934652e-16	2.077627040992393e-16	1.8610561323730237e-16	1.6232360557983942e-16	1.6070297547556582e-16	1.7682046571343515e-16	1.8187732381232203e-16	1.6048390523212918e-16	1.1997043500074922e-16	8.189315776774726e-17	5.696747781042185e-17	4.4733601465702367e-17	4.4994754361557914e-17	6.188003466044445e-17	9.528085695960199e-17	1.3518605661897078e-16	1.6301124430153598e-16	1.6809828223856272e-16	1.568054498220971e-16	1.4818678201803846e-16	1.561634819294811e-16
146	1.49209024328137e-16	1.477533349764092e-16	1.52895717089451e-16	1.538742468420429e-16	1.4029536164407808e-16	1.2044755616939953e-16	1.0853658692927004e-16	1.0431644829862505e-16	1.0232917145344533e-16	9.673608576574886e-17	9.650118446434516e-17	1.1423686766814038e-16	1.4226320914523194e-16	1.5822168969758613e-16	1.5420502505510613e-16	1.4357473219291829e-16	1.3624820875953484e-16	1.258238104896828e-16	1.0106499597561412e-16	7.070998778126965e-17	6.188873402907849e-17	8.401547360668464e-17	1.1175624719727988e-16	1.118762194741379e-16	1.0230294168706764e-16	1.0191171570427759e-16	1.1506101768166096e-16	1.2475325573736427e-16	1.1544981321005485e-16	9.328593023167472e-17	7.542477854639577e-17	6.681768382337901e-17	6.504197866618421e-17	7.759304500526536e-17	1.127227672658891e-16	1.6001362302010174e-16	1.907470238896767e-16	1.900183574689567e-16	1.7339195015078848e-16	1.6678549931211124e-16	1.751669466245963e-16	1.8240300047509628e-16	1.7830061311814876e-16	1.5447610920033664e-16	1.3228503999463213e-16	1.0586907681115338e-16	8.217306025746766e-17	7.144339653814862e-17	7.741476147116629e-17
147	1.382189417732661e-16	1.4667866292374015e-16	1.5338953176590024e-16	1.556625622551878e-16	1.5413179680265366e-16	1.5010118864843093e-16	1.4304924432760392e-16	1.363140536910842e-16	1.377679335560076e-16	1.4342533325498332e-16	1.3804030187937548e-16	1.1512969165822e-16	8.823695704041773e-17	7.358897608982361e-17	6.931458037963187e-17	6.223677911984475e-17	5.142895591569015e-17	5.107920939926185e-17	6.29409815613089e-17	6.669919618861738e-17	4.7769746080967785e-17	1.9118322340145457e-17	1.064203249490277e-17	2.9446244553238174e-17	5.70434633629848e-17	6.626887202846723e-17	6.046422165052674e-17	5.71113073616985e-17	5.897217718544862e-17	5.55695043706071e-17	4.372855008154113e-17	2.99506287342981e-17	1.0013336760854728e-17	-2.7211117023382196e-17	-7.86977070154751e-17	-1.1936911118666925e-16	-1.2970007000870218e-16	-1.171131558673119e-16	-1.0450447140723537e-16	-9.639829991906373e-17	-7.750200969986649e-17	-4.787780562637902e-17	-3.062591040491054e-17	-5.0436199765810974e-17	-7.961877463466711e-17	-8.226754917557765e-17	-3.8755988502470376e-17	1.4120337067821585e-17	3.666091193944539e-17
148	1.3371619378233403e-16	1.6309166897707307e-16	1.9536216850148141e-16	2.1742339328095854e-16	2.2294723116506276e-16	2.1293470649407668e-16	1.905165362501043e-16	1.585027253362728e-16	1.3387964365401605e-16	1.281959821932928e-16	1.400633508041174e-16	1.5336345617819752e-16	1.5426218069834934e-16	1.4507918024195168e-16	1.3755520322191747e-16	1.3321762114946304e-16	1.245511971285951e-16	1.1272145097828115e-16	1.0978423286092737e-16	1.2131016076066506e-16	1.3819570252406355e-16	1.5017294299513503e-16	1.5971079988867283e-16	1.734268375313927e-16	1.9422379999604345e-16	2.0174899972842374e-16	1.9254913323710774e-16	1.8174046685530713e-16	1.8008313969358477e-16	1.7888179071111058e-16	1.680422552715395e-16	1.571083276032589e-16	1.6315652878749166e-16	1.8434021629343573e-16	1.9795556308828107e-16	1.8967750981338547e-16	1.698782355292824e-16	1.5564057968717762e-16	1.4836538133468659e-16	1.3985851482073593e-16	1.2970636895238634e-16	1.2406367965877241e-16	1.260660916575388e-16	1.2384308849814634e-16	1.2314443243795686e-16	1.2453603923553225e-16	1.3590282030395608e-16	1.5317212073297644e-16	1.662991181328123e-16
149	1.3475483286276152e-16	1.1751466806058809e-16	1.0749058937090578e-16	1.0999535909717841e-16	1.2255696331717193e-16	1.371217046325795e-16	1.4460321451859737e-16	1.4432466527142065e-16	1.4360261845560249e-16	1.4649960603444054e-16	1.462675604120607e-16	1.350804694532921e-16	1.1455715919130977e-16	9.612069916783574e-17	8.547826415791767e-17	8.153679663376561e-17	8.452449789148842e-17	9.53216605005938e-17	1.0574563358160148e-16	1.0320622773010324e-16	8.589364959593964e-17	7.18512464073802e-17	7.832552615786145e-17	1.0371209993272416e-16	1.2752255587189094e-16	1.3751986075089645e-16	1.3823659840598782e-16	1.3858481938789385e-16	1.3743031919079283e-16	1.3339984199766078e-16	1.2815193487151662e-16	1.2396278312333643e-16	1.1469334013824673e-16	9.18678905681937e-17	6.413943887202756e-17	4.529742390461447e-17	4.0886620110733806e-17	4.252206296204748e-17	4.174742968432824e-17	4.423335775384362e-17	5.481460978930872e-17	6.740071678281112e-17	6.854572081378548e-17	6.225404381971166e-17	6.291476848757418e-17	8.316637037052564e-17	1.1440180016379288e-16	1.4082069451277321e-16	1.504769610123562e-16
150	2.086855516769562e-16	2.2067606774862649e-16	2.4395911423274805e-16	2.629387087136974e-16	2.6646668594201157e-16	2.6052880495634284e-16	2.5471040835646483e-16	2.5200172791653516e-16	2.4734108001854547e-16	2.402275738969635e-16	2.3494738348878195e-16	2.364064280063285e-16	2.418638757968458e-16	2.442516861969717e-16	2.357118912661e-16	2.1360150536335694e-16	1.8649927514206163e-16	1.7042717659209942e-16	1.7231963768868803e-16	1.818718442706582e-16	1.812770930145934e-16	1.698683761808416e-16	1.6853481405221256e-16	1.902120751703124e-16	2.2657571622148357e-16	2.4894692948358586e-16	2.478317654220373e-16	2.3800667438387025e-16	2.3479110597752686e-16	2.366565951001341e-16	2.302278835907874e-16	2.1517521628714275e-16	2.0504923720612847e-16	2.0903289391847405e-16	2.2486502832146946e-16	2.363940080177777e-16	2.3302143642513696e-16	2.154433115973268e-16	1.934058146984915e-16	1.818446891175017e-16	1.8442499695883936e-16	1.9222803675187538e-16	1.9011018635961219e-16	1.743299416800564e-16	1.6076719735559707e-16	1.690404712677208e-16	1.9829718154554114e-16	2.3278099557886744e-16	2.497005538929437e-16
151	4.427937761105133e-16	4.053554939248642e-16	3.559852086193638e-16	3.0066317989168517e-16	2.4339026079270177e-16	1.9063321778968382e-16	1.4868415136471213e-16	1.1900455582400858e-16	1.1250507102994548e-16	1.3426499279400839e-16	1.6631180246327446e-16	1.7327454794176013e-16	1.3991191688425897e-16	1.0689395727869853e-16	1.2608877123950484e-16	1.878274061477168e-16	2.212606194656671e-16	1.9290516602209278e-16	1.6342136477626357e-16	2.0993624753438171e-16	3.1609991794007736e-16	3.759207888186764e-16	3.2807381306273893e-16	2.3730398636825277e-16	1.9390783300702755e-16	2.2632851634514313e-16	2.686789518624138e-16	2.6356830785915054e-16	2.2019194408879994e-16	1.769608127884388e-16	1.4218304041766169e-16	1.0177307458811053e-16	6.386707257488242e-17	5.733126463602094e-17	7.953599466156297e-17	9.124600316407519e-17	4.9395704331784075e-17	-3.6496341288765495e-17	-1.1094089238761511e-16	-1.319049354195542e-16	-9.946255591028783e-17	-4.910106610478392e-17	-1.6170524391604913e-17	-9.433709089045022e-18	1.1118675952180468e-17	5.556693211579946e-17	1.228812613248937e-16	1.729378273645935e-16	1.7686318704225125e-16
152	1.1220080067199714e-16	1.0347951793761544e-16	8.44602987337644e-17	6.451634034990991e-17	5.925720406696786e-17	6.578306512854133e-17	6.391879858618207e-17	4.4835332388644186e-17	2.6985738070886393e-17	3.6446169495449445e-17	7.61627537552733e-17	1.2989877517916947e-16	1.7793855462549948e-16	2.1187492503472542e-16	2.2730475163864056e-16	2.1982673795806607e-16	1.9249210352490913e-16	1.575769452062398e-16	1.2823044195186556e-16	1.0968209942814926e-16	1.0081448840200672e-16	9.73368284669932e-17	9.410771313052445e-17	8.865712376640929e-17	8.90731539903489e-17	1.0033112124368846e-16	1.14903621578027e-16	1.152568483066375e-16	9.772042171408982e-17	8.152420443748969e-17	8.435653732243458e-17	9.644721414600047e-17	9.594979216905514e-17	8.815853105338444e-17	1.0590109005386221e-16	1.609402546891286e-16	2.211146902502699e-16	2.441004868992214e-16	2.2838646427052247e-16	2.1157313181543492e-16	2.19601237387174e-16	2.414605399126994e-16	2.4893965679333093e-16	2.3366608178255006e-16	2.0634959581993055e-16	1.7314686542599444e-16	1.369869954970661e-16	1.1007494855397267e-16	1.0206872848651799e-16
153	1.4147079731862677e-16	1.2096033925265907e-16	8.759892382104218e-17	6.084717592711389e-17	5.50318766970298e-17	6.51568472247778e-17	6.504399013947734e-17	4.6232088251240105e-17	1.3665455109407747e-17	5.590593320192784e-18	4.2023587042682133e-17	1.0874431743812169e-16	1.6739930575607357e-16	1.9769198940679898e-16	2.0303502982141382e-16	1.9372576752456926e-16	1.6933242669452932e-16	1.2879319944752625e-16	8.36698543826308e-17	5.437554415869657e-17	5.551694206304004e-17	8.218714845055011e-17	1.2403289283219627e-16	1.5627497196116995e-16	1.6407792194193196e-16	1.4219741265629045e-16	1.0840306053468833e-16	8.399173313642785e-17	7.676312157626199e-17	7.667458537491937e-17	7.454774593472119e-17	7.987384244482124e-17	1.0214669363299843e-16	1.3418169580198448e-16	1.572822984266803e-16	1.6694102287378887e-16	1.730027370273273e-16	1.8333589434335037e-16	1.931174064822416e-16	1.9690758124326894e-16	1.9800749710325798e-16	2.0112946114338942e-16	1.9727239526844482e-16	1.7222586568507767e-16	1.2344848992312303e-16	8.255368588231216e-17	7.11238026518618e-17	9.025643571208663e-17	1.1782083595395762e-16
154	-7.849140029926941e-17	-6.370416716949316e-17	-4.06087273502363e-17	-1.960486582634282e-17	5.390904458689676e-19	2.0182952854360464e-17	3.1552527814568286e-17	3.4426651832208325e-17	4.311225237075983e-17	6.774474551785431e-17	1.0537853074531813e-16	1.4396153814444263e-16	1.733970543856332e-16	1.8836059297699831e-16	1.849537895693309e-16	1.653757093657262e-16	1.4025264719937532e-16	1.24810899724712e-16	1.1622287866860932e-16	9.621330416810756e-17	5.376504831333356e-17	-3.490617413711586e-18	-2.807738436677427e-17	-2.339566031587576e-17	1.1008600711180857e-17	3.913580439883239e-17	3.643085093531259e-17	6.4234518030939895e-18	-2.0602269406955772e-17	-2.2423220721685654e-17	3.735811842220601e-18	3.907829016105875e-17	7.583663757288818e-17	1.239013294990595e-16	1.905707686524519e-16	2.4977619760716595e-16	2.687823224932416e-16	2.4270310567534147e-16	2.1404051251940147e-16	2.1966572492988457e-16	2.4919236797812345e-16	2.6303583604907224e-16	2.5144054749925955e-16	2.3325799885973315e-16	2.2532449875724757e-16	2.0912173802003152e-16	1.5787576935413358e-16	9.428124165736809e-17	4.423356290790584e-17
155	-8.257409177520837e-17	-9.440318581495022e-17	-8.760732512340989e-17	-6.807296617738073e-17	-5.790338139691573e-17	-6.154961728856118e-17	-6.617849921599644e-17	-5.908794396737494e-17	-4.477150908253697e-17	-3.553769642647355e-17	-3.7319350648749294e-17	-4.205208793126951e-17	-4.259863559358802e-17	-3.513758220417136e-17	-2.0975176615863516e-17	-6.747122811772746e-18	-3.86390830470879e-18	-2.0197811017189132e-17	-5.0845015374858136e-17	-7.778294995902153e-17	-8.395620014783688e-17	-6.607491451954612e-17	-3.682338304562156e-17	-1.453022769742127e-17	-8.181123039853732e-19	2.431496741178134e-18	-1.221278168668872e-18	-8.06977592530921e-18	-1.6747417064368804e-17	-2.591837276038804e-17	-3.477647159263217e-17	-3.7416942078581157e-17	-2.5961144521197617e-17	-1.5585588894909073e-19	3.221512866101611e-17	5.465412027633433e-17	5.849965473347563e-17	4.6143233022880637e-17	2.7663853178928684e-17	1.199721140390157e-17	3.68135790238851e-19	-5.001504484063213e-18	-3.6628704476866364e-18	-8.261516581750061e-19	-5.707262264809074e-19	-6.951087695759626e-18	-1.4571873406019427e-17	-1.1882204252793429e-17	-1.8102993609652836e-18
156	1.9242206590899096e-16	2.1744012385388834e-16	2.402268358367522e-16	2.407398279296118e-16	2.2055464485569957e-16	2.008269839137043e-16	1.9456306520078104e-16	1.8575881552835848e-16	1.6399650879251533e-16	1.3794127136205007e-16	1.338347145325929e-16	1.6032112906168292e-16	1.9397369122017223e-16	2.0487397323521946e-16	1.9074292724110883e-16	1.7228892748027333e-16	1.6339094677513667e-16	1.5713773108244438e-16	1.4325690471831404e-16	1.2764975468065437e-16	1.2892031037614007e-16	1.5368826377461745e-16	1.8497918206053155e-16	1.9914955019655712e-16	2.0448043846550904e-16	2.0410975968919832e-16	2.0233564368682003e-16	1.9737811688369962e-16	1.8753576065039142e-16	1.779538894949556e-16	1.7670572558346556e-16	1.8355724575003497e-16	1.909674503676359e-16	1.94544427633102e-16	1.9598421111253427e-16	2.0060005177138996e-16	2.0628373046097823e-16	2.034138798883553e-16	1.8824068527451743e-16	1.7086586822554455e-16	1.6644919389045683e-16	1.7866043362412166e-16	1.9554547924750082e-16	1.9042363735955996e-16	1.78074267173184e-16	1.6550449274496577e-16	1.7013234300679547e-16	1.871761151723572e-16	1.989392159396761e-16
157	-2.579894481162582e-16	-2.443849632824263e-16	-2.4012437856337725e-16	-2.4352764509956925e-16	-2.4406346436912933e-16	-2.3654089881114977e-16	-2.283721675633811e-16	-2.288018047217513e-16	-2.353624071765387e-16	-2.3527607212431936e-16	-2.2783940450660574e-16	-2.2322822116855593e-16	-2.2803017324269287e-16	-2.3349805811179605e-16	-2.270147039722529e-16	-2.1111439770263992e-16	-2.0164869298139896e-16	-2.1086762621109853e-16	-2.2929009547103625e-16	-2.4019933478248976e-16	-2.3767737985884283e-16	-2.2960427367258883e-16	-2.250008786441127e-16	-2.315344621698867e-16	-2.3981427236640716e-16	-2.461889763481107e-16	-2.460767194970091e-16	-2.3791818847065243e-16	-2.241594900344618e-16	-2.1229477357915193e-16	-2.104641501264283e-16	-2.1953971781886888e-16	-2.2729458636634077e-16	-2.1836231501335947e-16	-1.9009093843638618e-16	-1.5626648397822815e-16	-1.3262023235862393e-16	-1.2662454162278337e-16	-1.319326215804025e-16	-1.3915866857917604e-16	-1.455845313618162e-16	-1.534638576618862e-16	-1.6198193497034015e-16	-1.6989909093408936e-16	-1.7241636824141794e-16	-1.7606417569316247e-16	-1.851085286229379e-16	-1.933611095276124e-16	-1.892639824957483e-16
158	-1.118039722975156e-16	-9.958432338302804e-17	-9.203820094395735e-17	-9.429415126902807e-17	-1.1083543095029487e-16	-1.361213632021813e-16	-1.5781914070025321e-16	-1.610154856975746e-16	-1.4065959191977303e-16	-1.0361314462926535e-16	-6.602604698165443e-17	-3.511037481410811e-17	-8.892819314847176e-18	1.444022274390981e-17	2.5996059623580596e-17	1.2435738451792419e-17	-2.2989766427142815e-17	-6.014259253012797e-17	-7.931690569379916e-17	-7.939712371687878e-17	-7.185123156687464e-17	-6.588813942002679e-17	-6.461581601417566e-17	-7.01161728560706e-17	-7.60805951456742e-17	-7.737490771003039e-17	-7.016861479456888e-17	-6.18508224797173e-17	-6.045015523733913e-17	-5.714853189341484e-17	-3.92610768271964e-17	-1.4866919404762152e-17	-8.574939751083954e-18	-2.3037192145245388e-17	-2.1627019981127732e-17	2.616506198251987e-17	1.0298293336982908e-16	1.494538144300062e-16	1.3308380614458005e-16	8.074316273440807e-17	3.940778757281803e-17	2.621095702661358e-17	2.1962396722998953e-17	1.5732907364649168e-17	1.3425374984632279e-17	1.4951208927035772e-17	7.092344131161513e-19	-3.890636950893963e-17	-8.264709310556306e-17
159	4.156530723262791e-17	1.6706271853980207e-17	1.2563802338890969e-17	2.4490424143662804e-17	1.7822973286381845e-17	-2.2689047206251798e-17	-7.302231994222745e-17	-9.125257424238087e-17	-5.903133706881108e-17	-1.4839044437103295e-18	5.068791718090224e-17	9.438922094216409e-17	1.4436005828955195e-16	1.9816865466086701e-16	2.256760517584449e-16	2.035686668007317e-16	1.491413519815595e-16	1.0457478078816936e-16	9.092686297852844e-17	9.107849382735913e-17	8.500364734069051e-17	7.737165233041636e-17	8.44200985222923e-17	9.644513633942258e-17	1.0816364081639944e-16	1.0469206649439383e-16	8.900464113540939e-17	6.763783200848605e-17	4.994888416924898e-17	4.3613235890648335e-17	6.082089253928591e-17	9.564780607523095e-17	1.2764160245203094e-16	1.507986184011425e-16	1.856473085160393e-16	2.531925166047485e-16	3.3550254166256544e-16	3.8554253429762417e-16	3.7596319776129777e-16	3.2657880251880935e-16	2.78208754058526e-16	2.5158127333566072e-16	2.3422770986200365e-16	1.9936204698298727e-16	1.5486078067646733e-16	1.0823056258476301e-16	6.934438719497851e-17	4.359840864208058e-17	3.4161097885509696e-17
160	2.1155559125592253e-16	2.15275916506498e-16	2.092230928325883e-16	2.1393407358639736e-16	2.332831710851764e-16	2.496020386523326e-16	2.4334802333562045e-16	2.1154156829538002e-16	1.668291014286635e-16	1.2314976017475296e-16	9.05637378844828e-17	7.539682149247401e-17	7.956967870342083e-17	9.955844165189737e-17	1.2653046939904633e-16	1.5028544397555437e-16	1.6421084422274864e-16	1.6460966685606299e-16	1.5404275194624408e-16	1.4384969584833228e-16	1.4574040676169507e-16	1.5957937976747628e-16	1.7124171393677764e-16	1.6604247451529049e-16	1.467691439212137e-16	1.319357893533646e-16	1.3539851252765558e-16	1.4971580634570925e-16	1.535283163176868e-16	1.341569932691185e-16	1.0048366595956162e-16	7.32765281087735e-17	6.399237430824521e-17	6.535288146311046e-17	6.435143810852733e-17	5.397050823525092e-17	3.8815921405884766e-17	2.7228818404344858e-17	2.1882949533720496e-17	2.4864781539919936e-17	3.5306382124084093e-17	4.9103563313312184e-17	5.215396016791746e-17	3.617936088686739e-17	1.1380992160125306e-17	-8.56675506191133e-20	9.334974598063334e-18	2.262039802348482e-17	1.9073847992953672e-17
161	2.963513250688219e-16	3.11294546103237e-16	3.229164074228118e-16	3.3723278615184204e-16	3.41851925715903e-16	3.234126722126819e-16	2.8708077824405295e-16	2.445454629509427e-16	2.0639283082088146e-16	1.8212210542279018e-16	1.7875129570210833e-16	1.849120275814094e-16	1.8065432959908821e-16	1.6393031409983758e-16	1.6048054282999876e-16	1.8816049180378895e-16	2.277327333870181e-16	2.456598225303843e-16	2.439050610143588e-16	2.564161758346039e-16	2.9410739360818695e-16	3.2295060705892015e-16	3.070407987976851e-16	2.5944206230552863e-16	2.165506263365615e-16	1.9705429630337537e-16	1.8555361129514813e-16	1.7043342331486037e-16	1.6190214188177142e-16	1.6634161261523578e-16	1.658874392675124e-16	1.393522045038088e-16	9.370066827701432e-17	5.922405165568263e-17	5.1163696397970784e-17	6.269292322767406e-17	7.095553802270603e-17	7.077352792375969e-17	7.260183814121315e-17	8.679957320450335e-17	1.0507100847948229e-16	1.119698420637915e-16	1.0121867514905397e-16	8.368239296199927e-17	8.047877493217232e-17	9.430481499776881e-17	1.155833407333299e-16	1.3523205747234451e-16	1.565401901559327e-16
162	1.3939831230784565e-16	1.5206714286278482e-16	1.4557463857418526e-16	1.3924191519452205e-16	1.4768402755316373e-16	1.5973755948586025e-16	1.4920507400149626e-16	1.08690912013737e-16	6.344259121191625e-17	3.933023705910591e-17	3.660861032536192e-17	3.82811037609151e-17	3.9934430244486114e-17	5.46243665292319e-17	8.143469118972793e-17	9.309199469053692e-17	7.029236586412059e-17	2.9890569527471356e-17	1.0374275378367684e-17	2.5464415186809466e-17	4.8054164949113136e-17	5.165127409424829e-17	4.342624975363883e-17	5.2604735276792376e-17	8.379999283514599e-17	1.161751432670105e-16	1.3413198356460128e-16	1.4345275228483722e-16	1.497091451745742e-16	1.4176454074243854e-16	1.0772075664094591e-16	6.3136416290229e-17	3.801107383922373e-17	3.878547124743313e-17	4.44691400548099e-17	3.2393423755733793e-17	7.824229651506766e-18	-9.346007518514057e-18	-1.0164083669696512e-17	4.540868571152138e-18	3.062243789771702e-17	6.258130490181328e-17	8.077928309735456e-17	6.714477823612306e-17	2.801536831621956e-17	-1.8336792908575447e-18	2.9189308451299907e-18	3.221493439711367e-17	5.2486546346315574e-17
163	1.1935376247612063e-16	1.1447128030476806e-16	1.0884726726964158e-16	1.095401038976385e-16	9.371900498431092e-17	4.8586878820065885e-17	-1.96433104142627e-18	-2.385049050396582e-17	-2.2403831781284987e-17	-2.6097176576071256e-17	-4.807287368017159e-17	-6.675480532070203e-17	-5.4906098803155045e-17	-1.1473352449202686e-17	3.883375656182603e-17	7.493692038688489e-17	9.124064275078488e-17	9.050583009483488e-17	7.80608796671355e-17	6.437727573463585e-17	5.996100094804597e-17	6.390768729566123e-17	6.52110990720746e-17	4.875256873254073e-17	1.3592993396796789e-17	-2.7906019970551664e-17	-5.424167524838305e-17	-5.0477522695710997e-17	-2.5564672887477774e-17	-1.2907503474916518e-17	-3.954353686134435e-17	-9.1431424630054e-17	-1.229446058697389e-16	-1.1180761150722797e-16	-8.797828198120502e-17	-9.829538478830268e-17	-1.4474231471494143e-16	-1.7554985565303386e-16	-1.5252122213425772e-16	-9.49960460927246e-17	-5.806558556940301e-17	-6.667772213024818e-17	-9.788929026274863e-17	-1.1713664536053207e-16	-1.1319094870715277e-16	-9.414154668765067e-17	-6.87580984563176e-17	-3.8183616129106075e-17	-1.2567817716497913e-17
164	1.6663923729137074e-16	1.7672638444844095e-16	1.854299075998003e-16	2.0084876070930645e-16	2.041149907668717e-16	1.793861586727553e-16	1.4358887201351546e-16	1.1775417347704168e-16	9.651093476424846e-17	6.276983884058469e-17	2.2922289398549626e-17	4.8712557820804825e-18	2.072319512778685e-17	5.413531141266971e-17	8.978240538744546e-17	1.302340807332981e-16	1.7549929259490125e-16	2.0316105774241842e-16	1.9398586094149775e-16	1.612725107766299e-16	1.4032785876068255e-16	1.4532241165005776e-16	1.5208867509395357e-16	1.298887903120085e-16	7.131779157283105e-17	2.8827621869711027e-18	-3.8239197893970636e-17	-3.059072436330218e-17	8.263789283178459e-18	2.884502922602544e-17	-5.780527527383815e-18	-7.615902781338032e-17	-1.2099620028536354e-16	-1.0619000382002586e-16	-6.568333961397882e-17	-5.012718063750554e-17	-6.630300283067923e-17	-6.929277162559779e-17	-3.2424767437874175e-17	1.7579605903529912e-17	3.668444710642121e-17	1.7932858868733565e-17	-1.3672064683533521e-17	-3.75533601534283e-17	-5.099374231949977e-17	-5.46699315725149e-17	-3.918336929608725e-17	-8.427978294238377e-18	1.2263157718188546e-17
165	2.829969088243714e-16	3.2186029404681534e-16	3.4263513552778346e-16	3.3580343672744123e-16	2.970960697068431e-16	2.4210926629932805e-16	1.9967604108220083e-16	1.923828017246915e-16	1.9653418832104943e-16	1.8881081304366465e-16	1.5990841149117436e-16	1.2291344707927356e-16	1.0003763767429155e-16	1.0418491730803324e-16	1.3036593818448182e-16	1.5754172841476298e-16	1.6658652885107452e-16	1.6450005327237024e-16	1.814579015224737e-16	2.3190502362731607e-16	2.8980185375421494e-16	3.0909428916043814e-16	2.8126653236734497e-16	2.355047396895277e-16	2.058705432261257e-16	1.877474736817356e-16	1.671587832109093e-16	1.4830602031048152e-16	1.477241364175128e-16	1.5611939757089917e-16	1.3699833092336427e-16	7.705621781213312e-17	8.908246715955517e-18	-2.2908548479896234e-17	-1.737225721323759e-17	-8.262244206601279e-18	-2.0181525292508556e-17	-3.6529701654415636e-17	-2.6447543716392256e-17	2.0164624632838343e-17	8.058467222990982e-17	1.1967461284335712e-16	1.1698327740250868e-16	7.884845377701989e-17	5.1505598710354626e-17	6.318745719734953e-17	1.0557547116992747e-16	1.4390499350894905e-16	1.4826994328047132e-16
166	1.0742776276854737e-16	1.0642679189635315e-16	9.73053310729988e-17	8.414960871431726e-17	8.373839284560421e-17	1.0176520792095384e-16	1.2162241128207048e-16	1.328401073751532e-16	1.4662078548213772e-16	1.7601407307650535e-16	2.0155869693343182e-16	1.8809783851717104e-16	1.3284756087842985e-16	7.734784884204897e-17	5.641869513522034e-17	6.139174028615127e-17	6.208037182482613e-17	5.29746040450253e-17	5.2134059513353025e-17	6.699621529743337e-17	7.909862279753981e-17	7.346037185622908e-17	6.430726361181476e-17	7.06893964013575e-17	9.004945284280916e-17	9.918499833490739e-17	9.208862073192124e-17	8.40476070531237e-17	8.668804930029221e-17	9.482019476537104e-17	9.555122573998838e-17	8.495741142806252e-17	6.045340511166831e-17	1.5758221323130776e-17	-4.1649835529983647e-17	-8.841509379903196e-17	-9.979172146945887e-17	-7.787292532509376e-17	-5.007342447355637e-17	-3.157718265444435e-17	-1.243044685320194e-17	1.841971507128237e-17	4.8100192298272696e-17	5.872394900516036e-17	5.570510254265273e-17	6.193339618262392e-17	8.480563938714269e-17	1.0674312247906323e-16	1.1064742256436102e-16
167	1.308046125418302e-16	1.0495292520045675e-16	8.351335163480734e-17	7.720336515182917e-17	8.432245713802498e-17	9.346782757790367e-17	9.792922183888562e-17	1.1118347551983452e-16	1.336379138901722e-16	1.4981950183598795e-16	1.3773446625808248e-16	1.0243369604853292e-16	7.261893015294163e-17	6.64585520984579e-17	6.889823836655999e-17	6.057645066652701e-17	5.013318351754302e-17	6.287487235678246e-17	9.651463428495744e-17	1.178663600327763e-16	1.0596877714889702e-16	8.035457466183189e-17	8.222293892601632e-17	1.0471819737638383e-16	1.1855143308031928e-16	1.0980498174803732e-16	1.0260082220596813e-16	1.248957612578909e-16	1.6759373513804466e-16	1.9812642684956375e-16	1.9484218515599518e-16	1.6770564666205907e-16	1.337644715768603e-16	9.81343766521898e-17	5.896612003254449e-17	2.2328120880807553e-17	-1.1594466898785977e-19	-7.540937883738626e-19	1.5466021498516318e-17	4.0852798206539217e-17	6.768187205727068e-17	9.126095212302024e-17	1.0830315612331282e-16	1.1821836188202071e-16	1.2666174752348338e-16	1.3698256217342802e-16	1.492114867381076e-16	1.6373808023245884e-16	1.7437912238453312e-16
168	6.471222262305547e-17	5.667940565487939e-17	4.910427530807397e-17	3.889235134700621e-17	2.6495305065170625e-17	1.7012123639857013e-17	1.8202456955439262e-17	2.937670388575191e-17	3.981451327056606e-17	4.301860443425976e-17	4.7049853663214734e-17	6.529949255928833e-17	9.888495555447444e-17	1.2702265767942218e-16	1.3012622605684477e-16	1.1139473934490666e-16	9.028136885668283e-17	7.860166480822983e-17	6.862779701665078e-17	4.753478680642478e-17	2.0093835611713678e-17	1.3262701391880314e-18	2.1678301997712548e-18	1.0223664020847846e-17	2.1320874578452633e-17	3.4366460982261164e-17	4.994607883398802e-17	6.253085596631527e-17	7.131048061208718e-17	8.127919556875517e-17	9.738471385028962e-17	1.1036473614151828e-16	1.0744747797692914e-16	9.715870491199683e-17	9.756986817084416e-17	1.1468137455010966e-16	1.2766086965394186e-16	1.1974979267351574e-16	1.0257855632915516e-16	9.770018297273192e-17	1.0872468008271538e-16	1.1438600548808466e-16	1.0480257541026117e-16	8.582016883987537e-17	7.213991529471225e-17	5.836902536138953e-17	3.962372399591589e-17	2.6275372567775656e-17	3.5217572086232e-17
169	1.5665133023080887e-16	1.7526645306248752e-16	1.7436536027115776e-16	1.497719658520296e-16	1.2761111364450446e-16	1.3072522085655218e-16	1.4725659161350202e-16	1.4472721869394763e-16	1.1541184184753356e-16	8.760414286960937e-17	8.938118120977762e-17	1.1476805368918146e-16	1.3765545551306982e-16	1.4837586812326033e-16	1.571830842272575e-16	1.6599699153269458e-16	1.6063844401759921e-16	1.334704375271857e-16	1.0016928740002733e-16	8.331577662171865e-17	8.569689938959985e-17	9.173679463994482e-17	9.077818984974045e-17	8.668958352629297e-17	8.792128643619291e-17	9.391486988534732e-17	9.930766774349488e-17	1.0418559600576748e-16	1.1306778384705258e-16	1.2791839911624653e-16	1.4544547785386397e-16	1.61108763428318e-16	1.7239702958334422e-16	1.805139744290054e-16	1.8922100962770455e-16	1.9826109482974968e-16	2.018285147554385e-16	1.9459035855245888e-16	1.7683225251951138e-16	1.5495145073335734e-16	1.3214118601933682e-16	1.0700544079130705e-16	7.776514057600633e-17	5.1566489749742564e-17	3.9135624410847194e-17	4.1768919510144226e-17	5.2769656086073187e-17	6.75960795830563e-17	8.571176029044718e-17
170	1.6098145184868295e-16	1.7681946054666087e-16	1.8758688743482914e-16	1.8345159726476795e-16	1.7119769533027064e-16	1.6240658304245632e-16	1.5510216375423448e-16	1.3565165701221853e-16	1.0041343778139985e-16	6.497958232159076e-17	4.950060772558764e-17	5.80481584302304e-17	8.243239298062595e-17	1.147932476640601e-16	1.4845953444506208e-16	1.7111300104829336e-16	1.7046656900178992e-16	1.4811569326608167e-16	1.2274009043827624e-16	1.1249280546473267e-16	1.206089678565263e-16	1.3435924212471468e-16	1.3984408324767746e-16	1.2505745696463084e-16	9.575392810730665e-17	6.542050879129298e-17	5.1561085947740636e-17	5.96504070576345e-17	7.916260391800775e-17	9.217134680208991e-17	9.267269554796658e-17	8.989016710791663e-17	9.489176481306297e-17	1.1020807700891079e-16	1.275116248038884e-16	1.374467493210272e-16	1.3257881244893488e-16	1.1714412104278738e-16	1.0231764480960363e-16	9.773014156457016e-17	9.942346455222477e-17	9.309431439594786e-17	6.671384339567007e-17	2.2211395487673697e-17	-2.1012519511081958e-17	-4.664575674000686e-17	-4.8445790572047425e-17	-3.163198192515543e-17	-7.300166065740691e-18
171	1.7879387677972324e-16	1.8619897316140715e-16	1.7893002470982227e-16	1.5098291053875747e-16	1.301981280497206e-16	1.3656688860272123e-16	1.556033166162796e-16	1.5802378814721766e-16	1.3986973473734525e-16	1.2728787920173188e-16	1.4155915796107683e-16	1.7352002815344788e-16	1.980405768484621e-16	2.0153064037050125e-16	1.9283114683443878e-16	1.8185105555944035e-16	1.6997549554176504e-16	1.5566872732085914e-16	1.426474573031626e-16	1.3406381543822982e-16	1.2851147671024023e-16	1.2377578308798488e-16	1.2424701468402117e-16	1.3364386361430992e-16	1.4889354014081009e-16	1.6070101229473207e-16	1.630036298042481e-16	1.6176691534382343e-16	1.6885799414431285e-16	1.8824433467168628e-16	2.1083162615982318e-16	2.241209962407313e-16	2.2587140587312447e-16	2.2673164831189425e-16	2.3597698754337447e-16	2.4797147072561156e-16	2.456972290267036e-16	2.2443387677034426e-16	1.990889713718912e-16	1.8606391360396427e-16	1.8324854117768412e-16	1.7598045072973065e-16	1.5702357308760652e-16	1.3309177005257347e-16	1.1523111065709572e-16	1.0544230969461001e-16	1.0463243258408233e-16	1.1518879835027486e-16	1.371223113166205e-16
172	3.4343349830198893e-17	3.544917888935627e-17	4.9769246949714513e-17	7.196835004059536e-17	9.366629286150921e-17	1.0652473873909107e-16	1.0768762642706724e-16	9.527835708873162e-17	7.870507656929272e-17	6.642753551718512e-17	7.003484509823529e-17	8.917541911184007e-17	1.0987864291460968e-16	1.1568102743494713e-16	1.0503453388504517e-16	8.992390897324093e-17	7.558958890487506e-17	5.472712276748001e-17	2.4554889458000645e-17	-5.561258012240343e-18	-2.2612456928900863e-17	-2.941309177004735e-17	-3.9195017984726995e-17	-4.698376886465421e-17	-3.809620535312088e-17	-9.603182592940056e-18	1.628508799242303e-17	1.867567828942097e-17	8.068278182531565e-18	1.539678628965117e-17	5.616892170730513e-17	1.0924608935579739e-16	1.45844944797613e-16	1.5992109775821258e-16	1.6554708239372735e-16	1.6951154532729648e-16	1.6391403984479373e-16	1.4442987342811801e-16	1.2522783046304793e-16	1.2259898563361036e-16	1.3622576395446727e-16	1.4639136729998348e-16	1.389394342940746e-16	1.1656181995903357e-16	9.511199599377575e-17	8.042089761500466e-17	7.391699327778096e-17	6.64131064397921e-17	5.3038945317302117e-17
173	-1.4998577753791006e-16	-1.149640795370391e-16	-6.738563262568087e-17	-2.2947675576887455e-17	-1.2980325944578526e-17	-4.6116071746164996e-17	-8.885147388172106e-17	-1.0555324596323268e-16	-8.57792481791029e-17	-5.89049748721526e-17	-4.127820756988702e-17	-2.711004318181489e-17	-1.005529483534239e-17	-2.365639196595339e-18	-1.7840474304687747e-17	-4.0943146480412884e-17	-4.8898456478224514e-17	-4.063714631482901e-17	-4.087654833266203e-17	-6.002661548158277e-17	-8.444173545633025e-17	-1.0413754529446843e-16	-1.179006162782762e-16	-1.2280969190421046e-16	-9.173243341388493e-17	-1.9798289052672564e-17	4.7649696767748074e-17	4.792917847732983e-17	-1.634390518376448e-17	-6.839201091739155e-17	-4.314666792326899e-17	3.0673248432452346e-17	7.895116905238243e-17	7.249423891302676e-17	5.90368523037127e-17	8.34992262412824e-17	1.3924819856561702e-16	1.7555869825171934e-16	1.7578631323301272e-16	1.5757299118329998e-16	1.3553110552360838e-16	1.050077220164884e-16	7.507347985903973e-17	7.103704206419307e-17	9.267496974141082e-17	9.808452716343384e-17	5.368035873032026e-17	-1.227772524029963e-17	-4.647259228753363e-17
174	-2.0983328061985404e-16	-1.9736476901457285e-16	-1.673639537677058e-16	-1.2892486123895742e-16	-1.0444991969930672e-16	-1.0245598217143066e-16	-1.0597717213258407e-16	-9.336158362622723e-17	-7.133655450662241e-17	-6.136402186874496e-17	-7.209451446258108e-17	-8.195419434880295e-17	-7.206616978742249e-17	-4.6698365235961564e-17	-3.2052881255927566e-17	-4.658409541012388e-17	-8.669803395109343e-17	-1.3030784723631711e-16	-1.5488403429804662e-16	-1.5503195574823863e-16	-1.4930921769577762e-16	-1.669677945715729e-16	-2.0948931423712302e-16	-2.4309854590215244e-16	-2.3068334404194024e-16	-1.8215850346922348e-16	-1.4441299741659905e-16	-1.5089486245413108e-16	-1.7948875945515641e-16	-1.7920845269108278e-16	-1.3816968993970218e-16	-9.254194295824898e-17	-7.383340556158032e-17	-7.627735659258376e-17	-6.975693612305651e-17	-4.86778731333936e-17	-3.308673400730367e-17	-3.742115393209544e-17	-5.101992801318172e-17	-5.64910215091096e-17	-5.2023535424045016e-17	-4.4415387891918727e-17	-3.9242762906864404e-17	-3.6550416471320593e-17	-4.293772561303008e-17	-6.509193570195074e-17	-9.730078269831929e-17	-1.1866415888042857e-16	-1.2368794425980034e-16
175	3.4975406406595174e-17	1.640473901368625e-17	-1.4277658821084377e-17	-3.995041995849502e-17	-4.3015788736926844e-17	-2.545722872957898e-17	-4.6642692767120874e-18	3.3891884371800666e-18	-1.756969894642162e-18	-5.6761541777735174e-18	1.6563426206188054e-18	1.5299279097019472e-17	2.346878876397182e-17	2.2728525631589388e-17	2.0891551817856112e-17	2.232554138101252e-17	2.1369690572917887e-17	1.2433993239364076e-17	9.825856372409788e-19	-6.408088319595264e-18	-1.3677059958820637e-17	-3.3708978441302866e-17	-6.457434670904291e-17	-8.820426085708036e-17	-8.42210273177262e-17	-5.914569806612394e-17	-3.690800558322494e-17	-3.171741282216693e-17	-3.000563161630877e-17	-1.4921785233804965e-17	1.3710226967418386e-17	3.9637902001369844e-17	5.365353078786763e-17	6.170012513025818e-17	7.122675382546391e-17	7.951805332563828e-17	7.65802589235246e-17	6.202137821968321e-17	4.707393917523187e-17	4.0592774655030026e-17	4.1756207674954624e-17	4.35265205134873e-17	4.30060936747959e-17	3.697153431153132e-17	2.0229422578017102e-17	-7.9998164397262e-18	-3.7464735646428895e-17	-5.210974126376032e-17	-4.4967082389349693e-17
176	1.1634064733043883e-16	1.2358145895853626e-16	1.2555867363011933e-16	1.2737537162395762e-16	1.2668284030140006e-16	1.1872504277294278e-16	1.0457522270878822e-16	8.588032502704585e-17	5.855961598175551e-17	2.3992365386194084e-17	-4.270545237884812e-18	-8.1284367926458e-18	1.312714756430932e-17	4.466198435022393e-17	7.602827952728239e-17	1.0601543705837415e-16	1.3268478590102477e-16	1.4333603683401207e-16	1.2804980427503936e-16	9.621292861507545e-17	7.083766758400811e-17	6.282711720295477e-17	6.005099419245202e-17	4.346492265225514e-17	1.478140354579292e-17	-1.0877798160491297e-17	-2.4090511136565242e-17	-3.174502071329469e-17	-4.1918993305498784e-17	-4.917619456764618e-17	-4.5690665340144533e-17	-3.2891590475262096e-17	-2.2650326026656112e-17	-2.0236535393355492e-17	-1.5291873098647035e-17	-4.930725995882203e-18	-2.2137377778405804e-18	-1.5847921618693976e-17	-3.255146203002238e-17	-2.6793487986334006e-17	-4.920401938772539e-19	1.8433008024166812e-17	4.797083467199033e-18	-3.110478238495109e-17	-5.563604544264722e-17	-5.1828670863165934e-17	-3.6696362853178635e-17	-3.468341065159778e-17	-4.98643360575391e-17
177	2.1239380721751127e-16	2.4593221957240774e-16	2.7291250623214223e-16	2.895644448591474e-16	2.86299707397923e-16	2.591805461241172e-16	2.212923173228502e-16	1.9301318177751757e-16	1.8125306283032518e-16	1.7452526261707008e-16	1.63539277695475e-16	1.515321683191691e-16	1.5041982743722474e-16	1.6298677165751702e-16	1.8002074386817356e-16	1.91396609890466e-16	1.9675747338398565e-16	1.9915796310397216e-16	1.9890681806173554e-16	1.9323099931641978e-16	1.8507282005046043e-16	1.8376979937468454e-16	1.9590749105726792e-16	2.0880248968685067e-16	2.043012122435722e-16	1.7727596484388658e-16	1.4915492019617693e-16	1.4615506782753738e-16	1.700729113447209e-16	1.8993396972582638e-16	1.780817406009724e-16	1.428849528446095e-16	1.189761204652184e-16	1.2463672083882054e-16	1.3985873275282822e-16	1.3455475905633576e-16	1.0415912852149482e-16	7.90132243180034e-17	8.713450892916732e-17	1.248311699296788e-16	1.617843276647321e-16	1.7314590192527619e-16	1.598193631908711e-16	1.3660275509060328e-16	1.1848827356992082e-16	1.0770360847841923e-16	1.0199794293453136e-16	1.0061344688499673e-16	1.0251827953333218e-16
178	-3.982059344431605e-17	-2.6223537503336335e-17	-1.2294849046286253e-17	8.519233464953452e-18	1.9156600821798956e-17	-3.128743360667334e-18	-4.937774856484003e-17	-8.578093930461175e-17	-9.38331520645926e-17	-9.134003403534636e-17	-1.0467487022798062e-16	-1.3188438012945125e-16	-1.4339981704347175e-16	-1.2348743552070283e-16	-8.87966669219566e-17	-6.558143629383129e-17	-6.08604611469287e-17	-6.064533143410446e-17	-5.390452593178725e-17	-4.707993395259589e-17	-5.0617151819215564e-17	-6.206674280209461e-17	-6.817328535911837e-17	-6.217095704560855e-17	-5.76041149625432e-17	-6.938221267152056e-17	-9.213968018740542e-17	-1.0305113931476792e-16	-8.712159804684773e-17	-6.261816285089257e-17	-6.190854523136596e-17	-9.559940350206231e-17	-1.3817412192615433e-16	-1.5691986808596094e-16	-1.511104640446404e-16	-1.4471166735710427e-16	-1.578977883220004e-16	-1.7763108061942378e-16	-1.7634659588416358e-16	-1.488286899439548e-16	-1.157917193584128e-16	-1.0308753173811168e-16	-1.1324744852036312e-16	-1.3072901928966676e-16	-1.3832139653830136e-16	-1.343257124589789e-16	-1.2542796618143095e-16	-1.2317666455927953e-16	-1.2539671751639578e-16
179	2.3260894939921097e-16	2.363563970326279e-16	2.4108731021592235e-16	2.549345169565041e-16	2.741330231435878e-16	2.8252437512895727e-16	2.7091302154650377e-16	2.454076931122441e-16	2.1967620194714113e-16	1.9894283557346045e-16	1.8089390323818175e-16	1.655646069539756e-16	1.6265614613427057e-16	1.738965063509779e-16	1.8489902521258363e-16	1.7881017820380894e-16	1.6133226563203409e-16	1.5515934851126664e-16	1.706925172873728e-16	1.9009238668702543e-16	1.9326167812898602e-16	1.868206802194816e-16	1.9577771488921185e-16	2.230422331737817e-16	2.4543938887676754e-16	2.4564348662106764e-16	2.361169793669099e-16	2.3695586231116096e-16	2.447932616453834e-16	2.3772794586417404e-16	2.135604216464609e-16	1.9661223830801402e-16	2.0485277884354299e-16	2.271790037837291e-16	2.378948520627976e-16	2.2978438764836916e-16	2.1156924827458062e-16	1.903170898270156e-16	1.6628106335018362e-16	1.4510806094194388e-16	1.3842377386550363e-16	1.4503975000950171e-16	1.4885427703911937e-16	1.3683893240340212e-16	1.1737331336526614e-16	1.0894781148361096e-16	1.192374293434198e-16	1.4195544196583553e-16	1.680082454255375e-16
180	9.85803373815759e-17	1.1949599358280285e-16	1.3029027099173778e-16	1.3640344179549478e-16	1.4213742418502563e-16	1.480400794773521e-16	1.482042914689988e-16	1.3986446527741998e-16	1.287654299616237e-16	1.2403963398900312e-16	1.2671913997993352e-16	1.2886142515579288e-16	1.215212228658194e-16	1.0920056562516675e-16	1.0058690192600488e-16	9.498067361768228e-17	8.535711182604234e-17	7.156917743900353e-17	6.316663633978291e-17	6.788307637589546e-17	7.856518462685551e-17	8.382531889843998e-17	8.278674862954897e-17	8.586242086885823e-17	1.0083983391095316e-16	1.2154802736565088e-16	1.375477731240031e-16	1.432914625066357e-16	1.3913851887374597e-16	1.2827894482889267e-16	1.134293458395847e-16	1.0165113097539682e-16	9.62243312067628e-17	9.133702449546834e-17	8.260020711287295e-17	7.087705310191692e-17	6.493954553551328e-17	6.87442655886867e-17	7.573087737343847e-17	8.100396377448251e-17	8.540949462884707e-17	9.423831921427893e-17	1.0488766594135088e-16	1.1040798443520589e-16	1.0745989368366263e-16	1.0407225281912267e-16	1.0866327319711386e-16	1.27370629320265e-16	1.5364979349638534e-16
181	-1.2507409925806247e-16	-1.197520325378375e-16	-1.1081393516865287e-16	-8.681902292319087e-17	-5.553004954710971e-17	-3.691194270901027e-17	-3.946817848528383e-17	-5.4804829770596904e-17	-7.255585594239268e-17	-8.969773386982889e-17	-1.0768552563471645e-16	-1.2333843417705082e-16	-1.2888794588985557e-16	-1.2502232868240469e-16	-1.2354465109018098e-16	-1.369176409901773e-16	-1.621588009949705e-16	-1.8102503573243057e-16	-1.8077336732983354e-16	-1.7180483769280228e-16	-1.7247810268901e-16	-1.8432861365630116e-16	-1.834965048495903e-16	-1.5805704089991597e-16	-1.201057967692491e-16	-1.0128848622101537e-16	-1.0724211421644083e-16	-1.146455980631266e-16	-1.0135643423615392e-16	-7.941943298141983e-17	-7.50670657313235e-17	-9.592723952623027e-17	-1.2252467019694836e-16	-1.3096465675612506e-16	-1.212912602423746e-16	-1.101936902883613e-16	-1.1466833156869934e-16	-1.3683379353746645e-16	-1.632986325707554e-16	-1.7939899178450205e-16	-1.787772519215919e-16	-1.7163570723216363e-16	-1.6967534893635185e-16	-1.8037912885930952e-16	-1.9141704644273112e-16	-1.9086440133896601e-16	-1.75274453853765e-16	-1.5310466968257799e-16	-1.323936946200208e-16
182	1.5789379553596491e-16	1.6170596781946639e-16	1.6536704467498596e-16	1.6944927680988836e-16	1.7268951826848982e-16	1.7501075126946548e-16	1.7477522155948443e-16	1.704519721904309e-16	1.6230668172762488e-16	1.5173098085701225e-16	1.385498908654249e-16	1.2428799112085695e-16	1.128314304773539e-16	1.10731884477192e-16	1.1577326337107228e-16	1.17138426894364e-16	1.0560275796075463e-16	8.807870316412373e-17	7.81683939851312e-17	7.973355683594058e-17	8.578496492621508e-17	9.054465392936181e-17	1.0025388556241552e-16	1.213081870341116e-16	1.4628880743769424e-16	1.621673664853313e-16	1.6867867266128883e-16	1.7625143384056164e-16	1.9079929319421137e-16	1.9856921909463322e-16	1.8569809920046791e-16	1.578161429047258e-16	1.342086883014106e-16	1.238912473776177e-16	1.1906501805932498e-16	1.0869558934228449e-16	8.834491164216854e-17	6.58282972534174e-17	5.1875449809922736e-17	5.2277534794993616e-17	6.254322818354949e-17	6.984346540698195e-17	6.260565016009775e-17	4.1736930049021394e-17	2.2871236162814644e-17	2.5494189611492065e-17	5.301849128232058e-17	9.086932515695975e-17	1.218724146529306e-16
183	1.9222166362004756e-16	2.3543914329855343e-16	2.4960696713972933e-16	2.5014219021962667e-16	2.486176459109118e-16	2.395043288547458e-16	2.1822077822639097e-16	1.9186464773259345e-16	1.6879904965181474e-16	1.5042237620022194e-16	1.3214001718896248e-16	1.1791968703321528e-16	1.1709707137073102e-16	1.3110243448445598e-16	1.4996098786029772e-16	1.6453452740108116e-16	1.8009140879943377e-16	2.0597093537777415e-16	2.3838558018308414e-16	2.577236507632863e-16	2.528226974290423e-16	2.353872846174066e-16	2.275981240950034e-16	2.2263661636893767e-16	2.0143897768472417e-16	1.5069365864261897e-16	9.535140872108363e-17	7.160621342093852e-17	8.911092175034792e-17	1.1747746845639682e-16	1.1776707314046702e-16	8.36408337377695e-17	4.2900837611667645e-17	2.7552349414404778e-17	4.2176408719290787e-17	6.958830437632639e-17	8.639684970135725e-17	8.927212956819203e-17	8.801525937360146e-17	9.075345106209114e-17	9.341918265132012e-17	8.834443393424572e-17	7.214975887279058e-17	4.639919879707606e-17	2.5639109297120113e-17	1.9917996969593287e-17	3.8548022602544316e-17	7.918935793714747e-17	1.2018124330452722e-16
184	6.485833962743661e-17	2.056693528118029e-17	2.582943064694133e-17	8.013462435117866e-17	1.325262656014428e-16	1.4435549978921904e-16	1.216745570211184e-16	1.0367041021206456e-16	1.070487483742716e-16	1.1653866340504078e-16	1.0951829708373521e-16	8.444064566121459e-17	5.773936470921205e-17	4.755924486067696e-17	6.136707453011059e-17	9.225551746398798e-17	1.2728334899882404e-16	1.4186018477995392e-16	1.256985528787176e-16	8.483169006586485e-17	3.894114292810706e-17	1.499071807411522e-17	1.380076384135636e-17	1.76555153022178e-17	5.439273432375656e-18	-2.2150175437948836e-17	-5.00753704255198e-17	-5.848972719389747e-17	-3.935824485743692e-17	-5.145701625393927e-18	2.823943875236095e-17	4.9573297537716736e-17	7.445622902736402e-17	1.160824112042078e-16	1.6210143048161238e-16	1.9321569352964778e-16	1.7966783713912482e-16	1.451571675143563e-16	1.177674074056197e-16	1.0520787911913308e-16	9.758199467849704e-17	7.561874132599541e-17	4.662015679313381e-17	1.2238032200326969e-17	-3.309311497371783e-17	-8.523190192671831e-17	-1.1109729883227485e-16	-9.119341856767203e-17	-4.617665156090222e-17
185	-1.4511056299896335e-16	-1.576315133024601e-16	-1.7135587655778184e-16	-1.6709302871520405e-16	-1.490215351096761e-16	-1.3444893464557504e-16	-1.2643904584193708e-16	-1.101785591777532e-16	-7.994910820838607e-17	-5.233009295896893e-17	-5.026720655380799e-17	-7.293578008707143e-17	-9.267356680565375e-17	-8.290700104380598e-17	-5.0190170542789035e-17	-2.5959812180003212e-17	-3.4772925941118646e-17	-6.917804564373747e-17	-1.0149245418330729e-16	-1.1862930229175933e-16	-1.3287809958122444e-16	-1.5880702603433303e-16	-1.8702988431498753e-16	-1.9861999705933131e-16	-1.925203733499339e-16	-1.9172818644132142e-16	-2.0817266253141555e-16	-2.246618703530389e-16	-2.1256444777474153e-16	-1.7048809448460286e-16	-1.2860956994234185e-16	-1.0880159645859734e-16	-1.0017182869613536e-16	-7.577572091398069e-17	-2.9752717736436855e-17	1.6020470384857217e-17	3.59802271544035e-17	2.811992394897437e-17	1.1338061349231698e-17	2.6164734477664277e-18	1.9442001778163547e-18	-7.0265315203141e-18	-3.677186719168988e-17	-8.280574384332005e-17	-1.2530298616547532e-16	-1.4727565443320153e-16	-1.481452663857664e-16	-1.4092818734223508e-16	-1.377807884010935e-16
186	6.584586330134836e-17	9.269279650244204e-17	1.1261715200632235e-16	1.2353204492620081e-16	1.2515747145109086e-16	1.128055210846419e-16	9.05643584025935e-17	6.549262970435256e-17	5.2072366408284676e-17	5.119381895161931e-17	5.740631831980891e-17	6.445968257801515e-17	7.077820292019634e-17	7.879429885254738e-17	9.651044058539922e-17	1.2588660782328124e-16	1.525203179119967e-16	1.5376245526112093e-16	1.2733594407293853e-16	9.40968018538645e-17	7.098882798098896e-17	4.9262028973915934e-17	1.1373058445321368e-17	-3.295280478473893e-17	-5.768129525086896e-17	-5.5488705556741334e-17	-5.244541451233792e-17	-6.630343509763954e-17	-7.692059268387941e-17	-5.94617840258553e-17	-2.2460451722302627e-17	7.451145387439209e-19	2.0824856407875482e-18	1.0030013092710837e-17	3.717358127086287e-17	5.869641400344972e-17	4.229577455678939e-17	-2.7221895170352446e-19	-2.6217368421149847e-17	-1.6853685277812425e-17	4.000019734984118e-18	1.911653239599539e-18	-3.1701126963943626e-17	-8.056821563794544e-17	-1.2336293787946986e-16	-1.4322808019845723e-16	-1.246841175163514e-16	-7.40720309542588e-17	-2.1660481763699852e-17
187	1.0044834808492905e-16	9.496001768693046e-17	9.814130381270963e-17	1.0821143573603962e-16	1.2035509658859465e-16	1.3597602782258962e-16	1.5693878433816598e-16	1.759602993810529e-16	1.7955404712229179e-16	1.6649818052817393e-16	1.534121358559838e-16	1.54007549669801e-16	1.648274084383794e-16	1.714466637539256e-16	1.6780894086089737e-16	1.601728212071479e-16	1.504688010713177e-16	1.3085620549130712e-16	9.641436639545932e-17	5.662604661836162e-17	3.0076213251565224e-17	2.0770940498418978e-17	2.1638203597438164e-17	1.38184377856543e-17	5.3272396690948445e-18	9.280231197863182e-19	2.1855228610312138e-18	8.996529534091758e-18	2.7162351225161607e-17	6.133357519848201e-17	1.0868988026882024e-16	1.5309167924926354e-16	1.8049125399835303e-16	1.9277014268954506e-16	2.0106956212826373e-16	2.114497943052934e-16	2.1900372652041676e-16	2.1547968380365887e-16	2.0140339727508972e-16	1.8731210380323997e-16	1.842832565573156e-16	1.8938157315799615e-16	1.890280313676908e-16	1.6537958165233818e-16	1.2158694060270379e-16	7.903669044195049e-17	6.132342838008765e-17	6.883793824646042e-17	7.929032731499768e-17
188	-1.8237863786133004e-16	-1.631148911595209e-16	-1.0506010960582434e-16	-4.452186787015743e-17	-2.041642520496328e-17	-3.7147671339467954e-17	-6.569832082324566e-17	-7.488856996307915e-17	-5.559947477102462e-17	-2.1961902958272497e-17	8.56517936543798e-18	3.128783887035344e-17	5.3119243572962376e-17	7.51322554452619e-17	8.203845789338829e-17	6.00541255685859e-17	1.4676675046584812e-17	-2.6386969695102067e-17	-4.2943554692827975e-17	-4.344101483595355e-17	-5.697793356020214e-17	-1.0222891134485786e-16	-1.5218496513268163e-16	-1.6726761152853226e-16	-1.202319075804306e-16	-4.4598010828507145e-17	2.691553245876854e-19	-1.5481681174527292e-17	-6.137280306473219e-17	-7.699804385476027e-17	-3.768487962218961e-17	2.429435925827272e-17	7.038923071476585e-17	9.886863913823716e-17	1.3905032344318656e-16	1.856878586181947e-16	2.0986396203249334e-16	1.9014992098445202e-16	1.5578172334969325e-16	1.4403973446417295e-16	1.5030467679534203e-16	1.4152417819901681e-16	1.1332053888869606e-16	1.0117206393765923e-16	1.2504202923369966e-16	1.4839524388222497e-16	1.2056473633903258e-16	4.888957986827592e-17	-1.7995234670913966e-17
189	-1.3132192950584738e-16	-1.3283007778170543e-16	-1.2859516456315414e-16	-1.2457800209259738e-16	-1.20988367305933e-16	-1.162170935947527e-16	-1.1004541455505375e-16	-1.0446674659692774e-16	-9.461151018974226e-17	-8.158380123693215e-17	-7.35378552187167e-17	-7.52351097092183e-17	-7.659624943940311e-17	-6.403865749059176e-17	-4.1640803108418064e-17	-3.226157000037877e-17	-5.809651207092058e-17	-1.1360190332793382e-16	-1.6749397771592936e-16	-1.9547679045245604e-16	-2.015043664214026e-16	-2.0271310587716363e-16	-2.0554838461540351e-16	-2.0000678849804318e-16	-1.8008087671285302e-16	-1.5907631050208118e-16	-1.5124297565776418e-16	-1.4912578004087654e-16	-1.2941462093261515e-16	-8.452259521368387e-17	-3.496439068436712e-17	-5.070572997924617e-18	9.597941455092213e-18	3.0226419793059583e-17	6.692422917655415e-17	9.814566294788592e-17	1.0098364294900404e-16	7.881725782729184e-17	5.692960688837083e-17	5.112197622358467e-17	5.1983438456505964e-17	4.6491619952074244e-17	3.746672824115294e-17	3.3725955369255463e-17	3.1399629370493677e-17	1.7890451643903514e-17	-1.591920782011465e-17	-5.202987891736355e-17	-7.466563156428584e-17
190	-1.7301482566051927e-16	-9.714285407970687e-17	4.5831798668330255e-18	5.959906625263878e-17	3.524827187838242e-17	-1.8721409965356188e-17	-2.8123564516164083e-17	1.8937304945125527e-17	8.255424170585284e-17	1.158607702676062e-16	1.186258463905935e-16	1.2109606459953955e-16	1.3288401922658272e-16	1.3563621028910304e-16	1.129312854167857e-16	7.67088030988196e-17	4.914165313514036e-17	3.5115032170185414e-17	2.4942998244157838e-17	1.2262378516285706e-17	7.293881238074131e-18	1.6239983908361318e-17	4.048471964573338e-17	6.215062984586682e-17	9.060115227701522e-17	1.1834280751785267e-16	1.334486050136782e-16	1.2362554665387362e-16	9.682106941610895e-17	7.386620790837929e-17	6.80603470719399e-17	7.364047076723595e-17	8.045827252890848e-17	8.622357676240658e-17	9.591381218290159e-17	1.0428637151998349e-16	1.1759919087615058e-16	1.340454721350457e-16	1.516575857155023e-16	1.5922817372589733e-16	1.4930985549233973e-16	1.3496605503314345e-16	1.437825644186226e-16	1.727370623048045e-16	1.991504671415808e-16	1.9387890592606724e-16	1.5921112701986548e-16	1.2375552338446548e-16	1.0565628735000062e-16
191	-3.0143880378623374e-17	-3.591031352566177e-17	-1.4207485625550215e-17	2.91805683860831e-17	6.772666525979778e-17	8.115969672785084e-17	7.32254920456705e-17	6.602145617523107e-17	7.251462318456117e-17	8.480487795857134e-17	9.218424856901201e-17	9.533111329445304e-17	1.053000337589838e-16	1.2363911391561426e-16	1.3392327457581104e-16	1.2205068115796415e-16	9.131229373952212e-17	6.214003712298442e-17	4.922668972221045e-17	4.7225341766540506e-17	3.9500356871577266e-17	1.4372541647115333e-17	-1.335295723528412e-17	-2.478707818657908e-17	-4.239577040680248e-18	2.9031735503236055e-17	4.575606921334888e-17	3.904325865810071e-17	3.3580025356699824e-17	5.391506905847638e-17	9.529577088859189e-17	1.2993492377855344e-16	1.431330930882342e-16	1.453002798100282e-16	1.5250452780284048e-16	1.6246421363276305e-16	1.647698673726997e-16	1.6169871911068407e-16	1.6593960238472414e-16	1.780901291309791e-16	1.8359104600587548e-16	1.7432503069160103e-16	1.6640072111935884e-16	1.7161169980784488e-16	1.7289568713238842e-16	1.4707145519926523e-16	9.745794820384226e-17	6.654003161023856e-17	7.910860561080913e-17
192	-2.8685778579146705e-17	-2.949545056316938e-17	-3.391662513162151e-17	-3.6970743688689676e-17	-3.651850027268495e-17	-3.9309477169468026e-17	-5.1181854060260984e-17	-7.180807804477094e-17	-9.200497644857424e-17	-1.0321304611356335e-16	-1.0476133463341282e-16	-1.0116505639188122e-16	-9.154372486701024e-17	-7.4451741822797e-17	-5.635281680604022e-17	-5.081948788801612e-17	-6.476102062036166e-17	-8.424088669466471e-17	-9.002547067375553e-17	-7.825790201337616e-17	-6.166280092548524e-17	-5.008027423547808e-17	-4.311112045399807e-17	-3.431840079556108e-17	-3.10516841134641e-17	-3.8665739895620524e-17	-4.830597800352769e-17	-4.813599188584507e-17	-3.970779027410303e-17	-3.9717877877779936e-17	-5.376461327744262e-17	-6.580487446306027e-17	-6.043705157223524e-17	-4.0472157499918465e-17	-2.4386850100287163e-17	-1.9630331060464026e-17	-2.0778668132185372e-17	-2.04664437023676e-17	-1.767311317358904e-17	-1.6014272972093283e-17	-1.435740895639319e-17	-1.7212453955757082e-17	-2.8085599927770245e-17	-4.3593314161291403e-17	-5.956072505371288e-17	-6.870285536876407e-17	-7.16261252321676e-17	-7.511346106277013e-17	-7.319183495292526e-17
193	1.1711792170265203e-16	1.1437026587571323e-16	1.2161586300167493e-16	1.3016605968311603e-16	1.3139559421967531e-16	1.2873357571341116e-16	1.279737941557954e-16	1.252795842825686e-16	1.122857951140208e-16	9.353896079206773e-17	8.342398601481915e-17	8.914319297985689e-17	9.94410308888369e-17	1.0155166077149973e-16	9.642172270235353e-17	9.318271554997198e-17	9.456929928844924e-17	9.185337759232401e-17	8.069220564943931e-17	7.152637949566556e-17	7.62312492150461e-17	9.252981224375815e-17	1.0718430016232794e-16	1.1096358019945137e-16	1.1252104080579843e-16	1.1965756598157334e-16	1.303315746744333e-16	1.3362245625435625e-16	1.2312603023114642e-16	1.068908429982452e-16	9.82164056808148e-17	1.0347584820491782e-16	1.1473919232888593e-16	1.1722371979387558e-16	1.0875708206662081e-16	9.755466303034648e-17	9.513669083140207e-17	9.92408202414293e-17	9.846640272698138e-17	9.098114579484347e-17	8.587400940232058e-17	9.27018013027798e-17	1.0404995296496098e-16	1.053362690191141e-16	9.61549251891475e-17	8.980747316868048e-17	9.89971508618882e-17	1.202943614486041e-16	1.3410234692547383e-16
194	9.716199337962566e-17	8.47660579210696e-17	2.2764972714430064e-17	-4.0519592110639146e-17	-5.880065972358027e-17	-2.904281667362776e-17	1.646794259779415e-17	5.1320897971828215e-17	7.430305458596183e-17	9.991519639572369e-17	1.3170697947675534e-16	1.5961431906635963e-16	1.73750614161498e-16	1.7683955105090846e-16	1.7802141006543695e-16	1.8216650174979005e-16	1.7885304543601728e-16	1.5668961670183646e-16	1.1662945919722717e-16	7.181914769611347e-17	3.3079629420891107e-17	-3.130679952601797e-18	-3.465638025448287e-17	-6.171322246371352e-17	-6.771514149345408e-17	-5.81459181223264e-17	-5.674595412666746e-17	-7.768410988022885e-17	-9.961693041565216e-17	-9.183738743953116e-17	-4.8600964604691005e-17	7.654319384525127e-19	2.7218013602414138e-17	4.11909174319121e-17	7.716521378161776e-17	1.4522984542630696e-16	2.076240704315117e-16	2.2369395250896853e-16	1.9804553098346165e-16	1.79450549031347e-16	2.0073207779772738e-16	2.3448077198903717e-16	2.244258107972787e-16	1.6351175414908912e-16	8.37070147498136e-17	4.686385041420132e-17	6.081334889022879e-17	9.10434797728351e-17	9.631857161541578e-17
195	-1.3428315319790648e-16	-1.1814070528328935e-16	-1.1042492259909927e-16	-1.1267048528722416e-16	-1.1583146978360954e-16	-1.0978385856101782e-16	-9.753568618711486e-17	-9.125401963703996e-17	-1.0187166230003342e-16	-1.1948799240572465e-16	-1.3074274515538948e-16	-1.2611942509144712e-16	-1.0763696156313243e-16	-7.921432565903402e-17	-5.0303853227038734e-17	-3.58970285308419e-17	-4.665219494180429e-17	-7.829892559236785e-17	-1.156216578477571e-16	-1.48310260366034e-16	-1.7789042239495244e-16	-2.0661179768836284e-16	-2.2257305713973233e-16	-2.214850175511485e-16	-2.1571457788053319e-16	-2.27847397764328e-16	-2.564533184551753e-16	-2.704809096334547e-16	-2.443982418863413e-16	-1.9226441929771942e-16	-1.5627663334380796e-16	-1.5610909769636602e-16	-1.7090028672286445e-16	-1.6796651312407374e-16	-1.4009015606875008e-16	-1.0502413908811262e-16	-7.808815729649836e-17	-6.32865349424854e-17	-6.255618990063844e-17	-7.759927727632791e-17	-1.0133056384710684e-16	-1.200794917750197e-16	-1.366710899135515e-16	-1.6735801828789707e-16	-2.2020356202396712e-16	-2.6571423918108824e-16	-2.727005041470466e-16	-2.4091080432249476e-16	-2.0667136814487292e-16
196	5.368630037631813e-17	7.480400930748236e-17	7.00122884089298e-17	7.115154189035761e-17	7.9875470933447e-17	6.879867092297513e-17	2.903620150802848e-17	-8.377853983993753e-18	-1.6101582707125976e-17	-1.992410794653682e-18	9.306792022627438e-19	-1.2748216916140231e-17	-1.5499749030573876e-17	1.8891420055680047e-17	7.7860890319214e-17	1.2105397674452972e-16	1.221803379335742e-16	9.026234302961216e-17	5.31323733496439e-17	3.005849897299075e-17	2.1267166282778536e-17	1.1185267569151448e-17	-1.1233989798822206e-17	-5.2706281311995193e-17	-9.920552172086614e-17	-1.3443679890706808e-16	-1.4547592181832862e-16	-1.319736313301496e-16	-1.0338451742652796e-16	-7.86343790038248e-17	-7.711593803059798e-17	-1.007839271741443e-16	-1.2969132291447396e-16	-1.3391245117848894e-16	-1.0579707955657113e-16	-6.66016308115412e-17	-5.1865316489481276e-17	-6.948405175232431e-17	-9.635914513684625e-17	-1.012638829355033e-16	-7.686638835601669e-17	-4.9204876049874333e-17	-5.792655499021195e-17	-1.1834122148819787e-16	-1.9339911444858678e-16	-2.2217109119391655e-16	-1.7579187940157258e-16	-9.34352182394305e-17	-5.0147853373414496e-17
197	-1.2241998183412671e-17	9.406433706727256e-18	2.472948184406362e-17	2.1323017041847613e-17	-9.335284217188035e-18	-5.887772910517147e-17	-1.0386965655196496e-16	-1.2416580196187375e-16	-1.2179481830542878e-16	-1.141546535215151e-16	-1.1918405178987975e-16	-1.3760256980677337e-16	-1.5568545586324475e-16	-1.6085827340430957e-16	-1.532483351124082e-16	-1.4234510777468043e-16	-1.3799453023949228e-16	-1.3838903576204594e-16	-1.3475778502342217e-16	-1.1864361689922718e-16	-9.00760707263335e-17	-6.073036997047981e-17	-4.5640545431852345e-17	-5.2537599969949866e-17	-7.65981634238732e-17	-1.0274687333795066e-16	-1.1800087148029962e-16	-1.2196331284621403e-16	-1.2424298166235449e-16	-1.339236556606271e-16	-1.5276561644603353e-16	-1.7731210543625614e-16	-2.02438096983618e-16	-2.2200192103258908e-16	-2.3294455737607386e-16	-2.3317756226860804e-16	-2.308028158057986e-16	-2.356256275861056e-16	-2.513906866533901e-16	-2.668744279509069e-16	-2.6432189335516686e-16	-2.410061314030752e-16	-2.1626872557800215e-16	-2.1361596964786747e-16	-2.2982312916736395e-16	-2.37727075733658e-16	-2.1406070294950265e-16	-1.7172385882688816e-16	-1.417806179377568e-16
198	2.3252467915082863e-16	2.556275897085283e-16	2.5196259859626815e-16	2.3887342919091615e-16	2.2738570021413133e-16	2.102517251284469e-16	1.817648569866101e-16	1.511450688088116e-16	1.285563692282362e-16	1.1843217625779674e-16	1.1557532317212808e-16	1.163780044521568e-16	1.2244134761429752e-16	1.4025448265725367e-16	1.7157779090317447e-16	2.0928192943475596e-16	2.374315720973616e-16	2.454299591261375e-16	2.4032727154122516e-16	2.3593295078817744e-16	2.3322077008938463e-16	2.1453623256480507e-16	1.6927777958748715e-16	1.1034828669907025e-16	6.835688637755442e-17	5.877931453762659e-17	6.926139927721045e-17	8.262231802587359e-17	9.323379107781981e-17	1.0231804620568984e-16	1.0111843881192903e-16	7.852923176358732e-17	4.036092039955724e-17	1.3264673212669376e-17	1.6509546269380008e-17	4.333684479734211e-17	6.051425319879889e-17	4.785490155257731e-17	1.779634401596736e-17	2.09572668919172e-18	1.6254649579663115e-17	4.1680979477995217e-17	4.201993130678189e-17	4.418003834945152e-18	-3.516815284298227e-17	-2.4307164962596795e-17	5.1276456660595804e-17	1.4645369954128605e-16	1.9471955593014599e-16
199	2.0446735397255988e-16	2.4138938604071316e-16	2.7957078536556853e-16	2.8717182375587007e-16	2.5570718820400805e-16	2.0406243065046762e-16	1.57772020430169e-16	1.35416951838237e-16	1.3857929066609184e-16	1.5853345963421607e-16	1.6729390208671517e-16	1.4561121280409337e-16	1.07718149042864e-16	9.322974743003183e-17	1.2153856057536816e-16	1.6296241852006563e-16	1.7516171503283038e-16	1.6003059676863532e-16	1.591172223503488e-16	1.9647858697143795e-16	2.453296245370711e-16	2.593677138200941e-16	2.353080719344788e-16	1.9815750460552119e-16	1.7383706666321505e-16	1.5850611833994692e-16	1.443421026269787e-16	1.3981266819713971e-16	1.546874613633193e-16	1.7233403089992717e-16	1.610787927466036e-16	1.158677787245616e-16	6.82974842588137e-17	4.9616745670114696e-17	5.046293170196661e-17	4.326783080747706e-17	1.5385826631315518e-17	-1.7339518535752542e-17	-3.949515389685045e-17	-5.178857612432727e-17	-5.931218953870738e-17	-5.782138214111316e-17	-4.033824099696422e-17	-2.5047152191268743e-17	-8.768632469287483e-18	1.3488420256484938e-17	5.380828986415829e-17	1.0208886744749379e-16	1.3171728850883553e-16
200	-4.930159979167701e-17	-5.412191292649569e-17	-5.85550944114541e-17	-6.489753336514211e-17	-7.342894573613068e-17	-7.621179960254297e-17	-6.724005925296521e-17	-5.536094651029092e-17	-5.866240352938181e-17	-7.867562965797501e-17	-9.51324853918477e-17	-8.595025714266588e-17	-5.722971044286895e-17	-3.380214299566273e-17	-2.6689524862361723e-17	-2.2689550326480692e-17	-6.442412311781847e-18	1.2543242886018973e-17	9.464784038918341e-18	-2.3957591677070686e-17	-6.710019928947103e-17	-9.467076019280573e-17	-9.52773184663598e-17	-9.315386670916828e-17	-1.0412324089459589e-16	-1.3387552387589205e-16	-1.6961142210633067e-16	-1.9025230529924535e-16	-1.8148084889984752e-16	-1.53997279826633e-16	-1.350870142021495e-16	-1.3690961695665848e-16	-1.39058480070454e-16	-1.0468092666036596e-16	-2.975890376772947e-17	4.285306471192265e-17	6.456155464973809e-17	3.669160421699685e-17	4.12130829384009e-18	3.7366187704193883e-19	9.894036568535235e-18	-7.981805735216591e-18	-6.829256025385484e-17	-1.3934447302154547e-16	-1.8676127049533044e-16	-1.9466049459213313e-16	-1.7959863504808982e-16	-1.597659358625578e-16	-1.4435299504387405e-16
201	-1.0438466637332872e-16	-1.223846557951287e-16	-1.1777256300351966e-16	-9.954834288662891e-17	-1.00266082220502e-16	-1.2949807428598697e-16	-1.5442933299471607e-16	-1.4329755439806765e-16	-1.0077238072376021e-16	-6.716598535076424e-17	-6.339130980969026e-17	-6.981059898274378e-17	-5.674863629649266e-17	-2.817564168050814e-17	-8.642311933395761e-18	-1.0306377501238159e-17	-2.43056259146203e-17	-3.971166652833236e-17	-6.08695140893077e-17	-9.690831736209644e-17	-1.3841239505048584e-16	-1.6491919855019533e-16	-1.7082550566909047e-16	-1.667739729246966e-16	-1.7009789239627078e-16	-1.8545120326046964e-16	-2.0349240772409548e-16	-2.0388407278063668e-16	-1.6611820847433044e-16	-9.934956724252734e-17	-3.6537598654493756e-17	-6.164963342618082e-18	1.2864706420803774e-18	2.2311898253647938e-17	7.094059938901497e-17	1.1879219136061817e-16	1.2548389531979404e-16	9.453482181787596e-17	6.132788502150388e-17	4.358433916863509e-17	2.4448778976943412e-17	-1.6942937646443154e-17	-6.684649193741669e-17	-9.967505546743293e-17	-1.1187533768882057e-16	-1.2314396206538511e-16	-1.4158332886581532e-16	-1.52860853987492e-16	-1.350477489131835e-16
202	1.5930628098256575e-16	1.5833579780548776e-16	1.5582628233058405e-16	1.4285537932286385e-16	1.2028507922909712e-16	1.050290603647631e-16	1.1656613349193904e-16	1.521015082583811e-16	1.8536644334355573e-16	1.944664238632362e-16	1.8875414314581476e-16	1.9186071372035613e-16	2.1101887242084637e-16	2.273388872257928e-16	2.2487058035017327e-16	2.0975999396718892e-16	1.9484320128274512e-16	1.7950200923041328e-16	1.5460485755819158e-16	1.2069090881753177e-16	9.153445533815589e-17	7.371270997429383e-17	6.503175957296082e-17	6.120258490079212e-17	7.193911276680671e-17	9.73924146308376e-17	1.192756396657225e-16	1.2322775302404429e-16	1.2711570597507314e-16	1.592045267527157e-16	2.1790961151827608e-16	2.6373673814648686e-16	2.683636334352073e-16	2.532223028288959e-16	2.568240399749879e-16	2.830208045677984e-16	2.965442756220356e-16	2.780140378395144e-16	2.509308637766837e-16	2.462273343252078e-16	2.586550332863873e-16	2.531540726623611e-16	2.1580481556364742e-16	1.6683833954962296e-16	1.3709220956606576e-16	1.298261732969338e-16	1.3206521981488397e-16	1.362462859155121e-16	1.4807548356762582e-16
203	1.6808277800348542e-16	1.7404179006386375e-16	1.764121446976244e-16	1.8617278713031887e-16	1.8662133122522685e-16	1.5693758446796828e-16	1.0933002473930245e-16	8.040841684032494e-17	8.6336266777339e-17	1.0256264477454559e-16	9.493590598653179e-17	5.888975188038621e-17	2.7256970489193815e-17	2.7214417342647905e-17	5.276982423200156e-17	7.616542414559349e-17	7.944482157015272e-17	7.203879929309949e-17	7.268146475740746e-17	8.475473375697235e-17	9.458026480534601e-17	8.986648317627445e-17	7.762253882581058e-17	7.314600079510885e-17	8.165287419526862e-17	9.372624919572327e-17	1.0026856891480422e-16	1.0038275880057745e-16	9.844063611062796e-17	9.068353641773538e-17	7.15936939527847e-17	4.440509715309368e-17	2.3365408591098184e-17	1.8828754369418204e-17	2.1137246242736295e-17	1.574520662153706e-17	-6.350430868820659e-18	-3.400671212785673e-17	-4.9120914802217194e-17	-4.183050875389492e-17	-1.5557462860683274e-17	1.2004417464173137e-17	2.3509447237089525e-17	1.2606556073919806e-17	-5.7843703670815554e-18	-8.747246839800832e-18	1.2640886250193591e-17	4.151720015466663e-17	5.5056850785041254e-17
204	2.1553297778185744e-16	2.2326855912883856e-16	2.0233137796486286e-16	1.7499067231039493e-16	1.6596840611941345e-16	1.7420108053805217e-16	1.7683477323308911e-16	1.5993704188225274e-16	1.3136775623159636e-16	1.0585081098146071e-16	8.882004236819214e-17	7.949615592077305e-17	8.241245257837734e-17	1.0335153902062693e-16	1.3426230487465867e-16	1.5440634519915888e-16	1.537813990950803e-16	1.4380593453528668e-16	1.4030875439293407e-16	1.4554026974968824e-16	1.5368509910745973e-16	1.6588504736080256e-16	1.8672845197704947e-16	2.0378689715344803e-16	1.9780497907264462e-16	1.6583361644726055e-16	1.363925067475737e-16	1.359529120645353e-16	1.5497634454367392e-16	1.5852107034709302e-16	1.339573218068959e-16	1.0691364871095117e-16	1.0508089261131166e-16	1.2388831292014962e-16	1.4041306482997892e-16	1.4566116980931454e-16	1.468503616328429e-16	1.454477070756871e-16	1.2910306118896268e-16	9.730049911623655e-17	6.998443081841104e-17	6.641695356083963e-17	7.514847020505583e-17	7.090425914412094e-17	5.137888825260557e-17	3.903635949604673e-17	4.8282566877420884e-17	6.783617094716793e-17	7.855522585343713e-17
205	1.9402786834307326e-16	1.8359732614847178e-16	1.622980113002587e-16	1.4090880968449387e-16	1.3845627206962803e-16	1.559334312130076e-16	1.703047908706288e-16	1.551225959306121e-16	1.1939466876226245e-16	9.298958693507723e-17	9.444767187727698e-17	1.1717051863472863e-16	1.4583648203185238e-16	1.716914443881621e-16	1.8949284972279707e-16	1.885694570241521e-16	1.6232750606021436e-16	1.225152886580744e-16	9.219382185611243e-17	7.978906344624168e-17	8.041034074633832e-17	9.05547533173941e-17	1.1362044419961685e-16	1.4200961006481738e-16	1.6676735157385235e-16	1.7203171689246071e-16	1.631567755668426e-16	1.57555528327948e-16	1.6409724847500858e-16	1.7454549076313654e-16	1.8046987759757425e-16	1.8039658149409189e-16	1.7491092605184943e-16	1.6692412114773e-16	1.5925409561769266e-16	1.6064583112540765e-16	1.7092202866787147e-16	1.7883346395877387e-16	1.740243044409678e-16	1.5791361636138827e-16	1.4405868686864748e-16	1.3793704024807947e-16	1.3294707675817044e-16	1.1598026654869347e-16	9.876057759523456e-17	8.658260183746361e-17	8.419435588015742e-17	8.554586875507177e-17	8.931140023068075e-17
206	1.1663063524540639e-16	1.0506405722735654e-16	1.172242781178751e-16	1.3429858811115696e-16	1.251635649078617e-16	8.821947147731602e-17	5.082176439905153e-17	3.211570716547395e-17	2.0074933543667848e-17	-4.1859144148772715e-18	-3.123760798853805e-17	-3.176412042658663e-17	5.597965575356351e-18	5.516721413398613e-17	8.419545657821434e-17	8.532688669009611e-17	7.277680726398547e-17	5.874288792976693e-17	4.1960835997837665e-17	2.1372548090984413e-17	4.58878776248336e-18	1.9351392082564647e-19	6.955252343589177e-18	1.6327856909729554e-17	2.107847048592753e-17	2.459694926279333e-17	2.950929704888887e-17	3.758980496153631e-17	4.4075182750410297e-17	4.756679238688213e-17	5.1699506015198445e-17	5.74477757052659e-17	6.824958403898285e-17	8.684344443776026e-17	1.1395220503316002e-16	1.369746207892852e-16	1.3812551336395929e-16	1.1002829958393143e-16	7.378232818659691e-17	5.8924533354697e-17	6.97327597285635e-17	7.882197715852893e-17	5.784710495606372e-17	1.7616458572517433e-17	-5.858986484570514e-18	1.303996368272739e-17	5.5392924023570635e-17	8.649224597521526e-17	8.788457503515743e-17
207	8.244239292208131e-18	8.320183712222591e-18	1.643298505453521e-17	2.872298321457413e-17	3.3950213360737554e-17	2.8535435909039143e-17	1.8093266218294385e-17	8.399324019595575e-18	-8.42880087663279e-19	-9.600614013101148e-18	-1.565629658650806e-17	-1.369503434619396e-17	-4.322436299404469e-18	9.691468363157193e-18	2.353540735824825e-17	3.050229965199261e-17	2.5415318892580092e-17	7.514482120882158e-18	-1.452125299122138e-17	-2.6972635000318818e-17	-2.3686587014752134e-17	-9.024816925635482e-18	5.471827741740796e-18	2.2988465517400162e-17	4.106028778452692e-17	5.777306640941871e-17	6.412670274869527e-17	5.3687563226859123e-17	3.008318143501395e-17	9.100285222479563e-18	2.260811854870716e-18	1.1097327302421813e-17	2.9240686185536784e-17	4.827767797936608e-17	6.502646942682486e-17	7.485423043552073e-17	7.47964566945752e-17	6.400488984639065e-17	4.8691604724911855e-17	4.1564208135753725e-17	4.755446429249014e-17	6.144989762806444e-17	6.744104908648443e-17	6.395459946528191e-17	5.26774689846678e-17	4.929319435810267e-17	5.816586038383965e-17	6.903130116613099e-17	6.570838873877964e-17
[truncated: 152 more columns]
