# Supplementary material for: Neural dynamics of phoneme sequences reveal position-invariant code for content and order
Source: Nat Commun. 2022 Nov 3;13:6606. doi: 10.1038/s41467-022-34326-1 (PMC9633780; doi:10.1038/s41467-022-34326-1)
Supplement: Supplementary file 4 — Source Data [file 41467_2022_34326_MOESM4_ESM.zip › source_files-sept/sup_fig18-fig45/supp_fig45-sequence_freq_coefs-.csv]

	t0	t1	t2	t3	t4	t5	t6	t7	t8	t9	t10	t11	t12	t13	t14	t15	t16	t17	t18	t19	t20	t21	t22	t23	t24	t25	t26	t27	t28	t29	t30	t31	t32	t33	t34	t35	t36	t37	t38	t39	t40	t41	t42	t43	t44	t45	t46	t47	t48
0	-2.135429020941882e-14	-2.060209608764716e-14	-5.580953476239229e-15	5.940143821183653e-16	-1.2255724264712972e-15	-1.1655372033278059e-14	-2.023734015659375e-14	-1.1993785229138374e-14	1.2289643478300351e-15	8.941043890645907e-15	5.2215971214826026e-15	-4.076551137503584e-15	-4.139179873658445e-15	3.4969646022532923e-15	8.522528754433817e-15	3.0754901487164604e-15	-5.8309110225883565e-15	-4.405762810453669e-15	6.175406831373055e-15	1.931673769678628e-14	2.6289444128320867e-14	2.5618953825934892e-14	2.752103930790224e-14	2.6063087183127292e-14	2.3927007597112458e-14	1.6456766083312807e-14	1.2683956216543433e-14	1.632231443582255e-14	2.509418719459526e-14	3.010803727507021e-14	2.6800936907421094e-14	1.575337499600162e-14	6.739301908867326e-15	4.959009428532643e-15	1.1627069861257019e-14	1.906926532411635e-14	2.1516435521904163e-14	1.2823370556638028e-14	-2.0039379771758437e-16	-1.6509756760264625e-14	-2.9678916585385473e-14	-3.8734842566370767e-14	-3.848803800542227e-14	-3.918195838461864e-14	-3.194131724203835e-14	-3.666181426824882e-14	-3.974116167179882e-14	-3.6744103925560557e-14	-2.7376359914510306e-14
1	-5.62131225056236e-14	-5.118133826339743e-14	-4.5479150982199607e-14	-4.489228297764208e-14	-4.359309495172395e-14	-4.522270120786747e-14	-4.848836893605675e-14	-5.258711915037152e-14	-5.983080139744722e-14	-6.098975445842149e-14	-5.781653319777019e-14	-5.3271281113713296e-14	-5.105845352222437e-14	-4.931422139691879e-14	-4.86749177611456e-14	-5.2418181842261126e-14	-5.980904929452689e-14	-6.462238334901842e-14	-5.830780070344933e-14	-4.37651074108031e-14	-3.3670427322127976e-14	-3.530168047760481e-14	-4.3493611878951616e-14	-4.7517018287195967e-14	-4.6185504175264526e-14	-4.6554455212935824e-14	-5.090633542157735e-14	-5.3597008475311606e-14	-5.0385329017758107e-14	-4.370235731439336e-14	-4.3789296341885143e-14	-4.921881795430767e-14	-5.5724785326267315e-14	-5.214498783445603e-14	-4.7335427248719664e-14	-4.355726728150466e-14	-4.4544079483616715e-14	-4.624182844826955e-14	-4.911554796470176e-14	-5.37346734190756e-14	-6.22450236028081e-14	-7.04492700909147e-14	-7.317355046667111e-14	-7.12873432470151e-14	-6.932154308874526e-14	-6.89399189844623e-14	-6.507862684926274e-14	-5.590311405087447e-14	-4.0722153030497924e-14
2	-3.4078755361266445e-14	-1.2865540348383445e-14	-9.45103349206102e-15	-2.488523492252028e-14	-4.25814502317139e-14	-4.79698609727039e-14	-4.291073078211083e-14	-3.640630388816231e-14	-2.5335618207451115e-14	-1.541706687467432e-14	-1.59514649119603e-14	-3.006851363552077e-14	-4.571689414948039e-14	-5.0682512861653765e-14	-4.3482018275384675e-14	-3.504049731390305e-14	-2.6790418440359363e-14	-8.705757930348909e-15	1.7874735501166908e-14	3.305763773019846e-14	2.0102147817848334e-14	-1.0806255444497237e-14	-3.4495806471052136e-14	-4.2758899172827644e-14	-5.5280309151139275e-14	-7.890294056694767e-14	-9.957494604576003e-14	-9.707068332220411e-14	-7.698285379004542e-14	-6.24514042654486e-14	-6.673827406341115e-14	-7.587786679478837e-14	-7.503037045861782e-14	-5.867835064815571e-14	-4.516682898863178e-14	-4.152549503085228e-14	-4.569500400030796e-14	-5.203874395218678e-14	-5.856275598315198e-14	-6.419683729282719e-14	-6.788501224972498e-14	-7.186120715568713e-14	-7.722047542832284e-14	-7.999290564534687e-14	-8.194432897233217e-14	-7.594938704829724e-14	-7.21737451178114e-14	-6.633132094809241e-14	-5.787796167242584e-14
3	-3.178932093610059e-14	-2.4462060121428812e-14	-1.4603972906886513e-14	-1.3257563262915748e-14	-2.3926948638263697e-14	-3.850938611565054e-14	-4.244173127696935e-14	-3.3025203841822254e-14	-2.2995348921416372e-14	-2.1729047369226846e-14	-3.1260095113974535e-14	-4.142923427939971e-14	-4.7743092120889796e-14	-4.99048240895291e-14	-5.115621438612009e-14	-5.00122933056978e-14	-4.344698764604838e-14	-3.200429126175281e-14	-2.127027902545462e-14	-1.9168720817460804e-14	-2.67610674000444e-14	-3.6261181810164545e-14	-4.041832786260771e-14	-4.2257577479307634e-14	-4.993833985844643e-14	-6.563275905573375e-14	-7.865183839717279e-14	-7.692532551601954e-14	-6.131528500058644e-14	-4.507470805092892e-14	-4.31471789977765e-14	-5.324655605165813e-14	-6.523757666484087e-14	-6.22623576129296e-14	-5.32118848762401e-14	-4.5983875210358e-14	-4.65563649206412e-14	-5.095868563263343e-14	-5.693025815888389e-14	-6.330843898831493e-14	-7.19335184819145e-14	-7.980299182469031e-14	-8.081462755084364e-14	-7.618360412253334e-14	-7.155574196257713e-14	-6.994585945774925e-14	-6.832394332037968e-14	-5.979230207672024e-14	-4.6930402396581524e-14
4	1.0238243015871632e-14	1.1780843476176641e-14	7.236861617764756e-15	4.711998941278089e-15	2.4211866946292093e-15	9.023603681360583e-15	1.634159957527258e-14	2.1081770566926795e-14	2.1355463441979198e-14	1.9214413561186095e-14	1.7772081375246123e-14	1.0837615111922974e-14	-8.5687646945186895e-16	-1.3872878052199642e-14	-1.5945693369889918e-14	-3.3833860877095004e-15	1.6799195965511567e-14	3.3075864853330275e-14	3.8972153918019606e-14	3.302188599112376e-14	2.0285723856592633e-14	3.26408500732952e-15	-1.192356816336452e-14	-3.1158692249021614e-14	-4.5626114506855144e-14	-5.346064888067163e-14	-5.2521229604032404e-14	-4.262880683114958e-14	-3.179004583801568e-14	-2.358878939547756e-14	-2.2939969763235393e-14	-2.567173538409211e-14	-2.8096802809706914e-14	-2.1173297929295355e-14	-1.3510301418312538e-14	-7.28380795817987e-15	-8.253420164815542e-15	-1.4593239824398847e-14	-2.343294410316992e-14	-3.6354121447848636e-14	-5.174925862840017e-14	-6.729567172143489e-14	-6.879315961026068e-14	-6.488129500963646e-14	-5.1304872812616795e-14	-4.7582208181073376e-14	-4.8327076625299555e-14	-5.0529007046692925e-14	-4.5693696283542165e-14
5	1.6296986693628516e-14	9.303029967132517e-15	7.794707451191076e-15	1.674181949180849e-14	2.2254155223150486e-14	2.799906397570187e-14	3.0584595029248274e-14	3.1287796334727867e-14	3.9914113151179394e-14	4.7508233735983584e-14	4.772649913105976e-14	3.857347323524626e-14	2.976233870145576e-14	2.672860719688312e-14	3.143631957936954e-14	3.508226935234354e-14	3.3522119173241575e-14	3.350826373491285e-14	4.066213080002899e-14	4.756036539209915e-14	3.9271055117376046e-14	1.4366164148333217e-14	-1.346142026197673e-14	-1.8332981695333158e-14	-7.876285615524933e-15	5.434223307930399e-16	-1.0310923296595303e-14	-2.6057397134465273e-14	-2.590659130360924e-14	-5.081344877201996e-15	1.0776079320037171e-14	2.5939201719971e-15	-1.9424318884206506e-14	-2.0523261841027198e-14	6.778669286878819e-16	1.853339784954278e-14	7.537111434149304e-15	-2.564591967290977e-14	-5.2107456743782656e-14	-5.719372459732772e-14	-5.831374087657164e-14	-6.803408068677086e-14	-8.15006099982321e-14	-7.690518015851033e-14	-6.327152056852164e-14	-4.944022048356262e-14	-6.089637858253083e-14	-7.9358319481963e-14	-8.939025716553781e-14
6	-2.771204908441091e-14	-3.496634728731816e-14	-4.382000737603685e-14	-4.4867349220463575e-14	-3.799642758779929e-14	-3.0721377064354546e-14	-3.1876318164018406e-14	-3.4173634390934666e-14	-3.3320208159226396e-14	-2.6765734319716954e-14	-2.2409133856528495e-14	-3.1077317618472676e-14	-4.620765542722306e-14	-5.497846161256667e-14	-5.1039923271431176e-14	-4.3137246901736125e-14	-4.081195747816597e-14	-4.620531461390766e-14	-4.58266363786072e-14	-3.798533180062339e-14	-3.012236120130797e-14	-3.0229549739592995e-14	-3.0263489977867004e-14	-3.1846222399459955e-14	-2.814370337293685e-14	-2.960807167762506e-14	-3.5392021334160965e-14	-3.772046475062524e-14	-3.068369940045348e-14	-1.8190676589870888e-14	-1.3331130841004406e-14	-1.7812926067700215e-14	-2.4886519224885492e-14	-2.124656084094389e-14	-1.0270302697277148e-14	-2.9911910704013935e-15	-6.925833217703461e-15	-1.9968611735744745e-14	-3.002821022802979e-14	-3.352459911450686e-14	-3.4419119598401914e-14	-4.3086913560766984e-14	-5.107051349735553e-14	-6.293237440088506e-14	-5.832908759155474e-14	-5.911213606671414e-14	-5.582212746038996e-14	-5.945346734049928e-14	-5.986030176889052e-14
7	1.3506708661231044e-14	1.049393909862593e-14	5.853256412271695e-15	-2.106300529050661e-15	-1.0573206676261346e-15	6.511591325975511e-15	1.228238012131109e-14	2.3329105614469773e-14	2.8081021415584216e-14	3.466988921026402e-14	3.781213749786504e-14	3.467768248535515e-14	2.6052468941407073e-14	1.9785291643308434e-14	1.6100121536025364e-14	1.1883347234436267e-14	6.889371683657136e-15	4.546273824275996e-15	4.18881982209636e-15	5.8110580789167825e-15	8.995618122437662e-15	9.992177979295632e-15	1.6068106478828038e-14	1.252352068869704e-14	1.2573604990831087e-14	1.1375230088740789e-14	1.2586001573643124e-14	1.0612882601813123e-14	5.8612307675091084e-15	-1.953486950198265e-15	-5.888739457361922e-15	-3.3782031673095116e-15	5.714057920541984e-15	1.5338436052965912e-14	2.4774051951174427e-14	3.1464022254218916e-14	3.138011747792904e-14	2.1731392864812974e-14	8.531510241364701e-15	-7.6628654373412e-15	-1.7116927700212274e-14	-2.4677478927935724e-14	-1.847317234768902e-14	-1.4377794305368114e-14	4.615872411277258e-15	5.3994693182930804e-15	1.328223759603879e-14	1.882525511298246e-14	2.8319839953997103e-14
8	4.9536754391674034e-14	4.2844002908003296e-14	2.7063159482073612e-14	1.8787094110939517e-14	2.5088650749149446e-14	3.917157299364804e-14	4.635639870034093e-14	4.894004499582901e-14	5.2285743489709944e-14	5.740779345558547e-14	5.5146902113162974e-14	4.2229016093853206e-14	2.9355864885712464e-14	3.032117856797283e-14	3.999907953922742e-14	4.476639374810521e-14	3.5951579406954194e-14	2.3127586946343935e-14	1.888268006544801e-14	2.4853633765774378e-14	3.358834315381669e-14	3.539743076725848e-14	3.4558275282423117e-14	3.373558276599118e-14	3.9326686494089155e-14	4.839952889732926e-14	5.353901506699663e-14	5.3479134705059095e-14	5.285062798611074e-14	5.465268645119687e-14	5.737691147780799e-14	5.2866634306709795e-14	4.354720222063565e-14	3.5443041719264535e-14	3.870869950678742e-14	4.585014004932154e-14	4.6387240718409943e-14	3.6520129465594145e-14	2.7226313721764116e-14	2.2450805884796898e-14	2.2321144715501747e-14	1.7939951739814923e-14	8.160737463494187e-15	-3.532932676509951e-15	-1.816111797527896e-15	1.7307084612166008e-15	7.285768002525872e-15	4.562361639793377e-15	-2.102940682528663e-15
9	-9.11915316462714e-15	-4.131191178473003e-15	-1.4419736746311694e-15	7.07255992070529e-16	1.0396587823859136e-15	1.9290393037122737e-15	-2.7413554267061496e-15	-1.6692785510985421e-15	2.848090936842478e-15	1.4131942706501184e-14	1.8391039211165193e-14	1.0347763280311423e-14	-1.0974029414728403e-15	-3.972520212719474e-15	4.531489264365567e-16	4.738903219188157e-16	-4.989401980901733e-15	-5.154534886264432e-15	7.756587529593508e-15	1.9310867383253916e-14	1.4524382128124574e-14	-3.4842671730446377e-15	-9.027404133460928e-15	-1.1371760532133795e-14	-1.1036466743243641e-14	-2.4604369701260274e-14	-3.9361585599298754e-14	-3.640397916458779e-14	-1.3629627843368783e-14	7.436167704307064e-15	8.657659112623855e-15	-6.308373597183675e-15	-1.787905077684505e-14	-9.309904235551031e-15	8.057523126202703e-15	1.5271885383646603e-14	4.971633745956794e-15	-1.6998765990181318e-14	-3.0492462904733506e-14	-3.4139411033589046e-14	-3.5595580836775075e-14	-4.720201759341743e-14	-5.191816237228114e-14	-5.0335859309418956e-14	-2.286533602763055e-14	-1.347143732674312e-14	-1.3423089321485567e-14	-2.2389590252834408e-14	-1.6132075075497903e-14
10	-1.5347665206325443e-14	-1.338550511275328e-14	-4.933502587889453e-15	9.689039874566285e-16	-1.1620149716151679e-15	-9.925652925072926e-15	-2.1732385830756793e-14	-1.5263127919238624e-14	-5.058913442430402e-15	1.0088771737049172e-14	1.65679903724312e-14	1.6223108929684042e-14	1.3878886513624816e-14	1.5526005274380885e-14	1.3560586462151678e-14	2.2883368233526587e-15	-1.1082065910788301e-14	-1.466194056479505e-14	-8.148030405977178e-15	-1.9639065925621053e-15	-2.4556836408616178e-15	-7.913502616266033e-15	-1.8616542955427385e-15	-5.937436550531025e-15	-6.903479922376432e-15	-1.4337041663843385e-14	-1.6471502518647816e-14	-9.609528507541155e-15	5.072303110481712e-15	1.516906226837151e-14	1.3774554556644618e-14	-1.5929750739196989e-16	-1.6961039618050482e-14	-2.0034823313795243e-14	-8.787944612596803e-15	7.62768908851308e-15	1.2345063923062463e-14	-2.597923065168935e-15	-2.031380555633115e-14	-3.184650121195919e-14	-3.2062333639157863e-14	-3.666658120484253e-14	-3.663510575138453e-14	-4.376855789125575e-14	-2.486941768392662e-14	-1.716619495729877e-14	1.5504982759012939e-15	1.3441111419374221e-14	2.7727060023320774e-14
11	2.256606728735258e-14	2.5652514316886204e-14	2.3071553329117378e-14	1.5086232961103426e-14	9.113001261332904e-15	1.6921626525258414e-14	3.251640754748589e-14	4.6759931990010194e-14	4.636884910360449e-14	3.854752081153037e-14	3.384235788407914e-14	3.102164683490143e-14	2.2971965012992825e-14	7.73007749169318e-15	-3.45839108140261e-15	-1.3825516906249378e-15	1.2156922941457393e-14	2.5927935619310096e-14	2.969327916215114e-14	2.1595919293886587e-14	9.873520772348758e-15	-2.0948293852313767e-15	-7.552424859028275e-15	-2.1209253311101924e-14	-3.02301297722055e-14	-3.423581532924967e-14	-3.287509311709094e-14	-2.905896508822972e-14	-2.4189046214776186e-14	-1.7702633714301782e-14	-1.2818662250360944e-14	-1.143958590363273e-14	-1.257783473383836e-14	-8.737059010941119e-15	-8.324462589786472e-16	7.535448510133137e-15	4.565933950802864e-15	-1.0876858637582415e-14	-3.185028643336144e-14	-5.110508689874524e-14	-6.053487261677353e-14	-6.553232515843319e-14	-5.547141277000627e-14	-4.8174604331715786e-14	-2.7081492204878533e-14	-2.1720477572042713e-14	-1.7520414586365942e-14	-2.173702520289306e-14	-2.4754792999476402e-14
12	8.071888326120735e-15	3.571487213868061e-15	5.577698327394065e-15	1.3602492396844325e-14	1.7879342008982362e-14	2.0768000003602264e-14	2.0018636104464403e-14	2.1585571298861192e-14	2.38315200157922e-14	2.5112834364685557e-14	2.451079151835432e-14	2.050101213622645e-14	2.0765477048593544e-14	2.3484228682006538e-14	2.4618985433509694e-14	2.329311540067544e-14	2.2135359445329204e-14	2.3380258299498403e-14	2.3916953412277213e-14	1.5937686155827888e-14	1.8842862910982121e-16	-1.4708070050954077e-14	-1.661691044239026e-14	-1.691840778627541e-14	-1.459166476005829e-14	-1.514460883473805e-14	-1.393583265753414e-14	-7.081654707688941e-15	1.3471761345768663e-15	6.588310661331393e-15	3.918773459828468e-15	-2.644038465219142e-15	-6.28420302825949e-15	4.3030815638865652e-16	1.2231604919019642e-14	1.9940027370685237e-14	1.614018075011471e-14	9.339797670224018e-16	-1.712663239333069e-14	-3.384704500376863e-14	-4.439996227041933e-14	-4.894526442947876e-14	-4.163218191896468e-14	-3.960631917923606e-14	-3.153168072296019e-14	-3.200513638625364e-14	-2.8472918299561083e-14	-2.8629256572491065e-14	-3.5742376743805016e-14
13	-4.9647061010003824e-14	-2.886680207241512e-14	-5.575425412379958e-15	-7.416933680231485e-15	-2.2680025686184943e-14	-3.8550102696029336e-14	-4.015676135188319e-14	-3.6278438217703523e-14	-4.060198540163922e-14	-5.1808122265635524e-14	-5.906771305552496e-14	-6.088787289819583e-14	-5.93483154384555e-14	-6.537031510977474e-14	-7.642386138661222e-14	-7.775117642691838e-14	-6.205500050074707e-14	-3.640564335334028e-14	-2.3329364694812814e-14	-2.7588833533316595e-14	-3.6811559311846813e-14	-3.5593607188105054e-14	-2.970689798606812e-14	-3.2093933240705044e-14	-4.5097518560667613e-14	-5.6474495796829173e-14	-5.305064225969328e-14	-4.135687663252669e-14	-3.492723354127884e-14	-3.387468667859964e-14	-3.068142628027164e-14	-2.1498271119684252e-14	-1.5748487288880403e-14	-2.512699824616445e-14	-4.002793278054254e-14	-4.2726726497165254e-14	-3.348483287190462e-14	-2.4341002932838383e-14	-2.951828772139958e-14	-4.7439993064566415e-14	-6.119602779958557e-14	-5.981934470013913e-14	-5.173511336569769e-14	-5.2100870722496986e-14	-6.253160580068363e-14	-6.939576555568749e-14	-6.525539779500828e-14	-5.184446734195689e-14	-3.7399665367033156e-14
14	4.9049621804707526e-14	6.455497838962422e-14	8.51545692307643e-14	9.231676866233498e-14	8.030531066810049e-14	7.821088074928886e-14	9.11496141077385e-14	1.0249983620580593e-13	9.829509573352727e-14	8.1702196248098e-14	7.595921281423373e-14	8.614466309855194e-14	9.59034317173412e-14	8.599461012151626e-14	6.660072341895514e-14	6.04469419024749e-14	7.303001814982193e-14	9.445278437300227e-14	1.0076123138516914e-13	9.348921027635305e-14	8.463686766608149e-14	7.760303371983468e-14	6.609949543397961e-14	4.625796491982597e-14	2.6462344694429338e-14	1.9575055302764977e-14	2.4454255218440097e-14	3.230234881109144e-14	3.376934702453224e-14	3.2893771072479646e-14	3.426518319910099e-14	3.885361738481032e-14	4.3389077670746725e-14	4.437105384866053e-14	4.390284816100078e-14	4.407857098315914e-14	4.039151281534799e-14	3.330779380985406e-14	2.3056143076804443e-14	9.510718654166235e-15	-4.225574180596998e-15	-1.9416457038490677e-14	-2.866198090646589e-14	-3.072142436677348e-14	-2.494305992247108e-14	-2.0278541459815514e-14	-2.329252939583805e-14	-3.1785321098878716e-14	-4.229181061114728e-14
15	5.2701416118091874e-14	6.235932712753259e-14	7.226872450036518e-14	7.180170051504516e-14	6.015377527905547e-14	5.4367665798929216e-14	5.686915517533487e-14	6.838272660079613e-14	6.946064626002123e-14	6.156187396843002e-14	4.957853942435151e-14	4.230456605524269e-14	3.7009520541978784e-14	3.0707985411918514e-14	2.6805925752056925e-14	3.2321214018287585e-14	4.9853906370012974e-14	7.710060752498906e-14	9.507683473460515e-14	9.214501862526219e-14	7.251039343129238e-14	4.700037184370965e-14	4.0017482207747625e-14	3.109851494043177e-14	2.421321327048267e-14	9.935834404486008e-15	-1.3993350309492804e-15	-2.9274966104404433e-15	5.0068160225079335e-15	8.653530214765712e-15	5.299582249386087e-15	-1.4809689803770803e-16	2.539005812213737e-15	1.541799277218448e-14	2.912905933944395e-14	3.668193366391919e-14	3.770327636090948e-14	3.4460245313975355e-14	2.8805370608903494e-14	1.6737800605402847e-14	4.815735989839561e-15	-6.071393800545965e-15	-1.0601475038263252e-15	1.389264269800929e-15	1.5662205802511124e-14	8.407766605412943e-15	5.322391702719264e-15	6.2417696160379506e-15	1.6441914062747577e-14
16	5.536157833312305e-14	5.11333047510364e-14	4.7287452428827e-14	4.578866477885968e-14	4.145781653867786e-14	4.17109438804226e-14	3.8454650352847315e-14	3.519353522629934e-14	3.085828517585196e-14	3.223701565884238e-14	4.186217632900441e-14	5.430605318134238e-14	6.871223318418182e-14	7.739970392286153e-14	8.683956254600056e-14	9.852966090761037e-14	1.0780370041927737e-13	1.064024975071096e-13	9.39919877350979e-14	8.134984322014477e-14	8.110836962706999e-14	9.191615362018515e-14	1.0388632914486379e-13	1.080960952103199e-13	1.0601179208726888e-13	1.0766311888690047e-13	1.1293089287476202e-13	1.1594233106923144e-13	1.1198640281480866e-13	1.0119295152017647e-13	9.260783109705352e-14	8.910789188742677e-14	9.277426801653997e-14	9.532498742035489e-14	9.691343120220889e-14	9.802213408541874e-14	9.539741701294034e-14	9.272511742958727e-14	9.177788171891432e-14	9.115804034398261e-14	9.303323355514616e-14	9.811726154405225e-14	1.0753030025394565e-13	1.2147986283122083e-13	1.4064894457966643e-13	1.5016917529436907e-13	1.6380874289679863e-13	1.745636121695843e-13	1.756921629089569e-13
17	-3.0796847445426825e-14	-3.5280731659988173e-14	-3.2148119384728895e-14	-1.9452169734571005e-14	-6.57120166611385e-15	-3.597847517726492e-15	-1.2571334428141426e-14	-1.5223471581195554e-14	-6.4345924916606925e-15	6.966767413952046e-15	8.659708871803066e-15	-3.959723497246629e-15	-1.481688356548703e-14	-1.1453127395979884e-14	-2.192870361411128e-16	2.911676118972601e-15	-6.9772293312158714e-15	-1.8291772400951934e-14	-1.593416593875032e-14	-4.302573561113853e-15	1.842474222422262e-15	-4.457523984307684e-15	-1.3161752928720514e-14	-1.475495521420003e-14	-8.67300198448221e-15	-6.656048501497646e-15	-1.3220779125468529e-14	-2.0631779045145476e-14	-1.964154343719997e-14	-1.107955537161257e-14	-7.092123892451773e-15	-1.4441203283532775e-14	-2.5061899404450606e-14	-1.9939753177491976e-14	-4.222404696015753e-15	3.717198145903753e-15	-4.9262711018600576e-15	-2.6280303111174295e-14	-3.895802591322835e-14	-3.9734292978435195e-14	-4.0230331728453244e-14	-5.056856450073104e-14	-6.096400296229062e-14	-6.374494996637223e-14	-5.411151460028855e-14	-5.1992696757338196e-14	-5.4278643942820125e-14	-5.654197599832013e-14	-4.9333578443019484e-14
18	-2.6034272091197384e-15	2.5140000661305515e-15	3.2128779795015368e-15	3.702285427304021e-15	5.066217197929313e-15	1.6105027637273687e-14	2.717837850692373e-14	3.7278644531754006e-14	4.119443007447101e-14	4.1810966666757786e-14	3.72827870134611e-14	2.5789622008165283e-14	1.4137321344935494e-14	8.474302113214082e-15	1.018158098550855e-14	1.477128203982335e-14	1.9809113661922118e-14	2.7103122312415988e-14	3.51829890642165e-14	3.171085892129795e-14	1.1844586693020666e-14	-1.22244127548855e-14	-1.7386533637265437e-14	-8.01642540478409e-15	1.7431966800644357e-15	-3.3661302076990194e-15	-1.6354016751067902e-14	-1.9288962746547138e-14	-9.223096902444144e-15	1.6596888399878071e-16	-4.392679878153947e-15	-1.7786216665029312e-14	-2.411743315943482e-14	-1.0571425303470175e-14	1.208732889781122e-14	2.5582486732286026e-14	2.0607472635709213e-14	2.3074072415496485e-16	-1.888779353246967e-14	-2.8837117017727827e-14	-3.044434477886472e-14	-3.139986077967902e-14	-2.708177326874367e-14	-2.2631879525826826e-14	-8.80293897481832e-15	-8.662688429073151e-15	-1.2539044595447527e-14	-1.7960580424541084e-14	-1.4332603430342546e-14
19	6.612463434877857e-15	-2.575664669440854e-16	-7.517723397812891e-15	-9.545280002573178e-15	-9.432947493283286e-15	-5.6629640751888605e-15	-1.6305079323599818e-15	1.1003077220360872e-15	9.299604117744064e-15	1.7572744633419486e-14	2.1273689296505247e-14	1.2700255564661323e-14	5.247579465335349e-15	7.053188468149283e-15	1.776027142472387e-14	2.634309128477312e-14	2.2877867947145974e-14	1.2516525285381597e-14	8.180439496174865e-15	1.07997682337163e-14	1.1065027701351822e-14	7.181630066400372e-15	3.0875203093593527e-15	1.0810468948133618e-14	2.0619786380636316e-14	2.2946940371777997e-14	1.40256124733313e-14	6.867462207600716e-15	1.01674357654871e-14	2.22998075637664e-14	2.7438339936175814e-14	2.0659355134418418e-14	1.0611909305432529e-14	1.2945400882913714e-14	2.347620352390954e-14	2.6471673907422548e-14	1.628841397098482e-14	-1.3691954116042185e-15	-8.98364985621699e-15	-7.472944855815393e-15	-1.1085468012203071e-14	-2.3375308628168724e-14	-3.7950421273477577e-14	-3.684007146815101e-14	-2.5583875135405393e-14	-8.537964023738265e-15	-8.953758125480013e-15	-2.1181317963843924e-14	-3.0510073779091904e-14
20	-2.3159740767560397e-14	-2.0797340669469533e-14	-1.553732532278193e-14	-8.35200257029483e-15	-1.3025786694163441e-15	-1.6555709984917879e-15	-1.0092323248179783e-14	-1.1015959674423331e-14	-3.618941387533882e-15	7.367682236062371e-15	6.106031412204586e-15	-6.253301464803109e-15	-1.238442444123632e-14	-5.142271836258008e-15	3.4518222501361232e-15	-9.633843395426542e-16	-1.364091091923814e-14	-1.8752278295756126e-14	-9.887122579213872e-15	-1.7516424282587402e-15	-7.489988878349768e-15	-2.3227387418232572e-14	-3.0604893311260916e-14	-3.155813264711156e-14	-2.880532790216141e-14	-3.002313006251804e-14	-3.1583186203045436e-14	-2.7794795137134503e-14	-1.823134642060017e-14	-8.991441353524759e-15	-6.838127400475436e-15	-1.0507462790715213e-14	-1.4505729585396706e-14	-6.182841410675898e-15	7.21002571534535e-15	1.1984982763049992e-14	1.3764250747198158e-15	-2.351262810823018e-14	-4.2601294980460935e-14	-5.024714276361707e-14	-5.144069443797323e-14	-5.5506181703365487e-14	-5.467359805102661e-14	-4.9423446182485266e-14	-3.325737501211771e-14	-3.0499213034063796e-14	-3.2569034892565914e-14	-3.5039703466865786e-14	-2.7623550689751874e-14
21	1.9011299378725376e-14	8.254102023067097e-15	4.359843386242412e-15	6.3485061076666774e-15	4.172675061895979e-15	4.466917465048634e-15	1.0789492942778353e-14	3.154684244956517e-14	4.799700815343429e-14	4.706028928384533e-14	3.0795360602309325e-14	1.6830905761831524e-14	1.7630914322027678e-14	2.4122528352851628e-14	1.897147904704106e-14	4.79136248254473e-15	-1.4492358080962893e-15	1.2340337105466185e-14	2.974538761962274e-14	2.954540962444743e-14	1.1638202019226517e-14	-5.859022389427011e-15	-3.819242718480628e-15	-2.175553264986078e-15	-3.9693337218293845e-15	-1.1632008309518918e-14	-1.2480346179382956e-14	-1.7665805429825445e-15	1.2313532819118348e-14	1.7488896932731713e-14	1.2584900542678626e-14	5.32322359998931e-15	4.042602832690671e-15	1.0851463257579853e-14	1.694825888896539e-14	1.5127948240811973e-14	2.346947653032195e-15	-1.1800706185620138e-14	-2.2030474484265593e-14	-3.164757438354957e-14	-4.3357200169493155e-14	-5.4699793661026995e-14	-4.8278655410428816e-14	-3.6004282862338676e-14	-1.1477347684359662e-14	-8.103457690885087e-15	-1.1727792464790295e-14	-2.548866517617969e-14	-4.037831145761971e-14
22	-4.391501901446425e-14	-5.0136921871259655e-14	-4.85207519458831e-14	-4.0149011225398424e-14	-3.4609291198126984e-14	-4.157398664007641e-14	-5.191321758192827e-14	-5.172951563832335e-14	-4.488120043152888e-14	-4.13765014358127e-14	-5.07108407280201e-14	-6.253880726767244e-14	-6.606273388880293e-14	-6.070734103640128e-14	-5.723248944752414e-14	-6.128392506923515e-14	-6.471531568206692e-14	-5.701783556962867e-14	-3.784495469574262e-14	-2.2694874502932435e-14	-2.3445130360253944e-14	-3.510046849581027e-14	-4.335911271159138e-14	-4.479804640594174e-14	-4.641315323504227e-14	-5.48255736661261e-14	-6.476801932789195e-14	-6.519908978369058e-14	-5.354414947323229e-14	-4.0112666538564717e-14	-3.7132891912549555e-14	-4.379040854844646e-14	-5.294807284478198e-14	-4.9949120412415256e-14	-4.480359760233879e-14	-4.3099671756651055e-14	-4.849519274563468e-14	-5.54142229752438e-14	-6.120183697773342e-14	-6.734857781130332e-14	-7.998809499571181e-14	-9.2997907989364e-14	-9.554877953776623e-14	-8.507386919186871e-14	-7.040099134323534e-14	-6.561059216541466e-14	-7.018110693583727e-14	-6.979904482456197e-14	-5.464564965452122e-14
23	-4.7056509794495336e-14	-4.389567865831236e-14	-4.3286689910941214e-14	-4.3559915610505124e-14	-4.351598490645068e-14	-4.3199082809042564e-14	-3.7107821498421556e-14	-3.2191065495287175e-14	-1.9237651096997796e-14	-6.016572621727589e-15	4.0249816844604984e-16	-8.434938020843667e-15	-2.697008380825711e-14	-4.0582699076174e-14	-4.025594416929233e-14	-3.355859768928908e-14	-3.2846265381841864e-14	-4.3496914730097077e-14	-5.14203531790161e-14	-4.307522147787288e-14	-2.0974371399379103e-14	1.0843357307568183e-15	-1.7657973592604852e-15	-8.864675494298115e-15	-2.455119445600869e-14	-3.3368482282948354e-14	-3.5957518907477986e-14	-3.2329888100011906e-14	-3.015520345900783e-14	-2.7070725616417262e-14	-3.209311555245145e-14	-4.241121117477037e-14	-5.0943013547857994e-14	-4.346251448999292e-14	-2.469345608512546e-14	-1.1823714890743556e-14	-2.0635139199278936e-14	-4.407580546596329e-14	-6.123935500752819e-14	-5.5317090399682056e-14	-4.299499194971484e-14	-4.439170123047958e-14	-6.904486117495918e-14	-7.686311989680816e-14	-7.943523877144523e-14	-5.702260982195512e-14	-5.319457028875541e-14	-6.112556879459793e-14	-6.370305345539289e-14
24	6.988019720756047e-14	5.813057435324795e-14	4.8458302263518883e-14	4.566111522891178e-14	3.694446352246784e-14	3.0914327071687395e-14	2.886877152813362e-14	3.577032236337733e-14	4.3658137544877026e-14	4.632757204980392e-14	4.3245896495844453e-14	4.4195455009620715e-14	4.9211348744515376e-14	5.5489723807442244e-14	5.760422348079735e-14	5.473949840248716e-14	4.954246229748312e-14	4.5923787016728775e-14	4.553780314912695e-14	4.8988402481748676e-14	5.6802118437883365e-14	6.336440238116124e-14	6.609850850104726e-14	6.736269502496292e-14	6.970690870988911e-14	7.451029067556023e-14	7.424594399213955e-14	6.547646458571396e-14	5.3787786949595415e-14	4.1638064382022095e-14	3.310521241531288e-14	2.454477070354578e-14	2.016032938697391e-14	2.0287242519313507e-14	2.6022636612801633e-14	2.918336846801533e-14	2.4903281524658292e-14	2.0091220625087857e-14	2.2631688142186495e-14	3.53306907989378e-14	5.2005670595925824e-14	6.157611101172418e-14	6.045295508683742e-14	5.680168063273718e-14	5.817973541396565e-14	5.697108795056562e-14	6.104003005651249e-14	6.136415249695979e-14	5.938696164777257e-14
25	4.070558040115026e-14	2.933966628326167e-14	1.8682740079267383e-14	1.775453342980795e-14	1.2394021841273567e-14	1.3462990250381359e-14	1.4966596858608025e-14	2.2395336012972428e-14	2.5810883885298518e-14	2.3378224232839795e-14	1.8378605329546907e-14	1.283078988234762e-14	1.6944941230473623e-14	3.1872647313572706e-14	5.233438368490356e-14	6.860821164170218e-14	7.131684486561079e-14	5.954721997097832e-14	4.428138142446406e-14	3.6457334088415496e-14	4.3606607092883407e-14	5.780732665606753e-14	7.291648137205173e-14	7.32171671553143e-14	6.819293134319702e-14	6.056148250880123e-14	5.602707868371864e-14	5.4785823933734346e-14	5.257603481962751e-14	4.729144375607167e-14	3.9272943423512965e-14	2.780063447472482e-14	2.2503182990557565e-14	2.498310488182058e-14	3.863122681541472e-14	4.5418160051973533e-14	3.695231932406789e-14	1.761263734103427e-14	1.1388653162039791e-14	2.333224554424793e-14	4.5236304225662e-14	5.430417953411271e-14	4.8821565937582835e-14	3.041678207500783e-14	3.0196692009886133e-14	2.6227732117042346e-14	3.743078917228596e-14	4.1214768241121295e-14	4.1088276363652463e-14
26	1.2005460406320283e-14	-2.4403873072054913e-15	-1.8973844781309568e-14	-2.0238180940669235e-14	-1.6035371991307823e-14	-5.913321295272193e-15	-1.1238791754026999e-15	3.094191957367199e-15	6.926343734360329e-15	1.3066670946543372e-14	1.2507619167271317e-14	2.204231130309289e-15	-1.129437616629032e-14	-1.2501947140023278e-14	1.6284253691267219e-15	1.8473654654645778e-14	1.9144982848603396e-14	3.1446272755865544e-15	-1.7005695063621736e-14	-2.6659941913472407e-14	-1.9750438276177228e-14	-4.903469693313376e-15	7.53904668847642e-15	1.2124071594699982e-14	7.83957652904136e-15	2.0511040736168472e-16	-7.346025042706808e-15	-1.0968435174829924e-14	-1.7192215338339703e-14	-2.3275069006566195e-14	-2.986344524812798e-14	-3.2162505424330883e-14	-3.2305766059760766e-14	-2.769902650592313e-14	-2.2356399867725877e-14	-1.798300865850105e-14	-1.8851596660102514e-14	-2.3268950622534305e-14	-2.6215460102488914e-14	-2.2587771756304943e-14	-1.2754542339612654e-14	-1.4282904130161107e-14	-2.7792251781039358e-14	-4.221482350420223e-14	-4.456512645814497e-14	-4.526498514124761e-14	-4.215039969656593e-14	-4.348177823338074e-14	-3.7995956591845114e-14
27	-6.718876102637828e-15	2.799984878221447e-15	-3.773317776277963e-15	-1.7509359624280256e-14	-1.809773681923135e-14	-1.0271360593590748e-14	-1.8173757605787296e-15	3.698756374261659e-15	3.5793468520225974e-15	1.0029846395379309e-14	1.76118217192508e-14	1.8489359340351053e-14	6.566029659746654e-16	-1.635423587499428e-14	-2.407523337026587e-14	-2.629329338511398e-14	-3.649834482512727e-14	-5.4233802752308306e-14	-6.778260145205953e-14	-6.53532033430261e-14	-5.04282203792741e-14	-4.0897664522913325e-14	-3.922189244540581e-14	-5.082192732589702e-14	-5.411384086244579e-14	-5.2821028479868765e-14	-4.805500283832442e-14	-4.753888533756454e-14	-5.0976612393816276e-14	-5.874526093368063e-14	-6.893538116087277e-14	-7.865798617861483e-14	-8.234698517331932e-14	-7.432707958675412e-14	-5.989192592739799e-14	-5.010157938532596e-14	-5.30726251767128e-14	-5.865652856712517e-14	-5.784337749778296e-14	-4.881062519796062e-14	-4.2904877165207206e-14	-5.337633768338151e-14	-6.58826325800647e-14	-7.667324989962676e-14	-6.586548225969563e-14	-6.791061555451884e-14	-7.072543150406936e-14	-8.190011980191113e-14	-8.739164120661785e-14
28	-2.5542284567599043e-14	-1.2286681787661182e-14	-1.6292229037519034e-14	-3.7891471728884136e-14	-4.601461006658872e-14	-4.3913263009843115e-14	-3.4158449889304474e-14	-2.6601278518560034e-14	-2.207051074382069e-14	-1.3255959102635438e-14	-2.7324095822307155e-15	-3.4899479795017064e-15	-2.2914320906676416e-14	-3.9807255265701396e-14	-4.254286732986543e-14	-3.723082173901375e-14	-4.050682309245661e-14	-5.829109443649565e-14	-7.898051262299322e-14	-8.440070288562109e-14	-7.230074378497952e-14	-5.930822421274646e-14	-5.6837747851291486e-14	-7.146990927046125e-14	-7.75680409089656e-14	-7.47717564621411e-14	-6.631772580342873e-14	-6.660879957388769e-14	-7.784887011500102e-14	-8.496931682562176e-14	-8.107998520178581e-14	-7.451775771820484e-14	-7.396062672814177e-14	-7.622981970156309e-14	-6.832952776952627e-14	-5.644688461851867e-14	-5.021583269352233e-14	-5.963970936226537e-14	-7.411019210668151e-14	-8.409451887943383e-14	-8.906720196892829e-14	-1.0217953730924009e-13	-1.1460887824519636e-13	-1.2680914143819788e-13	-1.2335916294275323e-13	-1.2655394996461966e-13	-1.3148345096733901e-13	-1.3641036885297814e-13	-1.2936552181141173e-13
29	3.166921563373862e-14	3.396118945365301e-14	4.053374439745313e-14	4.630896948560521e-14	4.572897308992942e-14	3.077448134672678e-14	9.513386501439904e-15	5.356340078787795e-15	1.4667066613459516e-14	3.0263172856129206e-14	3.638292238793659e-14	2.6936297386071087e-14	1.2732226871230452e-14	5.365361841529855e-15	4.0176400713355134e-15	9.612898186877363e-16	-4.9227388660383155e-15	-9.64334059698411e-15	-5.8425584532821105e-15	1.870154116840009e-15	8.262657251754519e-15	8.069059076922234e-15	1.4212012817540184e-14	5.928912529330219e-15	-2.0607567978187063e-15	-1.7485709689948412e-14	-2.4164326334782242e-14	-2.114070170523486e-14	-1.1568905865340235e-14	-8.711669550077214e-15	-1.3807714978734758e-14	-2.2293246557915222e-14	-2.2530023503255176e-14	-1.1540127851647157e-14	7.232913711831615e-15	1.912136073819614e-14	2.0558946783232313e-14	9.796257180054605e-15	3.636068224768025e-15	2.523810172591448e-15	4.285130090167238e-15	-3.3231254190201693e-15	-9.358203561466758e-15	-2.5094338416646425e-14	-1.180955337274567e-14	-5.0764336384406126e-15	1.5726624535015795e-14	2.3570038833390813e-14	2.001814258230607e-14
30	-1.5053978350914366e-15	-5.673066452510334e-15	-9.690322107582734e-15	-1.7614273352411077e-14	-2.581539889485697e-14	-2.3665293342085136e-14	-8.966323310537334e-15	5.773821136305052e-16	5.714859690277494e-16	-8.688246888952491e-15	-1.073036439057884e-14	-5.941958899959063e-15	3.590691087728691e-15	7.260144898571215e-15	5.0144299605722426e-15	3.823280826021363e-15	5.250716805703984e-15	4.684516640676746e-15	3.6942312373335235e-16	-6.613262005688864e-15	-1.3939482820857637e-14	-1.6186478566848305e-14	-2.0342216197069786e-14	-1.6246961351551216e-14	-1.1834901510305593e-14	-5.399417546250114e-15	-1.0595241319128226e-15	2.728542721163108e-15	3.970123413384235e-15	6.072648212933705e-15	5.176043972559709e-15	2.984212073059864e-15	7.294835649279558e-16	3.516288541077635e-15	7.192541380481436e-15	8.625916374775516e-15	5.2515269036044184e-15	-3.237297492421314e-15	-1.410423115307164e-14	-2.65635256149432e-14	-3.9489117413537754e-14	-4.524853040158183e-14	-4.4649915841669306e-14	-3.6298810782754415e-14	-3.533069210521668e-14	-3.094340102171741e-14	-3.5725090915801363e-14	-4.133273968011846e-14	-4.5412498843805715e-14
31	-1.838203825731726e-14	-2.059353278786647e-14	-2.5348475859480504e-14	-3.429776026859958e-14	-3.722802073370142e-14	-4.044606539027665e-14	-4.459824657185689e-14	-4.6963323350624935e-14	-4.5365265413510146e-14	-3.461846177978658e-14	-2.238261968315263e-14	-2.0243456796634256e-14	-2.798308021373819e-14	-3.1467540797348744e-14	-2.305640772216337e-14	-1.4712403672970632e-14	-2.3006167269212173e-14	-4.748806845891134e-14	-6.64986875558475e-14	-6.367919748718491e-14	-4.411582719513789e-14	-2.829266539998065e-14	-2.7268548865079024e-14	-4.038713917825391e-14	-5.4575567083003657e-14	-6.589579288421266e-14	-6.944849605635134e-14	-6.54783834073111e-14	-5.611948861602068e-14	-4.916866699809242e-14	-5.3463680725960116e-14	-6.34796226215853e-14	-6.836490652120203e-14	-5.776667672549905e-14	-4.179968978291067e-14	-3.466813154691605e-14	-4.0141867809561724e-14	-4.7076429997097464e-14	-4.713380803734794e-14	-4.103450667856395e-14	-3.775780908223004e-14	-4.637931011258096e-14	-5.759729426213603e-14	-6.673905452200571e-14	-6.687337932664925e-14	-7.443467321746178e-14	-7.892533187785288e-14	-8.21845859333558e-14	-7.762606391524445e-14
32	8.920350507644392e-14	9.71170936458244e-14	1.0627169384286284e-13	1.1261227468957694e-13	1.00324153832764e-13	9.136326510285552e-14	9.287969151910577e-14	9.819483111086392e-14	1.0241616661024725e-13	9.549315019644263e-14	9.898937820670132e-14	1.1369763150064378e-13	1.3944763507171243e-13	1.4944649740870268e-13	1.4503562310687888e-13	1.34769800712531e-13	1.2598486158148905e-13	1.2274917972564372e-13	1.1663615850686345e-13	1.0450567696388757e-13	8.783392938404119e-14	6.898981910311261e-14	5.132765994092348e-14	3.8626896650617985e-14	3.2009190644934433e-14	2.6238476315459052e-14	1.8515249350443938e-14	1.5510737029112954e-14	2.159738967986333e-14	4.0774567941856077e-14	5.368956691160531e-14	4.8210869179412906e-14	2.4988748086117794e-14	4.126750547952557e-15	-5.85489221817634e-15	-4.053647074720071e-15	-3.925115621031591e-15	-6.279711061537593e-15	-9.223206572566091e-15	-1.535871979944932e-14	-2.7251322075486737e-14	-5.028120843563372e-14	-7.170507479797208e-14	-9.194050267542669e-14	-1.024751369702718e-13	-1.1158644120753938e-13	-1.1849545842022037e-13	-1.2517150846899413e-13	-1.3271869572058158e-13
33	2.808818977823025e-14	3.088586413489437e-14	3.4558592186026794e-14	3.711435654852035e-14	3.410994174056812e-14	3.724203615683824e-14	4.249203324713719e-14	4.697020282776586e-14	4.7667246052352966e-14	4.840522571976845e-14	5.2164413920915895e-14	5.4973229277411335e-14	5.390939524347007e-14	4.998658681548134e-14	4.6772482346736775e-14	4.119657925493622e-14	3.168604398288229e-14	2.61066905657389e-14	3.039259190145334e-14	3.407255105871606e-14	2.267668150914804e-14	-4.640393951762503e-15	-2.0061083156783037e-14	-2.0135271214987653e-14	-4.942502633640518e-15	-2.630326406831707e-16	-8.955949392258082e-15	-1.3850828700550563e-14	-2.6940588273596814e-15	1.2387960569521653e-14	1.2182237414043655e-14	-2.8749229824583107e-15	-1.3349607541362635e-14	-2.0550199355870115e-15	1.3915599185869986e-14	1.4162121963947658e-14	-4.324076755443623e-15	-2.3503901332923478e-14	-2.9605755882077096e-14	-2.998244765033707e-14	-3.799740255126262e-14	-5.811875772747045e-14	-6.652617488153178e-14	-6.553772169223396e-14	-4.461362953850986e-14	-3.8337136391493816e-14	-4.284572362492101e-14	-6.025151162760483e-14	-7.889814544297614e-14
34	3.641728358124144e-14	3.017843991741885e-14	2.5958727344345443e-14	2.5417633090901613e-14	2.4198892920808037e-14	2.910616238156706e-14	4.152288500084146e-14	4.9477610133073295e-14	5.6388550353608405e-14	4.841571753053024e-14	4.227754495378682e-14	4.253188646805578e-14	5.4808757481152865e-14	6.715246114292553e-14	7.278018832159736e-14	6.709955039410105e-14	5.3401384408711784e-14	4.18892349612121e-14	3.597648464375212e-14	3.4936999265385365e-14	3.1536687678230466e-14	2.5539962066196217e-14	1.5603473404963018e-14	1.8903148813078072e-14	2.973448968747118e-14	4.3288156491246785e-14	4.3845026139155875e-14	3.641742096253046e-14	3.223468930010805e-14	3.734095863820498e-14	4.1137867078813504e-14	3.290799810689914e-14	1.851423507883695e-14	1.5653110058753095e-14	2.7162573634601864e-14	4.1211330748125676e-14	3.65540303384285e-14	1.5299844815872678e-14	-6.992425385011671e-15	-1.7521359879163125e-14	-2.289535161031272e-14	-2.5594567422744828e-14	-3.3470759944689785e-14	-2.3387456271039988e-14	-1.4409004695516608e-14	7.468302433593233e-15	4.735594201260685e-15	-1.0182991837149028e-14	-3.142973799673496e-14
35	2.3408932740767765e-14	1.762751120193545e-14	1.6498565880805602e-14	8.154964059018433e-15	-9.414311642106829e-15	-2.903199190222337e-14	-2.9471380201647234e-14	-1.449782525691603e-14	1.305786621273916e-15	-1.6208205520367498e-15	-1.2098368319643664e-14	-1.4006601122052035e-14	2.2205494587910686e-15	2.072191445679859e-14	2.75943404905684e-14	2.514737500875795e-14	2.3965304461186684e-14	2.6287705224819136e-14	2.5859253855774594e-14	2.08621361573273e-14	1.771177974367206e-14	2.4689204839961672e-14	2.82600578758947e-14	2.906537504650011e-14	1.7751460849799557e-14	8.956321891207117e-15	1.2233081780342125e-14	2.38284472591287e-14	2.7724380860468016e-14	2.2020047899946428e-14	1.3161269139536107e-14	1.4522454224922442e-14	2.2287127980280827e-14	2.2934171148282572e-14	1.3833107659025891e-14	4.987836519348026e-15	4.578644553397396e-15	1.016509091311625e-14	8.76735965044749e-15	-2.261108658264479e-15	-1.1192080695816186e-14	-8.813352766706081e-15	-2.929981902756117e-15	1.0523882435198128e-15	-9.353436450674114e-15	-1.5160270261998438e-14	-1.6573398107882064e-14	-1.1798264603519674e-14	-4.954035138447896e-15
36	2.894969792693481e-14	3.7699870759435716e-14	3.914436453796675e-14	2.7770131318887195e-14	1.4452581490825715e-14	1.0729192665015171e-14	1.4614716886704775e-14	1.7591152007241817e-14	1.2124143159586336e-14	9.74090165134431e-15	1.8736790929161797e-14	3.809025591900159e-14	5.065650620319307e-14	4.924236143935229e-14	4.4218602877185716e-14	4.904636929119683e-14	6.282378085812965e-14	6.844248402697637e-14	5.937399267731968e-14	4.571142245309434e-14	4.475683541214329e-14	5.701706469090829e-14	6.25642117236233e-14	6.008476870382298e-14	4.94329512063217e-14	5.043254791301528e-14	6.009595281278616e-14	6.788287575733942e-14	6.929523687110221e-14	6.635629300192375e-14	6.498335103204292e-14	6.44458910039498e-14	6.411623001710525e-14	6.523911018927073e-14	7.165558292333849e-14	8.03037025513346e-14	8.01136120721986e-14	7.51829584327546e-14	6.994462948290037e-14	7.203495012926795e-14	7.85061734752216e-14	8.061466559392874e-14	7.469405959599999e-14	8.224367030041306e-14	9.636323342834214e-14	1.1260215688664927e-13	1.1964251722295847e-13	1.194052508598837e-13	1.186262274081307e-13
37	1.4108032200881843e-13	1.3512775977409412e-13	1.2012274539390577e-13	1.0806854034372579e-13	8.973939332548914e-14	7.94681999128973e-14	7.10429416414594e-14	6.367851343758226e-14	6.578599974417751e-14	7.697075407551645e-14	9.671283862419533e-14	1.2232174545497982e-13	1.4726716679964697e-13	1.6451311260965954e-13	1.6912642418234377e-13	1.6093424229006505e-13	1.4042733290777106e-13	1.1806990613986133e-13	9.713997140252798e-14	7.894797085388803e-14	6.483354728925824e-14	6.069647583523753e-14	7.014543435215906e-14	8.940492670557898e-14	1.0482081647548107e-13	1.0636011462972376e-13	9.380218870700303e-14	8.173633752983286e-14	8.083475413651127e-14	8.39670678525215e-14	8.24852018481177e-14	7.010615977295489e-14	5.581236994207559e-14	4.581301790793649e-14	4.1477076345195864e-14	4.1276001827115455e-14	4.0128074353011855e-14	4.396928750333267e-14	4.937800095827692e-14	5.36974621419294e-14	5.2983832320128183e-14	4.670774693931597e-14	3.639163819337144e-14	2.545416100057665e-14	1.848079500872827e-14	1.9402233425771385e-14	2.4865848104312323e-14	2.8415476831612825e-14	2.0146508758915164e-14
38	5.133228860659688e-14	4.42631045422574e-14	3.9665918474773013e-14	3.023320074043552e-14	1.5583780634686765e-14	6.899944439269565e-15	8.424256479515031e-15	8.931988822915858e-15	9.273759428029586e-15	5.1857007451720266e-15	9.638642554072395e-15	2.1031240499820986e-14	4.2024084487250525e-14	5.774980316124352e-14	6.347526988644516e-14	6.246087570243754e-14	5.880108163195323e-14	5.3452042969908585e-14	4.475596046116721e-14	3.744613463673464e-14	3.693295526826464e-14	4.722089830902922e-14	5.094749393507305e-14	5.370853882870191e-14	4.781765720184444e-14	4.834283560783674e-14	5.375392580463964e-14	5.899511752124411e-14	5.5056424664899644e-14	5.0167486275012696e-14	4.9760920814198915e-14	5.42762417973171e-14	5.503235021489643e-14	4.412551754001303e-14	3.3306084327447254e-14	3.306379939311089e-14	3.951827811025632e-14	3.8081692819814386e-14	2.5875573677785482e-14	1.1631496592826082e-14	1.1047825398359685e-14	2.5333950258762327e-14	3.0459161276564924e-14	2.4175239063348118e-14	2.0851178065610952e-15	1.2067162428306247e-15	6.826221889400502e-15	1.2774498375608918e-14	7.93083106178211e-15
39	1.027273455862333e-13	8.705347030800691e-14	6.710884432940708e-14	5.64101784516691e-14	4.489708891861358e-14	3.917843476532657e-14	3.0735488844853774e-14	2.5176938311104497e-14	2.977895808531085e-14	3.9409470613751474e-14	4.735210912580498e-14	5.1233167721598886e-14	5.860223579903043e-14	7.658241616837433e-14	9.61550907294664e-14	1.0270625528051125e-13	9.136347623821249e-14	7.212300652849344e-14	5.960631818491583e-14	6.046157575746364e-14	7.27110375260539e-14	8.887030433277639e-14	9.911485801238315e-14	1.0295291227603448e-13	9.707646120925563e-14	8.92743444891901e-14	8.270835700570418e-14	8.008143254786881e-14	7.367371289771536e-14	5.92344551765514e-14	4.1941282562383564e-14	3.231750092335337e-14	3.921393914471913e-14	4.9962957594671194e-14	5.309934273388129e-14	4.3983855491010194e-14	3.184681081919911e-14	3.074330073460715e-14	3.8805698991003545e-14	4.765717237901218e-14	5.556634440535172e-14	6.620549497386259e-14	7.586082790200548e-14	8.17071281165545e-14	7.590602683006554e-14	6.962027095109464e-14	7.656915602059216e-14	9.086692603549117e-14	1.0058493768722927e-13
40	2.8776728980030416e-14	1.0873349408065746e-14	1.8886097094119426e-17	6.079694859812344e-15	1.2140647235063437e-14	1.5160973118934435e-14	1.0763414744686852e-14	1.1310876052006131e-14	1.545824737879777e-14	2.6975843629048805e-14	2.708670453981866e-14	1.3611844277200827e-14	7.278687067704936e-16	-7.015026051097885e-16	7.91351398790484e-15	1.623621890420017e-14	1.664899214673528e-14	9.710842830616978e-15	2.0983253129628298e-15	-3.7807369942125635e-15	-4.256727382837503e-15	1.9555447815112198e-15	1.420394819127704e-14	2.485977886381281e-14	2.3534093771588976e-14	1.2475319990322601e-14	1.1986228659304835e-15	-1.0442128088544674e-15	-2.219995624885011e-15	-7.45600495127824e-15	-1.9176587240545383e-14	-2.8235359428363103e-14	-2.7952166588743284e-14	-2.0839339319343796e-14	-1.3188488674232603e-14	-1.1077043029863613e-14	-1.3510890176485948e-14	-1.6714628553826275e-14	-1.7375475127417225e-14	-1.7186448106331315e-14	-1.6916213883642217e-14	-2.0334665845927106e-14	-2.221636030573233e-14	-2.3188918744557804e-14	-1.9958033733012634e-14	-2.4773083303037763e-14	-2.7315930253285703e-14	-2.857784083241555e-14	-2.15703100512955e-14
41	5.752907386435605e-15	4.573214712161836e-15	1.5959440648450757e-15	-1.7496945221412537e-15	-7.726961371349682e-16	-5.565160049434793e-16	1.6359662008285658e-15	5.8109529492191056e-15	9.373079684492618e-15	1.0596028959101338e-14	7.98020351674479e-15	3.1506294770480073e-15	-2.265659354260018e-15	-2.1057228222306156e-15	2.6325663187749787e-15	6.578825602188611e-15	3.975162421905465e-15	-3.964911875174854e-15	-1.1743168535517995e-14	-1.4196754902863056e-14	-9.327880840668698e-15	-1.479343129235473e-15	4.469187564395485e-15	3.09998487174697e-15	-2.9785580049447616e-15	-1.0315526445164063e-14	-1.3673459150810408e-14	-1.490248540715801e-14	-1.727325081821709e-14	-2.0507077814903878e-14	-2.1987617724322364e-14	-1.8300125534515048e-14	-1.427468429140644e-14	-1.1976355923436363e-14	-1.4965591833049776e-14	-1.8128180503068003e-14	-2.000124692771161e-14	-1.746229514632029e-14	-1.448031216340179e-14	-1.0059632643391502e-14	-6.6114835647163935e-15	-1.053465187794345e-14	-1.8365994403985584e-14	-2.8724476811524474e-14	-3.3031351422638675e-14	-3.857532430114621e-14	-3.9195155915119823e-14	-3.8997868754701906e-14	-3.3332928325254847e-14
42	2.3321901449245232e-14	7.919276651452176e-15	8.645639493534177e-16	6.728920278256243e-15	1.1021228745371759e-14	6.5749510230430734e-15	-2.268205633649228e-15	-2.3670725698661378e-15	8.039939155505124e-15	1.5105093853922166e-14	1.2745122692877471e-14	2.9569467407338247e-15	5.375371365793501e-15	2.050925328207572e-14	3.6632231583125287e-14	3.9686273970237e-14	2.90507171658e-14	1.3611404349303568e-14	7.206196538246042e-15	8.270943271109196e-15	9.407361827863482e-15	8.94332693814019e-15	1.3271764679506092e-14	1.9497741403443976e-14	2.60259794646137e-14	2.36621597235257e-14	1.6756303401274082e-14	1.538789646485834e-14	2.1206037654214973e-14	2.685852767661259e-14	2.255323721519428e-14	1.0785154016709515e-14	5.70120199719563e-15	1.3117910038781881e-14	2.5643106959919565e-14	2.5837885064238997e-14	1.487696739603215e-14	-1.2245900748234104e-15	-7.097477152586191e-15	-7.491087643993045e-15	-9.473825982586167e-15	-1.4611990375602172e-14	-1.5796747009814902e-14	-1.3694625283580573e-14	-3.996331804424288e-15	1.3684898778849179e-15	5.1381265380233405e-15	6.303175851686531e-15	8.032325961431889e-15
43	-1.5294436500885862e-14	-2.3505983106230682e-14	-3.394435662763309e-14	-3.7949445724508e-14	-3.185653611688473e-14	-3.0779754366169336e-14	-3.157160507874962e-14	-2.398356117368188e-14	-4.100302373053885e-15	1.232050283207616e-14	8.953047165037968e-15	-1.3185637048574733e-14	-3.2379855349659274e-14	-3.3225372288649873e-14	-2.666358010376699e-14	-2.838379709713598e-14	-3.6536215453761793e-14	-4.112198323128017e-14	-3.333547778506611e-14	-2.176708659071337e-14	-1.4993123056819127e-14	-1.3970916507374788e-14	-1.5681535102624288e-14	-2.1919290612554905e-14	-3.347019664483269e-14	-4.589098975079732e-14	-4.7986431764642306e-14	-3.8884390774258635e-14	-2.7432071200141925e-14	-2.22220848583522e-14	-2.6920773778131094e-14	-3.44474447796315e-14	-3.8679525930202025e-14	-3.345718097533269e-14	-2.2715178360724203e-14	-1.4586418688747043e-14	-1.2617394327579478e-14	-1.8035955791929464e-14	-2.5401649725185818e-14	-2.97743681514991e-14	-3.469364030360731e-14	-4.5296509574517525e-14	-5.6406634465057406e-14	-6.307771108268578e-14	-5.867163309935458e-14	-5.15104168369632e-14	-4.343640366168925e-14	-3.7684230142036084e-14	-2.990787964206617e-14
44	2.3036816925086907e-14	1.4756655454313447e-14	7.37629179873831e-15	6.0384093880663516e-15	9.810450956036203e-15	1.1517011207208992e-14	7.075774032788054e-15	8.634123429814713e-15	1.6997919762042145e-14	2.044288970749366e-14	1.1197361321516527e-14	-8.149636142558785e-15	-1.2159265632949589e-14	4.747396744817355e-15	2.5412179683062403e-14	2.823350165109562e-14	1.3423171630543345e-14	-1.4931812400378658e-15	1.1044708445661583e-15	1.3293969848472762e-14	1.9646191116595663e-14	1.5443833075242455e-14	1.621499895568456e-14	1.831150808543766e-14	2.4710517233434997e-14	1.9295758928669197e-14	8.842325443965736e-15	4.6789621724874735e-15	1.1046300934003128e-14	2.0954612035719487e-14	2.1188593106666553e-14	7.731990665561006e-15	-6.782796487456445e-15	-1.1311466045141695e-14	-1.823557847523338e-16	1.0434415850719234e-14	1.3725813609837144e-14	6.953444957214531e-15	1.9511026791367594e-15	-4.040152151204481e-15	-1.5491734195639327e-14	-3.024378097648419e-14	-3.369919711186676e-14	-3.3736406704483415e-14	-2.0755715015502426e-14	-2.4629748814852625e-14	-2.7412501021633375e-14	-2.954425967482833e-14	-2.267406081780824e-14
45	-3.6143762710683586e-14	-4.34879070857925e-14	-4.332847770233349e-14	-3.516665166279414e-14	-3.029591306477964e-14	-3.7064769559907194e-14	-4.6542467986777025e-14	-4.250941458268834e-14	-2.7254132413840282e-14	-1.4453003378956548e-14	-1.5163593070546094e-14	-3.1215425520250525e-14	-4.397783855535725e-14	-4.351542534648028e-14	-3.5788109689226856e-14	-3.2230352973434647e-14	-3.5171017862599505e-14	-4.23880932708201e-14	-4.4093217899384136e-14	-4.129511342934568e-14	-3.711346033070412e-14	-3.324218538637789e-14	-2.7213778425762897e-14	-2.7822256577312827e-14	-3.287037802993574e-14	-4.5471844201459623e-14	-5.2323331718894886e-14	-4.714086904488436e-14	-3.436001405501108e-14	-2.3605087418141205e-14	-2.4329919207870526e-14	-3.325910754222509e-14	-4.115412583575733e-14	-3.734666055336125e-14	-2.6805489297977824e-14	-1.9896118210282175e-14	-2.152180215308105e-14	-2.8078723662519118e-14	-2.8886899488172605e-14	-2.889302123051981e-14	-3.866629192877034e-14	-6.121417362522415e-14	-7.584097956194843e-14	-7.587142029030737e-14	-5.398002136351472e-14	-4.659478027577913e-14	-4.8913733549360084e-14	-5.7692598199911e-14	-5.403126458971123e-14
46	2.0181924507862368e-14	5.102263787187482e-15	-1.9982820163439336e-14	-3.3524983417111407e-14	-3.3019339232138906e-14	-2.917668824335352e-14	-3.070828589802264e-14	-2.7573081723778448e-14	-1.3967993962410231e-14	1.8420276611179233e-15	5.067837126154666e-15	-1.6645860016084966e-14	-3.9094599977152214e-14	-4.225251034920939e-14	-2.3830572271442458e-14	-1.6949255034247715e-15	7.789378783106235e-15	2.4053967756201194e-15	-6.325795178175896e-15	-1.437159072377571e-14	-2.0928828988766203e-14	-2.3642324913775987e-14	-1.8050033744688058e-14	-9.219535306159655e-15	-6.646146598182479e-15	-1.551376857432595e-14	-2.7120931515870656e-14	-2.916151503336166e-14	-2.336738871297501e-14	-1.6948893210488057e-14	-2.1453232049952482e-14	-3.233490174144514e-14	-3.891405147383194e-14	-3.2534793702835797e-14	-1.9421027210375344e-14	-1.1985386471507872e-14	-1.58890016384823e-14	-2.6923970954369466e-14	-3.1950822242742985e-14	-3.0173879800644646e-14	-2.8492290320047973e-14	-3.5510213252853836e-14	-4.5672263420081646e-14	-5.143915838054745e-14	-4.491803803568527e-14	-4.477065591398972e-14	-4.4429990500544464e-14	-4.766548626813863e-14	-3.9595055886527247e-14
47	1.4535984067080974e-14	9.557665588630984e-15	-4.674314187757889e-15	-1.2244069321557956e-14	-1.1495570787729118e-14	-6.3265435335571046e-15	-7.968449848137082e-15	-1.4446524970366265e-14	-1.0801938399305731e-14	9.61535597257418e-19	7.456011483646531e-15	-2.6443076729928596e-15	-1.3744823914471599e-14	-1.0153242250330753e-14	9.021985001636629e-15	2.4979953108600064e-14	2.2659595833769578e-14	7.249301797115683e-15	-7.702276237452637e-16	3.605039441371676e-15	9.922941973519885e-15	1.089359147809496e-14	9.281703327138302e-15	1.3713451846314763e-14	2.1948136441148416e-14	2.448276897328279e-14	1.7464549457572085e-14	1.0191078750042476e-14	8.259105218974756e-15	1.2630871043758491e-14	1.333525355023385e-14	5.6953688302798195e-15	-3.030063615619711e-15	-3.592994692965985e-15	5.02621294802728e-15	9.57961190955152e-15	2.796159130807124e-15	-1.6200553989116317e-14	-2.73910771054153e-14	-2.4160508846354834e-14	-1.200932591696113e-14	-2.008521079912886e-15	-3.981265631133042e-15	-1.140719815750098e-14	-1.401106788744432e-14	-5.212627006555591e-15	3.8161420026455785e-15	6.173103450869695e-15	3.856212499494009e-15
48	6.415827085975795e-14	5.3078480219530147e-14	5.4071145495480656e-14	5.854376814142019e-14	4.5107284962379374e-14	2.462365716257372e-14	4.283532041775239e-15	2.6069141401321043e-15	1.7779962475307298e-14	4.0481261312928065e-14	5.96087936005405e-14	6.712145949078558e-14	6.920881578783958e-14	7.316231566042924e-14	8.199295797242646e-14	9.335123704444054e-14	9.903493685749962e-14	8.847172594454984e-14	6.457098319621295e-14	3.8970061637703164e-14	3.1094808447151727e-14	4.587520453061127e-14	6.770973056891975e-14	7.152371114027789e-14	5.6341621309970663e-14	4.193204220621771e-14	4.5827496888261e-14	6.338787042658512e-14	6.929631347341011e-14	5.331368263124005e-14	3.037309865372121e-14	1.7860802567515373e-14	2.1383076178208192e-14	1.8695063018399724e-14	7.090694788348651e-15	-5.955507963404488e-15	-6.162689334280731e-15	5.9581198575082644e-15	2.1703315700940983e-14	2.985063709528743e-14	3.82634692902054e-14	5.2967821328189545e-14	7.213713186648305e-14	8.206547669627265e-14	9.299200661112278e-14	1.0002511483981035e-13	1.2341801544408002e-13	1.4108637052866193e-13	1.4511934205629435e-13
49	1.2219560281135505e-13	1.3722928773610547e-13	1.6337157337901296e-13	1.7639211498003424e-13	1.5466199221497213e-13	1.3182477829645956e-13	1.2258967561618304e-13	1.2150276664879259e-13	1.1782820133127834e-13	1.1382923151216912e-13	1.3380131394374207e-13	1.7593077754103178e-13	2.1303627197699824e-13	2.1700426001047943e-13	1.9947942352626222e-13	1.8475667411576348e-13	1.8072421416664582e-13	1.7684141935108646e-13	1.5862291848379855e-13	1.3209740255832653e-13	1.1115811557092347e-13	9.880483383071317e-14	8.971616197480842e-14	8.228810065767097e-14	7.949879308241819e-14	8.443435662268493e-14	9.448187718323774e-14	1.036180300541205e-13	1.0452122187113152e-13	9.495992399302781e-14	8.004355089364167e-14	6.859254815855517e-14	6.41128132586482e-14	5.7279242910239e-14	4.604778332338511e-14	3.7121372997977773e-14	3.4808611353935335e-14	3.8373828939310125e-14	3.390208041897949e-14	1.5651084486503463e-14	1.1851562068924712e-15	-4.263756615390691e-15	-3.1124249689048584e-15	-1.8166679307767845e-14	-4.1319745259788944e-14	-6.250672563898301e-14	-5.952693462633064e-14	-5.149713352038105e-14	-6.349689665205778e-14
50	1.0888605098480109e-13	9.542331840946327e-14	7.328668617380342e-14	5.82545291453815e-14	4.9689616806355594e-14	5.2259782850549e-14	5.138675431487784e-14	4.4481053441662303e-14	4.0073880939618884e-14	4.371792989113842e-14	5.392557766294106e-14	6.823978073828188e-14	8.264810530527252e-14	9.624569301766385e-14	1.0419124987945958e-13	1.0072967906761878e-13	8.537837533487725e-14	6.82039802341674e-14	5.9428010855069e-14	6.164329415302568e-14	6.917161211322053e-14	7.407317455333538e-14	7.498568953103809e-14	7.39476069450801e-14	7.484300101059931e-14	7.712374293375113e-14	7.599607157331964e-14	7.14988880305048e-14	6.610797352020377e-14	5.95494051622009e-14	5.4302514989240203e-14	4.891679184578896e-14	4.689058025720926e-14	4.7037993331896997e-14	4.954630786549884e-14	4.9338367962734196e-14	4.4771663590094064e-14	3.94798916708352e-14	3.8053579607877393e-14	4.1246655462706166e-14	4.790510302774002e-14	5.508868934279485e-14	6.075715843518796e-14	6.622622178561387e-14	6.994613142987412e-14	6.906482238000578e-14	6.827419379848963e-14	6.695761676734482e-14	6.652510874846448e-14
51	1.0251849548216282e-13	1.0258429214186036e-13	9.937641978778206e-14	9.098928278012287e-14	6.806051161752423e-14	4.938167606884936e-14	3.1624031906942915e-14	1.0938701842295824e-14	2.4849888024121134e-15	1.3706507657284689e-14	4.4247504013032735e-14	7.741203443903312e-14	1.0153728822877275e-13	1.1388418797896964e-13	1.2141742722542988e-13	1.2503418653266566e-13	1.1484641793505927e-13	9.487365345714176e-14	7.64868761694391e-14	6.868944042854204e-14	6.560889554695117e-14	6.449295252891278e-14	5.704814714584133e-14	7.075785452397137e-14	8.260449928479184e-14	9.084055412299966e-14	8.481675632939393e-14	7.53319137180632e-14	6.947852612941509e-14	6.537843647420466e-14	5.681050577001273e-14	4.246189842379625e-14	2.9047987854396373e-14	1.959732272610238e-14	1.2792351136810406e-14	1.1019389596108615e-14	1.004552279004183e-14	1.364507023817336e-14	1.4438487741232564e-14	1.544238416761253e-14	1.8661475677298463e-14	2.915954082417096e-14	2.5874883985500654e-14	1.9891516996150437e-14	-6.712999935575111e-15	-9.544147953749742e-15	-2.83882253770097e-15	1.0322525327337093e-14	5.994202494925178e-15
52	8.293417382298002e-14	9.610420633901128e-14	1.0941517597676912e-13	1.1408134037009927e-13	9.322678325112502e-14	7.68666436388635e-14	8.030274100913627e-14	8.557712474844405e-14	9.433427684382921e-14	9.053340547021673e-14	1.0168002468590836e-13	1.241411896280296e-13	1.634337015657249e-13	1.8115668744375416e-13	1.795658994441252e-13	1.6512895737485363e-13	1.455758038196083e-13	1.3093857211781932e-13	1.211736076201745e-13	1.1229206262526336e-13	9.53255230417879e-14	7.104384332327424e-14	3.847550081605735e-14	3.51596097439411e-14	3.583543156042843e-14	3.5635377405132196e-14	2.0298198911871475e-14	8.918999214592007e-15	1.6704535952066613e-14	4.683016309280677e-14	6.37274870679891e-14	5.180630709725225e-14	1.6818053606128816e-14	-3.8499043061833676e-15	-9.688456452775832e-15	-5.6861867356409834e-15	-1.204271960682702e-14	-2.2714544654224952e-14	-3.060407970613121e-14	-3.3083644074516435e-14	-4.221418742206949e-14	-5.96371517519673e-14	-8.90233449036861e-14	-1.0549673530221287e-13	-1.3232526029508855e-13	-1.3649633622227134e-13	-1.4745758507030468e-13	-1.5089608287321071e-13	-1.6045720811221197e-13
53	1.603517086882026e-14	1.8434389753682356e-14	2.48022297941562e-14	1.8803293256022115e-14	7.687457670773278e-16	-1.484710173741817e-14	-1.8455555673838753e-14	-1.2412192956398983e-14	-1.4804018738820747e-14	-2.123748661983035e-14	-1.7227157809102713e-14	4.78010767301177e-15	2.992508884827353e-14	4.017008177272429e-14	3.34664454568556e-14	2.7437465461591858e-14	3.229312097613482e-14	3.683983223513823e-14	2.776181254073189e-14	1.0245683413023188e-14	5.133487196245614e-15	1.968015287980579e-14	3.657468099813086e-14	3.5304156732729193e-14	1.8055128243250758e-14	8.101526088548062e-15	1.681930689959493e-14	3.199692259732606e-14	3.344716348400437e-14	1.746310451418235e-14	1.2217144970137663e-15	-9.699456768514154e-16	7.106338940234472e-15	6.928738996015356e-15	-1.996178051331864e-15	-6.477445609848842e-15	1.2907087057086328e-15	1.2752941950101493e-14	1.9186592819389857e-14	1.7236926095331012e-14	2.1827469637816286e-14	3.7562277142706124e-14	5.953536530509067e-14	7.395041757386787e-14	8.240057942170954e-14	8.050912414524676e-14	8.704871032802834e-14	9.105825124586555e-14	8.913936526663514e-14
54	7.5224100662504e-15	6.327829096945039e-15	6.298077945749865e-15	2.9114475552036583e-15	-3.049577713767339e-15	-6.0794545393065106e-15	-6.974576983208838e-15	-5.4569472159902604e-15	-9.61396916207232e-15	-1.1488531234341262e-14	-8.909066544484525e-15	3.654931299840137e-15	1.5496580152231112e-14	2.160338715541878e-14	2.3678889422155914e-14	2.7811455216490563e-14	3.4445886278509245e-14	3.517085585528608e-14	2.702364349916096e-14	1.6075368844811275e-14	1.405558547166574e-14	2.2063334173709985e-14	2.850520822695797e-14	2.958767555806332e-14	2.3560174267279027e-14	2.4101446521395947e-14	3.074069074554567e-14	3.4931096716476866e-14	3.3639891973939926e-14	2.5215481132144117e-14	2.0259906992746504e-14	2.2042023647216823e-14	2.8041718410486712e-14	3.284791475016135e-14	3.4121964604985485e-14	3.512005725452123e-14	3.2888631312674075e-14	3.331899912058664e-14	3.430643153946208e-14	3.838434523665433e-14	4.2466203634986887e-14	4.383386562358839e-14	4.2788063008751296e-14	5.1480068353616436e-14	6.702922049447797e-14	8.122129043020367e-14	9.374582087654835e-14	1.0200943755129607e-13	1.083038371481596e-13
55	5.98477399462143e-14	3.5960457669899525e-14	2.5350413166928107e-14	2.3173846160748862e-14	2.1538174142101774e-14	1.5928588129241433e-14	1.0539929375275397e-14	4.314005080401327e-15	2.5301792559172876e-15	4.9800497744167574e-15	5.6554014498401445e-15	1.4072883265626073e-14	2.7562432330476072e-14	4.49747937081291e-14	5.618810255860987e-14	5.762538379853485e-14	4.896925669220619e-14	4.032791696339645e-14	3.316655364998712e-14	2.883075740310413e-14	2.570255066815043e-14	2.763888372469199e-14	3.223743644712379e-14	4.461164527260545e-14	4.78523902178759e-14	4.182259763336865e-14	2.911463786917243e-14	2.28829121657489e-14	2.4622144243529325e-14	2.5006307366326675e-14	1.8067925627957486e-14	8.051620065381314e-15	4.4570647634726034e-15	4.76309000759283e-15	3.6349729137352945e-15	2.8567301638930137e-15	4.78233117249486e-15	1.597689357318476e-14	2.7208690987637695e-14	3.178586964574477e-14	3.115285428036458e-14	2.7325450152343064e-14	1.5066364470937822e-14	-1.2502765780092893e-15	-2.1304417270965165e-14	-1.7842085743706207e-14	3.287710015886935e-16	2.2892379766104605e-14	2.455041200745082e-14
56	-6.350910403601767e-14	-6.975051188896467e-14	-6.720474030697732e-14	-5.804394902683691e-14	-4.735373434569721e-14	-5.026359572743107e-14	-6.113837738525067e-14	-6.424270393170556e-14	-6.299960798335899e-14	-6.141313527398322e-14	-6.661947275571272e-14	-7.734908675156867e-14	-8.433834263753004e-14	-7.976212183322413e-14	-7.392574833272723e-14	-7.850774247784852e-14	-8.973402011774702e-14	-9.62767886220253e-14	-8.58339609607546e-14	-6.406036734801115e-14	-4.731532075730009e-14	-4.876324842720852e-14	-5.447234186023582e-14	-6.401809159946665e-14	-6.00517426336862e-14	-5.719770932458954e-14	-5.953343002729975e-14	-6.702480017068948e-14	-7.120610099587363e-14	-6.979992382139245e-14	-6.882966695141982e-14	-7.416949808522996e-14	-7.916337770792983e-14	-7.40607233227912e-14	-5.758207040982156e-14	-4.58603003541308e-14	-4.0610117021435346e-14	-4.458124610181526e-14	-4.396378990100742e-14	-4.109081359220482e-14	-3.839115730280691e-14	-3.983177842444595e-14	-3.18399240055447e-14	-2.273429768299448e-14	-4.925143592593926e-15	-4.861330534473329e-15	-4.197451680180551e-15	-1.039953539645986e-15	1.2322001433562809e-14
57	-1.0262754058485145e-14	-1.590190073847962e-14	-1.8323160840304005e-14	-1.4807570173139808e-14	-2.8223422647189975e-15	2.198569589771832e-15	1.0867320224359522e-15	6.801529798314635e-16	1.874643227493889e-15	-3.4494205981227437e-17	-1.2808145145166102e-14	-2.8290753254978773e-14	-3.942956503410164e-14	-3.7599719593200094e-14	-3.203919126754386e-14	-3.6211362520268186e-14	-4.6633639786416554e-14	-5.3238983615237747e-14	-4.710783124137075e-14	-3.752394606512876e-14	-3.352523878361629e-14	-3.7784484527063396e-14	-3.381916307359953e-14	-3.545112865920389e-14	-3.698914114041468e-14	-4.955595834025026e-14	-6.148478370739368e-14	-6.70579060671227e-14	-6.64544652469448e-14	-6.821850536458152e-14	-7.12199541573304e-14	-6.840080898778897e-14	-5.564583271654536e-14	-3.990765947491882e-14	-3.6068453373375823e-14	-5.08656107167246e-14	-6.344336182783128e-14	-6.249985153929329e-14	-4.6792343459156865e-14	-3.279041800261778e-14	-3.1213365400143485e-14	-4.107541532048371e-14	-4.2066392027958395e-14	-3.9782621764371435e-14	-2.3937271391265744e-14	-2.496172821118624e-14	-3.478937952996567e-14	-5.431395599985897e-14	-6.908184304653056e-14
58	-8.691179023967816e-14	-7.886767769488787e-14	-7.4271660660288e-14	-7.556964213298284e-14	-6.39040975019428e-14	-6.234179218552351e-14	-6.372575815351617e-14	-6.695864050313688e-14	-7.089832706312071e-14	-7.445234296166796e-14	-8.050308410447569e-14	-8.188565370175825e-14	-8.725736707332415e-14	-8.811109149053112e-14	-9.246366676690004e-14	-1.0153017065108325e-13	-1.0917465950244538e-13	-1.1170102393309099e-13	-1.1374768792999735e-13	-1.1708301663060905e-13	-1.1969421953508367e-13	-1.1891774410493336e-13	-1.128581920773586e-13	-1.1551536533680874e-13	-1.1847971624011718e-13	-1.2436101335274722e-13	-1.2626047201997466e-13	-1.3046376541903847e-13	-1.3788819821467608e-13	-1.4417711385191195e-13	-1.4154141849553602e-13	-1.2964914595959835e-13	-1.1823569412884008e-13	-1.172175910622597e-13	-1.2587898920516287e-13	-1.382233218829246e-13	-1.4033670546117252e-13	-1.326797739958052e-13	-1.2168086187231747e-13	-1.145566951882627e-13	-1.1247385656881001e-13	-1.1472465023455303e-13	-1.1261069305002647e-13	-1.1733799024039387e-13	-1.182438267008356e-13	-1.2425616124568854e-13	-1.2568312882385406e-13	-1.2969922286268616e-13	-1.3653486405496779e-13
59	-6.99279144363118e-14	-6.638127304089937e-14	-6.012057538295221e-14	-5.287761954324355e-14	-5.1870564886228805e-14	-5.781023600694604e-14	-6.034024463094262e-14	-6.01889560979117e-14	-5.706142800804389e-14	-5.801296599383971e-14	-6.422196466900575e-14	-6.775444696005667e-14	-7.49279327330028e-14	-7.786408844460557e-14	-8.132112386958689e-14	-8.374566656448883e-14	-8.368176148823344e-14	-8.190609694054428e-14	-8.366523684229243e-14	-8.620387705136765e-14	-8.543201752237394e-14	-7.87412440643966e-14	-7.361466664227809e-14	-7.616420292934732e-14	-8.086719452217444e-14	-8.264754267411697e-14	-7.770645196059537e-14	-7.30642534483103e-14	-7.786260846761821e-14	-8.770953576848368e-14	-9.240023749993197e-14	-8.591358550423097e-14	-7.621246322154824e-14	-7.381353858740053e-14	-8.345595828829958e-14	-9.820735630363837e-14	-1.0357172086679501e-13	-9.576019131773064e-14	-8.548205964891275e-14	-8.069241726056029e-14	-8.459264610122255e-14	-9.14653830719945e-14	-9.582051138092049e-14	-1.009622664727575e-13	-1.090173633979533e-13	-1.1144604926690437e-13	-1.1266115699955852e-13	-1.1071551790504022e-13	-1.0900671567532782e-13
60	-4.0251122972732996e-14	-3.751938912564302e-14	-3.488067745331807e-14	-3.8138455661588323e-14	-2.7309397432015106e-14	-2.668043539539424e-14	-2.416745640997199e-14	-2.407733643901726e-14	-2.072000954778246e-14	-2.083719608737418e-14	-2.867013891785696e-14	-3.356098228066881e-14	-4.025574406740945e-14	-4.109147893339884e-14	-4.22397882289111e-14	-4.617732336689558e-14	-4.979934109359167e-14	-5.015714925723407e-14	-5.1328651918284654e-14	-5.351468398912268e-14	-5.5191975697977654e-14	-5.509975794224508e-14	-5.890002067247093e-14	-6.180175858585567e-14	-6.625377277803296e-14	-6.77559902150165e-14	-6.65404964009958e-14	-6.956539794322316e-14	-7.501310934894091e-14	-7.850458696860468e-14	-7.513011810574462e-14	-6.559457433487784e-14	-5.738303696694001e-14	-5.5464185288316413e-14	-5.921265556957193e-14	-6.463550594536015e-14	-6.552832537879633e-14	-5.886485375261039e-14	-5.229556946952175e-14	-4.719035135401318e-14	-4.580077161283097e-14	-4.742270494235147e-14	-4.947837819218867e-14	-4.519929218640276e-14	-4.805035107634932e-14	-4.5804405579624916e-14	-5.141231993501601e-14	-5.691164267613522e-14	-6.165747329764364e-14
61	-8.563986697989574e-14	-7.598192931465883e-14	-7.788421197868886e-14	-8.768524691443334e-14	-7.697896099983423e-14	-6.835932528107255e-14	-5.989844396175629e-14	-6.057066732055565e-14	-5.926481445402452e-14	-5.167220792697045e-14	-4.317445865041209e-14	-4.626854862897651e-14	-6.601829003288252e-14	-8.564308337591992e-14	-9.243588184052478e-14	-8.852289122334436e-14	-8.475897069230487e-14	-9.15291404145056e-14	-1.026030514333233e-13	-1.034762189902942e-13	-9.101721262965012e-14	-7.564277299470966e-14	-7.519668613135361e-14	-8.23989252403909e-14	-9.072013449175996e-14	-9.29651310875135e-14	-8.974021237684694e-14	-8.903522959465566e-14	-9.332671951061738e-14	-9.536019998533611e-14	-9.648210479213036e-14	-9.48520870852727e-14	-9.101668326572498e-14	-8.312848928906518e-14	-7.492295141686326e-14	-7.501639567629156e-14	-7.916718261857152e-14	-8.390164966271306e-14	-8.482596112657044e-14	-8.305641898700963e-14	-8.557092940258778e-14	-9.398956089900639e-14	-1.0231489031995633e-13	-1.0147110507599493e-13	-1.0321104356572764e-13	-1.0167839489873832e-13	-1.1408304362413632e-13	-1.3189906732677473e-13	-1.435852091675209e-13
62	-4.7510880034920276e-14	-3.9899504359286295e-14	-4.286538645154582e-14	-5.1577182201392903e-14	-4.6141829143221085e-14	-4.254326057819484e-14	-3.776376376977275e-14	-3.588237672652111e-14	-3.341564041852096e-14	-2.928558047086965e-14	-2.4979962961177465e-14	-2.34057241029842e-14	-3.361627089439439e-14	-4.4987204837485986e-14	-5.28076522563341e-14	-5.6060878214496085e-14	-5.839073991504e-14	-6.575414664265437e-14	-7.553883981340185e-14	-7.69277100679495e-14	-6.486180197338538e-14	-4.748027447454747e-14	-4.0265361342177496e-14	-4.5449516087422124e-14	-5.59997313120026e-14	-6.230489079805452e-14	-6.335484932800934e-14	-6.554343506827017e-14	-7.003279633711155e-14	-7.09567555880182e-14	-6.914639226949111e-14	-6.835208790893872e-14	-7.166080543037708e-14	-7.176365587954354e-14	-6.523322390626655e-14	-5.710548175951837e-14	-5.29548155114213e-14	-5.4319430753299325e-14	-5.730099430876053e-14	-5.595060173843879e-14	-5.4288502131222934e-14	-6.076591989078173e-14	-7.069276431701919e-14	-7.779143650966108e-14	-8.037291788894955e-14	-7.955294941178299e-14	-8.290203405852852e-14	-9.059021338053425e-14	-9.709056529378575e-14
63	1.340036769925234e-14	1.404174503779386e-14	1.4345496359104028e-14	2.0004162164448814e-14	2.1798140032347074e-14	1.4864870456355585e-14	7.880285906222378e-15	1.447232135641997e-14	2.451986226946094e-14	2.678270221071024e-14	1.3508711390486483e-14	-1.667596681020529e-15	-1.2208184639584798e-14	-1.1634102229436906e-14	-6.5386711863862156e-15	-5.676019497140163e-15	-1.0249911515012481e-14	-1.612595210747199e-14	-1.5463531501203492e-14	-1.0268091847184123e-14	-6.400664259740313e-15	-9.86231774070966e-15	-9.69321855748108e-15	-9.416317581978939e-15	-9.980231789175164e-16	2.7000410073903134e-15	-1.8799277546033396e-15	-9.602866459975662e-15	-6.155023541588266e-15	5.396766818660039e-15	1.4080420924712786e-14	1.1777491022576177e-14	4.558393355242735e-15	1.0307328434289624e-14	2.4694724518463682e-14	3.478960969154532e-14	2.894611002052557e-14	2.1523122715695904e-14	2.2063571620816462e-14	3.5657924508901015e-14	4.725731892827964e-14	4.404421563558778e-14	3.723996887642141e-14	2.775672954812148e-14	3.578177498311682e-14	3.7296321558909677e-14	4.647863315806604e-14	5.355792249336323e-14	5.925226349648838e-14
64	9.54129301798145e-14	1.0214758026836919e-13	1.0718966926985663e-13	1.0963883781409787e-13	1.0123886516776817e-13	9.164612936635644e-14	8.801810796308661e-14	8.909995122371497e-14	9.896553510624556e-14	1.0666978844540268e-13	1.130031396188567e-13	1.2347523544839672e-13	1.3869511699788034e-13	1.5098645774621892e-13	1.5666195296201854e-13	1.4984640995598102e-13	1.3177629845638877e-13	1.1559702507176575e-13	1.0829208155137223e-13	1.0711181341754805e-13	1.0060214731099905e-13	8.465998183904989e-14	6.211322855984938e-14	5.935593809537394e-14	6.412094124115884e-14	7.251101226966985e-14	7.218626432913533e-14	6.856377956106858e-14	7.068226410899844e-14	7.592863939396625e-14	7.288436721577319e-14	5.788264478117988e-14	3.836259817236457e-14	3.113699130489739e-14	2.980493950491066e-14	3.1902320880285764e-14	2.5410043970126258e-14	1.7782980643421552e-14	8.23733259046881e-15	3.618431030753859e-15	2.954467581725832e-15	3.955963629384971e-15	-4.608316204377436e-17	-4.4105647124653335e-15	-2.4787725920003367e-14	-4.216196724421614e-14	-6.01776893173787e-14	-6.995019545112095e-14	-7.985414207602695e-14
65	5.838256334250408e-14	5.905343831563546e-14	5.644655950655211e-14	6.152896988499523e-14	6.098931267267031e-14	5.516165048397989e-14	4.807234178784284e-14	4.820102841825742e-14	6.048866815606816e-14	7.332913400742503e-14	7.787042760286466e-14	8.054499133697921e-14	8.970816088610097e-14	1.0148656996139349e-13	1.0807639046198396e-13	1.0035108916218996e-13	7.964429606969371e-14	6.12152231168676e-14	5.5136601628696076e-14	5.766756629679896e-14	5.651932775410584e-14	4.7599776961914335e-14	3.328970556590657e-14	3.012090560864703e-14	3.3336624989338376e-14	4.166752132109408e-14	4.715803813430081e-14	5.072728709459259e-14	5.789616996578745e-14	6.342458920929555e-14	6.010562156469798e-14	4.6092305267398254e-14	2.6859469121160136e-14	1.8047218861941865e-14	1.781939585551146e-14	2.353047110891653e-14	2.2066008979184353e-14	1.6229223136018236e-14	8.096259210236175e-15	9.099333833077246e-15	1.3356379282928734e-14	2.0705901782618328e-14	2.355207474782596e-14	2.6049014937273032e-14	2.1463473622985195e-14	1.7844062002790896e-14	8.25832935845782e-15	-2.831768460821619e-15	-1.4176517522623243e-14
66	6.519934925475855e-14	6.421988068939986e-14	7.023747965906502e-14	7.656202941986174e-14	7.144124960544661e-14	6.433880769776572e-14	5.886008585137738e-14	5.3223849062781565e-14	5.0411591654620805e-14	5.0986687178803644e-14	6.325195251543613e-14	8.385199639812184e-14	1.0552695844555117e-13	1.1886109750527796e-13	1.2007702044247053e-13	1.1501965461297814e-13	1.0748613417129954e-13	1.0035288425058833e-13	9.405602306211719e-14	9.09320461923327e-14	9.054562519299735e-14	9.314526630158653e-14	8.87703991340588e-14	9.24774437202508e-14	9.371595191790453e-14	9.886511879675057e-14	1.0414681045636772e-13	1.0658744035671959e-13	1.0000870444705391e-13	8.827824683408079e-14	7.641353889777721e-14	7.13504927846069e-14	7.210097833134129e-14	7.291225973788775e-14	6.667293451119566e-14	6.14597097219103e-14	5.843975380048636e-14	5.885397860466198e-14	5.836464925252936e-14	5.3099016942915004e-14	4.8060668348260284e-14	4.804164142218653e-14	4.41716136118465e-14	3.8724520559150364e-14	2.1078776054416256e-14	1.5338530593286485e-14	1.605185908041502e-14	1.913460439510261e-14	1.0767135522852989e-14
67	7.045849509821007e-14	6.654114993785587e-14	7.263853580539506e-14	7.934351704339185e-14	7.420552211072419e-14	7.013829719224155e-14	7.353178597006578e-14	8.275451583480458e-14	9.711701631664319e-14	1.037688615333704e-13	1.0324594447018884e-13	1.0427138035717559e-13	1.0990884487961641e-13	1.1606106240784047e-13	1.1684803247699448e-13	1.084467953953027e-13	9.301171093680906e-14	8.686917584409083e-14	8.600548255218184e-14	8.221502595671672e-14	6.839273106207571e-14	5.113271387011693e-14	4.3564523590923403e-14	5.766932294398305e-14	6.969223220299767e-14	6.664689167360513e-14	4.786445046945949e-14	3.69897284895745e-14	4.743726595939381e-14	6.60514997629361e-14	7.085221334701398e-14	5.76952388343698e-14	4.453535397627404e-14	4.6930239708644325e-14	5.895104917889587e-14	6.547128553669687e-14	5.547081093626268e-14	4.115007899709017e-14	2.7230800580698633e-14	1.2351762453484398e-14	-7.792806033564065e-15	-3.445444144927289e-14	-5.6593879847711744e-14	-5.802428649705821e-14	-5.1443881826458276e-14	-3.8950904048093563e-14	-4.00855307936967e-14	-4.980331756598775e-14	-6.823263592478895e-14
68	5.882621825060067e-14	6.33066155727332e-14	7.165369594963648e-14	7.997823833961809e-14	8.227018908940322e-14	8.396401338045229e-14	8.559740169323804e-14	8.954510926520152e-14	9.633215219723176e-14	9.991608680831023e-14	9.503976536761753e-14	8.892550406980127e-14	8.35620055597416e-14	8.297613918994406e-14	8.662627595286e-14	8.741323857402888e-14	8.235013689179127e-14	8.128301955303975e-14	8.406050155361029e-14	8.351871388758862e-14	7.193816171578686e-14	4.98900111404632e-14	3.6946011714209945e-14	3.8439088451010054e-14	4.8860952916837865e-14	5.123405728605367e-14	3.962642084071114e-14	2.7191716915551357e-14	3.1512727598686576e-14	4.822905566960815e-14	6.174273714099102e-14	5.987850367203239e-14	5.0278681147338296e-14	4.990157491528544e-14	6.000366415431643e-14	6.95445147529211e-14	6.382110915003738e-14	4.6789584900754805e-14	2.7250366604416205e-14	1.2743942570024901e-14	2.9187658138266466e-15	-1.0887612802369245e-14	-2.0813745855525886e-14	-2.591030023243321e-14	-2.282616763399439e-14	-2.482676291609863e-14	-3.0872883317875405e-14	-3.830606499442882e-14	-4.671101096291805e-14
69	3.9158826737831624e-14	3.011769353653219e-14	2.3293943099107746e-14	2.660784629916903e-14	2.3256475502358732e-14	1.5263666108671716e-14	2.925975801130271e-16	-5.114845661434652e-15	2.4958155307360632e-15	1.4947396301125806e-14	2.1683490296518787e-14	2.2593504096088567e-14	2.7982411616106986e-14	3.8482608822367256e-14	4.976505768268976e-14	5.4674569075337863e-14	5.276298599815932e-14	4.549909057105367e-14	3.6411786682745526e-14	2.562466016020937e-14	1.976013923161479e-14	2.2047906504167258e-14	3.096777712827736e-14	3.782649850993138e-14	3.622185380258479e-14	3.138572329726989e-14	3.095756769393833e-14	3.643823894172909e-14	3.888885666051513e-14	3.0240215545302926e-14	1.676288189993818e-14	8.876995821054873e-15	1.4851103223044585e-14	2.2278327864839654e-14	2.1172558543921023e-14	1.0149706374759189e-14	3.020619761443275e-15	7.706358086049907e-15	1.9025850703094504e-14	2.3058729334004916e-14	2.1300886947382867e-14	2.527996831989705e-14	4.1638975330162366e-14	5.999837765101286e-14	7.357810226083257e-14	7.392675303728596e-14	8.175733761861795e-14	9.091170422158151e-14	9.145925409993312e-14
70	1.735788127216467e-13	1.6826407475486652e-13	1.7164937629701536e-13	1.819173484465002e-13	1.7747512837742207e-13	1.635135515196443e-13	1.4604734727457618e-13	1.3215837740434809e-13	1.3478454309298393e-13	1.4450945637749098e-13	1.6076743502824344e-13	1.85075763093192e-13	2.1236150089364268e-13	2.325264627150353e-13	2.3509818454802124e-13	2.1564694700723674e-13	1.8318663282692586e-13	1.619895410668355e-13	1.5751761224106778e-13	1.5497039323837422e-13	1.3748703286975298e-13	1.124790943946327e-13	1.0203710101288996e-13	1.2386626786029273e-13	1.4847901004522566e-13	1.4862479753678606e-13	1.2168079443591433e-13	9.718292604171864e-14	9.484611750030082e-14	1.0308115592993965e-13	1.0057154671432266e-13	8.506203151262202e-14	7.300684001234395e-14	7.195412972839992e-14	7.121551787986452e-14	6.458990599324496e-14	5.029591656621475e-14	4.3576890799250153e-14	4.215216171426435e-14	3.806897432227364e-14	2.6124186695985636e-14	2.3983112036945136e-15	-2.3794235978747402e-14	-4.1876647161708374e-14	-5.5893711134283485e-14	-6.161185584781972e-14	-6.98345201859879e-14	-7.955071637816655e-14	-9.650663350452705e-14
71	6.345941472151679e-14	6.012710223875462e-14	5.587398088622579e-14	5.085308211429836e-14	4.497923027359075e-14	4.2785162186016973e-14	4.0820418035898754e-14	4.207004382908259e-14	3.942847501907201e-14	3.837825466319679e-14	4.0968520877044835e-14	5.17666324696145e-14	6.439596829869253e-14	7.037165169467351e-14	7.009331616333569e-14	7.022150347121758e-14	7.675906020157598e-14	8.289853477353009e-14	8.539174938575789e-14	8.190818362681761e-14	8.080721583291143e-14	8.508790859618021e-14	9.212019829754748e-14	9.637362991130613e-14	9.31288294010454e-14	8.969860023881648e-14	8.928804698838708e-14	9.23534973128862e-14	9.719700340142824e-14	9.705944452267695e-14	9.344305747507192e-14	8.870658514906915e-14	9.0262888219258e-14	9.568266269319312e-14	1.0103833566317375e-13	1.0245935062351667e-13	9.680803751568737e-14	9.486023712834012e-14	9.8465028670363e-14	1.0628860151213067e-13	1.1123749547289463e-13	1.1271220733734338e-13	1.1259653099625636e-13	1.227662007586272e-13	1.3959076053888773e-13	1.4784470266702507e-13	1.5344907551363629e-13	1.5552779702512138e-13	1.5738958385291116e-13
72	-2.3483111864082374e-14	-2.941223611304694e-14	-3.8913719224231044e-14	-3.938778877811303e-14	-2.8543335476930154e-14	-2.15636676677205e-14	-2.2721145101469666e-14	-2.451794913101877e-14	-1.9575937152820012e-14	-1.1745441589905535e-14	-1.0104677646963571e-14	-2.203464601695405e-14	-3.6992650530937043e-14	-4.27241951766756e-14	-3.972971511242701e-14	-3.8040011862596415e-14	-4.2526180738660356e-14	-4.9064003000734335e-14	-4.579062638835043e-14	-3.309383178093672e-14	-2.099939694000347e-14	-1.9138022833013148e-14	-2.3915298608740583e-14	-3.076739104646253e-14	-3.0930492207178066e-14	-2.9835775979341537e-14	-3.069839303283509e-14	-3.3023577514369193e-14	-3.409874585105608e-14	-3.136813838554298e-14	-3.281508692879813e-14	-4.22883879346297e-14	-5.202881566016713e-14	-4.6442260426763595e-14	-2.851097390322682e-14	-1.6129937653659885e-14	-1.811824980946873e-14	-3.131981502408348e-14	-3.575649188371892e-14	-2.863837340200661e-14	-2.4261352231545767e-14	-3.144468718621012e-14	-4.006259843102774e-14	-4.323744641557366e-14	-3.589993788242427e-14	-3.499566882515261e-14	-4.151314653077704e-14	-5.02177716051742e-14	-5.0456139870946806e-14
73	-7.46189782654745e-14	-7.158752909519485e-14	-6.896735302706031e-14	-7.035779217305009e-14	-6.591862643042657e-14	-6.480205667170641e-14	-6.095245804273628e-14	-5.948423589470306e-14	-5.80733533338945e-14	-5.736148670993135e-14	-5.775842446455378e-14	-6.230361843033557e-14	-7.706439958161816e-14	-8.754957804980217e-14	-9.041685757950441e-14	-8.681088999342706e-14	-8.555380231025812e-14	-9.208902094786054e-14	-1.0493209199418282e-13	-1.1350392539320335e-13	-1.1116882726233608e-13	-1.0056787337654977e-13	-9.439786965891047e-14	-1.0078740631039757e-13	-1.1251838668094994e-13	-1.200897616813633e-13	-1.1599389079020132e-13	-1.0880269047219777e-13	-1.067712232129349e-13	-1.0812738657994847e-13	-1.0594350964269563e-13	-9.897055899578361e-14	-9.403835798996907e-14	-9.558600938508955e-14	-1.0128805533694341e-13	-1.0505485419900574e-13	-1.0220138165325231e-13	-9.486010052772102e-14	-8.967581302688776e-14	-9.000853424653215e-14	-9.91354744019329e-14	-1.1272626469951966e-13	-1.2092180843796008e-13	-1.214240130539211e-13	-1.1475959471621988e-13	-1.0908526184618559e-13	-1.149510050426769e-13	-1.3054890568478748e-13	-1.460866225965907e-13
74	-7.013882929087824e-14	-6.024390223149508e-14	-5.2478320909726936e-14	-6.382028295755694e-14	-6.259540565448795e-14	-6.664612575299564e-14	-5.965284640370513e-14	-4.9525064823245645e-14	-4.44651639472349e-14	-4.397777942509866e-14	-4.6104758405594036e-14	-4.663684600809245e-14	-5.916139839552523e-14	-7.219904649438744e-14	-8.000761640807044e-14	-7.982272154787424e-14	-7.437367847839304e-14	-7.682100253581518e-14	-9.001186971953385e-14	-1.0111110696636613e-13	-9.721382474678073e-14	-8.00557287399488e-14	-6.723621607114675e-14	-6.906688118355536e-14	-8.147717808215933e-14	-9.124370781193375e-14	-8.778025206012824e-14	-8.094037357821107e-14	-7.932710607464476e-14	-8.319655563553502e-14	-8.599839873726921e-14	-8.025610800894771e-14	-6.869951513507205e-14	-6.069889373698823e-14	-5.769476103608877e-14	-6.031352389072708e-14	-6.095203716153251e-14	-5.896708778854791e-14	-5.54255130843157e-14	-4.9119991579616716e-14	-4.079000762292509e-14	-3.84803305332479e-14	-4.130131906918899e-14	-4.744398492176028e-14	-5.041205319842465e-14	-4.8021850688540254e-14	-4.6206354823725925e-14	-5.403203129718945e-14	-6.401404550824209e-14
75	-1.2859585591136214e-13	-1.164879355265509e-13	-1.0494872633185253e-13	-1.1419816633622266e-13	-1.0795383454138924e-13	-1.055241531658009e-13	-9.388681452270912e-14	-8.479916529559592e-14	-8.410141888067723e-14	-8.853436161066635e-14	-9.100589167470465e-14	-9.498111536532553e-14	-1.0569375802431453e-13	-1.154736222047508e-13	-1.2266363571476795e-13	-1.263588783058878e-13	-1.2704545828612717e-13	-1.3176064679576727e-13	-1.3813099629303313e-13	-1.373626415444299e-13	-1.2710062057358023e-13	-1.150163293202786e-13	-1.1015619323081072e-13	-1.091794078378041e-13	-1.0460248755871882e-13	-9.614563087767824e-14	-8.923630981347359e-14	-9.23971491369974e-14	-1.0284747878108719e-13	-1.0864754812489162e-13	-1.0833918063688734e-13	-1.0331384840954795e-13	-9.317719666035649e-14	-8.263313251440523e-14	-6.934604929286414e-14	-6.818530456472727e-14	-7.047716232370762e-14	-7.418421244439529e-14	-6.660228717804213e-14	-5.3812155329267276e-14	-4.367275157892435e-14	-3.988841156992534e-14	-3.660085731410879e-14	-2.7192582650500926e-14	-2.1154058589036334e-14	-1.7669526726553347e-14	-2.3983744512449686e-14	-3.073498386848894e-14	-2.8303488252465002e-14
76	-5.404920126476466e-14	-4.151458446191976e-14	-4.1731626799468926e-14	-2.116666215401321e-14	-4.8805194578215174e-14	-4.121514898573052e-14	-3.024160750945738e-14	-1.8340072207525162e-14	-1.6302615143548924e-14	-1.7725241066040597e-14	-1.758488595323634e-14	-2.3055876706299593e-14	-3.803521342921689e-14	-5.209928264857334e-14	-5.2303651770630274e-14	-3.9561318196993336e-14	-2.945549254592495e-14	-3.898123018979577e-14	-5.752207965685069e-14	-5.966246517304122e-14	-3.7948972961128274e-14	-1.2115409852612467e-14	-9.215133798973539e-15	-2.6073824315212898e-14	-4.356882205104547e-14	-4.329427841189051e-14	-3.7912708263884825e-14	-3.441543773609249e-14	-4.728532516568347e-14	-5.801378977345161e-14	-6.153307400255614e-14	-5.784202285140822e-14	-5.052168127281823e-14	-4.2743693697762194e-14	-2.487591401905045e-14	-1.9463035895472685e-14	-1.3435001581401504e-14	-1.8597077805120856e-14	-2.375147697815242e-14	-3.2669409565142976e-14	-4.228693992930907e-14	-5.2913222330180066e-14	-5.54661405956823e-14	-5.087371562595085e-14	-4.477346572885332e-14	-3.736273866354122e-14	-2.5920551265771505e-14	-1.0619250189935909e-14	5.263780837185061e-15
77	-5.402591945311144e-14	-4.926399254031661e-14	-5.103270351233221e-14	-5.81272346929027e-14	-5.2118208521023535e-14	-4.6023685069850075e-14	-3.850075415321075e-14	-3.866889620381796e-14	-4.3460872180714376e-14	-4.774312738223843e-14	-5.012675538450458e-14	-4.7326265700435987e-14	-5.3092784952682307e-14	-6.029408269604918e-14	-6.810955922985059e-14	-7.243888308774241e-14	-7.225636295441135e-14	-7.127000311911498e-14	-7.74806270205606e-14	-8.612888857524398e-14	-8.874256606062866e-14	-8.173284636392148e-14	-7.504453831037912e-14	-7.622394410359706e-14	-8.30071951542821e-14	-8.624544266328828e-14	-7.992043394693186e-14	-7.32783409505842e-14	-7.399158455130273e-14	-8.057380488864744e-14	-8.059429794173112e-14	-6.816866457291541e-14	-5.392115342578796e-14	-5.3008021158629675e-14	-6.526781644697256e-14	-7.614328101055493e-14	-7.254158989637234e-14	-5.797342708783779e-14	-5.067653086585462e-14	-5.463621323205419e-14	-6.041121384684677e-14	-6.100785465548647e-14	-5.703829927609267e-14	-5.90893737751698e-14	-6.882298239389683e-14	-7.340611726355253e-14	-7.467584942961278e-14	-7.743339056466251e-14	-8.634115285838454e-14
78	-1.2260213221986422e-13	-1.1687908933928994e-13	-1.1341478539906552e-13	-1.2546342244642505e-13	-1.1120173216691003e-13	-1.0059457186261154e-13	-9.32321353032413e-14	-8.955187289843351e-14	-9.785039852217697e-14	-1.034413688663011e-13	-1.1137139045810065e-13	-1.151354626055784e-13	-1.2793691361466389e-13	-1.2716541924217613e-13	-1.2487979339939457e-13	-1.32240471525143e-13	-1.494994742239722e-13	-1.6920975504901943e-13	-1.739133065817183e-13	-1.6149742453984499e-13	-1.415508718920736e-13	-1.3266090043589377e-13	-1.217798755838839e-13	-1.2664260883398838e-13	-1.1793293488113297e-13	-1.0978155176640128e-13	-1.0376430064379883e-13	-1.0608397361203738e-13	-1.0889239483804789e-13	-1.086499533896892e-13	-1.0005507879476492e-13	-8.596031162583183e-14	-6.854348429277777e-14	-5.764163972183166e-14	-5.271461944730107e-14	-5.80085125374952e-14	-6.125852593856374e-14	-5.728244727277671e-14	-4.4742972080967025e-14	-3.134707001022919e-14	-2.2826759192272822e-14	-1.8678521584209914e-14	-1.5306633386847895e-15	1.0723386912696584e-14	3.554429617859812e-14	3.734385634856474e-14	3.895182900152151e-14	4.3965091042442043e-14	5.830223253637286e-14
79	-6.40061925881592e-14	-6.251760979897336e-14	-5.1209715441420225e-14	-5.1248575789401584e-14	-3.746422806082752e-14	-3.537037984053698e-14	-3.351043873120309e-14	-3.3117455465511086e-14	-3.519094366941994e-14	-3.7558909793362765e-14	-4.2399092405346205e-14	-4.5290369173158463e-14	-5.747988795726312e-14	-7.225068825202259e-14	-9.251746179947213e-14	-1.1419451774925605e-13	-1.3043657232023111e-13	-1.3154525438396548e-13	-1.1428587107474638e-13	-8.628004487365321e-14	-6.376532332362952e-14	-5.821486205686672e-14	-5.627681143287356e-14	-5.708887296996817e-14	-5.12367900329584e-14	-5.2722979875941905e-14	-6.070172032980366e-14	-6.503354405104007e-14	-4.92796280637448e-14	-2.424102113850295e-14	-4.828651738505715e-15	6.205796568310605e-16	3.418234338835124e-15	6.928522399180906e-15	5.894269918860695e-15	-9.860327655168116e-15	-2.8663218522979347e-14	-3.535487560434777e-14	-3.11403006818177e-14	-2.7459472385896064e-14	-3.1880470597347556e-14	-3.830933947852052e-14	-3.6706262068264186e-14	-3.4182367565170575e-14	-3.5335316195401574e-14	-3.9622627364547833e-14	-4.055555438600441e-14	-2.7974587053939596e-14	-1.3230229012440798e-14
80	-2.2905619439747716e-14	-1.6571125092477572e-14	-1.2074280941206121e-14	-1.8515609046104715e-14	-2.4039380072140966e-14	-2.6244173543594296e-14	-1.8233274175106174e-14	-7.770744018433895e-15	2.491336528311286e-15	8.492612040092013e-15	9.877888603622592e-15	6.7618444246998876e-15	-1.7933425388993388e-17	-7.507430865056596e-15	-1.360692821044095e-14	-1.6461440531162896e-14	-1.51993513290495e-14	-1.3788749445123077e-14	-1.6428932475905375e-14	-1.8608447717281977e-14	-1.293331375525485e-14	1.2623427117712726e-15	5.289872552127112e-15	2.0036412080812226e-15	-1.1673389577778048e-14	-1.6240197038412848e-14	-7.725144570099063e-15	3.0054452660140515e-15	2.6969990840394735e-15	-2.5405280036368076e-15	-4.344435879159916e-15	2.6968872674637097e-15	8.584438687025572e-15	9.047730450505915e-15	7.893456903735748e-15	1.1296199961674691e-14	1.2664506056660275e-14	6.995419488988687e-15	-6.3859218620537906e-15	-1.645210312244993e-14	-1.770699649647016e-14	-1.8087684957047744e-14	-2.5986449382005083e-14	-3.0243390174319537e-14	-3.9942458399164234e-14	-3.8182871167189245e-14	-3.80251093993093e-14	-3.431809657252809e-14	-2.670409750979853e-14
81	2.611418072252436e-14	1.1521705001536204e-14	-2.40169783519182e-15	-1.0685322078863224e-14	-1.83748662504627e-14	-2.3079048955713408e-14	-2.3750367665264372e-14	-2.258133959202174e-14	-1.7955541294859364e-14	-1.3456988031369778e-14	-2.3378810497185792e-15	7.789950921573893e-15	1.9071802891796618e-14	2.344957003900847e-14	2.4755401668128923e-14	2.6767754181444985e-14	2.7940754923143717e-14	2.0319315824111034e-14	7.340092108303844e-15	-1.876849900131454e-15	-3.56430402058775e-17	1.040419232207168e-14	1.6511188490733747e-14	1.8025554359663363e-14	1.9515911549758723e-14	2.2162652321384876e-14	2.1568196863998896e-14	1.5199864841742786e-14	5.705092863227827e-15	4.653148157843734e-15	8.43271540581992e-15	1.0745387358920383e-14	6.822928811927452e-15	1.8405223442909795e-15	2.3369046280099336e-17	-2.4541521838175317e-15	-1.257350360870115e-14	-2.5053881599745923e-14	-3.0339014827452183e-14	-2.3241303577155137e-14	-1.0464084938959388e-14	2.813296853941886e-16	2.411085969530558e-15	8.267137807292888e-17	-1.8181598420700826e-15	4.801577776723565e-15	1.1860426607094884e-14	1.3920288921866509e-14	1.1065715545254336e-14
82	5.442485024069983e-14	5.673641539143537e-14	6.15046746506655e-14	5.58949623478566e-14	3.089402466552138e-14	1.1334655034034424e-14	1.9150117371187124e-15	-1.744810272065505e-15	-3.637862540548322e-15	-3.3227950512567126e-15	7.983056407854172e-15	3.433500468181749e-14	6.694469709415033e-14	9.3076641439031e-14	1.0278487415815577e-13	9.560970100528848e-14	7.67188463315351e-14	5.686197017217266e-14	4.3959479410743366e-14	3.9489398439958385e-14	4.101103438319295e-14	4.891102294519557e-14	5.473211984946131e-14	6.043897371758594e-14	5.2951646891467524e-14	4.2043199228195714e-14	3.4277313106540863e-14	3.607264293579883e-14	4.1122609194265325e-14	3.70532748282813e-14	2.72604271676179e-14	1.882665002329688e-14	1.644228192033697e-14	1.068935435364245e-14	-1.506351237980878e-16	-5.8494229906231754e-15	-2.536362521101441e-16	1.5526254030863565e-14	2.5867338853816306e-14	2.848389550720126e-14	3.3503758411801146e-14	5.1034015884890806e-14	6.520593465845055e-14	7.185621979116862e-14	6.002447276275949e-14	5.491237720815815e-14	6.360535840790254e-14	8.258607869298525e-14	9.351024879722234e-14
83	1.7262702919145742e-14	2.023372796692427e-14	2.4402388686495614e-14	2.0066052385694545e-14	6.793215956237161e-15	-1.7540079538064706e-16	9.676613790242814e-16	4.60127431102321e-15	2.3545521470521447e-15	1.3972184912893657e-15	1.2284749796898242e-14	3.140421563659481e-14	4.82908389359606e-14	5.055772508737036e-14	4.569692003126266e-14	4.8858478595933355e-14	6.189832492613905e-14	6.854830417964831e-14	5.812038375472679e-14	3.9976725151261744e-14	3.409223761842586e-14	4.7387806606840924e-14	5.838599688878352e-14	6.023819169447684e-14	4.815968000753542e-14	4.4188907289956214e-14	5.2332202152125146e-14	6.136208687860062e-14	5.721507737929376e-14	4.290636542631891e-14	3.5598018745840115e-14	4.3502862506813136e-14	5.708028871977187e-14	5.594815843570087e-14	4.561418218008267e-14	4.2670115050924475e-14	5.128262126334631e-14	6.302205297757348e-14	6.336420767092063e-14	5.437723719484026e-14	5.261446234892472e-14	6.556937621559036e-14	7.896370493606211e-14	8.819262046958884e-14	8.849676038026488e-14	9.653996473051962e-14	1.1670753186295954e-13	1.3592848386774907e-13	1.4174512666686493e-13
84	2.4227529516936277e-14	1.5035546531040937e-14	1.5018091397077578e-14	2.2752153363786856e-14	2.1600418061002325e-14	1.2165566692317478e-14	-5.8506590994557535e-15	-1.4217231440997017e-14	-1.3871595546804432e-14	-2.2147771693029434e-15	1.0556890891052811e-14	2.4360123737456292e-14	3.620345636798531e-14	4.877061709681575e-14	5.867994542483127e-14	6.28284342504729e-14	5.934625272817259e-14	4.9644203900057954e-14	4.0815922054434765e-14	3.4438443042959534e-14	3.223020429284099e-14	3.3673313093765345e-14	4.028947609448029e-14	4.683266802468158e-14	5.009555486210828e-14	5.031331613571148e-14	4.542457457922332e-14	3.706337145685239e-14	2.8983379890618867e-14	1.6811652503181368e-14	9.376077184979474e-15	8.284486732957606e-15	1.4594701126011218e-14	2.009481366525618e-14	1.9340333036548692e-14	1.748361709368477e-14	1.8160016446930375e-14	2.6044576257247524e-14	3.4890872867714246e-14	4.197623537113651e-14	4.74636907593287e-14	5.494624002175431e-14	6.481649128975664e-14	7.433249053549528e-14	8.711910659692996e-14	8.998627248525512e-14	1.0159338095582181e-13	1.153771494662819e-13	1.2671422595347965e-13
85	4.530223690592144e-14	4.5909934527423076e-14	4.1848669250680154e-14	3.857968662686398e-14	2.912234503222417e-14	3.0928057354386835e-14	3.2443696459551036e-14	3.182295720379199e-14	2.868421872549556e-14	2.964694338648585e-14	3.904434036682501e-14	4.702871472249753e-14	5.348325121422177e-14	5.390218353526455e-14	5.992687312773525e-14	7.267870051981472e-14	8.437282426584476e-14	8.31070700336031e-14	7.272208095892981e-14	6.161571457142519e-14	5.956942751863403e-14	6.529088895681321e-14	7.004265340448161e-14	7.315845231820156e-14	7.046322129191431e-14	6.824135242210589e-14	6.783927396775487e-14	7.034362202340916e-14	6.948511537344683e-14	6.508274135842353e-14	5.923109917812481e-14	5.620454637012554e-14	6.050583209479602e-14	6.442089326374118e-14	6.516906753593707e-14	6.116438608410804e-14	5.688468689332167e-14	5.576045453596341e-14	6.017405217171354e-14	6.558065615626044e-14	7.324768434202745e-14	8.259473729326654e-14	9.035474554292366e-14	9.868282032824325e-14	1.0714214600548751e-13	1.1218585489873945e-13	1.2245207043056896e-13	1.3074051283968522e-13	1.3497551576522133e-13
86	4.221296499037887e-14	4.4571306221235906e-14	4.1077480316967265e-14	2.911911893430095e-14	2.279286780698323e-14	2.0539424944347955e-14	2.060885998863954e-14	2.142613516319797e-14	2.1112451854105544e-14	2.5939518949588708e-14	3.422651799691806e-14	4.664632269656461e-14	5.389956251229097e-14	5.376869860540071e-14	5.2452424795343416e-14	5.477537138935125e-14	6.088121896328504e-14	6.351687329402743e-14	6.179864641927191e-14	5.94877648644869e-14	6.430617209875704e-14	7.50122766884395e-14	8.153858482599625e-14	8.316945197352724e-14	7.58207580128582e-14	7.169933056383055e-14	7.440624074213367e-14	7.958302517437526e-14	8.310737087607856e-14	7.960329706559162e-14	7.41301112815526e-14	7.087045918998666e-14	7.219329267989506e-14	7.611701519693619e-14	7.798911748727255e-14	8.203386422255888e-14	7.986057035000955e-14	7.781695473068341e-14	7.477294525928265e-14	7.6285989197297e-14	8.072906892367412e-14	8.351327959001738e-14	7.806934820486346e-14	8.094431589907269e-14	8.59859601217882e-14	9.549020428661216e-14	1.0266112013089628e-13	1.0789925502584835e-13	1.1086733629910574e-13
87	2.0336038098382837e-14	2.7277161184051048e-14	2.5711741086529093e-14	1.4158725022322458e-14	-4.290999456757904e-15	-9.49175666027725e-15	-1.857258126725555e-15	6.0768633371637114e-15	3.596339648615535e-15	-1.5187989802791317e-15	3.6832454187573036e-15	2.5328864979809897e-14	4.5921702844530975e-14	4.967504380633079e-14	4.1940740228664285e-14	4.2089829806565096e-14	5.6541023802361556e-14	6.738863755525009e-14	6.02150135835051e-14	4.319381734650873e-14	3.8305350958631295e-14	5.3155536898820214e-14	6.470608383211058e-14	6.789462975015102e-14	5.917708083425815e-14	5.821158365792534e-14	6.311159859400466e-14	6.422399048609048e-14	5.872008404391833e-14	5.447528044748958e-14	5.809034720948725e-14	6.44711448603862e-14	6.476398615590962e-14	6.299471086983843e-14	6.599913439240916e-14	7.470853119074827e-14	7.459831207833744e-14	6.662272224900892e-14	5.817079255955607e-14	6.192820300596144e-14	7.335727018765513e-14	7.959349229667579e-14	7.280535414319961e-14	7.498522260479377e-14	8.077263783668065e-14	9.790920870328408e-14	1.0636988331702671e-13	1.0933841936922576e-13	1.1307759435838833e-13
88	-4.62253703507619e-14	-3.9665115302144896e-14	-4.4159503774820234e-14	-5.6270158278294274e-14	-5.759786350025045e-14	-5.3790280770021825e-14	-4.5151575040997224e-14	-4.396316529986775e-14	-4.645140144370101e-14	-4.8959564706667484e-14	-4.9307793549936066e-14	-5.481941319708356e-14	-6.882252587055787e-14	-7.792122604043897e-14	-7.52056308158714e-14	-6.511830237402593e-14	-6.310013122781843e-14	-7.409904883294548e-14	-8.810461971808368e-14	-9.014624379252162e-14	-7.982267368634669e-14	-6.841247161653092e-14	-6.792827634224096e-14	-7.166694308206942e-14	-7.250069083240128e-14	-7.01859175282142e-14	-6.773120603444282e-14	-6.759044154870652e-14	-6.802188776806496e-14	-6.535982302713156e-14	-6.571013759678588e-14	-6.889515232702188e-14	-7.142430672130261e-14	-6.435480722046608e-14	-5.5308386198324687e-14	-5.3763766426780856e-14	-6.04107864213176e-14	-6.435982665586794e-14	-6.269578590566805e-14	-6.001727497524426e-14	-6.594317634656071e-14	-7.788219302052864e-14	-8.594741939158734e-14	-8.784876048197576e-14	-9.738517062220961e-14	-1.1053699940575561e-13	-1.2495008164271542e-13	-1.265348293291857e-13	-1.1551013473558946e-13
89	-5.7953201362325846e-15	-2.9918607022290984e-15	-1.3191378768121807e-14	-2.729848710180073e-14	-2.8640914896126334e-14	-2.2995456585007144e-14	-1.1152743271452555e-14	-4.700909617074998e-15	-1.7115665795492117e-15	-4.3482560658854573e-16	1.1782654365632982e-15	-1.0318324704233233e-15	-1.288687905491151e-14	-2.1642829942898545e-14	-2.1552307686813847e-14	-1.6088809701365762e-14	-1.8928940048095606e-14	-3.31309084000754e-14	-4.9222519019467804e-14	-5.389635524470821e-14	-4.792310219865126e-14	-4.2038106119726016e-14	-4.388230715933723e-14	-4.413822228079484e-14	-3.883525110645796e-14	-3.456969301260698e-14	-3.6514950723030077e-14	-4.385092167020174e-14	-5.001530474728102e-14	-5.265478487304326e-14	-5.872044008888838e-14	-6.68216597167908e-14	-6.94441352410843e-14	-5.777620369096097e-14	-4.40944274779052e-14	-4.196172849024053e-14	-5.5292409334840486e-14	-6.573937218446552e-14	-6.308640605209192e-14	-4.981198439511274e-14	-4.334819586893759e-14	-5.2238372916953535e-14	-6.856290034759131e-14	-7.97389711444317e-14	-8.6276050460985e-14	-8.945198899830786e-14	-9.829633024300175e-14	-1.0716081755070339e-13	-1.082013147000189e-13
90	-2.2455709778016557e-14	-2.251832623709359e-14	-2.8779101689411454e-14	-3.3354636932281065e-14	-2.729413646339258e-14	-2.4405039509569502e-14	-2.3997506770401815e-14	-2.2266370441857717e-14	-1.5830903594020856e-14	-1.112004571250572e-14	-1.5018081972577456e-14	-2.8519591729920165e-14	-4.1487288111684596e-14	-4.1488913368014866e-14	-3.193157123459508e-14	-2.6216599804598833e-14	-3.322545522690771e-14	-4.922329405187576e-14	-5.943818837728831e-14	-5.5162313516428544e-14	-4.024631154476213e-14	-2.6681636202516916e-14	-2.1156139940706822e-14	-2.7156814471590005e-14	-3.5192823608313126e-14	-4.426060545083346e-14	-5.025411407969129e-14	-5.334057837810033e-14	-5.1786378866743345e-14	-4.507463625970963e-14	-4.103411984581167e-14	-4.2146178371060066e-14	-4.689195226130806e-14	-4.4175436655446006e-14	-3.490401139708452e-14	-2.752200215839757e-14	-2.7122658069973073e-14	-3.007348804669392e-14	-2.9807705393997694e-14	-2.328450393790813e-14	-2.093974975461432e-14	-3.0899536113346376e-14	-4.3680905108383516e-14	-5.278377395437197e-14	-5.083241914255003e-14	-4.811160936789661e-14	-5.039541568255891e-14	-5.93540272437675e-14	-6.405985883558495e-14
91	-1.536381770552923e-14	-9.143531897546975e-15	-7.307971669670207e-15	-9.432864296889049e-15	-7.23912151574983e-15	-5.239930497989829e-15	-1.8475752843826205e-15	1.95348484626212e-15	3.049313686492425e-15	3.965740666272892e-15	7.657046389518431e-15	7.944652536807716e-15	7.501020466424214e-15	4.455297278729889e-15	1.5917904880005047e-15	-1.3185493313384865e-15	-5.469221904264025e-15	-1.1943453151331887e-14	-1.6423365356518805e-14	-1.5816168634981703e-14	-1.0980305249459198e-14	-6.96001219660348e-15	-5.3794327484834585e-15	-1.2732714481899612e-14	-1.7205755961367068e-14	-2.0659720588693626e-14	-1.9471649186285783e-14	-1.6962179507110354e-14	-1.5174656204924027e-14	-1.235801916822735e-14	-1.0624236695367803e-14	-1.0442167648557278e-14	-9.911742978689192e-15	-9.24962173550003e-15	-7.389757678757094e-15	-9.544028057559867e-15	-1.0121617064078786e-14	-1.1781108074276791e-14	-8.544268023615751e-15	-7.354513601478601e-15	-9.817517028100112e-15	-1.5665201163805816e-14	-1.442966184017474e-14	-1.7720595676060753e-14	-1.757352869374469e-14	-2.7760935153512476e-14	-3.342992792796475e-14	-3.740341893590604e-14	-3.411176620284764e-14
92	1.0101983414866045e-14	-7.537558076047014e-16	-2.045561139193801e-14	-2.275860351982515e-14	-1.7593673637841328e-14	-8.6390412388074e-15	-1.1709109273100226e-14	-1.8555631219893134e-14	-1.1975462569401615e-14	1.6907426216663257e-15	1.0912629937198634e-14	-3.9131257096515354e-15	-1.8478565279922272e-14	-1.5762415731501804e-14	7.329469361715185e-15	2.4903109672376242e-14	1.5175802862205112e-14	-1.0668216067552693e-14	-2.6694654457882356e-14	-2.2810806466299578e-14	-8.986489864679588e-15	1.700042998002573e-15	3.84544768069189e-15	1.391630603904226e-14	2.1047129833189655e-14	2.384097825346385e-14	1.6811554208425963e-14	1.1360067068173474e-14	6.5999994052466785e-15	6.438634447718305e-15	-3.120234055931451e-15	-2.12663461362487e-14	-3.6865003674500594e-14	-3.5324787541782675e-14	-1.894615365503864e-14	-6.746251145674816e-15	-1.2076290625008413e-14	-3.1204014783636487e-14	-4.0578207361823686e-14	-3.2165900209764845e-14	-1.3659131466051125e-14	-9.673548607956705e-15	-2.62131241507698e-14	-3.8222179880428224e-14	-4.087906810894926e-14	-3.1301476516573525e-14	-2.1856654029358195e-14	-1.9094983556489307e-14	-1.7097594939776457e-14
93	2.401641859060175e-15	2.489011008789974e-15	-4.266149660094531e-15	-1.2155275664114191e-14	-6.2509691245682935e-15	1.3476448710113886e-15	6.2233593712872486e-15	4.543528699046868e-15	4.771676153591022e-15	1.0288560605341753e-14	1.4599087208720705e-14	1.1992167586584152e-14	4.613677027130426e-16	-7.268643798195996e-15	-3.1470910502907822e-15	6.12496648218069e-15	7.45791051156908e-15	-3.556198679269058e-16	-1.055742915604873e-14	-1.2999596843018215e-14	-6.9065535682212105e-15	-1.6668630538812335e-17	-4.2295360089618725e-16	-2.1633278220364373e-15	-7.480179432458514e-15	-1.1143243810689417e-14	-1.1586926291706829e-14	-1.0098469890732543e-14	-7.802975512510095e-15	-8.241873522082654e-15	-1.2010597700917111e-14	-1.5224651558285208e-14	-1.7761725613618743e-14	-1.7493718067235088e-14	-1.6886201328565916e-14	-1.3840683890015649e-14	-1.258399758397212e-14	-1.0403430874617272e-14	-1.2451142535961112e-14	-1.2969542355424035e-14	-1.0171309384007393e-14	-1.030953888721662e-14	-1.572981379672267e-14	-1.8852777865270116e-14	-2.289360627807504e-14	-2.3819991723386284e-14	-2.6140925195443918e-14	-2.860693361352109e-14	-2.7665225020434538e-14
94	4.6293993375165445e-14	2.4600587942849945e-14	1.144985152420329e-14	9.329612958395459e-15	1.0041010344570493e-14	1.2156224795486058e-14	1.2765996956797255e-14	1.7836528612855e-14	2.9820038484262113e-14	4.0534152987585345e-14	4.2701861205411374e-14	3.777520010220522e-14	3.8215526933975117e-14	4.643367221440542e-14	5.408985965235323e-14	5.3405415123178764e-14	4.515304544658652e-14	3.8724268288377664e-14	3.681415056393031e-14	3.3681303223738624e-14	2.705288561152037e-14	2.2698108929244144e-14	2.722383515352045e-14	3.125301008855351e-14	3.455713740300078e-14	3.6600571747746353e-14	4.145814566761734e-14	4.728830958772228e-14	4.967526626186488e-14	4.48688928139298e-14	3.948417940632785e-14	3.6864033058774056e-14	3.856952826367182e-14	4.424606140196119e-14	5.643468922981405e-14	6.93364393078922e-14	7.297506758460824e-14	5.846851790663005e-14	3.799559136553319e-14	2.4135101164719525e-14	2.3639415929538826e-14	2.824139965759502e-14	2.9970689733818716e-14	2.2258481472127522e-14	2.0913762617295523e-14	2.1885831253093998e-14	2.7225192446929968e-14	2.928692271737125e-14	2.699269560287325e-14
95	-2.31322331720537e-14	-2.928361104369531e-14	-3.622972379842654e-14	-3.759365638576242e-14	-3.251360681839439e-14	-3.3761761223089534e-14	-3.730191290468272e-14	-3.4445386361301436e-14	-2.4500193536734292e-14	-1.544669427145417e-14	-1.6404496946599234e-14	-2.858725139475736e-14	-3.758330354026685e-14	-3.5153833084717336e-14	-2.430481004832266e-14	-1.7055260907440265e-14	-1.9811274814209626e-14	-3.156344809805469e-14	-3.923661263390592e-14	-3.6072589149012176e-14	-2.455017439956376e-14	-1.2538419033918067e-14	-8.491192908967828e-15	-1.317848286341344e-14	-2.437975950769989e-14	-3.689961155463379e-14	-4.2624125113468283e-14	-4.091051594794921e-14	-3.8004967041349404e-14	-3.867950733721116e-14	-4.592969421031633e-14	-5.181921751961119e-14	-5.127169387779825e-14	-3.993664779528844e-14	-2.865275872572635e-14	-2.3894851626246813e-14	-2.7016164656147482e-14	-3.159269280414814e-14	-3.313041602903867e-14	-3.219098208033274e-14	-3.46375787417612e-14	-4.08568365005491e-14	-4.5815682254696026e-14	-4.8378372640559865e-14	-4.803304519523932e-14	-5.179049536776151e-14	-5.586556843067723e-14	-5.851319322757282e-14	-5.392800393408546e-14
96	5.540911598782427e-14	5.149641523684786e-14	4.6698250813958955e-14	4.3181923916414166e-14	4.031719143021739e-14	3.913545894717894e-14	3.362817010014528e-14	2.931963453033226e-14	2.5110192955777713e-14	2.831887779858666e-14	3.5140902787112465e-14	4.611119497237858e-14	5.476611879479733e-14	5.95463457251733e-14	6.437655861133497e-14	7.070620762011563e-14	7.676903193602407e-14	7.601562000449405e-14	7.140017651853489e-14	6.661151103747027e-14	6.813610167210481e-14	7.264650868185304e-14	7.619538507745541e-14	7.72284381828094e-14	7.640418026707113e-14	7.868497410573794e-14	8.095044007876185e-14	7.928558296913436e-14	7.646467296595143e-14	7.094594916040849e-14	6.884050052055746e-14	6.903068219179036e-14	7.347408020878455e-14	7.730725682847091e-14	7.96668502149069e-14	8.045182897673218e-14	7.792330509460931e-14	7.767558701453851e-14	7.904111070808055e-14	8.187351145510181e-14	8.411346452231545e-14	8.602902520967591e-14	8.822332081354457e-14	9.973338419640567e-14	1.1755402125791752e-13	1.3053353847887687e-13	1.4209168764518862e-13	1.4933985947940115e-13	1.5368262908308907e-13
97	2.83480984670014e-14	3.167610767060664e-14	3.24980713177347e-14	3.039714197519549e-14	2.5223557297771823e-14	2.6954284130301734e-14	3.254560218191178e-14	3.661284292172441e-14	4.234193427140066e-14	4.5012110196346136e-14	5.487545375242239e-14	5.82739304651467e-14	6.384048861768687e-14	6.31509537233433e-14	6.227675692200731e-14	6.206994649152815e-14	5.70344330176567e-14	4.795992125737702e-14	3.8109631107815164e-14	3.294338222623868e-14	3.0200838559650914e-14	2.376614060130172e-14	1.200058672055891e-14	6.707027372717573e-15	1.1852369414399442e-14	2.7324800002026992e-14	3.6750844951468476e-14	3.606689140235932e-14	3.221884167392295e-14	3.587089417565948e-14	4.160107342675661e-14	3.922809466899271e-14	2.560219896102492e-14	7.261354042250973e-15	-1.470812199791627e-15	-2.5141776393147187e-15	-3.3069074893293775e-15	-1.1729727388996805e-14	-1.8859722821852016e-14	-2.0867578092928005e-14	-1.7769061491695375e-14	-1.0132374513555188e-14	-1.0687447640437465e-14	-1.9500911152694497e-14	-2.911457182167066e-14	-3.117165717282241e-14	-3.0996543278714975e-14	-3.534373227194889e-14	-4.986366215070391e-14
98	7.22370404745645e-14	5.817304720984019e-14	4.7659863152688965e-14	4.055919818692527e-14	3.428771670167036e-14	3.506162133264577e-14	3.744952437521902e-14	3.130397143252863e-14	3.147778714654659e-14	3.606403617088243e-14	4.8040570312138365e-14	6.042307008544328e-14	7.130612465208437e-14	8.154689644567504e-14	9.183711572476611e-14	9.492743133915702e-14	7.978016014048003e-14	5.5339802965033985e-14	3.4113396948427644e-14	2.843906691315796e-14	3.183525714368014e-14	3.686932219752339e-14	3.5700427404271026e-14	4.8678918241626864e-14	6.26752228789606e-14	7.33251920109641e-14	6.64602062549972e-14	5.2449108997866626e-14	4.618727361949056e-14	5.2235306063635225e-14	5.787167384251426e-14	5.0437008072006983e-14	3.437837547418659e-14	2.304643105838489e-14	2.686563076260879e-14	3.942493684393606e-14	4.235672594495188e-14	3.253401083554509e-14	1.5603363310416645e-14	4.90845245784193e-15	1.2001484178718993e-15	-2.5392471269360253e-15	-2.0188216952278367e-14	-3.3878726934541204e-14	-5.238918978908727e-14	-4.3571566931364936e-14	-3.7512293061706625e-14	-3.3533347831630306e-14	-4.110787183997234e-14
99	1.476363542097447e-13	1.6182983884907595e-13	1.7693030871319077e-13	1.910204152764037e-13	1.8356243812504907e-13	1.672862110757563e-13	1.4875284465337852e-13	1.302885873766622e-13	1.361829166866697e-13	1.5095633200145867e-13	1.7305564589582448e-13	1.8812887922438355e-13	2.0498135835004762e-13	2.1749614067295858e-13	2.3111481957459286e-13	2.3284448642410976e-13	2.1537582739064376e-13	1.9370882326470618e-13	1.7991289653060905e-13	1.7199094227419265e-13	1.5370794080313548e-13	1.2544958386168705e-13	9.647707547657086e-14	1.0206902679993888e-13	1.1483531301475823e-13	1.1380677501706878e-13	8.792933399277396e-14	6.430620526898926e-14	6.490051343176915e-14	8.853104511961032e-14	9.738661596627774e-14	7.63331067308212e-14	3.7409068118629236e-14	1.5101919872238147e-14	1.0555102874921054e-14	1.5522478704940243e-14	1.230957989217712e-14	2.373280209298878e-15	-1.0514620975418839e-14	-2.64660951810453e-14	-5.037985401135437e-14	-8.389395223720082e-14	-1.227635355638495e-13	-1.4717003021360766e-13	-1.6733688974735023e-13	-1.6567132637029938e-13	-1.7178288638955342e-13	-1.8689929455200576e-13	-2.1632238556474133e-13
100	1.4154763003225883e-13	1.520299066023725e-13	1.6659293138132866e-13	1.6691567283912428e-13	1.3952073470837824e-13	1.1665917297941027e-13	1.0917061678906598e-13	1.0283949832192544e-13	1.0090483421687765e-13	1.0279895639060334e-13	1.2903803006815886e-13	1.6606333312608221e-13	1.9623396531618484e-13	1.966027693390487e-13	1.821061117913274e-13	1.7219513576658306e-13	1.648794660831772e-13	1.5090520030869353e-13	1.2664551226106222e-13	1.0655511142293762e-13	9.936795941935195e-14	1.0441958744130606e-13	1.0219405526330977e-13	1.0887776333431725e-13	1.123655358939163e-13	1.2152819654214226e-13	1.256959612814795e-13	1.2424030148658218e-13	1.1327513308654441e-13	9.829349749179245e-14	7.987218294809496e-14	6.696270228453982e-14	6.173398834382229e-14	5.885105822451881e-14	4.7096682718050283e-14	3.268410585064399e-14	2.1085832755066976e-14	2.5838253346444737e-14	3.7080744237398214e-14	4.049208018330833e-14	3.207595080892021e-14	1.780653814546887e-14	-2.662632415455477e-15	-1.9812268904323508e-14	-5.125898473726221e-14	-6.365014705409038e-14	-7.033677348213687e-14	-6.777537166374919e-14	-7.562614332792242e-14
101	5.813370392289371e-14	5.305340611777992e-14	4.682766277165591e-14	3.8256994409055427e-14	2.4916384250328373e-14	1.8957193589932203e-14	1.9877272605232254e-14	2.1230278843598892e-14	2.2561296865650558e-14	2.2177863213084378e-14	2.7849444718580607e-14	3.9247680331451627e-14	5.336962554673171e-14	6.524947398497152e-14	7.25809379773153e-14	7.71523479563754e-14	7.917293386477497e-14	7.564445989062938e-14	6.717687006509894e-14	5.89205046062486e-14	5.959834197470893e-14	7.132100624166287e-14	7.876277606692689e-14	8.906979390278293e-14	8.722913616133465e-14	8.637927672350571e-14	8.753826658483677e-14	9.079956116618399e-14	8.686449820557404e-14	7.668269093806842e-14	6.664660239602189e-14	6.368479539086678e-14	7.013807388287832e-14	7.132574584749426e-14	6.562877983801925e-14	5.660611585303308e-14	5.415845633666445e-14	5.746864861360937e-14	6.419012399819514e-14	6.769501152214802e-14	7.17838442725749e-14	8.198203155391934e-14	8.853879714870428e-14	9.677721956137641e-14	9.440059660988344e-14	9.768409158729744e-14	1.0311517630154981e-13	1.0896559758141946e-13	1.0886137682119214e-13
102	7.301750314945778e-14	6.341739155598656e-14	5.0123546683511186e-14	3.955950182383581e-14	2.706478196110543e-14	1.8594286180371318e-14	8.915015208183529e-15	-3.421350570560594e-16	-4.7503537671103304e-15	-1.7591530515599648e-15	1.1581849839386187e-14	2.5207891813361466e-14	4.02472867790382e-14	5.091488866950087e-14	5.582775259144659e-14	5.68933903854346e-14	5.45512918364839e-14	4.564795580947261e-14	2.969888212170724e-14	1.2110819640320226e-14	6.470900095308997e-15	2.3915442780197295e-14	5.335873765053866e-14	6.668328525274699e-14	5.384760855087265e-14	2.789093424989808e-14	1.5530951011516013e-14	2.2537161377177498e-14	2.869633699168016e-14	1.974685319829466e-14	5.284189814806198e-15	2.1199731862105952e-15	1.1763015268000992e-14	1.266494986698773e-14	2.6085951182230256e-15	-6.849303197357269e-15	-3.157649363338256e-15	6.612030890437104e-15	1.212723587488274e-14	9.705071982110289e-15	1.155010998967207e-14	2.7863967417321997e-14	4.870124730913735e-14	5.6718479488742244e-14	5.798995222558221e-14	5.449385921285467e-14	5.944452431281579e-14	6.521129857818737e-14	6.849050996205438e-14
103	-2.1005739350948832e-15	3.886718973606367e-15	6.153275043760984e-15	-6.5178691866111e-15	-2.871043618796039e-14	-3.873008107955657e-14	-3.3859253360516264e-14	-2.4717550697793537e-14	-3.2110385319075065e-14	-4.58216625762669e-14	-4.1724007782921845e-14	-1.3155016495393322e-14	1.9410000897843036e-14	2.865912569197104e-14	1.8051172337108913e-14	1.523237567097869e-14	3.3128652601849175e-14	4.941189588367641e-14	3.9452903846173795e-14	1.0372887356769069e-14	-4.071752349266859e-15	1.2549356561277462e-14	3.392382892850759e-14	3.758896511630786e-14	1.855978363832265e-14	8.641220007116358e-15	2.0413793674639088e-14	3.877828562607126e-14	4.3598975185397825e-14	3.314406406688532e-14	2.5617421641493408e-14	3.0723349216524734e-14	4.2702861319441537e-14	4.896183138494416e-14	5.1097702153720606e-14	5.4133926617750145e-14	5.3739040627307546e-14	4.997192212739524e-14	4.3767863815191794e-14	4.209276361087405e-14	4.8846117078169786e-14	6.09632832121394e-14	6.735561048281677e-14	7.546333368340349e-14	8.465741883687271e-14	9.53548757680409e-14	1.0898795486055988e-13	1.1774539828002193e-13	1.213872157388563e-13
104	-7.831452689644819e-14	-7.959538360748227e-14	-8.153131062422818e-14	-8.101700675563902e-14	-6.964691108363775e-14	-6.756804300229552e-14	-7.158107244449615e-14	-7.418108557424136e-14	-6.745437942820096e-14	-5.642936203642552e-14	-5.68124166920872e-14	-7.451416815550184e-14	-9.6879690043853e-14	-1.0513178392656257e-13	-9.968232132982017e-14	-9.610587562782357e-14	-1.0199614130646163e-13	-1.1134523827478991e-13	-1.0603382202415366e-13	-8.291944912373588e-14	-5.895003361993137e-14	-5.147390736440999e-14	-6.431690059339894e-14	-7.838168023469187e-14	-8.388561812321031e-14	-8.1551904592392e-14	-7.97998200398671e-14	-8.338927618806394e-14	-8.825181618653999e-14	-9.2649220133738e-14	-1.0060332633526248e-13	-1.1126704240768531e-13	-1.152461473235767e-13	-1.0076818628216562e-13	-7.636942334131533e-14	-6.438301206618937e-14	-6.810370347080339e-14	-8.045266028989802e-14	-8.247218241274289e-14	-7.237794749479446e-14	-6.771888379187924e-14	-7.381205283488735e-14	-8.503706034381438e-14	-8.521512408478461e-14	-8.234770831610438e-14	-7.782044975743187e-14	-8.185373310496036e-14	-8.359558528579854e-14	-7.730644811063582e-14
105	-8.53336414215127e-14	-7.726069987503833e-14	-7.29737484588607e-14	-7.722131245936336e-14	-7.559872420547067e-14	-7.140759393663564e-14	-6.237318326820162e-14	-6.121623940686243e-14	-6.477910442081717e-14	-6.958987509492685e-14	-7.259627779019333e-14	-7.079668638986265e-14	-7.698476924040866e-14	-8.476162999156572e-14	-9.455969343458249e-14	-9.948794736546379e-14	-9.740874454446675e-14	-9.208628975941017e-14	-9.493393052942499e-14	-1.0090402065760026e-13	-1.0090965566377193e-13	-9.013831802709585e-14	-8.427667894688316e-14	-9.000859543716754e-14	-1.0290197291562247e-13	-1.0840784114576745e-13	-1.0079479476564637e-13	-9.379259968010018e-14	-1.0077611869529812e-13	-1.1526042821768808e-13	-1.1968573939637437e-13	-1.0709974266712095e-13	-9.161412499477838e-14	-9.129638457682202e-14	-1.0346203566967203e-13	-1.168135165421038e-13	-1.1851533547822676e-13	-1.1143423698921801e-13	-1.0562794917201906e-13	-1.0253774169843433e-13	-1.0076022512869553e-13	-9.889064239262515e-14	-1.034181546264201e-13	-1.1558829075197224e-13	-1.3429087409763219e-13	-1.3649101549015256e-13	-1.3591840552713586e-13	-1.3387863163532228e-13	-1.3681244392519464e-13
106	7.27945484640216e-14	6.543278793955779e-14	5.466460178983121e-14	4.7823789614839386e-14	4.818160153204981e-14	5.213239123998455e-14	4.982380717448963e-14	5.1192166356022856e-14	5.4118131477813476e-14	6.139203836512315e-14	6.186634854244629e-14	5.549297949865355e-14	4.6603020835988116e-14	4.7839140243554605e-14	5.80093478718432e-14	6.559877824627036e-14	6.257240266610967e-14	5.417066117220638e-14	4.9526199987023674e-14	5.003116065217598e-14	5.171977160242316e-14	4.695311770555877e-14	4.792758701592787e-14	4.5041527842929046e-14	4.8521765852567553e-14	4.850325851038766e-14	4.5849991040749686e-14	4.1589782897121876e-14	4.397069773445347e-14	4.723888247330323e-14	4.998656593749384e-14	4.648155853619914e-14	4.3461747796836225e-14	4.2549878157882984e-14	4.859927018104551e-14	5.395644853803302e-14	5.2334787090961966e-14	4.618119536400931e-14	4.3132201062638026e-14	4.5103731916961063e-14	5.2324489923840734e-14	5.3881715678014115e-14	5.493592468828566e-14	4.778848348074664e-14	5.490179181600801e-14	5.121759943779549e-14	5.894917322837485e-14	6.218346823098077e-14	6.281257054404048e-14
107	9.10517261023644e-15	-8.097512961949691e-15	-2.350728542293471e-14	-2.2481030552238363e-14	-1.1260077120944927e-14	-8.7937749249641e-15	-2.0469886597976835e-14	-2.5853619816256473e-14	-1.9484751007294965e-14	-2.23737822701181e-15	5.694831981766555e-15	-6.977536270154895e-15	-2.6912696548126687e-14	-3.316308382719779e-14	-2.2529174772302794e-14	-9.934543309856103e-15	-8.660513628505282e-15	-1.9647048164705664e-14	-2.6637716835988562e-14	-2.6690766180100023e-14	-2.294682764905694e-14	-2.2180214584405292e-14	-1.4844487045871586e-14	-1.7014332259210963e-14	-1.568266254755422e-14	-2.339156723777012e-14	-3.068154197343217e-14	-3.1667927974484654e-14	-2.7169473709061055e-14	-2.7632535836990624e-14	-3.9094345435837485e-14	-5.3448683586527334e-14	-5.635295662229416e-14	-4.513152941633536e-14	-3.038916953523655e-14	-2.700360687579678e-14	-3.1217205873594673e-14	-3.5382501677009984e-14	-2.920629078351936e-14	-2.1824727660493284e-14	-1.947604707824284e-14	-2.9583190130159006e-14	-3.617229756325489e-14	-4.9898104649155395e-14	-4.025108292713648e-14	-4.3810987703560515e-14	-3.2232824441264993e-14	-2.7280126373768164e-14	-2.2932897706320535e-14
108	8.585808837781085e-14	7.310201238747909e-14	5.2328425744205164e-14	3.6317675695665716e-14	2.913606989754052e-14	3.090084089574261e-14	3.171643456813397e-14	3.3079339819599913e-14	3.119490742243396e-14	2.856961911389272e-14	2.563724993019575e-14	2.846962265612672e-14	3.451210236445007e-14	4.405228769942992e-14	5.059757622228617e-14	4.9781563566669755e-14	4.4911164650191105e-14	4.112240142469523e-14	3.894792641205022e-14	3.582503202775889e-14	3.4888193937012676e-14	3.706813504740627e-14	4.685993057906558e-14	4.8941239890109185e-14	4.3559149514326924e-14	3.199816250771063e-14	2.389802473865057e-14	2.3182571281358355e-14	2.923986179472027e-14	2.973555392623901e-14	2.5523076718297755e-14	1.989137620400812e-14	2.2068600808138252e-14	2.9456885289259946e-14	3.849065865916348e-14	4.1529800110567217e-14	3.3188032460877e-14	2.1023524731970148e-14	1.3300001166293175e-14	1.6499309730810708e-14	3.13487145018428e-14	4.3942475269354205e-14	4.990218906284e-14	4.449300955406099e-14	4.867579615516364e-14	5.1279688334165445e-14	6.736525749648184e-14	7.458822154724748e-14	6.997909879931468e-14
109	-1.4520317826167761e-16	-1.1395135130043933e-14	-1.1388693488443261e-14	-2.823285571190527e-15	-8.824714975240239e-16	2.156331070972371e-16	2.440272169775978e-15	1.2963936826141387e-14	1.822990328478315e-14	1.2486125102280492e-14	-3.6144338717127317e-16	-1.5795933364204543e-14	-2.1672247187906996e-14	-1.4021956571045919e-14	-5.799481862771573e-16	7.960977938970037e-15	4.539313805322798e-15	-6.212496850004754e-15	-1.735233858570976e-14	-2.5126098003113597e-14	-2.4371236195524243e-14	-1.448114101406556e-14	7.132770587128816e-15	2.2357094522679506e-14	2.2920775329562014e-14	7.010138380202033e-15	-8.454622516375533e-15	-1.0337857811725393e-14	-8.503386079819623e-15	-1.1456858487480732e-14	-2.424082575820182e-14	-3.5841098631120594e-14	-3.6545981136973955e-14	-2.8515118735095885e-14	-2.243847269104448e-14	-2.4805039744367665e-14	-3.019227454684056e-14	-3.239812328268804e-14	-2.443469549583176e-14	-1.4906059456873993e-14	-5.539838489042745e-15	-9.149145321593352e-15	-1.7838803728798936e-14	-3.4742059602110866e-14	-4.013035186446178e-14	-5.157440965880289e-14	-4.422273642487665e-14	-3.5774682595209145e-14	-2.7663564017704157e-14
110	5.2772772203660616e-14	4.7914889878473293e-14	2.7191876626219725e-14	9.622670312743601e-15	2.4566935120535577e-16	2.478766004184647e-15	5.610133487304285e-15	4.682794308139201e-15	1.058329648214101e-14	2.186019001802151e-14	2.9267326215683085e-14	2.625455154212107e-14	1.8373199473655605e-14	1.8395472960748074e-14	2.9446196274673674e-14	3.908408840410535e-14	3.5007471836358133e-14	2.1746470432404715e-14	1.1279106069376849e-14	1.077596169318132e-14	1.8183596368599676e-14	3.034897664021711e-14	3.6313170417932717e-14	5.140670339126773e-14	5.3898444923413804e-14	4.939583898613569e-14	3.8874826450598206e-14	3.250025234364579e-14	3.143639159117459e-14	3.058704395574064e-14	2.3476951999777672e-14	1.2208979288094098e-14	4.4443125030173395e-15	5.445530732949622e-15	1.3021377618323764e-14	2.193289296560116e-14	2.1723235886148362e-14	1.7032403648000003e-14	8.890119783828772e-15	7.828900803378506e-15	1.3587968896147038e-14	2.28251790996284e-14	2.0876112732635224e-14	2.5662802993234503e-14	1.809746889225743e-14	1.629091054674311e-14	8.258704182487388e-15	4.408558866588755e-15	1.0443761011577511e-14
111	1.085303389955392e-13	9.601123661788604e-14	8.076146953877498e-14	6.856642364509377e-14	5.89891127052389e-14	5.770684240940868e-14	5.79956532041076e-14	5.841432256295937e-14	6.088258034486493e-14	6.38387356120378e-14	6.694122006488874e-14	6.880246668188666e-14	7.20178493537371e-14	7.793038523867801e-14	8.510803059779364e-14	8.832810161900056e-14	8.511699472446939e-14	7.945698548641978e-14	7.604480502982408e-14	7.505198225959644e-14	7.819905115475724e-14	8.657238352805694e-14	9.440584338226871e-14	1.0485528849031156e-13	1.0423215117245818e-13	9.717218373455517e-14	8.922240943397896e-14	8.572307464410324e-14	8.088037768471052e-14	6.978982732457692e-14	5.6667217843290007e-14	4.83879217299935e-14	5.082830840716538e-14	5.2329705994593765e-14	4.8718331210167714e-14	4.23456285067357e-14	3.978431722950825e-14	4.551604330420214e-14	5.218454602319932e-14	5.6460384649044814e-14	6.291686192525064e-14	7.647905951328089e-14	8.679571293879546e-14	9.430534562132514e-14	9.122230098531478e-14	8.908911185406934e-14	9.601338680257275e-14	1.045958168355404e-13	1.0834579308509119e-13
112	-1.152009275660734e-14	-4.359640232642852e-15	-8.908755793892349e-16	-2.7027609727899572e-15	-1.2245766388280031e-14	-1.634761385231901e-14	-1.1312705700566369e-14	-5.115095512274394e-15	2.0469826039024065e-15	7.470674310330967e-15	1.1584950390069145e-14	1.79633774594993e-14	2.2998377385175125e-14	2.2095816488102196e-14	1.819595220935058e-14	1.6971369562163254e-14	1.8657342965896175e-14	2.0653711565379987e-14	1.7455109244876428e-14	1.2624663581262558e-14	9.68370885328179e-15	1.2326981270352959e-14	5.583875780105974e-15	1.1417755776378902e-14	1.7003628586501858e-14	3.507062539102229e-14	5.1760462153106394e-14	5.680299807170932e-14	4.821761997919188e-14	3.6417268822368855e-14	3.313170146393136e-14	4.0166510768628805e-14	4.54909536498925e-14	4.102070248427358e-14	3.0804133146849795e-14	2.8506113780799525e-14	3.3069300562761207e-14	3.985488759960028e-14	3.517702810190404e-14	2.6238400122826723e-14	2.109310057508531e-14	2.824068096258939e-14	2.918448353766704e-14	3.4354391405598866e-14	2.1329936373131904e-14	2.7232365039599885e-14	3.2093644091780154e-14	3.829796456765266e-14	3.490130554010843e-14
113	-4.712835647451668e-14	-4.613142651141072e-14	-4.32575652145974e-14	-4.4131111125071485e-14	-3.60025057662919e-14	-3.434966947443379e-14	-3.446858273610094e-14	-3.136704688708894e-14	-2.969098687286518e-14	-2.8725712456911136e-14	-3.029142907097e-14	-3.6480012768073604e-14	-4.632089916652763e-14	-5.0225809292300905e-14	-5.102990348510014e-14	-5.499533436174214e-14	-6.240779202344723e-14	-7.086074256599483e-14	-7.377030417499912e-14	-6.898052209150878e-14	-5.976721364974683e-14	-5.384991506104251e-14	-4.804995166158125e-14	-5.3932648133461855e-14	-5.815782822903039e-14	-6.545946631969252e-14	-6.623009329710361e-14	-6.361520546599557e-14	-6.227359096450662e-14	-6.570042911196183e-14	-7.354348676795866e-14	-7.91583143664896e-14	-7.490003238468001e-14	-6.29922606680624e-14	-4.916070987484484e-14	-4.412164640057917e-14	-4.219983975656696e-14	-4.187162494942797e-14	-3.556965399052454e-14	-3.067373712616925e-14	-2.937956236538805e-14	-3.552111149288002e-14	-3.537170318364612e-14	-3.802262319878821e-14	-2.6794667359864146e-14	-2.6316933357299463e-14	-2.2243816256476678e-14	-2.6015897554922982e-14	-3.08470994668635e-14
114	1.3508967302286594e-14	7.967409742782685e-15	1.0689700317048535e-15	7.113093064529063e-15	1.4033897568406212e-14	1.288990620067052e-14	1.4641184070678871e-15	-2.8368472751350033e-15	3.054525453949427e-15	1.548046180262664e-14	1.8665560139455394e-14	1.0699363436703931e-14	-1.5530156472213772e-15	-5.885442797797679e-15	-3.846863983349742e-15	-4.8330679078411676e-15	-1.3375860275079582e-14	-2.3377154065514184e-14	-2.028162026213197e-14	-7.935348684669348e-15	-4.2937111465176576e-17	-3.8897306630636195e-15	-8.770665783776711e-15	-1.0521487713317871e-14	-3.808664860904867e-15	2.6231164467888555e-18	-1.5266377646328307e-15	-3.0621083006655307e-15	4.243765631489934e-15	1.2833427000801952e-14	1.5983711435429554e-14	1.3545053227567376e-14	1.2011002167056749e-14	1.9057296612735712e-14	2.5054570180071277e-14	2.6511516327112796e-14	2.2075865893617903e-14	2.015470872220658e-14	2.1138674350281335e-14	2.5792731586858e-14	2.8344109666773675e-14	3.3437761984041634e-14	4.380801986105016e-14	4.842712707103829e-14	5.6768807315549096e-14	5.5346098154236274e-14	6.013815567905046e-14	6.35916262710399e-14	6.649649144102876e-14
115	-1.1344086932086171e-14	-1.0691851182691684e-14	-1.0820357298861239e-14	-9.708328680231226e-15	-1.1615303714987613e-14	-1.4885492482095906e-14	-1.7465003307758807e-14	-1.5736924655300338e-14	-1.4500790614703573e-14	-1.2154001066444279e-14	-1.0917253992612759e-14	-2.608231113210845e-15	4.542842938278869e-15	8.092866941211394e-15	9.735112247368891e-15	1.500916343535417e-14	2.084981501193867e-14	1.8597442640285272e-14	4.9090359250633035e-15	-9.243716401080583e-15	-9.69331210378614e-15	3.2917041287949963e-15	9.701242101493258e-15	1.1955479932753546e-14	6.408406339273447e-15	1.1781025490946865e-14	2.271577667365484e-14	2.871691682280242e-14	2.8393589150548913e-14	2.4016028214622474e-14	2.3160267263434478e-14	2.460829122098747e-14	2.4342412984414448e-14	2.5609459018316887e-14	2.923685990878106e-14	3.4563945313400765e-14	3.0810801078331715e-14	2.284697203262937e-14	1.6108884661371052e-14	2.1508237689046985e-14	3.186995362299177e-14	3.972914355669093e-14	3.740377810542662e-14	4.528241481447713e-14	5.582920545826053e-14	7.021221854073848e-14	7.546044717236482e-14	7.552413420194261e-14	7.766296502518668e-14
116	4.62459517940353e-15	8.358037492486081e-15	1.3097571884473443e-14	1.9966909661784157e-14	1.8548476286510384e-14	8.98389976658676e-15	-3.2528024056509703e-15	-3.713448140074454e-16	9.50419645156367e-15	1.7892269163324334e-14	1.5074576544278238e-14	1.0583325975357522e-14	9.883200837196206e-15	1.656787460987141e-14	1.9514600105063003e-14	1.1046780319883889e-14	-1.6528978712288813e-15	-6.024816828234599e-15	3.988914300895901e-15	1.3456895899028327e-14	9.197403281818427e-15	-4.897112254981381e-15	-8.340457688985697e-15	-1.3038029257134877e-15	1.0359022796227802e-14	1.2923281049555497e-14	8.669394993357024e-15	7.762745203335898e-15	1.7260076821825777e-14	2.5215069478019022e-14	2.899299320179608e-14	3.0456547952539314e-14	3.574535271472218e-14	4.6500355586468754e-14	4.9889899642747857e-14	4.610156252650186e-14	3.8097822104340276e-14	3.5361889730010987e-14	3.5089533855983193e-14	3.467730700998052e-14	3.0142863265840395e-14	2.8494266473007066e-14	3.8049167790589367e-14	4.9542623780701525e-14	7.202589999935561e-14	7.53604820789172e-14	7.699303380887651e-14	7.178721943351037e-14	6.911970158169098e-14
117	1.1104408751563253e-13	1.1045361694098892e-13	1.1010469181924397e-13	1.1685676121488525e-13	1.1442836145760933e-13	1.0768251123171642e-13	9.435331446266107e-14	8.345041893354577e-14	8.618600584730636e-14	1.0006798349330676e-13	1.1648980342302938e-13	1.3206699970378646e-13	1.441086783588508e-13	1.528976179022299e-13	1.6087590319608783e-13	1.613894488770962e-13	1.476057475988697e-13	1.2699900052126964e-13	1.0804652836934857e-13	9.536724031459091e-14	8.418016167143119e-14	7.120015553144149e-14	5.714920426613489e-14	5.662101352088691e-14	6.429121736303746e-14	7.639402350072093e-14	8.238305087221409e-14	8.203245478286172e-14	8.065815776969656e-14	7.684084223412077e-14	6.873479174258738e-14	5.747586296616839e-14	4.6612052180829405e-14	4.378606250584289e-14	4.162612381856338e-14	4.006652300823221e-14	3.264712790223757e-14	2.7845837414718877e-14	2.3463789256139922e-14	2.141322201803483e-14	1.8775960976882284e-14	1.238438641097367e-14	2.0016793286187593e-15	-8.090700131391614e-15	-2.0191923562091123e-14	-2.808967419287953e-14	-3.5084661173326247e-14	-4.262714338539296e-14	-5.604471687816775e-14
118	8.974591428149726e-14	9.25662997803791e-14	9.024659912082067e-14	9.250419280858416e-14	8.576758704675109e-14	8.18338374992858e-14	8.194347394990105e-14	8.170411887766122e-14	8.511282870914001e-14	8.758065289052682e-14	9.533245115754916e-14	1.1370475749048332e-13	1.3779138014548826e-13	1.5172612403885973e-13	1.5371597757527247e-13	1.4503586538642695e-13	1.3042675833746088e-13	1.172806209792794e-13	1.0634852174688855e-13	9.56877733650897e-14	8.119521330623315e-14	6.42846131037231e-14	4.410760806980583e-14	4.141353692954085e-14	4.203081565376029e-14	4.599230234949373e-14	4.244105169780757e-14	3.6526388611499525e-14	3.695887491327059e-14	4.4842755077728905e-14	4.865715582890248e-14	4.1340547337649425e-14	2.2035282669507734e-14	9.58568094965155e-15	3.1390293429674074e-15	4.595472199304143e-15	3.2443476827239536e-15	7.326655639472294e-16	-5.6665779923228935e-15	-9.672347073919506e-15	-1.4879389237370337e-14	-1.9911277818162223e-14	-2.8027788095812173e-14	-3.002572531208932e-14	-4.1127768689730456e-14	-4.760109518029827e-14	-6.034998733458825e-14	-7.142901865617074e-14	-8.38862114852189e-14
119	2.634617048393175e-14	3.1629106189088366e-14	3.152632277319223e-14	2.4190285837569123e-14	1.1779274837368572e-14	8.91221876348059e-15	1.539527265769221e-14	1.948193744351016e-14	2.0579797050161154e-14	2.1813320410871096e-14	3.1100188885485315e-14	4.6233488999168735e-14	6.313892883718101e-14	6.992889404361056e-14	6.91785968370096e-14	6.808377382933069e-14	6.822357662931077e-14	6.617759823262123e-14	5.6790202127793054e-14	4.524468379951214e-14	3.807140132603346e-14	3.955957439373468e-14	3.289888654754133e-14	3.543477926259401e-14	3.7663086747278085e-14	5.4226452469783766e-14	7.342719901887089e-14	7.997367952764501e-14	6.597708922801873e-14	4.481087949151273e-14	3.506496544053252e-14	4.254696735391651e-14	5.2094618243882285e-14	4.8253047179911446e-14	3.547120412658967e-14	3.0826827453950516e-14	3.417400782572359e-14	3.8431931856475915e-14	3.156597028794575e-14	2.1295469639190076e-14	1.964756593012082e-14	2.97280291953869e-14	3.0792604369791466e-14	2.868305808710624e-14	1.232992380677545e-14	1.6675918797829472e-14	2.541586564658658e-14	3.330488712994089e-14	2.93142919601641e-14
120	-6.61408828213632e-14	-5.524239912447661e-14	-4.838252840990016e-14	-5.060389866226752e-14	-4.960151608727689e-14	-5.2159813629870904e-14	-5.028974474538753e-14	-4.942569756832304e-14	-4.963760083710908e-14	-5.198329253695958e-14	-5.501927496528281e-14	-5.4904354798455685e-14	-5.853042645498598e-14	-6.050076082249922e-14	-6.299535796200066e-14	-6.450882084383112e-14	-6.553180940735299e-14	-6.802492055152282e-14	-7.648001861680464e-14	-8.434936599066635e-14	-8.505498695987186e-14	-7.776254919586392e-14	-7.268049604009842e-14	-7.485153751003765e-14	-7.939976690458632e-14	-8.059805217897043e-14	-7.694237162094464e-14	-7.623483331553876e-14	-8.157964955271341e-14	-8.633076059062071e-14	-8.444606670458857e-14	-7.727086995099468e-14	-7.236556007098881e-14	-7.356159976688082e-14	-7.838540846136393e-14	-8.237942585250929e-14	-8.389453584322051e-14	-8.212685625287403e-14	-8.268038844281537e-14	-8.317285856394779e-14	-8.437626550793955e-14	-8.671220391237589e-14	-9.025592284731037e-14	-9.714288720163413e-14	-1.0627958072140082e-13	-1.0902495274778988e-13	-1.1082916068718055e-13	-1.129822999220268e-13	-1.1680720447649954e-13
121	-9.206400807601417e-14	-9.006329670084666e-14	-9.651189258310206e-14	-1.068433277602205e-13	-8.579289409244423e-14	-7.360762370877253e-14	-6.921689072837511e-14	-6.987235724406513e-14	-6.673087279261457e-14	-6.082094952017082e-14	-6.473815699007907e-14	-7.63548755488195e-14	-9.252839068523235e-14	-9.395527488978294e-14	-9.230782476014867e-14	-1.0384155975769032e-13	-1.2427341751897995e-13	-1.3956497076200446e-13	-1.380866505560421e-13	-1.3025856526296315e-13	-1.3067166435476866e-13	-1.3885846265502896e-13	-1.376921585327647e-13	-1.3265329653071417e-13	-1.244064296922216e-13	-1.2699003187149564e-13	-1.3015123589475175e-13	-1.2960006340872928e-13	-1.2412755405467028e-13	-1.216242702705872e-13	-1.212647264533893e-13	-1.1581341034546882e-13	-1.0188124278429615e-13	-8.940237051969864e-14	-8.741252283278572e-14	-9.720319696795404e-14	-9.859252226386356e-14	-9.010622058926432e-14	-7.585183496655789e-14	-6.786873646103873e-14	-6.894812359584222e-14	-7.144404658270593e-14	-6.336405670245938e-14	-5.5212913164522323e-14	-4.5396285937724784e-14	-4.787649489249368e-14	-5.447445624005446e-14	-6.141755604959506e-14	-6.400801883062344e-14
122	-6.779642733699202e-14	-6.68923962256853e-14	-7.001608725145765e-14	-7.660261432609371e-14	-6.049672023152621e-14	-5.409652497846834e-14	-4.8837637638849884e-14	-5.0528992104713496e-14	-4.871228264735285e-14	-4.665237726219778e-14	-5.0492542711257747e-14	-5.4645758525339e-14	-6.372598597767064e-14	-6.49012908549994e-14	-6.25125790605403e-14	-6.444849747959983e-14	-7.181571492347381e-14	-8.130506499361892e-14	-8.848056449673091e-14	-8.85022381470683e-14	-8.345668130993328e-14	-7.62508401560904e-14	-7.902849881788076e-14	-8.137581888159774e-14	-8.725509346406729e-14	-8.912446041703759e-14	-8.583225664904952e-14	-8.42049944443339e-14	-8.493294368547527e-14	-8.488184541970985e-14	-8.039061879858545e-14	-7.022209359733864e-14	-6.197200896580573e-14	-6.181778876038699e-14	-6.93816020516667e-14	-7.862176897930598e-14	-7.908300243883876e-14	-7.102981613548856e-14	-6.472192045445335e-14	-6.133519719587157e-14	-6.160787396408003e-14	-6.18038525992425e-14	-6.47405521188387e-14	-6.424966097398081e-14	-7.550766271431155e-14	-7.762591916015728e-14	-8.604318607105366e-14	-9.425483186555167e-14	-1.0151099316707664e-13
123	-6.836888873856331e-14	-5.4489360983552905e-14	-4.8153354523454634e-14	-6.364122053575062e-14	-6.451627178413052e-14	-6.393437011988422e-14	-5.3718012974118927e-14	-4.606975759175075e-14	-5.1939702099092694e-14	-5.863601937686041e-14	-5.755853254846699e-14	-4.8334641859048603e-14	-5.424888781827569e-14	-6.868731502734868e-14	-8.345221754612826e-14	-8.92514018334486e-14	-8.468156218612708e-14	-8.305586727263451e-14	-8.923151696259266e-14	-9.544800660135492e-14	-9.160042629633493e-14	-8.049228867129296e-14	-7.110530909016048e-14	-7.61000998131568e-14	-8.744355298285568e-14	-9.651292886848873e-14	-9.101910906575902e-14	-8.08374939451075e-14	-7.549110807709658e-14	-8.039298762961065e-14	-8.765386504566128e-14	-8.54896947937562e-14	-7.30423360389161e-14	-6.282844808332568e-14	-5.832057854566825e-14	-5.750302657168307e-14	-4.7287393734446645e-14	-3.360846187575108e-14	-2.986137904662551e-14	-4.209404122083395e-14	-5.70594564013916e-14	-6.327213190592177e-14	-5.0971435676688314e-14	-3.88368158864867e-14	-3.1472970979618856e-14	-3.990254841007515e-14	-4.3326520418292566e-14	-4.262724163365366e-14	-3.644697152678781e-14
124	-1.880307519072542e-15	4.2864001109399976e-15	6.273547834595471e-15	-2.6221912631020818e-15	-3.3168341509541335e-15	-2.5866136680645607e-15	2.2127258770460077e-15	6.356813485537906e-15	4.608542876983789e-15	3.2185327200545053e-15	5.348589991314538e-15	7.720057791178444e-15	-2.6314840734283237e-17	-1.102549784464677e-14	-1.7497910209915725e-14	-1.564307032844655e-14	-1.1952449053448701e-14	-1.3366566992898643e-14	-1.8258819621492024e-14	-1.7242477201399142e-14	-5.572582397364484e-15	5.438749987814086e-15	3.900653154494185e-15	-1.0650127105934638e-14	-2.4357560158840167e-14	-2.7404354233216488e-14	-2.181453080589964e-14	-2.029094177298421e-14	-2.485507317227543e-14	-2.775344185243909e-14	-2.4536835884306765e-14	-2.044071840356191e-14	-2.1387731695958128e-14	-2.1943785397955906e-14	-1.2175344065850267e-14	6.534355979904816e-15	1.870091541087056e-14	1.6500413338839507e-14	3.963204729926374e-15	-4.0765739824873005e-15	-1.0131494740193532e-15	-2.295944664252453e-15	-1.1255636006855914e-14	-2.495463755367458e-14	-2.8279030691268217e-14	-2.3688524925366635e-14	-1.2934900381686523e-14	-7.131210623536583e-15	-2.463297362449186e-15
125	4.5163133643494935e-14	3.5326618626944626e-14	1.941725479746779e-14	1.3756221531895923e-14	1.7950259565787193e-14	2.7225121055970772e-14	2.8005128710816787e-14	2.7035522153169044e-14	2.4492876957949944e-14	2.2908227121060744e-14	1.9078168100615394e-14	1.2196808467316682e-14	6.964510135500434e-15	4.4125300238077234e-15	3.1120028089002655e-15	-3.5442329842408995e-15	-1.3488461891226149e-14	-1.791818543064831e-14	-9.282445696750659e-15	3.784482534045244e-15	1.0836533549301668e-14	4.789456201504015e-15	5.927635586379465e-15	4.103699322915388e-15	6.113653981994393e-15	-4.2419306770406646e-15	-2.3750077077815513e-14	-4.070474480148265e-14	-4.231660995075976e-14	-3.338778831777477e-14	-2.1681839383992604e-14	-1.4184295969045471e-14	-6.8347003406006225e-15	3.236882100686887e-15	7.093373843175902e-15	-4.821676120837819e-15	-1.7099960317270272e-14	-1.7128528429493062e-14	-1.7488300396412407e-15	1.0890878812006727e-14	7.783861503658759e-15	-7.374010277733754e-15	-1.0011275566665015e-14	-8.21147731279155e-15	4.9654057927965225e-15	-8.444217605108566e-15	-2.53709578793725e-14	-4.224977114606559e-14	-4.842022572582005e-14
126	-1.4390114208931967e-14	-1.6956803184567337e-14	-1.8567244121637297e-14	-1.804082341701052e-14	-1.2977881048505183e-14	-9.634250277748677e-15	-6.443842934731756e-15	-7.460714486218844e-15	-1.0576304980402201e-14	-1.87054727802356e-14	-2.6227565642664168e-14	-3.472363313158753e-14	-3.7744305605368135e-14	-3.6784981877702365e-14	-3.553552410131697e-14	-3.4906004256994493e-14	-3.216965635069126e-14	-2.825754305593786e-14	-2.452828552762674e-14	-2.2712581281199783e-14	-2.448548591643291e-14	-2.7453689369990504e-14	-2.7053809886261657e-14	-2.5507881038381282e-14	-1.7250401756445648e-14	-1.2744129799206736e-14	-1.478238851775147e-14	-2.453760173163274e-14	-3.7526522434404017e-14	-4.1788414271859195e-14	-3.748984148712268e-14	-3.043579754345185e-14	-2.7022002914628804e-14	-3.0891150618673804e-14	-3.6151909899723655e-14	-4.295369514558984e-14	-4.32815855413224e-14	-3.9437476255551604e-14	-2.993009835755294e-14	-2.443034197436778e-14	-2.6668035363813785e-14	-3.2393436718580455e-14	-3.4109303323397894e-14	-3.619137888325588e-14	-3.7982553902210764e-14	-3.95689990133802e-14	-4.029601637035503e-14	-3.847105527762382e-14	-3.648356736531926e-14
127	-1.2078782311016646e-13	-1.0683788835400647e-13	-1.0263863658365491e-13	-1.1610648843293567e-13	-1.0840336444471069e-13	-1.0598434840677519e-13	-1.0051144213363095e-13	-9.924609682805238e-14	-1.0380538558870144e-13	-1.1056351144218969e-13	-1.1844329861658552e-13	-1.2223317015962245e-13	-1.2800365755131368e-13	-1.2640681653762876e-13	-1.2735634658465035e-13	-1.388588157331487e-13	-1.5421810148236492e-13	-1.664616469581984e-13	-1.6645233938874922e-13	-1.580501096748299e-13	-1.5067109131153053e-13	-1.5010955956796373e-13	-1.4953655545193622e-13	-1.4852061407342054e-13	-1.4147039480419787e-13	-1.366516601526892e-13	-1.3262195390546547e-13	-1.316400744707961e-13	-1.3039075587368063e-13	-1.2799358350111886e-13	-1.265610257053723e-13	-1.2528008012766709e-13	-1.207165252722489e-13	-1.1270929550094187e-13	-1.015252340732849e-13	-9.583899588011236e-14	-9.136828007613394e-14	-8.96401505920232e-14	-8.684976902997664e-14	-8.460126062470538e-14	-8.537363976480374e-14	-8.820136304127514e-14	-8.138160030546304e-14	-6.59844728707841e-14	-4.679866418282933e-14	-4.016145239825084e-14	-4.695317772516741e-14	-5.972280086273864e-14	-6.468401984069678e-14
128	1.665967689418556e-14	1.0242639827593001e-14	1.5137033051470706e-15	5.7691942109921435e-15	1.0671035641297558e-14	1.5995836096093308e-14	1.2105473713496198e-14	1.2189932069276148e-14	1.8365679511651914e-14	2.621498383840162e-14	2.801568929036641e-14	1.896019234351437e-14	1.453208542517513e-14	2.0079779396403864e-14	2.9755522692224765e-14	3.0875231773195393e-14	2.081176732892541e-14	1.0263516719052687e-14	1.0773397418253533e-14	1.6691784678322983e-14	1.6022040971717493e-14	4.946673768515784e-15	2.808459617066788e-15	1.6996039378116477e-15	5.65864413506627e-15	-1.111855041867724e-15	-1.3977751198146908e-14	-1.921556901663567e-14	-1.1871320142108707e-14	-2.4184391488052067e-15	-8.08784109419873e-16	-6.534994462097846e-15	-5.5245920458077436e-15	4.76369156661872e-15	1.8062578579701407e-14	1.8221208887918397e-14	1.462592349052581e-14	1.455527259477461e-14	2.7301936690194635e-14	3.8114112148185425e-14	3.7966869671921165e-14	2.7308496676061882e-14	2.2840464212373967e-14	1.6432554179233344e-14	2.1314222379044702e-14	1.1694890645870219e-14	6.1440472299482916e-15	-5.617153391499838e-16	-4.838500551944065e-15
129	-6.635184555314716e-14	-6.253417175332082e-14	-5.800080754729794e-14	-5.529779826060306e-14	-5.924805290778105e-14	-6.399055552003946e-14	-6.39696035617902e-14	-6.247155365159445e-14	-6.297493624466842e-14	-6.60642109037467e-14	-7.272423905354894e-14	-7.334741554910347e-14	-7.688045348872703e-14	-7.872857689562244e-14	-8.560836298950555e-14	-9.141461406688208e-14	-8.962311003296401e-14	-8.292989801620619e-14	-7.832343351364303e-14	-7.583407740944797e-14	-7.133862273044717e-14	-5.968109133300549e-14	-4.9720083950868316e-14	-5.031188715775529e-14	-5.5785846584509465e-14	-5.890757764059019e-14	-5.6730954024400143e-14	-5.615323336631112e-14	-6.362925515790798e-14	-7.442291000647079e-14	-7.628698780032192e-14	-6.827662121758264e-14	-5.989216716604387e-14	-6.156279825796376e-14	-6.972420449444561e-14	-7.703926001534227e-14	-7.625009586822992e-14	-6.712995639612048e-14	-5.845576927221507e-14	-5.165619662108584e-14	-5.1741480005833684e-14	-5.2987369448532235e-14	-5.766788044514236e-14	-6.618666756875381e-14	-7.737941787726829e-14	-8.078813293583129e-14	-8.255188256444696e-14	-8.028234771502072e-14	-7.659090060247196e-14
130	-6.845194375424513e-14	-6.045896892927087e-14	-4.656649414442329e-14	-4.6026498860998404e-14	-3.3809192981134975e-14	-2.9064370300991254e-14	-3.158713055567934e-14	-4.2826522980615586e-14	-6.047528041325876e-14	-7.228686987355094e-14	-8.082794494555055e-14	-8.861304334479754e-14	-9.982801224396725e-14	-1.043493533833101e-13	-1.0715754665892734e-13	-1.1131771024941348e-13	-1.1490555917559593e-13	-1.0416454028667305e-13	-7.804530924712609e-14	-4.825111692459536e-14	-3.5178876813485415e-14	-4.223606103907741e-14	-4.22616453925668e-14	-3.724714976736531e-14	-1.8731439726407386e-14	-1.3400357379705956e-14	-2.2260146905334337e-14	-3.3556893207166854e-14	-3.244510318884643e-14	-2.431840032252471e-14	-1.6164768720418153e-14	-1.3678872014342854e-14	-1.2654282179173053e-14	-1.3521797924634807e-14	-1.8585095737784938e-14	-2.9220985359082536e-14	-3.097702982618333e-14	-2.3010568213619794e-14	-9.07252761922769e-15	-8.693721501271929e-15	-2.2268472421364076e-14	-3.46937090200433e-14	-2.921284919589138e-14	-1.9894696186298327e-14	-8.602323362756082e-15	-3.4347889167806205e-15	1.6540185059719588e-15	2.208443515391009e-14	5.0015834290324785e-14
131	-1.2533608732768848e-13	-1.1312578501706656e-13	-1.0868671346726215e-13	-1.2642321284816647e-13	-1.2327032306019214e-13	-1.1995606766291802e-13	-1.0934629282825283e-13	-1.0398166979452125e-13	-1.0476138687961813e-13	-1.0610173410658666e-13	-1.1071800009399727e-13	-1.1760160666125552e-13	-1.3289779300680425e-13	-1.397167765048509e-13	-1.4331141623386108e-13	-1.4977435226721529e-13	-1.583027458845997e-13	-1.6169350074210856e-13	-1.5381010650845748e-13	-1.349451800449355e-13	-1.1612614910834012e-13	-1.0750746054478016e-13	-1.0524230823922458e-13	-1.0173370488774003e-13	-9.198583374895951e-14	-8.228977906728405e-14	-7.727665254430153e-14	-7.860439529751748e-14	-8.115923726318464e-14	-8.371615466106226e-14	-8.492897855312437e-14	-8.154317808616351e-14	-7.310122509534442e-14	-6.639040660973586e-14	-6.661575211880164e-14	-7.651365126521358e-14	-8.124778768898245e-14	-7.426779071686965e-14	-6.018129828928477e-14	-4.8314785046657255e-14	-4.4975766649040327e-14	-4.610923184545204e-14	-4.662983986462254e-14	-3.855159252247384e-14	-3.6965428265558395e-14	-3.0198460546284264e-14	-2.8013896812150447e-14	-1.035416926911966e-14	1.9141087441086316e-14
132	-6.582842086988153e-14	-5.976977713768914e-14	-4.67601192014773e-14	-4.508488233483229e-14	-4.711023331449163e-14	-5.698478224442431e-14	-5.795219857955171e-14	-4.772406323673518e-14	-4.265767410960279e-14	-4.945234013169944e-14	-6.565989528250007e-14	-7.532605814665205e-14	-7.277209791992133e-14	-6.114665055920304e-14	-5.5505307313660677e-14	-6.28846201660801e-14	-7.424703165423442e-14	-8.023921819330698e-14	-7.583553554858632e-14	-6.533928981676722e-14	-5.459603581794143e-14	-4.8262696112079926e-14	-4.746889334584697e-14	-5.234168777871167e-14	-5.893707696090913e-14	-6.283503793568055e-14	-6.015322861079869e-14	-5.823925830404129e-14	-6.242767302922494e-14	-7.129497050756616e-14	-7.622084288232707e-14	-7.055682026376227e-14	-6.198568666885203e-14	-5.6170367188678936e-14	-5.715207674997547e-14	-5.715363799475683e-14	-5.32145518254384e-14	-5.0355286472214273e-14	-5.677497304373794e-14	-6.820566732918772e-14	-7.476380346308717e-14	-7.580665465994213e-14	-7.164672926884952e-14	-6.755997552895513e-14	-6.406282568972451e-14	-5.911440474854898e-14	-4.711855420810546e-14	-3.005623455618298e-14	-1.0392680272996702e-14
133	5.5364099261796104e-14	4.425291874582588e-14	3.3756700598319884e-14	3.7407927150655794e-14	3.9684579180616214e-14	3.958829735665437e-14	2.445319960786551e-14	6.4318413987373545e-15	-1.3889988782769038e-15	8.340515609746133e-15	2.618239107150696e-14	4.4309317588113746e-14	5.775996378639657e-14	6.99390775288873e-14	8.18210553493704e-14	8.912993222765624e-14	8.462746085383533e-14	6.932531592811657e-14	5.453846286829935e-14	4.71565499779011e-14	4.680263388339147e-14	4.9206039849653265e-14	5.134311137579092e-14	5.6129539008139704e-14	6.055938154236839e-14	6.282370789415454e-14	5.752858305660195e-14	4.79788016368357e-14	4.12335809129454e-14	3.693391078426867e-14	3.610344516337844e-14	3.226284932163138e-14	2.523989710990904e-14	1.899785626527382e-14	1.4681569104832586e-14	1.5465829148955413e-14	1.9694608873179704e-14	2.836908100373465e-14	3.84228269902372e-14	4.8063783166044e-14	5.327949082000493e-14	5.492759410425704e-14	5.3058732350736284e-14	5.608636565101485e-14	6.218886456966693e-14	6.821396702865454e-14	7.676362261663861e-14	8.472004402516035e-14	9.013313463481761e-14
134	7.012328705877662e-14	5.851232591026935e-14	5.1069837472790134e-14	4.86980747547642e-14	3.7401402787257685e-14	2.7531618512321978e-14	1.624249696298211e-14	7.083407916609964e-15	4.548560012384582e-15	8.285577896898363e-15	2.0796424948732116e-14	3.793152046525283e-14	5.978358117124707e-14	7.850376997767521e-14	8.704142827994421e-14	8.25385574459565e-14	6.734190360141763e-14	4.952569637950414e-14	3.815953141800059e-14	3.5481623225075845e-14	3.8783691583859714e-14	4.4646367724425474e-14	5.186161511636223e-14	5.492983025953776e-14	5.623367871943674e-14	5.5987847873777445e-14	5.423290666380908e-14	5.2203788988803395e-14	4.9280893107437216e-14	4.4441113393964747e-14	3.9974480006861935e-14	3.28395167357393e-14	2.380309074390342e-14	1.1001670153125801e-14	1.4151888885009194e-15	6.733507952579396e-16	4.8445848773095325e-15	7.6274972486658e-15	8.575884160520961e-15	1.3166159692547712e-14	2.8568196579328684e-14	4.874886374981141e-14	5.857442998291317e-14	4.773538755462903e-14	3.198090997853572e-14	2.454082881742001e-14	3.399667922114009e-14	4.662479184012454e-14	5.092759025153948e-14
135	2.840763041201114e-14	4.225439249235637e-14	5.116780950652091e-14	4.735263955573083e-14	3.3101171400720245e-14	2.4782154273568518e-14	2.866813153992538e-14	3.508913936700143e-14	3.7960808726381976e-14	3.674280765198646e-14	3.823256537506904e-14	4.3027988779949046e-14	4.7686612730615235e-14	4.423465686514035e-14	3.7523304832082265e-14	3.553625961383016e-14	3.635982507762043e-14	3.6768399810815436e-14	3.099741829054539e-14	2.6706509904256426e-14	2.8997734912170474e-14	3.6363633266487865e-14	3.385624935950594e-14	3.218767497286689e-14	2.923919235539454e-14	3.960996241576135e-14	5.333301319930606e-14	5.857050394107794e-14	5.368960273267798e-14	4.655536913329573e-14	4.7159187470188955e-14	5.407747041048407e-14	5.705478358327647e-14	4.871013694327936e-14	3.740740825134663e-14	3.658749175273567e-14	4.1487042897551787e-14	4.5897649689834696e-14	4.076981742284844e-14	3.3074034475076275e-14	3.207559347876051e-14	4.416446447672657e-14	4.944098097312201e-14	4.815258246446747e-14	3.638969990525544e-14	4.141456448854716e-14	5.455221545474599e-14	6.514763837853911e-14	5.974762837863975e-14
136	-3.197390177662965e-14	-3.4499306617946734e-14	-3.7031081155640996e-14	-2.972374496786711e-14	-2.399095435655011e-14	-1.2734993634058192e-14	-8.106997016050534e-15	-5.393303353432076e-15	-5.959391546642383e-15	-9.146957145002468e-16	-1.868319376535846e-15	-8.319922208307662e-15	-1.9648768184034384e-14	-2.5895747945386734e-14	-2.8295241667589443e-14	-3.3862765195600795e-14	-4.895324149109957e-14	-6.019988517842205e-14	-5.715569693818503e-14	-4.275544382090149e-14	-3.2671651950776853e-14	-3.573345270412252e-14	-3.33393821370426e-14	-3.0749132660785917e-14	-1.8770460571553494e-14	-1.8938290122778966e-14	-2.963876787485925e-14	-3.4293178022614415e-14	-2.4519919775911868e-14	-9.043482254551347e-15	-1.6017723583201262e-15	-3.5335188010717666e-15	-1.1699199340868587e-15	1.0116442985003305e-14	2.131353457024968e-14	1.0917131198988428e-14	-4.864291599610845e-15	-1.5860040079401564e-14	-1.516043916706117e-14	-1.6514946659791753e-14	-2.9122202288648826e-14	-4.456086397819759e-14	-4.358755869188864e-14	-3.99969828209308e-14	-3.504762110007848e-14	-4.559424777122081e-14	-5.3882493280712486e-14	-5.1864164152202836e-14	-4.664832513100693e-14
137	-5.461059127540758e-14	-4.49500584043409e-14	-3.777453706169343e-14	-4.8560478845181e-14	-4.049923467822204e-14	-3.7747279302717106e-14	-3.3397524024272296e-14	-3.0696274956519066e-14	-2.8635989479691765e-14	-2.7256099241586573e-14	-2.920327517815821e-14	-3.8497917119414296e-14	-4.939314400278548e-14	-5.150893835152703e-14	-5.0988975600380124e-14	-5.6748091162042135e-14	-6.836157335726449e-14	-7.947034747707207e-14	-8.150518621200928e-14	-7.797095910115378e-14	-7.582395872638299e-14	-7.715772558803884e-14	-6.999903533193227e-14	-6.567781724195548e-14	-5.772037845788673e-14	-5.713088306392356e-14	-5.88537556708383e-14	-6.221097016337975e-14	-6.389999803827225e-14	-6.066772450805389e-14	-5.188786342355479e-14	-4.0843903430936907e-14	-3.2947103317255836e-14	-3.567447517285774e-14	-4.458494487163926e-14	-5.5958890024350805e-14	-5.719378152328505e-14	-5.449328725207954e-14	-4.8355864439150663e-14	-4.602065032065669e-14	-4.6465718665329646e-14	-4.3405044105266303e-14	-3.142696961312369e-14	-2.2689008920321853e-14	-1.3857249359754521e-14	-1.5569124382736376e-14	-2.1889616794362953e-14	-2.6193880231161787e-14	-2.4715614488881143e-14
138	-8.236118264522686e-15	-1.5248847064738426e-14	-2.5051266401518548e-14	-2.3200693778691554e-14	-9.732318696963426e-15	3.0700740930116294e-15	3.080356703788864e-15	4.75519161466246e-16	3.2431141561645457e-15	1.2809072947918066e-14	1.6715533381614656e-14	9.548908708968219e-15	-3.739784451303216e-15	-8.013290472253423e-15	-3.2998153572215906e-15	-2.3360993489386625e-15	-1.2868940883256644e-14	-2.4275150930929713e-14	-2.3459610659802863e-14	-1.4740617515495918e-14	-1.2049652231679875e-14	-2.4162028543076708e-14	-3.004766491714284e-14	-2.9533241585464315e-14	-2.0025522342770614e-14	-1.9877401278476798e-14	-2.8005026318274352e-14	-3.232385146843306e-14	-2.2042249765237186e-14	-9.131699441450145e-15	-4.593969264050383e-15	-1.029146111339631e-14	-9.52168402510668e-15	4.542078685458812e-15	2.1221531556681968e-14	2.1372824685388157e-14	9.797999498353917e-15	1.3209201804789868e-15	7.177405741389928e-15	1.9628086132528e-14	2.5337603073436616e-14	1.9872481384164362e-14	1.5608718575286026e-14	1.2978247512003775e-14	1.8941375756259888e-14	9.074832566105403e-15	-4.6579114087469155e-15	-2.2324471427031685e-14	-3.5284550847208803e-14
139	-2.170368289351133e-14	-3.163253419565022e-14	-4.3769039952740456e-14	-4.9887735962799503e-14	-3.327434734832253e-14	-2.5225444714467125e-14	-2.8143308635190117e-14	-3.593740521510978e-14	-3.3425323124829904e-14	-2.160511255442877e-14	-1.4855845045736684e-14	-1.7059698598709253e-14	-2.847339621535756e-14	-3.4718903901613367e-14	-3.32772245340243e-14	-3.5163015606964346e-14	-4.360979991589963e-14	-5.427765946250745e-14	-5.5622386044383044e-14	-4.9886753936082116e-14	-4.5621344967257965e-14	-4.871900470572563e-14	-5.03276751293644e-14	-4.533634325093971e-14	-3.648839846594646e-14	-3.66403567287474e-14	-4.47971038476272e-14	-5.3593806915169677e-14	-5.170774883253129e-14	-4.421206420388027e-14	-3.9904860580259956e-14	-4.174044418458022e-14	-4.201883964796979e-14	-3.417603326772197e-14	-2.8211127000001467e-14	-3.73558258933274e-14	-5.175511134600774e-14	-5.865477185416881e-14	-5.2343820716400744e-14	-4.0873504548502245e-14	-3.825093951871583e-14	-4.535801323684913e-14	-5.121281240904201e-14	-4.745151027661346e-14	-4.497241847075091e-14	-4.918959351074764e-14	-6.455280716578598e-14	-7.826897918852581e-14	-8.66768756360924e-14
140	-2.326076355787166e-15	-9.94404128868593e-15	-1.1589607687225277e-14	-9.994514268610931e-15	-2.499478294741265e-15	-4.0815998002555956e-15	-7.235812920346454e-15	-6.862269604356615e-15	-4.289977871798233e-15	-5.948971177082724e-15	-1.754920746143012e-14	-2.4980244700093948e-14	-2.736290363824554e-14	-2.1193894322782933e-14	-1.576166706402205e-14	-1.8012194355362567e-14	-2.4080415615001725e-14	-2.5833648786446033e-14	-2.154089550715462e-14	-1.6897103571840206e-14	-1.6583659348685956e-14	-2.305818922324104e-14	-2.6020092969280543e-14	-2.7247376701918942e-14	-2.3581296391589508e-14	-2.4549786003725245e-14	-3.0093516491442294e-14	-3.876343927665337e-14	-4.155241725173245e-14	-4.056958626980546e-14	-3.815532334688588e-14	-3.654457397575744e-14	-3.457353006010398e-14	-2.999099193730378e-14	-2.7273723886362417e-14	-3.015211319970043e-14	-3.4479942053403567e-14	-3.319488920981627e-14	-2.8857389518271605e-14	-2.401161769530725e-14	-2.0741975346289903e-14	-2.256518375129729e-14	-2.0411986444023503e-14	-1.849384505552603e-14	-1.6105972104484138e-14	-2.1884511277841543e-14	-2.6836299960538132e-14	-2.917260681281954e-14	-2.7490625250331196e-14
141	-1.6919760634866855e-14	-3.3940774713900014e-14	-3.806134365665839e-14	-2.6282379873840448e-14	-6.388838632045507e-15	7.958670396538872e-16	-2.9384471779367386e-15	-4.801202971080691e-15	6.33135629059584e-16	3.117354502908549e-15	-8.746287782761321e-15	-3.1094682902540046e-14	-5.0867495420238345e-14	-5.774609490480646e-14	-6.075955679731765e-14	-6.97908869095846e-14	-8.55210214476756e-14	-9.070277361252144e-14	-7.80190720187318e-14	-5.426874045003905e-14	-3.6412683591095265e-14	-3.145880708789177e-14	-2.4462753822329106e-14	-1.7323616715318837e-14	-7.198996770089125e-15	-1.3777494884797302e-14	-3.157222558076233e-14	-4.037731615635611e-14	-2.5479807505380355e-14	1.82427059215376e-15	2.1262208894356832e-14	2.3288210343834537e-14	2.322061640031869e-14	2.838935611606321e-14	3.327796054542929e-14	2.2527832027596966e-14	4.73706169504184e-15	-5.7311451164359416e-15	1.8482869613154729e-16	6.682165415115966e-15	2.558289578423276e-15	-7.113093710365837e-15	-9.177693329975875e-15	-9.025695764097022e-15	-1.1386451697177288e-14	-1.9150757361161536e-14	-2.6000339625443988e-14	-2.0003918242920257e-14	-1.0821311659718874e-14
142	-1.3249699210630008e-13	-1.2796687615413564e-13	-1.1400920475114134e-13	-1.1664637948997871e-13	-1.0325279109092455e-13	-1.0065688958473379e-13	-9.556399228829376e-14	-8.706658401453706e-14	-8.434060359404449e-14	-8.787217796532644e-14	-1.0075494193838621e-13	-1.1206481644407981e-13	-1.2793496327941694e-13	-1.3013942945357403e-13	-1.3299595232915837e-13	-1.4261349810830207e-13	-1.5862011624285798e-13	-1.696122646075731e-13	-1.683138220534551e-13	-1.5617566902715023e-13	-1.4141060151760553e-13	-1.304834343369097e-13	-1.0754827384328186e-13	-9.403430678508741e-14	-7.964887069128576e-14	-8.182650764669018e-14	-9.024251353333105e-14	-9.310362470064266e-14	-8.271031400413617e-14	-7.103905568398746e-14	-6.3853984673797e-14	-6.128672365771013e-14	-5.152852016865592e-14	-4.157965092798342e-14	-4.211887491735373e-14	-6.3974471803984e-14	-8.5164321551641e-14	-8.888677846715636e-14	-7.075597545044904e-14	-5.2114852518825615e-14	-4.8449647768113616e-14	-5.3234573582312774e-14	-4.7171354468559004e-14	-3.7113993471363115e-14	-2.450108699786053e-14	-2.874504723964137e-14	-3.87023757540621e-14	-3.1811591645564703e-14	-1.3843564856268818e-14
143	-4.1963558096130604e-14	-5.08865109063983e-14	-5.113774208912453e-14	-4.209592593075487e-14	-3.106410830879512e-14	-3.244613382077667e-14	-4.147088125708494e-14	-4.4614634848569696e-14	-4.242232583781202e-14	-4.297838102185048e-14	-5.45287401374485e-14	-7.07169814481186e-14	-8.219184121656e-14	-7.902867109722947e-14	-7.120536517674539e-14	-7.0071816256517e-14	-7.542007760820942e-14	-8.122657952102795e-14	-8.034074507406138e-14	-7.477460739130932e-14	-7.064157522951542e-14	-7.301408894637939e-14	-6.889072187370625e-14	-7.088222846658914e-14	-6.326726500269793e-14	-6.300641341684205e-14	-6.983825117867282e-14	-8.182229992320197e-14	-9.116379841123652e-14	-9.275745190416574e-14	-9.013292396735781e-14	-8.950011335179667e-14	-9.072460614943787e-14	-8.966750080314345e-14	-8.699111657793755e-14	-8.938964711749005e-14	-9.089831003541559e-14	-8.80694945983276e-14	-7.418623788407655e-14	-5.975648656831066e-14	-5.3998292210841563e-14	-5.981104032991642e-14	-6.184843121303996e-14	-7.144968389490168e-14	-6.756319714010877e-14	-7.205570162963559e-14	-6.787848955327611e-14	-6.2531337925803e-14	-5.826952868972086e-14
144	-4.0315534081410745e-15	-1.7707967498208192e-15	-2.7418777273710815e-15	-1.959448568621738e-15	-1.1394433827242136e-15	-3.1970554113933023e-15	-5.798126584970367e-15	-4.444580226063326e-15	3.4717577006702263e-15	1.637565879026113e-14	2.2482357163446783e-14	2.2803097246220893e-14	1.2674297358607522e-14	2.09022468123647e-15	-3.8047288237408644e-15	-5.361817163549252e-15	-1.059072628117667e-14	-1.9719394669461297e-14	-2.5468517930527045e-14	-1.8491994409697388e-14	-1.6173176295276323e-15	1.2840420776998664e-14	1.1027586591115649e-14	2.8252276303040802e-15	-3.945921460602455e-15	2.917587361661552e-15	1.5107171683658506e-14	2.112552179812742e-14	2.2524242018623108e-14	2.193524126765223e-14	2.6888720421873734e-14	3.48457809087871e-14	3.6983469691507945e-14	3.365260084849082e-14	2.8170502572973606e-14	2.893898850264054e-14	2.965887098216829e-14	2.8287968856622008e-14	1.947111807396719e-14	1.5254999559201392e-14	1.7206862104343068e-14	2.7327103957071486e-14	3.5223418512513985e-14	4.413644342356032e-14	5.1093268031816475e-14	6.496513982474728e-14	7.506405631463364e-14	7.782838021239364e-14	7.315291540471968e-14
145	5.170755534094784e-14	6.122923911786681e-14	7.21716090980815e-14	6.358343281584138e-14	4.191258879785463e-14	3.050630507529421e-14	4.1421230552298e-14	5.294406077627302e-14	5.6692432466947116e-14	4.7712994629844984e-14	4.910113776932174e-14	6.454286177567706e-14	8.473336239451977e-14	8.957595487481086e-14	8.169623583193747e-14	7.628754375643623e-14	7.79554483688374e-14	8.197111205612742e-14	7.166994339507619e-14	5.175201012317675e-14	3.5881796621476094e-14	3.7094827233770856e-14	4.41552751531764e-14	6.019999215324706e-14	6.156501151626683e-14	5.392854556513882e-14	4.32605880813889e-14	4.2117887347799285e-14	4.8980488207693335e-14	5.630069113763296e-14	5.270664217418961e-14	4.2418406447332507e-14	3.58364237637624e-14	3.235153776769981e-14	3.177090110144327e-14	3.12456786974213e-14	2.714071718436685e-14	2.636341953353168e-14	2.4865967468013368e-14	1.9425861740769126e-14	1.1763326135703558e-14	1.626501171447603e-15	-1.4532465725571226e-14	-2.6507521280384478e-14	-4.6938268011586154e-14	-4.94972707177208e-14	-5.289937659675601e-14	-5.396860992879381e-14	-6.28343522226551e-14
146	2.5544421685958314e-14	1.4847893266949573e-14	1.6749107917565924e-15	7.192340004518452e-15	2.4911915787018732e-14	3.5905794126295086e-14	2.8582434508899055e-14	2.2105609895414908e-14	2.644727561426808e-14	3.852675748058946e-14	3.715852973402765e-14	1.8154751792378376e-14	-4.0173517957215026e-15	-6.156016147324535e-15	7.968137724533082e-15	1.5731738789080293e-14	4.161552256260083e-15	-1.2476079071758656e-14	-1.434946834172655e-14	-3.4905356988841634e-15	2.6438139692020675e-15	-8.437934143795365e-15	-1.338682301236063e-14	-1.5739270384773198e-14	-7.490286742112324e-15	-9.137844074701902e-15	-1.8606902331365064e-14	-2.4043863888741456e-14	-1.2257016746490682e-14	2.425076386924657e-15	8.00384231096695e-15	5.984288600717966e-16	-6.409344271954153e-16	1.2247841434540532e-14	3.331723415191733e-14	4.064440300454983e-14	3.556846433678304e-14	3.137187112970966e-14	4.231560955458832e-14	5.760436251171095e-14	6.160759004122672e-14	4.8857960424453004e-14	4.0587529836136396e-14	3.744745519165787e-14	5.053509127087506e-14	4.101324811710304e-14	2.905059422103028e-14	1.6368716695741863e-14	1.566380703223121e-14
147	8.92738077343629e-15	4.903694958129784e-15	-4.921057558512396e-15	-2.1314076806440052e-15	-2.6667787326705834e-15	-1.6068313160672605e-15	-1.0372816366152929e-14	-1.1360229138100128e-14	-8.33777426913297e-15	3.2780472027475787e-15	1.490438034530876e-14	2.1303429887122722e-14	2.929356542854727e-14	3.351792038653812e-14	3.347031484771462e-14	2.4936070210361126e-14	8.093933171721024e-15	-8.736673283769152e-15	-1.2494567925733378e-14	-6.5769273519751025e-15	-3.772870582030554e-15	-1.1304178433672247e-14	-1.6586175831571582e-14	-1.973106165724465e-14	-7.284262481253293e-15	8.41361483556036e-15	1.8216336766266506e-14	2.032215386774639e-14	2.6617926093611084e-14	3.3495657656941193e-14	3.83977203887765e-14	3.4556848132259277e-14	2.5109423915017895e-14	1.7748594303704867e-14	1.384407268700312e-14	1.086617370396802e-14	6.362206445546048e-15	2.8567976854081266e-16	2.8171641825604895e-16	4.716585183159931e-15	9.116153429795568e-15	1.933503390040705e-14	3.557330358140281e-14	3.603908805736134e-14	4.58824099360306e-14	3.927319767796368e-14	4.886745289688005e-14	5.334826847684531e-14	4.7584866881376757e-14
148	5.2973300845369914e-14	6.194501102182728e-14	6.562800774089345e-14	6.160564753561186e-14	5.084601346742766e-14	4.5062305809326255e-14	4.24378260292031e-14	4.5391731843004664e-14	4.0006464571943156e-14	3.392878820307727e-14	2.9088397573054705e-14	2.7786930052309406e-14	2.3135308497409357e-14	1.7142146528582865e-14	1.120990326478308e-14	9.368354092243379e-15	9.077860106755771e-15	1.398771445148421e-14	2.0936932722344615e-14	2.7851536226143914e-14	3.0792157021148544e-14	2.641396168493149e-14	2.777525398714454e-14	2.385572666893928e-14	2.4403437367232578e-14	2.198865140220334e-14	1.8928689964361183e-14	1.728685363833291e-14	2.2270481120476956e-14	2.6806461546812083e-14	3.2741034161047523e-14	3.818069276299696e-14	4.689439219847735e-14	5.2554718520792367e-14	5.522139893044598e-14	5.541434879513111e-14	5.845525277000334e-14	6.659207890346825e-14	7.498464224969577e-14	7.532278593757896e-14	7.36549154561395e-14	7.643556735264105e-14	8.997815234296045e-14	9.073949373112291e-14	9.126284890057078e-14	7.574897272350262e-14	7.960883076164629e-14	9.269991732412719e-14	1.0221957865747128e-13
149	1.4124991191978321e-15	-1.930371711579126e-16	2.904404028375625e-15	1.261696161787925e-14	1.447449346434357e-14	7.142490820715421e-15	-4.269554116794371e-15	-3.268702580827831e-15	6.6379230564161e-15	1.671317620725621e-14	1.612701953215505e-14	1.3400382709654145e-14	1.3692566484337665e-14	1.9853993200976385e-14	2.5509496121834508e-14	2.472951350711106e-14	1.6545376972826076e-14	6.5772774301571655e-15	9.409727303651567e-16	6.633163836556014e-16	4.641775706800256e-15	1.0108029421757087e-14	1.3228714028071554e-14	1.6135375068622216e-14	1.5351059935141226e-14	1.8421327827479376e-14	2.4220628901824803e-14	3.0231357511110714e-14	3.595455449755809e-14	3.5013747755389336e-14	3.2171782335104513e-14	3.223023290703465e-14	3.7113092389894134e-14	4.5970341479557096e-14	5.055899489168138e-14	5.037532975059027e-14	4.366532701234284e-14	3.881474230065181e-14	3.6039053764406694e-14	3.9193787323281353e-14	4.413492198417639e-14	4.9550785435565256e-14	5.3052750312089816e-14	6.158479218055346e-14	7.460408316876091e-14	8.57263363815708e-14	9.429875562539929e-14	9.518878593457581e-14	9.164480422133839e-14
150	4.071427316505746e-14	4.126798351645287e-14	3.8028059934119113e-14	3.4073813251158534e-14	3.190048971069634e-14	3.045541268066969e-14	2.857437747434022e-14	3.4444433758808466e-14	3.646893833780363e-14	3.764023454436587e-14	3.1225511549081253e-14	2.5984673603903298e-14	1.858295901380328e-14	1.4470456552653225e-14	9.663024112994579e-15	3.390394268248609e-15	-3.204630282093205e-15	-3.3257747705620763e-15	2.311156291225603e-15	9.488507952515474e-15	1.318162994540665e-14	1.0419971184668755e-14	1.2992626466886654e-14	1.15856586416138e-14	1.318361887458487e-14	1.1914898747562046e-14	9.655848429247123e-15	7.770241162425399e-15	1.4349851979511615e-14	2.0926769193956628e-14	2.719714075280297e-14	3.1055414817575216e-14	3.5764882076784693e-14	4.240299640532304e-14	4.8986880157992155e-14	5.3575068766412494e-14	5.343982506247048e-14	5.219266980327541e-14	4.8972375798091455e-14	4.7696677691544184e-14	5.015015912584071e-14	5.6421418767471154e-14	6.75487420548608e-14	6.76346628899576e-14	7.213525071292009e-14	6.461549230811398e-14	7.078408652422244e-14	7.673038565320253e-14	7.785035950607128e-14
151	9.332339670372644e-14	1.0910144473333079e-13	1.2227348052582905e-13	1.272455874140169e-13	1.1517090572163558e-13	1.133443210510575e-13	1.2720570604994572e-13	1.3477048290201715e-13	1.372637621467942e-13	1.2499491073120807e-13	1.2571063652796205e-13	1.4086999855504162e-13	1.704693244286504e-13	1.7820826891246674e-13	1.6264888819662783e-13	1.3881429132013519e-13	1.2617949238773154e-13	1.373396828301931e-13	1.4948192005465563e-13	1.4488291045391812e-13	1.2008598408395713e-13	9.368596876455436e-14	7.069161150955984e-14	7.484209173246448e-14	7.19768508717609e-14	6.333255828080531e-14	4.976638862877061e-14	4.998042065192117e-14	5.976056262576929e-14	7.387515773438884e-14	7.215656181371828e-14	6.384350004659931e-14	5.786377029296712e-14	6.272548710886292e-14	6.254225149125772e-14	5.1573036896195514e-14	2.935859615367089e-14	1.0599647415407625e-14	-3.956971774155045e-15	-2.2265656461488314e-14	-4.881137361937799e-14	-8.292439922663209e-14	-1.186410046327606e-13	-1.3393165060163024e-13	-1.5319640706162323e-13	-1.4593516179524754e-13	-1.512860845971312e-13	-1.6224476327655985e-13	-1.8600407843006493e-13
152	-8.410111300687981e-15	-2.2455135483376604e-14	-3.489189515353975e-14	-3.328018316358014e-14	-1.0549158136801819e-14	6.975755092158661e-15	8.66864826180815e-15	4.449432643186368e-15	6.408440238222139e-15	1.3924119387713856e-14	1.1075587749286057e-14	-1.1777964785734387e-15	-1.6520828849414974e-14	-1.9079318916421145e-14	-1.8171013153948304e-14	-2.8905751099473254e-14	-4.900105579963564e-14	-5.529283685497363e-14	-4.0715483871677626e-14	-2.3554267152867583e-14	-2.334231832716611e-14	-3.7335652016493215e-14	-3.41043395011475e-14	-1.7938124463117134e-14	-3.494359234421529e-15	-1.6440411236814686e-14	-4.106345863975412e-14	-4.868363531190183e-14	-2.7333734984910137e-14	-1.4497990930694051e-15	9.411773577294542e-15	5.6289623844950125e-15	8.344495993430204e-15	2.2538040605778738e-14	3.260037872188688e-14	2.3789122978730583e-14	5.731880098335322e-15	-3.009601270449841e-15	4.0715997487509507e-16	6.53401676901501e-15	4.7893906984417135e-15	-5.392950315581372e-15	-1.1897601901718165e-14	-1.3742795312429513e-14	-1.1064122229321147e-14	-1.8398605432087764e-14	-3.1578906847979547e-14	-4.566250791156816e-14	-5.522727099607969e-14
153	-1.488390484427569e-14	-2.286910403154652e-14	-3.1258979046237137e-14	-2.7840068273682914e-14	-1.2315191650731272e-14	3.3834138120841744e-15	9.414883157009801e-15	1.3093974606869316e-14	1.1692458935223074e-14	9.630648328948394e-15	2.81857036692888e-15	-1.0032955648532017e-14	-2.298952049113068e-14	-2.6404067912269475e-14	-2.0896057884766333e-14	-1.8247230885488e-14	-2.8579594827836346e-14	-4.402597356635767e-14	-4.77973561024379e-14	-4.025598345326403e-14	-3.467554788092989e-14	-4.2090760658044407e-14	-4.264508791024169e-14	-4.579636324819077e-14	-3.6770574627437436e-14	-3.83406368868976e-14	-4.842813581783189e-14	-5.553959867873924e-14	-4.550389162015011e-14	-3.269713219400184e-14	-2.7719009384475996e-14	-3.281815903753176e-14	-3.237707155459119e-14	-1.982953414195696e-14	-3.752723790910902e-15	4.4326842748757504e-16	-3.249845825427476e-15	1.942978273728501e-15	1.863890025890291e-14	3.6889159764972336e-14	4.270738226131095e-14	3.665638024299388e-14	3.7271355457166576e-14	2.3632500884182045e-14	2.86413919564886e-14	6.263716792185729e-15	-4.47818316691512e-15	-1.7328793424883475e-14	-2.4668571388238802e-14
154	-1.076746424713807e-13	-1.1176923158147968e-13	-1.0573142828747951e-13	-1.1252691373690578e-13	-9.413260008875402e-14	-8.42152536718126e-14	-7.782001897987158e-14	-7.153157063771034e-14	-7.270624412545311e-14	-7.609906748364332e-14	-9.025480071261511e-14	-1.1122159532838273e-13	-1.3457270963886913e-13	-1.3839116033024812e-13	-1.3504130666371084e-13	-1.3691559046507842e-13	-1.4529362481065824e-13	-1.4360152136762421e-13	-1.2977264240077093e-13	-1.1129459850605925e-13	-1.0096544883023902e-13	-1.0292424096715583e-13	-8.862191997280829e-14	-7.96049159859093e-14	-6.105492483115342e-14	-5.764934904040938e-14	-5.825352950657775e-14	-5.519546144914425e-14	-4.3749081258339367e-14	-3.954563966053101e-14	-4.326329896517118e-14	-4.7019928370031734e-14	-3.788889742264009e-14	-2.9183350398071725e-14	-3.175076754006246e-14	-5.113991504173207e-14	-5.89662765893798e-14	-4.7002368437322175e-14	-2.2496681118322285e-14	-1.4717552332662715e-14	-2.574667579411828e-14	-3.826173595530586e-14	-2.3747079151093106e-14	-7.356957788796927e-15	1.4971632852784256e-14	1.3174398020060472e-14	1.2323551031319473e-14	2.9663783445694096e-14	5.858041983590665e-14
155	-4.646647586444619e-14	-5.043511983842613e-14	-5.56559110589232e-14	-5.995314725666815e-14	-5.484710617068865e-14	-4.7384061148351715e-14	-4.1195333401354655e-14	-3.586293349313302e-14	-4.088382169492285e-14	-4.9231293852202816e-14	-5.478987911225985e-14	-5.3202536315335365e-14	-5.07025282879731e-14	-5.1080359805022545e-14	-5.501180918947461e-14	-5.85004562128072e-14	-5.6729190963300135e-14	-5.337827313625737e-14	-5.316630028278046e-14	-5.692395671650756e-14	-5.82049992525889e-14	-5.813200288154853e-14	-5.2873321072654457e-14	-6.241987688893692e-14	-7.434781596604037e-14	-8.59068641023741e-14	-8.619851506287419e-14	-8.1403825859491e-14	-7.774986209408715e-14	-7.856637498635594e-14	-7.64778068770772e-14	-6.537482063303118e-14	-4.952943878173724e-14	-3.850809132933103e-14	-3.742584090010996e-14	-4.0814124219577124e-14	-4.128154630714248e-14	-3.4787046857635494e-14	-2.9303903301075223e-14	-2.7157709870375298e-14	-2.520792105082048e-14	-2.91750569678465e-14	-2.8997050304276744e-14	-3.736845364238522e-14	-3.490805285119871e-14	-4.3313122164691526e-14	-4.314369217281081e-14	-5.063468501243989e-14	-5.839188710896907e-14
156	7.93271191597754e-14	6.67518518954479e-14	4.8145324114863807e-14	4.7010423719001756e-14	5.872696919117004e-14	7.162879190894582e-14	7.111716542341044e-14	7.028448794195783e-14	7.059713392116482e-14	7.272859690570148e-14	6.724781534288612e-14	5.4895018518331476e-14	4.553972257609541e-14	4.9548797070481576e-14	6.014817957434446e-14	6.187224152846697e-14	4.935544683965313e-14	3.7905695729253097e-14	4.106265259669951e-14	5.3036782740845535e-14	5.723300461370417e-14	4.367222885283311e-14	3.736655700803806e-14	3.55060045600952e-14	4.5184784758698777e-14	4.710919326043694e-14	3.799070789231417e-14	2.715870752056456e-14	2.999545631978574e-14	3.8227371282767726e-14	4.302098651154358e-14	3.7801294352383366e-14	3.5270554828505443e-14	4.4112123228449717e-14	6.149591395727502e-14	7.018954523254522e-14	6.674959490484127e-14	6.040634547750873e-14	6.580709547321115e-14	8.023551016018045e-14	9.34822577894496e-14	9.463662636854498e-14	9.547824958063678e-14	9.108618780318554e-14	1.0113530570569696e-13	9.402787159020921e-14	9.052025732914997e-14	8.404299484968028e-14	8.195711522835939e-14
157	-5.936506908083396e-14	-5.954956254061548e-14	-5.276139590132568e-14	-4.578973169438206e-14	-4.5328208334534537e-14	-5.398286551064049e-14	-6.324097202940836e-14	-6.472657725756158e-14	-6.422574653074359e-14	-6.707390474875651e-14	-7.74209105711314e-14	-8.549396313299043e-14	-8.893864458944122e-14	-8.339866493969335e-14	-7.915361076002148e-14	-8.154496640937925e-14	-8.546904157329541e-14	-8.66390047766192e-14	-8.162164333435903e-14	-7.429239774355962e-14	-6.752954473602376e-14	-6.356095748983072e-14	-5.55971989031256e-14	-5.760044389922506e-14	-5.864498134145503e-14	-6.42788145537353e-14	-6.934793937712119e-14	-7.304048868246642e-14	-7.717114684620432e-14	-8.09937428743905e-14	-8.116310051721582e-14	-7.624384649054185e-14	-7.1212636014755e-14	-6.956017247591322e-14	-7.595339739279022e-14	-8.680783877882007e-14	-9.11815059559291e-14	-8.472678091742816e-14	-7.31636774204944e-14	-6.525609767043037e-14	-6.665317011817761e-14	-7.287731361346221e-14	-7.442189183594489e-14	-8.378300885136776e-14	-8.564730936962766e-14	-9.231132753080329e-14	-9.476178044758312e-14	-9.665714441945646e-14	-9.734366188689638e-14
158	-4.4776221064626854e-14	-5.1045532173105886e-14	-5.341197691630448e-14	-5.263336577768149e-14	-3.0017539401209313e-14	-2.5669608304684758e-14	-2.9132429569097815e-14	-2.5824670057918498e-14	-1.5292666684853385e-14	-1.1327357770085405e-14	-2.743080758936382e-14	-4.47778169848339e-14	-5.343580831446294e-14	-4.4059126819060347e-14	-3.652049744304739e-14	-4.8115218948459574e-14	-6.826635198056787e-14	-8.228782507004927e-14	-8.313024924355304e-14	-8.150969236313756e-14	-8.328583703887266e-14	-8.941796538245077e-14	-8.306415015052509e-14	-8.062268610286738e-14	-7.175270188423063e-14	-7.181527962376644e-14	-7.503631094620634e-14	-8.420417204823949e-14	-9.111088850383452e-14	-9.288166236543727e-14	-8.541766864775647e-14	-7.31193273338695e-14	-5.999581015069446e-14	-5.213877486046047e-14	-5.283142494933898e-14	-6.648101845362494e-14	-8.050580923016117e-14	-8.689235207098256e-14	-8.18434359664051e-14	-7.053255908676074e-14	-6.249132536620867e-14	-6.301519231207624e-14	-5.702459561710879e-14	-5.407579333833666e-14	-4.2500944143254536e-14	-4.7875561335270035e-14	-5.356056902054588e-14	-5.76652960116651e-14	-5.6507621258482976e-14
159	-9.319845919576857e-14	-9.734953250108339e-14	-1.0695851482077771e-13	-1.2097428374856067e-13	-1.1025306688756208e-13	-8.937674369341074e-14	-6.956943774389573e-14	-5.5700356002742697e-14	-5.273641767751696e-14	-5.5575453802008244e-14	-5.680505569920418e-14	-6.105281753038642e-14	-6.296923541989998e-14	-6.726774057109997e-14	-7.60135670249178e-14	-9.107035210478895e-14	-1.0175861457972664e-13	-1.0329686446553649e-13	-9.602966625385243e-14	-9.389020343948862e-14	-9.896015367858498e-14	-1.0632651932415358e-13	-9.405629130975822e-14	-8.781425715365417e-14	-8.691486065387335e-14	-1.03031812316692e-13	-1.1419317916992577e-13	-1.065687749828248e-13	-8.793297867716296e-14	-7.095094610780795e-14	-6.550649683212069e-14	-6.275010911342527e-14	-5.2409221888560146e-14	-4.04028369511928e-14	-3.970414740507976e-14	-6.021532328997396e-14	-7.893220830743484e-14	-8.388471243876962e-14	-7.82837235067007e-14	-7.522430586571372e-14	-8.289393184248404e-14	-9.728160518508884e-14	-1.0193731142564297e-13	-1.116445854743548e-13	-1.1492713879206612e-13	-1.3615867418367352e-13	-1.5800210511855004e-13	-1.8991584823080937e-13	-2.17318277167663e-13
160	7.501367520273397e-14	6.457124754501749e-14	5.4898240418452655e-14	5.754864063732176e-14	6.64764911968372e-14	6.243754473174419e-14	4.610746830769182e-14	3.3045442666747315e-14	3.2538491077297406e-14	3.7314575401750455e-14	2.81901829574644e-14	9.128745230122483e-15	-9.58206076887476e-15	-1.063726330554136e-14	-1.2241713729273187e-16	8.509762839023919e-15	9.57924150634806e-15	1.1074705574724092e-14	2.1240909964672622e-14	3.4298599845636e-14	3.8973116989950566e-14	3.085440162971634e-14	2.2553153283903637e-14	2.1780525977353046e-14	2.891008978882523e-14	3.5240838328314856e-14	3.380279972560671e-14	3.0229928882913845e-14	3.731618318240974e-14	5.1834000708100145e-14	6.314393384315474e-14	5.818390824728386e-14	3.92171067927239e-14	2.8429288038166006e-14	3.0736819698400245e-14	4.389720468608788e-14	4.851856633852129e-14	4.426955931399587e-14	3.8160419632505113e-14	4.379025209857044e-14	5.3287670564614536e-14	5.33390202728329e-14	3.961952365734425e-14	2.229119373662876e-14	1.2253410398804516e-14	8.77673292552244e-15	9.482455383659687e-15	1.2257556409656406e-14	1.6316496801239897e-14
161	7.124317215035049e-14	7.934983454244593e-14	9.079390442144359e-14	9.194503927798732e-14	7.314080998874925e-14	5.873325210328985e-14	6.360974800751738e-14	7.427013950485697e-14	8.12243119338255e-14	7.028315384181259e-14	5.693802929738744e-14	5.114299825640915e-14	5.799035034286669e-14	6.334461207012628e-14	6.604905335162733e-14	7.014315335277934e-14	7.606928220653427e-14	9.173940845140848e-14	1.0456733152451055e-13	1.1213523218601979e-13	1.0871205609601549e-13	9.083451305443603e-14	5.907417417836493e-14	3.6442013501818616e-14	2.4494996547542995e-14	2.5928690731683262e-14	2.4428330685282194e-14	1.6462596696056238e-14	1.1145978626196554e-14	2.0793893318194328e-14	3.833366472143275e-14	4.729910719272536e-14	3.778054878091324e-14	2.616863383527282e-14	2.2025009661523414e-14	3.353824372693433e-14	4.288359993194779e-14	4.4713198198410096e-14	3.5918310589711034e-14	2.2791468050878128e-14	7.928254256624028e-15	-6.538148924797732e-15	-1.8896025259064575e-14	-2.259558983957115e-14	-3.75664084097815e-14	-4.989269426657862e-14	-6.671781382103837e-14	-6.711794527881306e-14	-5.745190844413886e-14
162	4.0244185908328454e-14	4.617313289568899e-14	5.1000026820885186e-14	5.21039172401184e-14	4.509178193475929e-14	3.419474166461715e-14	3.00058903565973e-14	3.3162546494709047e-14	3.8783901774913735e-14	4.14513327626043e-14	3.691517333983618e-14	3.421645369860426e-14	3.272464962553088e-14	3.670462355680896e-14	4.466570159684695e-14	5.057801578138467e-14	4.736857423630224e-14	4.0140604235530944e-14	3.6461893199424595e-14	4.0866347241618006e-14	4.533350442819496e-14	4.097384673131223e-14	2.9141520138739233e-14	2.3781185209460905e-14	2.4939297969130165e-14	2.7956622787554133e-14	2.5325588710867932e-14	2.0830036402158678e-14	2.757921966650401e-14	3.8158357391184225e-14	4.1013170251666644e-14	2.927125984428432e-14	1.2179109361890594e-14	7.00591524359697e-15	1.3640549528177767e-14	2.4498403744831527e-14	2.5532267880026832e-14	2.2047531893394913e-14	1.6888709664221018e-14	1.7899429076343715e-14	1.686396113233707e-14	1.372241838110207e-14	7.171886194124333e-15	5.971883786255829e-15	5.8935977967801054e-15	7.481291667838167e-15	4.5019638420237315e-15	1.4481452874219913e-15	-1.2263891665845785e-15
163	9.284190211965195e-14	8.222116152345027e-14	7.219320825241742e-14	7.554614715134669e-14	8.275110028716765e-14	7.94647590818482e-14	6.275026689136627e-14	4.8516731963681134e-14	4.888252026394817e-14	5.876690114473869e-14	6.490244076343232e-14	6.176689362805019e-14	5.627627243146395e-14	5.737914900137965e-14	6.817752956898331e-14	8.262302573328777e-14	8.993648957239321e-14	9.563048772959084e-14	1.0037269099026621e-13	1.0203376859100667e-13	9.312810392654241e-14	6.759858994582655e-14	4.0628459224563424e-14	2.3478238709854602e-14	2.313590747798509e-14	2.7972727345800716e-14	2.368939215994018e-14	1.3018492727862439e-14	1.2867811434405475e-14	2.521606181818346e-14	3.960935010347974e-14	4.0327161157482445e-14	2.745094464901704e-14	2.3929649148513947e-14	2.904605490264302e-14	4.297869890706012e-14	4.7111934874538545e-14	4.444711720517484e-14	3.717731695249457e-14	3.319149198079009e-14	2.8115100119861075e-14	1.6944440289082446e-14	7.19878640994237e-15	-8.421416939743027e-16	-1.7426534421075062e-15	-9.209793597097577e-15	-1.276490163329233e-14	-1.365665489471981e-14	-1.465617838852727e-14
164	7.156033801486757e-14	6.60721840865728e-14	6.804500130203085e-14	7.750906786199017e-14	7.974197322559303e-14	7.201435995902261e-14	6.034745992435448e-14	4.5201068950361e-14	3.690707829614141e-14	3.0476068935616115e-14	2.528225647191025e-14	1.9414835220658077e-14	1.6755504717416664e-14	2.0742755135827343e-14	3.71754634300162e-14	6.162133158510789e-14	7.71604708598416e-14	8.62979715500149e-14	9.035952227098573e-14	9.452341014029813e-14	9.194779510871492e-14	7.448598827525873e-14	4.6006436243193153e-14	3.429594436495192e-14	3.666967732586168e-14	4.268687823243746e-14	3.37573531301475e-14	1.680070562614583e-14	1.3768028607279945e-14	2.947517773517985e-14	4.2996530585346227e-14	3.669254414106655e-14	1.2716088981601308e-14	6.934997744756356e-15	1.6491140035666075e-14	3.705045905675108e-14	4.492751170623482e-14	4.401048706528084e-14	3.696615194923041e-14	3.086930537847863e-14	2.0815501002523745e-14	1.0409718902587387e-14	2.7275485293197524e-15	5.6217575350192345e-15	-5.397053379710109e-15	-1.557146469682886e-14	-2.739551006607029e-14	-2.262636251605602e-14	-1.2603523296204963e-14
165	1.2982972435038903e-13	1.3574061976863909e-13	1.435663060971311e-13	1.4256279058474073e-13	1.2548996536097392e-13	1.0547543777753088e-13	9.34722301919732e-14	9.913599323733643e-14	1.0525249699082579e-13	1.0998219182573525e-13	1.1823954099404748e-13	1.296863530083252e-13	1.4231932532745529e-13	1.4293252344236902e-13	1.3949245018323267e-13	1.3788790036147145e-13	1.3789979847545906e-13	1.3812650175824677e-13	1.3181449687816725e-13	1.2333777885068563e-13	1.151329439748963e-13	9.709142579712715e-14	7.63887378593109e-14	4.421913685591541e-14	2.4005834215991762e-14	1.4276506209359277e-14	1.1343387641067934e-14	7.546502958187933e-15	1.1741293409249141e-14	2.0531592188769596e-14	3.009529389356586e-14	3.262498438423746e-14	2.9547541830094594e-14	2.91114107782854e-14	2.843990366900809e-14	2.8605876284373566e-14	2.243298023323089e-14	2.0365663946436676e-14	2.563477362313604e-14	3.051778950875205e-14	2.815296593321019e-14	1.170145714374973e-14	1.6892734074037407e-15	-1.5988607279836335e-14	-1.3973616030143928e-14	-2.8286558232195288e-14	-2.623537129231931e-14	-2.3226983674055778e-14	-2.340017877437073e-14
166	2.2037575233656244e-14	1.0914181646534188e-14	9.741010512748337e-15	2.1683621746289752e-14	2.2143855768495395e-14	1.2069889259247017e-14	-3.27994290951952e-15	7.968101098405378e-16	1.1719866700055675e-14	2.164025649207827e-14	1.8802607746856088e-14	1.6924157584451837e-14	2.7197710663954802e-14	4.770067557312281e-14	6.224450637648609e-14	6.142021388532654e-14	4.9467069386786044e-14	3.632242977510786e-14	3.09805383727238e-14	2.8197115456968295e-14	2.2443006966177518e-14	1.4707518334941764e-14	1.577261825678652e-14	2.139039139329989e-14	3.0699244656381474e-14	3.6915579171672973e-14	3.728445369861688e-14	3.385051021639667e-14	3.471122037828663e-14	3.34635021964347e-14	3.275012841680828e-14	3.10865216758975e-14	3.198438273405308e-14	3.9317065968667014e-14	4.4780907531430443e-14	4.421601926172511e-14	3.393629658026791e-14	2.4144476756903463e-14	2.409404112456935e-14	3.498235184890409e-14	4.548523028869314e-14	5.047144882233998e-14	5.487638988981855e-14	6.196010550197815e-14	8.529116445502108e-14	9.592360740672416e-14	1.054278437375027e-13	1.0394146637333899e-13	1.0022212380848729e-13
167	5.217285051682295e-14	5.112152491785689e-14	5.468082069959171e-14	5.211361713185611e-14	3.8979075616775686e-14	3.0745643857696596e-14	2.4638535428788145e-14	2.8264121123862573e-14	1.9937297676700077e-14	1.441238622388424e-14	1.865363723574342e-14	3.8560015093519346e-14	6.031825115299626e-14	7.12568509135826e-14	7.327484299560368e-14	7.880776094079665e-14	9.25102094583913e-14	9.830628836947251e-14	8.795184187554865e-14	6.667346000960242e-14	5.702790580499711e-14	6.301196619176434e-14	7.953735620310437e-14	7.575428028568492e-14	6.796273809212191e-14	6.396515635510031e-14	7.067286018243635e-14	7.418100125369444e-14	7.199572096814171e-14	6.11574823214362e-14	5.915633730939212e-14	6.591244345419331e-14	7.909470954801465e-14	8.574252329024187e-14	9.087078361372615e-14	9.754261361242233e-14	1.0121278223334142e-13	1.024799089472744e-13	1.0448716681008881e-13	1.0796444019325199e-13	1.1819180871789902e-13	1.2881144447264469e-13	1.4706908643609097e-13	1.5708130541254286e-13	1.8696842117160672e-13	1.944041695640879e-13	2.165888058670708e-13	2.317412704795219e-13	2.409354625656051e-13
168	2.044625271096985e-14	1.0914240398129861e-14	6.9483455757918075e-15	8.292198979507298e-15	9.329582823440192e-15	1.0429442406007457e-14	1.0590195457954851e-14	1.1414301741970372e-14	1.2486864969165348e-14	1.0601030683369567e-14	7.676427036046063e-15	-2.7433976727794942e-15	-1.4107822676210737e-14	-2.435508641796426e-14	-2.7986929276279158e-14	-2.4037234829080073e-14	-1.9043385991976625e-14	-1.5725767434483822e-14	-1.469277254278371e-14	-1.2670010842542714e-14	-9.794993210915481e-15	-7.045221164494678e-15	-4.3595726462796865e-16	2.5377977073682255e-15	8.387264622037242e-15	7.31239799244062e-15	7.285226789760317e-16	-5.001576930681428e-15	-3.3692759649705204e-15	8.268643292931769e-15	2.2446138956882188e-14	2.966810007661511e-14	3.1323683079973114e-14	2.8743077430470005e-14	2.88335230111788e-14	2.882682064249065e-14	2.916757188343051e-14	2.590244349886225e-14	2.2408133316634446e-14	1.3855729001256816e-14	3.783521830543867e-15	1.0191988217259577e-15	8.466737187187204e-15	1.163828033823268e-14	1.0294903750492137e-14	3.7859093371247747e-16	-6.576071535573977e-15	-4.380075124137991e-15	3.0345078474699054e-15
169	4.460648601889399e-14	2.913887289695558e-14	1.6661600602721227e-14	1.7960645263778972e-14	2.749451133099466e-14	3.1030952845498335e-14	2.3603818007899488e-14	1.3879780711117106e-14	1.4565642605456803e-14	2.1186143903411665e-14	1.8084687509357745e-14	2.7539542716534802e-15	-1.699462625763486e-14	-2.1546111315097356e-14	-7.684855670676537e-15	1.0044019443160582e-14	1.6190207383059274e-14	1.281445618215696e-14	9.373416604315246e-15	9.417753738088388e-15	7.41995935803387e-15	-1.7412471895283556e-15	-6.082117640518745e-15	1.30367691652646e-15	1.908107035414586e-14	2.941089389511761e-14	2.1337918160371336e-14	4.817183340272606e-15	2.1885887184216015e-15	1.7336510765036873e-14	3.67598341694016e-14	3.9778372422958205e-14	2.4890394563222835e-14	1.1506346191790726e-14	1.0204947331824207e-14	2.2608344924234753e-14	3.397780002334747e-14	3.9059593825166395e-14	3.723230686644164e-14	3.593501910452825e-14	3.5505287691466826e-14	3.074378472004266e-14	2.0579282654029177e-14	8.67219898309489e-15	-1.0247784219656186e-16	-4.302367803363475e-15	-6.7300384068127356e-15	-3.895198858556365e-15	2.7551382214927287e-15
170	7.234715849676258e-14	6.161970230185356e-14	5.6104896410075544e-14	6.134023783926808e-14	7.155799521466194e-14	6.97446078163508e-14	5.598617609714165e-14	4.4091095547657e-14	3.935324853878914e-14	3.5774316178436854e-14	2.0543385495478558e-14	-2.9425536948085484e-15	-2.182139846540421e-14	-1.9632952168128447e-14	1.6014680441282862e-16	2.2037422862331154e-14	3.2214060449060557e-14	3.8310529592854494e-14	4.40558617255921e-14	4.648428699951759e-14	3.7890440866532194e-14	1.7591145489857066e-14	8.714434279545384e-15	1.3014564061080735e-14	2.7924882015738546e-14	3.258382905300601e-14	2.108484905442803e-14	6.241339899465411e-15	8.876958922073956e-15	2.551580706199823e-14	4.103019475846204e-14	4.005800087319931e-14	2.6839115859403353e-14	2.1491291428471668e-14	2.637653597318066e-14	3.8194834489105626e-14	4.204736661097983e-14	4.1539301330456564e-14	4.124718969159755e-14	4.348047274823119e-14	4.320925354490636e-14	3.453066797156679e-14	2.7398949002142447e-14	2.1084763503502802e-14	2.1280750290356632e-14	9.534581354518144e-15	1.1280381885093858e-17	-3.022981542654267e-16	8.468941811066812e-15
171	3.796008440591475e-14	2.5290170715371563e-14	1.0300778646169065e-14	8.800509919020224e-15	1.8904288827555487e-14	3.001107771101263e-14	2.90243234528363e-14	2.0479180665413846e-14	1.853972567395951e-14	2.399191158685312e-14	2.4245045348001656e-14	1.1973461550110755e-14	-6.688087082130494e-15	-1.4638501364555268e-14	-8.456051091836342e-15	-8.812432522493053e-16	-3.726240113901085e-15	-8.748288321093399e-15	-7.371978517554394e-15	-7.981589986615091e-16	5.289145154101945e-16	-6.31773043128744e-15	-7.595174198488328e-15	4.282134866608222e-15	2.2785041772619174e-14	3.0893017193640185e-14	2.107507959169561e-14	7.668432770588413e-15	7.093399347272906e-15	1.7648217562265408e-14	2.6312505047483015e-14	2.2805712790088617e-14	1.6731630157036235e-14	2.0020627726810517e-14	2.9916126566553973e-14	3.1407980641552023e-14	2.059609838848245e-14	1.0183910584425808e-14	1.361451829943115e-14	2.6182865401131157e-14	3.1594577336988104e-14	2.365113544264594e-14	1.0568196322738307e-14	5.908377408878674e-15	6.898672140508358e-15	5.94238036535728e-15	-4.0774531725771954e-15	-1.1629818178392412e-14	-1.1884786833136276e-14
172	-4.233554259694286e-14	-4.3979241285402495e-14	-2.9940318564768515e-14	-1.1278789819181747e-14	6.2855784555321555e-15	4.453000227886489e-15	-8.35180956730601e-15	-2.0824209313618512e-14	-2.3888695201681225e-14	-2.605071530899913e-14	-3.885633881524217e-14	-5.881767630171418e-14	-7.147628334538401e-14	-6.783503794186885e-14	-5.5525074668730145e-14	-4.686915221945095e-14	-4.7199764306913197e-14	-4.373076949884954e-14	-2.9099651993380974e-14	-7.25177448918952e-15	5.016259714480008e-15	2.162665281530657e-15	-7.03657284555135e-15	-9.631126215533818e-15	-5.5722328165519e-15	-4.4102868149059385e-15	-9.227374813347127e-15	-1.1297503095407676e-14	-8.192380443765179e-16	1.621160771682697e-14	2.57371777802515e-14	1.9320771447935486e-14	3.5417074818180792e-15	-6.699272531175538e-15	-1.1569344669721615e-14	-1.431915449525021e-14	-1.5576456375321656e-14	-1.4158094645032876e-14	-1.1415979607202002e-14	-1.4213150834655913e-14	-2.892601229815824e-14	-4.13749775708573e-14	-4.5789535480659426e-14	-3.672594184229186e-14	-3.0661537137697223e-14	-1.6016527696527334e-14	-7.916361341390582e-15	9.404187716380125e-15	2.7544410009296988e-14
173	-1.5754634552951082e-13	-1.506735101843742e-13	-1.4134683340291633e-13	-1.453334740728543e-13	-1.2983760005553718e-13	-1.1688857068453392e-13	-1.0364207841709039e-13	-1.017285988837596e-13	-1.0941856523240948e-13	-1.2033839778788224e-13	-1.3324221746468423e-13	-1.521075553703869e-13	-1.7148133901378486e-13	-1.7352976482454936e-13	-1.61125344266139e-13	-1.483226220038736e-13	-1.463162060766592e-13	-1.5117534012237525e-13	-1.4893431340261065e-13	-1.3051922342782462e-13	-1.0734696995781752e-13	-9.690540400681558e-14	-9.803898363846781e-14	-9.430329783994094e-14	-7.353753454803e-14	-5.2486091678025837e-14	-4.880810782387546e-14	-6.570840605415967e-14	-8.647378079175585e-14	-9.139298167681436e-14	-8.289664972961492e-14	-7.398384140747147e-14	-7.270445127037868e-14	-7.96194974742886e-14	-8.634739375014024e-14	-9.187775196110489e-14	-8.639240263158025e-14	-7.611336404828275e-14	-6.761794730686869e-14	-7.022310089158372e-14	-7.75472368114871e-14	-8.175177629488973e-14	-8.175857909396032e-14	-7.729055418474253e-14	-8.185904885825854e-14	-6.895866419160151e-14	-4.7776442563397746e-14	-7.958844983392646e-15	3.163430065316451e-14
174	-5.292133616987063e-14	-5.110519076430438e-14	-4.009084706434765e-14	-3.5999214803387256e-14	-3.007693248129687e-14	-3.7112709893372325e-14	-4.55956000501287e-14	-4.855880125023718e-14	-5.736462113156982e-14	-6.986672978947306e-14	-8.507169126874931e-14	-9.014063532702334e-14	-8.509009622352519e-14	-7.627875743287525e-14	-7.588886333135763e-14	-8.176909108846157e-14	-8.235515777531308e-14	-6.948090734068687e-14	-5.0735999209734115e-14	-3.935437318909361e-14	-4.0536977331039816e-14	-4.7032310647512414e-14	-4.4164267041834316e-14	-4.047339349449707e-14	-3.639832268515526e-14	-4.051328932336312e-14	-4.62963961113618e-14	-4.901625931826471e-14	-4.3488495250652127e-14	-3.6270614873993205e-14	-3.3808859435784757e-14	-3.901156033285005e-14	-5.2910589404250326e-14	-6.429757048959911e-14	-7.080289254315725e-14	-6.492931263744189e-14	-5.453854320170594e-14	-4.6254655138091086e-14	-4.8910122494602705e-14	-6.171589734285031e-14	-7.794389375486968e-14	-8.754058865592639e-14	-8.141570412110498e-14	-6.997836701444548e-14	-5.296512706513013e-14	-4.490434984860024e-14	-3.5759536817746693e-14	-2.1119462814385565e-14	2.244309601959498e-15
175	4.4592917290670847e-14	3.5712374515569084e-14	3.5132123221690223e-14	3.79277083431486e-14	4.5065071086766945e-14	5.5814762152228255e-14	6.247823101081806e-14	6.599184369796958e-14	6.48088492678389e-14	6.03570936955052e-14	5.275128101257124e-14	3.9911744254779005e-14	2.999619604627232e-14	2.6086292663902426e-14	2.563018703734521e-14	2.3661194688321233e-14	1.842519417630619e-14	1.8746136073122257e-14	2.512828825600181e-14	3.294366728871695e-14	3.584263099561208e-14	3.3623681776936225e-14	3.83825314174201e-14	4.483075770014531e-14	5.4399409356181786e-14	5.579194443939097e-14	4.943548649669131e-14	4.5567506883419595e-14	5.178411762820045e-14	6.703293075157864e-14	8.223208399800128e-14	8.736533849244461e-14	8.467011464499366e-14	7.615701189548886e-14	7.225057913876683e-14	6.929483226604747e-14	6.652365485867882e-14	6.227583025542514e-14	5.995928425345469e-14	5.6800732289371405e-14	5.253971994629188e-14	5.053528360231247e-14	5.359329476668656e-14	5.393100664824287e-14	5.883251559251921e-14	5.760448107402465e-14	5.739584977297358e-14	5.99113437185523e-14	6.492622146527159e-14
176	8.885439769407122e-14	7.990319884955894e-14	6.673057213589831e-14	6.485139848839824e-14	7.332620067696966e-14	7.609379387665553e-14	6.442473905555435e-14	4.6427412616636764e-14	3.406288811057466e-14	3.132222404468677e-14	2.5520793803612788e-14	1.4940951205246862e-14	4.897811397561893e-15	1.1511725224691412e-14	3.336062742874338e-14	5.317329650531553e-14	5.76082138153572e-14	5.873979943895012e-14	6.775583931141669e-14	7.996973830112526e-14	7.957148748631872e-14	5.731712882420985e-14	3.559112438308768e-14	2.9828371310776595e-14	4.374195864432941e-14	5.509477227274056e-14	4.7416447702841686e-14	2.841049391869597e-14	2.2917848886543842e-14	3.2949750407765296e-14	4.456152679908048e-14	4.1295174952642145e-14	2.7818095567555994e-14	2.7633617258898122e-14	3.876275685622323e-14	5.4464220747707754e-14	5.504546466037159e-14	4.6248654458389996e-14	3.7573402963708786e-14	4.005981693896257e-14	4.881160602953232e-14	4.9887133726853195e-14	4.510778427236759e-14	3.8479968001438974e-14	3.851058673149789e-14	3.564073322097611e-14	3.2181298761505735e-14	2.6163886213871687e-14	2.1972527886224784e-14
177	7.309089637385186e-14	7.416802281203185e-14	7.387112272808541e-14	6.926184130824743e-14	6.217225421642702e-14	5.5225942713851176e-14	5.102820078460358e-14	4.802691478392539e-14	4.4047040069525835e-14	3.8092557100668596e-14	3.1917626366293775e-14	2.622910406940649e-14	2.292413942887478e-14	2.2852237609258993e-14	3.0085241571922256e-14	4.351949901849153e-14	5.534045690808079e-14	6.436616426310743e-14	6.672528833450419e-14	6.649934747256077e-14	6.32363060108202e-14	5.4035080316377284e-14	4.4852393854128667e-14	3.7263569535526845e-14	3.477387089981086e-14	3.3126623491968126e-14	2.8182664805778936e-14	2.2899179840167376e-14	2.4480345718443632e-14	2.7501063075062965e-14	2.8166004626696124e-14	2.5968212994393637e-14	2.8129446597155823e-14	3.7609310101517426e-14	4.7122816712033196e-14	5.306286550111069e-14	5.352630803107404e-14	5.4252504980026994e-14	5.432310227828191e-14	4.86302761162776e-14	3.800856035651613e-14	2.936707641184631e-14	2.886513932620966e-14	2.6545229401189162e-14	2.0066259307881668e-14	5.471482292277561e-15	-3.577465773226794e-15	-3.815505853582936e-15	-2.9355201502672262e-15
178	2.887943568582692e-14	3.4995911211889756e-14	3.728136187291048e-14	3.581326656081195e-14	2.5302852266427352e-14	1.7100239919399852e-14	1.6599555846426378e-14	1.6292125840672805e-14	1.867830897476725e-14	1.5881871325912773e-14	1.651592079695539e-14	1.482826686058038e-14	2.4025093659096066e-14	3.405559010996501e-14	4.42207883010829e-14	5.228323921371776e-14	5.473721331566559e-14	5.2881982894587276e-14	4.9401915190354003e-14	4.7015455454589896e-14	4.317285614408759e-14	3.7663026054346154e-14	2.4565706011196492e-14	1.6646609300413923e-14	9.603871777746259e-15	5.5142919959126895e-15	-3.647852345875116e-17	-4.752775846637805e-15	-6.62696584855662e-15	-7.43566128551598e-16	4.424902435496923e-15	4.128854894002558e-15	-2.2797945739641052e-15	-5.159995780093815e-15	-3.693523683210907e-16	9.646907951295884e-15	1.6445268030817188e-14	1.4643441721835048e-14	1.0264872101858225e-14	7.147599594967884e-15	4.660045082279309e-15	4.662826211255439e-15	-1.7231885698859658e-16	-6.4781337996216705e-15	-2.205569009356911e-14	-2.6962642304574583e-14	-2.971767853747931e-14	-2.7532187942851992e-14	-2.6965091800274764e-14
179	6.150854487175075e-14	6.110886508133988e-14	5.437555230785025e-14	5.2977205035934523e-14	5.5106715502243e-14	6.201517670543047e-14	6.684723126866772e-14	6.735740180149681e-14	6.668514749904202e-14	6.320769626893224e-14	5.501805507949166e-14	4.300633007213505e-14	3.2325892333043507e-14	2.890470937979667e-14	3.0679861644583554e-14	3.2537762455476345e-14	2.8918669738265624e-14	2.8078855158794737e-14	3.50709806644098e-14	4.87744565140757e-14	5.78453017120561e-14	5.640436870831318e-14	5.005711093898181e-14	4.969397063523429e-14	5.599789855020314e-14	6.25602678610127e-14	6.08086719866225e-14	5.6625853140300474e-14	5.97109822882787e-14	6.783725428738595e-14	7.300940693573059e-14	6.814955318609742e-14	6.031873533508337e-14	5.813819107432516e-14	6.366138978960917e-14	6.759328487402091e-14	6.510836716117673e-14	6.186371539784899e-14	6.453860231108315e-14	7.248509380485453e-14	7.762054165673886e-14	8.031674500910558e-14	7.83148767473167e-14	7.501901880735743e-14	6.75040197490466e-14	6.134872234624338e-14	5.846757871137884e-14	6.131545757746835e-14	6.355708091958032e-14
180	1.145198106231642e-14	1.3872445299052868e-14	1.5808482846371077e-14	1.541575935000215e-14	1.2263511380395922e-14	4.983397470184372e-15	-6.811179582956383e-16	5.107910249482001e-16	4.28089018907799e-15	8.32092028289809e-15	7.50316854683266e-15	6.229704906678765e-15	2.7022190549158148e-17	-7.199611438515933e-15	-1.1617721835812905e-14	-1.0906464681413326e-14	-9.786240824639466e-15	-1.0410757390119752e-14	-1.1860888713894408e-14	-9.001229278333428e-15	-2.2953757221391583e-15	1.5658004132470728e-15	1.5454848357200848e-15	-2.190162381212822e-15	-2.539660189289365e-15	2.9958073195442784e-16	2.2568308618157285e-15	1.0291950714822359e-15	4.834431509175922e-15	8.04336170527441e-15	6.9638956416144774e-15	-6.472730054298277e-16	-8.716762083988145e-15	-1.0097538868023734e-14	-6.3221166183386906e-15	-1.691392507356712e-15	-1.855522232540781e-15	-1.778831682184689e-16	1.4048206721824595e-15	2.9981067751888848e-15	1.2288311169043048e-15	-4.40405819030474e-16	2.8258576949455163e-15	8.742629915641833e-15	1.9083565483724633e-14	2.2677323658275512e-14	2.674198779921693e-14	2.693725897114655e-14	2.4318579440971376e-14
181	8.513925361282473e-14	8.79795814529017e-14	8.919764548559809e-14	9.517341622422926e-14	9.359493061849178e-14	8.965263662611855e-14	8.59270141684601e-14	8.920726613242157e-14	9.520925636027782e-14	9.705814594558738e-14	9.250009999863305e-14	7.937401341143777e-14	7.272131914960603e-14	7.338111808359315e-14	7.639816573954422e-14	7.677147520245858e-14	7.289181742088504e-14	6.950118130849467e-14	7.285439571488727e-14	8.177617728454187e-14	8.886010034988587e-14	9.170383283111806e-14	9.349679973761034e-14	9.13950575348357e-14	9.275537733830524e-14	9.384046295606598e-14	9.347597845799182e-14	9.461824557971469e-14	9.937900205029292e-14	1.071247826376177e-13	1.1279904258086047e-13	1.1111513885201943e-13	1.0591550582401542e-13	9.9189075565574e-14	9.931151876095034e-14	1.0107426331885516e-13	1.0094931478026139e-13	9.621403322353323e-14	9.402666996459673e-14	9.432189171434251e-14	9.536339252531404e-14	1.007149890730481e-13	1.0874708853730102e-13	1.0768418520077358e-13	1.0869966709889275e-13	1.0578386308803266e-13	1.0938380088286837e-13	1.1220919892220935e-13	1.1384344659092235e-13
182	5.1391365779652604e-14	5.452583028403259e-14	5.5472325533422336e-14	5.789949063900783e-14	6.152606014983245e-14	5.836431803973409e-14	5.342365505899426e-14	4.9823434286010107e-14	5.102425165895208e-14	4.9906009202834665e-14	4.5023471078610217e-14	3.7154403451166895e-14	3.578809814586877e-14	4.2552852029796674e-14	5.043756768382503e-14	5.347175465385373e-14	4.8539687651594804e-14	4.384467336678979e-14	4.5232533363180427e-14	5.1460683617474795e-14	5.400966789971196e-14	5.1020280175665345e-14	4.510887461322935e-14	4.4425493802256366e-14	4.921400663736097e-14	5.5757317624083675e-14	5.998589164008737e-14	6.277692761309389e-14	6.998987806270184e-14	7.750965072811637e-14	7.958438006874788e-14	7.490614413699904e-14	7.054733831529364e-14	7.2593054090425e-14	7.91483878502177e-14	8.40811735336707e-14	7.98927977818272e-14	7.537661010731245e-14	7.387853172802794e-14	7.988578507107759e-14	8.036387884871198e-14	8.243062716152688e-14	8.132999500062195e-14	7.785515109823081e-14	7.474566827699587e-14	7.204411971927072e-14	7.05104865836645e-14	6.734275048979256e-14	6.572145423365401e-14
183	8.127893238684136e-14	9.345238893432301e-14	1.1075207457105476e-13	1.175116079510994e-13	1.0575042586905927e-13	8.850649088867884e-14	7.776415760959771e-14	7.458559687125254e-14	6.363349503409852e-14	4.436585017815237e-14	2.9602508967287394e-14	2.745173207718265e-14	3.301325587339838e-14	3.3170844261119174e-14	3.318101894238489e-14	4.3746306020848993e-14	6.502754254653825e-14	9.16268723582551e-14	1.0491978728509905e-13	1.0164580754369261e-13	8.612299870159178e-14	6.070837857484586e-14	4.200122005787883e-14	2.488429793084747e-14	1.802207829023568e-14	1.1126858408729588e-14	1.2741983925801725e-15	-7.098989716076152e-15	-3.4689093242903907e-15	3.496683894373701e-15	1.2748065243927896e-15	-1.2934895728137202e-14	-2.190070811845861e-14	-6.099524323834492e-15	2.3064010935423485e-14	4.30863156468232e-14	3.782962222734339e-14	2.185597327983707e-14	1.4315042123491582e-14	1.3375379687793489e-14	9.210324038963558e-15	-6.866474192162222e-15	-1.3837474529092675e-14	-1.2913690186308718e-14	1.5287093429937171e-15	-5.932219907807527e-15	-1.7200257859714927e-14	-2.338736654226409e-14	-1.6309680141620664e-14
184	2.5593811177983428e-14	1.9772116960744635e-14	4.7941322877245765e-15	-3.73299796789241e-15	2.3493418815308927e-15	1.2859384962143255e-14	2.08924492831668e-14	2.2689309279826808e-14	2.8175213916533392e-14	3.060493391350642e-14	1.9566834980486138e-14	-9.278698618823641e-15	-3.434817556963652e-14	-4.549125020855664e-14	-3.603857589321113e-14	-1.814487360564552e-14	5.93419706053828e-16	2.7390884598420592e-14	5.49813043535953e-14	6.720213378919779e-14	5.373864132970606e-14	2.6413368720734026e-14	5.42545527283777e-15	4.94690737659137e-15	1.123943757499936e-14	1.2390637419394884e-14	5.079702851297601e-15	-1.289825430101173e-15	-4.9454473991002596e-15	-3.808446165693235e-15	-5.483027348679479e-15	-7.171397815859695e-15	-1.7415720646011193e-14	-2.396640119604765e-14	-3.232328426053741e-14	-3.0389505084301934e-14	-1.670242291505008e-14	2.4026069248469265e-16	7.825540067494016e-15	6.068741463632491e-16	-1.2124779375669345e-14	-2.3287382495075427e-14	-3.335673730319242e-14	-4.106769617539236e-14	-5.347313061631575e-14	-5.210242786768549e-14	-4.7717797599618844e-14	-3.639233348436348e-14	-2.7505740615200694e-14
185	-1.728933676640423e-14	-1.1717237498431639e-14	-5.717949610920831e-15	-1.2019874449479143e-14	-1.930682924566353e-14	-2.3244113364131556e-14	-1.6797303651270223e-14	-9.851138817515937e-15	-1.3662211501020139e-14	-2.6913261815061436e-14	-3.744583028124768e-14	-4.3634258663629346e-14	-4.8672549687734287e-14	-5.98186663676628e-14	-7.067817826650566e-14	-6.518571863535492e-14	-3.994659536096474e-14	-7.410816213692869e-15	8.965110689007369e-15	6.811503987982309e-15	-3.5692020862365624e-16	-1.0412695111336102e-15	-3.9697664360865275e-16	-9.454677333308725e-15	-2.423622961134579e-14	-3.509750156523342e-14	-3.3160053352131665e-14	-2.5384733675839703e-14	-2.2551082911652804e-14	-2.0797993184841506e-14	-1.7545510395506707e-14	-1.118873801661577e-14	-1.1426674147683869e-14	-2.017026733664749e-14	-3.4043067943354873e-14	-3.8353865750090266e-14	-3.524081717437524e-14	-2.869875603850428e-14	-2.634276320070723e-14	-3.0075244132018884e-14	-3.3929695881523156e-14	-3.588924368300488e-14	-3.592674208674318e-14	-4.2841957536550066e-14	-4.796279602078938e-14	-4.641708448743433e-14	-3.362272633498837e-14	-1.4578901818421687e-14	4.893862542772596e-15
186	1.1173688315512965e-14	1.5517798773429718e-14	2.5738188611469707e-14	2.852427260826728e-14	2.1535469651851108e-14	9.72596272167446e-15	9.573062293577713e-15	1.464907057278506e-14	2.3515040077588134e-14	1.8569675839220364e-14	4.835691469893446e-15	-1.1180978930914534e-14	-1.4717467847968323e-14	-1.3604363876049139e-14	-8.939632506099344e-15	-9.904806230902766e-16	1.3880074422209206e-14	4.331683180689724e-14	7.247396851011322e-14	8.582276888940085e-14	7.442325717020577e-14	5.056583845459611e-14	2.6013648447162514e-14	2.267226628286919e-14	1.9725089590995145e-14	1.3000840922623026e-14	-4.612796129364619e-16	-8.442061814583368e-15	-7.33337975476828e-15	3.5334875436589177e-15	9.939640467545252e-15	7.710299857581879e-15	-4.2476642390540415e-15	-7.501735746981319e-15	-5.93843016035506e-15	5.44871546602805e-15	1.800698549995789e-14	2.4767853712562187e-14	1.7909270245208866e-14	-3.640093612566566e-16	-2.2807546507085794e-14	-3.395840049413058e-14	-3.602444047144711e-14	-2.374788136523693e-14	-3.382139581183673e-14	-4.27472720205432e-14	-6.485141200809305e-14	-6.922921418282635e-14	-5.801813458130408e-14
187	-1.6507707690133877e-14	-2.0689739197575238e-14	-1.7267139576480206e-14	-1.1384077303836973e-14	-3.2058299923906468e-15	-4.339686961472403e-15	-1.2459814143404162e-14	-1.8720375315703283e-14	-2.4444779721827278e-14	-3.133747004017664e-14	-4.5696570097941994e-14	-6.053367358313709e-14	-6.87951912904399e-14	-6.658955993495925e-14	-6.029012990615572e-14	-5.547773792291688e-14	-5.2816355399678084e-14	-3.883018899626484e-14	-1.6375254194654175e-14	2.6218881860700492e-15	3.280743993082968e-15	-1.2157110779633306e-14	-1.9455412636982562e-14	-2.120379719619678e-14	-1.316066678670811e-14	-1.4362362286689688e-14	-2.421333174904623e-14	-3.127545828195941e-14	-2.196236969623197e-14	-4.786527349409218e-15	6.919319277501354e-15	3.593120908352369e-15	-8.596584128323095e-15	-1.6928723065457352e-14	-2.1497127617880422e-14	-2.4621356233299932e-14	-2.7962449955858056e-14	-2.785434686142689e-14	-2.2932875761819523e-14	-2.071119939782865e-14	-2.6181110452081166e-14	-3.255994482791913e-14	-3.035852098482861e-14	-2.898321918226989e-14	-2.3211412393707573e-14	-2.4543650286503036e-14	-1.9539319779944197e-14	-1.4245107833306682e-15	2.243750734739046e-14
188	-1.2773488912739013e-13	-1.258878614106682e-13	-1.0568780445607288e-13	-9.318952956981808e-14	-7.292816431764755e-14	-7.834726732044952e-14	-8.77994726823553e-14	-8.996187435093228e-14	-9.047831228191158e-14	-9.505844415759255e-14	-1.154124815810116e-13	-1.3588575856552836e-13	-1.5076900099226194e-13	-1.4465522122948914e-13	-1.3715247589137412e-13	-1.4175642550428172e-13	-1.5303296033783369e-13	-1.4978648898542468e-13	-1.259497575426134e-13	-9.335824746652835e-14	-7.548856546505322e-14	-8.088775403847322e-14	-8.545779510350555e-14	-8.569151510272655e-14	-7.013655917181576e-14	-6.029911818018222e-14	-5.939483394400614e-14	-6.358990243141007e-14	-6.160243446100085e-14	-6.103500561413803e-14	-6.493536520020864e-14	-7.073764020388478e-14	-6.983170533672267e-14	-6.4800973105732e-14	-6.079233121851685e-14	-6.477967199761906e-14	-6.45942180466069e-14	-5.6013400859840766e-14	-4.46353383228571e-14	-4.3367234384421185e-14	-5.4786266520430695e-14	-6.651190413364567e-14	-5.877730295383158e-14	-3.7313459882769315e-14	-1.1781743106358839e-14	7.111570557854244e-15	1.795028021457598e-14	4.1509752811271887e-14	7.956210629622712e-14
189	-5.3389214759734264e-14	-4.905585712457025e-14	-4.2353776804761526e-14	-4.628927865176238e-14	-3.9817545674539064e-14	-3.828135615958227e-14	-3.664271556794342e-14	-4.264209303774768e-14	-5.062484655362063e-14	-5.88332720651142e-14	-6.991043763302697e-14	-8.326111638639453e-14	-9.667617004486649e-14	-1.0028780927496801e-13	-9.834118879632864e-14	-9.460252894058884e-14	-9.042463215013174e-14	-7.923756102945733e-14	-6.35803157087044e-14	-4.839941283815983e-14	-4.181524750423963e-14	-4.092999297607836e-14	-4.044968958336986e-14	-3.4022643482126315e-14	-2.8592359905584166e-14	-2.836894949594647e-14	-2.9297716569839235e-14	-2.2901260374105634e-14	-8.88422177931188e-15	6.204809275660323e-15	1.222277108556534e-14	9.592139392346815e-15	1.6526811655289407e-18	-1.1880707786465825e-14	-2.6418890642507136e-14	-3.466415673733406e-14	-3.2532365663048684e-14	-2.1374001751218028e-14	-1.8360615696001415e-14	-3.117610161326418e-14	-5.266650376161335e-14	-6.120785999694825e-14	-5.606644257364053e-14	-4.4163177671371124e-14	-4.900968976776586e-14	-4.33398664017543e-14	-3.50781995967115e-14	-7.523433784099444e-15	2.48725897567578e-14
190	-1.2755867743047515e-13	-1.1984855036506197e-13	-1.1168248651652405e-13	-1.2181493856975124e-13	-1.1529997029597015e-13	-1.1748164116022032e-13	-1.2006902528549432e-13	-1.1776983418120567e-13	-1.2112238917255863e-13	-1.1826383460902866e-13	-1.2635583805998078e-13	-1.3926581603260087e-13	-1.5370198809251845e-13	-1.523739934260121e-13	-1.4937116509559506e-13	-1.5872793150241644e-13	-1.742065137740829e-13	-1.7866187802280416e-13	-1.6338551345685898e-13	-1.416753766965928e-13	-1.3270844806930697e-13	-1.4407186862865941e-13	-1.4326760639202713e-13	-1.40388030932686e-13	-1.2243727932738146e-13	-1.180807120773457e-13	-1.2549004622315147e-13	-1.3892130042109652e-13	-1.4368572619752634e-13	-1.4554431663345254e-13	-1.4600622983773377e-13	-1.4308081327849613e-13	-1.3025346522018999e-13	-1.159148996351762e-13	-1.0299090201706907e-13	-1.0070243113324138e-13	-9.379345766105123e-14	-8.522945331782424e-14	-7.641712912601014e-14	-7.870389900671335e-14	-8.293425828581622e-14	-8.285410421387923e-14	-5.992982106411252e-14	-4.692102328387317e-14	-2.9781010255260377e-14	-3.276251595545565e-14	-2.1831044924053812e-14	1.7202921210021409e-15	3.199680279208062e-14
191	-5.213171803463763e-14	-3.856546159306685e-14	-1.4376251969262528e-14	-8.299486263446826e-15	-1.6454575754798713e-14	-2.6101122134761226e-14	-2.5648157264417098e-14	-1.520818421537447e-14	-2.1234834165272095e-14	-3.868960208458053e-14	-5.525470630413559e-14	-5.868396753059126e-14	-5.283102480656355e-14	-4.811986059050753e-14	-5.0877590212230706e-14	-5.2156771884833385e-14	-4.360985521589763e-14	-2.5752412983262317e-14	-1.5144564059946018e-14	-1.2880372681678183e-14	-1.1951764056465075e-14	-9.435985007321647e-15	-1.6269835899695618e-15	-7.0557650597737665e-15	-1.1284093811945049e-14	-1.2865553980622733e-14	-8.476051837166063e-15	-6.819246029556485e-15	-1.1303273972308733e-14	-1.8722519628563172e-14	-2.0572352588002404e-14	-1.8693653313191893e-14	-1.8238456159439748e-14	-2.5771730997137054e-14	-3.122147968407627e-14	-2.8981043988940405e-14	-2.2066310192040415e-14	-1.8856098110853937e-14	-1.996896330437425e-14	-2.5700902455986792e-14	-2.765869897266233e-14	-2.7679477561765636e-14	-2.156931076725032e-14	-2.5045629361355256e-14	-1.7624620181290803e-14	-1.6017256426515482e-14	-1.5640149670529293e-16	1.9667485558047574e-14	3.802224823699784e-14
192	3.363144823656872e-14	2.763820482105369e-14	1.7918216303419412e-14	1.4113809233090034e-14	1.6501053199435392e-14	2.7040123449292492e-14	4.395707339231137e-14	5.056631276915034e-14	5.160807656032794e-14	4.132099683350985e-14	3.2134337783385604e-14	2.330563930862624e-14	2.1401322699480406e-14	2.1722736190018203e-14	2.3503811713624583e-14	2.8536785936703116e-14	3.512746036244406e-14	3.572209412278543e-14	3.107102717786659e-14	2.7174240857180263e-14	2.6566963248473557e-14	3.3383579346584226e-14	3.12740445267448e-14	3.540293783176438e-14	3.933233335135445e-14	5.147899524803407e-14	6.23545800330345e-14	6.498442567652795e-14	5.62052805107318e-14	5.3133353939039037e-14	5.940470329965746e-14	7.057835008372113e-14	7.218031251767264e-14	6.539422195114516e-14	5.984572908554681e-14	6.339821578809046e-14	7.240188121670671e-14	7.46280408748989e-14	6.917877049367334e-14	6.37827087681189e-14	6.105488429836382e-14	6.54116791230788e-14	6.100062924882931e-14	5.761613889172684e-14	4.1547755268790076e-14	4.4821149904329486e-14	4.417013902997453e-14	4.627705202877411e-14	4.5593849355800924e-14
193	6.232582593479633e-14	5.25477756588073e-14	3.7013157834217187e-14	3.671350705867463e-14	4.574818462622349e-14	5.109196407163505e-14	4.154948210013436e-14	3.1777937871796595e-14	3.062877356935878e-14	3.947074450360146e-14	4.1793448159204824e-14	3.671706317014646e-14	2.6073045351774358e-14	2.6256404139973555e-14	3.60431037166372e-14	4.0828145930627446e-14	3.272640855277565e-14	2.140956870287589e-14	2.1577871317962012e-14	3.362594251936485e-14	4.4989456102769116e-14	4.2107891485576e-14	3.6264084567186944e-14	2.9413494566902754e-14	3.0893374541114506e-14	3.204087436028498e-14	2.8333531702350047e-14	2.329388724561277e-14	2.680404412155334e-14	3.333767407177841e-14	3.8768176662311557e-14	3.831956707257346e-14	3.7802299037996827e-14	4.462326511175061e-14	5.439962349616522e-14	5.88052756303088e-14	5.6438037792846575e-14	5.5572781814135827e-14	6.00164903143063e-14	6.889006599048594e-14	7.511758215268045e-14	7.287044143747e-14	7.143204080717452e-14	6.821804674486641e-14	7.511832185394634e-14	6.980314736485715e-14	6.891693759063373e-14	6.76714066333626e-14	6.811648024419004e-14
194	-1.0916898230602788e-14	-2.212894147332831e-14	-1.3808300836497797e-14	-7.489246739457286e-15	-6.9255931951959026e-15	-2.0059106086744882e-14	-2.995831545425355e-14	-2.3162142762037475e-14	-1.4693068930585622e-14	-1.3113839406028649e-14	-2.7892565700013048e-14	-4.937870340903964e-14	-6.961383537339776e-14	-8.003597310646285e-14	-7.558164278517541e-14	-5.927394183929537e-14	-4.052351778691825e-14	-1.6556935158649288e-14	9.672171163282932e-16	6.149768082558579e-15	-3.178904235778039e-15	-2.229059447343537e-14	-2.69813424169769e-14	-2.8480353505107033e-14	-1.9053457578538472e-14	-2.3165986297511924e-14	-4.1052954549309676e-14	-6.217194056082603e-14	-6.341243796455116e-14	-4.5400263628169205e-14	-2.4348673577212583e-14	-2.1426194066269573e-14	-3.701290289692248e-14	-5.101023093164934e-14	-5.34610086472378e-14	-4.528366626129615e-14	-4.1822366722829747e-14	-4.374348401334793e-14	-4.357358053397662e-14	-3.676882731880937e-14	-2.3952736513171507e-14	-1.439439111673064e-14	-6.3281043445712916e-15	-1.991303377491727e-14	-2.685533120974001e-14	-4.0578448737087286e-14	-2.935493012122403e-14	9.975316403556928e-16	3.3926379174290767e-14
195	1.7735541684449087e-14	9.320879723230271e-15	6.699738267241571e-15	5.299143004596798e-15	6.590454059547511e-15	3.2514980763878016e-15	-5.640187454439116e-16	-2.0847245260144392e-17	-2.5076760314813815e-15	-1.0144244103848505e-14	-2.4814704614545622e-14	-3.955498705302214e-14	-4.9607568538047274e-14	-5.023515729447452e-14	-4.066888351145907e-14	-2.6182128140641417e-14	-1.0727280664584412e-14	4.7458394111125604e-15	1.7450809615320547e-14	2.1891675215407832e-14	1.7353215235578723e-14	4.287089148461162e-15	-2.1256584765910463e-15	-1.1198339842519782e-14	-1.6939627106275034e-14	-2.9901781010893474e-14	-4.6161157930913823e-14	-6.012445060931385e-14	-6.082874031137885e-14	-5.0032516123820224e-14	-3.674588327464984e-14	-3.1543351858235163e-14	-3.986436100937653e-14	-4.6038117362744274e-14	-4.633204638504811e-14	-3.27479215593589e-14	-1.704108959252771e-14	-6.251331785192866e-15	-4.6361946478409335e-15	-6.500539362843035e-15	-6.411170303601503e-15	-1.1108455395394747e-14	-1.3744666596570414e-14	-2.383698852512936e-14	-2.1727069078523265e-14	-2.6522602243934594e-14	-2.3563371748663316e-14	-1.8538015407121776e-14	-9.69218859582428e-15
196	5.322189503205011e-14	5.5852953267847606e-14	6.416870570325062e-14	6.517418780631523e-14	5.741036421781911e-14	4.491649900516193e-14	3.953705895519215e-14	4.509974971193782e-14	4.660553966778509e-14	3.661568047509666e-14	1.8258880970752126e-14	-1.8518805263895346e-15	-1.397358059676735e-14	-1.6914782410964234e-14	-6.3610894305605585e-15	1.6349892645761128e-14	4.3551718585580753e-14	7.13125463008855e-14	8.479953269654875e-14	7.729078950359533e-14	5.5050923248955806e-14	2.9457579435725e-14	2.312818822551255e-14	2.4407803333574158e-14	3.1006789588479604e-14	2.18025122415337e-14	-1.8665379506399034e-16	-2.3635846266701497e-14	-3.00191675020578e-14	-1.890562872523629e-14	-3.5222246138332643e-15	-7.209820855162647e-16	-1.3948979811201333e-14	-2.171199352967291e-14	-1.8711906992588135e-14	-2.8318097149826046e-15	6.772835320367391e-15	7.569429698180028e-15	5.2157837683695174e-15	4.022012934361276e-15	4.643408613772131e-15	-2.202689115058887e-15	-3.227675160363165e-15	-7.232985617351363e-15	3.3905703708382127e-16	-1.375918567426649e-14	-2.7557347155737115e-14	-3.200371946811903e-14	-2.042103795604568e-14
197	4.201823442020139e-14	4.4431290800831504e-14	5.0287279337119023e-14	5.748814874472582e-14	5.707191433506189e-14	5.6218632722190275e-14	6.016986185358546e-14	6.158488730077825e-14	6.115877917168037e-14	5.511711607130049e-14	5.748839186485074e-14	6.478143728660195e-14	7.234774194750714e-14	6.763845237463104e-14	5.83654896828301e-14	5.6153691172056354e-14	6.345537231196675e-14	7.103741441242217e-14	7.077353211602193e-14	6.360474797075442e-14	5.480632354658402e-14	4.671069325322392e-14	3.571117762802759e-14	2.5859606491697654e-14	1.8273164551349644e-14	1.1900416668747334e-14	3.3721343607824954e-15	-2.7976907542429426e-15	-2.1747048406391985e-15	1.2235049146430103e-14	2.5324407247497367e-14	2.6462339977817907e-14	1.502280898175388e-14	9.837721207464067e-15	1.1720292207462074e-14	1.5095777283477504e-14	8.207752866890925e-15	-4.384365492028494e-15	-1.2394774944784918e-14	-1.3636491785153928e-14	-1.8302669236066668e-14	-3.1792981933900255e-14	-4.768870965221882e-14	-6.002907733614679e-14	-6.89439051406796e-14	-7.333697613196654e-14	-7.925975593136043e-14	-8.052825122720275e-14	-7.883455236084386e-14
198	5.0292161711320714e-14	6.175141078755834e-14	6.91754178455145e-14	6.645870402464738e-14	5.863930252191342e-14	5.734931329716497e-14	6.37052731600258e-14	7.121082317859469e-14	7.316827155997003e-14	6.741937557192321e-14	5.608326002412742e-14	4.158367853168602e-14	3.1530187732893013e-14	2.6388207817459246e-14	3.406583900615137e-14	4.956218492084802e-14	6.636268641000855e-14	8.651609707026923e-14	1.0473313267355575e-13	1.1319720454323167e-13	1.0379844300693965e-13	7.350118086210647e-14	4.238390807766789e-14	2.337926710654534e-14	2.0028282315337555e-14	1.960399851949284e-14	1.487566521412683e-14	8.289078809059741e-15	8.503917632288717e-15	1.3924159437222756e-14	1.74979032183949e-14	1.4641274816161594e-14	7.064761491138883e-15	1.2237534981137626e-14	1.9777706977934167e-14	3.119505282683784e-14	3.639842616516596e-14	3.425315633807368e-14	2.1629720836993084e-14	2.5390956684663926e-15	-1.7007059038304903e-14	-3.242027148503136e-14	-3.8809288997214e-14	-4.267447606888843e-14	-4.5839654452471755e-14	-5.435699354304756e-14	-5.772142862465153e-14	-4.934106485120098e-14	-3.7410202679657404e-14
199	6.898113806558115e-14	8.847914762970099e-14	1.1099094388261411e-13	1.1505478903719154e-13	9.664917824882812e-14	8.301182961584365e-14	8.760439565461585e-14	1.0547450962749025e-13	1.1039925536360026e-13	9.790905977557082e-14	8.815133490771174e-14	8.778160567559566e-14	9.386230984807053e-14	8.530928555397904e-14	7.133893853660389e-14	6.830934816024482e-14	8.463131326139127e-14	1.1039951016479489e-13	1.2227670597223026e-13	1.1259159322540563e-13	9.120861391470497e-14	6.536434010154908e-14	5.020084648808976e-14	3.0451307296842695e-14	1.781647248184824e-14	4.54522088586528e-15	-5.876613484589886e-15	-1.2428107136480237e-14	-9.317124642205881e-15	6.604711101365953e-15	2.621972368224214e-14	3.6542692080334006e-14	3.1920598602197007e-14	2.5661066961650087e-14	2.3109946168834373e-14	2.9526509409073483e-14	3.447955060186927e-14	3.163320217837884e-14	2.383961607918328e-14	8.58143931117279e-15	-1.0513841507854718e-14	-3.32963266252215e-14	-3.784656878202074e-14	-4.0827476652379665e-14	-2.7946279158472003e-14	-3.971915367668118e-14	-4.806837691337388e-14	-5.0541525744121576e-14	-4.320538920545044e-14
200	2.831137953892145e-14	1.0052494049741461e-14	8.270170328590342e-15	1.7100099920812488e-14	2.474202887375582e-14	2.2258341104188132e-14	1.4630740261422685e-14	1.1682818553749203e-14	3.2756571973733935e-15	-1.1018165903823843e-14	-2.906974854025283e-14	-4.875089429300266e-14	-6.355103765497127e-14	-6.847297804809991e-14	-5.711586101309751e-14	-3.482398205935195e-14	-1.3544910541895164e-14	-1.0416952928628675e-15	3.765759207710166e-15	2.943327554389897e-15	-4.506370388626781e-15	-2.1644903764092784e-14	-2.9172661745389524e-14	-3.355808090632128e-14	-2.154186565287182e-14	-2.022593540454834e-14	-3.694055123452188e-14	-6.127149752167204e-14	-6.86879283884973e-14	-5.468738045162392e-14	-3.725788116602976e-14	-3.375944015066753e-14	-4.0615148892180893e-14	-3.678254397913122e-14	-2.3177692021021207e-14	-1.0230426729275816e-14	-1.2286330698200479e-14	-2.2529182854453836e-14	-2.4136900553851645e-14	-1.6548460682795047e-14	-5.1251478133634896e-15	-3.775703660945339e-15	-3.0908706495840446e-15	-1.9108676948486327e-14	-2.2544868380074773e-14	-3.7993380908676957e-14	-3.576523954715338e-14	-2.6598323242292635e-14	-1.6257156707462453e-14
201	-3.542139655280724e-15	-8.458127728439791e-15	-9.432235258858274e-15	-7.951509694567672e-15	-2.6061045794792988e-15	4.63954350656871e-15	1.2297337005890447e-14	1.1098527551724738e-14	7.992429565593712e-15	1.1611017422631505e-16	-8.524000145371594e-15	-2.59144452038258e-14	-4.602518068890137e-14	-6.486715358622866e-14	-6.917905499837145e-14	-5.619466990897062e-14	-3.4934264652254403e-14	-1.3180782769980578e-14	-2.177625245930277e-16	3.821644827708082e-15	7.505344403700166e-16	-4.208662209427457e-15	-9.782943508906882e-15	-1.098023583376553e-14	-9.011024950855664e-15	-8.780335902427305e-15	-1.1881476654273586e-14	-1.5741934685940286e-14	-1.9335728124307012e-14	-1.2471526360537187e-14	6.601852513724648e-16	1.3810267981392403e-14	1.6976678900346135e-14	1.1077158069899126e-14	-6.304417811321925e-16	-7.31539014477501e-15	-7.420604359667888e-15	-4.5863119788689555e-15	-3.032329579291636e-15	-5.87308989916501e-15	-9.18618019092234e-15	-1.2547306278493724e-14	-2.2836723991055756e-14	-3.968301336311992e-14	-6.255506588823687e-14	-6.698452286565077e-14	-6.453061890615249e-14	-5.085056567465671e-14	-3.524824387927042e-14
202	1.2292177137383809e-14	6.119096022331719e-15	5.806406856558726e-15	5.419375547876961e-15	7.77567245088038e-15	6.0781242520222594e-15	4.165346764136615e-15	3.2529318941964985e-15	5.280736816192761e-15	5.958100474457379e-15	1.8953594305669025e-16	-1.1434413187147114e-14	-2.4817239603106692e-14	-3.399428967255867e-14	-3.704029115819224e-14	-3.5115382606808966e-14	-3.2097414775508376e-14	-2.2121596233257973e-14	-1.0591724982196319e-14	-1.818434067176811e-15	-2.6802251616867407e-16	-3.556425907173976e-15	-6.621377150013137e-16	5.265363928004781e-15	1.3635259597828584e-14	1.1712201049404815e-14	5.171615931215351e-16	-8.329691353402259e-15	-2.5649244771304158e-15	1.6052180905620385e-14	3.548936003744362e-14	4.283778408688315e-14	4.112157999625531e-14	3.917885930309372e-14	3.9269254750445886e-14	3.6589639350976176e-14	2.657976879859907e-14	1.665958702609874e-14	1.555473807624651e-14	2.0007903261558297e-14	2.201293861622315e-14	1.9412329459632043e-14	1.6016653146749968e-14	1.2482915266676552e-14	1.0686050169281535e-14	1.044246718437478e-14	7.220484348376137e-15	7.87161003974343e-15	1.0273019783613703e-14
203	6.193108217080154e-14	7.300108215605053e-14	8.007250527914871e-14	7.952446785580928e-14	6.395328381906656e-14	5.6426569586660184e-14	6.155136484336377e-14	6.787633452840428e-14	7.003603217717777e-14	6.431734284958841e-14	6.83593206411039e-14	8.098298040860707e-14	1.0205092654670749e-13	1.103911580621265e-13	1.0641126477444051e-13	1.0136031836024421e-13	1.014624656096832e-13	1.068348792119097e-13	1.0460685802587708e-13	9.33906060065409e-14	7.71643058267489e-14	6.24753164039143e-14	4.6124058083352196e-14	3.161238384565777e-14	2.191079244401308e-14	2.481545178150884e-14	3.60203947374314e-14	4.654380744080783e-14	4.748067908572921e-14	4.481201321857177e-14	4.390038326067082e-14	4.669070571350507e-14	4.500187346347896e-14	3.430438413270592e-14	2.4330377724292357e-14	2.5897886813788396e-14	3.541152818652026e-14	4.250447272680245e-14	4.0734645286397154e-14	3.2251211448715024e-14	2.506229527885271e-14	2.2522491919533364e-14	1.7542057702521274e-14	7.327078099233203e-15	-4.55797831011556e-15	-5.781565419121024e-15	-4.134075235763984e-15	-7.590502091131766e-15	-1.8542006396708e-14
204	6.36905929272398e-14	5.157294529820091e-14	4.331956242355313e-14	4.897385062338154e-14	6.758443089783718e-14	7.580855252146132e-14	6.50152306624447e-14	4.70305476650091e-14	3.5249933220625305e-14	3.47579568470362e-14	2.855371756960878e-14	1.038929928168151e-14	-1.552049991195675e-14	-2.3187244524871722e-14	-6.242787701825968e-15	1.6824125764044326e-14	2.314534212028034e-14	1.2578836821911851e-14	3.8679609087013934e-15	7.705881086088376e-15	1.5133090165885495e-14	1.1215191713466632e-14	6.494107593993438e-15	8.396687074752818e-15	2.496930048765048e-14	3.778917572394139e-14	3.361987472675659e-14	1.9323372553575383e-14	1.900335281647922e-14	3.1385851881009264e-14	4.22303774320684e-14	3.6283887634724545e-14	2.1908232612462877e-14	2.1349753422585516e-14	3.3107972591203673e-14	4.4585724719244987e-14	4.0162552164726884e-14	2.9030600980590616e-14	2.424213417803258e-14	3.090336053901755e-14	3.7870594574367354e-14	3.385016396685435e-14	2.49412431914756e-14	1.4867338354421633e-14	1.4993510081296663e-14	8.811638410724517e-15	6.95240614855482e-15	8.12337190066704e-15	1.3138908507566418e-14
205	3.3595039849959394e-14	2.12096531963741e-14	1.4557518604676445e-14	1.7303853309058682e-14	2.3216252982979105e-14	2.891709741236355e-14	2.8388558008756726e-14	2.920041529662205e-14	3.2403474274486044e-14	3.6038291477708493e-14	3.176771813498318e-14	1.6127330090483786e-14	-2.8251396785338744e-15	-9.703666539628107e-15	-3.687027242642027e-15	4.311054086424224e-15	3.4657650490779687e-15	1.0088593273845795e-16	4.0022164508317303e-16	1.5137517210340772e-15	-5.9251827020891365e-15	-2.2482977662126037e-14	-2.47239183435909e-14	-1.480995736419067e-14	5.481713139246472e-15	9.4959498019731e-15	-3.612650050223363e-15	-1.5066181878994583e-14	-7.888463756394042e-15	1.0132939430031178e-14	2.315496956075989e-14	2.1814955554685736e-14	1.8940948407102508e-14	2.294612403510358e-14	3.401699442394354e-14	4.030637064925192e-14	4.1490207378323524e-14	3.82186368313463e-14	3.7046406528129736e-14	3.3913322430120065e-14	3.115816390618231e-14	2.8188789540011143e-14	2.845108830460881e-14	1.898144647174295e-14	1.3584745702814065e-14	1.8846139696505722e-15	1.1239290217844088e-15	2.0027992506465802e-15	-1.3703439325193634e-15
206	3.869466689856925e-14	2.777627900111017e-14	1.9431952140557662e-14	2.3655856872914156e-14	3.419113031269738e-14	3.8082707724921336e-14	3.5073594983222694e-14	3.2903858240439815e-14	3.7776007574402256e-14	4.5361046469153594e-14	4.3048726202206386e-14	3.5536949637677176e-14	2.400339097992348e-14	1.979181171840942e-14	2.178791560305469e-14	2.1631301889287667e-14	1.535419974954816e-14	1.0100847048443522e-14	1.307039945802351e-14	2.15778626718905e-14	2.6529331307774548e-14	2.3186264013550514e-14	1.8257562846426505e-14	2.1899470106972843e-14	2.995174309195742e-14	3.678675302928334e-14	3.6477231340153105e-14	3.415397167924951e-14	3.886709837392056e-14	4.6029812328862685e-14	5.0260167011724486e-14	4.801402874987439e-14	4.348006377053588e-14	4.5736416314019795e-14	4.911026591205792e-14	4.932562800778802e-14	4.248753230151948e-14	3.80396797641362e-14	3.913332797679021e-14	4.951184151531909e-14	5.80087293252406e-14	5.8598954438173e-14	5.2004791775790945e-14	4.9419514530797415e-14	4.937173693884121e-14	5.1827036575015875e-14	5.0900280487369036e-14	4.8249361198151223e-14	4.4089568401979366e-14
207	-9.100621275146606e-16	-5.916205327752809e-15	-1.4631880207844773e-14	-1.4225679267336827e-14	-4.632184107471306e-15	8.94972171738194e-16	2.2846331356085975e-15	-6.2066713157209665e-16	2.36540223318444e-16	6.721303886367335e-17	-6.092171258596632e-15	-1.2217778585881164e-14	-1.3461006689802954e-14	-6.696459056534762e-15	2.595191482226843e-17	-2.7014060161342386e-15	-1.3408687578791902e-14	-2.2063071802649745e-14	-1.9327859098857684e-14	-9.386161692954685e-15	-2.881528902443992e-15	-4.549094096801546e-15	-1.4829202098848064e-14	-1.6452072571163093e-14	-1.7921892822853595e-14	-1.8662179879944125e-14	-2.2630533259882595e-14	-2.5139666647269638e-14	-2.0541586034052028e-14	-1.0831415727458273e-14	-3.550999184654577e-15	1.6599607455499767e-16	3.0051971293544646e-15	1.309983342075537e-14	2.3062594278398762e-14	2.5694517704056988e-14	1.925416977736881e-14	1.6609703928221658e-14	2.080900680781385e-14	3.236843417247385e-14	3.672635521272209e-14	2.961735962304411e-14	1.7427761561565066e-14	2.1718034318353295e-14	2.6025588961141052e-14	3.3200720484457376e-14	2.4739769928973884e-14	1.2151331021865677e-14	6.198876432510159e-15
[truncated: 152 more columns]
