# Supplementary material for: Neural dynamics of phoneme sequences reveal position-invariant code for content and order
Source: Nat Commun. 2022 Nov 3;13:6606. doi: 10.1038/s41467-022-34326-1 (PMC9633780; doi:10.1038/s41467-022-34326-1)
Supplement: Supplementary file 4 — Source Data [file 41467_2022_34326_MOESM4_ESM.zip › source_files-sept/sup_fig18-fig45/supp_fig35-suffix_coefs-.csv]

	t0	t1	t2	t3	t4	t5	t6	t7	t8	t9	t10	t11	t12	t13	t14	t15	t16	t17	t18	t19	t20	t21	t22	t23	t24	t25	t26	t27	t28	t29	t30	t31	t32	t33	t34	t35	t36	t37	t38	t39	t40	t41	t42	t43	t44	t45	t46	t47	t48
0	-1.6748073574824756e-16	-2.1077272577672706e-16	-2.3830828465236353e-16	-2.2009720487118508e-16	-2.2478036973648743e-16	-2.5457819470792604e-16	-2.4147698277160174e-16	-1.72857155727142e-16	-1.0938462858108281e-16	-9.065110960378269e-17	-4.585297325685115e-17	9.70134455262845e-17	2.8205533934441443e-16	3.4234740768761396e-16	2.0327354109793442e-16	-2.467034798039144e-17	-1.6534934469952363e-16	-2.4329991340031694e-16	-3.412351252796968e-16	-4.870722508928586e-16	-5.35467526313428e-16	-3.91413318708887e-16	-2.77590265437525e-16	-9.390809619368036e-17	-2.2057066416357187e-16	-3.105091891963926e-16	-2.5286600446854686e-16	-2.632028220694877e-17	1.7073804394995841e-16	2.710839580126567e-16	2.7580813696833564e-16	2.9038562503699094e-16	2.2351181064164736e-16	1.625260899581994e-17	-3.2891935394159414e-16	-6.349762654189172e-16	-7.586510223442474e-16	-6.987938671621525e-16	-5.602614448208887e-16	-4.677172515732357e-16	-4.462340150321726e-16	-4.4193631480567187e-16	-3.562397485541478e-16	-2.7072910635863855e-16	-2.0037503442592163e-16	-1.9190651641918013e-16	-1.8060632317424746e-16	-1.9302793337679243e-16	-2.9759851321093404e-16
1	3.317290473323599e-16	1.951235539790674e-16	1.2169907732772777e-16	1.1150577308646105e-16	1.209535401930357e-16	1.68444403889244e-16	2.58789282082893e-16	3.495376224438633e-16	3.761235937668255e-16	3.7551282153620376e-16	4.109213564799766e-16	5.214686913425369e-16	6.409358495420914e-16	6.769760174410893e-16	6.053143527181989e-16	4.862125585658682e-16	3.693909390020725e-16	2.443178812958399e-16	7.825597966621821e-17	-7.699805231535098e-17	-1.3948098230690122e-16	-9.275052472822676e-17	-1.3267397024925694e-17	1.0324109943630354e-17	4.6209206582672817e-17	1.4175068215559512e-16	2.743342784767762e-16	3.406866260572535e-16	3.3842964411523523e-16	3.593813672168603e-16	4.737843385593515e-16	5.905232351389818e-16	5.729943229076972e-16	3.661248818936695e-16	1.3058368804588094e-16	-7.918056624106976e-17	-1.3841776228276057e-16	-1.650415356572032e-16	-1.7763455830040335e-16	-1.592069867018442e-16	-8.433352286236406e-17	1.2230994743612658e-17	9.775701893815112e-17	1.1854214221525973e-16	1.1353745480945416e-16	1.1828771115868498e-16	9.15387342427608e-17	2.954503126074915e-18	-1.4490736951376717e-16
2	4.950152401371047e-16	2.7185483710537074e-16	2.905169379534357e-16	5.063865116152331e-16	6.859418591825254e-16	7.162512949244573e-16	7.007015486987179e-16	7.495085243998317e-16	8.469989306943108e-16	9.056710071265128e-16	9.218186026786398e-16	9.300605263423368e-16	9.084974362546735e-16	8.615919520210041e-16	8.627760038941109e-16	9.841570770420135e-16	1.1338835977934724e-15	1.1096099739901152e-15	8.575318847789793e-16	5.335438004671091e-16	2.8333584565003025e-16	1.1415329845694265e-16	1.7288480017137e-17	-5.9873288346614274e-18	2.0463125565559255e-16	4.463746213767298e-16	5.081482599186241e-16	3.627664785578779e-16	2.7726237558506585e-16	4.185151647392012e-16	6.847518516734272e-16	8.410198049263771e-16	8.455815303263995e-16	7.955271757450084e-16	7.1606792791437e-16	6.165926772074788e-16	4.432136239031329e-16	3.928070641031542e-16	5.456072801159881e-16	8.280522722347743e-16	1.0797450825499776e-15	1.2689239083049353e-15	1.4284137793181244e-15	1.5212027183439284e-15	1.4413800483009182e-15	1.2127694436291494e-15	9.632254592423623e-16	8.631763015611204e-16	8.567366511565763e-16
3	2.8564983253339006e-16	1.96398465130334e-16	1.255203185549028e-16	1.3774129192899746e-16	1.4382396722706792e-16	1.5503603941327767e-16	1.967193803925333e-16	2.5915684283905753e-16	2.895370177288269e-16	2.9798169360749825e-16	3.0934358576454334e-16	3.779588129960756e-16	4.756849341022851e-16	5.543554836213346e-16	5.701212231856521e-16	5.400784180643083e-16	4.82955157042155e-16	4.107247034559814e-16	3.070856139055262e-16	1.9723982416481788e-16	1.0371799082768833e-16	5.639007844119415e-17	1.2789783275004298e-17	1.738856546693961e-17	6.225276257794686e-17	1.1213974894139696e-16	1.0591313182767741e-16	3.851012698824354e-17	-1.2778525928535944e-17	2.7582665524716434e-17	1.4881742039821562e-16	2.562891669322933e-16	2.9516610230684675e-16	2.603447646098122e-16	1.598532979751136e-16	1.0690259232432242e-16	3.2018176712029444e-17	3.408332470537501e-18	3.485014234364693e-17	1.5449710599142734e-16	3.2053847432755466e-16	4.928805110228716e-16	6.125838401328846e-16	6.131194846017318e-16	4.993795872642401e-16	3.5366078946059843e-16	2.560087173597361e-16	2.347689494991029e-16	1.901894979231657e-16
4	4.838298890757341e-16	2.8940521656479236e-16	1.5807196083140421e-16	2.4320099763855805e-16	3.8549028491610146e-16	4.601710869930797e-16	4.695310958802371e-16	4.958653305210621e-16	5.379305612337435e-16	5.851840314862814e-16	5.753452301899123e-16	5.211904280123079e-16	4.443597100998791e-16	4.0612112206489916e-16	4.549216086157042e-16	5.838298323097773e-16	6.974395974624076e-16	6.790593354792188e-16	5.046610413552401e-16	2.902882296733774e-16	1.458595000763484e-16	1.3100022910866302e-16	-5.493486704819545e-18	1.7643275881063622e-16	2.275103865482172e-16	3.214347099319264e-16	3.1603824438175834e-16	2.785274138716652e-16	2.414552292539179e-16	3.2243756687422836e-16	4.732764321127074e-16	6.146647860609186e-16	6.38539422888914e-16	5.279199632106886e-16	3.676510813738619e-16	2.53504617364579e-16	2.477117632774048e-16	3.339382811220976e-16	4.604663054315152e-16	6.236566037558927e-16	8.367889272800899e-16	1.0800542682338419e-15	1.22854211259092e-15	1.191450049157914e-15	1.0213225246054904e-15	8.55250032406325e-16	7.479577161993692e-16	6.837156023160067e-16	6.280976741357032e-16
5	1.2780939657304148e-16	7.01744095743737e-17	-3.212304203511553e-17	-2.3357312275740073e-17	5.389090448373473e-17	1.875051239705436e-16	3.017133165686441e-16	3.1616778049740157e-16	2.274662275719906e-16	1.2645321183759133e-16	1.0027133528814974e-16	1.7075748063015888e-16	2.501864738829883e-16	2.8639191106133367e-16	2.910889420692433e-16	3.20093054862399e-16	3.6536224783686015e-16	3.4021785805304265e-16	1.6446380182449902e-16	-1.0031386224039265e-16	-3.0930810932279253e-16	-3.6019552406686707e-16	-2.5135449952621824e-16	-2.47552313097216e-16	-1.8745157551419724e-16	-7.87397502440654e-17	1.2434593986791733e-16	2.8463808729627916e-16	3.2798772056436874e-16	3.121077847595732e-16	4.044522238707281e-16	5.916783259822921e-16	6.876613400445305e-16	5.37582384625997e-16	2.3028655048004027e-16	9.976283932836e-17	1.7792903553164715e-16	3.79238543642819e-16	5.2224652370964e-16	6.043131639409893e-16	7.2963397543569e-16	9.630257860749517e-16	1.1704954089725631e-15	1.237024096473922e-15	1.1015504037817718e-15	8.311898298771494e-16	5.891585860714551e-16	4.772867136778587e-16	4.802035489819969e-16
6	1.3104697965245893e-16	1.0204525574443403e-16	7.608702214615231e-17	1.067714571876381e-16	9.512903772751602e-17	7.195748256003599e-17	8.687940086529943e-17	1.8408624904354107e-16	2.691246174661122e-16	3.1613618213299173e-16	3.2977954375673864e-16	3.7282044516079227e-16	4.321951224353001e-16	4.4020911982717055e-16	3.5843055146382064e-16	2.2885206858755957e-16	1.2616170366649533e-16	8.637795674734681e-17	6.832627940183783e-17	4.865880740442252e-17	3.54176173611438e-17	7.812323220376714e-17	-1.05297475663861e-16	1.746750991060519e-17	-8.173761123292939e-17	-7.758345222330509e-17	-4.164594021142818e-17	9.098690526136735e-17	1.9647864871633468e-16	2.9710899011173623e-16	3.7375619425400765e-16	4.662910860816844e-16	4.978166623783919e-16	4.0383991824532376e-16	1.6046425161762994e-16	-4.154149080107262e-17	-1.0426609558342362e-16	-3.2769928274611898e-18	1.0553866088051805e-16	1.2593994196288077e-16	8.775574489496476e-17	1.235057628491354e-16	2.5006146129604975e-16	3.2004676167812846e-16	2.757468280237416e-16	2.2790399485169754e-16	2.6376449674736433e-16	3.6897628323097154e-16	3.9074000990425887e-16
7	2.6460287244403197e-16	2.057369162261527e-16	2.1718899894122638e-16	2.697901292243641e-16	2.9521689125596276e-16	2.8425481497014063e-16	2.8787131600060605e-16	3.6134121483228023e-16	4.1513377690258845e-16	3.9876295100866443e-16	3.637044134136646e-16	4.2157842588999487e-16	5.77992760639427e-16	6.571782750903735e-16	5.358890033595906e-16	2.9421095072248075e-16	1.371496201192134e-16	1.0118740943389836e-16	8.804109331004936e-17	-1.5485804788505674e-17	-1.3095251623745975e-16	-1.5111662220807965e-16	-2.797051202354464e-16	-6.833523001471152e-17	-1.9791637208503304e-16	-1.8128205821821467e-16	-7.419944697007892e-17	1.6526695231851935e-16	3.344237411825142e-16	5.141350844482363e-16	7.185071879500889e-16	9.289329932603806e-16	9.312503848021651e-16	6.368207502618932e-16	1.888865577225706e-16	-1.914664909617273e-16	-3.0653625330156653e-16	-2.6509699584056907e-16	-2.0810399437931686e-16	-1.75137491086058e-16	-9.703241960836327e-17	5.661813935158048e-17	2.7294021286628766e-16	3.7343375218352833e-16	3.434264107494024e-16	2.4286990422410107e-16	1.3248514739090014e-16	3.8892738131327954e-17	-8.457882444263499e-17
8	3.037042533084772e-17	6.99060673323746e-17	8.547378713244452e-17	1.0786327647508247e-16	1.3102778816572878e-16	1.4825013373386054e-16	1.4246482791835362e-16	1.4338295159887574e-16	1.715178703633478e-16	2.3880814737494984e-16	3.0868961620284837e-16	3.136924093618737e-16	2.5428195743970672e-16	1.560188639653282e-16	6.124038965848228e-17	1.479750375715835e-19	-2.190514241273958e-17	-2.2113296146251342e-17	-2.929552836199305e-17	-4.3554067347769334e-17	-2.8702725739050144e-17	-1.3258816637760388e-17	-5.1723338988431294e-17	-4.777491842198279e-17	-2.13983014383568e-16	-3.5979945808913626e-16	-3.822337025856602e-16	-1.8507122446227387e-16	9.19399788124175e-17	3.029555893796414e-16	3.725070793926769e-16	3.9716117434210264e-16	4.3266238806884777e-16	4.232964213889213e-16	2.2879982193269973e-16	3.1456598012015464e-17	-8.157838223307461e-17	1.755711079310864e-17	1.8429443176330513e-16	2.58572657429301e-16	2.26669261908629e-16	1.906774908043887e-16	2.521339854443639e-16	3.2827288977214885e-16	3.26870096510452e-16	2.5201848295669024e-16	2.2903112298200687e-16	2.8651951959797154e-16	3.0362631871333605e-16
9	5.060425011361934e-16	2.4077703579174126e-16	7.28428034299875e-17	2.0029343128602942e-16	3.8897067327949887e-16	4.534628029457614e-16	3.9602172101798695e-16	3.789822027608007e-16	4.429769098423113e-16	5.776336710039756e-16	7.053188114951882e-16	7.862702684279184e-16	7.662498935248108e-16	6.569955837598888e-16	5.723890658882037e-16	6.302002390869686e-16	7.660441084617995e-16	7.547522498415129e-16	4.911619588974323e-16	1.3066516729373552e-16	-7.626585549943168e-17	-3.0202521034352785e-17	-1.17785213010601e-16	1.3874403375362886e-16	5.803343227318948e-17	6.680021650669118e-17	6.928229695128495e-17	1.6926656267593518e-16	2.5951222404490766e-16	3.996314384849377e-16	5.348296519277048e-16	6.53646289151391e-16	6.688004859879809e-16	5.411473020538218e-16	2.3388047762437785e-16	5.890363988523864e-18	-1.1450210730809864e-16	-3.8570773090139435e-17	1.1187927418681816e-16	2.707649657160713e-16	4.17243519551074e-16	5.81715958225526e-16	7.425174708339517e-16	7.635615902000576e-16	6.329565624456757e-16	4.3660409990022313e-16	2.967343238267368e-16	2.2839241412817036e-16	1.2298879005208454e-16
10	4.898060637516517e-16	2.7921251649659017e-16	1.900896645895304e-16	3.289181382525785e-16	5.168594220062699e-16	6.28057178967468e-16	6.277729602229207e-16	6.150502738259447e-16	5.916596641115551e-16	6.247204694072928e-16	7.240260198847479e-16	8.548960211774793e-16	9.273802040302255e-16	8.730422160703251e-16	7.498198462705753e-16	6.763311974354533e-16	6.698106208997456e-16	5.580978328501393e-16	2.8127975010071634e-16	-3.3869206745324016e-17	-1.5174903792837272e-16	-1.223186604146626e-17	-8.549322129794068e-17	2.302163695109167e-16	8.720590869313565e-17	1.2002421946046303e-16	1.9066287776911144e-16	3.736453244696023e-16	4.750632997994548e-16	6.611826238401379e-16	9.41722856073722e-16	1.2472151606931919e-15	1.2878208448491177e-15	9.441931595174164e-16	4.111810838484278e-16	-2.608070859255486e-17	-1.3792196094016756e-16	-8.462326364292046e-17	-7.441145779224869e-17	-1.2202084229939906e-16	-6.304067752850562e-17	1.742408691703615e-16	4.927803376524279e-16	5.915745000779622e-16	4.839869734448833e-16	3.265878978597902e-16	2.827284050851427e-16	2.8912391291081843e-16	1.721288900471421e-16
11	5.408686916169614e-16	3.2494838941394377e-16	2.1889037265727914e-16	3.3483054615209123e-16	5.571435653665532e-16	7.630464849660563e-16	8.485733131160976e-16	8.434040118119894e-16	7.714871198369396e-16	7.355347959065263e-16	7.535624644611684e-16	7.799727583088575e-16	7.459109707463007e-16	6.8316828281474705e-16	6.920505684249742e-16	8.035873599423577e-16	9.143043589726764e-16	8.969037256885099e-16	6.94644461377451e-16	3.803904692591667e-16	6.826073540916694e-17	-9.080404363425589e-17	-3.436231085177122e-16	-1.6398229288704096e-17	6.448093761250573e-17	1.7569292808796297e-16	1.632185229473091e-16	2.3278838213019934e-16	3.5775597456516474e-16	5.882752307856215e-16	8.168436938783791e-16	1.0056272610564163e-15	1.0343165059522502e-15	8.548045623292095e-16	5.656806928829427e-16	3.0840146593291704e-16	2.803282118371968e-16	4.731658301466366e-16	7.087697486552244e-16	8.737049011821729e-16	9.684115130235597e-16	1.0882667325876038e-15	1.2052208256550495e-15	1.223407715249958e-15	1.1131644439706086e-15	9.740481467315077e-16	8.093474708846439e-16	6.620516779051794e-16	5.3857756867449e-16
12	5.011266951550274e-16	4.0197823198769356e-16	2.993931600458945e-16	3.085620477383226e-16	3.6974509551355066e-16	4.641053933893504e-16	5.171808602104455e-16	4.849477779243094e-16	3.5091902043145507e-16	2.575394464143461e-16	3.1878057433456636e-16	4.871780331643072e-16	5.650807229206509e-16	4.739067276767096e-16	3.5488379520559847e-16	4.011525786859093e-16	5.828622732951895e-16	6.801359545008068e-16	5.153981526878095e-16	1.8968280468855958e-16	-6.892678656210337e-17	-1.1360693924158e-16	-3.1409082326929764e-16	-2.0197877521277095e-16	-2.966577813507663e-16	-2.567478341099345e-16	-1.8799516483953352e-16	-3.2673448233538396e-17	1.3778636466382994e-16	3.849272045673509e-16	6.379283799270867e-16	8.08811733202926e-16	7.782132436372023e-16	5.897991687693175e-16	3.368349261942307e-16	2.8334714571456404e-16	3.4023902270915923e-16	5.290957902413961e-16	7.300980358908659e-16	9.179972377200638e-16	1.0709431232716111e-15	1.2073466359325302e-15	1.2816213111006224e-15	1.255971784162988e-15	1.1277460294588682e-15	9.60598146081836e-16	8.567819256648568e-16	8.24114064999963e-16	7.780038727990401e-16
13	1.7365816994636565e-16	1.18816856147729e-16	3.973887592178891e-17	-3.903900629851193e-17	-7.29751913754376e-17	-5.795228617608414e-17	-3.1944313255254606e-17	-4.930757546612174e-17	-3.0527602064441354e-17	1.0193773992977397e-16	3.4839329293261263e-16	5.271554959653016e-16	5.278734092464218e-16	4.1762079615953917e-16	3.5811601997816454e-16	4.038362248957211e-16	4.366186629019312e-16	3.2819063449848937e-16	1.2949690672617513e-16	-1.74131989246282e-17	-2.1907508769670774e-17	4.6856312066623155e-17	1.2090680675330532e-16	1.6690559561018067e-16	1.9565179936670994e-16	2.1570739545397632e-16	1.8248316627497694e-16	8.014679109003772e-17	2.3695765772058584e-18	2.694034116736444e-17	1.1467301556161446e-16	1.468564053673842e-16	6.635629176626665e-17	-4.9182219857601997e-17	-3.049844909183766e-18	1.6748299977362452e-17	6.064515894508446e-17	-1.4002582713473643e-17	-8.979261592375731e-17	-7.459409805770044e-17	7.49220466072001e-17	2.196604254783141e-16	2.979241731474322e-16	2.719460246099801e-16	2.514100612758588e-16	2.305598350573619e-16	2.3260984584866985e-16	1.1195233456783702e-16	-1.1939123803585056e-16
14	2.5005185808936794e-16	2.1515049495569936e-16	1.4928974684077056e-16	8.761116841350347e-17	1.201828102418571e-16	2.332364266210223e-16	3.3122187466195367e-16	3.3449924662467116e-16	2.62219259393507e-16	1.9762411788188987e-16	2.122197501531274e-16	2.453816029545826e-16	2.1937166257471738e-16	1.3764250581899103e-16	1.1050395924070728e-16	1.9917406106695136e-16	3.228076994537207e-16	3.157090791607349e-16	1.4011298413433484e-16	-9.579427672834697e-17	-2.2441444577998925e-16	-1.9008071113233927e-16	-7.044556441380823e-17	1.2116057222605156e-16	2.2071240364237127e-16	3.0373472947662983e-16	3.4646010338535116e-16	3.6453448373547654e-16	3.7211783156653006e-16	4.489759648279378e-16	5.865865493210483e-16	6.93707785191453e-16	6.45547513599323e-16	4.681652966505123e-16	3.508975958062046e-16	3.7220032926384413e-16	5.323318373239244e-16	6.521922419432955e-16	6.662455862451279e-16	6.7952835555813755e-16	8.521661663565074e-16	1.1609571240893372e-15	1.3776711611185891e-15	1.3656964651071547e-15	1.1806797778625515e-15	1.0113538382487868e-15	8.982414475462427e-16	7.915742498363437e-16	6.535384646589009e-16
15	-6.136201541163225e-17	-8.986100072178506e-17	-6.762037717802236e-17	-6.541743973407339e-18	-1.1099070475890792e-17	-8.099152733742122e-17	-1.8034273233693218e-16	-2.298562199648194e-16	-2.3448242815214547e-16	-1.8092102697731524e-16	-9.258926271639919e-17	-6.7340030750687085e-18	5.546776463013512e-17	1.1239790248036865e-16	1.776772579096272e-16	2.1982441313877429e-16	1.8447587498556064e-16	3.863253040258858e-17	-1.3389484278403495e-16	-2.560871535489164e-16	-3.1888832134228297e-16	-3.2309303862274366e-16	-5.822306409049456e-16	-3.070557703890759e-16	-2.8159623269193594e-16	-1.716590940094282e-16	-2.346490481505894e-16	-3.1069498572688678e-16	-3.8273746543343336e-16	-2.7963785735639303e-16	-1.1458177391305494e-16	-4.0409831019746534e-18	-4.958498008415708e-17	-1.6687632181977166e-16	-2.6993672237722864e-16	-2.6774409172856985e-16	-2.7159095744850214e-16	-2.52574470416669e-16	-1.8034371842608036e-16	3.0135900533390095e-17	3.074028519713466e-16	5.161162388976021e-16	5.643170639541082e-16	4.930514162276958e-16	3.906900970976231e-16	3.3157013752003066e-16	2.2514223021147683e-16	6.061270947604268e-17	-1.5711056111518905e-16
16	-4.0758854132629463e-16	-3.539715439347845e-16	-2.5390603125965683e-16	-2.2561043057061776e-16	-2.2069978851173273e-16	-2.4197078206000166e-16	-3.255134321799396e-16	-4.3635911328736514e-16	-5.609144321777869e-16	-6.7708493366024375e-16	-7.588169915453038e-16	-8.368255022344027e-16	-9.280205222538112e-16	-9.987360462288892e-16	-1.018744369753581e-15	-9.779841357516494e-16	-9.171294364787808e-16	-8.91499125539102e-16	-9.193284562242811e-16	-9.797485648018216e-16	-1.0300360642594931e-15	-1.08487076221114e-15	-1.0546914018506966e-15	-1.1222264836400524e-15	-1.2130844839325968e-15	-1.326032002039712e-15	-1.3943683419483986e-15	-1.4019434006101305e-15	-1.373261719535466e-15	-1.3579592996356822e-15	-1.3898766404015259e-15	-1.3890837203748803e-15	-1.4071128897136458e-15	-1.4358918912322264e-15	-1.3863413133212323e-15	-1.397774279689955e-15	-1.3403261760805692e-15	-1.345233296535585e-15	-1.3934973686807318e-15	-1.4796199936595928e-15	-1.5576220052200067e-15	-1.652409130494491e-15	-1.752870124562123e-15	-1.868697836003043e-15	-1.979240168404511e-15	-2.034188477205812e-15	-2.0782776787445937e-15	-2.1230133781634063e-15	-2.1322090741578123e-15
17	-8.244742589049683e-17	-9.35527310389128e-17	-2.0387707568658167e-16	-2.3137699512241225e-16	-2.1920877968872608e-16	-1.7516806919441453e-16	-1.154534813309294e-16	-1.3634428897276658e-17	1.0147132604876395e-16	1.8499215239317328e-16	1.8603982625936732e-16	1.635124885290844e-16	1.855808189388505e-16	2.36855989796474e-16	2.3406986233979315e-16	1.4961487874211057e-16	6.19527972872726e-17	3.056400830741097e-17	3.400792426719057e-18	-7.799695442953682e-17	-1.6378272233237342e-16	-1.5477118450270606e-16	-1.0574570706504665e-16	-4.949189409833156e-17	-1.4336021228497948e-16	-2.072065077200992e-16	-1.0740474480303107e-16	1.5614438688317093e-16	3.9510998031691883e-16	5.156165940032321e-16	5.627717662373631e-16	6.405608721402954e-16	6.417994916015733e-16	4.570240789482555e-16	5.843405252050241e-17	-1.980760545193516e-16	-2.683875828143297e-16	-1.4008589059402104e-16	-7.243707459739845e-18	4.1306810745795905e-17	3.9601527609009355e-17	8.798008103064503e-17	2.1989633450001685e-16	3.1754871769236125e-16	2.9883909159774084e-16	1.696512413503338e-16	3.41606175569346e-17	-2.5148222338078903e-17	-4.243561265271705e-17
18	6.189862637353307e-16	4.858062957755748e-16	4.771666936080702e-16	5.9299399781115e-16	6.36420220601328e-16	5.973348001734602e-16	5.668537949505503e-16	6.333169624498258e-16	7.273297149327282e-16	7.837610964802119e-16	7.73407301113784e-16	7.493535594956022e-16	7.131726274344974e-16	6.64218237179559e-16	6.161890612210538e-16	6.307383770863272e-16	7.096970886787206e-16	7.610648621656237e-16	6.674080273404774e-16	4.4261457652262384e-16	2.1630424162377885e-16	1.2162758937920254e-16	-1.3810855502768056e-17	1.0983009603741117e-16	8.831260734859459e-17	1.6366104091532565e-16	2.851391263641706e-16	4.723572316351409e-16	6.004360551136113e-16	6.852965703541902e-16	7.591147019436137e-16	8.723865550839003e-16	9.462789044446337e-16	8.803592798659869e-16	5.796566481215258e-16	3.709098014699526e-16	2.470266892552976e-16	3.5967969846357024e-16	5.570452372069943e-16	7.577972510701709e-16	8.995609787582673e-16	1.0013881316550801e-15	1.0296206110600463e-15	9.28656805874895e-16	7.674089935124071e-16	6.741783366711848e-16	6.780592125676431e-16	6.633273698119335e-16	5.003561262187388e-16
19	4.248467682580581e-16	3.448372895958016e-16	2.531531134042199e-16	2.553560636742067e-16	3.0102636093929426e-16	3.6255859310163397e-16	4.1453790266406173e-16	4.398106030881401e-16	4.462341359118339e-16	4.465343873058063e-16	4.669940190661955e-16	5.158970460459011e-16	5.550495590090063e-16	5.382505194327128e-16	4.669159619201244e-16	4.020147764444078e-16	3.865847028064613e-16	3.8552275257299e-16	2.930445473323266e-16	9.762866609635093e-17	-8.77826897496168e-17	-1.5260272696051164e-16	-7.580065025619906e-17	-1.2035319096798456e-16	-1.9843212426778595e-16	-2.820351952543731e-16	-1.971730158405027e-16	3.669381222892252e-17	2.755967974202987e-16	3.782306611742426e-16	4.0677737687087796e-16	5.019242209756996e-16	6.24275646319959e-16	6.168325991198898e-16	3.298762307453134e-16	7.84361798908287e-17	-3.261936205617534e-17	1.404783519115583e-16	3.9371876530675255e-16	5.263837468553144e-16	5.350373103019504e-16	5.71735678925724e-16	7.103514033077767e-16	8.146205798218494e-16	7.477007037473649e-16	5.209618391958459e-16	3.9707075418029683e-16	4.095329471861994e-16	4.40801438489113e-16
20	3.3150095362496785e-16	1.7011409999217716e-16	9.669337297723602e-17	2.0416897918851852e-16	3.173945001604007e-16	3.7391026302864537e-16	4.087143644313685e-16	4.767954641584807e-16	5.280140919244693e-16	5.522908635771492e-16	5.783835681227905e-16	6.496067802900933e-16	7.071153598463762e-16	6.892057693424829e-16	6.219899317392794e-16	5.900756855875674e-16	5.952210286189301e-16	5.165268444178762e-16	2.945407440575266e-16	3.4063138735095596e-17	-9.24848576957893e-17	-3.638221527945205e-17	-1.0178728709395701e-17	1.2278890565740063e-16	6.600057141074387e-17	4.0877461752914215e-17	5.914830014495128e-17	1.8624056198052976e-16	3.6781628530427904e-16	5.836388815474042e-16	7.696354130985139e-16	8.773784127040161e-16	8.383015750244629e-16	6.375861851180735e-16	2.778564018010251e-16	7.855047471825473e-17	5.484996882419055e-19	9.866760441905884e-17	2.0260247058851775e-16	2.5905246069971946e-16	3.0224074324978135e-16	4.119874591179576e-16	5.617439445276636e-16	5.734036415476784e-16	4.25953059887469e-16	2.5150354841849353e-16	2.2415662346179006e-16	3.138248179673436e-16	3.220528653872891e-16
21	3.387708225284517e-16	2.7704332286205077e-16	2.708864874341669e-16	3.639937716723382e-16	4.779408428136372e-16	6.050222420818091e-16	7.038769695300576e-16	7.669448205279972e-16	7.286193696020575e-16	6.361543850078588e-16	5.524599798563223e-16	5.320646281178108e-16	5.371413547059347e-16	5.140031723189172e-16	4.681062855795711e-16	4.645140193684852e-16	5.332899745177908e-16	5.813036016721798e-16	4.556060284955266e-16	1.155098493288668e-16	-2.688905851718036e-16	-4.085299678094564e-16	-4.571474102746879e-16	-3.0112612146236685e-17	4.903886458170336e-17	3.470614857589887e-17	-8.754455583538501e-18	1.844670260165779e-16	4.3408043155553566e-16	5.984574611658874e-16	6.119992219840027e-16	6.388306797363181e-16	6.973203488649846e-16	6.644228146081082e-16	4.2850054443709673e-16	2.241457097612736e-16	2.297209600235521e-16	4.891783301024576e-16	7.288028446156537e-16	8.1663697401049e-16	8.489829077568473e-16	9.97278572257123e-16	1.2046416911598498e-15	1.2405951649321437e-15	1.0213991570377294e-15	7.293049078244995e-16	5.909361169169967e-16	5.915647536551648e-16	5.375486014521796e-16
22	3.5213330329467645e-16	1.9183386396333113e-16	6.179589716391276e-17	1.0242784820749616e-16	1.9313023152228932e-16	2.3959807644526486e-16	2.2463355116363414e-16	2.2204212755100303e-16	2.8426967901247354e-16	4.0518822638927863e-16	4.972437379426287e-16	5.294017733100803e-16	5.114887051299589e-16	4.857146461134081e-16	4.541151050522546e-16	4.1986884270740674e-16	3.814178816478702e-16	3.360922560110202e-16	2.4321982322094626e-16	1.0591559322918165e-16	-1.851654680828661e-17	-3.014803751146821e-17	2.49191419312228e-17	1.215087317200794e-16	1.0926936428384674e-16	3.6601002361670995e-17	5.5772883780774416e-18	8.780880612940376e-17	2.266271143116202e-16	3.1716230288275466e-16	3.227215839683768e-16	2.8266021934380706e-16	2.575201489916598e-16	2.2208139376145786e-16	1.3502756752904972e-16	3.501704005874292e-17	-4.4439747701790087e-17	-6.444189990609715e-17	-5.314708907842362e-17	-2.39520260921317e-17	3.180917871895684e-17	1.4130298523949798e-16	2.9028933817480966e-16	3.7312104378592364e-16	3.506106944535452e-16	2.4232854374650865e-16	1.3479170601197535e-16	3.856756401117992e-17	-1.0572575826780462e-16
23	4.1493087225621625e-16	3.76881630854613e-16	3.180589554510845e-16	3.1983473891170993e-16	3.4097102952210595e-16	2.975890735786113e-16	2.4186766362149574e-16	2.2023129709455586e-16	2.9300357256860243e-16	3.851765529380033e-16	4.404087393398117e-16	5.042431015426068e-16	6.031592943666994e-16	6.642676320919062e-16	5.938153881194388e-16	4.0645677073048973e-16	2.267280723077779e-16	1.7319927117052546e-16	2.2600441796623787e-16	3.0344215681172094e-16	3.4174695274026557e-16	3.2037041079907423e-16	5.53472171482212e-16	2.3786919230471754e-16	2.7293547271483594e-16	2.236513467696603e-16	3.242716807464244e-16	4.063124144026174e-16	5.560171214299877e-16	6.488449662212048e-16	7.606779679408264e-16	8.634025049035298e-16	9.268839846521012e-16	8.1377724159756865e-16	5.435384216846147e-16	2.5867314196976605e-16	1.4167731827893307e-16	1.2510903923867397e-16	9.957611609502215e-17	3.661643070048027e-17	9.879762044133883e-17	3.6286208087243565e-16	6.671885323145122e-16	7.206237255680709e-16	5.361564291411727e-16	3.6333895508794265e-16	3.8517291902671044e-16	5.462500795703119e-16	6.346190562687482e-16
24	-1.949051524820571e-16	-1.4769953068758135e-16	-1.0641920528500484e-16	-1.9269866095908215e-16	-2.815350029107925e-16	-3.0634703387567376e-16	-2.7543072702904983e-16	-2.404553939010519e-16	-2.6752332327046896e-16	-3.3591486242536965e-16	-3.8729157209333016e-16	-3.841313447076856e-16	-3.50860838815421e-16	-3.4669373671865175e-16	-3.8623394462192455e-16	-4.2280259033302953e-16	-4.1468236126820655e-16	-3.888107457186925e-16	-4.1747345384258005e-16	-5.132502460597749e-16	-5.954957680175517e-16	-6.07788662505873e-16	-5.195465498235732e-16	-4.992707554558374e-16	-5.372158282305629e-16	-6.369373132730118e-16	-7.068994741734349e-16	-7.029134332884727e-16	-6.755965357882726e-16	-6.796203443128545e-16	-7.288876425845805e-16	-7.67526603784778e-16	-7.37329063255547e-16	-6.361246281546276e-16	-5.757392978672618e-16	-5.784484740542148e-16	-6.839092302568581e-16	-7.665472775692779e-16	-7.987975746936326e-16	-7.998373521096892e-16	-8.328618652529622e-16	-8.867678792403764e-16	-9.30242000422102e-16	-9.17176447812439e-16	-8.96010701142106e-16	-8.594444589089711e-16	-8.656692810728348e-16	-8.947519350074528e-16	-9.688929134081735e-16
25	3.159974097370022e-16	2.2100351218284962e-16	2.0039850583780806e-16	2.8762999429598104e-16	3.347893704904652e-16	2.722933571734414e-16	1.6345494808568258e-16	1.4393956547591918e-16	1.7128053679650905e-16	2.0673473715586576e-16	2.537129925863139e-16	3.144671249750548e-16	3.4522294073632753e-16	2.721788109666133e-16	9.689812427459189e-17	-7.939491107927883e-17	-1.6183532167699555e-16	-1.532323837478957e-16	-1.1101643476739428e-16	-6.792426155122083e-17	2.3282880731810618e-18	1.1052847484889931e-16	4.5412150713239376e-17	1.5857735852006227e-16	5.950330830983852e-17	1.57632459718404e-17	-2.4103288733668166e-17	3.493527072746758e-17	1.0542743542265763e-16	1.844271735485579e-16	2.3236858453236727e-16	3.1885463702166245e-16	4.128196257819757e-16	4.623797405243865e-16	2.6925031576985797e-16	9.308891280336258e-18	-2.7745937639269314e-16	-3.626747680151963e-16	-3.245290450613301e-16	-2.926734457759241e-16	-3.236170391952166e-16	-3.2013239867452376e-16	-2.365217836645666e-16	-1.4531812436025903e-16	-1.6139739244950373e-16	-2.113133751267536e-16	-1.9289151746052386e-16	-1.0790136376277117e-16	-1.0812445305522454e-16
26	4.641354294561831e-16	4.841300737975348e-16	4.785052486561613e-16	4.70174136181854e-16	4.1443539043703977e-16	3.2009058806360585e-16	2.8095110298584036e-16	3.736636022455455e-16	5.12464675355685e-16	6.033375873865879e-16	6.123597126424486e-16	6.047507622325823e-16	6.020109106429217e-16	5.103205157375758e-16	2.698163141934089e-16	-3.0508356410652604e-17	-2.0254378336695381e-16	-1.186245005702995e-16	1.0268576811149414e-16	2.7132453032076027e-16	2.9517198672132423e-16	2.517859752747674e-16	2.501235240496517e-16	2.8941058526446004e-16	3.2232468498401297e-16	3.2134349111267024e-16	3.3548903931367176e-16	4.213862119723404e-16	5.317896050999056e-16	5.928324025050873e-16	5.816366252658503e-16	5.784625201489574e-16	6.475482697136333e-16	7.30499126917023e-16	6.09430433778629e-16	4.229058473099986e-16	1.5207903807143634e-16	5.969528611638485e-17	9.357198388681982e-17	1.5070753034134506e-16	1.3746880678510063e-16	1.5833515424879047e-16	2.4939717417937353e-16	3.7030953663857156e-16	3.974210196164324e-16	4.273430649746412e-16	4.311504310929674e-16	5.044865663387707e-16	5.383390391407838e-16
27	4.171507030430883e-17	8.760909122239624e-17	8.561397358193384e-17	9.020821806287366e-17	1.0242571470808469e-16	8.699696980860604e-17	3.972414194093941e-17	5.821196258104088e-17	1.5873533111308313e-16	3.151859370940027e-16	4.2415388285198445e-16	4.734168070885748e-16	4.810488473714691e-16	4.1602796062260137e-16	2.122194258373055e-16	-1.1169860215106266e-16	-3.806414450270906e-16	-3.8129328807430965e-16	-1.308102246168337e-16	1.322839352265279e-16	1.7889222417664448e-16	7.885464436614504e-17	-2.483292068098764e-16	-1.447419818797786e-17	3.8610815852070796e-17	9.921681976493828e-17	-4.252825929711529e-18	-1.7824843159224714e-17	7.728806138158546e-17	2.9798394463747063e-16	4.517362121019355e-16	4.94543253337077e-16	4.478140710604664e-16	3.898894959830954e-16	2.2542578372914613e-16	9.796698083876486e-17	-8.694668524078264e-17	-1.3403874373752117e-16	-8.786136018979841e-17	4.431993402974979e-17	1.4722593680002057e-16	2.4993556145811204e-16	3.5640837358834707e-16	4.3609504494897094e-16	4.739208506702177e-16	4.888943979787208e-16	4.656570348863907e-16	5.180585626097173e-16	6.071461932484735e-16
28	2.596532669799111e-16	3.3345065482018705e-16	4.548134088369138e-16	5.648493060867193e-16	5.5022843494337e-16	4.3864137355606147e-16	3.475646814840799e-16	3.495666302877867e-16	4.1261459817831815e-16	5.042674082839666e-16	6.26428243096655e-16	7.81128216852869e-16	8.712321724560411e-16	7.519337974124084e-16	4.61884114866618e-16	1.898942256141334e-16	1.4024231978960351e-16	3.125624289285835e-16	5.394463186350913e-16	6.9325944598002325e-16	7.832828006416086e-16	8.98095853843397e-16	7.859964433349588e-16	9.173131128934189e-16	7.457117325370592e-16	6.233011576685299e-16	5.585390079566502e-16	6.85474583249354e-16	8.925866072365644e-16	1.1090130994726694e-15	1.2146524367041215e-15	1.2275004413255074e-15	1.1908807227191536e-15	1.1356102449527546e-15	8.776098351232437e-16	7.156000059108559e-16	4.753378698058661e-16	4.201714857906386e-16	4.696604449052346e-16	6.010357729209605e-16	7.436140342628218e-16	9.323521456373153e-16	1.113453525661155e-15	1.1881985826453724e-15	1.2000181014576547e-15	1.2627840418137617e-15	1.4469318117233792e-15	1.6453320899779141e-15	1.6341257255181567e-15
29	4.2777658428880023e-16	4.443857095072143e-16	4.1660610381763865e-16	4.332680990360102e-16	4.535315555686278e-16	4.3792558312561497e-16	3.690032842454599e-16	3.512142806676714e-16	4.114522093529312e-16	5.454026992727151e-16	6.653681726396408e-16	7.122552236194758e-16	6.839578958018999e-16	5.871753490964652e-16	4.2166764773741083e-16	2.076080541676764e-16	3.254359282781166e-17	-3.1987345976658045e-17	2.239209754344966e-17	1.1520007863580212e-16	1.8963547079499256e-16	3.158425164413649e-16	1.1149084525494314e-16	5.68740211437721e-16	5.014776471530513e-16	4.395342524341248e-16	2.7589995327795097e-16	3.9170562006044855e-16	6.173847485366493e-16	8.505871348832105e-16	8.615861867041866e-16	8.008491902155542e-16	7.968170797895729e-16	8.711942256918795e-16	7.066500053246623e-16	4.1550008563348497e-16	2.2923915718590007e-17	-7.795243120442013e-17	8.8976739963087e-17	3.2723893804788827e-16	4.2473250657783885e-16	4.562917490633348e-16	5.804035534466186e-16	7.112138116787916e-16	7.228751123871288e-16	5.680840124993476e-16	4.60461542904422e-16	5.288237766153167e-16	6.509253068136711e-16
30	6.493095970195653e-16	6.517541009981646e-16	6.672293612703214e-16	7.217818536092352e-16	7.174589213786503e-16	6.399381420719368e-16	5.524363407934781e-16	5.184084998304843e-16	5.528479822374314e-16	5.931187034871248e-16	6.092444013062863e-16	6.29795582345722e-16	6.754337915528198e-16	7.105802731432389e-16	6.801577804206608e-16	6.06935599827765e-16	5.575878648605058e-16	5.663524463160151e-16	5.315149047703636e-16	3.945980563643777e-16	2.2086535078529385e-16	1.157837438769752e-16	1.6806898651262989e-16	9.260821144544516e-17	5.662147034414592e-17	1.2835468308358082e-17	9.475664132365356e-17	2.563362799757125e-16	4.491134043553676e-16	5.977479095410993e-16	7.193590978096064e-16	8.354336006899604e-16	8.511816137697789e-16	7.389889804504529e-16	5.516730783722744e-16	4.647081073812511e-16	4.88515525619323e-16	6.17337275153705e-16	7.671589578594743e-16	8.721982948971911e-16	9.256945717813617e-16	9.518812176193917e-16	9.715388018307287e-16	9.782573815366077e-16	9.451755364509636e-16	8.286197312319455e-16	7.044005329246265e-16	6.043178177689137e-16	5.662464486172538e-16
31	-1.4605216347799253e-16	-1.0298850756576485e-16	3.8613344615527435e-18	8.076561772405176e-17	3.167394218925586e-17	-5.398115434535564e-17	-4.234860955116544e-17	1.1822940228225034e-16	3.0079520415141606e-16	4.3038601224347506e-16	5.03669588022312e-16	5.584884500605428e-16	5.323782649406844e-16	3.4487433705879787e-16	4.4641368177019186e-17	-2.0038485492937925e-16	-2.709855792841612e-16	-1.8093427608194495e-16	-8.546740314070608e-17	-6.961095687175832e-17	-1.0456051115080762e-16	-1.062149745361974e-16	-1.5689761585875766e-16	-1.0600019374770508e-16	-1.543222271637274e-16	-1.1134401313410707e-16	4.824791459853157e-17	2.7517671274077466e-16	3.7490041796985217e-16	2.980985096871639e-16	1.69974208497339e-16	1.9796871029445643e-16	3.9591021799256063e-16	5.405082873390905e-16	3.4386173756500467e-16	1.382578582485216e-17	-2.8889900782337203e-16	-2.5763769226939644e-16	-2.773264271185738e-17	1.6477977994142503e-16	1.6374663118936587e-16	1.1483712560094687e-16	1.4026905665473954e-16	2.522718440565791e-16	3.3492416789725074e-16	4.1663980213527567e-16	4.516665313128401e-16	4.820558982568431e-16	4.0888543973781686e-16
32	3.599098974445227e-16	3.488179251409481e-16	1.2154219417049905e-16	3.027634903126828e-17	1.9341172745517488e-16	4.495200764618292e-16	4.954650254246356e-16	3.234754408241948e-16	1.212056466692664e-16	9.33303339400811e-17	1.8814892768843349e-16	2.4642854015544086e-16	2.4634891094229287e-16	3.111126358666487e-16	4.960956157017451e-16	6.777760790397977e-16	7.23683589931409e-16	6.877717379523236e-16	6.936066856332943e-16	7.773310456846813e-16	8.432763830148197e-16	8.777979178290197e-16	8.128910964374667e-16	1.0234112701230072e-15	1.1637844219712555e-15	1.2715331720311496e-15	1.2571374433429336e-15	1.2305898454209886e-15	1.2405914035507754e-15	1.3079308747528534e-15	1.3380840901401552e-15	1.314198958849678e-15	1.2803732081563977e-15	1.3398879183356535e-15	1.562718783961183e-15	1.7542604158924679e-15	1.870631614284991e-15	1.8267786987919265e-15	1.786446119539621e-15	1.882205298384057e-15	2.1338514266924217e-15	2.429050550240469e-15	2.5763986368790805e-15	2.5771772342811484e-15	2.4697162820108704e-15	2.3297854324915513e-15	2.1150052171574156e-15	1.9294183066974244e-15	1.898016820862713e-15
33	3.294930268031869e-16	2.7465591728444973e-16	2.2527279845517714e-16	2.786240514207555e-16	3.548579952184698e-16	4.4096273423541725e-16	4.539021340447221e-16	3.7342297324841667e-16	1.8833021569157082e-16	5.1236461057931984e-17	6.010348907745346e-17	2.0860955959747535e-16	3.600132116582707e-16	4.3734774262745745e-16	4.555032564358875e-16	4.673502975234449e-16	4.560187604093106e-16	3.7014939616950756e-16	1.7062088140354415e-16	-7.233009098491085e-17	-2.4788261597124665e-16	-2.1011753738866863e-16	-3.175100991010872e-16	-2.3519699098027888e-17	-4.748435804023669e-17	-5.62209648222573e-17	-9.496449591816849e-17	2.7095843155246288e-17	2.1988628164306672e-16	4.613678112211839e-16	6.27075575283863e-16	6.834386527687394e-16	6.018283188039652e-16	4.515758400102541e-16	2.9211006899787697e-16	3.104635177958342e-16	3.983534732307914e-16	5.300423744413006e-16	6.099883683807613e-16	7.014183430205992e-16	8.364929863881774e-16	1.042166677336494e-15	1.2014449828052236e-15	1.252337059892105e-15	1.1438286756476579e-15	9.266016249039175e-16	6.321565049693205e-16	4.237740798553989e-16	3.7703947925757584e-16
34	1.9299024636587214e-16	4.150143627349939e-18	7.861158265800782e-17	2.314979921251782e-16	3.180490064967745e-16	2.1794428820928778e-16	4.980337481708117e-17	-1.9407252459627707e-17	3.5074340529727756e-17	6.41467719705586e-17	1.6874171018760526e-17	-4.063648854230123e-17	-1.7829441992004142e-17	3.6897544456661745e-17	4.653545604891807e-17	4.177508607580399e-17	1.0610341331847232e-16	2.21624354304944e-16	2.331307231483042e-16	5.697463900172398e-17	-1.8039945160587193e-16	-3.3197469684243064e-16	-1.4184406944075943e-16	-2.4632686690853346e-16	-2.4879752109476704e-16	-3.3253723337359184e-16	-2.426414050117522e-16	-4.871585369399091e-17	1.5565561873292777e-16	2.077789479722724e-16	2.173447041675926e-16	3.0019362579100827e-16	4.675036234852495e-16	5.092183945293321e-16	4.934212202566619e-16	2.5180791617450135e-16	2.9734425279347873e-16	4.6935293109068805e-16	6.809068888214952e-16	7.523962258858928e-16	8.230034028474223e-16	9.702605647722257e-16	1.112193648260152e-15	1.0479727616351724e-15	7.301615808443218e-16	3.699648450044478e-16	2.437296971948377e-16	2.5436402082383473e-16	2.1896257919943446e-16
35	3.6037472285166513e-16	3.7470961441346017e-16	4.144902339742942e-16	4.3117634368097956e-16	4.40368053698254e-16	4.4068975662600706e-16	4.121807851387867e-16	3.4058759339507365e-16	2.7174898505894163e-16	2.6787008562608506e-16	3.631384625296903e-16	4.971712047253161e-16	5.54506952942411e-16	4.689475317202223e-16	3.196277310589803e-16	2.350326374150882e-16	2.6308551391052843e-16	3.5646422802709685e-16	3.977006045570126e-16	3.629932616734617e-16	3.0086477268600103e-16	2.346602748685661e-16	2.9302453535716427e-16	1.5006189890891213e-16	1.5902464455330147e-16	2.1037785146491975e-16	3.509559827374855e-16	4.100069877569608e-16	3.635448114602464e-16	2.652740878085762e-16	2.7172602368056476e-16	3.9478564586388917e-16	4.808107364665299e-16	4.0389874974277686e-16	2.544564022738405e-16	1.672326244309112e-16	2.704057046568812e-16	4.603998874631597e-16	5.696874079110244e-16	5.194167597503181e-16	4.0789576908708727e-16	3.8609368085177597e-16	4.926952463256849e-16	6.259938250244532e-16	6.589906281322111e-16	5.882156016343634e-16	4.4391482132945153e-16	2.9536804199676523e-16	2.1480968906872709e-16
36	-2.617805363883642e-16	-3.592644922312591e-16	-3.368981408001241e-16	-2.4496617612736537e-16	-1.2889537924500835e-16	-9.711425814679987e-17	-1.6928141459244224e-16	-2.5904400514948686e-16	-3.26532986452932e-16	-3.8998697027061573e-16	-4.604527686347651e-16	-5.022963026092795e-16	-5.025165981667977e-16	-5.010758078079107e-16	-5.422377425594646e-16	-6.05459288677924e-16	-6.380436329543815e-16	-6.298687652841988e-16	-6.224739324689111e-16	-6.37523697709733e-16	-6.492477530189879e-16	-6.971465539548898e-16	-4.71479713832988e-16	-6.943786289708068e-16	-7.161678804056812e-16	-7.766678143545527e-16	-6.94500945849555e-16	-6.380514478712726e-16	-6.390435137660981e-16	-7.594798436254822e-16	-8.63736209971679e-16	-8.770123390311159e-16	-7.98773754232779e-16	-7.660088859731977e-16	-7.305859054756121e-16	-8.173448393677449e-16	-7.397318420154164e-16	-6.308795869046528e-16	-5.693173608332325e-16	-6.36328397502103e-16	-7.350093978435642e-16	-7.626097879078472e-16	-7.492063773072298e-16	-7.637421701610705e-16	-8.640422402099389e-16	-8.908548555273898e-16	-8.832835846628104e-16	-8.695188828362422e-16	-9.213937182502455e-16
37	-8.676126343086425e-16	-6.896760917730804e-16	-5.856737925232933e-16	-5.937856911473012e-16	-5.797520757600546e-16	-5.45897101224745e-16	-6.154894410401106e-16	-8.435841945271228e-16	-1.1391465530513085e-15	-1.3143902632433505e-15	-1.2844805896618035e-15	-1.1496696596455655e-15	-1.0516278733191252e-15	-1.0088674036812768e-15	-9.457236711371987e-16	-8.266203707930903e-16	-7.534443467196047e-16	-8.038265168630438e-16	-9.49804915235513e-16	-1.0548277476333353e-15	-1.033188993969455e-15	-8.860228529057404e-16	-8.351380947076274e-16	-6.970874707504203e-16	-6.587584025365956e-16	-6.226576109087984e-16	-6.233031853494378e-16	-5.876370154318384e-16	-5.415926727784332e-16	-4.866856228882267e-16	-4.876527796320355e-16	-5.553363017131641e-16	-6.282022706852063e-16	-6.006232812585659e-16	-4.314127997585113e-16	-2.3482774873314147e-16	-1.0900386100837718e-16	-6.64365879169286e-17	-5.559645965316472e-17	-3.934274164116869e-17	-4.3998330414524076e-17	-9.492012330884386e-17	-1.6556943021214104e-16	-2.2177463111539413e-16	-2.981113331153851e-16	-4.613176976593198e-16	-6.974534314505318e-16	-8.624718363891949e-16	-8.153694927370301e-16
38	-2.524539754610048e-16	-1.384675921838217e-16	-6.20404515611642e-17	-6.062615554143306e-18	3.017133683049805e-17	3.27958611675138e-17	-4.0396897311809674e-17	-2.1215622299448357e-16	-3.523881354374916e-16	-3.74116441894849e-16	-2.2925164886359605e-16	-3.5673694174169174e-17	1.1163214749649902e-16	1.5017860442345678e-16	9.51921810819046e-17	-1.1725389545608706e-17	-1.1077698901581951e-16	-1.570787864158308e-16	-1.7158654516460835e-16	-2.2198675345425245e-16	-3.1949379391125505e-16	-4.565253107857832e-16	-3.712548653596103e-16	-4.812870344212384e-16	-4.182018304370037e-16	-4.0023088721223985e-16	-3.0820533453568587e-16	-2.236561144403907e-16	-1.4544870773143033e-16	-1.4518207730468977e-16	-1.590393122551755e-16	-1.5594708451715042e-16	-1.5998624670837275e-16	-2.12885565307925e-16	-2.3065835672117556e-16	-2.4291569690583884e-16	-1.0079637838023344e-16	6.691163676962357e-17	1.953059706511038e-16	1.9161967669585556e-16	1.2965565746090313e-16	5.572155400294495e-17	2.8844608546325124e-17	1.7555059331977293e-17	-1.876101680858986e-17	-1.3643093210586356e-16	-2.746063534885326e-16	-4.341877609030577e-16	-5.129713521834332e-16
39	2.793865161545948e-17	1.152003018117889e-16	2.1134089695412103e-16	1.2833691030301476e-16	-1.5919772108126664e-17	-1.1050234683781265e-16	-7.286926937704519e-17	2.084675537940833e-17	1.0025146717542855e-17	-1.802091082234588e-16	-4.1287295398713455e-16	-5.198810018029491e-16	-4.697916317127919e-16	-4.2022652878306043e-16	-4.75153441316129e-16	-5.710991029244371e-16	-5.827482968454669e-16	-5.05695764027844e-16	-4.647317764167491e-16	-5.263746959114369e-16	-6.050878644519761e-16	-6.302043324867205e-16	-5.510884920586568e-16	-6.141911990302983e-16	-6.773890480298098e-16	-7.793607156633542e-16	-8.278779295787381e-16	-8.148739703318187e-16	-7.430721338594655e-16	-6.357217326159353e-16	-5.40265218972691e-16	-5.3398086792895e-16	-6.497902823436433e-16	-7.926226626605354e-16	-8.071335898147815e-16	-7.522714839156978e-16	-6.609653696296172e-16	-6.536059896073383e-16	-7.440465930798843e-16	-9.029680544776695e-16	-1.0711191972901497e-15	-1.1982777561552728e-15	-1.2288890063336223e-15	-1.1473319876129565e-15	-1.0283285146276117e-15	-9.492614765857531e-16	-9.6619300340336e-16	-1.0685073777025562e-15	-1.1958894251493983e-15
40	3.8076212017356923e-16	4.914421100681991e-16	5.273958757757689e-16	5.326519329224332e-16	4.55814170304773e-16	3.3445469772599946e-16	2.6619666546683016e-16	3.2090405594313943e-16	4.312997273442437e-16	4.977876021488195e-16	4.966885404726092e-16	4.5047826478683745e-16	3.9741936765776234e-16	3.2444439384828295e-16	2.096446812856453e-16	7.668186514666685e-17	-3.1636546135999106e-18	2.209462725755302e-17	1.1533078653193393e-16	2.029392094215789e-16	2.3992686487381416e-16	2.7612572999306975e-16	2.9015718019327933e-16	3.318766172092612e-16	3.3724133681612626e-16	2.8009034781966273e-16	2.2947871439342963e-16	2.615349879017523e-16	3.401031728964568e-16	3.5954828644335726e-16	2.7412975323258976e-16	1.8279501749062039e-16	1.874299047653433e-16	2.6745470673357083e-16	2.3140427897148526e-16	1.5449200927456058e-16	2.514504110047149e-17	5.589841317249508e-18	3.3400147355353536e-17	4.1112980769415155e-17	1.4683965213059877e-17	3.6588505216916335e-17	9.230325037712009e-17	1.1030878702978479e-16	4.9638421911661286e-17	3.848120773824743e-17	9.077899739838122e-17	1.6159484003771428e-16	1.2821165970775315e-16
41	-1.46650669078084e-16	-4.6624906922465395e-17	-1.668298486316695e-17	-6.188812202150266e-17	-1.4227267872548817e-16	-1.8565084450597373e-16	-1.8844258907823113e-16	-1.7210635667699497e-16	-1.909867548360402e-16	-2.0097536241108772e-16	-1.830383746242386e-16	-1.155484060620561e-16	-6.390063666360117e-17	-9.542692056922687e-17	-2.2863503719716834e-16	-3.9549961622082037e-16	-5.005662291490416e-16	-4.601085111954877e-16	-3.292295173120011e-16	-2.0485546430305884e-16	-1.656239104526056e-16	-1.7079186961338013e-16	-2.4092650549575972e-16	-1.308389165440324e-16	-4.0711449499142496e-17	5.3819589993603896e-17	7.651865642888547e-17	6.881334654281917e-17	6.813048422889555e-17	1.1097966340499548e-16	1.4897199582064304e-16	1.4243794452836637e-16	1.0702442986783186e-16	8.894450009618624e-17	6.146431483540421e-17	7.793962979584611e-17	1.7029959285011574e-17	-3.7070455836218237e-17	-9.624912764483293e-17	-1.108203468292852e-16	-1.0279922721867415e-16	-4.0824927992166945e-17	1.9710371753996328e-17	5.223122231315785e-17	3.5969691657453544e-17	6.870133907935239e-17	1.0447693971623386e-16	1.6766675360144772e-16	1.8167557857826797e-16
42	2.7236014124136506e-16	3.0663945885765623e-16	2.9954099909009874e-16	2.684516528602803e-16	2.000678435518354e-16	1.485680652963227e-16	1.5294943068322805e-16	2.2353022487632886e-16	3.23773837181235e-16	4.064545135856329e-16	4.666181785556775e-16	5.114349078676104e-16	5.398309110907165e-16	5.065337288712015e-16	3.8965175527363698e-16	2.469400406623134e-16	1.8836972717005966e-16	2.4868303605741556e-16	3.417093428229762e-16	3.5570445339424087e-16	2.737847086722185e-16	1.9824936602407315e-16	4.7608287159389477e-17	1.2649561189783046e-16	9.050626743412453e-17	7.029615275851457e-17	5.4176329789365764e-17	1.3038256730332787e-16	2.4885575998196283e-16	3.6606716016138824e-16	4.305979178056867e-16	4.628300543282539e-16	4.526114180774281e-16	3.9779366670185123e-16	2.0884832299493539e-16	1.0411789232419059e-16	3.424838124309099e-17	1.316440344767845e-16	2.9766605352770746e-16	3.875240084613871e-16	3.4250056372916095e-16	2.7308949028896927e-16	3.1742804264713417e-16	4.2766166457566203e-16	4.516688140421421e-16	2.940373454641019e-16	1.560067488661098e-16	1.459374919441173e-16	2.061959715409205e-16
43	4.842737151770684e-16	4.930619569460429e-16	5.096773767482889e-16	5.179891941005542e-16	4.188194928439935e-16	2.2297792402117844e-16	1.0917713001224869e-16	2.49708869219206e-16	5.588782810917579e-16	8.074239598660673e-16	8.175600195617024e-16	7.044015301133897e-16	6.377522948625799e-16	6.349150633357934e-16	5.71476225083424e-16	3.7496832743708323e-16	1.4247008388426517e-16	1.918901680282391e-17	2.3460738675575115e-17	1.0813732704191054e-16	2.3329924648021718e-16	3.7441938278763776e-16	3.661645998637284e-16	3.150001584615806e-16	1.1342818552276112e-16	4.8567962362285325e-17	2.279706645155636e-16	5.748052783216077e-16	8.429878283613342e-16	9.512030118581421e-16	9.855008810320533e-16	1.061158301174105e-15	1.1100003686954574e-15	9.756039202464283e-16	5.525979881543489e-16	1.7614161549728016e-16	-4.433083709037177e-17	2.0551458607879502e-17	1.8692063084803516e-16	3.0568330818445173e-16	3.2790634679136463e-16	3.810287372046036e-16	5.259884964087271e-16	6.769623105754531e-16	7.209525882088777e-16	6.779959809072446e-16	6.042481652704526e-16	6.196944573280984e-16	6.699504434402345e-16
44	6.833011942276539e-17	1.3449451998038884e-16	1.5164830765802076e-16	8.205845032358965e-17	-3.1773072420627334e-17	-5.4338774193232005e-17	4.5826352771584885e-17	2.1454711614584833e-16	3.133657970792552e-16	3.2387128060088506e-16	3.141543392150282e-16	3.651248598763112e-16	4.729443375838442e-16	5.399572415963748e-16	4.518481760862625e-16	2.1532331602573272e-16	-1.829379059214616e-18	-2.5685024025720547e-17	1.3267904458009098e-16	2.8971978663052263e-16	2.9854609291975176e-16	2.323550872234292e-16	-4.077104994525445e-17	1.1847076829825754e-16	5.0651493594548947e-17	1.9692357486439204e-17	-2.5387471084207887e-17	1.012358409626062e-16	2.644629827876169e-16	3.552935381743419e-16	2.958731302987439e-16	2.3583598402012223e-16	2.4977238887655136e-16	3.3279344282387133e-16	2.456533157504337e-16	1.6204143682644914e-16	1.0355990814026118e-17	-2.4955871433443928e-17	1.3910006449429454e-17	8.392444330711801e-17	1.3829482172203802e-16	2.0514333471301337e-16	2.963491741331327e-16	3.4772110223437047e-16	3.1303135967184425e-16	1.963467286129496e-16	1.286550473287493e-16	1.2875222381639578e-16	1.3062288046370976e-16
45	4.748118940231059e-16	4.0238516200722527e-16	3.7783400564972013e-16	4.479938401767068e-16	4.772270361715733e-16	4.3608897837012407e-16	3.9639390126461247e-16	4.692984997804041e-16	5.9338463507612305e-16	7.105496907291027e-16	7.52987817349397e-16	7.480431622245382e-16	7.221739041719322e-16	6.677256217997131e-16	5.583038789307929e-16	4.022432659399404e-16	2.5980317620114335e-16	2.1369148820289627e-16	2.708829599232176e-16	3.732576313369484e-16	4.3572103192639347e-16	4.441841088376636e-16	2.4807213469780333e-16	2.7664835996338775e-16	1.735345682445234e-16	1.563760597478523e-16	1.8894095676489441e-16	3.29240798025513e-16	4.728782986971205e-16	5.766762984318849e-16	6.053699917629045e-16	6.258687936620373e-16	6.405643024061391e-16	6.075899133950117e-16	4.3342874930673016e-16	2.9763522694424745e-16	2.1846958166262332e-16	2.621111561838597e-16	3.2367906653708028e-16	3.4565157702751193e-16	3.363040928630933e-16	3.732169613270274e-16	4.635134946332181e-16	5.25819393911188e-16	5.125733145307101e-16	4.661522013231799e-16	4.512308104651957e-16	4.859967730120683e-16	4.873848397765954e-16
46	5.0884774751544115e-16	5.640449441880065e-16	6.417309647862068e-16	6.1941095246010885e-16	4.3475810238111815e-16	2.455898808822961e-16	2.4069627860030115e-16	4.4236083232405133e-16	6.560795501993992e-16	7.596879010914683e-16	7.981156645517919e-16	8.592376898394059e-16	9.166744804493686e-16	8.419646224077752e-16	5.99626439352442e-16	3.1773613232863917e-16	1.7405603509184075e-16	2.01410021855262e-16	2.5274457645206574e-16	2.0389126128126146e-16	1.0582337155937642e-16	1.307835732425894e-16	2.588397724551289e-16	5.045027365334748e-16	5.687080439849161e-16	4.809853377526347e-16	3.8128816617488517e-16	4.485140942528095e-16	6.528707240908203e-16	8.255813323022354e-16	8.371496303788777e-16	7.413175590846594e-16	6.534189936164572e-16	6.333493276403312e-16	5.685546315049955e-16	4.973415879351829e-16	3.747428433425507e-16	3.0048995261932876e-16	2.5009110694778636e-16	1.6763141526295908e-16	6.389520640605449e-17	6.378187340023195e-17	2.233981560358066e-16	4.2825816054392084e-16	4.754480868578665e-16	3.4865461949390176e-16	2.0325045817553792e-16	2.2211795470037773e-16	3.442259257900148e-16
47	3.0665549245205566e-16	3.135115078750286e-16	3.2744241301128315e-16	3.6462806104624613e-16	3.4520952494416904e-16	2.4978175210704153e-16	1.6274527969805875e-16	1.645244780629575e-16	2.6901916224262696e-16	3.7357223179837633e-16	4.2283625937568066e-16	4.1258684613899474e-16	3.8334590783854346e-16	3.315103994166897e-16	2.602167785695698e-16	2.1127404999293448e-16	2.295517569976558e-16	2.8710897507285706e-16	3.0523303759424415e-16	2.5774773980178766e-16	2.0932320672400875e-16	2.387910593250775e-16	2.6334578454646153e-16	2.8420297012557514e-16	1.9833102272198435e-16	1.0419589713972206e-16	9.966044218193533e-17	2.306332638321997e-16	4.1394349409526345e-16	5.235109117183326e-16	5.032087620621198e-16	4.077878512649627e-16	3.159533006120136e-16	2.7718700061922566e-16	2.0273252422197541e-16	1.2735281249536557e-16	1.6310074600370072e-17	-2.2564229117987e-17	2.2975329199262888e-17	6.007282199675633e-17	5.291734606862321e-17	6.592769130001682e-17	1.9450210731982604e-16	3.586648372327277e-16	3.973919440189234e-16	2.18079022974351e-16	7.665846534939888e-17	8.582543027912769e-17	1.9740819207035481e-16
48	3.0185150908631437e-16	3.789618492136699e-16	4.742575770712488e-16	5.575321964852822e-16	6.778433383075085e-16	7.449160152413536e-16	6.360789486873967e-16	3.8257420814936525e-16	1.1290972885081765e-16	-2.681324423289531e-17	-3.0321615051335758e-18	5.99852083524554e-17	7.690197365266216e-17	4.88301240456846e-17	2.2589190109433125e-17	3.684509607286088e-18	-4.615588061770871e-17	-1.2541953484665664e-16	-1.736059632074731e-16	-1.542764571414045e-16	-9.562792832930363e-17	-8.896023617489624e-17	-2.189634544739393e-16	-2.3854551761747615e-16	-2.9841350977570334e-16	-2.919026861365374e-16	-3.329993263155418e-16	-3.8866741091259515e-16	-4.2171606325628326e-16	-3.631989191022782e-16	-2.9918858860889684e-16	-3.2773761729621954e-16	-4.956749506281293e-16	-6.33076949081244e-16	-5.632827450144989e-16	-3.834614573387305e-16	-2.162369909079992e-16	-2.0457905146510167e-16	-2.9122949276052727e-16	-3.9426318744220617e-16	-4.883745589720951e-16	-6.239126890863482e-16	-7.700759207863e-16	-9.070801723973042e-16	-1.0263389895218373e-15	-1.1413134372665165e-15	-1.2256424822403487e-15	-1.2453602681482864e-15	-1.1742474259750056e-15
49	-4.863885780379685e-16	-5.14369604815283e-16	-5.113363716643572e-16	-5.123008470566813e-16	-4.411142229639128e-16	-3.805832200551254e-16	-4.09591326204266e-16	-4.618197750486066e-16	-5.159846863861145e-16	-5.249724705008479e-16	-5.246082650813422e-16	-5.377480440455363e-16	-5.359674350072033e-16	-4.877787320550201e-16	-3.639471891062021e-16	-2.0835945734740504e-16	-8.560453546471534e-17	-2.5745580620349434e-17	-2.363240720032091e-17	-2.4145874003973015e-17	1.2402343710211731e-17	1.0451851471401257e-16	1.6132256959805462e-16	3.437745223920912e-16	3.9755318390934067e-16	4.643721609309674e-16	5.304607619847233e-16	6.614772526754806e-16	7.693040876002489e-16	8.755374848544805e-16	9.234160278095518e-16	9.120724128213798e-16	8.610221906186952e-16	8.535669570519074e-16	1.0100720828908578e-15	1.2160356940494957e-15	1.4228338794297184e-15	1.526297304153538e-15	1.5680742828556906e-15	1.6179942033350112e-15	1.680382283705267e-15	1.72064396518964e-15	1.6663486483903676e-15	1.6254379933643084e-15	1.6305344607815325e-15	1.6839788889530954e-15	1.5921111380144696e-15	1.441451794487431e-15	1.4364901263020143e-15
50	-5.135081982615373e-16	-4.691075418309099e-16	-3.087759734659383e-16	-2.0420908329859807e-16	-2.451037631367699e-16	-4.032934542432981e-16	-5.135424850863728e-16	-4.696290496731341e-16	-3.5652568911696053e-16	-3.5733468894871635e-16	-4.947328734171288e-16	-6.271760672288875e-16	-6.12037846614847e-16	-5.206890736544831e-16	-5.176387422019305e-16	-6.473597413207559e-16	-7.782098905004045e-16	-7.743555036975418e-16	-6.725271410467942e-16	-6.112374331805301e-16	-6.421125454108749e-16	-6.842671810662623e-16	-6.996067015606712e-16	-6.707863556829483e-16	-7.563521342765909e-16	-8.967882031719478e-16	-9.692630724198132e-16	-8.655807162086476e-16	-6.998326100418404e-16	-6.152861825531549e-16	-6.567370985877978e-16	-7.236573431335047e-16	-7.551640725480451e-16	-7.753098355750602e-16	-8.476216967947715e-16	-9.508685148650968e-16	-9.923927432202158e-16	-9.54452595876798e-16	-9.004219718297045e-16	-9.014518391821123e-16	-9.44273755069367e-16	-9.710983230388374e-16	-9.44125042808541e-16	-9.050397926637e-16	-9.059509215786234e-16	-9.421988118675347e-16	-9.831402571098903e-16	-1.0214995442302564e-15	-1.0778168533521634e-15
51	-8.562414117995437e-16	-5.639432050133037e-16	-2.5746362755520713e-16	-2.2829548630773703e-16	-3.087024476000299e-16	-3.5371214417237486e-16	-3.604168892520269e-16	-4.59713969438898e-16	-6.701561997158932e-16	-8.641797781621325e-16	-8.920455467745124e-16	-8.459253849449567e-16	-8.732886190650455e-16	-9.421287957602568e-16	-8.813202093384725e-16	-6.419608071956823e-16	-4.731465365403693e-16	-5.826231371884723e-16	-8.855111059481398e-16	-1.0702091411410256e-15	-9.6433925050577e-16	-7.89056276320665e-16	-4.2820925899633286e-16	-7.089225562232881e-16	-6.092678807599323e-16	-5.46216710356335e-16	-4.779422162363987e-16	-6.122940721458179e-16	-6.876476103214942e-16	-6.106879129128706e-16	-4.083447500783729e-16	-3.5548745738861565e-16	-4.706831599942112e-16	-5.614961026722086e-16	-3.573079142688176e-16	-1.9548600118262258e-16	-1.6247576563187276e-16	-3.2766054019094954e-16	-4.1395616701198074e-16	-3.6003089406784576e-16	-2.9829039008188686e-16	-4.1669108278980997e-16	-6.337568880394254e-16	-7.356228233678532e-16	-7.313884337675181e-16	-7.700277637096646e-16	-9.314167942930093e-16	-1.1156387445861921e-15	-1.1265129010297442e-15
52	1.4705848640747224e-16	1.6930489215323557e-16	6.07877406713142e-17	-3.421162447891209e-17	2.8602291571625986e-17	1.5910554478841902e-16	2.1268946109755981e-16	1.759678584021978e-16	1.1477776916146698e-16	1.0234397815957683e-16	8.915425443961027e-17	-5.292315010710228e-18	-1.2482531794920866e-16	-7.770058958155776e-17	1.9732236419915298e-16	5.364046395275753e-16	7.093873701672602e-16	7.171674513719176e-16	6.83102845796679e-16	7.199821740040242e-16	7.819295300190068e-16	7.499626400240256e-16	1.0529018867171968e-15	7.907459497947049e-16	1.0005051360217684e-15	1.1291138569976496e-15	1.3963264744254612e-15	1.5306344998238868e-15	1.6287142730437561e-15	1.603435559849072e-15	1.630051074332488e-15	1.7471293641645452e-15	1.9633098412501106e-15	2.1188514616732744e-15	2.2861245663489897e-15	2.2589213452218744e-15	2.2755869941143645e-15	2.1301172548709736e-15	1.943682434790769e-15	1.825912870970642e-15	1.9757514312333027e-15	2.3398805200823196e-15	2.5882546728342172e-15	2.590931688564988e-15	2.3998801193156023e-15	2.2612331441089987e-15	2.216542825421466e-15	2.2379749848506204e-15	2.3046890652882243e-15
53	8.413812036096312e-18	1.810981600915058e-17	9.386449515095491e-17	1.2960390139374997e-16	1.6015980623348003e-16	1.5118806122877646e-16	6.15619534586173e-17	-7.306500608257339e-17	-2.0268952281777455e-16	-2.625690060101963e-16	-2.3324181073601195e-16	-1.9926638141799677e-16	-2.3337263699058366e-16	-3.373313241729563e-16	-4.196124380265154e-16	-4.1690455340884546e-16	-3.593723980957887e-16	-3.3888400595931384e-16	-4.035219568083593e-16	-5.130312809660904e-16	-5.612762943727523e-16	-5.397695897156128e-16	-4.841558718876151e-16	-5.036414580847445e-16	-6.180319478082426e-16	-7.055112352067345e-16	-7.145090069184641e-16	-6.875437962267346e-16	-7.040809299864648e-16	-7.347841242426672e-16	-7.238167059208755e-16	-6.817573601681784e-16	-7.247809195815626e-16	-8.738565414975025e-16	-9.04514131270145e-16	-8.833617051921434e-16	-7.01626307034403e-16	-6.516569827028736e-16	-7.478336792974529e-16	-8.925814368290958e-16	-9.421340610822442e-16	-9.530477924630152e-16	-1.0322130318579184e-15	-1.2021549384758934e-15	-1.3517513030833223e-15	-1.3561206121673168e-15	-1.3143750346654228e-15	-1.3120111808518812e-15	-1.3274066738725657e-15
54	-2.1681313552576926e-16	-2.8309287756766233e-16	-2.566600648117219e-16	-2.0264241001495312e-16	-1.1619044452355561e-16	-6.597635410475776e-17	-8.634070806067602e-17	-1.2607541557861942e-16	-1.8984428055373513e-16	-2.9272080106419555e-16	-4.312089456483527e-16	-5.508213490747886e-16	-6.071194509656716e-16	-5.951977663239732e-16	-5.582714929825663e-16	-5.281967784917767e-16	-5.212226934137142e-16	-5.368480598391715e-16	-5.644626172297778e-16	-5.796095970420973e-16	-5.695972885441892e-16	-5.883998185817919e-16	-4.752238300628354e-16	-6.129179575028722e-16	-6.471187378725222e-16	-7.086772878131038e-16	-6.981492902446731e-16	-6.668356692500097e-16	-6.294362912260191e-16	-6.639434628781179e-16	-7.577852182118637e-16	-8.563532778388571e-16	-8.794006658735849e-16	-8.615194299299512e-16	-7.725857000710749e-16	-8.313228783226117e-16	-8.034155515464457e-16	-7.522794840948074e-16	-6.985695120557344e-16	-7.440947053519064e-16	-8.566712740562223e-16	-9.437642085443156e-16	-9.471024098649112e-16	-9.358742708963956e-16	-1.0143278012892642e-15	-1.0994040844394097e-15	-1.155587538214046e-15	-1.1257794275738532e-15	-1.0667764445353296e-15
55	-2.9570029573320317e-16	-3.1007606108669585e-16	-3.912069496042152e-16	-4.865212888506685e-16	-4.60287045210253e-16	-3.863086893620057e-16	-3.9891194897116574e-16	-5.618575542853686e-16	-7.752040502404371e-16	-9.456564281512076e-16	-9.832165841493005e-16	-8.831197801821366e-16	-6.726715887733812e-16	-4.585114014585209e-16	-3.718641033879573e-16	-4.698192785928957e-16	-6.810868628791573e-16	-8.388420421919462e-16	-8.765485095769458e-16	-8.378211510652149e-16	-8.051732702714316e-16	-8.178826194663022e-16	-7.769854803979883e-16	-8.27824428095374e-16	-7.943335416246498e-16	-7.831808433734349e-16	-7.509223554208328e-16	-7.213883671022646e-16	-6.909568514235501e-16	-6.742932946564185e-16	-6.546230822585537e-16	-6.282396852540795e-16	-6.197649992765054e-16	-6.294511632389318e-16	-6.050846136940486e-16	-6.18944030492919e-16	-5.846834532912785e-16	-5.171618595323275e-16	-4.2808444046583966e-16	-3.8030680024532395e-16	-3.8273217308677083e-16	-3.883839237096137e-16	-3.482762559076351e-16	-2.908035598452675e-16	-3.1497867857760065e-16	-4.505223993780047e-16	-6.565849000073152e-16	-7.945404338981832e-16	-7.900323152008523e-16
56	7.251771710756221e-16	6.900011245999025e-16	6.402589607143662e-16	5.606372641392293e-16	4.4231621558917787e-16	3.403695599403352e-16	3.1210664825737803e-16	3.569497824414229e-16	4.078755779363935e-16	4.532793189483363e-16	4.999109449421041e-16	5.808926336987562e-16	6.681040814041834e-16	6.724648418451244e-16	5.686486903463854e-16	4.0801921116524135e-16	2.7703806719163054e-16	1.6502697568687028e-16	7.515633406647348e-17	6.119942016900267e-17	1.9397199914537078e-16	4.76792587871312e-16	4.658176018672274e-16	5.442664902000705e-16	2.8648249220185995e-16	1.6427478020149855e-16	1.7111590407769914e-16	2.8300141764874993e-16	2.855634555500192e-16	2.135628492467457e-16	1.5531808669118447e-16	1.863921433944043e-16	1.9617227396578324e-16	8.744883104682605e-17	-2.4001574943218707e-16	-4.2436340780274646e-16	-5.612489859808101e-16	-5.823985201428406e-16	-6.195964654867492e-16	-6.420916568847144e-16	-6.023802912868485e-16	-4.634225908327292e-16	-2.446504480519738e-16	-5.3679628691616e-17	1.0614364223715449e-16	2.2241457258008064e-16	3.211194575970459e-16	3.479005658806683e-16	2.6797170412376534e-16
57	-3.755766785232368e-16	-3.2056066810287034e-16	-1.9303725126970476e-16	-6.923103710258673e-17	-1.5537324212109673e-16	-3.324870488472492e-16	-3.3517366108952726e-16	-8.395798126915144e-17	1.520724849511556e-16	1.2830602996899975e-16	-1.25356871847339e-16	-3.2608264646154575e-16	-3.551801534007281e-16	-3.3767534691501965e-16	-3.8388606770566267e-16	-4.380752524307348e-16	-3.768615417743326e-16	-2.289753183220347e-16	-1.1954638736938473e-16	-8.682311636947553e-17	-7.414361743609382e-17	7.240177921795818e-17	-1.9154174663391549e-16	2.028252908855139e-17	-1.0029809017818536e-16	-8.240796049619282e-17	-1.454492082751576e-16	-2.1379314310457099e-16	-4.0019087902672175e-16	-5.166665907862097e-16	-5.056459048153382e-16	-3.51196692716122e-16	-2.1655977328454155e-16	-1.500468753426514e-16	-3.2372604947856137e-16	-2.72159523911264e-16	-3.358181935901608e-16	-3.6100856323110937e-16	-4.835422919120768e-16	-5.600201367590779e-16	-5.667666142142696e-16	-4.66868104127078e-16	-3.6064171883361434e-16	-3.1156696849924375e-16	-2.738433221045221e-16	-2.000886165927234e-16	-1.1889055908644762e-16	-2.4173980511689183e-17	1.35999178128047e-17
58	-2.74184594970484e-16	-1.696931006548894e-16	-7.641602742510597e-17	-8.24220808169837e-18	-1.3175274055242313e-17	-2.94338759558038e-17	-1.4585088669337823e-17	2.2406208711194242e-17	5.015325888153627e-17	8.865226360382965e-17	1.3021447182889567e-16	1.7663906298876805e-16	2.1555690865278925e-16	2.068961499324649e-16	1.532068014731024e-16	4.3633398430854967e-17	-8.358017304134633e-17	-1.724714934892884e-16	-1.6870671297463284e-16	-1.042645572233887e-16	-6.611131590081857e-17	-1.0513109881498006e-17	-1.627959621960774e-16	7.163236368347461e-17	1.4191116755658074e-16	2.269127664112302e-16	1.9966547194610898e-16	1.7303735523729395e-16	1.2636122600616405e-16	1.3315734553249483e-16	1.9779980421069493e-16	3.447168034879561e-16	5.05208211181614e-16	6.027307275776258e-16	4.814366775604484e-16	4.767514507751351e-16	4.067573572693156e-16	3.7451878736737083e-16	2.1912391980319955e-16	3.5533680122039215e-17	-5.68173572071008e-17	6.757291707078476e-17	3.020987902227485e-16	5.0444044548314485e-16	6.429871235381127e-16	7.40344842057153e-16	8.141822448223697e-16	8.491381625281597e-16	8.201547394825374e-16
59	1.6595836879844684e-16	2.4294554936352878e-16	2.4762971501421246e-16	2.6345155855947036e-16	2.7574258171542695e-16	2.727520172967448e-16	2.762532877419157e-16	2.7900513767024714e-16	3.247211093241098e-16	3.9528144568075627e-16	4.31446764820639e-16	4.3300842351954873e-16	4.547979896104139e-16	4.876307624671603e-16	4.901468035660051e-16	4.044285955534351e-16	2.854955901961585e-16	2.37055151712877e-16	3.0582800634098194e-16	4.1218187618905244e-16	4.4221592343679334e-16	4.451489932259689e-16	3.4497147205379004e-16	4.660021910991782e-16	5.343467255675855e-16	6.185485040658992e-16	6.689274730143587e-16	7.369132894497678e-16	7.627523806129778e-16	7.557595070076355e-16	7.587281886735236e-16	8.32343818456924e-16	9.601375643305572e-16	1.0518557644780355e-15	9.4497038615631e-16	8.903383609976512e-16	7.867711243882619e-16	7.478453869255272e-16	6.545615031770864e-16	5.452224199102943e-16	4.813461635414506e-16	5.456591126191009e-16	6.722216049193981e-16	7.924835289038274e-16	9.109097397322025e-16	1.024288398770404e-15	1.1332295728803122e-15	1.1923860450268654e-15	1.1800257101193832e-15
60	-5.204200090409859e-16	-5.167243464410964e-16	-4.415443149773066e-16	-3.7806275872125654e-16	-3.8606930484921772e-16	-4.066670457002617e-16	-3.4982680043572904e-16	-2.441368099311809e-16	-1.5380266927890488e-16	-1.3145795724137865e-16	-1.614598719066153e-16	-1.5893815782572448e-16	-1.1488080481427945e-16	-1.0939824824282999e-16	-1.8078320984281652e-16	-3.064060037716877e-16	-4.1688759558316217e-16	-4.601454127373777e-16	-4.356387029550092e-16	-3.6225600791702256e-16	-2.9409172052698783e-16	-2.554558003124294e-16	-2.1186003283191954e-16	-2.9972198289768643e-16	-2.6497428164435616e-16	-2.2905576696006834e-16	-1.9008407127286018e-16	-2.3356544329249637e-16	-2.957863709921979e-16	-3.113569145043369e-16	-2.2899299682561376e-16	-1.1797749972948715e-16	-4.2353480376007527e-17	-2.286370280629159e-17	-7.92475006012245e-17	-4.3552441445962063e-17	-7.6922303140278e-17	-1.5512748324007615e-16	-3.204758842922666e-16	-4.3738497606561546e-16	-4.327614873595488e-16	-3.039182375791019e-16	-1.9443812047422068e-16	-1.3778730743547777e-16	-9.078971011399317e-17	1.3161436603614521e-17	8.182425422884768e-17	8.884403402626414e-17	3.7957227850929505e-17
61	1.5733479358108186e-18	-2.950654594371768e-17	-3.369290490021489e-17	-4.270500485297953e-18	-9.368051878179504e-18	-3.028951643909947e-17	-1.4254958918862205e-17	2.6669318408136237e-17	8.407725008507191e-17	1.3687296064771824e-16	2.0770190146240366e-16	3.2927649398852904e-16	4.739569372502466e-16	5.223593960133438e-16	3.896058013674879e-16	9.764511683136779e-17	-1.8576664424488585e-16	-2.8902280004029965e-16	-1.8005872301095906e-16	1.5984118544856433e-17	1.6285502214886685e-16	2.4707301801424747e-16	3.4865032075253696e-16	3.0054939707104523e-16	3.2857003293852307e-16	3.212007171373875e-16	3.8531683432444545e-16	4.473017168389761e-16	4.850166423847061e-16	4.626255090888242e-16	4.822640501035108e-16	5.691219748396889e-16	6.450217745325728e-16	5.829915821701382e-16	3.186404560306081e-16	2.8908633577145597e-16	3.400015294871131e-16	4.696033755517032e-16	4.2138367198445015e-16	2.6960902335279373e-16	2.1367398648104005e-16	3.9032236626188805e-16	6.203190937586397e-16	7.464618434822717e-16	7.794899738141103e-16	8.552078301265247e-16	1.0211884717857354e-15	1.1781919050568916e-15	1.2281414095469394e-15
62	-1.4788430729238045e-16	-2.7858693627739326e-16	-3.4555721922908385e-16	-2.992361446750843e-16	-2.2758893085202457e-16	-2.4869328965078893e-16	-3.7045089856586435e-16	-4.71563578588512e-16	-4.3660255165081063e-16	-2.53783270090295e-16	-6.524177327410872e-17	4.121369391548525e-17	5.769086332416992e-17	9.05287739577721e-19	-1.2125067102555502e-16	-3.094451108751323e-16	-4.847051155716714e-16	-5.331615410474762e-16	-4.3039998789123296e-16	-2.514042587011437e-16	-9.969062611665121e-17	1.5852076296663462e-17	2.838887114243301e-17	3.0039742603427936e-17	-2.2933666212899757e-17	-6.138427103360153e-17	1.4612136826157507e-17	1.92920746303117e-16	3.2497119361106633e-16	3.216678393015696e-16	2.648900648482475e-16	3.010413497734356e-16	4.257695106366984e-16	4.551281155287622e-16	1.866304556937175e-16	-1.5809566583353892e-17	-1.505188296436201e-16	-9.202890148832368e-17	-9.442412943651729e-17	-1.9032879307737748e-16	-2.472772544023864e-16	-6.977692120713317e-17	2.285376788763986e-16	4.341244749261157e-16	4.67507704693192e-16	5.027014637693339e-16	6.329914816082373e-16	8.365281637227719e-16	9.286774626775917e-16
63	5.157628805023571e-17	-1.2380701965109834e-17	-5.552501889777814e-17	-1.833894564993177e-17	7.260294477292938e-17	1.7011936071389886e-16	2.046708813675105e-16	1.9003749814626427e-16	1.0147093299603365e-16	2.6572393351976745e-17	-2.294404837571465e-17	-1.9509556412289933e-17	-1.0294652203820089e-17	-7.560308508344356e-18	-3.0719239736262615e-17	-5.604632861383601e-17	-7.107539709474817e-17	-5.619544460310782e-17	-3.819287602219342e-17	-1.5769542750445817e-17	6.023504606143411e-18	9.508563380751546e-17	-3.061194693135194e-17	1.129044164379692e-16	-2.966481940692663e-17	-1.6034478063776144e-16	-2.7909075956675505e-16	-2.3569643013463017e-16	-1.5792084478052675e-16	-1.2332702091810607e-16	-2.2664249051711377e-16	-3.5853996926087964e-16	-4.067640063711303e-16	-3.1880829562276073e-16	-2.183336627327525e-16	-1.145412561955215e-16	-1.303889798173066e-16	-1.2165129580886775e-16	-7.533835874141672e-17	2.5095152051843052e-17	6.403043592611275e-17	2.8382651088729155e-17	-5.725797648884835e-17	-1.133021083361125e-16	-1.187665726756091e-16	-8.017176144171885e-17	-9.536794280127086e-17	-1.4432012451655256e-16	-2.200720276437983e-16
64	-5.7352546299219e-16	-6.571346198397206e-16	-7.391707020742876e-16	-8.464510443770512e-16	-8.881190909002206e-16	-8.237822865092987e-16	-7.067962042092519e-16	-6.227861217453087e-16	-6.490030851640417e-16	-7.284668088722292e-16	-7.880249336806925e-16	-7.87580175531734e-16	-7.525020035234023e-16	-6.883382305084642e-16	-5.66007533687417e-16	-3.9212485817415675e-16	-2.3809956744311025e-16	-1.4986537704849011e-16	-1.3946981928039071e-16	-1.4823051411419684e-16	-1.4949113336177353e-16	-1.4296945529845634e-16	4.784836233633199e-17	-6.031906672633207e-17	4.368011303944993e-17	1.11932503851413e-16	2.495053244077469e-16	3.473034655107574e-16	4.2376384851041565e-16	4.3659458243509003e-16	4.390774009709586e-16	4.436075034923467e-16	5.150045893373296e-16	6.172813089494525e-16	8.058411420765812e-16	8.152285725122647e-16	8.161159705794373e-16	7.722542410032701e-16	8.194690720185059e-16	9.405069938231971e-16	1.075446170102774e-15	1.1523988057659066e-15	1.1101023891638842e-15	1.080541730243358e-15	1.0550450201916796e-15	1.0637297946795046e-15	9.851739521780425e-16	9.6583675471034e-16	1.1097583978003085e-15
65	-3.096200104980689e-16	-3.92127194859787e-16	-4.929352670813557e-16	-5.871010248175091e-16	-6.041311162619255e-16	-5.362207133404202e-16	-4.731157049612714e-16	-4.658303172293543e-16	-5.391848731459278e-16	-6.12261004693852e-16	-6.673344258773194e-16	-7.113082908127511e-16	-7.645887339628068e-16	-7.443753282293338e-16	-5.856920397929665e-16	-3.165178930564662e-16	-9.19925056898982e-17	-5.724865617710902e-18	-6.154039045020566e-17	-1.50680033414738e-16	-2.065334035755502e-16	-2.122056526057623e-16	-1.1286949007417752e-16	-1.4196643181703558e-16	-3.112030761599266e-17	7.652726584630314e-17	2.1131528241131735e-16	3.028740584976983e-16	3.589644913398186e-16	3.557512937825367e-16	3.098006096893075e-16	2.2910547451314376e-16	1.9192582146095184e-16	2.226739965017966e-16	3.498242435001474e-16	3.6060887502137257e-16	3.204159705725055e-16	2.587942898545367e-16	3.19016473946265e-16	4.704863398316317e-16	5.79702556381251e-16	5.767203068909427e-16	5.077010818797737e-16	5.462107067634712e-16	6.624470943926092e-16	7.306524748007744e-16	7.203531681834072e-16	7.182493331319657e-16	8.184837087353641e-16
66	-9.739990165333315e-16	-9.778140604436996e-16	-9.976632666199392e-16	-1.0918775311528945e-15	-1.0913740875890518e-15	-1.0115568996172064e-15	-9.381456863253473e-16	-9.46928698083066e-16	-1.0030445056965111e-15	-1.0559894660235122e-15	-1.0789314050509055e-15	-1.10661378482511e-15	-1.1252208096740602e-15	-1.063641767028575e-15	-9.024322543800793e-16	-7.1580578412910255e-16	-6.276873502921953e-16	-6.629095017929192e-16	-7.475325122243866e-16	-7.977208581037186e-16	-7.949694999744539e-16	-8.107922931431052e-16	-6.750036243614397e-16	-7.828737061165011e-16	-6.978419749899021e-16	-6.733775542741984e-16	-6.431901243545042e-16	-6.437190221879143e-16	-5.805115667427957e-16	-4.940975050454174e-16	-4.3918706849009383e-16	-4.905248098404451e-16	-5.64733000398734e-16	-5.560575296408712e-16	-3.418535489475935e-16	-2.5117317707753823e-16	-2.073141121156714e-16	-2.778320618681543e-16	-2.592178016159546e-16	-1.7796832909958252e-16	-1.2819188460917696e-16	-1.9704050694431807e-16	-3.1703250330557193e-16	-3.6966903290450936e-16	-3.6876025748312893e-16	-4.1612818004836635e-16	-5.516919253046297e-16	-6.573373728748205e-16	-5.744420141053675e-16
67	-1.7667513470252813e-16	-1.6124805694124138e-16	-1.9258802620988122e-16	-2.4695172057714265e-16	-2.4923346760446355e-16	-2.0798808294964396e-16	-2.3764666966730574e-16	-4.033484436854591e-16	-6.104387550817904e-16	-6.861545163698439e-16	-5.635144891456171e-16	-3.553731940252133e-16	-2.1112695792968886e-16	-1.559474265984148e-16	-1.2882359974683615e-16	-1.008725008844096e-16	-1.2083077850871401e-16	-2.0279317172957308e-16	-2.9260595977603497e-16	-3.397664327740672e-16	-3.6379205086433563e-16	-4.1447079443017694e-16	-3.5917633005804677e-16	-3.9708445014170183e-16	-2.4085896966190755e-16	-1.1171996681126245e-16	-4.6805647465043525e-17	-6.044241455132318e-17	-1.8881323349045005e-17	1.3732653032232555e-16	3.463532859699329e-16	4.473216572836768e-16	3.690904335769491e-16	1.8632298258302664e-16	8.22030392945308e-17	1.252405106807054e-16	2.8049978987362937e-16	4.354728229534399e-16	5.266031590993529e-16	6.138003402541032e-16	7.948738602803938e-16	1.078514632525795e-15	1.2902313396430156e-15	1.3423744163106381e-15	1.180304719491804e-15	9.368350611317659e-16	6.23335250583362e-16	3.6202299177598525e-16	2.23161883788661e-16
68	-2.458228392345878e-16	-3.003653645611712e-16	-4.1383225111236517e-16	-4.659244248958854e-16	-4.053866186219061e-16	-2.9213496041975744e-16	-2.7374360480198554e-16	-3.9052029113925323e-16	-5.701466377930515e-16	-6.581348783075217e-16	-6.05215318391311e-16	-4.746627635569613e-16	-3.7613799564210817e-16	-3.3524942295002614e-16	-3.1492387097283997e-16	-2.8385853256969843e-16	-2.65959769691981e-16	-3.0183668331718406e-16	-4.03861263649893e-16	-5.397626328607171e-16	-6.584485660813604e-16	-6.649927373345639e-16	-6.729883950454482e-16	-4.3783331537251757e-16	-3.2556426378789247e-16	-2.495381540981316e-16	-2.3632041723573587e-16	-1.6729517285146298e-16	-7.551169358975945e-17	2.904497268355475e-17	7.832505000225806e-17	6.95073591780243e-17	1.0415166637415944e-17	-7.635745128270527e-17	-1.5656013117620093e-16	-1.8014289164860254e-16	-1.397785467167873e-16	-3.6158247381311926e-17	7.516266711178497e-17	2.0430725162079299e-16	3.645981447230787e-16	5.787406106804453e-16	7.433056051286314e-16	8.060120761308723e-16	7.120032521179689e-16	5.5620082609386e-16	3.434577483541043e-16	2.030105024170176e-16	1.2923803640795265e-16
69	1.0270504304786936e-16	1.6180998566183304e-16	1.7813413365861233e-16	1.621227933223728e-16	1.6323783061096477e-16	1.8952930126537995e-16	1.880528776530344e-16	1.3610222589542453e-16	2.5189109522078702e-17	-9.949656535158555e-17	-1.7430479256840387e-16	-1.8682162577560139e-16	-1.6567546106493544e-16	-1.6346135172308082e-16	-2.124562192539724e-16	-2.8875045044934733e-16	-3.3270321873026337e-16	-3.2056563418445913e-16	-2.7933362065463137e-16	-2.555235637746067e-16	-2.55471560408934e-16	-2.7346849694127793e-16	-2.9978692685286703e-16	-3.833186467306957e-16	-5.377276768604337e-16	-6.776574321064086e-16	-7.223646552977432e-16	-6.427374629597127e-16	-5.163774899632912e-16	-4.3667231480585707e-16	-4.586183815148968e-16	-5.555220082407937e-16	-6.635073292419038e-16	-6.878512039970125e-16	-5.745321081375988e-16	-4.1127370423246664e-16	-3.1383492909683035e-16	-3.6346379385946697e-16	-4.923013535181044e-16	-5.921999493449244e-16	-6.350993240993843e-16	-6.918930127150737e-16	-8.011406116086948e-16	-9.151998962320788e-16	-9.739384999037326e-16	-9.53235610859351e-16	-9.255851445426893e-16	-9.26837222360951e-16	-9.352066373643267e-16
70	-8.235572432594978e-16	-6.989803114648849e-16	-7.49181606407538e-16	-9.300230507536431e-16	-9.547090479868915e-16	-8.112906516473959e-16	-7.36618139399836e-16	-8.79131886046973e-16	-1.1673260946497088e-15	-1.3781783952913495e-15	-1.388476861642424e-15	-1.2538472315098253e-15	-1.0706390034313262e-15	-8.695869781656031e-16	-6.668610602274775e-16	-5.261622644864452e-16	-5.240250768522545e-16	-6.005720000100134e-16	-6.457449776390182e-16	-5.800500730194227e-16	-4.318116457832535e-16	-2.8876367755359473e-16	-1.5923704020924894e-16	-1.201635784809918e-16	-6.092545170962864e-17	-9.382316556426547e-18	6.438725306443766e-17	1.7410860832822688e-16	3.066982250881349e-16	4.2155892884152447e-16	4.453762732761991e-16	3.543463802850113e-16	2.427402597951351e-16	2.359778789856939e-16	4.3040243526320236e-16	6.152283111023509e-16	7.831768016665576e-16	8.861512244079354e-16	1.0199694468416328e-15	1.1742850519845868e-15	1.2726419874201544e-15	1.2742733161183445e-15	1.1891920467844725e-15	1.1715376131834578e-15	1.1491614732033202e-15	1.0588869858422389e-15	7.618463793382852e-16	5.03805064535148e-16	5.189020471262309e-16
71	-2.890235165025353e-16	-3.1574845007341123e-16	-2.702088581340249e-16	-2.4187725198999807e-16	-2.3394762386568563e-16	-2.6653532937411104e-16	-3.4871264595414163e-16	-4.079842112434479e-16	-4.687621841474395e-16	-5.537484869476667e-16	-6.515191348094213e-16	-7.302611509142797e-16	-7.670821108169662e-16	-7.707861571585673e-16	-7.798554788311569e-16	-7.938550684350601e-16	-7.990841480142063e-16	-7.965838557598448e-16	-8.146758609719395e-16	-8.569026192410093e-16	-9.061063169887029e-16	-9.704600541409474e-16	-8.88180898034925e-16	-1.0089286233036864e-15	-1.055021716760914e-15	-1.1104028533288543e-15	-1.0717736725760973e-15	-9.964163914805201e-16	-9.302292762565606e-16	-9.506659093558636e-16	-1.0168216172850813e-15	-1.0558539346215486e-15	-1.018661838059924e-15	-9.65785880907728e-16	-8.689920431935775e-16	-9.321110898158644e-16	-9.234436118703837e-16	-9.110695017797232e-16	-8.90795259494836e-16	-9.223780432567704e-16	-9.775837741922267e-16	-1.015661482511761e-15	-1.0313369356973093e-15	-1.0344534592254372e-15	-1.078824519867626e-15	-1.0889658778007128e-15	-1.1082863671192032e-15	-1.1106084429776139e-15	-1.1136416506698608e-15
72	2.1567088578302168e-16	1.456249450970075e-16	9.506300860681864e-17	1.6073639033454924e-16	1.5226340080979216e-16	4.619933797034594e-17	-3.8720045588409077e-17	1.2424731665506085e-17	1.5120721734139562e-16	2.6084371849483016e-16	2.709600496358821e-16	2.5607238119679153e-16	2.9055486671791967e-16	3.418192720682507e-16	3.1425429554349844e-16	1.7421361094667015e-16	3.221422201344758e-18	-8.284549101638706e-17	-5.338826363148723e-17	4.4762457251925895e-17	1.4340643260491882e-16	2.4482295930276037e-16	1.878380503972715e-16	2.457125181490221e-16	1.971759274656601e-16	1.624284732186809e-16	1.4338079686884457e-16	2.0668859106752572e-16	3.0843708441810323e-16	4.057389917760438e-16	4.62467028659688e-16	5.145179861524149e-16	5.39437212990435e-16	4.910795248249886e-16	2.654997213725376e-16	1.3080205049257158e-16	3.464670109998138e-17	5.561778211765689e-17	5.898269730982833e-17	1.8932337866216924e-17	8.387446575003976e-19	9.727225526901555e-17	2.576705378564994e-16	3.501534506452846e-16	3.4817588145746324e-16	3.1984588385386026e-16	3.942948559519036e-16	5.202973977470426e-16	5.718906492167827e-16
73	3.6878563471067135e-17	1.66884050342942e-16	1.6549711779394274e-16	1.0801380915064082e-16	4.2788599543411826e-17	3.1212512812176804e-17	6.092573095897135e-17	8.460638990142663e-17	1.0879623764654435e-16	1.457894507437472e-16	1.765474601108421e-16	2.1827521942314974e-16	2.988137493771524e-16	3.7712488976173355e-16	3.489034954478032e-16	1.5078812354688404e-16	-1.067484838473722e-16	-2.0461869409199676e-16	-7.88161928159551e-17	1.0738646798446182e-16	1.7917336315040933e-16	2.0961618914879368e-16	1.9793836427145857e-16	4.2030789185443253e-16	5.1440433593012385e-16	4.853753015967039e-16	3.9818555218224676e-16	4.330925425612659e-16	5.388204717532749e-16	5.84505644006265e-16	5.215352779420112e-16	4.856547543551555e-16	5.836590263958507e-16	7.276731768937534e-16	6.451122594817343e-16	5.5967948482701005e-16	4.336905264517426e-16	4.684563051443125e-16	4.955517221723459e-16	4.643086323553919e-16	4.3867291573556907e-16	5.657638200628592e-16	7.628991741901862e-16	8.451719691242389e-16	7.852894325182036e-16	7.200099681880527e-16	8.073997643031951e-16	9.627685201496222e-16	1.0051493276907869e-15
74	-2.721066829434096e-16	-1.6182608410275298e-16	-1.811104749654477e-16	-3.124985655826126e-16	-3.8363802013301326e-16	-2.6904999138194394e-16	-6.809750582155854e-17	3.9765623331045263e-17	1.5291286923097685e-17	-1.2224406559131055e-17	5.554230612985023e-17	2.0910197373002725e-16	3.606983390305058e-16	3.793971649378599e-16	2.45170237766187e-16	-8.668708256831556e-18	-2.5717090441708477e-16	-3.8173383278813647e-16	-3.3996950262911865e-16	-2.0994264331532707e-16	-1.1671777415622553e-16	-9.227838140285675e-17	-8.769269766366355e-17	-8.651539512967519e-17	7.197769349510759e-18	1.0182515340731503e-16	1.4562707497766106e-16	5.449046802458152e-17	-1.2197012427622267e-16	-2.4578092263792967e-16	-1.8761698552055736e-16	1.2638630578779938e-17	1.8801861458522214e-16	1.9532254085293862e-16	1.1100281841462335e-17	-4.404891730030181e-17	-4.3900198525196666e-17	3.299502935648332e-17	8.480539757314416e-18	-6.385249782086365e-17	-9.531234923843489e-17	-2.178298225828634e-17	4.8290034369691346e-17	8.224554130295607e-17	1.2316312473924638e-16	2.6319110176557596e-16	4.470592213435082e-16	5.932697554904499e-16	6.238967937151225e-16
75	5.448331678617267e-16	5.496708371239325e-16	6.325263811359251e-16	6.841828408175183e-16	5.593295036676708e-16	3.669112568442087e-16	3.0849311090071156e-16	3.812344666001135e-16	4.861410777790734e-16	5.012959544801452e-16	4.878909738385184e-16	5.582422496512829e-16	7.196732382267593e-16	7.741724699046222e-16	6.110363048007705e-16	3.0905561385321203e-16	1.0625607162244964e-16	8.143729988589885e-17	1.761442183648907e-16	2.705762403129884e-16	3.635227879544783e-16	4.950254134871743e-16	7.547461278823494e-16	7.248602528642902e-16	6.697961947206724e-16	4.916852342373964e-16	3.68179653045842e-16	2.0881726962647595e-16	1.7390657768931532e-17	-2.181833853520283e-16	-3.193985582188913e-16	-2.1144879533167623e-16	-1.090352857640861e-17	6.369591547521062e-17	-1.3275334321279916e-16	-2.3059526553023474e-16	-2.7074268987581855e-16	-2.151243815879046e-16	-2.9199520637399635e-16	-5.298766806065347e-16	-7.914232903717738e-16	-9.38335640662071e-16	-9.10905403140413e-16	-7.340374021843185e-16	-4.1852152805741303e-16	-5.782155775675813e-17	2.528182551608168e-16	3.554863878415132e-16	2.740438450698202e-16
76	8.894606442832143e-16	8.048390055931892e-16	7.608022360810543e-16	7.274888384724476e-16	7.224044763271843e-16	5.713893668186842e-16	3.75904203030806e-16	2.623016303363115e-16	3.051267185832131e-16	4.847118141679138e-16	6.395331947664524e-16	7.385615935388499e-16	7.854428057908817e-16	8.18974230967856e-16	7.786958348860026e-16	6.049604965064676e-16	3.583567812072675e-16	1.9472227871053555e-16	2.3072211160173463e-16	4.180407799545683e-16	6.11513550386749e-16	6.939299954041014e-16	7.159808035132567e-16	6.417214011197637e-16	6.283364403812068e-16	6.606383039808751e-16	7.126392018959297e-16	8.057574928773878e-16	8.518340905275355e-16	9.237735599361368e-16	1.0446909862633651e-15	1.1423164313275326e-15	1.0794099593503116e-15	8.932179514771286e-16	1.5173942999637706e-16	1.9053492520928114e-16	-1.0260712180954391e-16	-1.5494300610842396e-16	-3.5735178117409453e-16	-4.052871074954057e-16	-2.9625586342152045e-16	5.2559265666250117e-17	4.040299779042078e-16	6.562981602524985e-16	8.089753181664293e-16	8.573697270843026e-16	8.275469623799981e-16	7.4764253024466905e-16	6.730026375779564e-16
77	-4.884633792064352e-16	-4.359245894466797e-16	-4.433836179340129e-16	-4.783216268102813e-16	-4.778724970212722e-16	-4.526960723984204e-16	-4.215916834596036e-16	-3.967792848825328e-16	-3.3002175991251707e-16	-2.3125800817237765e-16	-1.6609056830168741e-16	-1.551374888423324e-16	-1.4490884069359435e-16	-1.3005216836248506e-16	-1.3811570410712793e-16	-2.2607441088674803e-16	-3.6614512055168227e-16	-4.685292401707593e-16	-4.637851753478418e-16	-3.8179724715927674e-16	-3.0887712071728576e-16	-2.554086780002049e-16	-2.88076606538622e-16	-2.2925880427640375e-16	-2.0912230533567453e-16	-1.6827495680278074e-16	-1.2348053029775692e-16	-7.112941584572878e-17	-6.487977332151839e-17	-8.570485828132575e-17	-7.978683400330134e-17	-2.7980069368992416e-18	1.1011085251593368e-16	1.6716088515345184e-16	8.231041244676018e-17	3.442278718779958e-17	1.6487203223662096e-17	8.165100668896149e-17	8.41673988306776e-17	2.4350782797250762e-17	-2.0353708988200302e-17	4.165972707555256e-17	1.3137606143817616e-16	1.6738831834707485e-16	1.5368568387877048e-16	1.768896491662079e-16	2.641460355078908e-16	3.7576657967658045e-16	4.296512409783407e-16
78	5.889723423479689e-16	5.416017116446759e-16	5.691735165468604e-16	6.222504975713559e-16	5.412504114142902e-16	3.87480967551612e-16	3.1198243309346124e-16	3.385306401580327e-16	4.066202425361854e-16	4.49551536120482e-16	4.415585560508595e-16	4.407537430813897e-16	4.677618562936912e-16	4.520483279789058e-16	3.6658590145740416e-16	2.359041476931855e-16	1.5178337112424658e-16	1.4642771228510597e-16	2.0789305083877978e-16	2.913654328093879e-16	3.600418229104121e-16	4.788193203499153e-16	2.935228110481497e-16	6.701660800288996e-16	6.96788669054775e-16	6.228854946542822e-16	1.6912794957622611e-16	-4.0236145664232294e-16	-8.71744579327657e-16	-9.636904498117782e-16	-8.369394290446233e-16	-7.444585295835667e-16	-8.659648065159165e-16	-1.0769150029626303e-15	-1.2568958967890891e-15	-1.1920064375359763e-15	-1.1404840140553596e-15	-1.1253275585174499e-15	-1.2340060542197375e-15	-1.379955633287478e-15	-1.6078666655486556e-15	-1.916498439023729e-15	-2.1454482003539936e-15	-2.2012911635527377e-15	-1.949139446707619e-15	-1.5889709700197334e-15	-1.3025272405989276e-15	-1.1918082921134515e-15	-1.2169702590328085e-15
79	-1.5681077149183674e-16	-2.2621519255876963e-16	-2.450260913489949e-16	-3.2390593213091754e-16	-4.913102686488843e-16	-6.454667735331309e-16	-6.522525723402478e-16	-5.615489687059041e-16	-4.305869261176856e-16	-3.0268327226214613e-16	-1.9992005681291942e-16	-1.2713636669474114e-16	-1.477521653886044e-16	-2.485020455445208e-16	-3.195934243227444e-16	-2.573100303120916e-16	-1.1693198105316586e-16	-4.892859794401282e-17	-9.064703838953076e-17	-1.0884959716794978e-16	2.0236029243031946e-17	2.7829251412237146e-16	3.3440352432724973e-16	4.822988875548463e-16	4.480318498082513e-16	3.7056359638407233e-16	7.61581163516811e-17	-4.041168485393371e-16	-8.526161784334597e-16	-1.0011502735308762e-15	-9.002465571299347e-16	-8.264629093376093e-16	-9.417999952615007e-16	-1.1139299897075741e-15	-1.214476967175452e-15	-1.0419387387733236e-15	-9.108362080435188e-16	-8.174568151091887e-16	-8.025532105472139e-16	-8.113348180598332e-16	-9.388509094936449e-16	-1.176528078589115e-15	-1.3567688648029356e-15	-1.3965171085789562e-15	-1.3351737510899213e-15	-1.3546403067720561e-15	-1.4726386131011517e-15	-1.5164561216958022e-15	-1.4464421530235795e-15
80	2.5298464322428546e-16	2.2000086298694512e-16	1.4338308988736938e-16	6.372884603593976e-17	8.057734059334726e-17	1.44884402295097e-16	1.6936399764388073e-16	1.174530798136868e-16	7.964543289041836e-17	1.288752556613206e-16	2.3653762773634e-16	3.2758061848329e-16	3.5992610041047014e-16	3.362534182651683e-16	2.8916771600642716e-16	2.2032059018490048e-16	1.3434802860423304e-16	6.609873226125152e-17	3.3997952885136435e-17	3.6646784327454485e-17	4.54775666707645e-17	-1.7328951566937432e-17	1.0217323374430616e-16	-8.223088739384182e-17	-4.565815560831427e-17	-8.718040151157781e-19	1.4227910323057918e-16	2.4570393503078304e-16	3.386284968476786e-16	4.1451917213528873e-16	5.35955109488883e-16	6.588777357126369e-16	7.079927937914973e-16	5.934616894107001e-16	3.773173920222629e-16	1.1450017672456975e-16	-2.0103664071612316e-17	-3.182837005804105e-17	2.7029268920939426e-17	8.668498864876313e-17	1.657096150893129e-16	3.042211857656057e-16	4.745036649902069e-16	5.438075942372556e-16	4.615105700799846e-16	3.4000093906983703e-16	2.1017545017219054e-16	1.534031747244191e-16	1.3732222690074618e-16
81	3.8523404610888576e-16	4.893553427366652e-16	5.956644396282547e-16	6.631791473856908e-16	6.425565716875407e-16	5.811427752293809e-16	5.30395444007525e-16	4.839345803191646e-16	4.2757638189174254e-16	3.6765771105275565e-16	3.4967993790344127e-16	3.7276308756979506e-16	3.804403537492765e-16	3.17441721080588e-16	2.1918596440761154e-16	1.6810863365006178e-16	1.9857977715932322e-16	2.7353938134035314e-16	3.08608255485603e-16	2.9363095717253814e-16	2.691235590025588e-16	2.6480799558267714e-16	2.079240544307163e-16	1.3398650653475194e-16	2.337461440119891e-17	-2.590006155071661e-17	3.103831102137011e-17	1.560842284677541e-16	2.6299248131039973e-16	3.028918817329955e-16	3.055040039769248e-16	3.2966579052811877e-16	3.3577520978285206e-16	2.731223541746484e-16	1.3529323345760701e-16	5.085989390340725e-17	6.681686914664841e-17	1.550951146083436e-16	1.8953251738576028e-16	1.3070751043475952e-16	6.910262864860051e-17	9.604012102549861e-17	1.979481364383721e-16	2.4953864172139237e-16	2.0950311203827718e-16	1.0607446737906866e-16	8.114156413966072e-17	1.124843504770938e-16	1.5939298503817798e-16
82	-3.1950762297289896e-16	-4.0506017078456065e-17	2.1370225946580747e-16	2.412546647381978e-16	1.651067823127401e-16	4.220493978937829e-17	-1.1750258791937e-16	-3.255280235257115e-16	-5.216967347104429e-16	-6.354167380494767e-16	-6.269741254272353e-16	-5.855789076889121e-16	-5.938366464683809e-16	-6.368646402326255e-16	-6.188811025765008e-16	-5.1101346602882e-16	-4.332056908709688e-16	-4.862212435649215e-16	-6.331893863107291e-16	-7.344444168346017e-16	-7.210879095863197e-16	-7.206056764653949e-16	-6.329772062775304e-16	-8.131315578330613e-16	-7.681454196936519e-16	-6.971253842794553e-16	-6.291323875955878e-16	-6.7759392033452e-16	-7.542542027777964e-16	-8.025044421206412e-16	-8.151145978396888e-16	-8.895459670511373e-16	-1.0290022374785786e-15	-1.1276767943057886e-15	-9.95067271958772e-16	-8.328239617506257e-16	-6.62253758843028e-16	-6.563526667625877e-16	-7.607777052881463e-16	-9.121960614742042e-16	-1.0269220888376026e-15	-1.118242974298315e-15	-1.1805161833950084e-15	-1.253256791479239e-15	-1.371693453273806e-15	-1.506068320527052e-15	-1.5768792443148761e-15	-1.5686895547405682e-15	-1.5151987601516785e-15
83	9.584520082924013e-17	1.3119215930331673e-16	2.1928694453248786e-16	2.531477517277061e-16	2.953468293272877e-16	3.013052499194929e-16	2.273725943969607e-16	9.724320775903808e-17	-2.6120398262517495e-17	-1.094185353969424e-16	-1.4679898379168652e-16	-2.058664916573361e-16	-3.0498492384270514e-16	-3.8695141340635e-16	-3.6816323963046206e-16	-2.4846426510821285e-16	-1.394294681550641e-16	-1.4301369733205702e-16	-2.279715713059171e-16	-2.771714324910336e-16	-2.2517669156832223e-16	-2.373405424501976e-16	-1.3526445749742502e-16	-4.2639237878874957e-16	-5.171653974365537e-16	-5.525490359570652e-16	-5.105275633405735e-16	-5.667066602058714e-16	-6.43098544572091e-16	-6.764124261086095e-16	-6.310254996491633e-16	-6.173560056230497e-16	-7.033996922306024e-16	-8.169330807786563e-16	-7.146360606613598e-16	-6.182556814570963e-16	-4.779588526964753e-16	-5.166210996210995e-16	-6.459944641594476e-16	-7.759977113840572e-16	-8.185242896340051e-16	-8.511179585889229e-16	-9.293246725989616e-16	-1.060238714356021e-15	-1.2002182039975062e-15	-1.2741267213901795e-15	-1.2877603417391214e-15	-1.2938108486358892e-15	-1.288321441651321e-15
84	-1.4967422523539992e-16	-8.189653670570135e-17	-4.653654519722292e-17	-7.36256589485387e-17	-5.854631642103326e-17	-3.721335644891957e-17	-9.89772513107693e-17	-2.0098788790290716e-16	-3.188199147285972e-16	-4.2995392649522367e-16	-5.570765215407593e-16	-7.037925545873696e-16	-8.161234390630303e-16	-8.081102473180584e-16	-6.859721060510651e-16	-5.357888502485286e-16	-4.720777998429474e-16	-5.20065625632763e-16	-6.202160199353372e-16	-6.891861979234466e-16	-7.082433554209208e-16	-7.273827569836241e-16	-7.984288911059375e-16	-8.383163215524576e-16	-9.073390596863927e-16	-9.41481051317025e-16	-9.675068629512324e-16	-9.495141578859953e-16	-9.156599659370338e-16	-9.013343758169266e-16	-9.680099853252934e-16	-1.0663701732014989e-15	-1.1382758460685661e-15	-1.1298504463503515e-15	-1.0151644375196563e-15	-1.0220754931011969e-15	-1.0361483000933408e-15	-1.0526634497232678e-15	-1.0099421109249116e-15	-9.768846944042339e-16	-1.029284727262575e-15	-1.1699276934259954e-15	-1.2904598214309478e-15	-1.3649454803040667e-15	-1.4394983381281357e-15	-1.5166744114110868e-15	-1.5944518237383304e-15	-1.6209058383055383e-15	-1.6008198325868172e-15
85	3.332573965333476e-16	4.043257921967143e-16	4.751320202943508e-16	5.171601041402347e-16	5.14754490929384e-16	4.616155301888075e-16	3.6648482910837444e-16	2.936146390252728e-16	2.2774209719129846e-16	1.3605627270339925e-16	3.3243758486329325e-17	-5.206418663017563e-17	-8.528866748080101e-17	-6.916752213489787e-17	-4.888400062937714e-17	-4.552325291637953e-17	-4.169407989297673e-17	-2.341814718683057e-17	-2.143046021569473e-17	-6.772422505887123e-17	-1.3947432712558747e-16	-2.1292739115708302e-16	-1.02580335375709e-16	-2.0002173104785131e-16	-2.7579925853563647e-16	-4.107403026080434e-16	-4.44464029629764e-16	-3.872895374620974e-16	-2.809522238480858e-16	-2.446774067008904e-16	-2.719939582117051e-16	-3.056389710956691e-16	-3.1461307108021765e-16	-3.204047809461451e-16	-2.811366124182153e-16	-2.6877135397680316e-16	-1.9764546789208095e-16	-1.6070926138041142e-16	-1.7487383275602515e-16	-2.546315453733587e-16	-3.3695678788512815e-16	-3.9228312577746035e-16	-4.460239546879104e-16	-5.167015679566569e-16	-6.2136820136726625e-16	-6.624421746109321e-16	-6.562318195863556e-16	-6.177593249617983e-16	-5.803702069417036e-16
86	-3.185311198922008e-16	-3.6026406957877216e-16	-3.375821966562385e-16	-3.1655678169819374e-16	-2.9010193623863993e-16	-2.926503182335139e-16	-3.5054071600345823e-16	-4.2476072253737627e-16	-4.862875529778866e-16	-5.481207891086108e-16	-6.177634326169325e-16	-6.869086051135428e-16	-7.178215273937405e-16	-7.035148587517921e-16	-6.763388284817267e-16	-6.721887554652225e-16	-6.910589616236868e-16	-7.170931220396469e-16	-7.423766910541338e-16	-7.665112031556751e-16	-7.96289331839733e-16	-8.780907459519068e-16	-7.226281668982252e-16	-9.31397858662015e-16	-9.01518259738379e-16	-8.96199145545547e-16	-7.9108856539458395e-16	-7.23555702054794e-16	-6.753018218167124e-16	-7.137939780849381e-16	-7.763383774537309e-16	-8.331835365416829e-16	-8.289174156894916e-16	-8.351383102841123e-16	-6.637886332871102e-16	-8.209819141228701e-16	-7.895726595711378e-16	-8.06698123343316e-16	-7.504814747220178e-16	-7.443409429257088e-16	-7.691881159838532e-16	-8.328904979477909e-16	-8.82534804929867e-16	-8.83169810431378e-16	-8.965571438565085e-16	-8.697689213918427e-16	-9.083363831206597e-16	-9.5160910083974e-16	-9.829770925042849e-16
87	-6.316553286000227e-16	-7.4414558364155675e-16	-7.226325025750235e-16	-6.335892944287467e-16	-5.123730323533367e-16	-4.779296815827058e-16	-5.425036576430786e-16	-6.325420262576689e-16	-6.601505120963113e-16	-6.531610705441181e-16	-6.889424154373418e-16	-8.005340605552019e-16	-9.248897221052855e-16	-9.904382118207802e-16	-9.923510843251504e-16	-9.862892708806737e-16	-1.006059844372188e-15	-1.0206280320557393e-15	-1.0039675306572648e-15	-9.68570167563615e-16	-9.554328187815522e-16	-1.0110881854804573e-15	-8.255805555028667e-16	-1.0285881597224838e-15	-1.0278380807990618e-15	-1.1033275921611775e-15	-1.0781470790148394e-15	-1.028060370079996e-15	-9.672053094944505e-16	-1.0226517963510397e-15	-1.125624378242397e-15	-1.1877117839562581e-15	-1.1396244669234915e-15	-1.0874717332930651e-15	-1.035789070907197e-15	-1.118090896356615e-15	-1.0619339648971366e-15	-9.426625378936508e-16	-8.521432678457646e-16	-9.12557793526292e-16	-1.0262796718363398e-15	-1.0789888134747065e-15	-1.0572998064820747e-15	-1.05958759738284e-15	-1.1478846146642091e-15	-1.2088306396863738e-15	-1.2207689087904624e-15	-1.1927710864484424e-15	-1.1797357187183877e-15
88	-1.7871439144675275e-16	-9.776047286272718e-17	-2.129458561285047e-17	4.4296538056210295e-17	5.687852489926283e-17	2.3294043302341655e-17	-1.7814027229912083e-17	-4.7546272948078205e-17	-4.2730170576564754e-17	6.720194114622592e-18	7.164754398550996e-17	1.4461151375979393e-16	1.9559511135002577e-16	1.8338889178497372e-16	9.201090994328059e-17	-4.1153560126916054e-17	-1.3436924754660954e-16	-9.664445511748909e-17	5.0625437937491724e-17	2.2323030180839813e-16	3.1680494976291514e-16	3.199050150635138e-16	2.0409185442041738e-16	1.0193399831622091e-16	8.87366608064547e-17	1.9117480549034456e-16	3.64560381700772e-16	4.980754089782783e-16	5.257327871336058e-16	4.66982899234095e-16	4.170179628973405e-16	4.4322478815589165e-16	5.393437579084638e-16	6.188568464261296e-16	5.182502819123487e-16	4.486451897592759e-16	3.1832696091126075e-16	2.803582993897416e-16	2.509022508352161e-16	2.296219482394492e-16	2.3379178258287647e-16	3.527029882997277e-16	5.1504162353246e-16	6.159983842353034e-16	5.967908560254668e-16	5.442301334385928e-16	5.572354651647191e-16	6.52489119597006e-16	7.124473698809574e-16
89	1.2368964187002922e-16	2.227953509246377e-16	3.0346589248922103e-16	3.5944904872592518e-16	3.2109900526885924e-16	2.0415851993528172e-16	1.1169899328498297e-16	1.111480781807907e-16	1.8490890883899594e-16	2.69440166825681e-16	3.1838949203360135e-16	3.55530119701443e-16	3.6704988771414713e-16	2.8879736379873337e-16	1.0463303087559746e-16	-1.0132382635852749e-16	-1.944411635451713e-16	-9.708856277142065e-17	9.33981561014898e-17	2.406838311651043e-16	2.8057816559335416e-16	2.7437493099831404e-16	2.490966271732054e-16	2.4628517955346823e-16	2.1664590955858697e-16	2.0511220064791347e-16	2.7638587992041586e-16	4.1718725414311807e-16	5.304361042426195e-16	5.592822654160267e-16	5.687239274031148e-16	6.467034740994291e-16	7.6429475854968965e-16	7.802395027533922e-16	5.795676483582755e-16	3.6321687694024923e-16	2.025885053201363e-16	1.8208806142045097e-16	1.7597358444526004e-16	1.6977698265725316e-16	2.1715154179100737e-16	3.733764428761041e-16	5.038626764898525e-16	5.15301291863586e-16	4.692294592149233e-16	5.343298816876745e-16	6.874618667211147e-16	7.839305866867733e-16	6.84051250060699e-16
90	2.2830981082931935e-16	2.484173481146496e-16	1.685292253102935e-16	6.112270089912091e-17	-3.4891321769783175e-17	-6.707331047933555e-17	-4.080726932695883e-17	2.309416700952249e-17	9.203625121642101e-17	1.8690420489287924e-16	2.584649002490994e-16	3.020909970340358e-16	3.086623789104952e-16	2.84765499007189e-16	2.0547750300093766e-16	4.4880129410558907e-17	-1.4439852103592609e-16	-2.2215492109869453e-16	-1.2914787985121154e-16	6.301829238475214e-17	1.9574023367745727e-16	2.415734276826025e-16	9.436145977092527e-17	1.5980100464126636e-16	1.5228042034082603e-16	1.5769486798449822e-16	1.744059171615775e-16	3.000673832969855e-16	4.518650038392286e-16	5.19221224745636e-16	4.531300252722493e-16	3.8441361260357247e-16	4.204133489012727e-16	5.02851333752966e-16	3.899065298643867e-16	2.625688596940286e-16	9.243128943541635e-17	6.618394815105867e-17	6.598706177102585e-17	4.560950878808519e-17	1.3806667127914429e-17	9.736360467378492e-17	2.57113258686981e-16	3.6907856087759517e-16	3.7244091446349617e-16	3.647151460731772e-16	4.081916151249264e-16	5.215323302053576e-16	5.843379379737335e-16
91	-2.105747233273799e-16	-2.398970904699125e-16	-2.768954902675466e-16	-3.0523319588741246e-16	-2.980795799451726e-16	-2.7992987342663533e-16	-2.7932464133423227e-16	-2.819118533220223e-16	-2.703686862152264e-16	-2.1708959518077334e-16	-1.6326470079565162e-16	-1.4238221731844507e-16	-1.5242335570310089e-16	-1.6853667140551607e-16	-1.9030829675432212e-16	-2.4094838312773976e-16	-3.111206614479219e-16	-3.557308819210065e-16	-3.387619773762642e-16	-2.791435527086049e-16	-2.0603577103401572e-16	-9.329570083144596e-17	-1.5273103684433084e-16	5.1924155809385216e-17	4.556508042745667e-17	4.4724274610679194e-17	1.3719304551443993e-17	3.9275617693659264e-17	6.323582990125206e-17	8.571627610014687e-17	8.424450252314955e-17	1.0484238951410691e-16	1.3176564648634775e-16	1.5466043517819688e-16	5.73307099899918e-17	6.87857298166401e-17	3.73520794829224e-17	4.662206598240831e-17	2.4526570722208907e-17	9.618025369516297e-18	3.1165014064359253e-17	1.1758790815314994e-16	2.1133547417731114e-16	2.5727790686549077e-16	2.890479085185129e-16	3.209887789447214e-16	3.947549368004886e-16	4.354918480226191e-16	3.984356701219438e-16
92	6.43023357009781e-16	6.067448628309328e-16	4.4108981583137673e-16	3.4669594885616276e-16	3.478139278460927e-16	3.700047450817531e-16	3.821236929285207e-16	4.2218485915028326e-16	5.164027075990653e-16	6.17248169530626e-16	6.544634553503568e-16	6.182414666003636e-16	5.411634060565055e-16	3.985877150312846e-16	1.9235680070883725e-16	5.708373112835573e-18	-3.0192333758762047e-17	1.1259321011763004e-16	2.702008334166639e-16	3.06015774665892e-16	2.5488531064668415e-16	2.449454561288509e-16	5.185702070529502e-16	4.871351799582303e-16	5.45744719696993e-16	4.675221790767767e-16	4.87984823020102e-16	5.555349619517914e-16	6.139815545328128e-16	5.432203217888518e-16	4.532814078275525e-16	4.749973648993758e-16	6.151550942764917e-16	7.187277566498424e-16	6.031917981578921e-16	4.672978257825215e-16	3.2343294880459546e-16	2.6917651658369004e-16	2.0853274084711565e-16	9.891262103528781e-17	2.4952093895952015e-17	1.0695905655170829e-16	2.6445416416029595e-16	3.6659268591146795e-16	3.127177248767297e-16	2.8135673424659504e-16	3.339948672125622e-16	4.450812110641687e-16	4.524821324916495e-16
93	7.073771822545766e-17	2.3621060951178573e-17	-1.2319270218775854e-17	-4.998034331137835e-17	-7.92636386296482e-17	-1.0251501012153461e-16	-1.164485630160687e-16	-1.0498498035480259e-16	-7.014594872763835e-17	-1.6359739618367743e-18	6.043422586929306e-17	1.0474059544030605e-16	1.0249810512991568e-16	4.9186852198829945e-17	-4.372128089431394e-17	-1.4870793134314934e-16	-2.3226927621325073e-16	-2.426987666572132e-16	-1.8734843892503444e-16	-9.952726900468963e-17	-4.292793099266321e-17	-5.1669955318318477e-17	-1.496262568239324e-17	-1.0653167292927811e-16	-5.969367878184249e-17	-6.076397123150715e-18	7.271058523130352e-17	1.1085613182974543e-16	1.341756492422374e-16	1.419429151482761e-16	1.5515944300554254e-16	1.795544940823887e-16	2.3471496918295873e-16	2.706391794782e-16	2.2970623334358865e-16	8.918635548460888e-17	-5.641744784021068e-17	-1.0641270200262542e-16	-6.636266692333443e-17	-1.1162101894130653e-17	-1.0779888575813343e-17	-1.504351415802572e-17	2.814344650931298e-18	7.376529590226413e-17	1.2659991188505656e-16	2.0279197211317454e-16	1.930957316955798e-16	1.8358683970792836e-16	1.7927075691828873e-16
94	4.818794829392724e-17	-4.9024595498629784e-18	3.2251053240895404e-18	9.49035201829421e-17	1.6824774194599123e-16	1.4070964400031152e-16	4.012090167161918e-17	-1.072047302834985e-17	2.5905837430499495e-17	8.54495400913278e-17	1.1892244256993207e-16	1.666766323618986e-16	2.601508426373821e-16	3.087597415344312e-16	2.1221970233088908e-16	3.004892147052049e-17	-5.696500034090274e-17	6.721437814750289e-18	4.644952139035334e-17	-1.071522995998677e-16	-3.7420962281490675e-16	-5.189961199487004e-16	-6.327261297921939e-16	-4.65203530765246e-16	-5.290215605850417e-16	-5.553268174175467e-16	-4.771654144756183e-16	-2.28730504411435e-16	-1.5553008601724353e-17	1.1401819063619838e-16	1.899693881424916e-16	2.8226832019388925e-16	2.871975091577313e-16	1.3464778917950364e-16	-1.7478578819713447e-16	-3.6098655387712247e-16	-3.821178866207673e-16	-2.1422560835670137e-16	6.1443167034283835e-18	1.757211071796791e-16	2.619899281728631e-16	2.895846597737803e-16	3.299874319412805e-16	3.549999677408127e-16	3.23231379886627e-16	1.871774766658917e-16	1.1829743703134569e-16	1.759097113677078e-16	2.6751719899005093e-16
95	3.19487591768745e-16	2.4756472833625267e-16	2.1560853484965518e-16	2.644870868058757e-16	2.9204116010730894e-16	2.6952516376387034e-16	2.4218610370279467e-16	2.7668269507327946e-16	3.4146601652923283e-16	4.1870821528510866e-16	5.142127024125528e-16	6.607489711042707e-16	7.681052210662186e-16	6.936803405543766e-16	4.1085937082870287e-16	1.1912225801704344e-16	4.694150991366645e-17	2.2058368590244953e-16	3.873352913055921e-16	3.622213551744062e-16	2.1725565247450214e-16	1.7415290667118339e-16	2.6355657718663024e-16	3.9035503080709745e-16	3.40574914515836e-16	2.0648700143000356e-16	1.6846242205765627e-16	2.9756755781667127e-16	4.775051284567933e-16	5.688814210754023e-16	5.690169767514473e-16	5.778940293072187e-16	6.337598857501267e-16	6.525145285261034e-16	5.243487081316411e-16	3.309483961188101e-16	1.707083759172619e-16	1.4602342664726755e-16	1.957120900210292e-16	2.3935571078089424e-16	2.6138370323056156e-16	3.342830635604831e-16	4.5503340384813755e-16	5.499885902281866e-16	5.448258983856306e-16	4.837941021489695e-16	4.463701230084878e-16	4.827693998498451e-16	5.336012496931193e-16
96	-2.481300300785234e-16	-2.5264346954042434e-16	-2.0207311009796341e-16	-1.7683169942663878e-16	-1.6533486240487856e-16	-1.8998453862337314e-16	-2.5930241705388136e-16	-3.098993053067129e-16	-3.6506335651355187e-16	-4.682701482596024e-16	-6.105496112513381e-16	-7.207855104427348e-16	-7.434397515200858e-16	-6.988424914351215e-16	-6.741058547375743e-16	-6.994762577007576e-16	-7.377355587726894e-16	-7.515502870237259e-16	-7.615000620169098e-16	-7.983639689651892e-16	-8.602309322818991e-16	-9.361855063960065e-16	-8.761251146707259e-16	-9.901610456501808e-16	-1.0585612370877549e-15	-1.1504161611660038e-15	-1.1482672976880681e-15	-1.0819792909292547e-15	-1.0122034119334564e-15	-1.0291170816655581e-15	-1.1024007137845915e-15	-1.1583710604910883e-15	-1.1518202758759614e-15	-1.1403961328274162e-15	-1.089306952982401e-15	-1.150860764679534e-15	-1.1085385636496481e-15	-1.0464157653783889e-15	-1.0067495556401886e-15	-1.0649832650523883e-15	-1.1716596462605793e-15	-1.2475032223280793e-15	-1.2657769584742172e-15	-1.2704969054808478e-15	-1.343021397314689e-15	-1.4005697429197606e-15	-1.4372265570155898e-15	-1.4028191556682712e-15	-1.3621046660082385e-15
97	3.8850708615352444e-16	2.505732575893475e-16	1.904203325074312e-16	1.9137503116750778e-16	2.991551301044304e-16	4.350404930279499e-16	5.3682686843877895e-16	5.617164284653037e-16	5.363031328382634e-16	4.785243800031237e-16	4.239553026603557e-16	3.7332779592790907e-16	3.4790689190114747e-16	3.9026703272744307e-16	5.005581001491046e-16	6.228982708856351e-16	6.856112761137055e-16	6.771674493566018e-16	6.77401140932078e-16	7.326446780723062e-16	8.196319638786292e-16	8.144443125440258e-16	8.40260658935793e-16	8.143276871528207e-16	8.880511937065006e-16	9.831320388789343e-16	1.0422715544895336e-15	1.0321047794409298e-15	1.03121991201293e-15	1.0781054064612738e-15	1.1184945137209844e-15	1.0788356118980518e-15	9.557119675716575e-16	8.775170509203665e-16	9.26869901042225e-16	1.05523224749796e-15	1.1295540284406701e-15	1.1007912474220194e-15	1.0888382309979987e-15	1.165207881658481e-15	1.2974946961467841e-15	1.3544515125621548e-15	1.2786685502249023e-15	1.2011557437750031e-15	1.2252734359563557e-15	1.2579654960255391e-15	1.3231510570432513e-15	1.3185076764595534e-15	1.2938583991792876e-15
98	-2.417191306994986e-16	-8.820108220074533e-17	2.3987854790324648e-17	3.2376490981928146e-17	1.849966118065608e-17	-4.611511302363487e-17	-2.164664256596457e-16	-4.937164860957699e-16	-7.219196880135923e-16	-8.02534637097071e-16	-6.914759146356837e-16	-4.762907787719228e-16	-2.5157681556382943e-16	-9.942894982513096e-17	-5.3138759439005333e-17	-8.786125309451652e-17	-1.6244864926384255e-16	-2.463061871378604e-16	-3.6752874942466797e-16	-5.287077008143364e-16	-6.396872834193666e-16	-6.543962373047793e-16	-4.528146140223853e-16	-5.440831766247643e-16	-5.240899694309429e-16	-5.347706962736443e-16	-4.1660725166256783e-16	-2.8962271953388755e-16	-1.9171095532735483e-16	-1.5513073342740685e-16	-8.57664276020193e-17	-1.3252024003206158e-17	-8.092239842232737e-18	-8.311978815559775e-17	-7.275858605754908e-17	4.313906822084105e-18	1.830369039761669e-16	3.015146520083554e-16	3.6396856971409145e-16	4.157101915970137e-16	5.181835240443296e-16	6.138286512522969e-16	6.291281632273253e-16	5.824634168283287e-16	4.652547182892483e-16	2.8167746346569107e-16	-9.769978126200782e-18	-3.0696639552476225e-16	-4.2556031666270747e-16
99	-4.7518038516785135e-16	-3.246163038911578e-16	-2.615016033606973e-16	-2.945652633491641e-16	-3.470726043320884e-16	-2.7841259400036123e-16	-1.439413795461645e-16	-5.629474377856083e-17	-1.5648588832721838e-16	-3.154776971200193e-16	-3.4099656779168427e-16	-2.316494162309509e-16	-1.468152080083001e-16	-1.4060748125858016e-16	-7.506292422582172e-17	1.6762798229509675e-16	4.381410853718599e-16	5.382122100991195e-16	4.014837286948003e-16	2.3018292919778835e-16	2.2876674757999154e-16	3.763643324199797e-16	7.04763529973426e-16	6.707089567545435e-16	8.540694833916254e-16	1.0580041242626526e-15	1.3146190060851352e-15	1.4062468096231753e-15	1.404500270137736e-15	1.415281751874223e-15	1.5418453302149587e-15	1.6416723359926393e-15	1.6419127073323114e-15	1.620579387662667e-15	1.7922051299440643e-15	2.070384908515736e-15	2.247867855225089e-15	2.1684594206853835e-15	2.0590329466998624e-15	2.1816350361244027e-15	2.5554930706626813e-15	2.9227340219702635e-15	2.9910039147221604e-15	2.9155398754741134e-15	2.7957399152643697e-15	2.6685841397776037e-15	2.3748583715418783e-15	2.0631404322095183e-15	2.013608435736035e-15
100	-6.782387606700239e-16	-5.669007255707364e-16	-5.897011502162143e-16	-6.671937759646041e-16	-5.867725744806841e-16	-4.503431906157037e-16	-4.45834396627629e-16	-5.763194428551026e-16	-6.975074447838806e-16	-7.360219105939019e-16	-7.510250690992618e-16	-8.563400899923262e-16	-9.50401438139748e-16	-8.349568749148577e-16	-4.681734477338836e-16	-9.047086478551168e-17	3.969175539059905e-18	-1.636171844354546e-16	-3.42447576006554e-16	-3.375161631103528e-16	-1.907905508114551e-16	-1.0426818110425318e-16	6.406900801814757e-17	-3.9592424840222554e-17	1.51040823696724e-16	3.2715013551032287e-16	4.749143312952505e-16	4.820104612540918e-16	4.927693621041192e-16	5.499122413371063e-16	6.33556176032755e-16	6.231580180914445e-16	5.366220067935139e-16	4.892455611651679e-16	7.113739399760147e-16	8.701549198166418e-16	1.0297110599685658e-15	1.0442211707096364e-15	1.1105510387088697e-15	1.2425508438653118e-15	1.3748484070743679e-15	1.3640196592463815e-15	1.2134933225020176e-15	1.1145777703591688e-15	1.0737668012479506e-15	1.001370923722684e-15	7.743810655887013e-16	5.389324265284408e-16	5.852485688827904e-16
101	-2.2537948972355653e-16	-2.088961098479697e-16	-1.539099104223025e-16	-1.677319823596199e-16	-2.0665327389783156e-16	-2.6133877659957187e-16	-2.902477859436101e-16	-2.978522936563569e-16	-3.016344014542187e-16	-3.501263402015749e-16	-4.0814885510830754e-16	-4.471958913671863e-16	-4.523741593555397e-16	-4.664938418413609e-16	-5.110509003426119e-16	-5.627799049899852e-16	-5.782797196145414e-16	-5.5407083166994e-16	-5.440078119332916e-16	-5.770853448266057e-16	-6.169185268276569e-16	-6.820680448932813e-16	-5.084066419982524e-16	-7.283037228999907e-16	-7.894608329825858e-16	-8.996333486690733e-16	-8.927263834636513e-16	-8.773459974965679e-16	-8.397618590542189e-16	-8.41260445426572e-16	-8.352545408380946e-16	-8.490513304960732e-16	-8.969587877407938e-16	-9.604809593195357e-16	-9.39893058567997e-16	-9.046960990239152e-16	-8.503892181936198e-16	-8.991499751061375e-16	-9.849826195448805e-16	-1.0691563069408018e-15	-1.1236391649855187e-15	-1.2025390640373246e-15	-1.3219770480820375e-15	-1.4172508936187297e-15	-1.436013758624006e-15	-1.3883765260071471e-15	-1.361612997127213e-15	-1.4147960456947714e-15	-1.4836022339465783e-15
102	5.879531964609324e-16	7.208878141819268e-16	7.894685053911808e-16	7.975645971282076e-16	7.979654466873604e-16	7.381469764234864e-16	5.668306258584315e-16	3.330607477975517e-16	1.4738585403433761e-16	6.759529323677052e-17	7.863740002730641e-17	1.1018259757377025e-16	1.433773583582162e-16	1.8210554668583693e-16	2.1445980451243904e-16	1.8516021555668333e-16	6.730307287642246e-17	-5.86782813658081e-17	-6.793635191871865e-17	7.03484267951175e-17	2.201332056307591e-16	2.0601172150967334e-16	-7.916376120319597e-17	-1.7186499840232897e-16	-1.8071432520163528e-16	-3.203498324766699e-17	2.429798987062045e-17	-2.4515052228268907e-17	-8.772528654701047e-17	-3.602500952606784e-17	1.9054290130438663e-17	-5.0051893570401534e-17	-2.447768140530008e-16	-3.437034046103083e-16	-2.0899553406002247e-16	-2.787697809783387e-17	6.408084004610535e-17	2.7349641218498303e-17	-5.1518044535393906e-18	-2.35405732337336e-17	-1.19936378788384e-16	-3.295670716847891e-16	-4.808644647513828e-16	-4.738717410026214e-16	-3.5059345759611586e-16	-3.292100091582429e-16	-3.961777184134861e-16	-5.253738717618657e-16	-6.075344475125036e-16
103	-8.432263628991477e-17	-1.7274528833572147e-16	-1.0930371859102471e-16	2.8455812042986346e-17	1.9118201837810926e-16	2.4933670686587355e-16	1.7381462986032864e-16	7.435509473787343e-17	-8.244717313197364e-18	-9.140689622790362e-17	-1.9486919009506996e-16	-2.9804878569728145e-16	-3.5199128738971763e-16	-3.520202971887062e-16	-3.29922094883187e-16	-3.077346787453922e-16	-2.8353290817977975e-16	-2.5887208389888554e-16	-2.454446454073939e-16	-2.4312971864704884e-16	-2.2811569526423594e-16	-2.679353574484996e-16	-8.402770791305134e-17	-2.981376143131978e-16	-3.869906753931254e-16	-5.16968071213471e-16	-5.176980409263972e-16	-4.940699567338502e-16	-4.799069894570981e-16	-5.648347382362328e-16	-6.738430528775373e-16	-7.308370376211356e-16	-6.949756233316381e-16	-6.539072743078364e-16	-5.552814251717917e-16	-6.178817390997337e-16	-5.533063935920295e-16	-4.621737240459716e-16	-3.6705235414490435e-16	-3.814289637575764e-16	-4.491140001857347e-16	-5.151257343732525e-16	-5.533935550137911e-16	-6.074581025555534e-16	-7.317929341787031e-16	-8.18905303275812e-16	-8.05199126090464e-16	-7.378962383416103e-16	-7.028034790914434e-16
104	6.52340382598458e-16	6.676973129987672e-16	5.923716906020236e-16	4.899107540642348e-16	3.7621722660457294e-16	3.0186460859713453e-16	2.8525084673825303e-16	2.9428834210666384e-16	3.303445835537789e-16	4.181658580319256e-16	5.3527501181646e-16	6.5010771999442605e-16	7.013029817531117e-16	6.443522879479348e-16	4.832296430535244e-16	2.618737919237681e-16	7.213511131857844e-17	-6.3873888826631376e-18	4.6217011142501855e-17	1.91110125108541e-16	3.497283776589068e-16	4.694758429428474e-16	5.726102322838606e-16	4.2218970717046807e-16	3.468806042031837e-16	2.664357642082248e-16	3.122472141242866e-16	4.1927136664244416e-16	5.443647824884678e-16	5.918390464676722e-16	6.10283059061702e-16	6.447932047039222e-16	6.959171411798403e-16	6.545896888463315e-16	3.721805879871998e-16	1.466998972693156e-16	-7.549895035094463e-17	-1.38158194214065e-16	-1.439455490154722e-16	-1.1738963638283524e-16	-4.54026429115414e-17	1.1027262040787005e-16	3.032245383305664e-16	4.639375831410495e-16	5.588108629337576e-16	5.7087808737148e-16	5.996398973716502e-16	6.186897592184634e-16	6.083023352681727e-16
105	-1.090260598473293e-16	8.773297918894138e-18	4.89765151530738e-17	7.568348882362835e-18	-6.618937038465494e-17	-1.0346907305353454e-16	-5.162982931613372e-17	1.1006839152682492e-17	7.880530147572904e-17	1.3175067235846349e-16	1.790198139551305e-16	2.2036763133485634e-16	2.5846685854021424e-16	2.652299332038803e-16	2.448246354602352e-16	1.9009465346695143e-16	1.2262727025416293e-16	6.72200374803259e-17	6.279411368433664e-17	8.580804628888373e-17	1.0143649809575016e-16	1.208290727932915e-16	1.6761064315322417e-16	2.803068328684397e-16	3.839003127604044e-16	4.3558477776426145e-16	4.2311976014663963e-16	3.882266205693832e-16	3.5720493325385463e-16	3.54343268525753e-16	4.002761955075122e-16	4.951332478750812e-16	6.104810818983402e-16	7.002044333464233e-16	6.642708082630459e-16	6.836907031918864e-16	6.495785068082261e-16	6.436883669870264e-16	5.773683774920357e-16	4.8712223646366e-16	4.3144381362811455e-16	4.674241861450644e-16	5.610686906673122e-16	6.805507593810107e-16	8.254060266283571e-16	9.18804373514437e-16	9.880848110014189e-16	9.83125508857708e-16	9.320673295764877e-16
106	-1.507690578155723e-16	-2.2414323584889346e-16	-2.465439015645811e-16	-2.4056447000577495e-16	-1.8724326693009283e-16	-1.4815757026988558e-16	-1.5773020409983416e-16	-1.4609371173550557e-16	-1.1863590730244087e-16	-9.328584556015141e-17	-8.904062377104476e-17	-9.682874195760549e-17	-8.621505212103863e-17	-9.506831250522141e-17	-1.6891447315778188e-16	-2.92576997418527e-16	-3.7406722135623574e-16	-3.6499896868706754e-16	-2.995881751296405e-16	-2.6816664327482514e-16	-2.890814661973823e-16	-2.7140135563694945e-16	-4.395684004829927e-16	-1.6752839472931416e-16	-2.2357355076246306e-16	-2.696084042183292e-16	-3.6991105658391707e-16	-3.071862174768488e-16	-2.0735420353665547e-16	-1.0904020728914534e-16	-1.2752108106887599e-16	-1.7595895460669394e-16	-1.9528343452235758e-16	-1.68141875855153e-16	-2.0053381320539529e-16	-3.3193201534191187e-16	-4.531433845235164e-16	-4.498076333883891e-16	-3.478355925736393e-16	-2.6207665381817195e-16	-2.7460257064224395e-16	-3.2820508995514474e-16	-3.203904242185357e-16	-2.6210775667452366e-16	-2.333315993106201e-16	-2.3730622666715807e-16	-2.7300272617086034e-16	-2.8208985683292353e-16	-3.096446494087411e-16
107	4.669489283490837e-16	6.200861487233818e-16	6.202379302706545e-16	5.664078396182803e-16	5.010196426323694e-16	5.126104406409213e-16	5.973295133465557e-16	7.615722542174324e-16	8.734548484015456e-16	9.139830087754374e-16	9.156519705359172e-16	9.590082259042591e-16	1.0277376925937526e-15	9.926351140054144e-16	7.439038085363005e-16	3.5857913804186713e-16	7.605318465426104e-17	6.697055924656778e-17	2.499172403998731e-16	4.1163030137986173e-16	4.457456280646763e-16	4.9041838117935335e-16	2.701373672841522e-16	6.133167844058501e-16	4.735828143032084e-16	3.4926936439501717e-16	2.1273111871772842e-16	3.578124749198792e-16	5.704659149248635e-16	7.267022244691122e-16	6.753486776304527e-16	5.786567119098995e-16	5.368543865978244e-16	5.837096635116551e-16	4.900590308489541e-16	4.169984089747192e-16	2.2468195815452556e-16	1.331553398769798e-16	1.1433141007947963e-16	1.6395126256050933e-16	2.0955263112107754e-16	2.8282204135966276e-16	3.8219610939988643e-16	4.683514247057769e-16	4.871557629178918e-16	4.890010075682959e-16	4.867841003100275e-16	5.445323501956796e-16	5.689857559899607e-16
108	-2.3901523285948954e-16	-3.2189764438530666e-16	-2.796345405972478e-16	-2.854094371106632e-16	-3.122583011286644e-16	-3.411960294418546e-16	-3.5599365730124223e-16	-3.355904835207564e-16	-3.373541791026655e-16	-3.5543929334837414e-16	-3.701539650355938e-16	-3.7248815604391655e-16	-3.791983626723535e-16	-4.3193350474573747e-16	-5.074619862298543e-16	-5.506474954736343e-16	-5.35860412735394e-16	-5.09704989422781e-16	-5.496946578875645e-16	-6.489969086517357e-16	-7.238001957135228e-16	-6.68456001940686e-16	-7.052532772015913e-16	-4.731540555521284e-16	-5.0705866571804875e-16	-5.609773337056752e-16	-6.57916907723357e-16	-6.50662693897629e-16	-6.1884374033008655e-16	-5.398176406932942e-16	-4.848743380889892e-16	-4.592377176010656e-16	-5.024813605883427e-16	-5.840980954806346e-16	-6.350038646030813e-16	-6.874117489404691e-16	-6.816546694719668e-16	-6.647356752061996e-16	-7.09672502025883e-16	-8.259851175706457e-16	-9.399800347878163e-16	-9.200841901020908e-16	-7.476166686217656e-16	-5.932842096157515e-16	-6.517585856631997e-16	-8.63520163675433e-16	-1.0860663681067821e-15	-1.119588370868131e-15	-1.034049934695198e-15
109	6.855914001926079e-16	8.120148378672408e-16	7.819023731663194e-16	7.24034815311337e-16	6.237027196775966e-16	4.797507228417035e-16	3.587683821825676e-16	3.80627100348397e-16	4.968878688163894e-16	6.08277376852749e-16	6.24015029624689e-16	5.56570412930034e-16	4.677339854766662e-16	3.495614413950502e-16	1.838691023959156e-16	2.0732127690343362e-17	-2.7688817448664596e-17	8.896357958854911e-17	2.564337498615291e-16	3.1826377494568705e-16	2.656851848669792e-16	2.441312670993626e-16	2.350080845344796e-16	4.644694300371764e-16	5.334536225560104e-16	5.44154327555405e-16	5.239631134310417e-16	5.876593946554166e-16	6.578062583303976e-16	6.933702552760067e-16	7.038027310233675e-16	7.880886105976033e-16	8.8761452863764995e-16	8.515384517326923e-16	5.409895888229553e-16	2.468623139510407e-16	1.0562866588084494e-16	2.4585818784289136e-16	4.4180887938570793e-16	4.973968798686224e-16	4.070540948747112e-16	3.527333683058626e-16	3.9288823716042613e-16	4.460331973200861e-16	4.240078523615434e-16	4.642993058839802e-16	4.974091338407124e-16	5.133111698277124e-16	4.1877390361387794e-16
110	-1.8381222532284223e-17	2.0315952791587305e-17	7.340648036488108e-17	2.821561715221507e-17	-2.705137700929265e-17	-1.0598840525493914e-17	9.20772793567091e-17	1.6756414042587632e-16	1.2886248834158833e-16	7.459457436296759e-18	-6.823722566879797e-17	-4.3332152121578605e-17	5.786271971451564e-18	-3.979178475843174e-17	-1.9140196136501664e-16	-3.3855849298266513e-16	-3.9006546931876543e-16	-3.494262559248312e-16	-3.158757495301512e-16	-3.244420667417264e-16	-3.330510243829525e-16	-3.5391533276256357e-16	-2.9788257615204845e-17	-2.3644186290101213e-16	-1.4652016363578828e-16	-1.856940170714893e-16	-1.4755620846439593e-16	-1.705657742228078e-16	-1.628685344877041e-16	-1.9935171916938608e-16	-2.256286430970232e-16	-2.7041325310508456e-16	-2.807648923918618e-16	-2.592414919573119e-16	-1.870653677855084e-16	-1.6450565432556823e-16	-1.676965505990467e-16	-2.152648429136487e-16	-2.902785163677108e-16	-3.8971874606277834e-16	-4.629684309066684e-16	-4.762632753460454e-16	-4.882401720551306e-16	-4.843178354695485e-16	-5.257608203326736e-16	-5.157119041915064e-16	-4.798151219446164e-16	-4.803507869808521e-16	-5.91941758990553e-16
111	9.077586368257169e-17	2.1250576304878805e-16	2.5317530121999894e-16	1.9172791907497097e-16	1.3351669818392133e-16	8.744457797952936e-17	3.9466007115958064e-17	-1.6675766810457695e-18	-2.3460653207139808e-17	-5.514876101371711e-17	-1.0882913588782718e-16	-1.8631998327008194e-16	-2.578390008322086e-16	-3.247540395805596e-16	-3.95456406798245e-16	-4.533189726137098e-16	-4.738111564385947e-16	-4.568747739955621e-16	-4.487580158724896e-16	-4.602322302633742e-16	-4.538413918357293e-16	-4.449544369308644e-16	-2.753414263962184e-16	-4.4106256990985913e-16	-5.309840748830305e-16	-6.669463748630952e-16	-6.800344388173707e-16	-6.516292949849722e-16	-6.299447127584766e-16	-6.957882889199792e-16	-7.558705125327203e-16	-7.154704283137896e-16	-5.675204157155208e-16	-4.476953382109842e-16	-4.509260346643464e-16	-5.873486652563519e-16	-6.60911141706785e-16	-6.3261936561361075e-16	-5.915298168745694e-16	-6.740445926082044e-16	-8.495436476421233e-16	-9.7615785560149e-16	-9.9786478322762e-16	-9.442888037976454e-16	-9.434518296993508e-16	-9.799555994124434e-16	-1.0386368376307695e-15	-1.1036244474340774e-15	-1.191603026646334e-15
112	-1.6239981857661626e-16	-2.83007061454745e-16	-3.0630080421661134e-16	-2.8175239550658735e-16	-1.4735987726663534e-16	-1.537824650124271e-17	2.164387758694723e-17	-5.5114350687557326e-17	-1.3929670850324605e-16	-2.0357003898840088e-16	-2.675906958336305e-16	-3.5284694561245e-16	-4.2320412781518854e-16	-4.135421091886806e-16	-3.259652752854926e-16	-2.268664364362369e-16	-1.959524815857438e-16	-2.3152789464685796e-16	-2.7525344236048853e-16	-2.6256499607900045e-16	-1.867348539177443e-16	-1.7860741554876634e-16	1.5552476165698566e-16	-1.7450009151425096e-16	-1.1960335584949832e-16	-1.0223582732135321e-16	7.639561131089079e-17	1.3929993304640342e-16	1.3222485872934126e-16	1.5640046024990925e-18	-9.613689344084377e-17	-1.529166318619733e-16	-1.3828978427767016e-16	-1.0792478312525082e-16	2.0909617924867198e-17	2.9182438766162575e-17	5.474107445458017e-17	1.663855870429345e-17	1.8699260194957748e-17	4.135468841783648e-17	7.13796558259459e-17	4.899983061717875e-17	-1.7149360986492934e-17	-3.139730998321088e-17	-7.310248001869495e-18	8.389030888232589e-18	-1.8079830307697112e-17	-5.275646691171941e-17	-1.261354862941182e-17
113	4.363972272409682e-16	4.767781261439994e-16	4.057384184458865e-16	3.323154746129302e-16	2.8613746557859675e-16	2.8604240834292003e-16	2.901284854700866e-16	3.004997159442487e-16	3.6035516665161134e-16	5.187325132365752e-16	7.050960529528974e-16	8.105008053436536e-16	7.98590897891906e-16	6.843390784149358e-16	5.218132978089653e-16	3.1143628116663985e-16	9.506399201587273e-17	-5.922332268765724e-17	-4.538369452460097e-17	1.352235236426723e-16	3.7707074320110353e-16	5.930404610725724e-16	4.552464212848855e-16	5.923180197949217e-16	5.025354155856469e-16	5.083137684175922e-16	4.65546435270857e-16	4.470823977979351e-16	4.2436137812552977e-16	5.089551186649144e-16	6.621135136356003e-16	8.194792524004956e-16	8.369766548057624e-16	6.967412085048746e-16	3.830039893835718e-16	2.266349711022001e-16	1.218484600572516e-16	1.3430165030399475e-16	1.3195362064807388e-16	1.191506576516724e-16	1.1690720374264015e-16	1.7682586583707693e-16	2.960113219893406e-16	4.245406209359163e-16	5.860397412957608e-16	7.537316897509662e-16	9.084189207892952e-16	9.707991766063161e-16	9.100806048768066e-16
114	2.0276991218710168e-16	1.531377189672588e-16	1.0620166322462229e-16	1.1523166932649087e-16	1.6406585034773236e-16	2.3333660477556294e-16	2.614059743607487e-16	2.382715768150893e-16	1.2906338339475562e-16	2.769445887315579e-17	-4.0485461809136934e-17	-6.467784845389235e-17	-9.760574204457602e-17	-1.1659806389700698e-16	-9.058042986063142e-17	-2.2832863532829893e-18	7.83023704914327e-17	1.1093325679835635e-16	9.13584284964588e-17	9.469636798062781e-17	1.3506841923372015e-16	2.05860544769612e-16	6.251279790130913e-17	1.3165360630386263e-16	1.1117219155914785e-16	1.7863731248062636e-16	2.0848100949387755e-16	2.291190146616381e-16	2.1102084736547737e-16	2.0836578761978157e-16	1.7451378536543785e-16	8.894100453726408e-17	-2.276540329276931e-17	-1.0024565995205355e-16	-1.0944943439290331e-16	-9.501415806822447e-17	-5.599115314756044e-17	1.857109491871322e-17	1.3914911556821256e-16	2.5802392033169016e-16	2.848721221884447e-16	2.28169307990999e-16	1.5682538193094064e-16	1.3109737975875978e-16	1.2004428961491042e-16	5.516073215149821e-17	-1.7105276039636984e-18	1.1342698000220226e-17	1.0061044395526377e-16
115	-2.947108083934904e-16	-4.810681787824782e-16	-4.988412609478764e-16	-4.025918986481743e-16	-2.2884341250895526e-16	-1.2160957632887598e-16	-1.5715088462190795e-16	-2.611789977323165e-16	-3.477199652266908e-16	-3.808267414306801e-16	-4.0605388007223486e-16	-4.4291179053970427e-16	-4.867727071365926e-16	-5.014374686764104e-16	-4.962890602377853e-16	-4.821153768002729e-16	-4.667401137538558e-16	-4.374729526470683e-16	-4.021300651571951e-16	-3.7221606540435416e-16	-3.5705004204197237e-16	-4.0990644816250283e-16	-2.048816333752222e-16	-4.607967747785826e-16	-4.854341491984873e-16	-5.542915971486233e-16	-4.756503304413231e-16	-4.0077755682827076e-16	-3.644469826442188e-16	-4.696982290370361e-16	-6.055983960575017e-16	-6.892796115257328e-16	-6.630263987386607e-16	-6.433718561362644e-16	-6.117214990119066e-16	-7.100341781908632e-16	-6.863631720090374e-16	-5.961042251613083e-16	-4.740391493241946e-16	-4.3149211592728415e-16	-4.670409038192587e-16	-5.384092299104025e-16	-6.15523229393795e-16	-6.801809444751802e-16	-7.681402838515962e-16	-7.908389381700294e-16	-7.361390924802308e-16	-6.307557242970323e-16	-5.587016054393608e-16
116	-4.338980253496989e-16	-4.773714051866117e-16	-3.837010826917612e-16	-2.8220405286984934e-16	-2.0606595090148594e-16	-1.284637219392938e-16	-9.122691464257713e-17	-1.2077719082727205e-16	-2.6940250123699513e-16	-4.0373310649506293e-16	-4.4237012098581695e-16	-4.0841658893737084e-16	-4.1832031716007693e-16	-4.4005489229552e-16	-3.787571826053106e-16	-2.03896311104151e-16	-8.233604303891353e-17	-1.398793633323409e-16	-3.1903717536008534e-16	-4.0000276511525e-16	-3.1296636494942297e-16	-1.6463628040414833e-16	-2.705225454256006e-16	-2.331408657489377e-16	-2.8280927750073654e-16	-2.0420525748833194e-16	-1.361926121706852e-16	-8.889110539114543e-17	-9.059615330682021e-17	-1.0553080866454023e-16	-1.9459241509824472e-16	-3.6711022206549657e-16	-5.220586804405843e-16	-5.57545285257455e-16	-4.4943500813691345e-16	-3.8380307566152474e-16	-3.6637801319138724e-16	-3.552292072885307e-16	-2.588113840925239e-16	-1.0719681658099587e-16	-3.5624824169833333e-17	-1.0120731985637482e-16	-2.443748692285853e-16	-3.401542986105036e-16	-3.532758566241526e-16	-3.364585475077301e-16	-3.1046179975760695e-16	-2.90335283209753e-16	-2.7316087126853076e-16
117	-7.215992563431661e-16	-8.489353680850423e-16	-9.337815452448757e-16	-9.62974605391921e-16	-8.837585050107112e-16	-7.747429207471434e-16	-7.167576806312666e-16	-6.903031293662062e-16	-7.181452644800461e-16	-7.806969079317443e-16	-8.674369697757534e-16	-9.191455153503994e-16	-8.931467112779155e-16	-7.785887646568586e-16	-6.16616868168194e-16	-4.742525909746113e-16	-4.047641902400414e-16	-3.922439136808924e-16	-4.194769513209698e-16	-4.493203742892589e-16	-4.592028307171101e-16	-4.2537324838890573e-16	-2.962743028361427e-16	-2.278263738686366e-16	-1.1120833916417243e-16	-4.413980876796467e-17	3.7741760243296425e-18	5.303151563206912e-17	1.2932760790653248e-16	2.2184755547739394e-16	2.7324508434388565e-16	2.3202119938232975e-16	1.885491297784465e-16	2.671573433005805e-16	5.676977751328056e-16	8.152613836180208e-16	9.219392961250832e-16	8.319285453470883e-16	7.558651402912014e-16	8.166617227338424e-16	9.449447069982433e-16	9.983976096971656e-16	9.040483225326232e-16	8.351999458477946e-16	8.330884196543134e-16	8.851810566436386e-16	8.626653656444915e-16	8.441701670793146e-16	9.050255966366375e-16
118	-9.559228062498692e-17	-1.8609398849645104e-16	-3.7351280602319077e-16	-4.857523431712788e-16	-4.372957800283742e-16	-3.314483287848635e-16	-3.4002691349328483e-16	-4.530840092885405e-16	-5.746660288901579e-16	-5.899333389881177e-16	-5.553895800836359e-16	-5.289233214847632e-16	-5.115482102330415e-16	-4.2310279526927614e-16	-2.579458162185055e-16	-9.856987510670679e-17	-1.7970155641798764e-17	4.909424297361638e-17	1.4775130263884033e-16	2.459629792206047e-16	2.352163349121676e-16	1.220271460819023e-16	2.0792998511679888e-16	9.906806216522679e-17	2.9729575923438e-16	4.2219263649851207e-16	5.494095438083089e-16	6.273246244752268e-16	7.252955838656236e-16	7.590461685742659e-16	7.268468517379448e-16	6.582716181185513e-16	6.829500251479722e-16	8.071685845334647e-16	9.99377505529305e-16	1.0731926232543426e-15	1.0845780778364584e-15	1.0748825882263726e-15	1.1503109185619178e-15	1.2700870136771046e-15	1.3386463960234782e-15	1.3429154961499055e-15	1.2982893637407553e-15	1.3397759342686086e-15	1.3965229332956409e-15	1.4115730070545104e-15	1.3068166200849586e-15	1.2620306412742034e-15	1.4056361797218153e-15
119	-2.3156558605932255e-16	-3.3065250498172624e-16	-3.9900173224866966e-16	-4.2304222867740937e-16	-2.882375086841998e-16	-1.40122817074666e-16	-1.0893004822052431e-16	-1.820312350185848e-16	-2.4593498200991417e-16	-2.8262368903385875e-16	-3.228622513290158e-16	-4.144341316234557e-16	-5.039613898583807e-16	-4.987108043741988e-16	-3.8456857983300945e-16	-2.540720479839203e-16	-2.1951688390801583e-16	-2.8098918957868803e-16	-3.4500988869673407e-16	-3.413535649007296e-16	-2.7750894619412167e-16	-2.9842052979124234e-16	-4.414734586857202e-17	-2.9246241888823257e-16	-2.054035760732756e-16	-1.8250391770704428e-16	-8.736322891841903e-17	-7.318777129605718e-17	-2.1551376294111067e-17	8.395961824131489e-18	2.897227708679886e-17	-2.835468045904542e-17	-1.0379575204525432e-16	-1.2814960136057768e-16	3.629754494351757e-17	9.034981693583273e-17	1.210704061569846e-16	2.948922575844873e-17	-2.0541103399006024e-17	-1.74352937314358e-17	1.820595789343223e-17	-7.464614123646077e-18	-8.295100285895052e-17	-1.1555720165899873e-16	-1.1499803058893346e-16	-1.1003639017471608e-16	-1.4393880354292174e-16	-1.7989052410340025e-16	-1.1225420941689587e-16
120	-5.029548426258071e-16	-4.485739673425634e-16	-4.19188384961344e-16	-4.537247893187035e-16	-4.773816841336177e-16	-4.447905633123358e-16	-3.581928223536104e-16	-3.0057967141977017e-16	-2.552536336066091e-16	-1.9750664327070933e-16	-1.299549091351065e-16	-7.468503626316993e-17	-3.5346733728177975e-17	-3.439435218438156e-17	-8.452721901347795e-17	-2.0502943621491615e-16	-3.438926373987163e-16	-4.1340390011969555e-16	-3.7164235661689224e-16	-2.793516403634047e-16	-2.226279824413079e-16	-1.8529036876431086e-16	-2.308462718535359e-16	-1.4965050580301687e-16	-1.28536145971558e-16	-9.279713956663233e-17	-4.9471098703593044e-17	1.0959292921567938e-17	3.118998159251142e-17	1.821733430510296e-17	2.61708994532668e-17	9.722571508898679e-17	1.9893802713382287e-16	2.54406359185422e-16	1.757069887731152e-16	1.5531426578875103e-16	1.2264192229647636e-16	1.341345736743606e-16	8.180637891901107e-17	1.9907281420559548e-17	1.5425631335514438e-17	1.1772970393842334e-16	2.336775671084122e-16	3.006397278485443e-16	3.306336681578851e-16	3.4732214842700844e-16	3.895039215084192e-16	4.3073138759753274e-16	4.373003246791211e-16
121	-1.2139556246396885e-16	-6.511010056262572e-17	5.127030294953826e-17	1.6265466405562758e-16	8.652502080166218e-17	-1.0771638458762983e-17	4.9456737656736027e-17	2.2764414955087036e-16	3.5188664729310974e-16	3.444525008913613e-16	2.8022904394623693e-16	2.8865434661828866e-16	3.6299465795185914e-16	3.659914194190258e-16	2.6457800806979725e-16	1.2385712306550222e-16	3.6297410290298894e-17	-1.1809680622135581e-17	-6.064972791947808e-17	-9.69733282345856e-17	-8.184616400866843e-17	5.240068587408583e-17	1.3790243431253686e-17	1.601095837751103e-16	1.4027269739718644e-16	1.3624803436651706e-16	6.009238070801247e-17	-8.141820567253447e-17	-2.6556688984287534e-16	-3.641804416954586e-16	-3.1564294848434547e-16	-1.5461956901629135e-16	-1.835623711644353e-17	2.1117511993717334e-18	-1.8286752333881518e-16	-2.0877828165009945e-16	-2.338749452282527e-16	-1.7958500580174496e-16	-2.2504754904873716e-16	-3.6793239533091907e-16	-5.598204643627998e-16	-6.62105400128179e-16	-6.12998280682308e-16	-4.4172721458569113e-16	-2.17615014350123e-16	-6.636533271373337e-17	6.353738321261466e-17	1.8578254970195464e-16	2.616538642378996e-16
122	-5.649253899753816e-16	-5.337431138475693e-16	-5.055127827665899e-16	-4.776320802420717e-16	-4.70396354389806e-16	-4.478946613136104e-16	-3.7836946133932703e-16	-3.1511727539172114e-16	-2.6530045249545183e-16	-2.415420116404064e-16	-2.3357637870430706e-16	-1.8027193495795294e-16	-7.388391856677618e-17	-1.2558691418231176e-17	-7.908232426499725e-17	-2.8128286849012243e-16	-4.96480593074538e-16	-5.85666349294798e-16	-5.222349210101621e-16	-3.9670625210782813e-16	-3.320063822029507e-16	-3.3147057503351726e-16	-2.0846188467107522e-16	-2.761293075526094e-16	-1.3825108958254403e-16	-1.070140067957936e-16	-1.0808771123276894e-16	-1.8827620310012228e-16	-2.3763301803479383e-16	-2.6706075445325417e-16	-2.383631373221605e-16	-1.7638004269066145e-16	-7.019938048176304e-17	2.952234773478773e-17	6.912057001841886e-18	6.09141039856223e-17	4.5181350812713716e-17	5.166372701105429e-17	-1.5738174818444066e-17	-1.0920270888359284e-16	-1.6488695444668745e-16	-9.733219994660676e-17	1.0707717640993327e-17	1.110304217573015e-16	1.791725970316726e-16	2.4482021079757763e-16	3.2981369498719857e-16	4.1415214496378625e-16	4.455860114681889e-16
123	8.896300736818192e-17	9.510107404119915e-17	5.813988284974701e-17	-2.4622083840568573e-17	-1.0433083292175797e-16	-1.3621358356847667e-16	-1.2063510020770098e-16	-7.94136134977168e-17	-5.024642257752213e-17	-9.52860840526699e-18	5.3422241611793025e-17	1.6188819834779077e-16	2.852754066662883e-16	2.9969876973153825e-16	1.5493764147257643e-16	-1.1127444406087334e-16	-3.3571160351690856e-16	-4.081210717666381e-16	-3.276918443266833e-16	-1.939577122899805e-16	-9.102782579414035e-17	7.61977632777105e-18	9.633929832309791e-18	8.94006061041737e-17	4.548816592988997e-17	-2.906340291284755e-17	-1.2258252684191084e-16	-2.0648325233182818e-16	-3.012391183832784e-16	-3.4916540602393514e-16	-3.0567270279540065e-16	-1.6536470702474005e-16	-2.77192752156479e-17	-2.2607420237211358e-18	-1.9185562853287782e-16	-2.974821236200835e-16	-3.792163202763407e-16	-3.389682750159451e-16	-3.300536761515763e-16	-3.438312851979919e-16	-3.602793325086686e-16	-3.2284225919483913e-16	-2.8319560250456307e-16	-2.557804052607561e-16	-1.9319915479723676e-16	-1.8231109656258273e-17	1.822246803860862e-16	3.1009567532628883e-16	2.856699871713599e-16
124	2.423362661139835e-16	2.3356864807969716e-16	1.8863417092706597e-16	1.0871298504010635e-16	4.470428270449302e-17	9.26018211839155e-18	-1.3670763548488072e-17	-2.3543251774937986e-17	-5.610431740738346e-18	9.735610249930619e-17	2.441805315923564e-16	3.491755661219346e-16	3.4280207895167795e-16	2.259432579144878e-16	8.543766288572674e-17	-2.976132268516907e-17	-1.2980533559221362e-16	-2.2625913526102827e-16	-2.7092580680368447e-16	-1.967227483800732e-16	-1.4324320226778833e-17	1.426538749476546e-16	1.464365601354271e-16	5.063731786952202e-17	-1.1354431882994161e-16	-1.6835651420496867e-16	-8.67298096784343e-17	5.671456777928857e-17	1.621061819255268e-16	2.319431099582077e-16	3.0601386394618203e-16	3.9721778485720856e-16	4.282820121089724e-16	3.1130845615966764e-16	6.267254097913231e-17	-1.5307866554129383e-16	-2.1448715122146836e-16	-1.634072176216468e-16	-1.6744988262194462e-16	-2.64670313581779e-16	-3.448102504445244e-16	-2.463466733002395e-16	-2.09865839944325e-17	1.2829880688361328e-16	1.041735267006898e-16	7.952778697113445e-17	1.1698604789358797e-16	2.673927587322027e-16	3.7135005393353727e-16
125	-5.758890535262594e-16	-6.020742779513847e-16	-5.25326568624062e-16	-4.0851228547324036e-16	-3.713945254453864e-16	-3.709937080506511e-16	-2.9245183041397923e-16	-9.009972825676124e-17	8.211272420468256e-17	8.556957520310881e-17	-8.799090607595475e-17	-2.7252649597909067e-16	-3.679368419196765e-16	-4.137506418947836e-16	-4.844857876427196e-16	-5.591395424730803e-16	-5.338625697659696e-16	-3.767531894835876e-16	-1.798465089622136e-16	-6.481473156938145e-17	-5.384936366885328e-17	1.975317532879039e-17	-2.399660888391101e-16	1.026712185805637e-17	-8.440452958107387e-17	-1.2283430299020276e-16	-2.6777033849043375e-16	-3.503459135737344e-16	-4.88153051326326e-16	-5.946243113430034e-16	-6.567984307534178e-16	-6.059140033065804e-16	-5.243168268610392e-16	-4.583767385664206e-16	-6.28036097137817e-16	-5.849323662701728e-16	-6.356728270103482e-16	-6.024485570770027e-16	-6.424289459067339e-16	-6.690813547108763e-16	-6.620346665316879e-16	-5.494846034989846e-16	-3.8583806535374823e-16	-2.746542646078448e-16	-2.459164780352072e-16	-2.7470526110713285e-16	-3.1400241571952983e-16	-2.7726938979921067e-16	-2.2072299325757453e-16
126	1.7514107577041933e-16	2.7736385535976927e-16	2.961111663898403e-16	2.5281144693441557e-16	1.533664974986352e-16	9.537602777265636e-17	1.4879539773044992e-16	2.595702457308224e-16	3.5223563278382957e-16	3.727268643921556e-16	3.6540957231818983e-16	3.691185484755896e-16	3.9283286428475026e-16	3.882109745698095e-16	3.412952320305513e-16	2.700739755469449e-16	2.2853846966125686e-16	2.2693645574692594e-16	2.6540770736657456e-16	3.121904501599018e-16	3.446680041238761e-16	4.0843018526042446e-16	2.87039948296921e-16	3.7968217943690935e-16	3.496696246521334e-16	3.842367008674124e-16	4.1004887044764325e-16	4.3121934337525676e-16	3.845319161150623e-16	3.2657522765722525e-16	3.2183180778898264e-16	4.133772938791418e-16	5.13593610209325e-16	5.700034100529831e-16	4.914597624036104e-16	5.143938088516919e-16	4.814172054844105e-16	4.1764257307746896e-16	2.8420650718797083e-16	1.928541952935718e-16	2.1950529888162184e-16	3.4378619457775895e-16	4.784024092625204e-16	5.657450083619866e-16	6.548630101774143e-16	6.924943619078835e-16	7.101711273451784e-16	6.72651641130311e-16	6.53290598045125e-16
127	2.665065547379256e-16	2.879491424292622e-16	3.9658611484739433e-16	5.331029080481085e-16	5.237310083241519e-16	4.666690052822457e-16	5.044115294653082e-16	6.019927764804753e-16	6.450751697841181e-16	6.068146407611189e-16	5.765608403870516e-16	6.516715937178758e-16	7.660252710548782e-16	7.36220319648052e-16	5.371666574860768e-16	2.96312916849066e-16	1.705058863974638e-16	1.5241579036001675e-16	1.4720655835567097e-16	1.1730181371682573e-16	1.0282384856944601e-16	1.985563430885705e-16	2.656482591130962e-16	3.835659760729481e-16	4.2732767019087915e-16	3.8364718617676156e-16	2.497160871844246e-16	4.2354339152963686e-17	-1.5407906653187018e-16	-2.6386287571937087e-16	-2.4815624930036913e-16	-1.402774968190399e-16	-2.156916299567034e-17	2.0359603856200584e-17	-1.066649596916723e-16	-1.503576348001156e-16	-1.8521068919255087e-16	-1.356509127483444e-16	-1.5632972869365688e-16	-2.703271165714152e-16	-4.3011249056085293e-16	-5.072608436880808e-16	-4.650779756749718e-16	-3.367484207383582e-16	-1.6274155018007251e-16	4.722863155747799e-17	2.6816384627481214e-16	4.367145658921334e-16	4.628215492592653e-16
128	-2.3056236228379626e-16	-2.1769624807084497e-16	-1.0437877153007776e-16	7.444831222957382e-17	1.5980656382804315e-16	1.3936827760630897e-16	1.1618948037725995e-16	1.6799202048857888e-16	2.2865891181809256e-16	1.97528677546741e-16	7.333102971427686e-17	-6.139446900622187e-17	-1.3563449330963134e-16	-1.5268909295783546e-16	-1.468391459488224e-16	-1.1059640009037052e-16	-2.6593563150832764e-17	6.435303961382086e-17	1.1218900242778142e-16	1.0461078272450113e-16	1.2133778567940172e-16	2.732774770366667e-16	1.9355634131198453e-16	4.391317100089128e-16	3.059674090708793e-16	1.5023303995537527e-16	-7.257753715992448e-17	-1.7403260598564836e-16	-2.417094589625048e-16	-2.7930341472206783e-16	-3.4593736555612725e-16	-3.726193497470698e-16	-3.5412173105883963e-16	-2.668403554946608e-16	-3.0078285270559673e-16	-2.340089211159692e-16	-2.8063223622736554e-16	-2.4767332545100355e-16	-1.5810749555094963e-16	-2.3885411827444104e-17	4.9585007689450525e-17	4.064487659928858e-17	2.3049884260651773e-17	9.80217292351345e-18	-1.347531671786013e-17	-1.271647647030201e-16	-1.9455477454737284e-16	-1.5434638907953044e-16	-3.58570177326658e-17
129	5.351995008687705e-16	6.421700925281134e-16	6.526031936056148e-16	5.718555133323765e-16	4.502807378911588e-16	3.445708905233491e-16	2.9913978686665593e-16	2.92599587241235e-16	3.3039214515311207e-16	3.790096732142072e-16	4.1129406962799615e-16	4.197925012919511e-16	4.3996861275099575e-16	4.662299982247579e-16	4.752588176126293e-16	4.3023321476598535e-16	3.5796080180796655e-16	3.0475265722332684e-16	3.054359542026104e-16	3.2657634000711355e-16	3.2657042535880423e-16	3.549020776851158e-16	3.082747787852645e-16	4.406184598280062e-16	4.542496262244779e-16	4.772239669005864e-16	4.886936311802112e-16	5.523347221756881e-16	5.73591893236793e-16	5.507084769906589e-16	5.424709432316311e-16	6.299486490964757e-16	7.777720614578112e-16	8.528808058680618e-16	7.067131087693374e-16	5.405750935987775e-16	3.790999980795591e-16	3.3402150914340057e-16	2.803713265575062e-16	2.0411846074977364e-16	1.6565059869296691e-16	2.561076920397794e-16	4.412007027455674e-16	6.173462596050372e-16	7.434920377498177e-16	7.558147700178516e-16	7.747750674481519e-16	7.761884585351692e-16	7.543267778583896e-16
130	6.567284733447761e-16	5.773066974526432e-16	4.208498732126417e-16	2.0174383802473368e-16	-6.591673213638174e-17	-2.667511823098877e-16	-2.9960654982950727e-16	-2.566760938673262e-16	-1.5780595775147183e-16	-2.0768434903515952e-17	1.9196835495633277e-16	4.1866891067707686e-16	5.455049870528284e-16	5.093609527784043e-16	3.8326004196756403e-16	2.901204403085738e-16	2.5955554531500265e-16	1.7994239174210774e-16	5.449201846484694e-17	-4.475557706983641e-19	1.6173248209307437e-16	5.513313043957624e-16	6.515075657932022e-16	9.245368619471148e-16	7.324153696104466e-16	5.081988617082571e-16	2.3924086486344474e-16	6.724308644093047e-17	-5.5042377382455146e-17	-9.190980199265864e-17	-9.993587683803461e-17	-9.716819038859108e-17	-1.3470010241578048e-16	-2.1629496426139324e-16	-4.144823401435739e-16	-5.789057144168352e-16	-7.275460308323305e-16	-7.412788040964183e-16	-6.542708948605185e-16	-5.757182065979274e-16	-6.392394124766183e-16	-8.771689299293174e-16	-1.0629051894417522e-15	-1.1461901351095668e-15	-1.071109985858256e-15	-1.0193459726589413e-15	-9.103659569853872e-16	-8.52523853143156e-16	-8.978085860377473e-16
131	6.432164289725283e-16	5.217677113062057e-16	4.994763163449689e-16	4.391599803367773e-16	2.762442296928e-16	9.961633008158438e-17	5.860182462045546e-17	5.800727354097872e-17	6.79544667253681e-17	7.851781522209323e-17	1.6193605539369824e-16	3.1562565579444023e-16	4.162948138908299e-16	3.4735685346643933e-16	1.8380945151384932e-16	6.8226395711251e-17	6.101717739755095e-17	5.674790230273576e-17	7.40705566541241e-18	-1.022300734935554e-17	1.0742733752466705e-16	3.2501393063301666e-16	6.072661770152301e-16	5.892139400395789e-16	5.704895516059474e-16	4.35174177522331e-16	2.2014230679606122e-16	-1.7676093266643012e-16	-5.951848871427799e-16	-8.716696976714203e-16	-8.914657643988468e-16	-7.984825993411166e-16	-7.770446772806992e-16	-8.96942609599293e-16	-1.0851741887897808e-15	-1.1026917943176655e-15	-1.0805553837592094e-15	-1.085113364919972e-15	-1.2408389768268463e-15	-1.4894725958646448e-15	-1.752085115399748e-15	-1.9471828833489466e-15	-1.960256088538618e-15	-1.7956610347134576e-15	-1.4940579450127638e-15	-1.2074658872886701e-15	-1.0245907252756148e-15	-9.813579026132562e-16	-1.0392032869510897e-15
132	4.060189576581106e-16	4.2780852645929423e-16	4.2607566746388526e-16	3.538044186516263e-16	2.5065026329161353e-16	1.8936182508889568e-16	1.843245650329654e-16	1.834241874070979e-16	1.3697329038564078e-16	9.841402895394902e-17	1.189639880275042e-16	2.2214941397487173e-16	3.1735821197579953e-16	3.04816145657351e-16	1.9017173331974225e-16	6.461007234858693e-17	-6.9290906929688685e-18	-6.746271875898045e-17	-1.7675870375848343e-16	-2.6941426795990437e-16	-2.1757485995677626e-16	-5.519574410625748e-18	1.7303282200813466e-16	1.5625982099188095e-16	-1.0047586439385453e-17	-9.30171240724668e-17	1.1118671221566518e-17	1.665531343598098e-16	2.252275500621927e-16	2.031255033474167e-16	2.0555392229476008e-16	2.262194571378714e-16	1.6399807895700783e-16	-3.956208093125221e-17	-2.941700183623056e-16	-4.593223879068053e-16	-5.130471560981357e-16	-5.346256035672581e-16	-5.66074549187696e-16	-5.670119277687532e-16	-5.272614728026203e-16	-4.700262184458059e-16	-3.9453539312081804e-16	-3.02485675163413e-16	-1.6375581672473715e-16	2.1168936343443718e-17	7.711966978987962e-17	6.860008077578279e-18	-1.414916233490469e-16
133	-6.408269320805277e-16	-4.763791524629441e-16	-3.72422611030027e-16	-4.210786807527887e-16	-4.477231284392948e-16	-3.7305696533235553e-16	-3.0381484005819966e-16	-3.616774928100888e-16	-5.481451785338549e-16	-7.364312872484909e-16	-8.40315873132347e-16	-8.91004345587313e-16	-9.396275523719652e-16	-9.51369244228303e-16	-8.922282894772154e-16	-7.950048735270463e-16	-7.481818990541439e-16	-7.617270960389875e-16	-7.923705525551078e-16	-8.13079834236592e-16	-8.513007131197012e-16	-9.232720953602262e-16	-9.41714666168527e-16	-9.86795072662393e-16	-9.867379957533915e-16	-1.0487388828687528e-15	-1.1078067961769177e-15	-1.059283245944694e-15	-9.134038355088032e-16	-8.389550112517195e-16	-9.499555443915876e-16	-1.1660783297020367e-15	-1.259593300994962e-15	-1.1391859011324045e-15	-9.048648606144534e-16	-8.042316629393059e-16	-8.4641197002860895e-16	-9.228093245644048e-16	-9.282646403458916e-16	-9.228386337433166e-16	-1.0182739173405446e-15	-1.209348743061538e-15	-1.3415141359033442e-15	-1.3514302673082686e-15	-1.337153158479273e-15	-1.4024828108501508e-15	-1.5425523590375342e-15	-1.6194261386587218e-15	-1.55776418967116e-15
134	-7.297405992203293e-18	1.9769641873766174e-16	3.8773164471615783e-16	4.215932548756639e-16	2.817923629529816e-16	1.110663268045844e-16	2.6143758684777673e-17	-5.414694114448157e-18	-8.127522805452354e-17	-2.200902291028954e-16	-2.8297296295049006e-16	-2.308177926091005e-16	-1.4524427452688584e-16	-1.5746635471950516e-16	-2.586105279251405e-16	-3.3598490841913585e-16	-3.4194666461087215e-16	-3.5635857973886337e-16	-4.518834578149939e-16	-5.750990709740658e-16	-6.082912464811419e-16	-5.107504072235315e-16	-5.361886866677048e-16	-4.12858828413296e-16	-4.5122227329769945e-16	-4.515068178227755e-16	-4.744063863935869e-16	-4.628160990266263e-16	-4.498971600268011e-16	-3.9308373120995697e-16	-3.448162491571597e-16	-3.5003677785638665e-16	-4.48040895052382e-16	-5.586322501676706e-16	-5.638122204461377e-16	-5.451132038751684e-16	-4.125666621626662e-16	-2.84280289051903e-16	-1.6821500714100706e-16	-1.4969984280373696e-16	-2.406904827943596e-16	-3.9941077534425256e-16	-4.757638962453721e-16	-4.475002937071891e-16	-3.7937634510652095e-16	-4.0434916640645494e-16	-5.098754232238111e-16	-6.380745914011379e-16	-7.025835011448502e-16
135	1.9350289893426737e-16	1.7086477049813813e-16	1.5207277161658067e-16	9.756110196724979e-17	1.6223567349782216e-16	2.8181399933058773e-16	3.1065502932988003e-16	1.8981542117102825e-16	4.69827947902718e-17	-8.64473715051551e-18	3.13928240590502e-17	3.633271681629002e-17	-2.549335100998806e-17	-6.021428547272284e-17	1.5558585009534884e-17	1.5721091191843984e-16	2.490017163129971e-16	2.63421259718577e-16	2.8572276373821105e-16	3.5409940030711335e-16	4.1495584316336847e-16	3.53079069542011e-16	4.4147069101163466e-16	3.1537451578752276e-16	4.217435039160347e-16	4.89348015527878e-16	5.626000232768259e-16	5.860703252169026e-16	6.421027827120611e-16	6.865651565396532e-16	6.90510043604376e-16	6.120390001818448e-16	4.851520495671174e-16	3.696888476528644e-16	4.028266357071523e-16	3.9507143728548877e-16	4.895565707029855e-16	5.494711386642902e-16	6.154957837259692e-16	6.497191414947837e-16	6.787585521255253e-16	6.647253196189049e-16	6.13210185045771e-16	5.878377654406949e-16	6.229131749370362e-16	6.841526672575791e-16	7.682310958211202e-16	7.996094919934025e-16	8.233772616057934e-16
136	-2.803896603957236e-16	-2.825715412408311e-16	-1.6931725793493457e-16	-6.62352934740913e-17	-1.3624854518778487e-16	-3.2470780484907494e-16	-4.044912557535698e-16	-2.679292881315775e-16	-4.7701006146888627e-17	7.617153425257539e-17	3.1166373904469944e-17	-2.7576853812501797e-17	-2.558487772910449e-17	7.384811777969069e-18	-1.6913218230794977e-17	-6.962168579024395e-17	-5.344290535823416e-17	6.838957956062448e-17	2.223218320157212e-16	3.1890455442883555e-16	3.692983500600742e-16	4.692637196069544e-16	3.812405053506112e-16	5.385061543255361e-16	3.991445376175919e-16	2.197983173408691e-16	-4.5768523814114796e-17	-2.522212523137171e-16	-4.3541164921418854e-16	-5.484756683494653e-16	-6.204168578854858e-16	-6.393731527593172e-16	-6.255091745290457e-16	-5.403415425838108e-16	-6.88946314450926e-16	-4.719544301445557e-16	-5.154407136376221e-16	-4.684061909340098e-16	-4.525490977071842e-16	-3.4375649987793066e-16	-2.801999145042622e-16	-3.046341925562717e-16	-3.9862369023647874e-16	-4.887436006743735e-16	-5.114136777767876e-16	-5.775047242803285e-16	-6.534044827549411e-16	-6.924872297403399e-16	-6.406112405077407e-16
137	5.227556647174078e-16	5.568364597309465e-16	6.652730513842746e-16	7.646164663362192e-16	6.935772219059531e-16	5.763863255518069e-16	6.179694345552832e-16	7.942075606277764e-16	9.453574587383743e-16	9.396339351705538e-16	8.318921183786833e-16	7.550237724871864e-16	7.41500500592901e-16	6.981451713882317e-16	6.102887161056489e-16	5.44434508876596e-16	5.726702702398179e-16	6.510044135814595e-16	7.083565454873787e-16	7.193889811446915e-16	7.213425885682253e-16	7.708479690582164e-16	6.294757270698198e-16	7.233564666329351e-16	6.9320476394611825e-16	6.508456664598117e-16	4.43268525000444e-16	1.2241366313272572e-16	-1.7422028125852926e-16	-2.9431534480201033e-16	-2.688751333976407e-16	-1.9275917481407153e-16	-1.3597727329780986e-16	-7.053829999999172e-17	-7.040506535448644e-17	-2.3591175035635232e-17	-8.41400021713498e-17	-1.4250204127931967e-16	-1.8538946950414327e-16	-2.1259532580428612e-16	-2.7940092144482354e-16	-3.8032353430660195e-16	-4.171285485773555e-16	-3.716345401536483e-16	-2.4870199958937346e-16	-1.8888206974655656e-16	-1.3783382499565842e-16	-9.163497373705293e-17	-6.638035963890218e-17
138	-8.258730844361139e-16	-7.995022006059169e-16	-6.232023586955439e-16	-4.275594706227487e-16	-3.951824741036018e-16	-4.650572721671002e-16	-4.2664552524770884e-16	-2.410862177551277e-16	-1.1513448980668292e-16	-2.1769194203781987e-16	-4.681003032620096e-16	-6.114662731014927e-16	-5.872614828163767e-16	-5.541922162193457e-16	-6.358645391989422e-16	-7.161053411052693e-16	-6.141609435879207e-16	-3.689559287535592e-16	-1.9293681529239353e-16	-1.9785105446364017e-16	-2.605910786804738e-16	-1.6435511958172271e-16	-1.914172057419732e-16	-3.713239862131919e-17	-1.9060589319799422e-16	-3.792859302066081e-16	-5.935233752045331e-16	-7.323769502739493e-16	-8.629021798002922e-16	-9.341720112096963e-16	-9.381174466207155e-16	-8.636771502016201e-16	-7.768934924405883e-16	-7.038962144618344e-16	-7.87255575484815e-16	-7.62434163053514e-16	-8.049760228252579e-16	-7.534304118164023e-16	-6.698365367724853e-16	-5.634472604984741e-16	-5.31150445247286e-16	-5.626670113012982e-16	-6.054094165465069e-16	-5.948339458352199e-16	-5.5931566502748e-16	-5.742050497336856e-16	-6.491508639355991e-16	-6.966373692143919e-16	-6.836653050178795e-16
139	-6.919213554473125e-16	-6.766534726931673e-16	-4.532082239963446e-16	-2.2995981304622517e-16	-2.5786101081115104e-16	-4.3046887842634967e-16	-4.368578656983141e-16	-2.0594611040652673e-16	3.0609815202947486e-17	2.325683968743042e-18	-2.6278262684069907e-16	-4.4159750391524045e-16	-3.920991341729429e-16	-2.745007960323938e-16	-2.9996233932494734e-16	-4.625686594198971e-16	-5.693328382663039e-16	-5.12381660268782e-16	-3.8039428207598837e-16	-2.784916122376399e-16	-2.284108432215389e-16	-1.562533237528029e-16	-1.5514897927647626e-16	-1.9875963490733188e-16	-2.3806733102434006e-16	-2.848871093216484e-16	-3.452113832009684e-16	-4.575834103966951e-16	-5.926273893110586e-16	-6.985709516088533e-16	-7.372458872406188e-16	-7.093368369551059e-16	-6.467137325291764e-16	-5.341722247134229e-16	-5.226179851750676e-16	-3.6613803248597354e-16	-3.874759180177419e-16	-4.351873221245827e-16	-5.449522580639657e-16	-6.167826319569132e-16	-6.66040036406425e-16	-6.490507265315165e-16	-5.954160232729627e-16	-5.183415672672937e-16	-4.828490598605296e-16	-4.997050767163157e-16	-5.56800858009742e-16	-5.184355223876338e-16	-4.1115344912345775e-16
140	-6.886398704379587e-16	-6.4034355795409705e-16	-5.596626288798147e-16	-5.46632565574677e-16	-6.283220738408065e-16	-7.062635043200082e-16	-6.856695844522369e-16	-5.649957215096765e-16	-4.765806801558852e-16	-4.745147203087333e-16	-5.404252750502889e-16	-5.70174092684169e-16	-5.647981452011124e-16	-5.914706806736421e-16	-6.697421146293192e-16	-7.523859788226681e-16	-7.816771574059042e-16	-7.559844939424664e-16	-7.124732771861835e-16	-6.513436282657777e-16	-5.831004749471076e-16	-4.818375671940711e-16	-5.92690449332052e-16	-5.410266353890622e-16	-6.031009869477895e-16	-5.858627475520616e-16	-5.904973994276706e-16	-6.107571164400247e-16	-6.865375904206037e-16	-7.311721888632866e-16	-7.308441339785751e-16	-6.86361160736661e-16	-6.20284722125487e-16	-5.359058240034157e-16	-5.397333110942408e-16	-5.170589818917773e-16	-6.18349648072794e-16	-7.120047529868458e-16	-7.913186699531511e-16	-7.948504252460544e-16	-7.845596761049208e-16	-7.402954277248071e-16	-6.734013366280066e-16	-5.673989773967108e-16	-4.686435033430527e-16	-3.8169759273350017e-16	-4.467381468245363e-16	-5.096470003123611e-16	-5.105162555002444e-16
141	1.6021368138648242e-16	6.221498369127334e-17	-4.4119001886486083e-17	-1.29850395947629e-16	-2.7074837039982504e-16	-4.537314420912108e-16	-5.341707454391406e-16	-4.764964555813079e-16	-2.704376156573994e-16	-3.335511635983598e-17	1.4752212832149203e-16	2.511989629971185e-16	2.895177629235707e-16	2.8630322351297057e-16	2.6082332972358285e-16	2.6861378895167165e-16	3.4082955277342347e-16	4.3981689194073576e-16	5.215166783311982e-16	5.617109572934825e-16	5.938370138833003e-16	6.669047485698639e-16	6.077575053321941e-16	7.518414401298256e-16	7.274958863500038e-16	6.599928340837692e-16	4.1559957861630126e-16	8.021341943287355e-17	-2.331650053137763e-16	-3.761856170452006e-16	-3.989419803223426e-16	-4.277171712176946e-16	-5.412809195671094e-16	-6.416930903922757e-16	-7.155556652904457e-16	-5.846392030980321e-16	-4.616387792519894e-16	-2.868122699103194e-16	-6.733174311526421e-17	1.68630368388455e-16	2.661187636452332e-16	1.152305501050551e-16	-1.5386145559334822e-16	-3.9410842315714874e-16	-4.959370025530962e-16	-6.097064088549951e-16	-7.011769389537379e-16	-7.586090118508508e-16	-7.316923834708492e-16
142	2.922373980388672e-16	2.4184079759198286e-16	2.5764649483388793e-16	2.735094109303701e-16	1.5315706049601207e-16	-3.347799964953828e-17	-9.391587890593538e-17	-4.5864472003361595e-17	4.8878766045477807e-17	7.833093171386956e-17	5.956969699631317e-17	1.0221003400532151e-16	2.1618574486377333e-16	2.5773539987408396e-16	1.473719737209767e-16	-5.892879793248854e-18	-8.893225804329116e-18	1.4737329150275396e-16	3.3062063454516032e-16	4.32508298725658e-16	5.246667143891692e-16	7.564767090966254e-16	8.093443951501169e-16	1.1007462802288015e-15	9.923037458665072e-16	7.451219087930887e-16	2.925644319743958e-16	-1.9674300406330833e-16	-5.973228794793146e-16	-7.342049117565943e-16	-6.745133349717785e-16	-6.184892716231804e-16	-7.2926484377175e-16	-9.123150724906434e-16	-1.0553930933227997e-15	-9.266327273689867e-16	-8.509493728230728e-16	-8.99569378277025e-16	-1.0980347390194188e-15	-1.285783754563873e-15	-1.4565947797592288e-15	-1.684785877992412e-15	-1.8957743643789977e-15	-1.9645822870998752e-15	-1.7437064863122908e-15	-1.439572898481593e-15	-1.2101453948855858e-15	-1.1823099866289576e-15	-1.2713076118070496e-15
143	1.270160827716347e-16	2.8253661713198536e-16	3.3837281397823674e-16	3.1127965075120233e-16	2.0040705902014554e-16	1.3247578713917054e-16	1.5717536082455866e-16	2.426169187043868e-16	3.014884816744096e-16	3.2654316238460523e-16	3.4635837740736226e-16	3.847083726652926e-16	4.183532302141333e-16	3.8293024381571305e-16	2.713919488778374e-16	1.340427908233426e-16	7.114331674573733e-17	1.0639248245138333e-16	1.8413656936354288e-16	2.0949789206664265e-16	1.6145135363962558e-16	2.1074072938903412e-16	-3.924278080456734e-17	3.2476466347812345e-16	2.584465124847014e-16	2.6728252519862706e-16	2.262518584462301e-16	3.514979620565926e-16	4.268027347833058e-16	4.4067699698999417e-16	3.788044106497203e-16	4.1554044118226684e-16	5.479333667232298e-16	6.884572939238722e-16	5.934139204502977e-16	5.043000520812814e-16	3.167526758054675e-16	1.8579088826008254e-16	3.323387511683432e-17	-6.43549264683731e-17	-5.667482059791447e-17	1.080263785736744e-16	3.400705981913367e-16	4.946539721563789e-16	5.976329608674763e-16	6.380887238559897e-16	6.563744558520441e-16	6.639111523563308e-16	6.833866821964195e-16
144	-2.0626548323675159e-16	-2.755515506333883e-16	-2.2173442406982566e-16	-1.2074027086921163e-16	2.3225355088787942e-17	1.3227094336636292e-16	1.2253203959073302e-16	-4.414596711304495e-18	-1.5362266449091015e-16	-2.0606659193831788e-16	-1.848874386616064e-16	-1.9271590717658106e-16	-3.083993555300762e-16	-4.25738424406867e-16	-4.2631131051600844e-16	-3.049763550741256e-16	-2.0784776420362238e-16	-2.18285307640042e-16	-2.879453072795891e-16	-2.9810740876715496e-16	-2.3506797631823885e-16	-1.8969923390889803e-16	-1.0336227064391675e-16	-1.7600861675154953e-16	-1.0014378690442069e-16	-3.942571900006391e-17	2.0986392919352192e-17	2.5670726131905697e-17	2.7224248538875958e-17	1.61296656774442e-17	-2.426372464072177e-17	-1.3813024155060624e-16	-2.778997845013651e-16	-3.811740612120345e-16	-3.469235534960466e-16	-2.821699294523242e-16	-1.5759577791100936e-16	-6.82163254812562e-17	-1.4048012127928639e-18	4.509388395229465e-17	5.532550940171639e-17	-5.2931416737699525e-18	-1.485716121316485e-16	-2.9160517039133896e-16	-3.6630837978931924e-16	-3.399859244733567e-16	-2.5098745857635453e-16	-1.8839611872688983e-16	-1.7288164954996327e-16
145	1.721013382689011e-17	1.1224772067377435e-16	1.2269850180961526e-16	7.071859144356258e-17	1.004304548516952e-16	1.4099471926248855e-16	6.313786010376031e-17	-1.4895877352791927e-16	-3.273256598942278e-16	-3.621829754402199e-16	-2.520127797042752e-16	-1.2024880106049076e-16	-3.209241230257509e-17	1.6926006018804858e-17	5.115315580128543e-17	6.076572532347456e-17	3.2720274766359945e-17	6.9437376915997e-18	1.6440908904888058e-17	5.59374364891305e-17	1.1544819256378242e-16	1.4427967253808064e-16	3.8684038271283637e-16	2.943987720661164e-16	3.690956547364293e-16	3.5548268246062304e-16	3.8394662490451043e-16	3.654750906105795e-16	3.6337163299215477e-16	3.581461946803499e-16	3.8403729165325117e-16	4.117313138531807e-16	3.7505261984279814e-16	2.831147428708176e-16	3.1203286423715286e-16	3.582708023332537e-16	5.339627847814412e-16	6.515121194698074e-16	7.133986686006938e-16	7.418382824998448e-16	8.335606658964286e-16	9.708149945759261e-16	1.0425052590175115e-15	1.018202914576877e-15	8.768344323358704e-16	7.073110025274885e-16	4.906883683591356e-16	3.139823465297938e-16	2.723930750239042e-16
146	-4.1259137049985547e-16	-4.732786505650027e-16	-3.04151643987134e-16	-1.8517087149943153e-16	-1.9150795358845618e-16	-2.7918652055429227e-16	-2.774389120774246e-16	-1.4135512254616284e-16	-4.8147496799057665e-17	-1.1970404694536862e-16	-2.9341185085892653e-16	-3.772859763474611e-16	-3.232015431108645e-16	-2.474769564056798e-16	-2.751066191207559e-16	-3.585848403008381e-16	-3.536509982245409e-16	-2.225557646934825e-16	-7.826653340951217e-17	-6.245216511743564e-17	-1.578635490656521e-16	-1.6760967459948046e-16	-3.5391280856079384e-16	-6.253796994433146e-17	-1.8601309380120703e-16	-3.7560133551433207e-16	-6.499912306440123e-16	-7.287271246929642e-16	-7.32592024685486e-16	-7.330187550404458e-16	-8.390561441990505e-16	-9.118370845853597e-16	-8.564855124289055e-16	-6.685116469148823e-16	-6.229954227832131e-16	-5.715516964436406e-16	-6.432183230667918e-16	-6.0846900320876035e-16	-5.270709808253979e-16	-4.425773568630912e-16	-4.387589108088017e-16	-4.463629089947479e-16	-4.004626070472998e-16	-3.3249077734928513e-16	-3.5197687579183957e-16	-4.814411429580541e-16	-5.8358699029264465e-16	-5.594868185152701e-16	-4.814431143907873e-16
147	1.495127492973945e-17	-1.5987349333942204e-16	-2.62923927273122e-16	-2.2680540299065647e-16	-6.331773906970785e-17	1.0907139443066561e-16	1.3705755661392663e-16	9.272629060802893e-17	-1.8644506043725605e-17	-1.1033204770271834e-16	-1.9495416691886735e-16	-2.946659231982764e-16	-3.7890761746651415e-16	-3.291162333923701e-16	-1.4246245583849249e-16	8.243228298311381e-17	2.0144466388242095e-16	1.9939575227313213e-16	1.72028727567863e-16	2.065929580568781e-16	2.901741029348068e-16	3.77149470847707e-16	1.9315632864136834e-16	3.6412667376907147e-16	2.827617472719517e-16	3.262399488875513e-16	3.8007479121151395e-16	5.379213134831491e-16	6.252495960841954e-16	6.014940130821786e-16	4.193787047436364e-16	2.22025031979928e-16	1.1837731367283642e-16	1.4911499851635699e-16	2.425110769366117e-16	2.992760220509144e-16	3.4708702899446625e-16	4.55802406775932e-16	6.508050562568636e-16	8.281618150331475e-16	8.398229521249079e-16	6.68831291713715e-16	4.584844820488613e-16	3.8389607241179436e-16	4.2709280389532207e-16	4.0505009734944597e-16	4.032374274228083e-16	4.137536437104965e-16	5.269373021498126e-16
148	-3.9220450246562546e-16	-4.321147826640486e-16	-3.7163005987595604e-16	-2.6137708676108006e-16	-1.8698623169968061e-16	-2.0862675832039423e-16	-2.918898469133317e-16	-3.0306887726673483e-16	-2.4754304398024027e-16	-1.9708794201971416e-16	-2.3233544400529385e-16	-3.5783184311350783e-16	-4.829532134017968e-16	-5.386092465272687e-16	-5.360461969749934e-16	-5.112912529898771e-16	-4.844844706160822e-16	-4.585824128563799e-16	-4.215093668441464e-16	-3.8713139874661193e-16	-3.6133782878495444e-16	-3.142552649606276e-16	-4.4074918595471656e-16	-2.065290078088549e-16	-2.676152873005815e-16	-3.322960276240918e-16	-4.652567035926096e-16	-4.620923953143156e-16	-4.0376766463945007e-16	-3.4847453847601874e-16	-4.558160974976279e-16	-6.551853872300697e-16	-7.897569896469853e-16	-7.093652698119352e-16	-5.344559269178779e-16	-3.8148520779470003e-16	-3.777645315010978e-16	-3.9440937637463075e-16	-3.5230416321245614e-16	-2.5278702944685133e-16	-1.8415715846042337e-16	-1.760010348106311e-16	-1.79842133646166e-16	-1.3378155967739017e-16	-1.1250741175662728e-16	-2.2600048754777473e-16	-3.919932574568748e-16	-5.038463991375394e-16	-4.921493899349518e-16
149	-4.968917752080414e-16	-5.856112262849157e-16	-5.592333043082497e-16	-5.098109686502995e-16	-4.2654972888334407e-16	-3.2445509648988574e-16	-2.687704896476245e-16	-2.7758903898364553e-16	-3.727976806939435e-16	-4.614324683182089e-16	-5.089689833643434e-16	-5.325966440093902e-16	-5.948339746240843e-16	-6.495868839081194e-16	-6.228929176651185e-16	-5.031029181904476e-16	-4.079878991727091e-16	-4.205964133870124e-16	-5.061514491419334e-16	-5.459020040883141e-16	-5.114888978119614e-16	-4.985748853379202e-16	-4.270538676348888e-16	-5.614824608884295e-16	-5.623411952856972e-16	-5.55406351139578e-16	-4.978489311245889e-16	-4.486752855185144e-16	-4.14853346009701e-16	-4.546064839500244e-16	-5.667808617526779e-16	-7.129148027932634e-16	-7.887974356170534e-16	-7.839071066006912e-16	-6.768899150966897e-16	-6.358516856388651e-16	-5.538990276840916e-16	-4.70444164146739e-16	-3.741826730875616e-16	-3.2455504575859113e-16	-3.5292560766202246e-16	-4.461183914469521e-16	-5.611431623461543e-16	-6.422362765156732e-16	-7.06370266256882e-16	-7.21639775458423e-16	-7.256928375739894e-16	-7.171018426347294e-16	-6.994178841273958e-16
150	-3.3563221460268753e-16	-3.9700810953805514e-16	-3.327870865233491e-16	-2.9817704811820306e-16	-2.8361731392150655e-16	-2.603716234156345e-16	-2.4114481971550686e-16	-2.4413594907482694e-16	-3.34214697248096e-16	-4.3573697595658615e-16	-4.851018708760698e-16	-4.798726923390501e-16	-5.112007294581414e-16	-6.005538866011711e-16	-6.85572033866851e-16	-6.795116468762187e-16	-6.015606231485314e-16	-5.430641084132576e-16	-5.425638473955138e-16	-5.518079127628255e-16	-5.165298578248579e-16	-4.2823334176087815e-16	-5.361952582690795e-16	-3.7926842597849393e-16	-4.0967961774550826e-16	-3.650750982505854e-16	-3.6092102075508777e-16	-3.3022052574992916e-16	-3.392011654135403e-16	-3.3810603216696374e-16	-3.844405071627355e-16	-4.705642614389457e-16	-5.713412152714083e-16	-6.199665289846428e-16	-6.211881188840752e-16	-6.116807014363031e-16	-6.233323121340911e-16	-6.078631680282188e-16	-5.205734655305885e-16	-3.4737214237243106e-16	-1.9871336768444348e-16	-1.6012190156079123e-16	-2.292638938218501e-16	-3.1581572243228887e-16	-3.505468915656212e-16	-3.409589999719987e-16	-3.2926562551579115e-16	-3.2798043298255867e-16	-3.4027465200543204e-16
151	8.79722866896514e-17	1.26886515431626e-16	1.4836462386817174e-17	-7.261205343073198e-17	2.351816157838454e-17	2.4660009226958363e-16	3.466796248000564e-16	2.1300909407319984e-16	-6.920028824458454e-17	-2.3006638333333355e-16	-1.2864929325606937e-16	6.494762024680063e-17	1.5902526374946301e-16	1.5937479924743053e-16	2.0919435353226607e-16	3.4336644732174726e-16	4.3401492196378203e-16	4.173790938269888e-16	3.49906207572767e-16	3.2719954073815264e-16	3.397080119885168e-16	2.8810394931666444e-16	5.472277474588156e-16	3.9393226653475355e-16	6.727876408090763e-16	8.336415090985094e-16	9.715208416788413e-16	9.345341583073655e-16	9.817250667887368e-16	1.1122012897009903e-15	1.2998737700341437e-15	1.3620406044356018e-15	1.2932357152427907e-15	1.2142107736760036e-15	1.3473494686612334e-15	1.5310686384139022e-15	1.638820865246669e-15	1.506988285083387e-15	1.365171349694417e-15	1.4611733901400037e-15	1.8816091491503976e-15	2.380436072111961e-15	2.5905746484684673e-15	2.5192402172128663e-15	2.247003588242032e-15	1.98693650541904e-15	1.7219379528010844e-15	1.5472546177856041e-15	1.5650987896533958e-15
152	-8.551092485632079e-16	-8.178038653461767e-16	-6.58935624463261e-16	-5.912969088235768e-16	-6.923747337874555e-16	-8.134893451540705e-16	-7.433384630130476e-16	-5.334865396886131e-16	-3.9495111168042394e-16	-4.2950375640898574e-16	-5.445866405095129e-16	-5.730550056168457e-16	-5.464573810261459e-16	-5.78456801874678e-16	-6.734210752005943e-16	-6.764346743575186e-16	-5.011563092137771e-16	-2.636330432913432e-16	-1.3394075092473002e-16	-1.212790488667527e-16	-9.567024586049247e-17	4.432878864411875e-17	6.175247533593754e-17	1.1159967491465912e-16	-2.327069185256784e-17	-2.089722901942794e-16	-4.805129815822808e-16	-7.839725145296633e-16	-1.0499258398061359e-15	-1.1564704567687716e-15	-1.1174365249646305e-15	-1.0498070902273303e-15	-1.0411029615917595e-15	-1.0755518110163768e-15	-1.1725305528811504e-15	-1.164106785077167e-15	-1.1548784817478227e-15	-1.047033476368894e-15	-8.748698043621448e-16	-6.866345698950514e-16	-6.330139744364612e-16	-7.264036977375215e-16	-8.511204766539604e-16	-8.935045729233367e-16	-8.875211756073373e-16	-9.417337391052043e-16	-1.1289588772678009e-15	-1.2781448552711635e-15	-1.2915023068349573e-15
153	-5.92758550449714e-17	-7.474468490993684e-17	-2.4733369860261704e-17	2.153184503043553e-16	4.678245506774498e-16	6.181559677846723e-16	6.261570568889953e-16	6.043199356014276e-16	5.036677069272775e-16	4.0668759190676205e-16	3.3651180080177696e-16	3.3166379780250677e-16	3.089359693580744e-16	2.2582297030881035e-16	1.1110178055092379e-16	9.92441589609072e-17	2.590761194965007e-16	5.168386680276994e-16	7.041138628009734e-16	7.673877265732022e-16	8.057290393781411e-16	9.729243390223967e-16	7.367661273396641e-16	1.0368290750409871e-15	7.646598771273808e-16	5.361417758766359e-16	2.321198155317464e-16	9.991558547178159e-17	-7.004555973569986e-19	-2.259208494746453e-17	-1.0270917540041179e-16	-1.8666988268044696e-16	-2.7859249359370496e-16	-2.4762949445985775e-16	-1.945261104930062e-16	5.642162027428067e-17	1.8484691390674533e-16	2.832499017065621e-16	3.4357304655676027e-16	5.090161044128606e-16	6.939619002709749e-16	8.131089720567988e-16	8.066153885659279e-16	7.057601068641271e-16	5.535506995588448e-16	4.014341750081751e-16	2.9381057988286656e-16	2.572532416185527e-16	2.7239965077616307e-16
154	9.49532825005899e-16	8.435608776941838e-16	7.479451751453935e-16	6.284734323658571e-16	4.093336154104904e-16	1.8174849498270873e-16	7.965177341853886e-17	4.222607910586447e-17	3.9606954556288474e-17	5.378600807884715e-17	1.3669979751260545e-16	2.886459513942e-16	4.481445673997398e-16	5.253173417608472e-16	5.143874748624235e-16	4.3795094986935987e-16	3.4390051913240425e-16	2.2920913607730685e-16	1.987767649418044e-16	3.015481277605681e-16	5.279653178556284e-16	8.559532528104042e-16	7.896485981524358e-16	1.225964968956626e-15	1.1386415741074238e-15	8.866507819884521e-16	2.8679801427771985e-16	-2.902850574779903e-16	-6.472704053675757e-16	-6.514622861687762e-16	-5.626269626581149e-16	-5.660307435446576e-16	-7.270497839695291e-16	-8.951478770503137e-16	-1.0904602862514404e-15	-1.107685225711415e-15	-1.1650596797761598e-15	-1.1636623604018044e-15	-1.1883820780308782e-15	-1.254773466259182e-15	-1.4419309151117327e-15	-1.7299041083362983e-15	-1.9106906074111516e-15	-1.95602362774255e-15	-1.7868327964738878e-15	-1.5743350940978109e-15	-1.3175055310855051e-15	-1.1524931879796812e-15	-1.1249068115026954e-15
155	-2.1661848254208135e-16	-2.2165960919272694e-16	-1.1669737268038523e-16	-1.1277216165406865e-17	1.8489392223364986e-17	9.705483898502982e-18	3.3727308913462024e-17	1.183762027230072e-16	1.3361895157351707e-16	5.609530856507257e-17	-6.237628470526774e-17	-1.0575774232509147e-16	-9.187696985589688e-17	-1.1641156006908683e-16	-2.1990299777384972e-16	-3.202742457880814e-16	-3.2047183317854425e-16	-2.151298468418951e-16	-9.661544325291558e-17	-1.6336719776233857e-17	4.7149794669852626e-17	1.7686624505617983e-16	-2.131273887864221e-17	1.5869851092540907e-16	4.970832051250487e-17	2.9015328143496007e-17	-7.48544544282801e-17	-1.777307834908008e-16	-3.3036498627588726e-16	-3.760127759500708e-16	-3.354707425712572e-16	-2.752576976163708e-16	-3.144142367708764e-16	-4.0253461302920153e-16	-4.511057184955578e-16	-3.611594142674384e-16	-2.6050885457331813e-16	-2.0153893205423614e-16	-2.1410782417420817e-16	-1.934436947331847e-16	-1.648588999138307e-16	-1.4753696335226684e-16	-1.5551929648934295e-16	-1.638691520034174e-16	-1.3055024943720149e-16	-3.553596148668122e-17	-7.595626822330764e-17	-1.8139487657005269e-16	-2.690541312681895e-16
156	-7.104480887133752e-16	-7.813636250104514e-16	-7.294431624753916e-16	-5.621446410713388e-16	-4.313442573078734e-16	-4.079361349483794e-16	-4.472432244401449e-16	-4.312929516856509e-16	-4.108113369092724e-16	-4.549876284618513e-16	-5.839960978222141e-16	-6.860836393649463e-16	-6.717293711394776e-16	-5.89043780826464e-16	-5.650522099872688e-16	-6.19170651672129e-16	-6.442340119283301e-16	-5.77061954367107e-16	-4.702233423379811e-16	-4.2313870833303583e-16	-4.2178738536390836e-16	-3.1009376348612044e-16	-3.8833063180250213e-16	-8.113262450650886e-17	-2.0456697087693818e-16	-3.854906167543616e-16	-6.027467248234893e-16	-6.070404911620161e-16	-5.553138495293773e-16	-5.296125265285731e-16	-6.298654391037117e-16	-7.275785931226543e-16	-7.455345372913563e-16	-6.661093977432201e-16	-6.617754240923658e-16	-6.348764528775886e-16	-6.570364415322711e-16	-5.687052575889915e-16	-4.2206442251704945e-16	-2.8963028462911343e-16	-2.7149890284574933e-16	-3.343813867344736e-16	-3.7259773005127595e-16	-3.474057717754748e-16	-3.2796159454818343e-16	-3.9720908995254505e-16	-5.105015236634512e-16	-5.608296755489142e-16	-5.383484719417788e-16
157	3.3943310469759486e-16	4.709886407269523e-16	4.2460110804223403e-16	3.173924205178634e-16	1.8996109348975066e-16	1.4280752291993095e-16	1.8085833816055788e-16	2.414412590240805e-16	2.755490191778217e-16	2.9576319656024555e-16	3.2233858907282297e-16	3.593079934192269e-16	4.055575283946889e-16	4.375112984979917e-16	4.443374166072206e-16	4.016973517070643e-16	3.335297445561817e-16	2.785762654514545e-16	2.726027127297455e-16	2.9515109785002895e-16	2.9824015681348863e-16	3.610202245881438e-16	1.189854739524965e-16	4.0975681420979015e-16	3.973098072366452e-16	4.67550480045675e-16	4.457879735864021e-16	4.851721726664058e-16	4.732377161545848e-16	4.854496766056716e-16	5.12143451418098e-16	6.076086695009209e-16	7.166691474897467e-16	7.926721448636507e-16	7.228002700282272e-16	6.815724260265946e-16	5.59082888642874e-16	4.3427431478633946e-16	2.70891099700341e-16	1.8830416200661815e-16	2.376400572590648e-16	4.062117123557084e-16	5.756627784656746e-16	6.408852378723243e-16	6.965587856012299e-16	7.532132577637081e-16	8.404181316175791e-16	8.808615418668726e-16	8.500275350192504e-16
158	-4.582581513441759e-16	-4.729089132405859e-16	-3.6294150879350155e-16	-1.8423501371808747e-16	-1.614726452184663e-16	-2.327454457271353e-16	-2.058856359045487e-16	-8.255689360509326e-18	1.8142570533938609e-16	1.860896408215248e-16	-9.911767238770866e-18	-1.792727920875289e-16	-1.9312307214560223e-16	-1.3955654353414742e-16	-1.4669148724570633e-16	-2.390900978375243e-16	-3.058715040974367e-16	-2.6813248992753684e-16	-1.6778747112279628e-16	-9.674569367361661e-17	-1.2602521380817331e-16	-1.239731957805513e-16	-4.613059328580706e-16	-2.345961450397991e-16	-2.3319695577621106e-16	-1.7408645499691603e-16	-3.0979478893128633e-16	-5.111291214987988e-16	-7.383362476583709e-16	-8.005285151670577e-16	-7.239929433220438e-16	-5.721304226778302e-16	-4.50977684417282e-16	-3.52744754561731e-16	-4.0822331961597364e-16	-3.3027389061597e-16	-4.1926762868726454e-16	-4.991234293299134e-16	-6.329360870365645e-16	-6.997028201645329e-16	-7.448588189219099e-16	-7.326707304100564e-16	-6.808034379082607e-16	-5.881357481903823e-16	-4.42516263663216e-16	-3.150077152431946e-16	-3.391830151552349e-16	-4.0801569495647056e-16	-4.234285730376131e-16
159	-3.0882882091434846e-16	-2.790998976767261e-16	-1.1803432604713732e-16	1.4759448976609135e-17	-3.448887423249811e-17	-1.2352853251021535e-16	1.5659688343144318e-17	3.729633931744703e-16	6.435300221159181e-16	5.651788419572353e-16	2.303878358326664e-16	-2.484595292261492e-17	-6.374103075320851e-17	-2.972726326076227e-17	-8.215064341033864e-17	-1.5590137434342644e-16	-6.989621570319938e-17	2.1285500494544803e-16	5.283958962236547e-16	7.209172946122427e-16	8.118265128192357e-16	9.70700326318917e-16	7.089385487388354e-16	9.227285235690118e-16	7.861540967544819e-16	6.997186220151949e-16	4.460826884031718e-16	1.2721394165048953e-16	-2.44686930159539e-16	-4.84117081981349e-16	-5.486485250332009e-16	-4.77990392593543e-16	-4.1951821757681325e-16	-3.696077900748473e-16	-4.723555863402839e-16	-3.2025480472685144e-16	-3.004041567779904e-16	-2.457322477018156e-16	-2.529651726060223e-16	-2.0017723229822125e-16	-1.7788381114843332e-16	-1.9880872230594877e-16	-2.223759847787754e-16	-1.8779640334554167e-16	-5.56876141499499e-17	5.779312158656814e-17	2.161163853021347e-17	-4.8928690668630586e-17	-1.2105605719203098e-17
160	-2.1687208902268972e-16	-2.996981918990395e-16	-4.3251616123306954e-16	-5.503501928717116e-16	-5.750088972166502e-16	-5.220027331352464e-16	-4.903471092195123e-16	-5.302139938319575e-16	-5.874506576486087e-16	-5.370424727546039e-16	-3.684087642839743e-16	-2.095865302273075e-16	-1.9773381254950818e-16	-2.998442668860973e-16	-3.673441557477291e-16	-2.9145513756498927e-16	-1.3012329566999192e-16	-4.675970707793052e-18	2.9445045176841526e-17	1.8271833342008688e-17	-1.5742541042787986e-17	-5.033513737281511e-17	-1.4197645981498395e-16	-1.1878574597181338e-16	-4.160406578593788e-17	4.8113036805492106e-17	6.712983031749265e-17	4.352162115284346e-17	2.7143508148022455e-17	2.391438777702927e-17	-1.822791728555287e-17	-1.0811430952483578e-16	-1.4037794228887652e-16	-6.398094061208643e-17	1.4439771999881952e-16	1.827292576046061e-16	1.5360982110306657e-16	3.6608576206484006e-17	-3.149381435576401e-17	-3.431461959841108e-17	1.8007062669243655e-18	5.363060993117669e-17	9.781565345958858e-17	1.261964719447731e-16	9.944454853906265e-17	7.902470292799685e-17	6.36414295508514e-17	9.998557930489296e-17	1.3545431433428578e-16
161	7.87335683032848e-18	-1.0787005521063549e-16	-2.245396264032725e-16	-1.6961710581761253e-16	1.1141291490453025e-17	1.1044073828298977e-16	-4.445818187656576e-17	-3.6460894114498833e-16	-5.751786054792767e-16	-5.199138517714291e-16	-2.873374496497495e-16	-1.2056515821844547e-16	-1.012293785253058e-16	-9.486536596660484e-17	3.8338769315751336e-17	2.280609413386713e-16	2.779374721119662e-16	1.1474864264422787e-16	-7.613702564231327e-17	-9.974736916931477e-17	1.0727885772452001e-17	5.672349833471929e-17	1.1559179139635948e-16	-3.844292003037093e-17	7.153944629232362e-17	2.072658263694002e-16	3.0498610114125534e-16	2.6623262330934813e-16	2.4311614698826376e-16	2.8749447455711933e-16	3.619587854882777e-16	3.6613081266220523e-16	3.504004358109281e-16	4.0715809348974097e-16	6.655620421081649e-16	7.3816248955779435e-16	7.496178081470185e-16	5.979874496247891e-16	5.311844192353903e-16	6.05149667775108e-16	8.05820219819235e-16	1.0106997742587168e-15	1.1117512914959044e-15	1.1265547483788913e-15	1.0589377975260145e-15	9.705871368479556e-16	8.304341858470019e-16	7.078329456457885e-16	6.506973422509296e-16
162	-1.6764768127284356e-16	-1.964028882773093e-16	-2.3824925564984464e-16	-3.4016800857013037e-16	-4.1501932680448117e-16	-4.124787270193972e-16	-3.839239697831001e-16	-4.041845969182015e-16	-4.815853248847483e-16	-5.319939418634254e-16	-5.158716555497678e-16	-4.881653843085779e-16	-5.23418325463037e-16	-5.589151059497737e-16	-4.787879285793655e-16	-2.6491362899003877e-16	-6.518725059017087e-17	-2.4076117444298566e-17	-1.181656881631708e-16	-1.956996883714352e-16	-1.8295668690781412e-16	-1.3817829053428025e-16	-6.988747666005223e-17	-1.583629699444355e-16	-1.1744846703301105e-16	-3.849135153483946e-17	6.436987130192169e-17	1.051894840191023e-16	1.1165647908915304e-16	1.1167032114251205e-16	1.2809958633019166e-16	1.333837919134186e-16	1.4789041259054945e-16	1.7646389456435773e-16	2.67417452657964e-16	2.4932789567366546e-16	1.9707143627857716e-16	9.923850368373492e-17	7.17725870549269e-17	1.3647619367954187e-16	2.2515089941660685e-16	2.5015396702002883e-16	1.9823882347758075e-16	1.7719388220779194e-16	2.326189160757331e-16	3.4745649940412605e-16	4.597161388253776e-16	5.500642895548627e-16	6.292013014414646e-16
163	-8.269821590931306e-17	-1.9516040681270085e-17	-7.882837017448166e-17	-2.1285637219012189e-16	-3.5939765214110074e-16	-4.445986824345086e-16	-5.054388270955132e-16	-5.583559135591809e-16	-6.58117192897527e-16	-6.960966466810541e-16	-6.480313106540047e-16	-5.519595740211284e-16	-5.148520989347403e-16	-5.304515177059624e-16	-5.081434716811327e-16	-3.615518282987652e-16	-1.7164089750519559e-16	-7.841880981117239e-17	-1.342240821133343e-16	-2.2228621608909757e-16	-2.3479289674798253e-16	-1.4800497267001624e-16	-1.840169722238076e-16	-1.3224715759429676e-16	-1.2442859815579875e-16	-2.84824339260066e-17	6.098052780244121e-17	7.981692052925044e-17	2.8705294653903984e-17	4.3116985004136706e-17	1.5410727564607952e-16	2.6796781382052475e-16	3.1119708482319575e-16	2.8537979854259974e-16	3.6965699541572336e-16	3.7031749498767304e-16	3.7798109296110116e-16	2.9302588365803263e-16	2.7411919590146696e-16	4.1329711227297466e-16	6.402213217405906e-16	7.954711922490976e-16	7.762944454161254e-16	6.91031180502297e-16	6.283500049633211e-16	6.42893547481071e-16	5.703950095544905e-16	4.871192533579569e-16	4.687843373890534e-16
164	-1.325849750256845e-16	4.867582014286652e-17	4.2446211119022604e-17	-1.0035750572348068e-16	-2.623856391851079e-16	-3.5399111321765344e-16	-4.2889276253329215e-16	-5.633732064944088e-16	-6.583441578526732e-16	-5.663693641370186e-16	-3.2847127307150765e-16	-1.8653331375901837e-16	-2.9095910746259223e-16	-4.701654387448752e-16	-4.463239384970809e-16	-1.7199727447217258e-16	9.26965527792359e-17	1.2510825706899334e-16	-1.1460210417909324e-17	-7.54888502937271e-17	3.651114961548013e-19	5.945851482236421e-17	1.540069175663579e-16	-8.1701269556812e-17	-3.7368309724562275e-17	7.846244903682727e-17	2.457542912330882e-16	2.462431111231872e-16	1.6985002973826774e-16	1.103661633081716e-16	1.6902666064613412e-16	2.514490136469152e-16	3.0766782983251203e-16	3.0758720689796374e-16	4.054246014966021e-16	3.8675090864971513e-16	3.8822513243911422e-16	2.722031132880572e-16	2.1353961482806548e-16	2.890062975860027e-16	4.830278775785539e-16	6.393116047404811e-16	6.384669809598796e-16	5.771600790145635e-16	5.442772678654388e-16	5.796697516138639e-16	5.393228788778063e-16	4.457955405279455e-16	3.7656200023413977e-16
165	-7.166207568867588e-17	-8.876217056599826e-17	-1.6722931571959762e-16	-2.1168032863433555e-16	-2.237393774254671e-16	-2.365851772216223e-16	-3.3725691263973887e-16	-3.889601790868201e-16	-4.450471147119289e-16	-4.753388382653938e-16	-4.967111849217989e-16	-5.309189813346752e-16	-5.286873433977867e-16	-4.2400842198141423e-16	-2.1236064490261428e-16	4.809241553650637e-18	1.2993329232238274e-16	1.4033354677444115e-16	1.2723167647470059e-16	1.5464333178020303e-16	1.965197833279033e-16	2.4547640619357683e-16	-1.8705611165883365e-17	2.1724071622040746e-16	1.6162324719627623e-16	2.491686766377138e-16	2.868179608827072e-16	3.9160653309738676e-16	4.4306293604920227e-16	5.25891634382959e-16	5.590595334196894e-16	5.732747772524687e-16	5.619594572692986e-16	5.925502252879732e-16	8.410908181714881e-16	9.563362308445432e-16	1.1270606439141966e-15	1.0882846095915477e-15	9.817428156842157e-16	9.424869445403773e-16	1.0443121712978951e-15	1.200207864311233e-15	1.2763675637884167e-15	1.2511143500169388e-15	1.2039765342255105e-15	1.202218848923616e-15	1.1225069765116578e-15	1.0344148154593094e-15	1.0548575101574716e-15
166	-4.928850109928963e-16	-5.966581986847829e-16	-5.5707062384159e-16	-4.388193072419055e-16	-2.7899684726903723e-16	-1.6912267080642937e-16	-1.663468266824463e-16	-1.6935834962624804e-16	-2.2234711979770217e-16	-3.533978870043085e-16	-5.689889231473196e-16	-7.707341068849579e-16	-8.598546640626734e-16	-7.853432538660842e-16	-6.386259284118552e-16	-4.974264780909558e-16	-4.028363428934925e-16	-3.5681353766594643e-16	-3.7666299606097497e-16	-4.515829890492239e-16	-5.438773937138566e-16	-5.789958927030281e-16	-6.242736442241049e-16	-4.971850744195153e-16	-5.554926382839266e-16	-6.455857876824582e-16	-7.067956722992634e-16	-6.138170743392396e-16	-5.013440460789972e-16	-4.978478038292396e-16	-6.45607922878103e-16	-8.041371648817123e-16	-8.438922184284271e-16	-7.975378285855524e-16	-7.259866188095884e-16	-7.425674726197876e-16	-6.889415632555368e-16	-5.548823853116659e-16	-3.964652811005764e-16	-3.262503195302468e-16	-3.6963479605570127e-16	-4.46269668012061e-16	-4.814897776455353e-16	-4.977579664874636e-16	-5.763692405662939e-16	-7.108290125539008e-16	-7.834808613056351e-16	-7.299151591599961e-16	-6.001523162494866e-16
167	-2.279968421405246e-16	-2.5473446334800436e-16	-1.9389143967240884e-16	-1.2336084276993454e-16	-4.429619302409533e-17	-3.18482728699892e-17	-1.4637235538554235e-16	-2.360426360765311e-16	-3.4653370278826965e-16	-4.619008093312688e-16	-6.161279010672226e-16	-8.018040912562657e-16	-9.447405121163102e-16	-9.658733404660885e-16	-8.857137215804428e-16	-7.934966234109405e-16	-7.719058461556792e-16	-8.326048846736953e-16	-9.13743963275032e-16	-9.61683141468003e-16	-9.753677335710255e-16	-9.954956901428435e-16	-1.1831292089651688e-15	-1.030836319900129e-15	-1.217154690229673e-15	-1.3449498112538005e-15	-1.4862648477157003e-15	-1.4595997812559438e-15	-1.4061856255380348e-15	-1.3591979958273639e-15	-1.4442226017971154e-15	-1.5738149278155906e-15	-1.6882756472625814e-15	-1.7305108876992529e-15	-1.6323274254434896e-15	-1.6306362208151963e-15	-1.5342917160855454e-15	-1.4387193972610143e-15	-1.3658596887621606e-15	-1.3735454012108625e-15	-1.4555128421978773e-15	-1.5811671382062066e-15	-1.678513513437545e-15	-1.7595141326713048e-15	-1.8468355360884433e-15	-1.857202981400276e-15	-1.853400371070077e-15	-1.8532639263421283e-15	-1.892426149954517e-15
168	1.8744670807723634e-16	2.0702573605553643e-16	1.785390454721259e-16	1.4336214146702689e-16	9.345233531543511e-17	4.595666573969152e-17	4.708436900912808e-17	8.758103878128507e-17	1.6118426689961974e-16	2.1805758742237298e-16	2.7099947717170154e-16	3.3008869355036163e-16	4.051353529213998e-16	4.647458212231247e-16	4.801379131492814e-16	4.815691186702617e-16	5.208699270359304e-16	5.926164833426392e-16	6.523412636151742e-16	6.482421916096934e-16	6.0815473595683835e-16	6.058544173617311e-16	4.863905713806023e-16	6.055939226896937e-16	5.259316526161668e-16	4.401394708153423e-16	2.915470761848116e-16	1.6337349112463846e-16	2.967729076950071e-17	-6.640654850863209e-17	-1.3162622030855466e-16	-1.4839362656219083e-16	-1.5671710898531564e-16	-1.3897037082784138e-16	-1.1881736158444516e-16	4.624066999235403e-18	1.4438624679809814e-16	2.849197502937564e-16	4.1311820332015775e-16	5.419618266186314e-16	6.518249932618123e-16	6.511825044104659e-16	5.506620061406481e-16	3.732870238859287e-16	2.3785344384825004e-16	7.799006749982254e-17	-1.6922999440890336e-17	-1.3176709274555603e-16	-2.3116528107549463e-16
169	-6.551832467813979e-16	-7.001045755547377e-16	-7.142940654095515e-16	-7.300533517066771e-16	-7.7233279365675305e-16	-8.005985430476002e-16	-7.740186428052875e-16	-7.184957543530934e-16	-6.647961177269281e-16	-5.874050086122639e-16	-4.601426981763955e-16	-3.1497452235766335e-16	-2.6167457257284764e-16	-3.4978750919987324e-16	-4.931909621816419e-16	-5.244252022694454e-16	-3.9484033618717133e-16	-2.318399715838092e-16	-2.0098180916733787e-16	-3.244096566808803e-16	-4.923553851886768e-16	-5.56873047409006e-16	-5.865187935905588e-16	-5.11703542628471e-16	-5.203972971131807e-16	-5.677911853797649e-16	-6.44507410665023e-16	-7.084563485310773e-16	-7.9490230098019255e-16	-9.117650124160026e-16	-1.0545000933101192e-15	-1.1682464788629848e-15	-1.1683031050625731e-15	-1.0361887226525823e-15	-7.983668134016804e-16	-6.374470283849077e-16	-5.408637996955528e-16	-5.195654619101967e-16	-4.520061820430209e-16	-2.99963575417049e-16	-1.293650162649903e-16	-4.1421379514334956e-17	-4.7927601680355484e-17	-1.0831489776756193e-16	-2.1284999918804415e-16	-3.839994511180491e-16	-6.466796331303766e-16	-8.725703907976169e-16	-9.98869448731828e-16
170	-5.572462198122012e-16	-5.543315559002947e-16	-5.859316807399273e-16	-6.556207711077084e-16	-7.62109668972743e-16	-8.562739409025336e-16	-8.959389442020346e-16	-8.540982235790769e-16	-7.57080917909479e-16	-6.320350790668281e-16	-5.174891081747981e-16	-4.542363242990887e-16	-4.649529790614869e-16	-5.286510434543517e-16	-5.783889125359075e-16	-5.261948550252681e-16	-3.7082921484988583e-16	-2.227316855776324e-16	-1.8996348170531296e-16	-2.8022842329045717e-16	-3.9684287089979297e-16	-4.1032356521183255e-16	-5.004028732691395e-16	-3.517253704711573e-16	-3.597721211841749e-16	-3.4728036066716e-16	-3.759448871369034e-16	-4.017429090442246e-16	-4.807476668541657e-16	-5.576326444009528e-16	-6.138952250321493e-16	-6.193352758081483e-16	-5.994720823989916e-16	-5.940452732097338e-16	-5.496468455090104e-16	-5.826045521436285e-16	-4.922930768187225e-16	-3.787747734758724e-16	-2.391249643090031e-16	-1.2037539332813872e-16	-2.7668657731525606e-17	2.786912820758835e-17	5.773013831336809e-17	5.812411267489619e-17	7.853108649120149e-18	-9.553584408121522e-17	-3.037071233967573e-16	-5.133616839441077e-16	-6.554437278375717e-16
171	-4.476871759506119e-16	-5.08875755961231e-16	-5.486700212358852e-16	-5.464030095747039e-16	-5.46429242261448e-16	-5.605802890549161e-16	-5.52064746525812e-16	-5.159113097647568e-16	-4.3403078490255766e-16	-3.300983973732416e-16	-2.25502288908182e-16	-1.427769513013365e-16	-1.0805962267714116e-16	-1.3051096912864914e-16	-1.728581201758761e-16	-1.5326721662972715e-16	-4.007960845998995e-17	9.174468087221303e-17	1.5130480524561003e-16	1.0574268872420214e-16	8.215672527173484e-18	-6.132214993852111e-17	-9.15677536855692e-17	-1.1272939479214153e-16	-1.459365116615836e-16	-2.4800739924354706e-16	-4.0156440466050243e-16	-5.429517160712778e-16	-6.26181943990674e-16	-6.674669851841611e-16	-7.131219458346656e-16	-7.701746774785749e-16	-7.823247185767285e-16	-7.001184098671324e-16	-5.840442363628694e-16	-4.107124702691473e-16	-2.608030902061966e-16	-1.1848364272142186e-16	7.002858500067918e-19	8.140670375469321e-17	1.0687063540166915e-16	7.942515676041067e-17	3.6380000247956355e-17	-4.118756226833084e-17	-1.617387152788889e-16	-3.4556029393899996e-16	-4.975535413892254e-16	-6.114413649311712e-16	-7.2809461121400775e-16
172	1.1359345503359902e-16	-9.304065158431633e-17	-2.609856515535883e-16	-2.8206368165977663e-16	-2.807909389879004e-16	-3.3194420700362684e-16	-3.6150724580022073e-16	-3.178949170456816e-16	-1.4456274856755772e-16	5.008549687599745e-17	1.9882708625108594e-16	2.977403097972843e-16	3.6723179011884754e-16	3.85941688819492e-16	3.071010754385507e-16	1.6401844120102264e-16	3.2864835809652534e-17	-7.042769557555507e-17	-1.5100274132483764e-16	-2.1064999549737015e-16	-2.096456237072877e-16	-1.156607172388766e-16	3.979391208528316e-17	6.133588135128988e-17	4.0765048467532254e-17	-8.165437828238643e-17	-2.1039941274891508e-16	-3.060173621621816e-16	-3.1023991247387786e-16	-2.7202078103351205e-16	-2.2861406258413945e-16	-2.3228850794580457e-16	-2.637188430443428e-16	-3.15590102498708e-16	-3.9861969706976883e-16	-4.761809044487746e-16	-5.335394270428639e-16	-5.152878082473068e-16	-4.209901239605949e-16	-3.4809791233391496e-16	-3.6896092973303943e-16	-4.917771511561935e-16	-5.533429809461623e-16	-5.397453645679534e-16	-4.830593189765652e-16	-5.558781226428631e-16	-6.254760294701543e-16	-6.939565898825108e-16	-7.571329503818759e-16
173	1.2591799441088523e-15	1.1603515074925915e-15	1.1283650040026309e-15	1.0181392642919904e-15	7.973962259131284e-16	5.983675831415466e-16	5.484172566715691e-16	4.831443836311049e-16	3.4780953349461423e-16	2.0292991023605915e-16	2.628681907963321e-16	5.669933968326369e-16	9.049958261723878e-16	1.0381436090258438e-15	9.65637211055803e-16	8.328367952657176e-16	7.392609988115861e-16	6.063731237048311e-16	4.859426247639607e-16	5.251467643908306e-16	8.033994245047875e-16	1.1255159384058087e-15	1.3568444515971826e-15	1.1170413305271084e-15	9.16744763073218e-16	7.801154217289279e-16	7.42973324279788e-16	5.711903393810802e-16	3.6432318808606374e-16	2.700534237590887e-16	3.9761744052626706e-16	5.119900308920402e-16	3.494934489519842e-16	-1.143089303883893e-16	-6.14897931905779e-16	-8.105009856801253e-16	-7.238049602069104e-16	-5.788378386318625e-16	-5.9241323182523225e-16	-8.116128301138254e-16	-1.081395818751305e-15	-1.2326264807526452e-15	-1.1110555031400588e-15	-8.228431555306107e-16	-4.901983001152586e-16	-2.8845605347918275e-16	-1.921873231516562e-16	-1.738841371006846e-16	-2.1310655334348388e-16
174	5.166281873459645e-16	3.639388877826204e-16	1.968995617886066e-16	1.345526838947581e-16	1.4407880462433868e-16	1.8699933692858193e-16	2.107546342404683e-16	1.988708673553507e-16	2.0098126790394945e-16	2.999370636565187e-16	4.997181485326221e-16	7.102815113537997e-16	7.955335970800432e-16	7.222294829363757e-16	5.724736044053725e-16	4.641779918552239e-16	4.002152449511458e-16	2.868260986398985e-16	8.9955541613468e-17	-7.300647623979884e-17	-6.418848221138543e-17	1.264813251932781e-16	1.2700001954232947e-16	2.124763477529122e-16	4.8655305210059225e-17	-1.2673392519105242e-17	-2.7664490862932542e-17	-2.1827011674960097e-17	-2.977984489157823e-17	6.160123219919609e-17	2.3470389335415215e-16	3.562569377550556e-16	2.9897981221813976e-16	9.984969642122838e-17	-5.4883544283945724e-17	-2.0690629673731453e-16	-3.165060955727266e-16	-4.550884682627979e-16	-5.072290295226954e-16	-4.052388282471165e-16	-2.283747822481242e-16	-1.2978835250653355e-16	-1.0152707497389026e-16	-1.3062078033654877e-16	-1.2178074224943674e-16	-1.1892654687488347e-16	-1.6811533766290284e-16	-3.044113972200168e-16	-5.191711223138409e-16
175	-2.567350350416077e-16	-2.708588606202892e-16	-3.2411852048399964e-16	-3.7262376383337184e-16	-4.443491713792753e-16	-5.27359250336606e-16	-5.779282586313817e-16	-6.022903946015661e-16	-5.805549093834445e-16	-5.070098662653636e-16	-3.8309775538199945e-16	-2.7787929829353877e-16	-2.651819075871738e-16	-3.4291736987922943e-16	-4.2469217954234635e-16	-4.22223150562629e-16	-3.5821663604096605e-16	-3.4103169216331055e-16	-3.7433389091133565e-16	-3.9008924007430126e-16	-3.293027365887364e-16	-2.273548789644262e-16	-3.158451942323495e-16	-2.1883454716293647e-16	-2.5490326213771096e-16	-2.3905086146939435e-16	-3.1678082367947006e-16	-4.559220058374694e-16	-6.077943564419369e-16	-6.729539893663425e-16	-6.857819042408015e-16	-6.973215449276805e-16	-7.284816981820824e-16	-7.157373688709682e-16	-7.272489581224094e-16	-6.759833463754241e-16	-6.792627500567116e-16	-6.513306584388365e-16	-5.814362737493977e-16	-5.006404213843056e-16	-5.008944257412127e-16	-6.105065773355968e-16	-7.168258999420279e-16	-7.891869796789666e-16	-8.068279880946785e-16	-9.046141144485402e-16	-9.81691413557607e-16	-1.0463970931051874e-15	-1.0756446096351864e-15
176	-4.242861810787731e-16	-4.907732043541388e-16	-5.753711366042335e-16	-6.54842082939925e-16	-6.914784934430267e-16	-6.790942758979663e-16	-6.652989555379092e-16	-6.661906016679276e-16	-6.734266751137758e-16	-6.257440446959266e-16	-5.346908265808564e-16	-4.606538875555328e-16	-4.635934224702056e-16	-5.231963997975565e-16	-5.5645942444341e-16	-4.961616912039344e-16	-3.851007241368773e-16	-3.3013977269165343e-16	-3.715100948037585e-16	-4.194934192608928e-16	-3.95830573661866e-16	-2.7397102824992885e-16	-2.91896847065968e-16	-2.369492255151088e-16	-2.7656296196874647e-16	-2.416972077070159e-16	-2.0270583721368895e-16	-2.1627668177013555e-16	-3.0842153382360404e-16	-3.5108442012940565e-16	-2.7199796097187768e-16	-1.57614174755236e-16	-1.4682307532484977e-16	-2.787590094419112e-16	-3.210406182373631e-16	-3.565331507523935e-16	-2.2651875021473524e-16	-1.5986770110461236e-16	-1.5111678632627924e-16	-1.4584560579163377e-16	-1.0665031793297959e-16	-5.799760609151647e-17	-6.113055190574179e-17	-9.81040014763529e-17	-1.369049237491557e-16	-8.906790965522486e-17	-9.079959644899757e-17	-9.199410989133303e-17	-8.361245811138848e-17
177	-2.6906517157131067e-16	-2.7439425883217735e-16	-2.8664028901909506e-16	-3.324515862533205e-16	-3.756213181211086e-16	-3.8565283316288016e-16	-4.0883736917679656e-16	-4.814810524807792e-16	-5.565344010135013e-16	-5.397698365576493e-16	-4.024286700798372e-16	-2.7983319565248255e-16	-2.78899606897463e-16	-3.420909009759325e-16	-3.183481383014871e-16	-1.6984816657294513e-16	-2.3726502118465627e-17	-2.2645330388180922e-17	-1.0523724851218501e-16	-1.3905852660418748e-16	-8.827922985698042e-17	-3.137404466780576e-17	-1.1013559402663353e-16	-5.424548011279251e-17	-1.554511837237704e-17	9.797569857781329e-17	1.4896749872527218e-16	1.3676186471191338e-16	1.0297942660106026e-16	1.3959514842369407e-16	2.1072224083884002e-16	2.680529017377457e-16	2.509988802531819e-16	1.895086880641136e-16	2.1807652404730404e-16	1.761703961997195e-16	2.0422416156627966e-16	1.8160446290587724e-16	1.569035400417873e-16	1.3708367644088467e-16	1.750740149775684e-16	2.5769907221709037e-16	3.3550393500635044e-16	3.7518358262829488e-16	3.778366732438656e-16	3.7656273282876814e-16	3.935178420467317e-16	4.25690638491634e-16	4.623282448501039e-16
178	6.605150152716708e-16	6.749275047491501e-16	5.835555566939998e-16	4.859282641418493e-16	4.976466570878269e-16	5.896533035844997e-16	6.203412102035101e-16	5.037011520424694e-16	3.554491378282137e-16	3.376790399714601e-16	4.729285204562246e-16	5.750875592105625e-16	5.152686015785268e-16	3.9320841133062087e-16	4.147163636303993e-16	6.257782793087267e-16	8.443619031087299e-16	8.991316144379543e-16	8.291595004777082e-16	8.048500971247705e-16	8.834338282524779e-16	9.278765644210414e-16	9.676826256798065e-16	7.314047895351536e-16	7.276723579043329e-16	8.385935038493468e-16	1.0316381226943375e-15	1.1149187476897315e-15	1.1441055298491986e-15	1.1663664248607279e-15	1.2366624801709024e-15	1.2906855459688639e-15	1.281735406567167e-15	1.2288989403930049e-15	1.2147717889095486e-15	1.215292433462361e-15	1.2063815267918277e-15	1.1428535342017784e-15	1.1091442316147686e-15	1.1384723649018049e-15	1.240581857212914e-15	1.3268134566047962e-15	1.3316379131700153e-15	1.2970270675240788e-15	1.2739553533438691e-15	1.2427256569629989e-15	1.2747232182493525e-15	1.3181385777923627e-15	1.4038936375130138e-15
179	-3.1595557099886477e-16	-4.265400901756437e-16	-4.4012082784113727e-16	-3.6462584469777213e-16	-2.886409446118131e-16	-2.900974765983767e-16	-3.381654084732995e-16	-3.613281345258415e-16	-3.1138755101861917e-16	-2.3795791425109175e-16	-1.955697739270591e-16	-2.208126200429391e-16	-2.8273761345909706e-16	-3.2026963523593705e-16	-2.830835334139488e-16	-1.5853169527465593e-16	-1.0907644500539366e-17	6.29585584579069e-17	5.0821130245079983e-17	1.0998180481460151e-17	7.674574599237016e-18	2.2058338922755498e-17	5.682125308830278e-17	-2.4285076887778057e-17	-3.376194530781976e-17	-4.83535708245376e-17	-5.584565956108264e-17	-8.010197279416754e-17	-9.238828956656957e-17	-1.1089729323662899e-16	-1.5833014356267963e-16	-2.33156495764495e-16	-2.619232791106952e-16	-1.7583183546665536e-16	-2.989634484778673e-17	8.317687357704778e-17	9.020740503569639e-17	5.227809072330808e-17	6.710511921062384e-17	1.368242165088927e-16	1.9675192595749e-16	1.7175427060174342e-16	9.548129442136651e-17	4.8245057769562594e-17	3.353010642276897e-17	-3.613980096558498e-17	-8.735359525174019e-17	-1.0624264552284327e-16	-5.0574966084191996e-17
180	-2.7648210789627042e-17	-5.731597296731608e-17	-8.176133567364454e-17	-1.23508975173967e-16	-1.0511924200383821e-16	-4.330979338769754e-17	-2.0940004771439222e-17	-6.04046675238997e-17	-1.6888614832514436e-16	-2.7136843511772067e-16	-3.303242891183514e-16	-3.2565166929076895e-16	-2.9651588302830225e-16	-2.7409363601453377e-16	-2.7658329524195123e-16	-2.7781493928115604e-16	-2.6185989304007084e-16	-2.3683642005541e-16	-2.2713375044015714e-16	-2.2185418866160393e-16	-1.9801512720726646e-16	-1.2626183455338018e-16	-1.3353674019811452e-16	-8.054961623823188e-17	-8.421539181991268e-17	-4.417708622493266e-17	2.0260263332661914e-17	8.392290476561997e-17	9.293147541261866e-17	8.56012086875223e-17	7.123664403208766e-17	4.059180705583663e-17	-1.4083757359694263e-17	-5.689096697953308e-17	-5.2985316983672934e-17	-6.829698185165397e-17	-1.2100582522642384e-16	-1.8892712144575812e-16	-1.8373745943386763e-16	-7.012375089495217e-17	4.421204140699625e-17	6.033962216133911e-17	2.936037593171555e-18	-3.480842575860118e-18	7.790210994891089e-17	1.718940890683791e-16	1.9285266258854304e-16	1.9154973767747531e-16	2.5239877517988695e-16
181	3.942918957719036e-16	3.775311704583147e-16	3.3836171062951137e-16	3.613393055839307e-16	4.2921643279772483e-16	4.699981627324908e-16	4.2736118880699978e-16	3.3637528248972343e-16	2.556306249743625e-16	2.2901600708621223e-16	2.4936699756764043e-16	2.4869929598519754e-16	2.0517334626058025e-16	1.6607178872723868e-16	1.8222889272420532e-16	2.7355662165997034e-16	3.9711138571451723e-16	4.959037090342585e-16	5.557851875448065e-16	5.8651690270874135e-16	6.072636758061734e-16	6.316356379410512e-16	5.163263713869231e-16	6.313889591469085e-16	6.290064897512035e-16	6.732737571631314e-16	6.678654964681999e-16	6.729459994766245e-16	6.72127860829084e-16	6.805105653735896e-16	6.414343641206141e-16	5.694959063682534e-16	4.969156873428924e-16	5.082074003618108e-16	5.623515292311053e-16	6.439579984827522e-16	6.588336188455106e-16	6.472982602134914e-16	6.844991601570854e-16	7.8050755771403e-16	8.718151877575938e-16	8.68646319141139e-16	7.973070795382472e-16	7.209244263013476e-16	7.073363915571433e-16	6.524958033452294e-16	6.835845141940713e-16	7.008287643216795e-16	7.238938743783496e-16
182	-8.850944642039636e-17	-1.8166610989121913e-16	-1.5781722757759302e-16	-9.232453815813545e-17	-1.2245642270332439e-17	4.5525047806853366e-17	5.482410523771933e-17	1.4584623019850728e-17	-7.643040838584463e-17	-1.5957334488987533e-16	-1.757346318988129e-16	-1.2807608255964222e-16	-8.440572393597115e-17	-6.13518631033145e-17	-4.228084740291903e-17	3.19983394431209e-17	1.4680201698329208e-16	2.4261608127663983e-16	2.8464846786369977e-16	3.010629073693373e-16	3.3651633781318504e-16	3.784690615954466e-16	3.5534259520488946e-16	3.1474655921384475e-16	3.0071671052746364e-16	3.333259796557347e-16	3.972547523226693e-16	4.285295083449136e-16	4.205614817159662e-16	3.603112859946668e-16	2.588091902267122e-16	1.4211018417814905e-16	6.817014878557063e-17	8.547833466649186e-17	2.231077281050524e-16	3.1513982577808966e-16	4.0674645392009705e-16	4.517756781867865e-16	5.434219416476265e-16	6.702478072366282e-16	7.699441973566555e-16	7.626373843574431e-16	7.065832845489037e-16	6.464863397679908e-16	6.325364105777743e-16	5.610977019451484e-16	5.74599796387421e-16	5.936583116838923e-16	6.356666245152094e-16
183	1.456442598695195e-16	2.1222499360961728e-16	2.1589887637869282e-16	1.942111075343577e-16	1.1537233389491647e-16	-1.0823873438658837e-17	-1.76027849668109e-16	-2.6606529662812555e-16	-2.332399276095861e-16	-8.256765878392372e-17	7.793815019634696e-17	1.3680505542751972e-16	1.1101631652581797e-16	1.0501898973165343e-16	1.8092000366891517e-16	2.883535530801638e-16	3.2901391109131134e-16	2.4174484307215236e-16	1.181594999912659e-16	6.95172284467671e-17	1.3521811716994883e-16	2.8275722907859103e-16	2.3835162944702386e-16	3.9476318178240134e-16	3.112467063762409e-16	2.7681862985361225e-16	1.938764869538336e-16	1.3466943340449922e-16	9.726944260000076e-17	1.8671680991427267e-16	3.3181735373431825e-16	4.2757085648773936e-16	3.709979247347738e-16	2.0080336803448577e-16	1.0189696235210742e-16	4.066103152595298e-18	5.3384213969144934e-17	1.4551736143548593e-16	3.13427536442598e-16	5.199585225100463e-16	6.956592297561073e-16	8.028730886926137e-16	8.781165293247269e-16	9.854902458534153e-16	1.0766606477581895e-15	1.0648200279246383e-15	8.147199349140124e-16	5.240148660846945e-16	3.759668099941256e-16
184	7.270896600120922e-16	6.770460298340859e-16	4.572253073304946e-16	2.8186883837068106e-16	1.43867993468624e-16	1.0174183622659903e-16	1.59720706388093e-16	2.5604450103311703e-16	3.723232419819048e-16	4.840411226939588e-16	6.278928089267691e-16	7.428548369128254e-16	8.163407113648744e-16	8.153335950875581e-16	7.608611792419623e-16	6.930550333403572e-16	5.917777759012232e-16	4.010200739193329e-16	1.6054621780144498e-16	-1.1041673249471187e-17	-2.3510254821089967e-17	1.5899302328774698e-16	5.028608171940903e-16	5.769894836428264e-16	5.430228615179673e-16	2.9441805360299194e-16	9.532301346130498e-17	1.5035488764026143e-17	1.7407990118167733e-16	4.107470325792725e-16	6.040997725648692e-16	6.437421708123895e-16	5.877546992196953e-16	4.784052866803838e-16	3.7914493065245274e-16	3.1204373710719544e-16	3.013369584500594e-16	3.350126778275309e-16	4.3181820430815993e-16	5.686940064373124e-16	7.396466767735874e-16	9.025387914765408e-16	1.0239729178751014e-15	1.0772948364913294e-15	1.0250691783550886e-15	8.528499700998542e-16	6.191965115875804e-16	4.045597390199228e-16	2.6805860645813007e-16
185	6.103278778161982e-16	5.531067662272474e-16	3.230238584837702e-16	1.1647296273009747e-16	6.042933587516395e-17	1.4778272968427113e-16	2.571677802439839e-16	3.071069213142085e-16	3.738439013473085e-16	5.40930275792001e-16	7.734856327740484e-16	9.164223437875993e-16	9.104990035880789e-16	8.39463746850717e-16	8.126265908175355e-16	8.505019516987588e-16	8.608864979220415e-16	7.751297571881621e-16	6.1258100319607e-16	4.583825165058182e-16	3.9193332630198646e-16	4.3314986816495445e-16	4.59053578265225e-16	6.021926661350045e-16	6.466773087834772e-16	6.546571304969526e-16	5.480038616695636e-16	3.5698842774099207e-16	1.6701953960251706e-16	9.792591522501278e-17	1.649432905746182e-16	3.0015024698798387e-16	4.012193040256504e-16	4.2613312064733947e-16	4.568415660846549e-16	4.2228498760829805e-16	4.721583901199146e-16	5.395779914332848e-16	6.200155413311751e-16	6.703767376468159e-16	7.091998802009126e-16	7.301662240307144e-16	7.705508066026709e-16	7.656631051130302e-16	7.237907471274095e-16	6.07474002823658e-16	4.682147651300403e-16	2.7177409238839544e-16	4.797524336256078e-17
186	1.88395233740076e-16	3.3235106739256666e-17	-1.559822125558608e-16	-1.3383898884730533e-16	-3.9292613094066876e-17	-1.7329239506702304e-17	-1.0652300130174248e-16	-2.365675391371383e-16	-2.370521646061006e-16	-9.251330273603942e-17	1.2170524506939282e-16	2.6368694261057124e-16	2.7535877670367393e-16	2.2510662127148674e-16	2.284477082730276e-16	3.1725133323697835e-16	3.9411802829919355e-16	3.3178929847141845e-16	1.371271951087395e-16	-5.0359388702051363e-17	-1.2572379017546967e-16	-1.4490854927600923e-16	8.429005865758035e-17	-9.243082499902506e-17	7.630737355656506e-17	2.084208409755885e-16	3.4491949504987596e-16	2.571938584214767e-16	1.2738465452731298e-16	4.5042306556165975e-17	1.248764020416073e-16	2.260305615685343e-16	2.570732830572569e-16	1.5328899070147023e-16	4.427851032429649e-17	-8.10242383133087e-17	-1.0155696945861139e-16	-2.7563015463790562e-17	1.8180177070401595e-16	4.546864511251653e-16	7.346784352612029e-16	9.615857522491039e-16	1.1090907794499757e-15	1.2045857955669998e-15	1.1750343413844319e-15	1.0062597018946756e-15	7.227626079289112e-16	4.197226963778965e-16	1.5761235603546847e-16
187	8.538565701205585e-17	-1.710490447643536e-17	-1.4459275166115842e-16	-2.3343787601270826e-16	-2.917511043694708e-16	-2.837024645890154e-16	-2.347321444699806e-16	-2.0679370375673355e-16	-1.8281877299333946e-16	-8.660797283814081e-17	1.0825308918021034e-16	3.1046902601373756e-16	4.1027530465647084e-16	3.9782738146385706e-16	3.3792332423394336e-16	2.8704747986076784e-16	2.1749829443478554e-16	7.104445596080915e-17	-1.0765574254855008e-16	-2.4401534834699223e-16	-2.8567993840164963e-16	-1.9619653100845702e-16	-2.5004017004553215e-16	4.756898032355875e-17	8.107387840451425e-17	3.34693432103037e-17	-1.9570562226001567e-16	-3.7195180833619333e-16	-4.1107385991228437e-16	-2.9234066112602993e-16	-2.096365111458114e-16	-2.4975160503470813e-16	-3.5124897799016166e-16	-3.696757176398588e-16	-3.150055352390209e-16	-2.6060455250902955e-16	-2.9915345007887303e-16	-3.564453826380405e-16	-3.1896266645136944e-16	-1.7482967030605657e-16	-4.7005674671419176e-17	-7.577483660412258e-17	-1.8522460720930736e-16	-2.8949240933194625e-16	-2.931888651477745e-16	-3.3043850905547463e-16	-3.830382168925866e-16	-5.314488987306649e-16	-7.437349387875283e-16
188	7.29392058361731e-16	5.579958471225592e-16	5.214443875218935e-16	4.1706529890433753e-16	1.2931725818013889e-16	-1.6393782544463068e-16	-2.364207821887374e-16	-1.744094245382046e-16	-1.142619898310578e-16	-1.0027084744923164e-16	-4.101251400872093e-18	2.525630651403083e-16	5.137912143394536e-16	5.519097332085702e-16	3.5677911455809995e-16	1.304173672076247e-16	3.396982420765571e-17	-2.076468529793342e-17	-1.0717654421178285e-16	-1.45887057256707e-16	3.175536801737475e-17	4.725328064503598e-16	7.141724437659864e-16	9.634354082765724e-16	7.845494449283575e-16	5.079834786074835e-16	1.791778093870519e-16	-1.0992712109029999e-16	-3.3660935513927924e-16	-4.0401520363182857e-16	-3.316948907629725e-16	-2.531892867020617e-16	-3.334844164517193e-16	-5.712818334669897e-16	-8.987007389576511e-16	-9.894538257854523e-16	-9.851825309394037e-16	-9.576268515879888e-16	-1.0623852444746283e-15	-1.2329378986227787e-15	-1.412418560709393e-15	-1.5826431603252671e-15	-1.673070639084177e-15	-1.717025659673921e-15	-1.60032978449937e-15	-1.3845164573957778e-15	-1.1120623830200618e-15	-9.374419558577042e-16	-9.404359455566594e-16
189	5.428668748488967e-16	3.433020101653796e-16	5.427221066907551e-17	-1.744746149947856e-16	-2.4555040252612998e-16	-2.281701679328352e-16	-2.0495272239592175e-16	-2.704971310170606e-16	-2.0953529573325768e-16	4.893866014213833e-17	4.0204901766743925e-16	6.076426181423219e-16	5.596348213114086e-16	3.684549149671911e-16	2.247865524565457e-16	2.2336231090326913e-16	2.886187153901404e-16	3.0589449005345653e-16	2.6091758944535017e-16	2.339658459100673e-16	2.9552480613835724e-16	4.2729986843305194e-16	5.753999013175324e-16	5.565661424356003e-16	5.464098305826994e-16	4.919973156138281e-16	3.996509330575895e-16	2.0192531098348947e-16	8.246990546264039e-18	-8.652688881500092e-17	-2.0716994155868362e-17	8.222589193044284e-17	7.35609086031211e-17	-8.730230681079526e-17	-2.609664416979827e-16	-3.537247978694711e-16	-2.9651815182309726e-16	-2.141482149180662e-16	-1.4530325097086568e-16	-1.1357268153600852e-16	-1.3840299516004035e-16	-2.782892260568061e-16	-4.3047581163642604e-16	-5.317446559697064e-16	-4.927032077329744e-16	-4.655646281480812e-16	-5.022093219785587e-16	-6.575014613762395e-16	-8.288660285120422e-16
190	1.1190941509290766e-15	1.0176040680694531e-15	1.0840490484486612e-15	1.1562905415696707e-15	1.0096335361119534e-15	7.440462062028733e-16	5.611531962979468e-16	4.806681964791734e-16	4.1627729872229414e-16	3.454179825599616e-16	3.709263317011966e-16	5.33547278512453e-16	7.41656340342624e-16	8.323542204507695e-16	7.948872343613758e-16	6.997003556147156e-16	6.161050765259179e-16	4.761503653005253e-16	3.1899570911424862e-16	2.5647803904093874e-16	3.843698438297749e-16	7.172027161678554e-16	6.761042969487887e-16	1.0225699021334727e-15	8.747630724001277e-16	7.584519362240872e-16	5.43126662284614e-16	3.8317077774697103e-16	2.089563854834863e-16	1.2629726635640015e-16	6.443088667972269e-17	-6.667284611727741e-18	-1.7640408924536306e-16	-3.6183841373215934e-16	-5.661395696679554e-16	-4.981044976854738e-16	-4.2833836407053423e-16	-3.9032078438932676e-16	-5.174131000630938e-16	-7.0450061934195195e-16	-8.80809516118004e-16	-9.925117292219202e-16	-9.501143268015281e-16	-8.035431720748292e-16	-5.363729982749112e-16	-2.8494054465782444e-16	-1.1427350987594086e-16	-9.620838993373277e-17	-2.255105774541366e-16
191	3.16184369658409e-16	2.1467303537818225e-16	1.245802683250424e-16	3.5694448285658926e-17	-3.915026191094634e-17	-1.0163509347950891e-16	-1.2738630787647197e-16	-1.1923180131151908e-16	-9.796625686926584e-17	-5.823844953056064e-17	5.2212181919954875e-17	2.1474579717855164e-16	3.5289997789459e-16	3.7229897524190483e-16	2.834102031698736e-16	1.7921968415671776e-16	1.2022758993987758e-16	2.132134395508503e-17	-1.1962602219691082e-16	-2.387079589225316e-16	-2.2180290778757813e-16	-8.81896006046937e-17	-1.5942642348389144e-16	1.747029307260385e-17	-6.394057257543971e-17	-1.774798148477181e-17	-1.9499885983737808e-17	-5.502428411477333e-17	-1.3290362448433318e-16	-6.230653779502497e-17	1.039647826295142e-16	2.1711972748142518e-16	8.041922397173355e-17	-2.0873083871976892e-16	-4.125376660765712e-16	-5.173668358452599e-16	-5.025044006109099e-16	-5.217500897941165e-16	-5.494362809707409e-16	-5.377940297616399e-16	-4.856016729960602e-16	-4.838842057564066e-16	-4.738848920117126e-16	-4.554618435224301e-16	-3.543903939631987e-16	-2.7147093150157813e-16	-2.582854025156005e-16	-3.6404701681154483e-16	-5.261506528705615e-16
192	1.3185353227795994e-18	3.664657098753168e-17	6.652095599030191e-17	1.9283560207148506e-16	3.105912856467463e-16	3.4634691745400597e-16	3.3855268014601313e-16	2.9945640470539466e-16	2.876794633824509e-16	2.806244367802644e-16	2.540274154160351e-16	2.1332872955138473e-16	1.5948865848372345e-16	1.2018730224197238e-16	1.0122248160633068e-16	1.143889798062402e-16	1.7104681516733882e-16	2.8230844987183685e-16	4.2321223512281965e-16	5.461020850758022e-16	6.054760181105367e-16	5.778859578346765e-16	7.506431882345365e-16	5.276876014547852e-16	5.438674207453558e-16	4.0493491400043697e-16	2.897238775534096e-16	1.527323239121067e-16	1.4481337926707388e-16	1.4622508970206817e-16	1.157275070632115e-16	3.71659661669653e-17	6.247762379794796e-18	7.776800065303064e-17	1.9212052630810437e-16	3.1190852725241067e-16	3.499556421770242e-16	3.50606543449885e-16	4.061010669521758e-16	5.277711249207742e-16	6.707485380510509e-16	7.403624854848522e-16	6.811764181092868e-16	5.270354637324499e-16	3.272507031170822e-16	1.110534179261218e-16	8.031830474927277e-18	-1.5766525262226223e-17	5.648009287934416e-17
193	-3.4182244868581093e-16	-3.3311127468059137e-16	-2.4176789067630354e-16	-1.9044704892383934e-16	-1.691359189713409e-16	-1.1485278373000718e-16	-1.8021725482803244e-17	6.758639740956532e-17	3.205142751813339e-17	-7.713669551910456e-17	-1.765509652976694e-16	-1.9162573311278713e-16	-1.7469468284556435e-16	-1.8489926634421072e-16	-2.284397687788995e-16	-2.4735990050619494e-16	-2.0828361070828721e-16	-1.369085849151334e-16	-8.240551373126035e-17	-5.2649154806936783e-17	-3.6640449163736703e-17	2.67519183307436e-17	-5.428251726080103e-17	8.562144976702535e-17	2.8477477359282906e-17	-5.63164946724027e-17	-1.817795158946227e-16	-1.9744227418611783e-16	-1.5850368902591957e-16	-1.2270572604915945e-16	-1.8236140400665184e-16	-2.726318286367906e-16	-2.8992206593363715e-16	-2.0577224274622805e-16	-1.6199184389272506e-16	-1.3741299479441193e-16	-1.7605751652022884e-16	-1.552289125021367e-16	-9.532009819664855e-17	-2.381598658750239e-17	-5.307993174573199e-18	-5.036419756589363e-18	-1.2738151296022355e-17	-3.5199595144328065e-17	-9.546502467034385e-17	-1.4520553071645226e-16	-1.8306314001509938e-16	-1.6198494672712723e-16	-1.593531924756452e-16
194	8.584363330815147e-16	6.762287597910769e-16	4.895104104592906e-16	3.8375675757922223e-16	2.223357692269842e-16	5.875432889585039e-17	9.7930721057778e-18	6.541091927799838e-17	1.669280571893017e-16	2.9215664673964844e-16	4.814650982749989e-16	7.307097063579615e-16	9.206702256124684e-16	9.447222984978892e-16	8.095387702438094e-16	6.613159478119447e-16	5.938014711742293e-16	5.795630468190452e-16	5.665446122699478e-16	5.503748505330026e-16	5.606881604168881e-16	6.421874160801459e-16	4.175279234786354e-16	6.871792632276759e-16	6.182532797923686e-16	6.292823652288903e-16	4.939626261891752e-16	3.7997624508383673e-16	2.7765758818150833e-16	2.881517663532924e-16	3.019774838457623e-16	2.948940787707836e-16	2.530790316340984e-16	2.101601881341317e-16	1.500642425254216e-16	9.804709424436924e-17	1.4150638504117636e-16	3.1068924789140844e-16	5.2519469690003835e-16	6.85922153630454e-16	7.39130247153793e-16	7.265487357178979e-16	7.328127024416165e-16	6.945301129472692e-16	5.692931015427302e-16	3.2983945387333066e-16	6.6695244958427e-17	-2.0010293365042034e-16	-4.749248863287455e-16
195	1.7604399337570253e-16	1.2538747108989983e-16	-2.9456865617071547e-17	-7.176165146201398e-17	-5.858029466552812e-17	-7.945496389792357e-17	-2.076414764313947e-16	-3.3271317760353923e-16	-3.144143164586392e-16	-8.301568341933643e-17	1.8372505764026936e-16	3.2114430785688555e-16	2.907639628765526e-16	2.1639407595349042e-16	1.9463327405766798e-16	2.404085694907865e-16	3.012904036584506e-16	3.3718356379889733e-16	2.9334479230248375e-16	1.590161358588566e-16	-2.7994425500330374e-17	-1.0570446948622865e-16	-2.699648176354501e-16	-3.189287757006079e-18	-1.3466857936825898e-17	-3.617747976358297e-17	-1.2964280005822302e-16	-1.4897471955822068e-16	-1.7718415787892395e-16	-1.9767298087859168e-16	-2.3088031149078067e-16	-2.108830525717881e-16	-1.4600436494350731e-16	-1.1881688877149623e-16	-1.502131959988054e-16	-2.381447861438534e-16	-2.1977709866235467e-16	-8.075858820807023e-17	1.1475276040384155e-16	2.931331828027476e-16	3.9891612867991847e-16	4.656543512576623e-16	5.361401466756634e-16	6.01949950720378e-16	6.252489040088273e-16	5.818725566948491e-16	3.377528740478895e-16	1.7453490788489776e-17	-2.6578056172905994e-16
196	1.86742987718823e-16	1.266272508677014e-16	-8.803965238206276e-18	-1.1245049875944677e-17	1.5572002430959694e-17	-2.3391314219826256e-17	-1.8242368678023398e-16	-3.325081192411773e-16	-3.4314214288547274e-16	-1.5059741784125309e-16	1.1122398906043272e-16	2.487683359677581e-16	1.8307848906765978e-16	4.768214271735421e-17	2.394314188626107e-17	1.6776169225341818e-16	3.361927903590457e-16	3.4691079946887386e-16	1.8786907596061693e-16	2.3768378286935396e-17	-2.0328067075955742e-18	1.2199475471567049e-16	-1.328482157045954e-17	1.4797869170066096e-16	3.4249273762983896e-17	7.259838090634334e-17	1.165725989747288e-16	1.4792108206703823e-16	7.89358348859831e-17	6.705789504694098e-17	1.404557414298051e-16	2.504226654622364e-16	2.683681630760737e-16	1.7679519496252907e-16	1.4355148420228676e-16	1.0210911690934801e-16	1.7794857922853979e-16	2.8632170119157393e-16	4.4134782860690887e-16	6.150659420774457e-16	7.242128343526993e-16	7.243662409673162e-16	6.917633114191494e-16	7.397202285873143e-16	8.653254261860439e-16	9.242400362777022e-16	6.905374191663323e-16	3.269655099095216e-16	8.213317319796161e-17
197	5.748166609324545e-16	5.216055308463027e-16	3.725115810693797e-16	3.71237136361074e-16	4.750223797277093e-16	5.847233438825621e-16	5.752008737739085e-16	4.688287527991213e-16	3.640400324317344e-16	3.657629514091982e-16	4.529338742234673e-16	5.39141495010916e-16	5.567194919809859e-16	5.427587758084172e-16	5.70005105831122e-16	6.565268775328332e-16	7.340510371445511e-16	7.50411770063292e-16	6.81890702026583e-16	5.888543522761244e-16	5.277590516766899e-16	5.491901937390319e-16	5.723726645997588e-16	6.796661201645094e-16	7.64741521792438e-16	8.524644640893989e-16	9.151309938331007e-16	9.359977733340483e-16	9.210858480983207e-16	9.029329026062845e-16	9.011045582159175e-16	9.043410490493292e-16	8.948529117290541e-16	8.874839381663333e-16	9.464588887508204e-16	1.0439168963230392e-15	1.124147768517162e-15	1.112599008863787e-15	1.0724659730352634e-15	1.1209645601658368e-15	1.3091701305070146e-15	1.5697219677423464e-15	1.7114827756315508e-15	1.696033218784468e-15	1.5809131733588992e-15	1.4601413115079465e-15	1.3657687327411735e-15	1.291815761063997e-15	1.2388977888516454e-15
198	1.400463089547536e-16	2.235861172882376e-16	1.6939691401169118e-16	1.209077542519743e-16	9.053514384367402e-17	1.0700194077679985e-16	7.236662689850707e-17	-6.165562734490123e-17	-2.52169324655936e-16	-3.1580994135704444e-16	-2.0554222115913323e-16	-5.853003516805521e-17	-4.716790836500317e-17	-1.3609058360225052e-16	-1.3207774709497005e-16	4.2161957770773926e-17	2.2981453447918023e-16	2.2680057911300845e-16	5.324494245415349e-17	-6.907370982668723e-17	-1.2488833630501e-17	1.4640946102531441e-16	1.3754143131361554e-16	1.1924173925715347e-16	5.852357253213364e-17	1.4837232630694753e-16	2.787613806895669e-16	3.1509997438912725e-16	2.375001854950076e-16	2.197263737817229e-16	3.5366617743364377e-16	5.385197837206064e-16	6.02766106460831e-16	4.807730507839643e-16	3.513974301080735e-16	2.570899176296488e-16	2.912186726267712e-16	3.343707760767302e-16	4.1758844876953755e-16	6.182189777920733e-16	9.378947950915176e-16	1.2709338055557318e-15	1.4457589081297323e-15	1.4440349324403373e-15	1.3308882258603368e-15	1.2159061181802823e-15	1.0222958712452193e-15	8.360538637277389e-16	6.978052797229003e-16
199	4.339138087444229e-16	4.614106163983054e-16	4.380836610938199e-16	4.570115956287788e-16	5.146076329027221e-16	5.844471444055497e-16	5.344973959787998e-16	3.9650908312315527e-16	2.0923503624547337e-16	1.3740431116104912e-16	1.973667852451303e-16	2.6519247877701585e-16	2.489941265383768e-16	1.9070737651946419e-16	1.749643933679003e-16	2.1219404338358593e-16	2.7157472869948803e-16	3.398106658307712e-16	4.2673667233949157e-16	4.773542770651522e-16	4.067413429356317e-16	2.9853978039340716e-16	-3.98513693413661e-17	3.307832125385457e-16	4.3223899305056386e-16	5.201463865112463e-16	3.640554549072688e-16	2.743346917484435e-16	3.4003522227574693e-16	6.223950413971771e-16	8.38172090924689e-16	8.661089561669244e-16	7.345475135109932e-16	6.334515140776425e-16	6.89438334649604e-16	7.298917260867202e-16	7.453024346106972e-16	7.071850582190854e-16	7.735247211747249e-16	1.0369708650453126e-15	1.4104472438745298e-15	1.7197626187227655e-15	1.802288679715209e-15	1.6973305912994987e-15	1.5497129086715974e-15	1.482199825087814e-15	1.383579855800071e-15	1.1934387890515657e-15	9.441474844776952e-16
200	5.440812666676061e-16	5.519289685522731e-16	4.13847304592906e-16	3.1344155067398224e-16	2.0823675113905303e-16	8.780896967549572e-17	-4.830174844171986e-17	-1.123452668585612e-16	-4.2829208885912807e-17	1.708737501163287e-16	3.996557386765125e-16	5.153604199356604e-16	5.081148882950525e-16	4.836391569213168e-16	5.246722423591066e-16	6.283835321765447e-16	7.119113129455572e-16	7.038232837961118e-16	5.816239717373561e-16	3.9844385887705085e-16	2.4845017995531817e-16	2.5468909396345725e-16	4.568670065515483e-17	3.4948791912814365e-16	2.2286116771426534e-16	1.813656743966726e-16	1.3910695296941436e-16	2.1783926317861209e-16	2.0170473578051852e-16	1.0647745793010531e-16	-5.297568124373474e-17	-1.4622929918486785e-16	-2.1641974651594239e-16	-3.1418826072449203e-16	-3.451837361745439e-16	-2.532740757830073e-16	1.2658900453342095e-16	5.175820653618486e-16	7.192654429875299e-16	7.415616750470622e-16	7.6311563353644e-16	8.570973023008264e-16	9.317734949821105e-16	8.791557158780997e-16	7.813766529390074e-16	7.461482337750141e-16	6.646934183441896e-16	4.4152500989008393e-16	1.205369575148832e-16
201	5.262239830102565e-16	4.06690879986929e-16	2.2081631251826472e-16	6.287835663093006e-17	-1.2660403615167642e-16	-3.1373507342099456e-16	-3.608070191719549e-16	-2.495099094299848e-16	2.7115886218109264e-17	3.576604173728651e-16	6.469521326068398e-16	7.965088659531415e-16	7.800226324360019e-16	6.748078833690584e-16	6.122595570252408e-16	6.774997712448681e-16	7.703620138727677e-16	7.3210471100833645e-16	5.421543933387323e-16	3.6599688262741874e-16	3.697276745570781e-16	5.380851089412478e-16	7.400420302505672e-16	7.550700900766408e-16	7.000306097192901e-16	5.785894839497237e-16	4.458000161163287e-16	2.6253983803411055e-16	1.087412258415333e-16	3.197918674057328e-17	4.5629180862519974e-17	4.4935015177312414e-17	-4.761851996766557e-17	-1.7919655805710682e-16	-1.7387823737610614e-16	-3.805722479141605e-17	1.9755520739642572e-16	3.5434786102511323e-16	4.906046432717221e-16	6.839164128508805e-16	9.249176181005329e-16	1.016361728149083e-15	9.209106587495189e-16	7.3958094347451e-16	6.551243528117906e-16	5.860768841681098e-16	4.048704060397841e-16	3.007286628534512e-17	-3.2976324231461667e-16
202	6.513279792540898e-17	-4.263286206303047e-17	-2.029990694354096e-16	-3.711604018993275e-16	-5.313469763660994e-16	-6.090073445329866e-16	-5.465710835839102e-16	-4.2569379959990176e-16	-2.943810621277269e-16	-1.8527519528797528e-16	-5.860946873265629e-17	6.99819316106596e-17	1.5766612363827636e-16	1.7520219157742115e-16	1.451195188575652e-16	1.4521323506817568e-16	2.0767705406702145e-16	2.785171555999864e-16	3.0311112250946126e-16	2.6033789573481037e-16	1.9689914973181257e-16	2.0102286971134733e-16	2.1079390149380627e-16	3.755695339760597e-16	3.540972899359731e-16	2.0459506551176495e-16	-6.515939797482433e-17	-2.8147587796320033e-16	-3.593041662828496e-16	-3.2376877875784967e-16	-3.0724344018818736e-16	-3.5786592538352394e-16	-4.2447169934208376e-16	-4.356186858404868e-16	-3.828289486237806e-16	-3.4825187388033076e-16	-2.7216279169460897e-16	-1.4215637023516396e-16	6.953406033675894e-17	2.6160793524136565e-16	3.336655309547382e-16	2.442806853896413e-16	1.3796967528265607e-16	4.664277780541899e-17	-4.719475183706551e-17	-2.8802267003144844e-16	-5.608168815545491e-16	-7.808753964567305e-16	-8.878421474819911e-16
203	2.845606584161475e-16	2.6775915667613466e-16	1.1761654369365784e-16	-2.481256467495589e-17	-4.5972232645286075e-17	-4.633300775910651e-18	-4.131954031363354e-17	-1.6450213924544352e-16	-2.6342481271782463e-16	-2.476467306350867e-16	-1.5175080138231594e-16	-1.211274523741203e-16	-1.7899951254445698e-16	-2.1929895427856582e-16	-1.2006571104329912e-16	8.813779465837235e-17	2.631841118436914e-16	3.2242452895635176e-16	3.302492394982968e-16	3.671561862260994e-16	4.2194587969279586e-16	4.0104682940640352e-16	3.6390498099821e-16	3.1970543743660354e-16	3.9382401079143143e-16	5.016842062591258e-16	5.379932119008117e-16	4.756939260774491e-16	4.303214208109828e-16	4.975617223157156e-16	6.310445634072422e-16	6.813448226030072e-16	6.10831797687483e-16	5.212319625026925e-16	5.827936730435181e-16	6.814572637694243e-16	8.063147175060828e-16	8.3692424025742575e-16	8.705938806265538e-16	9.526070290607907e-16	1.0902570152021378e-15	1.1787578027520076e-15	1.1707166458721288e-15	1.1476711105556497e-15	1.18277485319073e-15	1.2138955850289728e-15	1.2159161693290446e-15	1.131481770758711e-15	1.0783771540007403e-15
204	-4.460812370339783e-16	-4.728868353196092e-16	-4.169458041865342e-16	-3.5027970169274843e-16	-3.6507710994059467e-16	-4.696368685076537e-16	-5.784432483181549e-16	-5.711992055569687e-16	-4.489870561862855e-16	-2.7679624841558354e-16	-1.514297752973164e-16	-1.0019619874502795e-16	-1.086221558762299e-16	-1.4546154735204425e-16	-1.9212135530578096e-16	-2.0250880732550104e-16	-1.4108917854449985e-16	-1.7689605127214928e-17	9.232972769333656e-17	1.0898727907915573e-16	9.226614456676783e-18	-9.903951970559844e-17	-2.727210401758766e-16	-1.5638139516934956e-16	-1.3034726347763792e-16	-1.186788286694139e-16	-1.7315660091320262e-16	-1.8495519242135047e-16	-1.8840052463599122e-16	-2.2298128497583694e-16	-3.4249281828332153e-16	-4.604136755630861e-16	-4.604085600908981e-16	-3.46288202205847e-16	-1.8070645505461176e-16	-1.8060523426757518e-16	-1.5889740648511164e-16	-1.0501486091069458e-16	2.1158034081891727e-17	1.3658349098537067e-16	1.8460715978478213e-16	1.7992145260327546e-16	1.645949971671285e-16	1.2614226625589646e-16	1.2048306470439932e-17	-1.4797033384456402e-16	-3.4144310169483676e-16	-4.683571459568155e-16	-5.115055628179651e-16
205	-3.905352580388726e-16	-3.9822275091709955e-16	-3.2265334385132816e-16	-2.2098792099128488e-16	-1.8029563360577403e-16	-1.6157673166821754e-16	-8.116960821577715e-17	4.212163975487951e-17	9.516099020258674e-17	4.045786256839004e-17	-2.0299389474901438e-17	2.2188114426960355e-17	1.4198906158506898e-16	2.1169774834912478e-16	1.6815320932455057e-16	1.0914080251000734e-16	1.6015731712363583e-16	3.0960432180355716e-16	4.447939748739947e-16	4.608659781370743e-16	3.924339564689164e-16	3.6096453412267946e-16	2.105176103238256e-16	3.7330350703003777e-16	3.0300033018929687e-16	1.9835318304112008e-16	-1.667673232757711e-17	-1.9128783717722192e-16	-3.4534267647565965e-16	-4.462867693127996e-16	-5.530326288050472e-16	-6.2060556918939015e-16	-6.03551885404582e-16	-4.548955739320712e-16	-3.063127947275133e-16	-1.5803299408051907e-16	-1.223089751645711e-16	-3.8646886713603616e-17	1.6256490082141532e-16	4.443890765917288e-16	6.454737625597043e-16	6.809514678762062e-16	6.291747122934215e-16	5.399516998073056e-16	3.84761964801294e-16	1.0137048867946724e-16	-1.8118029428866178e-16	-3.115780239929904e-16	-2.768307577404091e-16
206	-7.423622552398321e-16	-8.248129463580038e-16	-7.736487257264759e-16	-6.592063343781989e-16	-5.809414292901713e-16	-5.742866202154079e-16	-5.838383854829188e-16	-5.593907537194551e-16	-5.335143376024185e-16	-5.2530122940995645e-16	-5.402617467454162e-16	-5.192611075824759e-16	-4.863930107333403e-16	-4.940268346369121e-16	-5.601406355285467e-16	-6.033900317822132e-16	-5.644770339710657e-16	-4.69133957517262e-16	-4.165003434058453e-16	-4.2863670264854004e-16	-4.537664587401395e-16	-4.3770048356804815e-16	-3.779150125989917e-16	-4.854841930872579e-16	-5.8490464991157525e-16	-7.03073157660479e-16	-7.217859706051426e-16	-6.651682151807448e-16	-5.993638790277771e-16	-6.115003643397008e-16	-6.887788893202132e-16	-7.619861678700587e-16	-7.346402192101344e-16	-6.261295750458696e-16	-4.958786194767288e-16	-4.604884394617193e-16	-4.831678711094707e-16	-4.894679966955964e-16	-4.390487037860222e-16	-3.6480012016906656e-16	-3.3084269696138863e-16	-3.3306843526136376e-16	-3.580296702057098e-16	-3.7899537283985724e-16	-4.489189469720741e-16	-5.466153663710484e-16	-6.566366560856376e-16	-6.820397491395842e-16	-6.291456711776709e-16
207	-3.9874047851942864e-16	-3.9324380020246846e-16	-2.2902417737734294e-16	-5.3026088189453785e-17	1.3826042997344376e-17	1.4130869820237177e-17	6.838199041850645e-17	1.553485610168143e-16	1.5316135302705262e-16	7.291285801739634e-18	-2.0632949841515636e-16	-3.201386728567111e-16	-3.174810802538907e-16	-2.790564899660182e-16	-2.7161791995907897e-16	-2.538308844185344e-16	-1.7073136560732534e-16	-3.4086969396174524e-17	4.859607705999995e-17	5.807921508053441e-17	5.95496866006423e-17	1.0549770855688913e-16	3.245516006441891e-16	1.504716271019457e-16	8.259252480168746e-17	-5.656177131448186e-17	-6.63418670231299e-17	-6.420181152948853e-17	-9.089820018631514e-17	-2.2715917946143276e-16	-3.641612388785419e-16	-4.322894233396288e-16	-3.9964407568725486e-16	-3.573043468672268e-16	-3.525497814752787e-16	-3.683645848565202e-16	-3.3259867782291495e-16	-2.218893538959461e-16	-8.167220210563674e-17	7.691526537714554e-18	1.873553757595829e-17	2.7244307166586704e-17	6.022100725805405e-17	9.255727768266528e-17	6.205396871824233e-19	-1.691798353542898e-16	-3.5509846464671187e-16	-3.7528411026905112e-16	-2.6174640634098093e-16
[truncated: 152 more columns]
