# Supplementary material for: Neural dynamics of phoneme sequences reveal position-invariant code for content and order
Source: Nat Commun. 2022 Nov 3;13:6606. doi: 10.1038/s41467-022-34326-1 (PMC9633780; doi:10.1038/s41467-022-34326-1)
Supplement: Supplementary file 4 — Source Data [file 41467_2022_34326_MOESM4_ESM.zip › source_files-sept/sup_fig18-fig45/supp_fig18-Fricative_coefs-.csv]

	t0	t1	t2	t3	t4	t5	t6	t7	t8	t9	t10	t11	t12	t13	t14	t15	t16	t17	t18	t19	t20	t21	t22	t23	t24	t25	t26	t27	t28	t29	t30	t31	t32	t33	t34	t35	t36	t37	t38	t39	t40	t41	t42	t43	t44	t45	t46	t47	t48
0	2.8962008245315275e-16	3.341772920714684e-17	-6.507572594733026e-17	-1.2788585733194765e-16	-2.1094262204981972e-16	-3.438764081620393e-16	-3.9591520774919875e-16	-1.9155283399345133e-16	1.9900797132236613e-16	5.313749449686104e-16	6.808830353889e-16	6.522101694462272e-16	6.387321116123878e-16	6.749358453159424e-16	6.356331387936696e-16	4.47351936425219e-16	3.1373904880534704e-16	2.840627933185573e-16	4.3108597777854e-16	5.483477342782654e-16	6.565199945669149e-16	7.80227426750383e-16	1.0352652230734844e-15	1.1488136987038605e-15	1.0423407003836205e-15	7.752589234316065e-16	4.484270747793331e-16	2.6023310690366417e-16	2.6860274460239533e-16	4.785160650722852e-16	8.476407620209193e-16	1.2558491068403413e-15	1.5904542126688346e-15	1.702764323988991e-15	1.6304328684648085e-15	1.5344307916831365e-15	1.4654206274850993e-15	1.48665683761471e-15	1.3401379129083342e-15	9.333406515572794e-16	3.752077670159674e-16	2.3425083844390508e-17	9.805524238395695e-17	3.0143218932731903e-16	4.934406068756405e-16	1.2341928294817133e-16	-3.2032177975113654e-16	-6.189030377553883e-16	-6.835923434345936e-16
1	-1.0428859678587028e-15	-1.0543742592895125e-15	-1.0551874557242382e-15	-1.1401445884145959e-15	-1.1615623039958346e-15	-1.3152218491613533e-15	-1.5972003760364582e-15	-1.8618926100897687e-15	-1.98240039866323e-15	-1.7623439528839004e-15	-1.4261186978646403e-15	-1.2610491247431733e-15	-1.3367749815230225e-15	-1.4878843267799974e-15	-1.5335910262882613e-15	-1.4943362825313083e-15	-1.4931664839402019e-15	-1.5087355929407722e-15	-1.4351318819079326e-15	-1.2147731488982471e-15	-9.602300453157343e-16	-8.269832845101509e-16	-8.378257661780996e-16	-9.245103206475107e-16	-1.0535753641232143e-15	-1.2850170806604048e-15	-1.6448695895242547e-15	-1.9890560921874943e-15	-2.1315220454173737e-15	-1.9382156019348693e-15	-1.491252925609184e-15	-9.727607669435455e-16	-5.850130493221191e-16	-5.194848114829948e-16	-6.612405404267539e-16	-8.6372450408805425e-16	-9.40394307761093e-16	-9.81583930486033e-16	-1.1795089032660018e-15	-1.5918068565197982e-15	-1.9247832599990588e-15	-1.894688987327987e-15	-1.4926723922334384e-15	-1.091749945679267e-15	-9.979260564336233e-16	-1.2582759708380986e-15	-1.4498003884570294e-15	-1.4324088774110123e-15	-1.2017952816749294e-15
2	-6.866433547951554e-16	-8.91165915486002e-16	-8.518248836200721e-16	-5.383557931445961e-16	-3.447892753436364e-16	-4.782565938002947e-16	-8.079246500489799e-16	-1.009109881942382e-15	-9.142146812667223e-16	-7.673185049092647e-16	-7.859065125988091e-16	-9.810270390451302e-16	-1.0844047530094611e-15	-1.0574825345189541e-15	-1.026802871765076e-15	-1.136691056392669e-15	-1.258536588307755e-15	-1.1537031780451317e-15	-8.146596166985272e-16	-4.87498602036534e-16	-4.028409766753589e-16	-5.050073971676905e-16	-6.415697837432235e-16	-7.824009852834576e-16	-8.937871362966347e-16	-1.0391482257959927e-15	-1.2448440548364218e-15	-1.4816146934714327e-15	-1.6499949372169884e-15	-1.4816730740662692e-15	-1.0861748924066024e-15	-8.060180919674997e-16	-9.85334917265382e-16	-1.515510053618228e-15	-1.916504806837808e-15	-1.8396900073398795e-15	-1.6460032284618553e-15	-1.6703193875795892e-15	-1.971814090853388e-15	-2.2037255009169996e-15	-2.15961221894318e-15	-1.9154251248288978e-15	-1.6677458222090015e-15	-1.412669015378141e-15	-1.340132731384821e-15	-1.4354345298899473e-15	-1.7094636628026237e-15	-1.789433009065465e-15	-1.5251777089405309e-15
3	-8.88242801269573e-16	-1.0673504423762078e-15	-1.0478133635207461e-15	-9.80603701649582e-16	-9.345997317963788e-16	-1.0519944572744143e-15	-1.2339835906276267e-15	-1.355470923568748e-15	-1.4739526655625284e-15	-1.5239612322026176e-15	-1.5950810955382144e-15	-1.5954491520890876e-15	-1.5042155336688615e-15	-1.3699433039225782e-15	-1.2835242215766267e-15	-1.277096563828608e-15	-1.321154689941622e-15	-1.3098210219852015e-15	-1.2496877005519228e-15	-1.1452249624163916e-15	-1.0038793595132994e-15	-8.392474901912203e-16	-7.207433085915073e-16	-7.798859627522464e-16	-1.0006085593806191e-15	-1.2623836293864086e-15	-1.502046833712962e-15	-1.6559807649435959e-15	-1.7651383429502311e-15	-1.695525116824784e-15	-1.4568871471889242e-15	-1.1567727596283358e-15	-1.0181350380116452e-15	-1.2028078855512145e-15	-1.5593486179647125e-15	-1.7127163481742022e-15	-1.7123914714706747e-15	-1.6308704163852142e-15	-1.72314390119051e-15	-1.9577613172378637e-15	-2.087915712571568e-15	-1.9305550321976648e-15	-1.5069842408303241e-15	-1.086822723295033e-15	-8.853429536237917e-16	-1.015571454160555e-15	-1.1719193378277994e-15	-1.2517143768174647e-15	-1.0892231509705474e-15
4	-8.078914769627791e-16	-6.848083594388219e-16	-4.573085908121812e-16	-2.9555401519554196e-16	-2.796322268747088e-16	-3.4334639937240495e-16	-4.919756410432391e-16	-6.088093146374676e-16	-7.641871710954736e-16	-7.976892293477184e-16	-7.394717603140941e-16	-6.713087737672531e-16	-6.578489039354952e-16	-8.374484585632477e-16	-1.0809824513998846e-15	-1.2204627689358545e-15	-1.2070923214409468e-15	-1.0778837691886007e-15	-9.61481724558585e-16	-8.438564037354455e-16	-6.451858809415019e-16	-4.487459456093897e-16	-3.494859723987455e-16	-5.90526734634084e-16	-7.098331822823992e-16	-6.211280148380544e-16	-4.243439600388124e-16	-3.863732395784095e-16	-6.022735117191845e-16	-7.402322129756244e-16	-6.141816320704662e-16	-4.0288820682639483e-16	-4.194226904512489e-16	-7.15695785565386e-16	-9.63015164260756e-16	-9.267097793298485e-16	-9.124441687380686e-16	-8.650700416005909e-16	-9.717179813258939e-16	-1.0124705480921454e-15	-9.814681731057889e-16	-9.50825378770017e-16	-8.483657572963478e-16	-7.786920929001386e-16	-5.911821368543362e-16	-7.275845295336741e-16	-8.388999046205387e-16	-9.817215798738385e-16	-8.279605028786329e-16
5	-4.3524594322310483e-16	-4.331213373771054e-16	-3.805512476555513e-16	-1.7828659191482486e-16	1.377460112576772e-19	7.901288865417816e-17	-5.999026899402415e-17	-2.963549974639929e-16	-4.447225080645793e-16	-4.446295105267592e-16	-3.746065768660945e-16	-3.2357398307025776e-16	-3.2201083394659723e-16	-4.862614842916207e-16	-7.76269805279385e-16	-1.1065919870128896e-15	-1.350372438453535e-15	-1.3741830634216191e-15	-1.2331993276755643e-15	-1.0471367699250177e-15	-9.542847295867307e-16	-9.335944688404427e-16	-9.384606965531775e-16	-8.2363730882805e-16	-5.510410459585093e-16	-3.880248870484927e-16	-4.0480810948824627e-16	-5.468021498470557e-16	-6.254164520441338e-16	-4.343381648858902e-16	-1.954127246820622e-16	-1.6504282157579586e-16	-3.988097875560432e-16	-7.039991658804383e-16	-9.288470889595728e-16	-1.0173537046257817e-15	-1.1845869255752947e-15	-1.2525242952641736e-15	-1.261446750088911e-15	-1.1825572227181511e-15	-1.2328913422254854e-15	-1.3260508086414235e-15	-1.3575261604756175e-15	-1.1522061114414644e-15	-1.0410113626460117e-15	-1.0371849443642597e-15	-1.2650440515107933e-15	-1.5074405330194347e-15	-1.5299632397086298e-15
6	-8.856975632997337e-16	-1.3039435269225209e-15	-1.4322093202563788e-15	-1.5187692138900587e-15	-1.5396384576285555e-15	-1.5517695915590732e-15	-1.4732145935787183e-15	-1.1606952411549152e-15	-8.839237097022113e-16	-7.038803155163778e-16	-7.194698956467335e-16	-8.3828239252283205e-16	-9.291000536661922e-16	-1.0065201464125955e-15	-1.1086421340399427e-15	-1.2429396612530907e-15	-1.351228897453356e-15	-1.3162509532547155e-15	-1.1695330763942384e-15	-9.879597835351727e-16	-8.280599309732002e-16	-7.826053898707744e-16	-7.344966765245906e-16	-8.531730234988931e-16	-8.915810584452082e-16	-9.014780200667676e-16	-8.926021491837782e-16	-8.80043096555563e-16	-8.667114624126022e-16	-8.154014419837288e-16	-7.778709258912317e-16	-8.073745679641796e-16	-8.617881048602213e-16	-8.264717372998115e-16	-6.514247421996878e-16	-4.0886777996701e-16	-3.946034141274316e-16	-4.590473866022738e-16	-5.876534241939446e-16	-6.923273279858238e-16	-8.310381979241217e-16	-1.0954455510431728e-15	-1.2335247310286126e-15	-1.3341901312560025e-15	-1.157419639387334e-15	-1.3169642239209032e-15	-1.3920129156606075e-15	-1.502151485056822e-15	-1.3567422460813595e-15
7	1.2435796311418255e-15	7.501155446716786e-16	5.097252687986549e-16	3.836355968376871e-16	3.246896271001303e-16	3.178803523192564e-16	4.060937138849142e-16	7.579889923196871e-16	1.1387501871151045e-15	1.4421691085344716e-15	1.5462914921612768e-15	1.4570270953390442e-15	1.2679665230524038e-15	1.13878193157482e-15	1.0220941335639117e-15	8.554213850613969e-16	7.235883140882807e-16	6.428597728853273e-16	7.3147327627542295e-16	8.96770815144337e-16	1.134969598829925e-15	1.3033862181317667e-15	1.5479229403379724e-15	1.5263589144834837e-15	1.3712100333261676e-15	1.2008797406622015e-15	1.0129477583437812e-15	8.339347527350543e-16	6.240776079764594e-16	5.18549296319019e-16	6.819447949551964e-16	1.0574591519949507e-15	1.4263652496145902e-15	1.5502794130305572e-15	1.5777483183540095e-15	1.6670708092647307e-15	1.797685205884584e-15	1.7870602044648753e-15	1.4145889658702912e-15	8.723408701877042e-16	5.306201627371778e-16	5.225656329109175e-16	8.612498831694136e-16	9.9053043168309e-16	1.2635379295219233e-15	1.0696666123356283e-15	1.1879817766559365e-15	1.30822627640672e-15	1.4008151025223205e-15
8	6.916694569115917e-16	1.9768429274158111e-16	-2.886193849120898e-16	-4.43327730752729e-16	-3.8166603921545695e-16	-3.0778586262570294e-16	-3.026452961407759e-16	-7.323317552047908e-17	4.307391481860735e-16	8.649722333231955e-16	8.654643157529291e-16	5.291109841009099e-16	2.7636780964237143e-16	3.8157058131087857e-16	5.115780600618513e-16	3.509342725957491e-16	5.7569616057633456e-18	-1.874361169484565e-16	-4.957705921740235e-17	2.2436622667123794e-16	3.9042186717829863e-16	3.8775906199556426e-16	3.7577355384041297e-16	2.895645689664546e-16	3.417756052293996e-16	4.482985703683328e-16	5.488949643446055e-16	5.716794019155425e-16	5.323200295340955e-16	4.3820225612489804e-16	3.6513813562143015e-16	3.0564030039099646e-16	2.8739279980873635e-16	3.5843156420305623e-16	4.613446954999939e-16	5.989081206877264e-16	6.596682940676221e-16	7.867306086640264e-16	9.469751882823026e-16	1.1582817199671219e-15	1.2032840175999068e-15	1.0137801127720232e-15	7.226423910090631e-16	4.767037169992102e-16	4.566492072301705e-16	4.0468206001324165e-16	4.52727612032636e-16	5.129284274924488e-16	6.096265395344448e-16
9	-5.908276539249379e-16	-1.0163384743551028e-15	-1.1814231160149402e-15	-1.0860904055649786e-15	-8.765689073339194e-16	-8.001627753315166e-16	-1.0137361286762735e-15	-1.1937007413260286e-15	-1.279534778752214e-15	-1.1006103809281673e-15	-9.020773707330738e-16	-8.184444376267574e-16	-8.422615161300057e-16	-9.19246119092536e-16	-1.038163999140926e-15	-1.2033913386117054e-15	-1.3155764437533408e-15	-1.2985714099937221e-15	-1.155779169603996e-15	-9.856727484726834e-16	-7.638129502387779e-16	-5.804759739227193e-16	-3.4371158907095213e-16	-5.18925209487601e-16	-8.429966031341919e-16	-1.1290130008489524e-15	-1.2909070938039924e-15	-1.335240980518216e-15	-1.3675598555549154e-15	-1.2432284489986109e-15	-9.29477372686796e-16	-6.291707056284183e-16	-5.683519088259298e-16	-7.938298600379438e-16	-1.031425280276539e-15	-9.976508584647138e-16	-1.0446430320441585e-15	-1.1438513852877928e-15	-1.474043244221712e-15	-1.7792838958499413e-15	-1.9581614323172272e-15	-1.993549394898258e-15	-1.6947270558554145e-15	-1.3267852377689482e-15	-7.501929162082676e-16	-8.853594854067781e-16	-1.076301826187878e-15	-1.2537042320475795e-15	-9.46260309479836e-16
10	-1.0895855255365709e-16	-3.036422412050463e-16	-4.1896760220356843e-16	-6.03089619778195e-16	-8.641841758440891e-16	-1.0803377443717184e-15	-1.1664103058480064e-15	-8.746486405509531e-16	-6.006981884960168e-16	-3.172596616054665e-16	-1.1062814327813466e-16	3.053101258172002e-17	7.19272861662955e-17	-5.2674706039098875e-18	-2.681423701995369e-16	-6.666647011774388e-16	-9.773276326011543e-16	-1.1534221324823801e-15	-1.0915925103354051e-15	-8.873230469982524e-16	-5.030248652434303e-16	-1.4276214756157408e-16	3.3619880397505017e-16	2.549626895286086e-16	-1.4072857100058127e-16	-6.154126132345837e-16	-9.648934247185306e-16	-1.0788426776577445e-15	-1.144750896628418e-15	-1.1292566086592804e-15	-9.030714469343087e-16	-4.8875180670968155e-16	-5.629348813085866e-17	5.70133286061489e-17	-5.379638839342541e-17	-2.550164217307962e-16	-4.510154062307103e-16	-6.069931742386215e-16	-9.637539845179543e-16	-1.471987122721675e-15	-1.840338427194171e-15	-1.876161431604492e-15	-1.3430933907471241e-15	-9.288912961794419e-16	-4.45240240828917e-16	-8.235712402816537e-16	-9.495492509838533e-16	-9.16406705841235e-16	-5.376148406923291e-16
11	8.386576421431075e-19	-1.875492040846135e-16	-1.972982208146127e-16	-1.1697530328389585e-16	1.1436752394936445e-16	3.165383369449319e-16	2.704247554804667e-16	8.727796482392581e-17	-1.3291770750287998e-16	-7.73860789790052e-17	1.8047681089822898e-16	3.3818467871943435e-16	2.0967997741510266e-16	-2.1031265467028698e-16	-6.859687663563206e-16	-1.0289921009293486e-15	-1.2155933910404398e-15	-1.2668444518056055e-15	-1.2256308629999881e-15	-1.1181356936917009e-15	-8.741030390556228e-16	-6.075593079336102e-16	-3.549376935919483e-16	-4.1671263419444975e-16	-4.331364932682858e-16	-3.097364491625386e-16	-1.2049473862623445e-16	-1.3458397528782126e-16	-4.640330214450436e-16	-7.759388506384986e-16	-7.90825175141809e-16	-6.035147887112283e-16	-6.093057022481469e-16	-9.619328248081172e-16	-1.3282095493162732e-15	-1.378055416328703e-15	-1.2636279457629517e-15	-1.0559401611791188e-15	-1.045685210721806e-15	-1.113094571685304e-15	-1.1465447956180583e-15	-1.1306063777333282e-15	-8.482501966483349e-16	-6.042962788748041e-16	-1.6578206786559426e-16	-3.18592404158735e-16	-4.331998390313199e-16	-5.697407345614038e-16	-3.4208097774095505e-16
12	-1.708600527078574e-17	-1.8631305042761902e-16	-1.9176588520374205e-16	-1.2038279215652334e-16	-2.267077085763328e-17	8.573220110284558e-18	-1.321038481469787e-16	-2.6649744413194225e-16	-3.2316506862034073e-16	-1.8409999408085455e-16	2.935301567385577e-18	1.78110949781827e-17	-1.641648515298708e-16	-4.740759537586736e-16	-7.035598449680888e-16	-7.667077939425452e-16	-7.788576297985731e-16	-8.100944839682824e-16	-8.984202852211911e-16	-9.176788995592646e-16	-7.435576401345026e-16	-5.242692031023049e-16	-3.6246921101222268e-16	-5.289618361073546e-16	-6.874300174642584e-16	-7.079417451895195e-16	-5.671379639827471e-16	-4.2121487544942964e-16	-4.0616300521132876e-16	-4.624493073996055e-16	-4.742533625325324e-16	-4.489620027924046e-16	-4.642857458258683e-16	-5.698702017564364e-16	-7.40029889754644e-16	-7.690620881952183e-16	-9.249482639487151e-16	-8.548632232702574e-16	-7.805703146885532e-16	-6.755340515158702e-16	-6.431248511528943e-16	-6.577012362934011e-16	-5.546277349342846e-16	-4.931291030317439e-16	-2.8635079253751893e-16	-3.9788056519291067e-16	-4.214192702141246e-16	-5.359528015089214e-16	-4.86934051492854e-16
13	1.4945329530921907e-15	1.5333243280784556e-15	1.5009860464827375e-15	1.3292279339279768e-15	1.3048981017272584e-15	1.3389318585375879e-15	1.3206845418749957e-15	1.1020992818647414e-15	8.509844252296019e-16	7.560351448097664e-16	9.528964576691375e-16	1.08413601475421e-15	1.0119490492126387e-15	7.880472413147099e-16	6.955276752929546e-16	8.588409557216227e-16	1.0951343170678874e-15	1.1135442825195426e-15	1.0266259268864364e-15	1.1015209238677722e-15	1.469395424718791e-15	1.820508956098128e-15	1.791458521506449e-15	1.4955466165905588e-15	1.1582184335650028e-15	1.142087147317224e-15	1.2051277269128898e-15	1.0693544766213199e-15	8.081711923014941e-16	7.421203473724845e-16	1.0483911323231903e-15	1.5022175004493977e-15	1.703635668576106e-15	1.529499618311608e-15	1.3134513122135928e-15	1.2115388098506436e-15	1.2268721045759904e-15	1.1853685759342237e-15	9.754901871253695e-16	7.248500928084568e-16	6.23827751782048e-16	7.978276112085334e-16	1.1095769407117949e-15	1.3642035288392445e-15	1.4805276401087932e-15	1.493878696138097e-15	1.4348436875978828e-15	1.3523645459453874e-15	1.3319149540444497e-15
14	1.5578339901916013e-15	2.037861451400555e-15	2.3437209685516774e-15	2.499441115286391e-15	2.4898325998669598e-15	2.6472663568056048e-15	2.7775277653641177e-15	2.621606830386445e-15	2.214258576565027e-15	1.8321146476048937e-15	1.83903775149897e-15	2.002070097035919e-15	1.936834420295057e-15	1.512368095587319e-15	1.1252850789319447e-15	1.132494118606751e-15	1.4326077144802113e-15	1.5560512418384856e-15	1.3869664597319872e-15	1.2268301860469575e-15	1.4094032758413848e-15	1.821993517230746e-15	2.055761422824093e-15	1.9565802551226098e-15	1.7900247793027457e-15	1.8653107996130635e-15	2.050951936429721e-15	2.033129145462795e-15	1.713403279701006e-15	1.507743095872786e-15	1.6681093415247692e-15	2.003162440632584e-15	2.0617784467059603e-15	1.7544407477048607e-15	1.432399432254931e-15	1.3837079143368977e-15	1.479498635671805e-15	1.4602562819535735e-15	1.2336776773800624e-15	1.041762869170698e-15	1.0262113264344875e-15	1.113376303043287e-15	1.1319246444575274e-15	1.0580998757580308e-15	1.0529987211641226e-15	1.1419928609696997e-15	1.2402725433026195e-15	1.254219507606464e-15	1.1533968726318975e-15
15	1.2185025362775298e-15	1.1476578594244502e-15	1.191551134449212e-15	1.4409639335270771e-15	1.6308018225471122e-15	1.6727139536593023e-15	1.4821022651029426e-15	1.312490589265355e-15	1.135673365876426e-15	9.724155576586355e-16	7.60930014186021e-16	5.512943271895172e-16	4.535354094982893e-16	5.324014129260208e-16	7.017799824572468e-16	8.125793993793686e-16	8.83252612315198e-16	9.029740024382462e-16	9.367383665890138e-16	9.219626281854119e-16	8.891866300842243e-16	8.1342320854514e-16	9.27929494931959e-16	8.033235872921582e-16	6.511263984453555e-16	5.271405581318901e-16	4.2462235401654506e-16	3.9557071939555407e-16	3.2668278498592175e-16	2.8432204082120556e-16	3.1383748220008736e-16	3.727130597042668e-16	3.8842913019858335e-16	2.5659161079707985e-16	4.321613065394675e-17	-8.914835367032929e-17	-2.4664597359527377e-16	-3.006217558814983e-16	-3.2035542971791515e-16	-2.833943118910834e-16	-1.315798490160049e-16	3.4306279239885816e-17	2.9676084014737964e-16	3.406529041354009e-16	5.755121627125478e-16	3.9932595996051215e-16	5.423887238351945e-16	7.525791563461823e-16	1.0348884994962396e-15
16	7.112196055662709e-16	5.380635706911477e-16	3.4763961223475453e-16	3.771755001906378e-16	4.5165600807304745e-16	5.600827943837785e-16	4.684427086880785e-16	2.3051337626751563e-16	2.8325577682395473e-17	-9.095356118445997e-17	-5.430343392497187e-18	1.1518552802821268e-16	3.4681169338523747e-16	5.374957819585283e-16	7.435196112204691e-16	8.916332731560055e-16	8.944398760787987e-16	7.558723897695321e-16	6.191323118938552e-16	5.390595783087725e-16	5.685753481418267e-16	5.899154609503958e-16	5.691060802601598e-16	4.9985166367866195e-16	5.455728020028614e-16	7.524083993690156e-16	9.922917177975395e-16	1.0573628219451298e-15	9.514900645908825e-16	7.662051378028216e-16	6.788628379570573e-16	6.919934230932857e-16	6.829799022755292e-16	5.984256056376968e-16	5.253976380981278e-16	4.234035801646242e-16	4.803515803180294e-16	5.543282025056511e-16	6.225087594738057e-16	6.18875052838107e-16	5.371977671024051e-16	4.534572178490834e-16	5.091165676986696e-16	7.457011229451419e-16	1.0810000475539595e-15	1.0976828917948536e-15	9.834333701537524e-16	9.19365651839169e-16	9.229059482023698e-16
17	-6.491289875073436e-16	-1.2290169394223096e-15	-1.5552121936884388e-15	-1.6570279890148983e-15	-1.6048695586139997e-15	-1.5494916953291877e-15	-1.493585008179314e-15	-1.2032517231055413e-15	-8.026523673084468e-16	-4.585917369201914e-16	-4.1136877226681325e-16	-5.268979361756308e-16	-5.633331303551667e-16	-4.979128227944355e-16	-5.472403981781319e-16	-8.35478688989485e-16	-1.1792243867595423e-15	-1.2793361132277336e-15	-1.0777835100754205e-15	-7.390686081385235e-16	-4.3535959408884037e-16	-2.633949049276716e-16	-1.8243834414112265e-16	-3.142460385135084e-16	-4.753537852155131e-16	-5.82923570709956e-16	-5.719504700426071e-16	-5.122209330742016e-16	-5.701383274989296e-16	-7.014476534903632e-16	-7.690454356793393e-16	-6.726961189084697e-16	-4.2036139141131687e-16	-1.9337841365890393e-16	-1.225195160400086e-16	-8.879950897100169e-17	-1.6094420837591135e-16	-9.257667466074478e-17	-1.6243899117802467e-16	-4.023988661316069e-16	-8.339585279813205e-16	-1.188456598239033e-15	-1.2105316710556391e-15	-1.0710546429992796e-15	-9.941918600017155e-16	-1.3846536511011558e-15	-1.704754482756736e-15	-1.7884327930364507e-15	-1.4941076832151842e-15
18	3.773577035844171e-17	-2.7968205477791846e-16	-4.1939369897864992e-16	-4.478637978166787e-16	-4.630352451953524e-16	-4.661826349216084e-16	-5.26375982137716e-16	-5.006826510958706e-16	-4.785107782709722e-16	-4.546968670203052e-16	-5.252106698254435e-16	-6.418343658895861e-16	-6.915936167045807e-16	-6.934718487046156e-16	-7.602358549031746e-16	-9.41133442895981e-16	-1.1265036639351587e-15	-1.0901934016252612e-15	-8.543954471914597e-16	-6.292341957622477e-16	-5.394607129339686e-16	-5.833597235429837e-16	-5.348570914467113e-16	-5.974399953610448e-16	-6.629573156992883e-16	-8.234775535573985e-16	-9.608528802806579e-16	-1.0055059585362086e-15	-1.0402816486467617e-15	-1.0658032688145017e-15	-1.0691136485009835e-15	-9.922113242578929e-16	-8.496833503527691e-16	-7.604031959458149e-16	-8.163983791880511e-16	-8.141590424397282e-16	-9.362149790574905e-16	-9.736236699304177e-16	-1.1875672828632412e-15	-1.509580856332129e-15	-1.808948167269021e-15	-1.7957401546233724e-15	-1.3521822311465855e-15	-8.730775812511699e-16	-5.566563861231749e-16	-9.00254480245901e-16	-1.1318962612588686e-15	-1.077801251665376e-15	-6.071142039564749e-16
19	-5.530784460900204e-16	-1.027117006971865e-15	-1.2866948274297809e-15	-1.3316497789423865e-15	-1.3272565862130979e-15	-1.3218894562548412e-15	-1.3050267652456259e-15	-1.165622019142767e-15	-9.042864546774584e-16	-6.682157938789717e-16	-5.700837539819287e-16	-6.293856693649858e-16	-7.057631605912435e-16	-8.340071935713387e-16	-1.0312404179297875e-15	-1.261957015054528e-15	-1.4209715361928963e-15	-1.337739163398862e-15	-1.098520180509035e-15	-8.834024659951078e-16	-8.261901585680827e-16	-8.686301379820893e-16	-8.880840145989824e-16	-8.099650941001347e-16	-7.043880454968319e-16	-7.285230203658114e-16	-8.132854726724837e-16	-8.05083992353567e-16	-6.524483292489974e-16	-5.183898881494963e-16	-5.700229456598954e-16	-7.670257110301636e-16	-8.828367989091299e-16	-8.089114398339331e-16	-7.491108815087213e-16	-7.408351913195421e-16	-9.814026893864998e-16	-9.22271526468633e-16	-7.583742901106631e-16	-6.219808581453233e-16	-8.749125862330489e-16	-1.268389770241661e-15	-1.4797325629295113e-15	-1.267643769838645e-15	-1.048986031678581e-15	-9.497440702103533e-16	-1.1195105533836441e-15	-1.2308178406421586e-15	-1.0833178475207889e-15
20	-2.5978976841065484e-16	-6.616125647451854e-16	-7.92011890502037e-16	-7.724862430918177e-16	-8.340082967238707e-16	-1.0887009731574735e-15	-1.3007610928210755e-15	-1.0773393662709638e-15	-6.159703347433956e-16	-2.597666553657161e-16	-2.958893344001504e-16	-5.351287096886927e-16	-6.250049599644095e-16	-5.624499796881921e-16	-6.097091792766308e-16	-9.03534711041492e-16	-1.2086537414979385e-15	-1.2585363956949898e-15	-1.0469544001805422e-15	-8.185173324480537e-16	-6.528178273457028e-16	-5.233891155207989e-16	-2.8963111420756297e-16	-3.2581064894098085e-16	-5.810422568678611e-16	-9.588873826512487e-16	-1.208580744609733e-15	-1.2328172182295901e-15	-1.2046757022415911e-15	-1.197469429298355e-15	-1.1548168282152194e-15	-9.33365900598774e-16	-5.263102367353045e-16	-2.1987959168146068e-16	-2.5027519894699496e-16	-4.648534559171434e-16	-8.110207097356032e-16	-8.642335360839026e-16	-9.233245815414801e-16	-1.13645867744735e-15	-1.5823851406168921e-15	-1.860296099711081e-15	-1.5663861930900442e-15	-9.639808490839153e-16	-4.772241398149434e-16	-8.246870250608178e-16	-1.3079741474414029e-15	-1.50892662086479e-15	-1.1320909660249826e-15
21	-2.1752961268016693e-16	-7.032596216310718e-16	-8.023410762499763e-16	-5.132513477248222e-16	-2.548656889703205e-16	-3.0858026274492946e-16	-5.728806768846108e-16	-5.16004823478321e-16	-2.1782049333519504e-16	3.319336065105013e-18	-1.0170679978763026e-16	-3.368538406192062e-16	-4.470664920983955e-16	-5.118619464213932e-16	-7.918003737959794e-16	-1.2428498846750062e-15	-1.5249739005688757e-15	-1.4028132376756922e-15	-1.116129727966413e-15	-9.899737110992429e-16	-9.784441261729733e-16	-9.06653211406278e-16	-5.520868741194321e-16	-4.529304595185999e-16	-5.215468168965538e-16	-7.494931161489099e-16	-8.51609602937734e-16	-7.972999262375024e-16	-7.6454914038591e-16	-7.8701599156799e-16	-7.641834811537098e-16	-6.458165035208135e-16	-5.342068822187826e-16	-5.899403675185927e-16	-7.852825427953685e-16	-9.70175924479877e-16	-1.112194660573233e-15	-1.0559870024646314e-15	-9.026952145851987e-16	-8.676096075964437e-16	-1.122347303197496e-15	-1.4150478132175291e-15	-1.2026697970252147e-15	-6.284046071064005e-16	1.795193432342215e-16	2.0885458611394722e-16	2.501974202181934e-17	-1.6058827172900934e-16	-1.4366228342457725e-17
22	-1.124939643321862e-15	-1.3625115686652006e-15	-1.326060907065327e-15	-1.2478536462303014e-15	-1.2766488998348689e-15	-1.5110563664892481e-15	-1.7059894905057342e-15	-1.6876618729219187e-15	-1.624631396660906e-15	-1.5759378771034236e-15	-1.6025554945956133e-15	-1.5783327991375824e-15	-1.5055750661633058e-15	-1.5246031675969141e-15	-1.6968213744733493e-15	-1.895166870826605e-15	-1.9233462684108045e-15	-1.6910147367120638e-15	-1.3848801198030393e-15	-1.1925143205442434e-15	-1.1200755345374777e-15	-1.022731492022207e-15	-8.011382843010976e-16	-6.800130287604969e-16	-8.348364984415575e-16	-1.3135211076841232e-15	-1.849340317635432e-15	-2.096260689369102e-15	-2.0137625582896905e-15	-1.7320796704294797e-15	-1.4668882279316288e-15	-1.2483666012855465e-15	-1.0241498319488329e-15	-9.205335738781967e-16	-1.030670511882535e-15	-1.2975745497065535e-15	-1.5909466629722531e-15	-1.7390833134782028e-15	-1.8317545655835683e-15	-2.016212994207259e-15	-2.2281101738458927e-15	-2.208234010919719e-15	-1.826622967587924e-15	-1.3132253863972145e-15	-1.019098149723683e-15	-1.1839093032195834e-15	-1.4580260392070258e-15	-1.6152572064400258e-15	-1.485111035479788e-15
23	-9.99695265701583e-16	-1.1131137978020881e-15	-1.3167429520089487e-15	-1.7602339398511341e-15	-2.084226087122955e-15	-2.1343978791758397e-15	-1.7986544537764836e-15	-1.2978770120010059e-15	-8.374942245724829e-16	-5.532034638077585e-16	-4.42774016322381e-16	-4.2760241115815972e-16	-4.48961815637696e-16	-5.262787401063082e-16	-6.603031712457813e-16	-8.355546134125389e-16	-1.0269942316201534e-15	-1.0975758700085372e-15	-1.0167356938593736e-15	-7.566157372406696e-16	-5.044353449576114e-16	-3.092809024385325e-16	-4.383678947141317e-16	-3.74350362356242e-16	-2.749757405351185e-16	-1.0462409150021623e-16	-7.72930750455579e-17	-2.3136966108278305e-16	-4.20953271102185e-16	-4.1119483822234608e-16	-2.610687660088162e-16	-1.1354472835244704e-16	-9.36355851392891e-17	-1.1316057380525778e-16	-3.8367410906921476e-17	1.2827482306113043e-16	2.6480709092006227e-16	1.427354349783543e-16	-1.0908936174270234e-16	-2.799482268954614e-16	-2.4322145772280663e-16	-1.4355631923306882e-16	-3.0426275317818553e-16	-5.022768167969457e-16	-9.825729947264307e-16	-1.0375576118577801e-15	-1.2435399806483627e-15	-1.3879884084253999e-15	-1.4267455459414027e-15
24	1.263569390129673e-15	1.1055321753288103e-15	9.187776018277001e-16	8.267107696904864e-16	6.477409845965206e-16	5.053799707471866e-16	4.3275488338623453e-16	5.626749709676345e-16	7.90282873061068e-16	9.314951427995458e-16	8.734681686703296e-16	7.973041622351387e-16	8.102249869587595e-16	9.449791410944652e-16	9.790750351937587e-16	7.959986747554274e-16	5.259663505561131e-16	4.225462486997297e-16	5.533994680786637e-16	7.36974693211982e-16	7.452390020676613e-16	5.78029638227854e-16	4.783346824645298e-16	5.601325299788424e-16	7.856290028501546e-16	8.958759871180231e-16	7.887578736265395e-16	6.723179264575581e-16	6.898272841695217e-16	7.793933455151136e-16	6.899918603238141e-16	3.756069018465088e-16	1.26807624759104e-16	2.4859279621608293e-16	5.592106104891694e-16	7.127411798411055e-16	5.835121533740123e-16	3.2836399469286676e-16	3.478511622210959e-16	5.414913013519345e-16	6.817570911818721e-16	6.597584120762657e-16	6.733154816834053e-16	8.91050687064339e-16	1.1528943049240511e-15	1.1141596876040419e-15	9.955971446966336e-16	1.150221804678358e-15	1.4647684230300485e-15
25	1.557138542789976e-15	1.2799699810930772e-15	1.0401259088763948e-15	9.096891869440557e-16	7.051235839286662e-16	5.788753265858015e-16	4.649487657203692e-16	5.663808896919095e-16	7.140685207956044e-16	7.620513386464173e-16	6.748086065508289e-16	5.352961603731137e-16	5.549971201299764e-16	7.517548452683713e-16	9.14863793508416e-16	8.922844874225516e-16	7.544284221914791e-16	7.104492546307593e-16	8.288637636059158e-16	9.458414261549724e-16	9.960875398335993e-16	9.580542533181733e-16	1.0865539155523337e-15	1.0603857801944856e-15	9.976745782139645e-16	9.6424982674225e-16	9.929878748286533e-16	1.1818950482450766e-15	1.384970668344801e-15	1.3832386107768233e-15	1.1932200523902226e-15	9.260155156556793e-16	7.878090304435292e-16	9.308455626002117e-16	1.1630428062522971e-15	1.3593237387707424e-15	1.0900340171129384e-15	8.260920546412257e-16	7.484576590684982e-16	1.0382778757547604e-15	1.3829917216746934e-15	1.39085571660289e-15	1.160701327778581e-15	8.789603925888769e-16	1.015129081855333e-15	8.834211867284388e-16	8.763476673851589e-16	8.283508479046677e-16	1.003884408707943e-15
26	-1.5545058163490403e-16	-4.357482436336265e-16	-7.17832254375098e-16	-8.451362973711416e-16	-8.628125847717538e-16	-7.945410335113523e-16	-7.556244952106932e-16	-5.851546848888167e-16	-3.9182081927864624e-16	-1.4643216136532523e-16	-1.2544929652232272e-16	-2.7083613829077136e-16	-4.510884943230361e-16	-4.908320139969223e-16	-4.3782882416994145e-16	-4.174364660942045e-16	-5.078433599241589e-16	-5.160453124260186e-16	-3.9012565823016875e-16	-1.7221555696039375e-16	-4.239207596588667e-17	-6.542182121218543e-17	-1.603727140936126e-16	-2.0099285068335916e-16	-1.048029065479072e-16	5.757102508381512e-17	1.1885628380934924e-16	9.657418639327138e-17	-8.27302750368909e-18	-1.8190224032897156e-16	-4.801982174473319e-16	-8.507169808698672e-16	-1.0737339648310996e-15	-9.439365295082568e-16	-6.139944086654125e-16	-2.292940023834668e-16	-2.5037614747150037e-16	-3.5587631844679603e-16	-3.1495404643221724e-16	-3.910352134702461e-17	2.680022883943248e-16	2.32691217951679e-16	-6.597497015379444e-17	-3.9107823220468623e-16	-5.078940130075872e-16	-6.275873515438393e-16	-5.703630193999062e-16	-4.052714573764353e-16	-1.0705438801184719e-16
27	-4.3913113915052227e-16	-6.365208846717443e-16	-6.02771172849346e-16	-6.644472008766519e-16	-7.603345921418024e-16	-9.388812002109199e-16	-9.070737447014468e-16	-5.12731690782566e-16	-1.0866554592826896e-16	1.1879717371446758e-16	7.681920905272525e-17	5.3606272985603486e-17	-5.421115586817609e-18	-3.770025594821785e-17	-2.407409332284483e-16	-5.384670553119212e-16	-7.206195436717628e-16	-6.278437199117228e-16	-3.9542524349782914e-16	-2.0691070689316748e-16	-1.4272276322661665e-16	-2.1384706955892018e-16	-2.9024063731386274e-16	-4.818119979872848e-16	-5.068058649665812e-16	-2.0548205171414292e-16	2.0586493590489241e-16	4.297292014862803e-16	2.350322113898149e-16	-2.0780852592165532e-16	-6.208122873884496e-16	-9.048756645071004e-16	-1.064688532101065e-15	-1.066484320672555e-15	-8.597411141559513e-16	-3.682945100864598e-16	-2.975745565983307e-17	2.2230262202507763e-17	-6.147031474907488e-17	-6.943476220391273e-17	9.493283165046969e-17	1.7702725396174939e-16	1.3937402727426134e-16	-2.1999093353480733e-16	-3.7308249920615446e-16	-6.979468988229048e-16	-6.835554441159663e-16	-5.848524753038195e-16	-4.372205682196156e-16
28	-2.743840151161006e-16	-1.8101965351719467e-16	9.485959338869107e-17	4.6720195760772385e-17	-1.3062258724336057e-17	-8.544037959797782e-17	5.58738155824174e-17	4.3009425480545904e-16	7.639038738500449e-16	8.87539236050292e-16	7.19483383773421e-16	5.508509082250334e-16	4.71365250089637e-16	5.875054068886883e-16	4.903150975481539e-16	1.8184617683238415e-17	-4.827027186884014e-16	-5.186032541686966e-16	-1.9892492690712433e-17	5.319904119926494e-16	6.301075102756581e-16	2.857679899524119e-16	-8.001769400039404e-18	1.0284622938797958e-17	9.384819308326908e-17	1.2567388178293776e-16	8.01532370684698e-18	3.3369381269181234e-18	2.2563934977018394e-16	4.413728152253439e-16	4.221353346169329e-16	1.8909438749493882e-16	1.4446278060572128e-16	4.3161263222700033e-16	7.91870409918392e-16	1.0909230888119538e-15	8.671374621807622e-16	6.044226491335714e-16	3.821183589904311e-16	2.6083492558034825e-16	9.88261487767069e-17	-7.225880808712603e-17	-1.7809050697463473e-17	3.5491294256831465e-17	1.264303410841814e-17	-4.690543067676544e-16	-8.975406967635272e-16	-9.472772205532352e-16	-5.428244139092418e-16
29	2.1367771637727447e-16	-5.576372820134386e-17	1.6965564070442318e-16	2.975850255209526e-16	1.193678027853942e-16	-3.16845440569685e-16	-5.443811904769437e-16	-1.2574708829095028e-16	5.242698109752461e-16	9.398103255160936e-16	9.071657770120697e-16	6.486326248835614e-16	4.901913530702935e-16	4.668339766576424e-16	3.6605267147311907e-16	1.005964775083336e-16	-8.757176228055979e-17	-1.4645892558230986e-17	2.604143479334864e-16	4.577067476135848e-16	4.573809291421998e-16	1.9419107298877367e-16	8.497999826624169e-17	-1.0323072308560693e-16	-9.728750170798973e-17	1.1687965036988808e-16	3.768848968342639e-16	5.584617023571908e-16	4.980403424846282e-16	2.4548508235502114e-16	-3.452228977073088e-18	-1.5011086101441614e-16	-1.4657902196450797e-16	-1.2887308422202587e-16	-1.8930150869248047e-16	-1.6648044051287002e-16	-3.1105337480187633e-16	-1.6163986926651286e-16	9.888507997382971e-19	9.857212032735159e-17	-2.986577794722276e-17	-2.6460316017777224e-16	-2.078853601903716e-16	-1.632296825309782e-16	2.0769908794802963e-16	3.143934224458571e-17	1.7627355760540622e-16	3.7566766502383915e-16	6.219847213736018e-16
30	-1.58317699387102e-17	-3.5818841535101145e-16	-4.0948915681338955e-16	-3.926461247688601e-16	-4.0029032455388233e-16	-4.824739291351081e-16	-5.507393137711769e-16	-5.283175653353218e-16	-3.837098713830201e-16	-2.1773800440168315e-16	-8.383267525743619e-17	-5.078498518884297e-17	-5.861610458088663e-17	-1.977626348426994e-16	-4.435936083510803e-16	-6.537112811590091e-16	-7.417574247207266e-16	-6.112412543733303e-16	-4.36040905393245e-16	-3.220599411795931e-16	-2.945173582698971e-16	-2.707870583840141e-16	-3.189270607588905e-16	-2.993463093916917e-16	-2.3836898125097563e-16	-1.361766286525819e-16	1.2269274194771426e-17	1.0249840425093193e-16	1.5040558186532185e-16	1.4638919800019522e-16	1.257755784158435e-16	6.433075081420258e-17	-6.130574397720419e-17	-2.1238781458046665e-16	-3.300849929868349e-16	-2.5454088120336607e-16	-2.1345210865265482e-16	7.691548045659365e-19	4.526439588359674e-17	7.103888844209815e-18	-1.6997579148649796e-16	-2.659363791652157e-16	-2.8411045835997826e-16	-1.6710836962103355e-16	-1.939709821252373e-16	-1.2608299998502665e-16	-2.2189703287396807e-16	-3.73750650251699e-16	-4.2211584881106035e-16
31	-3.4856617785058833e-16	-4.63180694427992e-16	-4.509096921204026e-16	-6.288606419256e-16	-7.895559811249081e-16	-9.672285091683982e-16	-9.266948608605583e-16	-5.264501069173183e-16	-5.940782112459701e-17	2.343307026966309e-16	2.0237077091107354e-16	2.9204651634885204e-17	-5.004954253340295e-17	-1.579787293071954e-17	-6.584065132340089e-17	-2.9780412268348878e-16	-5.31260515695909e-16	-4.3745921011844087e-16	-9.116293784683655e-17	1.9407802643770553e-16	1.8034344614269917e-16	-2.8527491615049254e-17	-1.5571941763618254e-16	-1.5562305265019603e-16	-1.6614061871738855e-16	-2.1619871231088128e-16	-1.9335573761079535e-16	-1.2200138297615657e-17	1.2589566321591706e-16	-5.8482197296943e-17	-5.51908518595621e-16	-9.791591069265639e-16	-1.0172175031992627e-15	-7.634351745656976e-16	-5.69968939460411e-16	-4.0458773522384924e-16	-2.436731876763736e-16	1.1032476903075879e-16	4.960489985323699e-16	6.179725649847267e-16	4.948386222705658e-16	2.472441271784341e-16	1.0731915304600096e-16	-5.202666047628132e-17	-1.7957328584959854e-16	-4.714717619516376e-16	-5.266384253920793e-16	-3.966590813842319e-16	-1.808583198066547e-16
32	1.948110515388417e-15	2.2289306402249946e-15	2.3426688731820654e-15	2.261050527996902e-15	2.0961342276434516e-15	2.043922644018543e-15	1.958530888663118e-15	1.7970238481423003e-15	1.6128280828722865e-15	1.6147874504389723e-15	1.8871803242718506e-15	2.012570639870079e-15	1.8682237789244346e-15	1.3267090553015245e-15	9.803134744469698e-16	1.0983674177780685e-15	1.386228253808306e-15	1.4046320588351926e-15	9.981333987591913e-16	6.002053908709053e-16	6.3679543381364495e-16	1.0448517096824045e-15	1.4146073927003577e-15	1.4932152394142604e-15	1.5704724109551893e-15	1.784449580673875e-15	1.9581705520844323e-15	1.750994852402811e-15	1.2432769882452122e-15	9.166947953112638e-16	1.0661425971197938e-15	1.4263152180808929e-15	1.4630047677198428e-15	1.0509411173104652e-15	6.5409664668745545e-16	6.24920637938736e-16	7.60014292610137e-16	8.686904429644112e-16	6.282177377146238e-16	3.8456814508358917e-16	4.122298517666092e-16	6.130990672971348e-16	7.417648983255435e-16	5.042098585642214e-16	1.257013867733449e-16	-3.2876550638889517e-16	-5.22721964640362e-16	-6.199098223603476e-16	-4.657698833063094e-16
33	1.6080138471587417e-17	-7.01178119846765e-17	7.308721156991881e-18	2.0595936830788622e-16	3.2081912651352294e-16	2.42456787833716e-16	-2.7451849068529598e-17	-1.8315531142458434e-16	-2.0674399415213366e-16	-8.004911786766646e-17	2.335044832548941e-17	3.598049742653532e-17	-3.310660857743247e-17	-2.448985959132254e-16	-6.086953648539817e-16	-1.0260498690182918e-15	-1.2900394941743248e-15	-1.2029225910477737e-15	-9.67627260393617e-16	-8.995962722584705e-16	-1.081146325013423e-15	-1.297693053120069e-15	-1.1369074714532676e-15	-9.137124223766775e-16	-6.472946053945442e-16	-5.865883942041984e-16	-5.67275554937895e-16	-4.664034028193976e-16	-4.372934346587132e-16	-5.427958260313206e-16	-7.276886670269354e-16	-8.025565944012576e-16	-7.356299053424413e-16	-7.430789170265164e-16	-9.777891151734956e-16	-1.1979046606400472e-15	-1.3581304221039316e-15	-1.1953036568334944e-15	-1.03648673074789e-15	-1.020351545573592e-15	-1.102976967266129e-15	-1.1564857413411156e-15	-9.925628785122377e-16	-8.719186842295927e-16	-6.314140241362091e-16	-7.641889398989624e-16	-8.216886935858174e-16	-1.0131489125364388e-15	-1.050505017113369e-15
34	4.078440349456967e-16	4.941475004190856e-16	4.272740465329742e-16	5.467330955811689e-16	5.100119487797267e-16	3.1681903568636797e-16	7.744300770812327e-17	-3.6866476394303436e-17	1.9732495671605147e-16	3.4318165160750697e-16	4.161025349943712e-16	3.775214921414888e-16	4.844602452417402e-16	6.01937064357915e-16	4.808710773381412e-16	6.554720735588564e-17	-3.0195711855976013e-16	-2.7318485725944623e-16	5.523899408509783e-17	3.156977590864108e-16	2.587468338027364e-16	1.3378934559973078e-16	5.3040491766774464e-17	2.299836876004739e-16	3.7199678514118127e-16	3.6945205278530776e-16	4.609997759249543e-16	6.463149701369981e-16	8.3021397026077e-16	8.832675470809093e-16	7.698680500087168e-16	6.238336871845049e-16	5.13107335759249e-16	3.956200748226684e-16	3.766164281737705e-16	1.8250675863538805e-16	2.1335107042238126e-16	2.924044278858237e-16	3.35327164025702e-16	3.529481300933822e-16	2.6724308135513595e-16	3.2459910700819123e-16	3.152702315230094e-16	4.29862625307501e-16	7.648694373196339e-17	9.387037474650188e-18	-3.6048784838583396e-16	-4.50180454813899e-16	-5.289092478260231e-16
35	6.767315220257286e-16	6.130628554699862e-16	6.274131832343711e-16	3.2826563777302264e-16	-5.4204125606948016e-17	-3.4941598188255674e-16	-3.0884539721837175e-16	-3.978505019579282e-17	2.3208649411399406e-16	2.822793083365177e-16	2.1881474715960542e-16	1.6053025879343428e-16	2.185652619267152e-16	2.379447005041283e-16	1.5344479824965677e-16	4.8319136074484504e-17	2.81149732627666e-17	1.8735891823775586e-16	3.62763284947173e-16	4.672198525848184e-16	5.334732281648307e-16	6.686909386332689e-16	6.933167137996827e-16	6.95409268118552e-16	5.521835158505143e-16	4.751546870116796e-16	5.436771964235463e-16	5.817647551860799e-16	4.793721403472579e-16	2.697927598084676e-16	1.682070962881507e-16	2.6514267720348337e-16	3.6154194263848443e-16	3.3509467686093913e-16	2.9008180154196343e-16	3.9695251579516475e-16	5.891363335701977e-16	7.777793951700422e-16	7.454565036458334e-16	6.294973035096805e-16	6.053517948648427e-16	7.3801822824821e-16	8.642497374347029e-16	9.755941789778628e-16	9.023573437528687e-16	9.531092808120183e-16	9.121888220363008e-16	9.265231262236557e-16	9.612103935179812e-16
36	7.085995694574866e-16	6.680914432752785e-16	4.35057317990758e-16	3.764125207547475e-16	5.367151516657108e-16	7.700071304508979e-16	8.409475602035566e-16	6.960334944041169e-16	5.409857742251495e-16	5.212899362972461e-16	6.333355092142455e-16	7.072938966449125e-16	6.658204517499274e-16	5.895339190094139e-16	6.620427677808384e-16	9.055043637603035e-16	1.1457000361142878e-15	1.1668106057506639e-15	9.590408618834107e-16	6.913710942453068e-16	5.576265005290195e-16	5.96779035680327e-16	5.848464293846224e-16	6.311901995601395e-16	7.039837826716659e-16	8.809564232688679e-16	1.038418331313974e-15	9.87351547951731e-16	7.587460015284771e-16	5.579151286874716e-16	4.967241325607541e-16	4.970227978615254e-16	4.058952237719608e-16	2.763293627750308e-16	2.4698255567867346e-16	1.7475091009372865e-16	2.980856595057021e-16	2.828769969746934e-16	4.386576836554306e-16	6.719097823457257e-16	8.911788942430065e-16	9.280547416672495e-16	8.145120924698857e-16	8.609381142640043e-16	9.317879315121309e-16	1.010035645001956e-15	9.15429329301239e-16	8.437140921462645e-16	7.7461823608780475e-16
37	1.4453728999568766e-15	1.5242639178977038e-15	1.4863019997788485e-15	1.52770531777625e-15	1.3509850383883124e-15	9.355897308384108e-16	2.5396176100765204e-16	-3.629777740816924e-16	-5.709059181327714e-16	-3.5293000991244294e-16	3.1860852340577364e-17	3.626936204477517e-16	5.089878158094408e-16	4.927837622894506e-16	4.072864900562668e-16	3.735191381724367e-16	3.887564518571703e-16	4.687667812596794e-16	5.06311001011058e-16	5.004213842840155e-16	5.065987001474497e-16	5.616054589547969e-16	6.024382567716328e-16	5.313151096237517e-16	4.993426760779014e-16	5.397118981298283e-16	7.146195914682923e-16	9.411761890155834e-16	1.0795530858637609e-15	1.1502993085087757e-15	1.1308298327983694e-15	9.662950080404057e-16	7.140222948864789e-16	5.612095886897661e-16	6.427967291758685e-16	8.930549353978796e-16	1.194604348086546e-15	1.3780603272652203e-15	1.5172724250811977e-15	1.5835479630373646e-15	1.642531004915826e-15	1.6517665166755377e-15	1.5601287576296864e-15	1.39449849143195e-15	1.165129127764688e-15	1.1177951281822653e-15	1.1871928131268894e-15	1.4037509022048418e-15	1.425754529720323e-15
38	1.5964674554031607e-15	1.6252666943622066e-15	1.5870276629443556e-15	1.3496334799568365e-15	1.0292556134861904e-15	8.588248513267756e-16	8.299374174809576e-16	7.321788455711124e-16	7.186669706010549e-16	7.395491886976284e-16	9.461867059772883e-16	1.1264185066865528e-15	1.2727635848588587e-15	1.2821485470255014e-15	1.2273880837609048e-15	1.2040895829570728e-15	1.238608849176462e-15	1.3201529060204277e-15	1.4218391273783935e-15	1.5352208157616799e-15	1.6304881271979463e-15	1.6796878681916128e-15	1.4733751551111045e-15	1.2860811006351016e-15	1.16276395085188e-15	1.2352750548031781e-15	1.4650594145636147e-15	1.5853729224977044e-15	1.6140136705521568e-15	1.6167347914243782e-15	1.737857935195419e-15	1.8658727241528032e-15	1.769919770974819e-15	1.5229414122137174e-15	1.416967228687216e-15	1.56261413752885e-15	1.7734464659668022e-15	1.939463896747031e-15	1.8461819107075806e-15	1.819618977417558e-15	1.8890000729205064e-15	2.005875423244696e-15	1.843738814829199e-15	1.6373749590420735e-15	1.349436909446331e-15	1.5900281195477615e-15	1.7019986632432325e-15	1.660217647850965e-15	1.4457630464824715e-15
39	1.7867663286181795e-15	1.5911010476037738e-15	1.3991856065317848e-15	1.3407051801019419e-15	1.130660838200241e-15	8.683481363010789e-16	5.446838390857496e-16	3.7972312379801463e-16	5.095573710030966e-16	7.017475421031033e-16	7.456613942804054e-16	6.456399199163932e-16	6.602774447631283e-16	9.803153740058743e-16	1.29347227753593e-15	1.2634830206948514e-15	9.05492328350467e-16	6.1843288610010395e-16	6.85272699777111e-16	1.0085309781856218e-15	1.2926880873744083e-15	1.36376516646874e-15	1.2060625769121232e-15	1.0173608172253942e-15	9.322271116480792e-16	1.0498763239458103e-15	1.2715634338315442e-15	1.413926470360575e-15	1.337171246747229e-15	1.1624428574336762e-15	1.064791868282037e-15	1.0158002438797846e-15	8.584401306049608e-16	6.523409956403046e-16	6.0822245668827495e-16	7.423362192814032e-16	9.874840923842864e-16	9.76495449458178e-16	8.359917933535743e-16	7.425985836261001e-16	8.26235432187768e-16	9.80762999396518e-16	1.0754761272126682e-15	1.2468210155702924e-15	1.4278636553236146e-15	1.6780198414667906e-15	1.797780790438695e-15	2.0147852322705975e-15	2.167862331697119e-15
40	6.064420385417498e-16	2.8947876880763344e-16	-3.219578668619221e-17	-1.5382810812039911e-16	-5.728904896797701e-17	1.278453989128078e-16	1.937260910745734e-16	2.7441090818906274e-16	2.9867928689568944e-16	3.9715079933029965e-16	2.9810776334360527e-16	1.18152935048439e-16	8.34967674120842e-17	2.3526843444105907e-16	3.7504756960508705e-16	3.2053951461491816e-16	1.3238706683861098e-16	5.852303701865943e-17	1.9274777886833602e-16	3.948376570812522e-16	4.833741791325331e-16	4.1230377901043037e-16	3.4055470753283473e-16	3.1940200388585043e-16	3.737385648306185e-16	5.42850870830941e-16	6.5235846913007e-16	6.963391040982341e-16	6.343362972631713e-16	4.3143356389315724e-16	1.6582704745192816e-16	-7.789864557945126e-17	-1.8624425754632006e-16	-9.464548802410138e-17	9.327940911885419e-17	3.677544459396729e-16	3.361178576875629e-16	2.818794392396968e-16	3.014354001254406e-16	4.519780072503616e-16	6.662436964204559e-16	6.791835035543394e-16	5.576338776439061e-16	4.1291539424843067e-16	4.3245412275791763e-16	3.103432492224148e-16	2.692221823647152e-16	2.3570582733490256e-16	4.2373689508075197e-16
41	-1.051221185971932e-15	-1.0901351194042026e-15	-1.065606366804742e-15	-1.206379462386568e-15	-1.2555341524757265e-15	-1.2761925412561987e-15	-1.2072225575664776e-15	-1.0411442928170858e-15	-9.421030593704895e-16	-8.712379698510545e-16	-9.170130410175479e-16	-9.951996737892424e-16	-1.0618098641070367e-15	-1.0403375933764303e-15	-9.883175047404862e-16	-9.914324267272604e-16	-1.1030265565090303e-15	-1.1311808659982104e-15	-1.0267805818858803e-15	-8.107672174004385e-16	-6.57998827009131e-16	-6.612884169952455e-16	-7.558021804064987e-16	-8.271073931527528e-16	-7.742622325504561e-16	-6.75517639868419e-16	-6.494367578281165e-16	-7.300670509446049e-16	-8.342620792007396e-16	-8.923163182612276e-16	-9.332332476959345e-16	-1.005598979155766e-15	-1.0817964646718843e-15	-1.100321111531679e-15	-1.0599905702271637e-15	-9.21474129071321e-16	-8.827250116060861e-16	-8.388465887568401e-16	-6.984915652664239e-16	-4.758310008944015e-16	-2.655107914039701e-16	-2.8473638159599403e-16	-4.63342847701688e-16	-7.060625976068211e-16	-7.654515949157413e-16	-7.96473118551184e-16	-6.813154642469772e-16	-5.62862043655664e-16	-4.039510347505561e-16
42	3.5777147854884725e-16	-1.4494749418225611e-16	-3.9473665420009765e-16	-3.7034024610542844e-16	-2.482694562176409e-16	-2.5778638141840786e-16	-3.995470266443571e-16	-3.8393995141662556e-16	-1.373620954839441e-16	7.165384087709952e-17	5.121425805965187e-18	-2.607941873661881e-16	-2.951953219031718e-16	-4.432590357873859e-17	1.8668651571123504e-16	6.442772699264537e-17	-3.149926034976722e-16	-5.375541245931329e-16	-3.9925168463278537e-16	-8.953489859839752e-17	1.0886340282865544e-16	1.0523311586067663e-16	1.2052763470604332e-16	1.4852076115052866e-16	1.9841210596068003e-16	1.3817011136587478e-16	4.930463144449848e-17	6.883160200923438e-17	2.324834828511317e-16	3.1560575096839464e-16	1.7863995854777532e-16	-1.1256118802887812e-16	-2.6382240034417363e-16	-1.1251507998166345e-16	1.476051402740905e-16	3.7810872184195154e-16	2.2308594398292916e-16	1.551996875181145e-16	1.6934056698006637e-16	3.3730737158356277e-16	3.9985141112978595e-16	2.6035782003829417e-16	2.5032195415745874e-17	-1.9250672694209261e-16	-2.352741778480117e-16	-2.901053996712037e-16	-2.6916205587080664e-16	-1.881127549863885e-16	4.0231515617959054e-17
43	-8.461046824607744e-16	-1.484228384510705e-15	-1.864084529005296e-15	-2.0332107871837492e-15	-1.9545110361915197e-15	-1.961674692752478e-15	-1.8750871635545153e-15	-1.3591889584373004e-15	-6.070424893422869e-16	-1.789484017105208e-17	-2.6898956572702326e-17	-3.7184263740255513e-16	-5.588727583232809e-16	-4.15907970193761e-16	-3.479790481669759e-16	-6.721056292630922e-16	-1.142071410292336e-15	-1.208904634821653e-15	-8.13616626904655e-16	-3.549005868207949e-16	-2.1154147994367603e-16	-3.320468921212033e-16	-4.688080121982027e-16	-5.441008295279854e-16	-6.236444391860324e-16	-6.868297964850972e-16	-6.315366218433946e-16	-4.35728969330519e-16	-3.1328111553056046e-16	-4.2848312482343473e-16	-6.976640933121078e-16	-8.35853867446742e-16	-6.888746133490255e-16	-4.1992080261801875e-16	-2.935517855270419e-16	-2.7598387315083903e-16	-4.2198870141330137e-16	-4.724866656095957e-16	-4.4344200319273874e-16	-3.713720805736084e-16	-4.379777634070382e-16	-7.136355578819134e-16	-1.0015065207932332e-15	-1.1325230227009932e-15	-1.0270550521472333e-15	-1.0197425367232947e-15	-1.1388382306263156e-15	-1.2321469261432199e-15	-9.892857598669477e-16
44	3.4419279912252183e-16	-1.547567958695396e-16	-2.903741898565234e-16	-2.672341360662567e-16	-2.644931563705311e-16	-4.438820776063769e-16	-5.573740807663583e-16	-1.8033002046716612e-16	4.2745279679446313e-16	7.024996324919134e-16	4.056388953914125e-16	-6.693000062921557e-17	-9.537171714710632e-17	2.5115414504855606e-16	3.9152645528637655e-16	3.521738777638167e-17	-3.8766496232403276e-16	-2.5643998374891323e-16	3.7585405270654794e-16	9.026525550587555e-16	8.790117453603251e-16	4.0580765153536995e-16	1.7722225138162205e-16	1.826010813462702e-16	3.4975286126185554e-16	3.335474329289528e-16	1.3953770450768982e-16	6.369539090187623e-17	2.6565411657748154e-16	5.223881419368468e-16	5.810682693433213e-16	3.7210202583040415e-16	1.0922638532861697e-16	5.638612871345664e-17	1.8707694046820372e-16	4.934990077900383e-16	4.962558909297458e-16	5.27325227412342e-16	4.0422650280407295e-16	2.311637948222216e-16	-3.244508741359799e-17	-2.2755574728772455e-16	-1.6756831687549606e-16	-9.526422333327777e-17	2.1731610568476336e-18	-3.918411844567258e-16	-6.017033601030741e-16	-4.793416217153248e-16	-5.603877696941264e-18
45	7.456593586368663e-17	-3.315478136985666e-16	-4.741076652045258e-16	-6.713244935712136e-16	-7.920429929524863e-16	-7.46788257324222e-16	-4.387924139737781e-16	9.261933270930043e-17	4.674837322040398e-16	6.51130527118831e-16	6.498215410094715e-16	5.286838330965406e-16	3.69943030640813e-16	1.782607071827934e-16	1.387043069291584e-17	-6.653493710512251e-17	-7.326104552857397e-17	-5.581763840975534e-17	-1.225932507893117e-16	-1.9741698162978277e-16	-1.228011662049571e-16	9.992575962846989e-17	3.9327198223531297e-16	3.4365174375061113e-16	1.1768995668686267e-16	-7.817717823384478e-17	-9.852217705158588e-17	-6.2845194852871545e-18	9.356926737595273e-18	-1.3883759597631003e-16	-2.7449870986086565e-16	-3.052187777748167e-16	-2.608216794038736e-16	-2.5571195640206695e-16	-2.3747516797077685e-16	2.0486463406207512e-17	2.2027700581177236e-16	4.1983650775037185e-16	3.1481933547918476e-16	7.025601482269159e-17	-1.7440112123134192e-16	-3.333619821716101e-16	-2.969465277963655e-16	-2.5188193468318583e-16	-5.2515551903085285e-17	-1.9310681977663234e-16	-2.8487551588413654e-16	-3.7700028687851715e-16	-2.066637562107517e-16
46	3.692342328840821e-16	-3.9082100005173667e-17	-4.3024688054905913e-16	-8.014206276109013e-16	-9.665182809621268e-16	-8.898074563099753e-16	-6.02170914849044e-16	-1.1336229417875126e-16	2.966336986057475e-16	4.2937624171129255e-16	2.5469559667796264e-16	-9.402601208142472e-17	-2.4139545399581184e-16	-2.060147612361123e-16	-1.7684664856078357e-16	-3.0633065040320685e-16	-4.557691607409171e-16	-3.385436245326314e-16	-4.525794483399253e-18	2.3010987171973164e-16	1.867518927905331e-16	-1.6973082985399308e-17	-6.646694270119215e-17	-4.1563520223402054e-17	1.5224342106296318e-17	-3.442722098746111e-17	-8.680786556360869e-17	-3.690433548219553e-17	9.387502932465216e-17	4.315204291489636e-17	-2.385021716449855e-16	-6.075871303732203e-16	-7.995803227607202e-16	-6.589719463157043e-16	-3.2728631823122703e-16	4.101794138962304e-17	8.692250793478597e-18	-1.371002939988413e-16	-2.831869227500455e-16	-1.7940267119384654e-16	5.713191429962492e-17	1.4026921645800391e-16	3.674752188380385e-17	-1.1346204362472366e-16	-5.337926481156922e-17	-8.516432636680058e-17	-8.26819045031849e-17	-9.172101215821952e-17	1.4590702963527606e-16
47	7.359173128158283e-16	3.6947565554576556e-16	1.220143707189337e-16	4.131577719985515e-17	3.5886952605085396e-17	2.6246342152957877e-17	-5.63800678949108e-17	-7.368856255358923e-17	1.6056062567113232e-16	4.746610315976336e-16	6.212156272544401e-16	4.63513279849538e-16	2.941525713933703e-16	2.866341026072498e-16	3.457723100505272e-16	2.5707566717160137e-16	3.821153877725835e-17	-1.8326664668561964e-17	2.095984929111852e-16	4.93373684220104e-16	5.51236216473688e-16	3.9085767819018425e-16	2.869015814681908e-16	3.7014594723532494e-16	5.799393469119334e-16	6.477157304678839e-16	5.316092022284175e-16	3.760913309605972e-16	3.6883568788782496e-16	4.2881666900428615e-16	4.1902156750039903e-16	2.5450462789866673e-16	6.907300133787587e-17	7.868693636294262e-17	2.656599572240999e-16	5.120281413680009e-16	4.0182818507045474e-16	2.5579320164893877e-16	7.628953984737086e-17	1.771941787812495e-16	4.3342821187143405e-16	6.7538830865551835e-16	6.678214409354145e-16	4.698331078042681e-16	1.507398175013357e-16	-4.4387708431325966e-17	-1.243598862705528e-16	2.8686917177029096e-17	3.8264181670569744e-16
48	1.2672300858373532e-15	1.1302552763821098e-15	9.32233799541044e-16	9.041696434282768e-16	9.697758347611664e-16	9.996715511425083e-16	6.575668204578505e-16	2.0231364822020793e-16	6.012202758594125e-17	3.1775002024797496e-16	7.649384078448073e-16	1.0210900535808382e-15	1.106845676071771e-15	1.1843540833910263e-15	1.2354274919067487e-15	1.179873331291408e-15	1.0011967569583785e-15	8.530973157738149e-16	8.516327420571729e-16	9.256802194133021e-16	9.947518388947592e-16	9.23209972679704e-16	7.716581864315949e-16	5.114601618213432e-16	4.387024915928485e-16	6.661503205119781e-16	1.0664529918954177e-15	1.3232824420810492e-15	1.2581342705471445e-15	9.508179754879242e-16	7.443649433791626e-16	7.391114136163608e-16	7.634298963382253e-16	7.106269445731636e-16	6.220472194511811e-16	6.021764611019662e-16	6.596510091603408e-16	7.721175304146504e-16	6.859596011542606e-16	4.592776833692033e-16	2.097534167611906e-16	1.0035838426979442e-16	2.3893329199765487e-16	5.364015684244109e-16	1.0684159535261203e-15	1.4599639746543756e-15	1.8914050196967755e-15	2.2279670711504546e-15	2.3792072891172753e-15
49	2.1709251822496298e-15	2.4883235619197884e-15	2.8244710529221074e-15	2.8608514373031106e-15	2.5534201574142713e-15	2.337954768960992e-15	2.1814379497310728e-15	2.0227891423064065e-15	1.8534297852489656e-15	1.9390342153384137e-15	2.3346390418217253e-15	2.6693791102249612e-15	2.5884075447504634e-15	2.178899079997346e-15	2.0426125185077085e-15	2.367943257143021e-15	2.7149956672410415e-15	2.593066757038908e-15	2.0582796932924586e-15	1.6789579888059714e-15	1.7840194083156367e-15	2.1279582532523555e-15	2.2898652187702044e-15	2.195089973442775e-15	2.16971277296907e-15	2.4352555673450185e-15	2.8189299259034148e-15	2.9440287230537224e-15	2.635310431229212e-15	2.2344725560355323e-15	2.1316601722846725e-15	2.358362418155604e-15	2.57760299302563e-15	2.5311801331015244e-15	2.4219164593099814e-15	2.477374372481111e-15	2.6941759500326492e-15	2.770594010282101e-15	2.4859048312606383e-15	2.0183010123997542e-15	1.7732717946115976e-15	1.791681235332619e-15	1.8794879002178464e-15	1.7667785772343146e-15	1.669653857142536e-15	1.5836533441779484e-15	1.6612993640076938e-15	1.731555644490927e-15	1.6059808814114926e-15
50	1.4357091654517297e-15	1.2409675057964363e-15	1.0923370499471844e-15	1.044453182572597e-15	7.925620919662518e-16	4.645481975061789e-16	1.618234748757098e-16	8.990711936444113e-17	2.464098463412976e-16	3.7720124396300706e-16	3.4821258899741466e-16	3.1885218563659566e-16	4.676850745892547e-16	7.741501855079379e-16	8.992099354873954e-16	6.729803302121508e-16	3.2714158801972975e-16	2.603828379582042e-16	5.4842642472974165e-16	8.759235029061129e-16	9.186307744344855e-16	6.992616637947457e-16	4.820904035130627e-16	3.895219223297862e-16	3.83861744631332e-16	3.5123330212992463e-16	3.343499031712609e-16	4.420679862696419e-16	5.992855436965171e-16	7.061599089881504e-16	6.587392566376621e-16	5.01043250229124e-16	3.354016295760994e-16	2.5874839003192703e-16	2.597281147725595e-16	2.8351444520758893e-16	3.860172828855289e-16	4.821114455300193e-16	5.937854810253478e-16	6.594419107879799e-16	7.164086299812066e-16	7.976890092713301e-16	9.204276677462641e-16	1.092228818624788e-15	1.190904597006425e-15	1.2233113691096743e-15	1.2282366830987176e-15	1.4168281937060099e-15	1.6124859679247204e-15
51	1.0338561927043691e-15	1.20433098098286e-15	1.2233582809307387e-15	1.1384135976100033e-15	7.960019250463789e-16	5.203885022513449e-16	2.4476043904614536e-16	-1.409186786643395e-16	-3.542447784260547e-16	-3.1969421716163335e-16	-3.4616135399434932e-18	2.404066023932977e-16	2.8299621975971544e-16	2.5920732016114887e-16	4.501279403140339e-16	8.34501003715039e-16	1.0005077764898042e-15	8.667562159518361e-16	6.217035505069719e-16	5.890132304482455e-16	7.296799113914284e-16	8.638773757265709e-16	6.440054372762057e-16	5.258385574766037e-16	5.17154264302618e-16	7.153585695372784e-16	1.102029597314366e-15	1.4688859043884757e-15	1.7033172795705429e-15	1.784365926213697e-15	1.7131488867421905e-15	1.5209499104229287e-15	1.2574112454922565e-15	1.0857594436429831e-15	1.189642722979714e-15	1.3710431003888305e-15	1.6949571260034811e-15	1.7759529091777863e-15	1.7501341495231712e-15	1.692933324540826e-15	1.6710421948643335e-15	1.7073033064238154e-15	1.5444297295459565e-15	1.6169138083368434e-15	1.4096470169823184e-15	1.600338734762332e-15	1.452615682759661e-15	1.3980446873609933e-15	1.2305354767630036e-15
52	1.3432132382166803e-15	1.6946097951710043e-15	1.834568939567148e-15	1.8487751047338333e-15	1.6340814519587573e-15	1.4457920558123642e-15	1.3053978107843085e-15	1.1507908625421527e-15	1.1399101830923156e-15	1.2161274768299802e-15	1.4446642778463952e-15	1.3758108443053607e-15	1.2704300057376396e-15	9.428107988786858e-16	9.146609015185547e-16	1.1709989189433917e-15	1.3120234371933393e-15	1.2369325363151135e-15	1.02269006558093e-15	1.0216609719183324e-15	1.2003876896230732e-15	1.4452467298119687e-15	1.4046142464599287e-15	1.5562846058915565e-15	1.8913712657828147e-15	2.1843227044025636e-15	2.2616006377883415e-15	1.99587960277655e-15	1.636965777856324e-15	1.4068596586816275e-15	1.3214039189889979e-15	1.3304788101822556e-15	1.31833186762609e-15	1.2768904290131601e-15	1.3103769344774654e-15	1.2500576978222346e-15	1.1229005543756334e-15	9.050456856707522e-16	5.148189838554254e-16	2.9350144608497515e-16	3.225914703215144e-16	5.752899385432277e-16	4.989015535116497e-16	3.0710725044100103e-16	-4.521882690921994e-16	-6.902267266814341e-16	-9.74042146653413e-16	-1.101120304684249e-15	-1.3158368976154041e-15
53	4.712594140683014e-16	4.0698679436359753e-16	3.053796003185838e-16	2.784528972375967e-16	4.055528552370912e-16	5.267776693788676e-16	3.939064355285254e-16	3.551001518009698e-17	-2.6733986905876755e-16	-2.5598135214181615e-16	8.515907577254278e-17	3.7591854076371475e-16	3.7775429291383445e-16	2.31778975685027e-16	2.2208553254734116e-16	4.4292017623633646e-16	6.474708581046336e-16	5.79745290699819e-16	3.4975395863795487e-16	2.5397111253164645e-16	4.371276416884535e-16	6.35844176183167e-16	5.607432384938585e-16	2.572886093640111e-16	9.553918131667776e-17	3.2272811329941667e-16	7.220210548742221e-16	8.461089338909557e-16	6.308269054651741e-16	3.5533122872773926e-16	3.664422223467778e-16	5.517730100737677e-16	5.275434558334978e-16	2.3477192872965667e-16	4.0493421910438904e-17	1.2820135429012564e-16	4.2104507872228496e-16	6.537089405072378e-16	5.101789876656602e-16	2.9985927873298164e-16	2.6413048114350637e-16	3.770173370316971e-16	4.861885460847295e-16	5.426379891481754e-16	7.779542946571195e-16	1.0514352722702887e-15	1.3534046597649293e-15	1.4816569549845721e-15	1.3234647988134194e-15
54	2.7768723269229824e-16	1.360592841040773e-16	2.2951983202537193e-17	5.3898053374338844e-17	1.6180563747648803e-16	2.5696076042363305e-16	2.6150861586118824e-16	1.8827968048046385e-16	5.876046151540025e-17	-1.0213102441243723e-16	-2.4898296350558433e-16	-3.57478848153931e-16	-4.126362801067066e-16	-3.4583099476361646e-16	-1.0850997506503693e-16	2.243280659332445e-16	4.613447746330922e-16	4.817027223521604e-16	3.364471323559343e-16	1.7068643524048459e-16	3.4990797351495234e-17	-1.0626986253355993e-16	-2.7152944583336405e-16	-2.882835684073367e-16	-1.5836590266359338e-16	1.94306145214488e-17	1.155832977295755e-16	5.553678660386182e-17	-4.684211091073384e-17	-7.226866754493341e-17	-3.920554699915365e-17	-7.987283077140309e-18	-6.7181192955302496e-18	-2.274492027289903e-17	6.558885942900795e-18	-1.376380926774992e-16	-1.0984544598632216e-16	-1.6266149416558299e-16	-1.4130263048136253e-17	1.2656437034161095e-16	2.2849680944594734e-16	2.596489601579184e-16	2.9082956087933133e-16	4.3299724464801173e-16	5.687385990018996e-16	6.389662139070706e-16	7.301084496947532e-16	9.936133842332392e-16	1.1631115095552544e-15
55	7.208878217354767e-16	7.508482655547462e-16	7.761252371076484e-16	6.820369328297244e-16	4.203858222671613e-16	1.6131743460461596e-16	7.728623674329041e-17	8.728878367658857e-17	4.951889548468098e-17	-3.9002120301610904e-18	-9.585713401580856e-17	1.6724508403640117e-17	1.301715753219509e-16	1.0333934428636231e-16	-1.1584085037095907e-16	-2.18030586059013e-16	-3.617152180833403e-17	3.3151963467640317e-16	5.696298159981274e-16	6.111930414152685e-16	6.299676825258795e-16	7.593087729404158e-16	7.007775966099543e-16	3.7448606119249536e-16	6.925802752995498e-17	4.462175639032747e-17	4.382413503394021e-16	8.41904599414263e-16	8.823656541150237e-16	6.459278711858452e-16	4.580202663565189e-16	4.559452340056583e-16	3.8467980566035305e-16	1.6066471394369643e-16	-1.0611725931102936e-16	-1.418978793754104e-16	1.342830017186177e-16	4.128486124820443e-16	4.2932792641578074e-16	2.546240279035783e-16	1.7676324121061592e-16	3.421104522910703e-16	5.448096886078707e-16	7.10220511314052e-16	5.981422895142528e-16	7.191838229862847e-16	7.375332166386247e-16	8.514048281423244e-16	8.120146449221576e-16
56	-1.0495286972090024e-15	-1.1720176423501731e-15	-1.148592993615265e-15	-1.0727696781929679e-15	-1.0516964734177943e-15	-1.2277752701041473e-15	-1.3834106701925115e-15	-1.1818988468334387e-15	-8.135631279356465e-16	-4.731161323557253e-16	-3.854155841478743e-16	-3.659155368854347e-16	-2.5658420595097217e-16	-1.2114367479286969e-17	4.104163810549664e-17	-2.4744250912902235e-16	-6.044933446538039e-16	-7.772838485668971e-16	-6.839069178038539e-16	-6.028217899843589e-16	-7.415662544996731e-16	-1.0996664684823164e-15	-1.256507200016394e-15	-1.3215297301997024e-15	-1.2758495773764605e-15	-1.2929471314302596e-15	-1.453372874903172e-15	-1.5362188377014754e-15	-1.446542684008089e-15	-1.2192518778665924e-15	-1.0067579486478762e-15	-9.110675605604905e-16	-8.798213244726573e-16	-9.000214239036519e-16	-1.0080358243779663e-15	-1.018994659338187e-15	-1.063240894776302e-15	-9.361220681274264e-16	-8.430817842302055e-16	-9.545907055802954e-16	-1.2415983036391777e-15	-1.535989622579513e-15	-1.4839913055356666e-15	-1.2843217159461174e-15	-8.774718164037811e-16	-8.854497239480375e-16	-8.591024776386899e-16	-8.488801347803002e-16	-7.628898095247546e-16
57	-1.2283550223451482e-15	-1.523397937883014e-15	-1.4152675193914213e-15	-1.1619141095773002e-15	-9.720106751383136e-16	-1.0945563882158714e-15	-1.1963580287865778e-15	-1.030197893944614e-15	-8.3004111253441955e-16	-8.606536937790758e-16	-1.2755413194933296e-15	-1.5780398546990747e-15	-1.6002671876432684e-15	-1.4641275351942444e-15	-1.599916602325808e-15	-2.1063339431707492e-15	-2.4806640248746204e-15	-2.2890446806418367e-15	-1.6524181429498857e-15	-1.0970224901857225e-15	-9.539300992371868e-16	-1.1138724102690941e-15	-1.1541482315632302e-15	-1.3734982266391373e-15	-1.529616022253028e-15	-1.6959182325490465e-15	-1.6995432501866408e-15	-1.5139196139060409e-15	-1.450634745019102e-15	-1.6384066625510692e-15	-1.8205278292861783e-15	-1.6472567112997876e-15	-1.1966822141781363e-15	-8.99771252074067e-16	-1.2427815340414837e-15	-1.6600620267674512e-15	-1.883506827203215e-15	-1.6156676988576993e-15	-1.1415047912898006e-15	-9.453688483999805e-16	-1.0151574784460913e-15	-1.2397380548586553e-15	-1.2513816115754015e-15	-1.1800593935758317e-15	-8.462429126405157e-16	-8.127242421943923e-16	-8.183774226014585e-16	-1.0135760014897862e-15	-1.0077993496074098e-15
58	-1.571247778283442e-15	-1.5834339288372601e-15	-1.4726659988707433e-15	-1.5004916201836273e-15	-1.3490292708961551e-15	-1.3786626769348363e-15	-1.4275660044062194e-15	-1.391003821647082e-15	-1.3151998548283592e-15	-1.1300496127052835e-15	-1.0193266096883681e-15	-8.474716324287005e-16	-9.084594008706014e-16	-1.0433014214717829e-15	-1.3354563847281387e-15	-1.6144432200260001e-15	-1.6553377915100498e-15	-1.5327951845215299e-15	-1.3950592441050335e-15	-1.3334175118896707e-15	-1.2906609666831087e-15	-1.2413887082601182e-15	-1.2287830602290222e-15	-1.4289608598538841e-15	-1.6797167230650348e-15	-1.6869131404452326e-15	-1.4877338923741508e-15	-1.3125564177585237e-15	-1.4115234244275174e-15	-1.6506568600060581e-15	-1.7639363042158528e-15	-1.6490730111888992e-15	-1.4673029390898749e-15	-1.4257486226955326e-15	-1.6095643624118336e-15	-1.6193901200968753e-15	-1.5679801287496165e-15	-1.4223948660026725e-15	-1.2400813735572767e-15	-1.154725483538773e-15	-1.1061798882784822e-15	-1.1543239731980923e-15	-1.1928511911513697e-15	-1.3960800312248485e-15	-1.4388962093098799e-15	-1.4959165906249923e-15	-1.3399562120391223e-15	-1.2553493020551224e-15	-1.214659115394491e-15
59	-1.609994362954615e-15	-1.6536165020501176e-15	-1.633894451982875e-15	-1.6781015803796414e-15	-1.670644890968148e-15	-1.6833381868910905e-15	-1.6603122699932297e-15	-1.5805448675190468e-15	-1.4761540375607423e-15	-1.37925741966525e-15	-1.4221068073752909e-15	-1.4343943144366824e-15	-1.5711115525320713e-15	-1.6852696959050936e-15	-1.9039421555161544e-15	-2.1227577621092955e-15	-2.13418706984025e-15	-1.961718093359382e-15	-1.7656376631824091e-15	-1.6907667302548735e-15	-1.714343513305454e-15	-1.676552534342891e-15	-1.6308892625831127e-15	-1.6207002105331253e-15	-1.732920632464571e-15	-1.7736169342916496e-15	-1.6874983385589065e-15	-1.524270975868303e-15	-1.5465397002668621e-15	-1.7047584875308439e-15	-1.8233035809606425e-15	-1.7737882671411049e-15	-1.6381152062340983e-15	-1.586918762199592e-15	-1.72523019597631e-15	-1.7680755678534136e-15	-1.6762046559514689e-15	-1.5874853968030725e-15	-1.4158573020321658e-15	-1.3393063008776174e-15	-1.29052579690252e-15	-1.3164236485119665e-15	-1.4330871648608283e-15	-1.7129298828449859e-15	-2.0604552921900936e-15	-2.2114337174619247e-15	-2.2331697428041718e-15	-2.160418364627422e-15	-1.981133606280851e-15
60	-1.0744994134490374e-15	-1.1416483644464295e-15	-1.1307801379680812e-15	-1.1756560175188465e-15	-9.768701394624412e-16	-9.642096011138227e-16	-9.663956409951556e-16	-9.942417716857986e-16	-9.79359284667135e-16	-8.775373637216927e-16	-8.079547587447381e-16	-6.132413197900676e-16	-5.750844081970518e-16	-6.442911664258918e-16	-8.929916248002295e-16	-1.1415153974332855e-15	-1.1972865466391516e-15	-1.0794145661370928e-15	-9.696586541609075e-16	-9.205827558669687e-16	-9.129439237105902e-16	-8.252438482157056e-16	-8.636631082904094e-16	-9.408785969022985e-16	-1.1020267048657535e-15	-1.1450571485552364e-15	-1.0328024109456716e-15	-8.954351772438432e-16	-8.881533522620835e-16	-9.06044788218606e-16	-8.608933715726015e-16	-7.083470991293686e-16	-5.978086558242759e-16	-6.166892617541839e-16	-7.706885973121206e-16	-7.982212665928862e-16	-6.552426115118307e-16	-5.881781697968513e-16	-4.899643877118103e-16	-4.55976237306082e-16	-3.737102717051218e-16	-3.2516319575342395e-16	-3.701685964587783e-16	-4.1968120197400123e-16	-5.614059540476352e-16	-4.389339892537602e-16	-4.3709329759005204e-16	-4.557298457152097e-16	-5.298605418450537e-16
61	-1.5635833227340077e-15	-1.5129743937063324e-15	-1.4368476035744125e-15	-1.6552151073549097e-15	-1.6310090559619025e-15	-1.6113706356260726e-15	-1.477099317052831e-15	-1.3602324072115625e-15	-1.2622180518023257e-15	-1.0986705457867788e-15	-9.88751245039338e-16	-9.263977474572134e-16	-1.0275554714792525e-15	-1.0989262338835188e-15	-1.1427527024675376e-15	-1.158567572549504e-15	-1.1325469731154566e-15	-1.0828040972921052e-15	-1.0430957702088307e-15	-1.0291631905387409e-15	-1.1201625784284926e-15	-1.2592886075934649e-15	-1.524884238796595e-15	-1.6073809162646152e-15	-1.7078429550057226e-15	-1.6559843144504041e-15	-1.4721741906481388e-15	-1.2158057188140168e-15	-9.483983522947377e-16	-7.570288335879741e-16	-7.253482764577855e-16	-7.957381533583342e-16	-8.341491698890303e-16	-7.772923748485176e-16	-7.246517836704234e-16	-5.869129816621855e-16	-6.263010103178159e-16	-6.729246688060789e-16	-6.309454013653131e-16	-5.515829732920687e-16	-5.708695446713436e-16	-7.521129140649501e-16	-1.018158625205648e-15	-1.1861343538830704e-15	-1.3877146495129961e-15	-1.4411389674520609e-15	-1.621670549461917e-15	-1.823978052827934e-15	-1.904874629367826e-15
62	-9.302701056894498e-16	-7.589561635693036e-16	-6.081700378396589e-16	-8.37768840501692e-16	-9.607290610956563e-16	-1.0367910223087709e-15	-8.833051061615985e-16	-6.24343826583782e-16	-5.072940949129254e-16	-4.751076240794447e-16	-5.19688370956219e-16	-4.1906526950486163e-16	-3.3612302258104123e-16	-2.493348814813912e-16	-2.7381050135526137e-16	-3.8321773564606225e-16	-4.906817110811134e-16	-5.447252728712816e-16	-5.610090006950416e-16	-5.1037732772400515e-16	-4.514032117880938e-16	-4.398495415134691e-16	-5.763816675503773e-16	-7.275626909849306e-16	-7.690946024220861e-16	-6.445941742834581e-16	-4.809383274900249e-16	-3.70171910280948e-16	-2.9764913150392123e-16	-1.670155374808297e-16	-1.0910941544573144e-16	-2.2863155775907523e-16	-4.154593078659506e-16	-4.3316732574803073e-16	-2.576150907151782e-16	8.452478455050161e-17	1.7704282847682397e-16	3.485876595769539e-17	-6.990538490451691e-17	-8.56797988579899e-17	-8.609282112588556e-17	-2.249301232099896e-16	-3.961683266481595e-16	-5.064108698777749e-16	-5.778544399574076e-16	-6.755952870801232e-16	-8.599191821723549e-16	-1.0481859731530501e-15	-1.1837887576159232e-15
63	-8.923755048400036e-16	-9.927027590447238e-16	-7.731531027385249e-16	-4.874780941019558e-16	-2.8374638817045425e-16	-3.312441170428648e-16	-4.57734952646195e-16	-4.442572084448918e-16	-4.92656602125394e-16	-6.038313507402059e-16	-8.5796582289813295e-16	-9.945614166671211e-16	-9.82344881357861e-16	-8.880502877250681e-16	-8.372162629831123e-16	-9.244881089748395e-16	-1.1011149168725463e-15	-1.191690520505586e-15	-1.1877630252805886e-15	-1.1390642735663576e-15	-1.0969487398609728e-15	-1.0865431686184814e-15	-9.469194154591211e-16	-9.185727565393924e-16	-9.103994740596457e-16	-9.980794151646348e-16	-1.1960416374967423e-15	-1.2895895604053587e-15	-1.2645989687594544e-15	-1.1470760279842395e-15	-1.1282749514655412e-15	-1.2232172853666638e-15	-1.3045225954669886e-15	-1.2866682518787063e-15	-1.257081173219376e-15	-1.2695230356491402e-15	-1.3269469065798318e-15	-1.4182835336120574e-15	-1.1965543102075892e-15	-9.830089654444213e-16	-8.830910686475626e-16	-1.0538288993423539e-15	-1.1296660801067887e-15	-1.111786863662936e-15	-6.780017356677331e-16	-4.789064090545967e-16	-1.6431826860968626e-16	-9.48485094009446e-17	-1.6660815725742209e-16
64	5.371666918032406e-16	4.934703542939557e-16	5.403200521114494e-16	6.198874679675685e-16	6.041903237131856e-16	5.177542571001139e-16	4.497707715432079e-16	4.733212877411795e-16	5.974439309772497e-16	7.403196767323123e-16	7.676572982009629e-16	6.480303228290117e-16	5.191771213018911e-16	4.874956875709528e-16	7.131846259891161e-16	9.976313828246123e-16	1.009358527467192e-15	7.433823425357024e-16	3.823839143433148e-16	2.1163296982634751e-16	1.81062997386153e-16	2.161861677728692e-16	1.5162788144408586e-16	2.579182992129607e-16	5.208217155625832e-16	7.377117684080425e-16	8.105242784416429e-16	6.98741325834744e-16	4.91174025124591e-16	3.67522561118424e-16	2.772387881338828e-16	2.304253274997417e-16	2.5370368456528473e-16	3.242181232434091e-16	4.571850072313585e-16	4.148934946438081e-16	4.1891660825263245e-16	2.6679555091026007e-16	1.1849797439599528e-16	-3.8060587850643164e-17	-3.388603150615625e-17	1.2390322937929718e-16	2.370820104023965e-16	2.510183662286475e-16	-1.5845467482215386e-16	-4.60809229575465e-16	-7.123174560300974e-16	-6.168148754924011e-16	-4.905171710012728e-16
65	-1.0285045261815703e-18	9.043613865017765e-17	1.8527608305494382e-16	1.9324481419654616e-16	1.1746976901139696e-16	6.290892290772115e-17	8.418329018950031e-17	1.9932505915954077e-16	3.25080258547907e-16	4.000524792414384e-16	3.2910583011060303e-16	1.5090772584804876e-16	1.1545532668304786e-17	-5.716557817101982e-17	5.265616744959515e-17	2.0940340793012876e-16	1.7974030059211846e-16	4.942505874641415e-18	-2.362478282667525e-16	-3.500327593171008e-16	-3.188380047161012e-16	-1.8247367252323692e-16	-8.24827858310905e-17	-2.2766267512421643e-18	2.7082810321951407e-17	2.496484032235395e-17	1.1984054878019589e-16	2.926740056250123e-16	3.312666857740516e-16	1.5154665799333872e-16	-1.853535958250952e-16	-3.795606598637171e-16	-3.096423815068938e-16	-1.4287738851919832e-16	-3.7363160078170405e-17	-1.7372604610209303e-16	-3.1015951224763643e-16	-5.320199175598912e-16	-6.849214983143486e-16	-7.24365001697158e-16	-5.809467577346984e-16	-3.271512761311558e-16	-2.618340417909913e-16	-4.1845537464811744e-16	-7.83956854275059e-16	-9.266323490548454e-16	-9.15316099160767e-16	-7.695879213310958e-16	-6.996779389512807e-16
66	9.535228729214673e-16	9.836601064633311e-16	1.0917687141484099e-15	1.1690887016671073e-15	1.1185783831729293e-15	1.0068341371380176e-15	8.26725091317775e-16	5.438325833843272e-16	4.037917703844336e-16	4.456440203544655e-16	7.246896121757095e-16	9.507236402718489e-16	1.0172054351279273e-15	1.0020136519746737e-15	1.0989376326725192e-15	1.35990217819529e-15	1.5547338937058922e-15	1.5124643460210459e-15	1.3087201110171776e-15	1.1991515527745042e-15	1.277574258473559e-15	1.4656166113694248e-15	1.413614238748472e-15	1.3478949562812485e-15	1.282663444220386e-15	1.4902935684776605e-15	1.804917973970217e-15	2.020302336382613e-15	2.0314728814120576e-15	1.908954349621224e-15	1.8954111504139358e-15	2.040183416191876e-15	2.202077765567715e-15	2.2283853324632954e-15	2.1934612180304653e-15	2.181768681217732e-15	2.1373793052503215e-15	2.2219115034516668e-15	2.08928789664748e-15	1.9319949793076467e-15	1.8381971808678905e-15	1.93522294363783e-15	1.915494016960221e-15	1.849165525139414e-15	1.4902354361529168e-15	1.417875150359416e-15	1.3187225750704879e-15	1.3918040529869616e-15	1.2871833166301088e-15
67	1.3285279766706156e-15	1.6980663500944875e-15	1.8932376628333415e-15	1.9789660311727445e-15	1.8035686997488595e-15	1.5955510820094633e-15	1.3783552533817138e-15	1.1908806040328465e-15	1.1171076758723576e-15	1.1336486295680636e-15	1.2542749773297404e-15	1.4412032585164499e-15	1.5375699056180931e-15	1.4262961693319072e-15	1.107104910781522e-15	7.408123760418337e-16	4.948482089845034e-16	4.887235129996737e-16	5.961117988524362e-16	6.367479714998287e-16	5.148775735494446e-16	4.0118626013994885e-16	3.917598198247362e-16	6.246473170319589e-16	9.210663012686864e-16	1.1069504487171906e-15	1.1942568284896836e-15	1.2752539182673797e-15	1.3422374603147545e-15	1.4597469096655085e-15	1.5025249347508417e-15	1.4540179428870632e-15	1.3305081940209346e-15	1.1976841645911403e-15	1.0747923990057718e-15	9.92859013197905e-16	9.971005174444152e-16	1.0927273687970512e-15	1.2013413275431801e-15	1.2013245234565194e-15	1.0866832147516153e-15	1.0039373755492306e-15	9.931898406648842e-16	1.0804999698935301e-15	8.598199223400364e-16	5.947191643580942e-16	2.5697735303359333e-16	1.937458479556739e-16	2.552389400581549e-16
68	6.836433620935067e-16	9.343285407152373e-16	9.945387222319175e-16	1.1058468188776832e-15	1.2130693947160453e-15	1.2582126899064142e-15	1.1144029990271631e-15	9.07614934372424e-16	7.703738870871568e-16	7.689126600099335e-16	7.774257153321722e-16	7.549361180390998e-16	6.289195057985657e-16	4.474143991750199e-16	2.5294557178072097e-16	9.590472709533129e-17	6.256972380427132e-17	1.978116624635978e-16	3.6848812645935145e-16	3.925074475748874e-16	2.3134671410806264e-16	7.998603348179206e-17	1.7721180365742303e-16	3.522884567910611e-16	5.476826978767706e-16	6.044693276741587e-16	6.58429221468693e-16	7.962084638643798e-16	8.366575515482185e-16	7.803218789745986e-16	6.243488929121338e-16	5.274996960068724e-16	5.117847514796379e-16	4.2884728168495794e-16	1.8009440445571467e-16	-8.066824672928555e-17	-1.1504598869957532e-16	7.918292679099658e-17	2.9514460108107797e-16	2.785797698697742e-16	1.258065434751652e-16	1.9719625871074645e-17	1.188737353435044e-16	2.2240081084921643e-16	2.156298992841498e-16	1.5395317609853177e-17	-6.305011934302875e-17	3.987590856703776e-17	1.0523365317299947e-16
69	1.1039908632513214e-15	7.669081268547965e-16	5.669900688998956e-16	7.215278231434543e-16	8.841258960340142e-16	8.612596458125153e-16	5.346461648311532e-16	2.8642422773240987e-16	3.440593339812817e-16	5.10121817088179e-16	5.518576248083545e-16	4.670755186986652e-16	5.492496466780142e-16	8.044227502063687e-16	9.868891103081949e-16	8.9652894419247e-16	6.780340882090964e-16	5.817878706207313e-16	6.504005076789476e-16	6.865878349162438e-16	6.007910654147339e-16	4.679442625044317e-16	4.237191600711625e-16	3.494799776451194e-16	2.921985947225757e-16	3.001115318782793e-16	4.508646479865552e-16	6.279018206844134e-16	6.400843556654791e-16	3.9708211576319763e-16	1.137949297075149e-16	-3.2121592475975625e-17	3.860586609925671e-18	9.865297742668068e-17	1.8046303943360884e-16	2.215759018867479e-16	2.996251956606392e-16	4.011196562305157e-16	4.0425243837920946e-16	2.961009132739759e-16	1.2887527244087448e-16	4.2548975019718794e-17	1.6869703261826144e-16	4.634869792597724e-16	8.163072352511221e-16	8.97251118014403e-16	9.294893215331622e-16	1.0563303338284768e-15	1.2774015938530163e-15
70	2.0975694023936663e-15	2.2933530903782394e-15	2.4307879405089602e-15	2.5034060351564695e-15	2.3649448531706178e-15	2.1361696717296054e-15	1.8010764863458696e-15	1.4346036455674494e-15	1.2422206248554755e-15	1.3212475725311513e-15	1.5898295888130504e-15	1.851263655844668e-15	1.9249088593618843e-15	1.862367595577947e-15	1.848358039819631e-15	1.9120088783557657e-15	1.9032669435692004e-15	1.8546019100977267e-15	1.7609547169205393e-15	1.7037872897608847e-15	1.6135201803177415e-15	1.5287479643734885e-15	1.4244863559221806e-15	1.493176077322447e-15	1.7169857427859673e-15	2.003021322583956e-15	2.226362228675291e-15	2.298713684233164e-15	2.1775009291294472e-15	2.047670039948461e-15	1.988900138488248e-15	1.9821119486035306e-15	1.8920655653705374e-15	1.7097688981169462e-15	1.6166509870936932e-15	1.750783647018732e-15	2.0779730533996438e-15	2.3612038295191556e-15	2.325453003731071e-15	2.0423856746334282e-15	1.796543614789884e-15	1.7153814859712223e-15	1.7115757342356532e-15	1.6678066562422047e-15	1.296130831329679e-15	9.36418258747369e-16	5.742868997383112e-16	5.824989598891593e-16	7.543278113776941e-16
71	7.570926396714682e-16	6.303858165328209e-16	4.619120929408041e-16	4.774524459812534e-16	5.351341918261963e-16	5.960130339682884e-16	5.990824762347334e-16	5.96192416725606e-16	5.978813736865077e-16	5.754277527155793e-16	5.735361355645397e-16	5.986800357857162e-16	6.878875226541909e-16	7.88507513135262e-16	9.01201096677639e-16	1.0097034501134285e-15	1.0875238256470299e-15	1.1149767565333427e-15	1.0621961514742279e-15	9.325836027336576e-16	7.513805003187119e-16	5.638256743069474e-16	4.671293269105662e-16	4.576531914227952e-16	5.495949903903237e-16	6.016344208497412e-16	6.335005705303649e-16	6.260811747191999e-16	6.498094444340446e-16	6.412578728526191e-16	5.636484205454855e-16	4.446889655271601e-16	3.7299586092050986e-16	3.9335805472499e-16	4.494500788899043e-16	2.603399077246596e-16	1.7300454051969404e-16	4.6582982399389496e-17	1.9417624288756994e-16	3.6625239201421694e-16	4.50343385196234e-16	4.217701495889878e-16	4.4379166369096096e-16	6.705521328520667e-16	9.582426285553745e-16	9.682955941095448e-16	9.150357969332158e-16	9.906306970416787e-16	1.1379682689154379e-15
72	-1.044541234325848e-15	-1.28401856169352e-15	-1.3175826291871961e-15	-1.2750773622450422e-15	-1.1675522742898082e-15	-1.2410049787862706e-15	-1.374684875727744e-15	-1.2675515944214863e-15	-9.712129952774003e-16	-6.856612876851913e-16	-7.204063710733247e-16	-9.176919407582444e-16	-9.47992335293538e-16	-7.256129596332853e-16	-5.633099143070286e-16	-7.13639632224829e-16	-1.0084525621928201e-15	-1.059402939427455e-15	-8.16045841105749e-16	-5.687094328801949e-16	-6.045186661273155e-16	-8.813013651501058e-16	-1.0537942613609006e-15	-1.0538670246615937e-15	-8.790005668817274e-16	-7.294956766149796e-16	-6.472287145924591e-16	-5.647425663307611e-16	-4.683392135701109e-16	-4.488307584151051e-16	-5.748789547857411e-16	-7.566306816906774e-16	-7.664996477512184e-16	-5.783819289856396e-16	-4.270824476420812e-16	-3.7931782112370753e-16	-6.464712062874821e-16	-7.348480912923303e-16	-6.873643132895446e-16	-5.67415622976172e-16	-6.246756473386229e-16	-8.535936844395699e-16	-1.0138450359473437e-15	-1.0735124402605131e-15	-1.0236838390238335e-15	-1.1894831569353882e-15	-1.3386504418163275e-15	-1.4989344245855716e-15	-1.4477880317399723e-15
73	-1.9304671473908186e-15	-1.8227325647151043e-15	-1.5841482642830874e-15	-1.6446532605937506e-15	-1.6957414418543706e-15	-1.780260028664394e-15	-1.657422228378132e-15	-1.3500489767578662e-15	-1.0385612004590585e-15	-8.630424182574136e-16	-9.189021269500896e-16	-1.0436342709308507e-15	-1.2568040008593777e-15	-1.3435192759439043e-15	-1.4108388740937273e-15	-1.4483056409832542e-15	-1.4187114122869903e-15	-1.3272267501214892e-15	-1.3286371545935581e-15	-1.4232544155318086e-15	-1.499397082129299e-15	-1.3969053643903088e-15	-1.202765209715458e-15	-1.1161188334068038e-15	-1.2535259795246667e-15	-1.3805606108588265e-15	-1.3099580129885452e-15	-1.05413826557103e-15	-8.954264465854377e-16	-9.046729449005712e-16	-9.996285333167764e-16	-1.0629246092143238e-15	-1.0885956753076676e-15	-1.1298403591537492e-15	-1.178616975345947e-15	-9.647130687387083e-16	-7.987498191830893e-16	-7.224489943278822e-16	-7.576723666742365e-16	-8.237573175026634e-16	-8.165519576045271e-16	-7.799709374100623e-16	-8.366059297411815e-16	-1.1193711876968903e-15	-1.4601535710920878e-15	-1.6503401583995788e-15	-1.590190691543385e-15	-1.430730358075095e-15	-1.2742661755076817e-15
74	-8.262543515665196e-16	-6.478768525402749e-16	-5.100326611003275e-16	-7.421037465150765e-16	-6.627365072684531e-16	-5.900642909193672e-16	-4.2706285045115306e-16	-3.4051966433642097e-16	-4.192077725349954e-16	-3.8304135107270224e-16	-1.595630015830842e-16	2.7664704965659786e-16	3.6339810421185853e-16	1.6157433596523077e-16	-1.9455643866007755e-16	-3.25122927082415e-16	-1.1473593368625707e-16	6.676116645890888e-17	-7.251641425942833e-17	-4.0624794470107996e-16	-5.864825141204506e-16	-4.950408918595194e-16	-4.619276094169091e-16	-6.152531413132385e-16	-1.0157982692516218e-15	-1.1447941691188306e-15	-9.141157856381675e-16	-5.615929733650705e-16	-3.635749730340475e-16	-3.296143480701559e-16	-3.6130143631816563e-16	-3.656353757077983e-16	-3.6578610570596196e-16	-3.928208599216022e-16	-4.42791315837141e-16	-3.7234564165178764e-16	-3.290052170361822e-16	-3.9808097448792773e-16	-3.561827218410586e-16	-1.9952873316287345e-16	4.696381770706575e-17	6.088718280990903e-17	-2.1359210315797658e-16	-6.155884130534338e-16	-7.250366574579087e-16	-4.647394827607809e-16	-1.4548867520554147e-16	-1.6760202133795386e-16	-4.868418121247268e-16
75	-9.32315082723685e-16	-7.047678109622838e-16	-4.690666016603253e-16	-5.468967740799906e-16	-5.973730348967186e-16	-8.562938476586732e-16	-9.861927232958944e-16	-9.497975205455125e-16	-7.272398299736214e-16	-3.031000499628438e-16	2.162795901063012e-16	6.4891749410332435e-16	6.531004219618838e-16	4.3587881547011565e-16	1.413238092398423e-16	-2.0216838217080953e-18	4.560110796703127e-17	-2.032639631908999e-17	-1.9595644977814828e-16	-3.4234184069479917e-16	-3.654142833362971e-16	-4.3233918362420917e-16	-7.351253311487021e-16	-1.0503029573466312e-15	-1.2866902069844407e-15	-1.1999848230462958e-15	-1.0084645237052104e-15	-9.594624075116199e-16	-8.809729822526624e-16	-6.915842845572871e-16	-4.3294658070292313e-16	-3.370272412875724e-16	-4.867363493600263e-16	-7.732557591719279e-16	-1.0213637920028214e-15	-1.0155275822343793e-15	-9.302416208224634e-16	-7.182509976633308e-16	-5.280027880788838e-16	-4.654088837058706e-16	-5.80645761531814e-16	-8.088410034052584e-16	-9.719314829025697e-16	-9.475303425791036e-16	-8.082309270419726e-16	-5.669346831340823e-16	-4.863669997572695e-16	-6.14070378512523e-16	-8.261261658371596e-16
76	-1.7343749192321127e-17	-1.74488917422244e-16	-3.738759140578896e-16	-1.9821014941232228e-16	-6.681640339925066e-16	-5.52351884848753e-16	-2.766823364011322e-16	2.0280027802710018e-16	6.058000334812032e-16	9.906465065276336e-16	1.0417478720816771e-15	1.0361928548727268e-15	8.921716065259794e-16	8.656996045999997e-16	8.640246832714688e-16	8.535978610011002e-16	7.736388195740176e-16	6.015685352573983e-16	4.4406392406654518e-16	3.867587406729558e-16	4.459338486756841e-16	5.593037903674211e-16	5.270145046196013e-16	4.383350783747271e-16	2.2208566109731717e-16	2.464300187699792e-16	3.1315006821994405e-16	5.921218996660407e-16	6.515992087005359e-16	6.016294562463175e-16	5.616631838513318e-16	6.770867455380288e-16	9.301107881112119e-16	1.1968125667778161e-15	9.513124325269927e-16	1.194128254336672e-15	1.0063614533841916e-15	9.342628431387675e-16	6.512731147986101e-16	3.4910240072167634e-16	4.676741501175207e-17	-6.316725784759327e-17	-1.9518472871227488e-17	8.797585324888688e-17	1.7312127005859347e-16	1.3660249051013785e-16	1.0830887817615318e-16	8.230195284743964e-17	7.982683687708338e-17
77	-9.061097438135815e-16	-7.97636183817295e-16	-6.785325108313674e-16	-7.627998139430686e-16	-6.542390167795059e-16	-5.051137138439387e-16	-3.097609595380582e-16	-2.3675229360815e-16	-2.901071662874122e-16	-2.972281087494117e-16	-2.6679762535108353e-16	-1.7476549995621425e-16	-3.549068085455679e-16	-5.917825882237794e-16	-7.993163094209674e-16	-8.249704710277651e-16	-6.581029944416191e-16	-4.913032749313397e-16	-4.56037824841135e-16	-5.144948556112409e-16	-5.719329329683927e-16	-5.442541520668511e-16	-5.7966653948324e-16	-6.657847789766056e-16	-8.59184373143387e-16	-9.076724358062115e-16	-7.63896286049651e-16	-5.207035280027752e-16	-4.2910339040232857e-16	-4.429657758764558e-16	-4.633578924039386e-16	-3.7635444373815957e-16	-2.529596143268754e-16	-1.9756309022229704e-16	-2.563705116976272e-16	-2.459965529356041e-16	-1.4091269591341163e-16	-1.2493402697202073e-16	-5.145919547293675e-17	-1.854477488036691e-17	4.347071675071964e-17	7.24871820163115e-18	-1.587035521240249e-16	-4.1017459176965234e-16	-5.834401676179769e-16	-4.792562914969512e-16	-3.4238171549280924e-16	-2.699340371229576e-16	-3.0531683670461066e-16
78	-1.9332050847166698e-15	-1.833483543962745e-15	-1.6163097216513502e-15	-1.4161150500291578e-15	-1.2483218984460537e-15	-1.4984911335345956e-15	-1.7184812443367037e-15	-1.656236159712117e-15	-1.5744527130271712e-15	-1.3450372098621219e-15	-1.0896196029797748e-15	-5.253314481134498e-16	-2.110754835053911e-16	-1.2425961541986463e-16	-5.055584791685347e-16	-1.016966179457072e-15	-1.2029408269247842e-15	-1.0676125548450568e-15	-8.827987182933694e-16	-9.817663527654062e-16	-1.3475746810559748e-15	-1.834833253712207e-15	-1.9585792087733494e-15	-2.0737664039855565e-15	-2.1742747527218167e-15	-2.378125060799579e-15	-2.708301553947871e-15	-2.8726953149113545e-15	-2.7737754575054734e-15	-2.5415256731999457e-15	-2.3366823416626146e-15	-2.169225250709298e-15	-1.9544798605184995e-15	-1.8993268095846626e-15	-2.196825188895109e-15	-2.618673424086554e-15	-2.8436158865466713e-15	-2.573656890570362e-15	-2.0446294770504684e-15	-1.8766083498826982e-15	-2.049631184644425e-15	-2.2614200961234724e-15	-1.960653363105177e-15	-1.6492323581059382e-15	-1.1154686739500961e-15	-1.145134813935189e-15	-9.373274779163849e-16	-7.507200250050778e-16	-6.256549062162327e-16
79	-1.2547132215425851e-16	1.6609203182655522e-16	2.6639728706615145e-16	1.4009197859561564e-16	-1.5861898837852617e-17	-4.939216283912445e-16	-8.766697419146926e-16	-1.0499175643260153e-15	-1.0757803739053524e-15	-9.746737740502326e-16	-7.962398720142954e-16	-3.2124818223774987e-16	1.716074644683577e-16	5.132406216061612e-16	4.616237953857513e-16	2.0787062997335935e-16	4.766519341795501e-17	2.6863493763154098e-17	-6.657597165489192e-18	-1.4972860784245034e-16	-3.1036311921984083e-16	-3.8074315808346517e-16	-2.783524311653813e-16	-2.0165697991869268e-16	-1.529781972878683e-16	-2.5914049540460554e-16	-5.327249908513575e-16	-8.914145334837393e-16	-1.0503830571441269e-15	-7.818985905658477e-16	-2.256152309855114e-16	2.513522280211512e-16	4.3604752912919253e-16	3.5332636235389663e-16	1.0225243377627491e-16	-6.720214333157085e-17	-1.5278738005430446e-16	-1.63803733035118e-16	4.8332901347715075e-17	2.659445528809029e-16	3.541857707733935e-16	2.6916891296493375e-16	2.013055069151448e-16	2.0077692427371494e-16	2.5873804623007125e-16	2.1538508816179332e-16	6.272776453002325e-17	-8.491068093220002e-17	-1.5339715614351473e-16
80	5.1166858598288754e-17	4.9142663579583996e-17	5.417211453872234e-17	-2.311825393864542e-16	-5.232947007584921e-16	-6.148804919717864e-16	-3.6769309570231853e-16	-2.4222525296442093e-17	2.0444424652591598e-16	3.324927174926474e-16	4.531972508130292e-16	5.630690657403128e-16	5.172857302631557e-16	3.075772853429376e-16	7.354139452465889e-17	7.364512023397017e-18	1.0986636142359221e-16	2.3723777033701537e-16	2.7116724781677013e-16	3.1918605337729136e-16	4.901179341867034e-16	7.71336980778204e-16	7.497320719387802e-16	5.828487876002575e-16	3.045149595366499e-16	3.2437485184750257e-16	6.370579389911283e-16	8.943716560878604e-16	8.346300835395973e-16	6.017103825116316e-16	5.24977660841305e-16	7.390440699151097e-16	9.85300389149244e-16	1.001940227770939e-15	8.870142957921718e-16	8.431120816837719e-16	1.02144321522566e-15	1.085848636439128e-15	9.396624565665154e-16	6.741099662819588e-16	5.064447805585808e-16	4.83572656111625e-16	4.467669234276695e-16	4.1671100679583775e-16	2.2828864183813446e-16	2.722927887170943e-16	2.358399915011892e-16	2.381078133164e-16	1.6404949370320193e-16
81	4.233737589599303e-16	1.223433050445081e-16	-8.951363564747508e-17	-3.4307503810552e-16	-5.781443518345033e-16	-7.039198525765023e-16	-6.574286063170892e-16	-5.136623577025733e-16	-3.9533709471880956e-16	-3.919577348921545e-16	-3.625624608859749e-16	-2.3440010471336917e-16	5.644126294666046e-17	1.6849802845196e-16	-8.203947365393227e-18	-3.088165924160729e-16	-4.567082554900591e-16	-3.0802278250764467e-16	-9.054470509762349e-17	1.89052076674255e-18	-1.1459270222596471e-17	5.536498043755536e-18	4.305529898247002e-17	5.976932327089643e-17	4.6213477717867e-17	1.4164737729008733e-17	-1.559119659466251e-17	-9.633804391330267e-17	-1.575972535491206e-16	-1.984883487482711e-16	-1.8185351975355763e-16	-1.7720524831670093e-16	-2.5778205636022664e-16	-3.579651824043281e-16	-3.9182506029188593e-16	-3.020249078460111e-16	-2.2938589628831193e-16	-2.062188135432226e-16	-1.862439570680058e-16	-7.278903823051335e-17	1.4525216090587935e-16	3.663368998192246e-16	4.1017163716412415e-16	2.5834346019240647e-16	4.492700689685582e-17	6.57314563800758e-17	2.0195082994862246e-16	2.6723316705222764e-16	2.1944862767706264e-16
82	8.437741370618929e-16	7.537885082778658e-16	7.031608718204993e-16	7.806507621553612e-16	6.450604985759998e-16	4.0022566929950654e-16	3.108194166566877e-17	-3.3437271756490536e-16	-4.581071294599034e-16	-3.938116342087987e-16	-1.766519321196472e-16	-4.093298413479292e-18	1.0314167430831556e-16	2.8330857860825074e-16	5.796577653511193e-16	8.621830639421807e-16	8.973953748072328e-16	7.357830213215668e-16	5.96945246498623e-16	6.48023778440731e-16	7.614332959616611e-16	7.231787036165225e-16	4.0651220488538893e-16	1.4415443108069482e-16	1.022871514750777e-16	3.1816801540340864e-16	6.296357230726767e-16	7.844941946023937e-16	7.103681997560235e-16	5.642312848903643e-16	5.354979142562606e-16	6.276897587342384e-16	6.504447535947337e-16	4.996734682609946e-16	3.2950254051980665e-16	2.2404143778740034e-16	4.876449911673736e-16	6.828672562518418e-16	7.384902889611597e-16	6.258240360183175e-16	5.952087312196205e-16	7.893018264346964e-16	9.521454097422996e-16	1.075648864143059e-15	9.570528724990125e-16	1.1089757840176186e-15	1.3179837366028264e-15	1.697681648781479e-15	1.7637285774097082e-15
83	1.0439058806716567e-15	1.030767445762662e-15	8.908150052607123e-16	7.622119839089052e-16	7.057225847832856e-16	8.128673342432124e-16	8.841801454939496e-16	7.489152468119027e-16	5.134569239307913e-16	3.212394879655981e-16	4.1793996799474674e-16	6.09742982923161e-16	7.854988209573066e-16	8.532862572923005e-16	9.650031002268187e-16	1.2138422971469512e-15	1.4252254451163056e-15	1.372039516669316e-15	1.0984155368410308e-15	8.666763193989473e-16	8.685202817236783e-16	9.785488129328325e-16	8.765095753269839e-16	7.471970879890901e-16	6.966739347771513e-16	9.018017492974417e-16	1.1941037804249277e-15	1.2233975678030448e-15	1.0437238393142815e-15	8.546877507589788e-16	9.028104598069504e-16	1.0864402115383448e-15	1.1178071610056267e-15	9.410269273892388e-16	7.878844616089438e-16	6.478660609750322e-16	7.54469893934579e-16	7.988814035745694e-16	8.415489143399169e-16	8.909344852545033e-16	9.271643627032126e-16	9.519740637799576e-16	9.184993152367521e-16	1.0135902651753779e-15	1.174441385825685e-15	1.4926131504687098e-15	1.710843284997961e-15	1.8607072606101712e-15	1.7832610021077104e-15
84	-1.9561236107916434e-16	-3.9261446769612726e-16	-3.881040414335428e-16	-1.5333987358752847e-16	-5.649406819888632e-17	-1.841669700313845e-16	-5.013344834177338e-16	-7.20921305369511e-16	-7.723623093330318e-16	-7.808679519164714e-16	-8.004777266604911e-16	-8.301705109835048e-16	-7.9003145819952465e-16	-6.182792773616574e-16	-3.558802277627002e-16	-1.22770899423942e-16	-4.127956216868894e-17	-8.745001841025473e-17	-1.8686524888754242e-16	-2.870909567352347e-16	-3.803804491367734e-16	-5.08515214347216e-16	-5.676539368018396e-16	-6.337232327780866e-16	-6.171765979695178e-16	-6.265778996019186e-16	-5.902024247394027e-16	-5.181123680406288e-16	-4.153232027269089e-16	-3.41449365522986e-16	-2.914634594989945e-16	-2.468175315006985e-16	-1.646640138081355e-16	-1.0000960529828513e-16	-8.596915103625718e-17	-2.791418982894971e-16	-3.612974349273013e-16	-4.510806708794116e-16	-3.643666183808636e-16	-2.9005541270506785e-16	-2.1609512209007804e-16	-1.484482325501395e-16	-2.428640940130182e-18	2.1148777528403811e-16	5.142512102565789e-16	6.037392511333395e-16	7.754101545097345e-16	1.0814555774558745e-15	1.2748707733892456e-15
85	4.467125589114893e-16	4.0633610783332915e-16	3.4946366609831466e-16	3.333681173968795e-16	2.0637582952045745e-16	2.273169602390527e-16	2.3330991849095894e-16	1.8277055596829273e-16	8.946150083779208e-17	-1.6684653839995586e-17	3.8520661240950526e-17	1.4149148427444039e-16	3.511776238278565e-16	4.790385321244286e-16	5.845097105306925e-16	6.68466377013686e-16	6.79494252436089e-16	5.837157778298473e-16	3.95685299164656e-16	1.9583967602973335e-16	7.593019403547398e-17	4.0694534915328014e-17	2.5646125628485227e-17	1.1768572418858579e-17	2.8065084779296696e-17	1.06415876639145e-16	2.320657932761258e-16	2.8453736986146426e-16	2.5804709091686163e-16	9.456282142189591e-17	-6.183332471286922e-17	-1.4127621623497993e-16	-1.1096400737857006e-16	-2.940851854454582e-17	4.047112474594939e-17	-3.813021787243906e-17	-1.7543332078414454e-16	-1.9283832369230796e-16	-1.5380943742442077e-16	-7.32511878014491e-17	-7.784287663834597e-17	-1.221455872297514e-16	-8.093205849902197e-17	1.690424257241054e-16	4.732485417196663e-16	5.53560071723499e-16	5.616008926704089e-16	6.425621461466612e-16	8.641375708048983e-16
86	4.615130725528246e-16	3.855682898611187e-16	2.2187541579599352e-16	2.2826398018767505e-16	3.4531937176226204e-16	3.79622774223344e-16	3.491544833251402e-16	3.2010291745014047e-16	3.858430669678297e-16	4.3365537295048797e-16	4.2410390316162126e-16	3.1841021148499574e-16	2.703044063689893e-16	3.4656448963570915e-16	5.442645872490069e-16	6.977193725009121e-16	7.108191688877795e-16	6.045501738415148e-16	4.728283513739398e-16	3.6532564593422495e-16	2.5071359015382874e-16	1.6690554214712134e-16	1.1741961949579683e-16	2.2196472025149603e-16	3.2159391797014665e-16	2.986437133655826e-16	2.3245390035270666e-16	1.8840537951820654e-16	2.455455746725324e-16	3.1785061078086823e-16	2.8318781256341073e-16	1.748143660123395e-16	9.331747079471807e-17	5.883056932906753e-17	1.4752495936545493e-16	-1.3743425373495316e-16	-1.6130172207172856e-16	-2.213549488174788e-16	-2.492450292717674e-17	1.5171720522228181e-16	2.32272274375211e-16	1.7914092845642802e-16	1.0928547965196581e-16	2.492452199094063e-16	3.283003478770865e-16	3.632786631458053e-16	2.9652674506011416e-16	3.925098448139074e-16	5.15676328208524e-16
87	2.596360824911234e-16	3.0696938619129573e-16	1.2097187382363406e-16	-4.609864471170328e-17	-1.132950092106137e-16	7.107020117551837e-17	2.808237849835733e-16	2.664411577123235e-16	1.2653529826235978e-16	5.777702722718591e-17	1.8356761124156555e-16	3.3714964562748164e-16	3.1320053292678084e-16	1.5718598413216591e-16	1.9409330920964342e-16	5.946644234880794e-16	1.0765738810997856e-15	1.2089950508079056e-15	8.969712624353832e-16	5.126537719909819e-16	3.917864736696863e-16	5.259149963281648e-16	4.879979000288743e-16	3.8019310006662927e-16	3.3689389697066736e-16	5.317287394657696e-16	7.717100948154947e-16	7.180653189135558e-16	3.984873840140938e-16	1.6780464964270112e-16	2.2838061862233905e-16	4.465546277386225e-16	5.359269658822606e-16	4.505705932708346e-16	3.8752858939023524e-16	2.7922893013822376e-16	3.6980262703895333e-16	3.1633755639823907e-16	3.8627727428720056e-16	5.153621165142515e-16	6.653266527212228e-16	7.191294594076112e-16	6.377231901315339e-16	6.620195806981241e-16	6.062376038972781e-16	7.677168822865856e-16	8.08578559171006e-16	9.627377827352103e-16	1.0209723872072504e-15
88	-1.196672885828332e-15	-1.118191024859726e-15	-9.931052876624688e-16	-1.1958067006676682e-15	-1.3516210400944506e-15	-1.4149842160847902e-15	-1.218453169770497e-15	-9.863392965179296e-16	-9.472376717668617e-16	-1.0546076894560601e-15	-1.1754131115831753e-15	-1.1932322239896601e-15	-1.240764485241305e-15	-1.3120959664684645e-15	-1.4074419771299579e-15	-1.4198654699462768e-15	-1.3636468367391777e-15	-1.2386675322781854e-15	-1.155322223657548e-15	-1.0890971123876538e-15	-1.0447557727287567e-15	-9.846806037274332e-16	-9.934668849382244e-16	-9.59470311822933e-16	-9.224391630073993e-16	-7.958154795811745e-16	-6.414402836053993e-16	-5.138422939575321e-16	-4.678109310626896e-16	-4.892152046265348e-16	-5.877293422898613e-16	-7.194911557240823e-16	-7.875406369279028e-16	-7.192230147807697e-16	-5.942067930876724e-16	-3.505429308535757e-16	-3.1367635206906936e-16	-3.5798957003113383e-16	-4.130082323570029e-16	-4.55864387008753e-16	-5.209878190213757e-16	-6.26815278520764e-16	-7.156260223275711e-16	-7.473496380381623e-16	-9.258689998879464e-16	-1.1499682338173768e-15	-1.3995959155062454e-15	-1.4298184696202874e-15	-1.1794590172175365e-15
89	-9.57651238266348e-16	-9.297323040402955e-16	-8.813666196735994e-16	-9.229602384210672e-16	-8.222912656012361e-16	-8.135473159900304e-16	-8.348715691611264e-16	-8.595605069190972e-16	-8.353539249716758e-16	-7.412376546506134e-16	-6.844658449398801e-16	-6.976794322644204e-16	-9.00256396729598e-16	-1.1368342825108413e-15	-1.318018576796348e-15	-1.2751716966806682e-15	-1.0301257671121727e-15	-7.211054845121146e-16	-6.063689366564548e-16	-6.597218199464576e-16	-7.480279235942242e-16	-7.387998604400467e-16	-7.799866180587789e-16	-8.328171950334822e-16	-8.534868845138082e-16	-6.27190342010829e-16	-2.8251668392875017e-16	-6.301590883820096e-17	-1.0853088184153159e-16	-3.371727119537067e-16	-5.981916457223149e-16	-8.072959525104333e-16	-9.276254646459258e-16	-9.003197193143334e-16	-7.243316131694902e-16	-3.612420437273795e-16	-1.4094782707803598e-16	-4.697940985539443e-17	-6.915062634115036e-17	-9.99193458989146e-17	-9.1033574953314e-17	-9.584970105539118e-17	-2.042769284860743e-16	-4.3189158662841575e-16	-7.622465695819081e-16	-9.095137534301975e-16	-9.057230018101578e-16	-7.404595972874607e-16	-5.297356273945398e-16
90	-1.2765865569248134e-15	-1.4186171731725849e-15	-1.3817129248965044e-15	-1.4543250317369337e-15	-1.4879614978663128e-15	-1.6239731725969838e-15	-1.5949772768820488e-15	-1.2429311971255777e-15	-8.578921915281663e-16	-6.532413750381362e-16	-7.614939415560339e-16	-8.69457676014745e-16	-8.006637598986026e-16	-6.683402437777108e-16	-7.808315496471561e-16	-1.1574599178448924e-15	-1.4817489904870595e-15	-1.428667989716582e-15	-1.1311152882870461e-15	-8.674471869400797e-16	-7.946778638599274e-16	-8.320496856739081e-16	-8.830785162087054e-16	-1.0071940302382429e-15	-1.1615292269220132e-15	-1.199871572113699e-15	-1.0230041088385925e-15	-7.159856108687959e-16	-5.296805735161743e-16	-5.710796470648442e-16	-8.033084467757638e-16	-1.0343587198588658e-15	-1.115396585344137e-15	-1.060299694970495e-15	-1.0044019869679448e-15	-8.466850531732496e-16	-7.817637155081743e-16	-7.13419583918522e-16	-6.645729466366444e-16	-6.870752129557594e-16	-7.786353115674968e-16	-9.346395156216252e-16	-1.0121366789331014e-15	-1.0959704889674328e-15	-1.1484875105204205e-15	-1.2961212216293125e-15	-1.360912021667626e-15	-1.3919100859975783e-15	-1.3000093847245565e-15
91	3.796523464434063e-16	4.446623326380184e-16	5.292122419818237e-16	3.587542479362273e-16	2.466171432482455e-16	2.285925242906884e-16	3.226536243567066e-16	4.420508840137899e-16	4.322937407098388e-16	4.054196247831777e-16	4.2187673219540095e-16	4.547316144309102e-16	4.99445259397507e-16	4.922818195786891e-16	4.889546513799235e-16	5.163426797296972e-16	5.755485962195876e-16	6.251582846526463e-16	6.315377825107834e-16	6.159490542448341e-16	6.337762256719701e-16	6.370720111716654e-16	6.514121250771526e-16	5.772906483084274e-16	5.012393181069063e-16	5.3701939223036745e-16	6.77820225661612e-16	8.124621224936074e-16	8.743266989330785e-16	8.243817302060492e-16	7.742820946810913e-16	7.855841085902847e-16	8.7796670300761005e-16	9.71638284393084e-16	9.7693465193964e-16	1.0859709340193357e-15	9.507849276830595e-16	1.019047220964631e-15	9.740412879711114e-16	9.38048381202191e-16	8.465145285915821e-16	7.401832023620162e-16	6.837645037547507e-16	5.396816736131297e-16	5.050203101299621e-16	3.3553734022032413e-16	3.3899971118084657e-16	3.595390801632365e-16	4.370734241604538e-16
92	3.5108011402668804e-16	-1.397637159808507e-17	-4.2717064998593834e-16	-6.444261048711841e-16	-7.670482862953985e-16	-7.682295402774122e-16	-7.510361918549189e-16	-5.929962556887274e-16	-2.990783673845191e-16	-3.646130694586911e-17	5.602441433714095e-17	-7.559181367237236e-17	-1.1844320659555112e-16	-1.3273804302494822e-16	-1.9371726917577561e-16	-4.2157259398282844e-16	-7.228525466577174e-16	-7.730333651576746e-16	-5.277011277271632e-16	-2.0775527942841755e-16	-6.000530363169949e-17	-4.8194713400503744e-17	-6.120183034892198e-17	1.1767957211825495e-16	3.9764636685852166e-16	5.792793194378698e-16	6.075451916974358e-16	5.265090972930524e-16	3.833409289894109e-16	8.99380840944803e-17	-3.663470894959845e-16	-7.996002761761525e-16	-9.339833108753885e-16	-6.754733356747456e-16	-3.2575161617980817e-16	-4.372452749317773e-17	-1.4210220330565933e-16	-1.1938015247690802e-16	1.386811932226754e-17	3.200427116213385e-16	5.741031970460796e-16	5.534584042512879e-16	2.962621947240836e-16	1.1729628993563933e-16	-8.32996762949939e-17	-2.2249248702859204e-16	-3.184638299638982e-16	-2.5344073522163234e-16	4.653166088880902e-17
93	-9.366547197511995e-17	-5.882866712053713e-17	-9.193068025912764e-18	-9.090712015083087e-17	-1.0705355526063356e-16	-1.4984037226398205e-16	-9.95423625312062e-17	1.0873759774178806e-17	5.959435281814327e-17	8.576485590140732e-17	9.120425482949056e-17	1.874024840519657e-16	2.773069440010037e-16	2.783417972574543e-16	1.365483007250545e-16	-2.2611375610076518e-17	-7.567391546000543e-17	4.896953312291064e-17	1.939487909458769e-16	2.6221838314583988e-16	2.41362954652492e-16	2.4616419812669913e-16	2.100674350976892e-16	2.1028300423805822e-16	1.950386110243134e-16	2.3227085269300835e-16	3.2954873923180827e-16	4.085924697532008e-16	3.88829506134684e-16	3.211419785665787e-16	1.9901373233998306e-16	7.666726755042935e-17	-2.2541951120751974e-17	-4.022632460726117e-17	6.555273621176953e-17	2.516592057352736e-16	4.685729857891885e-16	5.408207370803023e-16	6.284164478623213e-16	7.071603077484923e-16	7.842288331580351e-16	7.077847568159265e-16	5.010865986859013e-16	3.4646008684066833e-16	2.2124211694104108e-16	2.458246836687232e-16	2.6004174538943e-16	3.6572128322773214e-16	4.914789770528091e-16
94	9.778611570854917e-16	2.861131623022811e-16	3.913518557449036e-18	1.2770847432598448e-16	2.31116290651407e-16	1.2824222559925997e-16	-9.447555966210479e-17	-9.024982395237133e-17	1.551914657930409e-16	3.9161988647552144e-16	4.353849822816835e-16	3.863713234680824e-16	3.6900528901612135e-16	2.7694201012971595e-16	-4.6450107370711726e-17	-4.2911333627262855e-16	-5.0551550217496495e-16	-1.5838229688742155e-16	2.6127463087688226e-16	3.957109100575668e-16	3.254610097678676e-16	3.151088202210448e-16	5.174406931330929e-16	5.449015411489996e-16	4.525751173950824e-16	3.122375626754631e-16	3.591180899051299e-16	5.282372474720482e-16	6.092303158458748e-16	5.157111577325065e-16	3.5891893699663226e-16	2.0599002661966383e-16	6.650896228376128e-17	-1.8177620240152535e-17	-1.286471792096297e-17	1.4713470633768702e-16	1.4527690692736403e-16	2.0446052415317877e-16	2.4258444990981035e-16	3.8658373408307983e-16	3.9830924643253975e-16	1.912892925524967e-16	-7.691109400101356e-17	-2.08155553836861e-16	-4.5121457522326184e-17	8.260126312300896e-17	1.2630495289511217e-16	2.585516944544352e-16	5.628296206469865e-16
95	-8.802537872784529e-16	-1.1017739409464422e-15	-1.0527526259653042e-15	-1.1119300534847312e-15	-1.1671645567908803e-15	-1.2530381662526899e-15	-1.116137252749407e-15	-6.942574026396063e-16	-3.6089055141505296e-16	-3.0466132945956807e-16	-5.157561899706476e-16	-6.770482993018086e-16	-5.703827134615564e-16	-4.2232593761496523e-16	-4.93355447728722e-16	-7.527270640663495e-16	-9.22970229305693e-16	-7.391496156261202e-16	-4.343366921959103e-16	-2.589512025642033e-16	-2.7901406777110914e-16	-3.4540424199350523e-16	-3.815303363116488e-16	-5.017749829360349e-16	-6.932813791678622e-16	-8.246687347151876e-16	-7.325156511584259e-16	-5.518712779977216e-16	-5.568643173633281e-16	-8.248678628005196e-16	-1.1121760662700232e-15	-1.1345691908729359e-15	-8.90780143500861e-16	-6.812113722437019e-16	-6.807956429116348e-16	-7.512920748004811e-16	-7.839164408773242e-16	-6.007209549656578e-16	-4.4072075398482496e-16	-4.529693579323587e-16	-6.361035846887042e-16	-8.118183153286725e-16	-8.392409658558797e-16	-8.328783736195642e-16	-8.748058667789204e-16	-1.0745750301064354e-15	-1.1338645085145181e-15	-1.0185326584461167e-15	-7.598227342931646e-16
96	8.38277304477415e-16	6.498618964073594e-16	4.881921632768649e-16	6.007373881635563e-16	7.382600433928565e-16	7.741170610858939e-16	6.811371261290472e-16	6.197573190064401e-16	6.666635706967946e-16	7.058522422780882e-16	6.596161574975805e-16	5.778646557038112e-16	5.90812249444644e-16	7.3370120225084425e-16	9.491113551093776e-16	1.103724133629094e-15	1.123558825722561e-15	1.0388893996422635e-15	9.007181695034619e-16	7.402399026303861e-16	5.550701743474991e-16	3.7181665365677814e-16	2.833273282721002e-16	3.086555779148079e-16	4.382855554061163e-16	5.217841444249893e-16	5.512596442501485e-16	5.100625403063539e-16	4.664653535678127e-16	4.2803878320934035e-16	3.742695085732792e-16	3.078904832821404e-16	2.4714851703905946e-16	2.0651960011121585e-16	1.8826512843403332e-16	2.3826444078876524e-17	5.626789072315749e-17	7.394568959593027e-17	2.265778972627921e-16	3.031573039142303e-16	3.098273006676142e-16	3.054627904498083e-16	4.156186673352048e-16	7.108730897289594e-16	9.941501832166406e-16	1.0477468606240396e-15	1.0438735788110437e-15	1.1923571166439605e-15	1.3588728141249166e-15
97	1.9587025912853396e-15	1.9113930491401273e-15	1.7901406187745975e-15	1.7977827727591677e-15	1.781800698981999e-15	1.8219978242896272e-15	1.865094348880549e-15	1.8565992322443633e-15	1.9130403996973807e-15	1.9038995462530063e-15	1.9984187620673813e-15	1.946263590686212e-15	1.9399192693155495e-15	1.874508463443986e-15	1.9617948010603464e-15	2.148265744004584e-15	2.263138833654731e-15	2.1687000013423138e-15	1.948089721113597e-15	1.7341492652515333e-15	1.6630584002749596e-15	1.6453404917817782e-15	1.6333854951341708e-15	1.611430429399676e-15	1.6296516715509929e-15	1.7168818534126579e-15	1.904517437381279e-15	2.0996163525724165e-15	2.2862767428414264e-15	2.331981430619629e-15	2.2745084030375727e-15	2.18399235005793e-15	2.079460658558759e-15	1.9989003669435325e-15	1.97296738856249e-15	2.0416756635250483e-15	2.025885393742231e-15	2.0085069955052316e-15	1.7370955143717535e-15	1.5288354507354616e-15	1.4052195701583708e-15	1.5859129168875558e-15	1.7217164558222906e-15	1.7493769645035805e-15	1.5949659889304534e-15	1.4332282943591658e-15	1.2256995735231986e-15	1.0750356621750006e-15	8.916613486001767e-16
98	1.5775769965545885e-15	1.7324106403503692e-15	1.77775713679005e-15	1.7293945458347508e-15	1.4959454845340546e-15	1.2636829018447796e-15	9.963427796480708e-16	6.297944330126264e-16	5.177208271199166e-16	6.326298094081071e-16	9.854282074501594e-16	1.315399555607617e-15	1.4430291740435654e-15	1.3044580136136496e-15	9.835138521756947e-16	6.7254657436775725e-16	4.828020877507601e-16	5.212583462472396e-16	7.006635199506117e-16	8.835762436810039e-16	9.026971250949297e-16	8.609169607821686e-16	7.114698108061552e-16	8.628282154500982e-16	1.1722562784266494e-15	1.3967516741760977e-15	1.4921278821905212e-15	1.445101759109309e-15	1.4614484933193693e-15	1.6340842695860343e-15	1.7724319802508914e-15	1.6431514918761903e-15	1.2324820922842971e-15	9.150510949391541e-16	9.94183069672289e-16	1.3570243010777366e-15	1.7687156668473058e-15	1.9490146560796497e-15	1.91650779374019e-15	1.8898564137691e-15	1.856943726534748e-15	1.795792852936162e-15	1.5034843459147039e-15	1.3648371205072656e-15	9.945710900640499e-16	1.0518158014064749e-15	6.925454536597685e-16	4.2573009344130793e-16	3.365540096002943e-16
99	1.8024284854523745e-15	2.1397909212519276e-15	2.3890483620765575e-15	2.403850389914091e-15	2.131686660928508e-15	1.746676772975701e-15	1.330288944596638e-15	1.0350296273572476e-15	1.0997616589082408e-15	1.4180540536013302e-15	1.7601653983110484e-15	1.782036001539024e-15	1.688623814489814e-15	1.4987052906111157e-15	1.5025769451039393e-15	1.5243508933264494e-15	1.3235416451891841e-15	1.0645111041774948e-15	8.800276592746653e-16	8.770827705177753e-16	8.945387967158742e-16	1.0263682938304128e-15	1.2011954868487242e-15	1.704327597188445e-15	2.2560660399582873e-15	2.5239792730945662e-15	2.5439618950609893e-15	2.403148605889695e-15	2.212128550117035e-15	2.0060481031926403e-15	1.7346644058484819e-15	1.5774464291985596e-15	1.5850728887944693e-15	1.6894831775953177e-15	1.7487315231592659e-15	1.742997280224428e-15	1.6152602985983808e-15	1.6895293282343565e-15	1.6339984307249638e-15	1.4534641010255003e-15	1.1223691429837742e-15	8.133698668869156e-16	5.085079650753766e-16	3.927938869696947e-16	-5.288318931844749e-17	-4.101399874781972e-16	-1.0509433139898852e-15	-1.5870799700553096e-15	-1.7625003833960514e-15
100	2.9008332873393387e-15	3.1875778212077658e-15	3.3610158204750235e-15	3.29711401776697e-15	2.973541180057062e-15	2.670885026584592e-15	2.3516418475783924e-15	1.9193984079790574e-15	1.6605060717223807e-15	1.6654739162358866e-15	2.0645894527708834e-15	2.3888039137283797e-15	2.424095772928356e-15	2.043739997909821e-15	1.7910311608909206e-15	2.0119862656599844e-15	2.430174413611976e-15	2.641294309826134e-15	2.418915694358229e-15	2.0978497556188985e-15	2.023735898598885e-15	2.2788842171459447e-15	2.3858120756628495e-15	2.5200120072342708e-15	2.651292979110025e-15	2.94273928133208e-15	3.3600755003944107e-15	3.521907511618371e-15	3.3659974576370665e-15	3.0736926229497994e-15	2.902557518556724e-15	2.8982225928610702e-15	2.900894765985516e-15	2.874889111635204e-15	3.017120595572829e-15	3.2018462313997895e-15	3.459844222736464e-15	3.5382131637149556e-15	3.352859982017369e-15	3.0747291397550484e-15	2.896352178293112e-15	2.866089402275661e-15	2.669540396439756e-15	2.4373294466634605e-15	1.8691571069470447e-15	1.8652056174819503e-15	1.807953807283743e-15	1.822632643916095e-15	1.5351711824675242e-15
101	7.71176040643477e-16	6.374541684484249e-16	4.980911688435733e-16	4.47603457793406e-16	4.2362730930700367e-16	4.424981261024853e-16	3.609516532674385e-16	1.6385821399683864e-16	7.189173931548724e-17	7.051360114248454e-17	1.9444046313274445e-16	3.0228222230562906e-16	3.8219692616339273e-16	4.818212573994137e-16	5.297442014456937e-16	5.013316605996708e-16	3.8679259742344514e-16	2.622958491707191e-16	1.947858058686985e-16	2.1121061350019312e-16	2.6414196448965677e-16	3.350286172605446e-16	2.5369958678770207e-16	2.4140368729145127e-16	3.253216204430098e-16	5.31634936987653e-16	7.763669103751516e-16	8.674064839057031e-16	7.679355832069462e-16	5.619850143975038e-16	4.4365777000689534e-16	4.650283433635521e-16	5.235008900595042e-16	5.451669175257679e-16	5.05825377836843e-16	4.611949418506783e-16	4.470746693490482e-16	6.011318717449299e-16	6.068222303163505e-16	5.515532465994001e-16	3.910127407266115e-16	3.6461681563903017e-16	3.8602139478294537e-16	6.188710936594081e-16	6.612538716775244e-16	7.572191814505231e-16	6.155474469716587e-16	6.418003038576197e-16	6.791385370865475e-16
102	9.576361568771776e-16	1.0167846407156722e-15	1.116055545735771e-15	9.648408714664908e-16	5.466436324717087e-16	1.7192922999930297e-16	-5.277432291400135e-17	-7.321273372904257e-17	9.723029983027156e-17	2.521756302387306e-16	3.1421892833935165e-16	1.5812891832269788e-16	6.215464317932557e-17	1.6377620424246561e-16	4.129881175439473e-16	5.69914157594915e-16	4.872619455557614e-16	3.335255737320264e-16	3.431724970771356e-16	5.348673542615206e-16	7.454704199151581e-16	7.741237242722322e-16	6.665058341027865e-16	4.863544680607926e-16	3.7865260569220116e-16	3.7754104897028253e-16	4.779203528173028e-16	6.295471756956179e-16	7.121372448217018e-16	5.464529790002474e-16	2.3468544625643726e-16	-1.3153402720399305e-17	-3.452747381443684e-17	1.3634884495117385e-16	3.4327337771025094e-16	4.32873833044901e-16	3.9700903121255977e-16	4.990879150012733e-16	5.3335482028793275e-16	5.223847296346963e-16	4.3038064662585587e-16	4.663233121760231e-16	6.494142285637946e-16	8.175054972700257e-16	9.472706759431065e-16	9.86116550170086e-16	1.141041911662883e-15	1.3996003840736653e-15	1.586887733413587e-15
103	6.777189460862125e-16	7.913931641019293e-16	7.089939812305963e-16	4.988909733927683e-16	3.7977356059855487e-16	5.814728570625761e-16	8.461538352543085e-16	8.53693763925012e-16	6.00444943454326e-16	3.267002462311481e-16	3.1129765471865673e-16	3.5855825119463875e-16	3.305383524624755e-16	2.80267096411731e-16	5.156381360595923e-16	1.0849280977336965e-15	1.5877463822356743e-15	1.5818760866870184e-15	1.1085957676132361e-15	5.968564563890994e-16	4.328713045226915e-16	5.512835689182335e-16	6.178369786674637e-16	6.877259027243316e-16	7.65017690362227e-16	9.932861363926064e-16	1.2250217886485004e-15	1.211023676695551e-15	1.014661414791617e-15	8.015306295854417e-16	7.281730344941434e-16	7.391055925833962e-16	7.221091397966662e-16	6.900879563838592e-16	7.698082480232745e-16	7.080630689612738e-16	6.786528582985025e-16	5.043977685057407e-16	4.713247373773718e-16	6.287697804594967e-16	9.075235937646976e-16	1.1755601513760155e-15	1.294815189885791e-15	1.3480792002024167e-15	1.277934119816458e-15	1.1359754193173715e-15	1.0811450153747418e-15	1.1785318339551284e-15	1.1801987532935443e-15
104	-1.5947380572897643e-15	-1.7431127912313954e-15	-1.5957416945578356e-15	-1.5307877717165156e-15	-1.5515216333780599e-15	-1.7839467849806286e-15	-1.8381125402560806e-15	-1.5055873913252314e-15	-1.029277327134912e-15	-7.113754820038985e-16	-7.766191566103849e-16	-9.07538381306988e-16	-8.624070857284001e-16	-6.403938261974642e-16	-5.976916463210799e-16	-8.568767039779704e-16	-1.1464470514974344e-15	-1.161998546705258e-15	-9.394528014969667e-16	-7.354483954800884e-16	-7.351043628832009e-16	-8.740752673701895e-16	-1.060962362043562e-15	-1.1781337623759483e-15	-1.2687086230181121e-15	-1.2768356000427208e-15	-1.1429219408803095e-15	-9.498965664129859e-16	-8.175755558830337e-16	-7.802285091239649e-16	-8.309742941732263e-16	-8.91299952718181e-16	-8.78086841284331e-16	-7.984556659261566e-16	-7.637447478902502e-16	-7.36588824764056e-16	-8.35638328574689e-16	-9.072702199850765e-16	-8.811912376758789e-16	-8.554399794649328e-16	-1.0099570502699396e-15	-1.285805169187243e-15	-1.4645752290275348e-15	-1.340931759370611e-15	-1.2246494610713922e-15	-1.2733344413558276e-15	-1.6017856097183165e-15	-1.8585358684174432e-15	-1.7978436032120576e-15
105	-5.580014160045913e-16	-4.1555303123114693e-16	-3.659336906569829e-16	-5.13342818190465e-16	-5.373880202822588e-16	-4.112256432440563e-16	-2.1620467826076865e-16	-2.450599493011152e-16	-4.108517983506207e-16	-4.487886498234396e-16	-2.3668777108756655e-16	1.5122220925179298e-16	1.399195892801411e-16	-1.5069221137133397e-16	-5.561425710937447e-16	-6.786640944258259e-16	-4.449912593509835e-16	-2.2691206639303916e-16	-2.303335110423949e-16	-3.545277888086847e-16	-3.633081561071454e-16	-1.927483934303319e-16	-1.8378029936301298e-16	-2.958725135966512e-16	-5.479487023830793e-16	-5.519898066266802e-16	-3.3334816988901947e-16	-1.292836198776686e-16	-1.984868326895695e-16	-3.7321003026148777e-16	-4.022116401401379e-16	-2.1876030260469128e-16	-5.940709451461761e-17	-8.135441706899241e-17	-2.449369023636529e-16	-2.1841800423693662e-16	-4.0928868487444344e-17	4.146573034852042e-17	6.245086054225805e-17	6.972215363850047e-17	1.1576465131429042e-16	1.361482350521798e-16	-6.263298902922368e-17	-4.1995976069935213e-16	-7.868493322874686e-16	-6.895259567706829e-16	-5.831112580576981e-16	-5.368342733087911e-16	-5.942981384504436e-16
106	1.4822969858917035e-15	1.2323944008098074e-15	1.0264516652847873e-15	1.0026967526011494e-15	1.0760770314871459e-15	1.1515771743364814e-15	1.1420287020785544e-15	1.2253242049568233e-15	1.3711578946275975e-15	1.4776204319753243e-15	1.427264496139058e-15	1.3135141862347016e-15	1.2437776689870774e-15	1.3006032143904457e-15	1.2860043806902827e-15	1.091317068968837e-15	9.169690560551693e-16	9.606563040560847e-16	1.2050440784935342e-15	1.3498800145127342e-15	1.2625706503435087e-15	1.0440138571773327e-15	1.0977965263303014e-15	1.1527049141626487e-15	1.201525227417873e-15	1.1131741025907761e-15	9.635653349137988e-16	9.433552785491975e-16	1.0044968447557022e-15	1.0320426240364997e-15	9.423361002178496e-16	7.525290070493882e-16	5.900930300475908e-16	5.566195275154481e-16	6.709526711508586e-16	8.238170725466576e-16	9.764571760262996e-16	1.0139939956028341e-15	1.087666810020132e-15	1.1837442900843334e-15	1.3246907239066783e-15	1.3475764156133022e-15	1.3676031020408236e-15	1.2547098507093564e-15	1.4480753187310706e-15	1.4160671282229897e-15	1.5950457805165013e-15	1.8434580652508007e-15	2.0453680476008846e-15
107	1.055613014817758e-16	-2.0159234601395974e-16	-3.798244428520405e-16	-5.746001485608748e-16	-5.872979793397964e-16	-5.028346045835133e-16	-3.37990597586004e-16	9.878437400267797e-17	4.4113702858513285e-16	6.372257296567726e-16	5.632287103175176e-16	3.779079439381263e-16	2.8044407016928253e-16	2.998532472492048e-16	2.319121996876137e-16	-6.050848091336124e-17	-3.930173201048964e-16	-4.247650037930533e-16	-1.5232457046291656e-16	8.243114638727271e-17	7.615061428536611e-17	-9.536187876744178e-17	8.256532433253438e-17	2.7184281693318005e-16	3.7713792559751414e-16	2.410102950150487e-16	1.1797693368817887e-17	-2.3132535255479595e-17	1.633541456162292e-17	-1.8319386794185e-16	-6.11469180300164e-16	-9.258903750467103e-16	-8.06937128305544e-16	-4.213552665138201e-16	-2.2945847291324593e-16	-1.78883047041201e-16	-3.9079848399601854e-16	-2.2162059375764626e-16	1.2047979911740866e-16	3.906242757343174e-16	3.7190091099881433e-16	4.6661282667286275e-17	-8.953840906316942e-17	-1.5587409771390477e-16	2.189890006200756e-16	-1.192593229724756e-17	-3.024634819318154e-17	-1.2699937999799449e-17	3.8025228694032764e-16
108	1.3199112365704489e-15	1.0228152709089121e-15	8.405510122738526e-16	7.094750832592954e-16	5.527870148746329e-16	4.800525939160757e-16	5.223603094663611e-16	6.992441907768982e-16	8.268591517107281e-16	8.462825966586983e-16	7.832566447577639e-16	7.293826944355664e-16	6.354983217976674e-16	5.67507120645168e-16	5.208739450155135e-16	5.137202158853733e-16	5.665984758852882e-16	6.55085443998942e-16	7.295257136180485e-16	7.588609686406692e-16	7.561585680053282e-16	7.382486955255136e-16	8.338105162536811e-16	8.471533001658521e-16	8.59264506074356e-16	7.484598155982115e-16	5.561284999956817e-16	4.533093773349597e-16	4.795473468834276e-16	6.141359095574277e-16	6.73601498620243e-16	5.615110465406756e-16	3.67368627350089e-16	3.0056666170753847e-16	4.495713343936579e-16	6.426301366615081e-16	8.438584047977795e-16	8.483649154489861e-16	8.4086227907858335e-16	7.290280153201865e-16	6.574536267910881e-16	6.413861988859375e-16	8.179196668149002e-16	1.029154329079542e-15	1.3381209989410305e-15	1.386504349762991e-15	1.5608089986820274e-15	1.9335020273637677e-15	2.2147021853137023e-15
109	6.575961151176774e-16	2.341487813968718e-16	1.1601791015704844e-16	2.303206759658063e-16	2.775537046328647e-16	1.14161510340722e-16	-1.2635125615477746e-16	4.9119383447834303e-17	4.896886122896095e-16	8.466806574142808e-16	7.676004168855228e-16	3.1873390792609576e-16	-2.5345425234129402e-17	3.2355424349548594e-17	3.0084510115807403e-16	4.1853287944371037e-16	2.5389683073285284e-16	8.010602433935996e-17	1.5618935020062056e-16	4.545564237228537e-16	7.415485232135362e-16	8.156559586955843e-16	8.8655436964235855e-16	9.680106613021587e-16	1.1489744039622231e-15	1.2862369480548036e-15	1.1690767988966544e-15	9.289658277360396e-16	7.577753951769411e-16	6.210867456708484e-16	4.365312875326284e-16	1.363194897880992e-16	-9.058178201402147e-17	-8.20642470605948e-17	6.274163991813628e-17	2.7579857138056597e-16	1.3592843268378858e-16	2.273862844035066e-16	4.197169511097352e-16	7.031061368858219e-16	8.466180069526897e-16	6.93485218483418e-16	5.108243843908355e-16	3.1680201324277153e-16	3.7740067274513646e-16	1.2468890486226753e-16	1.7718644009138037e-16	2.89585741275887e-16	5.389005876133589e-16
110	9.06014015565705e-16	7.334469681757376e-16	4.790867799347839e-16	3.7008769712314575e-16	3.1475462779037225e-16	2.805016397928885e-16	2.362869545101953e-16	2.3058238931916655e-16	3.084193307689652e-16	3.463158262206532e-16	2.849671710256649e-16	1.987684668582635e-16	1.8371026324526333e-16	2.28229908575372e-16	2.21874092398844e-16	1.3647838595948008e-16	2.7532803229432693e-17	3.2558362550341286e-17	9.916985745130033e-17	1.5587180222411008e-16	1.1430894331516416e-16	1.2794539235302297e-16	1.23128997935605e-16	3.3523570292525296e-16	5.027317062184239e-16	5.7822582498392005e-16	5.724773842756165e-16	5.493394823899094e-16	5.152986393812644e-16	4.3966462291135185e-16	2.605680987177716e-16	3.875539738497668e-17	-1.1391798376597407e-16	-5.61041315597121e-17	1.6246415378385172e-16	3.3759135547103593e-16	4.3863637980568076e-16	2.4722494167971275e-16	1.5076021890571165e-16	2.516145472157797e-16	4.987603492735328e-16	6.542031910378517e-16	4.828265550480404e-16	3.8803661421900863e-16	1.7067915859203447e-16	2.5065370979089636e-16	8.800066845815877e-17	8.197000121382358e-18	1.442163948477663e-17
111	2.0252702532865987e-15	1.5835866999080764e-15	1.1002345539908131e-15	8.944325470659584e-16	9.836028061328012e-16	1.188605101429702e-15	1.1964947217733676e-15	1.0206567383682954e-15	8.809598561948847e-16	8.486691996911945e-16	9.411830414358052e-16	1.0394150586861422e-15	1.1159410709224606e-15	1.1626678383741948e-15	1.1621418684999686e-15	1.1193180304813627e-15	1.0689261167778102e-15	1.0961721169273539e-15	1.1661501335717381e-15	1.1980687190462003e-15	1.1274120118802282e-15	1.0367744005764598e-15	9.532669093373834e-16	1.0531693525409936e-15	1.188503837417447e-15	1.3106441184246126e-15	1.3639925229153422e-15	1.3644258357325693e-15	1.3563430329698524e-15	1.2848599207546566e-15	1.1324897197584573e-15	9.255951916206733e-16	7.993106538070002e-16	8.911470646376691e-16	1.1134252962936099e-15	1.2493068292517896e-15	1.2873948387622996e-15	1.174528937261109e-15	1.0986832933342367e-15	1.0644574307641992e-15	1.035868399097447e-15	1.0894250716825361e-15	1.2455518006656952e-15	1.5971085953926041e-15	1.7576712839223294e-15	1.6934158451501309e-15	1.4804230784493944e-15	1.5795161731659072e-15	1.8673210603248556e-15
112	9.445761498734906e-17	1.9462174855848558e-16	1.8866422324464665e-16	1.918558945909668e-16	2.487285939873275e-16	4.30826645021223e-16	5.768423499949374e-16	4.853535454761651e-16	3.8673098955083063e-16	3.19087874821913e-16	2.906917665637307e-16	1.935535005900788e-16	7.403281428129648e-17	8.006472290445005e-17	3.322365222603614e-16	6.907899027339059e-16	8.561942028852188e-16	7.464373311326527e-16	4.88698473793642e-16	3.073759009522906e-16	2.3594342937869756e-16	2.9937655903219726e-16	2.0114925915269223e-16	2.971434066738531e-16	3.5533826529235953e-16	4.587889632691349e-16	6.197281601825556e-16	7.503893079684466e-16	7.768502935107561e-16	7.238562372032635e-16	6.372460293503231e-16	6.222463935906652e-16	6.0923546074988205e-16	5.365783723157678e-16	5.001121354434872e-16	4.3766268010766715e-16	6.210999367569317e-16	6.367849529226164e-16	5.485445314920038e-16	3.991307446261502e-16	3.5383367285177714e-16	5.296929585904147e-16	6.057038278778423e-16	7.263181251487653e-16	4.702703897245362e-16	5.633458134784803e-16	4.5694756638413e-16	5.152058685900459e-16	4.74815250549872e-16
113	1.052525527274407e-16	2.6038879912431524e-16	4.0252293214315955e-16	1.6030717498995654e-16	-4.462547028198459e-17	-2.0088903493434315e-16	-1.9053893230848738e-16	-2.5733958901647123e-17	1.1583348143899827e-16	3.2528245340458225e-16	5.56612043710487e-16	7.892885716925885e-16	8.493594319550492e-16	8.61700518810255e-16	7.784886934622951e-16	6.02831393950849e-16	4.416648154898257e-16	3.071164312325889e-16	2.8885185568476293e-16	3.211169205192047e-16	3.2182727084386644e-16	1.6808258657124062e-16	3.536326919165194e-17	-1.3542493110405882e-16	-1.9289806886992058e-16	-6.81773511675201e-17	2.4162935112447102e-17	6.542229659346552e-17	1.014966353065398e-16	2.0772633646207677e-16	3.7137419156970293e-16	4.2055304449705127e-16	2.9990601043890663e-16	9.485789736073107e-17	-1.3544184273244338e-17	1.9022785788662561e-16	2.469632091727011e-16	2.725443499072779e-16	1.9248794565311495e-16	1.7648787313888077e-16	2.1798302991301486e-16	1.172918870231426e-16	-2.4297134664454553e-17	-2.5578243577160506e-16	-4.5273982298950994e-17	4.54844942842314e-17	2.4449220197192744e-16	1.7128261530784093e-16	4.4351019641764005e-17
114	-6.133647949877564e-16	-7.062559605509452e-16	-5.071668173327306e-16	-2.8187560358872055e-16	-1.9300568868899782e-16	-3.2978703902636566e-16	-5.487472787305189e-16	-5.657714109246829e-16	-5.2211113892132985e-16	-5.10486321653875e-16	-7.271928680301484e-16	-9.968884507518819e-16	-1.0724670228633073e-15	-8.648182287176832e-16	-5.641905667792865e-16	-4.768970713245788e-16	-7.141399875823019e-16	-9.736648452493552e-16	-1.0588621562570666e-15	-9.682467802320721e-16	-8.730250812418878e-16	-8.921584602934343e-16	-8.269469995607321e-16	-7.658622694091384e-16	-6.957641725115164e-16	-7.815309730462783e-16	-9.903019987622652e-16	-1.0696673545281061e-15	-9.767975127835177e-16	-8.360799299679785e-16	-8.596752384926767e-16	-1.0219848372071208e-15	-1.1290003401997555e-15	-1.1504113488943535e-15	-1.1540683867952419e-15	-1.2310164474885772e-15	-1.3585172141557251e-15	-1.3727708000739909e-15	-1.2479788291579587e-15	-1.1350920474849987e-15	-1.0734287542942091e-15	-1.0369822694047606e-15	-9.00568423217018e-16	-8.179842765425223e-16	-5.631821414838578e-16	-4.954615745554312e-16	-2.3355813950002916e-16	-1.2487832811203352e-16	-1.6079749071845236e-16
115	-4.061177150507802e-16	-3.539325304355663e-16	-3.955248346751287e-16	-3.970365431395228e-16	-3.021634613857621e-16	-1.0829168751724128e-16	5.2451993813432157e-17	9.147165582235119e-17	3.189637583580468e-17	-3.186643373865723e-17	-1.3822816877249214e-16	-2.7982450378126636e-16	-4.471030961293503e-16	-4.460304948127828e-16	-1.5895705741472733e-16	2.9714804180230707e-16	5.9625548509965125e-16	5.649290543445455e-16	2.780535584063416e-16	-9.025617294758796e-18	-1.5238742008234312e-16	-1.2096372022236093e-16	-8.026667903254144e-17	7.579687338566718e-17	1.7089199645910737e-16	1.916849962555797e-16	1.6885972891597093e-16	1.330150372369106e-16	1.006276838283512e-16	6.096220247177174e-17	-9.633044954115391e-17	-3.2184424291453107e-16	-4.617594654563363e-16	-4.1254523391709054e-16	-2.0244674612632388e-16	-1.9721195650628355e-16	-2.1972240583138126e-16	-4.175234240976428e-16	-4.1521769962013605e-16	-2.623071802447532e-16	-5.4582035256503116e-17	1.0128466902028781e-16	1.1012102768408211e-16	1.7453815541411422e-16	8.702948255178114e-17	4.856264058464087e-17	-3.233291366292017e-17	1.0751008057425838e-16	2.563727338362421e-16
116	-7.60287041332362e-16	-8.82331127591286e-16	-6.539798542960133e-16	-4.102114440281433e-16	-2.702331393277514e-16	-3.0113149293430274e-16	-4.282496580083314e-16	-4.2428720199017887e-16	-4.145249608854385e-16	-4.677188676190061e-16	-6.80778955651462e-16	-9.509541474799882e-16	-1.066807427201882e-15	-8.462052881998565e-16	-4.2083725260243734e-16	-1.4629637373066415e-16	-2.6895732313704746e-16	-5.472290566355513e-16	-7.17387130195331e-16	-6.994849901473572e-16	-6.714861629788863e-16	-7.887274808615317e-16	-7.667458054546865e-16	-6.527117136550991e-16	-4.3106869258152203e-16	-4.361248020553632e-16	-6.461794979691032e-16	-8.19891273528975e-16	-7.796593593737303e-16	-6.146368286279288e-16	-5.612913680620741e-16	-6.798719796206778e-16	-7.524563548947575e-16	-7.322670815848931e-16	-6.447546933610217e-16	-7.377592455663969e-16	-9.178713609731294e-16	-1.1245900701199745e-15	-1.132956294699297e-15	-1.0840955818489957e-15	-1.0543211182087147e-15	-1.0717932029138887e-15	-9.795320285275258e-16	-8.35623811971121e-16	-4.092430780529143e-16	-3.2965425000417526e-16	-2.0827591413627366e-16	-1.609804963374672e-16	-1.4610943576450312e-16
117	1.0118393273182906e-15	1.080164911790207e-15	1.2263545345609984e-15	1.3591055442996715e-15	1.3130983402209575e-15	1.1832203018175932e-15	9.32782515791564e-16	6.804383788767816e-16	5.723603340251169e-16	6.923139444243854e-16	8.5769816740343095e-16	8.84241282955715e-16	7.963326225187341e-16	8.012473565101397e-16	1.1214355137236447e-15	1.5109557716485603e-15	1.546387945434778e-15	1.2161909736010313e-15	8.004409136027992e-16	6.350826104532337e-16	6.900875053623167e-16	8.114062701781975e-16	8.32723649740266e-16	8.788241290165193e-16	9.531537891193995e-16	1.0556533085817615e-15	1.2592408854875594e-15	1.5191871913037751e-15	1.5958830957829705e-15	1.3966270361004195e-15	1.0099531840436738e-15	7.933675087492215e-16	9.302410342421434e-16	1.186240240732946e-15	1.305603676830394e-15	1.1482391660636599e-15	1.1193074842880121e-15	1.1295453176217773e-15	1.136941365777974e-15	9.320851602657e-16	7.140931860520147e-16	6.959577240917434e-16	8.428697158977409e-16	9.434951473772546e-16	7.198606841873553e-16	4.530105554739254e-16	2.5306493293770274e-16	3.7488478258408593e-16	5.051307582046628e-16
118	-1.6515943450707808e-16	-8.835353870909367e-17	6.18943640952626e-17	2.2857241219431634e-16	2.6832170031870886e-16	2.1937406981818567e-16	1.0117215897266053e-16	3.346998236041641e-17	7.849843719853505e-17	2.1328138272903234e-16	2.6656657660310064e-16	2.0575820511662408e-16	1.6138320617714937e-16	1.2076783514272006e-16	1.9821574048156992e-16	2.705073340642316e-16	1.482585616072021e-16	-1.029774538509897e-16	-4.143009008096389e-16	-5.961913953044088e-16	-6.34575224624308e-16	-4.817161519581202e-16	-3.184953907888454e-16	-5.2089040217170276e-17	1.4003280133339913e-16	1.600155936157873e-16	1.0681406042218205e-16	5.715720128181062e-17	-3.0557999000791103e-17	-1.6448469989055541e-16	-4.282725651320146e-16	-6.709101230979454e-16	-7.520623566061916e-16	-6.675643835304066e-16	-5.00773311561334e-16	-4.449831109317648e-16	-4.2663752023466735e-16	-5.24220142008944e-16	-6.410531326589072e-16	-7.56692911766619e-16	-7.592646242934633e-16	-6.348074519800768e-16	-5.561117499069153e-16	-5.193617331834715e-16	-8.106952384280399e-16	-1.0225292267315458e-15	-1.2287504393518585e-15	-1.2484291457340043e-15	-1.2075359050597547e-15
119	8.393071043186606e-16	9.646031109596984e-16	9.784224406807173e-16	8.959654166259688e-16	7.826743912297964e-16	8.180282449925672e-16	8.88329284669397e-16	7.2632508392524e-16	5.117638775666802e-16	3.3161078952144294e-16	4.2659885726156667e-16	5.870336497063101e-16	6.992906227263163e-16	6.804304770271374e-16	7.974188955225537e-16	1.1467009872279348e-15	1.4675756255467665e-15	1.4631334131172347e-15	1.1554852788629012e-15	8.717488548849992e-16	8.247222802246905e-16	9.74129546208131e-16	8.704555422801711e-16	8.328599052192189e-16	8.303545774320986e-16	1.0769421632806135e-15	1.4510938103999824e-15	1.600974632512911e-15	1.5167821671739007e-15	1.3858856983527962e-15	1.4456258845314073e-15	1.6698332284299692e-15	1.7781658866365833e-15	1.6707324964516226e-15	1.5628212438274038e-15	1.4897342741505314e-15	1.675746360162193e-15	1.7147120825289179e-15	1.5900846985357514e-15	1.4169775920916803e-15	1.3909669939459055e-15	1.588095880345173e-15	1.6588829089002136e-15	1.675282624152551e-15	1.3097524196728819e-15	1.2840433109346454e-15	1.1714470901362352e-15	1.2478573358935775e-15	1.1759882436096476e-15
120	-5.575206358653856e-16	-5.12481096419128e-16	-4.512289166811436e-16	-5.855813927786697e-16	-6.231076683691686e-16	-6.715169591687908e-16	-6.128806629816937e-16	-5.324516293392389e-16	-4.66189561314392e-16	-3.7742006266173716e-16	-2.800635196957239e-16	-1.691050769931353e-16	-2.788919709426882e-16	-4.426417435615072e-16	-6.048550310230404e-16	-6.413699843049981e-16	-5.616402371078942e-16	-5.12122866220273e-16	-5.34799854452104e-16	-5.284588535502247e-16	-4.477260914731588e-16	-3.458637819656605e-16	-3.8978739176202856e-16	-4.817569964933298e-16	-5.601855688653533e-16	-4.651365535355263e-16	-3.028344338136365e-16	-1.9692797545012356e-16	-2.059362818143959e-16	-2.105533311957982e-16	-1.8338436347614017e-16	-1.7347626205923715e-16	-2.0337418870850126e-16	-1.8720033523334114e-16	-1.1696431017621086e-16	6.315276570801563e-17	2.0060038439536504e-16	1.1515982561581937e-16	1.389220442704411e-16	2.0764537521190747e-16	2.7844689848699317e-16	1.7966691258559028e-16	-8.574102447614587e-17	-4.0443956060815634e-16	-6.493308605276374e-16	-6.526055009020583e-16	-6.135201375554939e-16	-5.30857671282064e-16	-4.524655517011744e-16
121	-2.070830097020104e-15	-2.2502593093207672e-15	-2.192628782624479e-15	-2.0980340472503223e-15	-1.661692051439364e-15	-1.5537799124887767e-15	-1.623568450966896e-15	-1.6819138910083031e-15	-1.6470511744172923e-15	-1.4064732506604874e-15	-1.1921805809190228e-15	-9.387535074557377e-16	-9.428568879478835e-16	-1.0651916262091606e-15	-1.38804089801449e-15	-1.7451651027759114e-15	-1.8749388546594005e-15	-1.778628833885454e-15	-1.6597014688326467e-15	-1.7226929117127898e-15	-1.9393295749102643e-15	-2.149253937279431e-15	-2.1420107625435228e-15	-2.1614477532321667e-15	-2.2879666451242564e-15	-2.459323956296521e-15	-2.4864090872248263e-15	-2.288029541214333e-15	-1.9944894405175644e-15	-1.8239392107869924e-15	-1.8380504666858998e-15	-1.8884061217829197e-15	-1.823117360927541e-15	-1.7823268078027582e-15	-2.0140917969047784e-15	-2.2828088440914377e-15	-2.4821967702741084e-15	-2.242987826267408e-15	-1.783179881104777e-15	-1.5309979527988657e-15	-1.618322970902806e-15	-1.8803216305360825e-15	-1.9193536354353448e-15	-1.8579072499900717e-15	-1.6625103282308282e-15	-1.7195957399840407e-15	-1.7348822640420123e-15	-1.7763444008965254e-15	-1.6691635682600226e-15
122	-1.364194116598998e-15	-1.3810472557358074e-15	-1.3169884137534266e-15	-1.4323194841340562e-15	-1.1908489881967683e-15	-1.0842991490728268e-15	-9.983356818764997e-16	-1.0144737642852632e-15	-1.0076522003471354e-15	-8.37377298139169e-16	-6.806799850551872e-16	-4.86089369592191e-16	-5.485534928827989e-16	-6.570891379295604e-16	-8.1122233255815805e-16	-9.319245023426064e-16	-9.697424504621836e-16	-9.560586326991003e-16	-9.359810219352185e-16	-8.797366623904375e-16	-8.477066454002761e-16	-8.212517064451607e-16	-1.0256556729635431e-15	-1.1647055304773166e-15	-1.3593993710857531e-15	-1.3954677998338714e-15	-1.273684694415099e-15	-1.0987418338487155e-15	-1.007958997538359e-15	-9.528539374487445e-16	-9.200327828486593e-16	-8.362599678149371e-16	-7.542293132923214e-16	-7.51699804462683e-16	-9.010908505719465e-16	-9.253223807104106e-16	-8.125394395603164e-16	-7.028366517771386e-16	-5.653991368026659e-16	-5.535015777161411e-16	-5.747463083335627e-16	-6.062795782598247e-16	-7.158068729300542e-16	-8.148081477578651e-16	-1.0638999077864013e-15	-9.965426897701336e-16	-1.0027677075661854e-15	-1.0430298353053213e-15	-1.1666663867032165e-15
123	-7.369774210614749e-16	-4.585158398120799e-16	-1.2273511886177253e-16	-2.7744493077141034e-16	-3.746506188966887e-16	-5.116573638067816e-16	-3.9955112785929735e-16	-1.5431337990091911e-16	-9.028788598092607e-17	-1.88360921829647e-17	1.5920968647071912e-16	6.069859078234863e-16	7.935776927456344e-16	6.663301563442403e-16	2.251410031606105e-16	-1.7259441360522534e-16	-2.3408220073123974e-16	-1.494496933053038e-16	-1.5735966992346449e-16	-2.9279508960054154e-16	-3.906942986533585e-16	-4.085522326659488e-16	-4.702420757993904e-16	-7.086327872169532e-16	-1.0666721262693475e-15	-1.1374012927141971e-15	-9.36996695983463e-16	-6.361233445499455e-16	-4.569295755988773e-16	-3.392726138090151e-16	-2.294909140809858e-16	-1.7677944244695528e-16	-3.0617006357487504e-16	-5.796094722249032e-16	-7.733070342326948e-16	-5.604138985395228e-16	-2.354396962969452e-16	-1.5180718439182548e-16	-2.712409472621783e-16	-4.748835570032673e-16	-4.642282006322967e-16	-4.086200145041526e-16	-3.632623950056785e-16	-4.536517523590395e-16	-2.8664300243011625e-16	-1.2630169821239286e-16	8.357297044185258e-17	3.6527940836404205e-18	-2.9236082873536173e-16
124	-2.0729968615399809e-16	-1.5166461089232212e-16	-1.6127192379503743e-16	-4.890634555185781e-16	-6.459708204004603e-16	-5.024639374428998e-16	-3.576637788216011e-17	4.136117587291875e-16	4.974788571408872e-16	4.389082572780661e-16	4.851691065960802e-16	7.179570515475048e-16	7.885454244442903e-16	6.090931419125086e-16	2.852003917129984e-16	1.0088971619830693e-16	1.2814364039538829e-16	1.7361622768292926e-16	1.2040101756405196e-16	6.935880623811126e-17	1.8699239114177506e-16	3.879955249827012e-16	3.8060892507485056e-16	1.3149274282312568e-16	-1.0977726543766869e-16	9.108692889107587e-18	3.512965416828768e-16	5.870785380716769e-16	5.270412140076978e-16	3.772916436536046e-16	3.501046743779204e-16	4.2927037152861143e-16	4.444184263979268e-16	4.0069141953682673e-16	4.781101137525245e-16	7.351671951308327e-16	9.781733709712584e-16	8.781018841369635e-16	6.666414654366069e-16	5.509871765943967e-16	6.205641340761238e-16	5.898408843997987e-16	4.3347297642915847e-16	2.1302864638874442e-16	2.1499426614588864e-16	2.8167336988738284e-16	3.9088954083724087e-16	3.9736836827276423e-16	3.4585094197786704e-16
125	-7.481560799369399e-16	-1.0127312267806424e-15	-1.068006681334068e-15	-8.895027004044283e-16	-7.16615829258409e-16	-6.66334689550427e-16	-6.871779613631103e-16	-5.681950925194617e-16	-4.3679889079529966e-16	-4.477393173820221e-16	-7.13437363577321e-16	-9.825513090862602e-16	-1.093656798201469e-15	-1.1575549128267787e-15	-1.3226895152425159e-15	-1.626866696273999e-15	-1.7732746623386616e-15	-1.5488571961238448e-15	-1.0731211506778768e-15	-7.058317049773977e-16	-6.118543934404583e-16	-6.853329723805044e-16	-5.102107067013514e-16	-5.31980543063698e-16	-5.640224881147826e-16	-8.747730420994965e-16	-1.1599015533793035e-15	-1.190926522072961e-15	-1.0399505032287962e-15	-9.798073054166053e-16	-1.0808029385851438e-15	-1.1673532211047182e-15	-1.0415766316977e-15	-7.88981834414548e-16	-9.009079436339087e-16	-1.1691215505726046e-15	-1.4860047121069053e-15	-1.4990398487526965e-15	-1.155866010538137e-15	-8.605148084894511e-16	-7.392226256286674e-16	-8.420340953024458e-16	-8.173889924896005e-16	-7.536539755280976e-16	-4.2122822698338245e-16	-5.548844255531478e-16	-7.66048452670884e-16	-1.1195569883450102e-15	-1.26316819975432e-15
126	2.3148561370219714e-16	2.177552605160714e-16	2.264125870596484e-16	2.407788359016913e-16	3.1130939545446773e-16	3.127994303655333e-16	2.921667458804868e-16	2.8598177899753725e-16	3.664505471950197e-16	4.1246229861654754e-16	4.180651366841193e-16	4.10511780644327e-16	4.448619293234172e-16	4.1247469027095426e-16	1.970948422292537e-16	-1.0401038722271323e-16	-2.032216620337382e-16	-6.361402038995271e-17	1.9247653300791054e-16	3.636884311320954e-16	4.3339839947307527e-16	4.4217070385707073e-16	4.1013795636072897e-16	2.6078755841448537e-16	7.651101914731318e-17	3.929545371151406e-17	8.675294749624293e-17	1.1089511761995758e-16	5.025940588037544e-17	-4.584724756747532e-17	3.608256282324642e-17	2.8899555346710657e-16	4.93017864246065e-16	4.815126727956288e-16	2.2106699077607814e-16	1.265383289028224e-16	1.1264872516405334e-16	3.4859893466030967e-16	5.172812308761695e-16	5.266948319478023e-16	4.533536038456736e-16	4.192005722312249e-16	4.385305213270446e-16	3.370908474596743e-16	1.58661175464916e-16	1.4528670240693096e-17	1.711546476451795e-17	6.060186975279405e-17	1.6319037608146537e-16
127	-2.423474477161607e-15	-2.3324117305360377e-15	-2.0844683200079324e-15	-1.991613075819437e-15	-1.7365452633635438e-15	-1.7917383100807112e-15	-1.8227159194618037e-15	-1.727554910008887e-15	-1.6561772047886215e-15	-1.570646434811575e-15	-1.538191091031378e-15	-1.3455489160649056e-15	-1.2837245581555622e-15	-1.3280702365038423e-15	-1.5811147770727942e-15	-1.8044479652729087e-15	-1.7342295786509558e-15	-1.51554233797293e-15	-1.4631446420381094e-15	-1.7060356905570297e-15	-2.063011289816536e-15	-2.29605581670578e-15	-2.324511256989995e-15	-2.33752509315966e-15	-2.5046600769315365e-15	-2.6214755143785663e-15	-2.577139414525602e-15	-2.3790471545142064e-15	-2.1470597060827695e-15	-2.0211611458172257e-15	-2.034880700461834e-15	-2.1049965632797313e-15	-2.1656143673577484e-15	-2.277110307501755e-15	-2.5060547493691386e-15	-2.632883391976394e-15	-2.643066497156489e-15	-2.365860550384334e-15	-1.9537095343555326e-15	-1.7413631686698156e-15	-1.793821514469621e-15	-2.096269511098437e-15	-2.3192447602942243e-15	-2.3978172600227907e-15	-2.2121348575239915e-15	-2.0533227040187417e-15	-1.8883669157165556e-15	-1.893196835641357e-15	-1.8901525683143053e-15
128	-1.9816039709264998e-17	-2.7001040477294793e-16	-1.9045423908664143e-16	8.909409935303974e-17	2.243772175235642e-16	3.028448715567709e-16	3.1598931822443523e-16	4.0849933912585175e-16	5.329486755823609e-16	5.905520469128814e-16	5.602222944983283e-16	4.307586708527206e-16	3.543324641094966e-16	3.4726441699580147e-16	3.727700041379657e-16	3.3002879038594303e-16	2.3741147216216936e-16	1.8571529000886428e-16	2.817689062333671e-16	4.359012693835362e-16	5.564886773133175e-16	5.496189341057595e-16	7.009826920944461e-16	7.716199122220081e-16	8.493228731648634e-16	7.202249298438197e-16	4.491361616951024e-16	3.210732996499087e-16	4.38851795499524e-16	6.03351550132572e-16	6.174708378540892e-16	4.502076992751961e-16	2.836635464342523e-16	2.773589721469357e-16	2.5313733883637563e-16	3.0341356708239926e-16	2.4377289592122884e-16	3.891049737378819e-16	5.923395441546271e-16	7.171244330257559e-16	6.456217517841721e-16	4.2533252412817764e-16	3.1368493742197115e-16	2.447482748012113e-16	4.897032503948584e-16	4.8205430423817e-16	5.557291948603563e-16	3.813509592078376e-16	1.6906465735029437e-16
129	-7.508273438694241e-16	-8.077476648407942e-16	-7.382597607549439e-16	-6.796521157584904e-16	-6.798427556175634e-16	-7.213539368927238e-16	-7.358117592948524e-16	-6.840446280027222e-16	-5.72994240158714e-16	-4.374061121532303e-16	-3.5606126559574936e-16	-2.327448820520965e-16	-3.420646707765737e-16	-5.746289735627308e-16	-9.584698905616597e-16	-1.239049305812882e-15	-1.1876986519170482e-15	-9.126894835568363e-16	-6.485841504815907e-16	-5.58274579747683e-16	-5.754375965843098e-16	-5.568561717432907e-16	-5.29591966922018e-16	-5.493967845848475e-16	-6.70650353383814e-16	-7.281345000669077e-16	-6.820151499683642e-16	-5.991506724982264e-16	-7.18321775877888e-16	-9.444772624617093e-16	-1.0248225580723776e-15	-8.303852267671493e-16	-5.594267997065942e-16	-4.832929114303189e-16	-6.700276975541846e-16	-7.940078766662117e-16	-6.143720146584876e-16	-4.894760189140001e-16	-3.030797580207511e-16	-3.089542348964073e-16	-3.9949832649904096e-16	-4.981231703227836e-16	-6.384525008289196e-16	-8.975784693583257e-16	-1.1909054141949589e-15	-1.2407024655415277e-15	-1.156319045646284e-15	-9.75671722179395e-16	-7.544528805721936e-16
130	2.737642287924222e-16	4.778360142194966e-16	5.541450925549054e-16	4.2771291704122297e-16	1.6993868977652105e-16	-2.9198158503423895e-16	-6.344448719240256e-16	-8.036116956474622e-16	-7.817998445285586e-16	-6.36869626629155e-16	-3.435165332640617e-16	7.279432794652476e-17	3.984245746820903e-16	5.971827674948446e-16	4.925085087638722e-16	2.1852781819380708e-16	8.354804491248533e-17	1.3956085297199682e-16	3.9572405504256073e-16	5.732016389407048e-16	5.170637730018478e-16	2.130340675139768e-16	2.2584334345732574e-17	-8.605376689089234e-17	-1.8322342290477116e-16	-5.209609940915369e-16	-1.1148625718454025e-15	-1.6335335649326722e-15	-1.7065729616641582e-15	-1.2709773750252156e-15	-5.464876959383108e-16	1.616291883605181e-16	7.441485001764326e-16	1.0369418765762335e-15	9.636793953973112e-16	6.701549129806093e-16	2.9571306721037565e-16	2.3109967789628374e-16	3.024722001099899e-16	2.805090473003392e-16	6.612137937712644e-17	-5.782103053868636e-17	1.236578211393342e-16	3.3320983624308827e-16	4.628875360448008e-16	4.4148595819178653e-16	4.638078523209395e-16	6.35599772949684e-16	7.666933514162757e-16
131	-1.301509402895361e-15	-1.0638237412432483e-15	-1.0205542124823992e-15	-1.0355980921708904e-15	-9.67520889064935e-16	-1.1571703750951628e-15	-1.3331579772463531e-15	-1.462150403475036e-15	-1.4069369319678107e-15	-1.0497619766819764e-15	-4.791577057973797e-16	1.770996420048011e-16	3.9571260914329257e-16	2.593045898136961e-16	-1.8167993603099297e-16	-5.759451634616067e-16	-6.566106610799491e-16	-5.880762441832539e-16	-5.163039734037864e-16	-5.508872071619427e-16	-7.32864813598852e-16	-1.0228108850440734e-15	-1.3951638838615911e-15	-1.6046001858708983e-15	-1.7444259381616358e-15	-1.7538687904133326e-15	-1.7697000098443664e-15	-1.8235366101119475e-15	-1.8013356986329646e-15	-1.653933074399262e-15	-1.400259857806304e-15	-1.127170140808542e-15	-9.409672916674799e-16	-9.748368146299442e-16	-1.2317725391599095e-15	-1.4828572012331932e-15	-1.435850748727726e-15	-1.2562661255549776e-15	-9.53507804602621e-16	-8.760454643173565e-16	-1.0345075561298432e-15	-1.2911028844989036e-15	-1.4848593275139644e-15	-1.4350999437046746e-15	-1.2817708829752536e-15	-7.935987292333603e-16	-4.992991412369791e-16	-3.969120348442417e-16	-6.143803302323559e-16
132	-1.0892635933821122e-15	-9.707695736911562e-16	-8.777448994969785e-16	-1.0715702331967667e-15	-1.2824208538967065e-15	-1.5570107691654154e-15	-1.628728250935987e-15	-1.4140794426751547e-15	-1.095870539578323e-15	-7.820039359295505e-16	-6.441945609236835e-16	-6.408643072223273e-16	-7.087537450378927e-16	-7.319649322851089e-16	-7.734325105374986e-16	-9.075709373863061e-16	-1.0694952199715726e-15	-1.1205844143464658e-15	-1.0177770354265985e-15	-8.755837541717072e-16	-8.586763820147543e-16	-9.63919938499277e-16	-1.0622405223300801e-15	-1.0495422101065188e-15	-1.0114597079134114e-15	-1.0789660635346778e-15	-1.3443584106100884e-15	-1.6433079365855272e-15	-1.7734283763966506e-15	-1.5662996558714845e-15	-1.1395241118548519e-15	-7.231645984046508e-16	-5.12549507017401e-16	-5.705213986038763e-16	-7.277187808075609e-16	-8.081735088287731e-16	-6.963530778371542e-16	-6.558383662157959e-16	-7.072491827294604e-16	-1.0054268518387384e-15	-1.3388380403268829e-15	-1.547032849059236e-15	-1.3982649684348777e-15	-1.0195560621395983e-15	-6.564432745256503e-16	-5.950790455076967e-16	-6.814038096467667e-16	-7.133724383336333e-16	-6.346684524998242e-16
133	6.263592689791099e-18	-2.6783739261198904e-17	-1.02623661091625e-16	-1.0757168310285886e-17	-2.4741235812590678e-17	-1.7055949822827735e-16	-5.596564233150241e-16	-9.41977433914229e-16	-1.0458781942109487e-15	-9.033575965958861e-16	-7.389921501395526e-16	-7.227684445634298e-16	-7.611393318270768e-16	-6.468336449503128e-16	-3.495982814521289e-16	-9.463459956223246e-17	-1.102959103378409e-16	-2.7055692448373044e-16	-3.6651599716831024e-16	-3.332691969071322e-16	-3.3031989183385827e-16	-4.443894923910333e-16	-5.424413162738705e-16	-4.932162375505545e-16	-2.733498250249417e-16	-1.780871529619047e-16	-2.4357036802807765e-16	-3.5627888191690966e-16	-3.650381145271077e-16	-2.756569684671515e-16	-2.0563279454101557e-16	-2.2995963777338843e-16	-2.542742885247705e-16	-2.087583062645589e-16	-1.4079936925970365e-16	-2.2945286691211436e-16	-2.643661794653875e-16	-3.04733108510203e-16	-1.93759682513527e-16	-1.2154594555254854e-16	-1.7939329492534984e-16	-3.0962799142574715e-16	-3.661132192618449e-16	-1.8781473646896175e-16	5.201838704391343e-17	2.7916231222635205e-16	4.436420923105154e-16	6.919479683063215e-16	7.926154907264287e-16
134	1.428789344391489e-15	1.210507869191417e-15	1.111055948588218e-15	1.1050156473123585e-15	8.289206849536744e-16	4.1457549054043504e-16	-3.3434385941915297e-18	-1.4251174054488026e-16	5.924226971215866e-17	2.7817723341626206e-16	3.5777497240105213e-16	2.7777499025754175e-16	3.310153627403395e-16	5.47955982627647e-16	6.98043684932028e-16	5.828160439715815e-16	3.305047502316353e-16	2.839616127306293e-16	5.662369753049512e-16	9.242014706080996e-16	1.0532289652693936e-15	8.882216109048885e-16	6.819894455504841e-16	4.795309930439767e-16	4.2189269502240853e-16	3.4155066845799537e-16	2.97011172340354e-16	3.8042669657090916e-16	5.973354744721963e-16	8.268808196892831e-16	9.187972829937583e-16	7.550333139937007e-16	4.248122715321598e-16	1.7971945009763107e-16	2.3365199587050643e-16	4.467344503519247e-16	6.388401195818626e-16	6.688341553512551e-16	5.979704234691485e-16	6.528517084147966e-16	8.842187453396171e-16	1.0836699509318555e-15	1.0804807810794079e-15	9.292729320358071e-16	8.875677016782745e-16	1.0107100463733293e-15	1.2176709537192795e-15	1.3838709566636707e-15	1.5017083698396628e-15
135	1.5371627049079096e-15	1.9044934187778703e-15	2.043243781407831e-15	1.934011497972298e-15	1.8272272941118034e-15	1.9740311567279166e-15	2.1856928172998495e-15	2.1135370394953615e-15	1.910547219595917e-15	1.7342334062553857e-15	1.8009768005902223e-15	1.801437191504971e-15	1.6261066770183518e-15	1.3973247220765694e-15	1.4805286113045271e-15	1.852659870212607e-15	2.1238693283959153e-15	1.984332737488253e-15	1.6054860234167095e-15	1.3574165452806251e-15	1.3898825560970244e-15	1.5596493266771807e-15	1.5592438062666217e-15	1.515587838729304e-15	1.5050267006804504e-15	1.5808692920846266e-15	1.7248933880977658e-15	1.7955905134799644e-15	1.7720830977029966e-15	1.6874548729982674e-15	1.645912666100879e-15	1.708271906748614e-15	1.731026435700107e-15	1.6480822465799856e-15	1.5509193909499568e-15	1.4673949942144835e-15	1.6084427718190257e-15	1.6365310068541272e-15	1.5454297832310776e-15	1.4288155314535048e-15	1.4560536690790522e-15	1.6905218709158931e-15	1.7270078607224412e-15	1.5775762318747865e-15	1.2455214646309088e-15	1.3503057069987026e-15	1.5452061581917794e-15	1.76467117155824e-15	1.6299476972066396e-15
136	2.210783151597688e-16	1.611216563132634e-16	-2.5412436419795166e-17	3.4128141060462136e-17	-2.3551050232593195e-17	-1.4697077100619628e-16	-4.387433978362894e-16	-6.300568251694974e-16	-6.773910872169185e-16	-3.569135612845188e-16	-1.437570902987879e-16	7.320315522203345e-17	1.9491767543265796e-16	3.164061809382076e-16	3.3506983712429476e-16	1.9847806148837994e-16	1.571844270897665e-17	8.72010432333994e-18	2.528117379042031e-16	5.087862156663434e-16	5.431457132697623e-16	2.9713702866390843e-16	1.8248538342096358e-16	2.3073321386893194e-16	3.7078018701174485e-16	4.0095689834288006e-16	1.9395966745650345e-16	5.2884324147787586e-17	7.129181953433922e-17	1.7515402880925806e-16	2.1056259706995432e-16	1.8299413844211993e-16	3.1447853735185774e-16	5.878924009576517e-16	5.462599600993919e-16	5.168645947775422e-16	1.5681738472842882e-16	1.765317203891409e-16	3.993974833012046e-16	6.032340753204684e-16	4.858862263653878e-16	2.1195335706619615e-16	1.8178797927861368e-16	3.094315463544189e-16	5.180587289795908e-16	3.2399698607059685e-16	9.107531874594471e-17	-1.3395010310414643e-16	-2.022336650864291e-16
137	-7.533097579786128e-16	-7.130550673655121e-16	-7.105246683900822e-16	-7.256313292852786e-16	-5.487840964444366e-16	-6.733722885169855e-16	-8.672647805708907e-16	-9.383907689207731e-16	-8.471696792350328e-16	-6.772981989727272e-16	-5.937639107555581e-16	-4.827877606037465e-16	-3.1596801381445146e-16	-1.0021160970596305e-16	-7.270944757532711e-17	-2.644890611777083e-16	-4.2688268676278326e-16	-3.895928850987171e-16	-2.0747026241228175e-16	-1.2181469197596024e-16	-2.0746894258817793e-16	-4.3377580342177276e-16	-5.550653812467336e-16	-7.452094487152744e-16	-9.076458619939923e-16	-1.0347484492764585e-15	-1.088531434102853e-15	-1.1155926410834708e-15	-1.0294062516107983e-15	-8.85303048015616e-16	-6.517312792377545e-16	-4.225291023129837e-16	-3.439297775981296e-16	-4.985973647380282e-16	-8.26537879887552e-16	-9.7782324352406e-16	-1.0182365455224113e-15	-7.804675033614623e-16	-6.369486366104876e-16	-6.355003037843205e-16	-7.101285923631568e-16	-7.464243827642592e-16	-6.267371930409084e-16	-5.36400218139511e-16	-3.328778108483971e-16	-2.76913263569426e-16	-2.5444012306861383e-16	-4.3208877611035437e-16	-5.726109762311861e-16
138	-1.0607372896534075e-15	-1.16001656056251e-15	-1.109777078384469e-15	-8.590765561312561e-16	-6.806997917506863e-16	-7.151613838832926e-16	-8.57589624309826e-16	-8.528751865778142e-16	-7.189509298148442e-16	-5.966687247320846e-16	-6.741040330481807e-16	-7.718510292596063e-16	-7.914151210979869e-16	-7.048504067399e-16	-7.332718957946382e-16	-9.745945126008688e-16	-1.2135896388135354e-15	-1.1873130148506087e-15	-8.721724784994709e-16	-5.795355701585139e-16	-5.642056863888438e-16	-7.875665238405583e-16	-7.787000102075651e-16	-7.163787048905414e-16	-5.116827781704064e-16	-5.200169163488816e-16	-6.951603734269095e-16	-7.286279492153539e-16	-5.675269425830962e-16	-4.523659822205215e-16	-5.722632897136464e-16	-8.105203117553501e-16	-8.368527391038287e-16	-5.807193517310783e-16	-4.948546088309431e-16	-6.393489951803456e-16	-9.483478721977037e-16	-1.00227374780778e-15	-6.877389853686883e-16	-3.7768386606688576e-16	-3.0969968083271895e-16	-4.893228774497124e-16	-5.410629882444481e-16	-4.1249384495721615e-16	-8.599420513058437e-17	-1.6605131318475394e-16	-4.0199145491256585e-16	-7.444972089675603e-16	-9.216359222017698e-16
139	-1.6896128554875414e-15	-1.799078477451356e-15	-1.7195013433109082e-15	-1.57376706294593e-15	-1.4330148147176216e-15	-1.6568480390819062e-15	-1.891006546781868e-15	-1.914926276447892e-15	-1.7439941056343613e-15	-1.581131366723019e-15	-1.6706913707509915e-15	-1.7357431761332183e-15	-1.7401617315944192e-15	-1.672122797649821e-15	-1.7367751753408807e-15	-2.0082085625699296e-15	-2.2331723758167447e-15	-2.109863106766017e-15	-1.6752256455275888e-15	-1.2223477639113765e-15	-1.0814248152875247e-15	-1.2011043831499495e-15	-1.3335328325373215e-15	-1.3626461227438782e-15	-1.2991358255431475e-15	-1.3515898196581329e-15	-1.4624076123874783e-15	-1.4899387002398693e-15	-1.413056842381591e-15	-1.3544477633857178e-15	-1.397348796266424e-15	-1.3877061052899613e-15	-1.1855576300678124e-15	-8.994088474792673e-16	-9.6703146205831e-16	-1.1967213182388146e-15	-1.4057173826196106e-15	-1.3678176702530642e-15	-1.1005045146666146e-15	-9.665548148392384e-16	-9.965986419569376e-16	-1.0935594415956038e-15	-1.0755958626414178e-15	-9.149378074474152e-16	-8.28763188670121e-16	-8.182585916639296e-16	-1.0031239993889159e-15	-1.2555553604235162e-15	-1.4497601813115381e-15
140	-1.0507275872487177e-15	-1.111608639823108e-15	-1.007300816299778e-15	-8.786303353396305e-16	-7.692248252733558e-16	-9.34714499736711e-16	-1.1385610499783723e-15	-1.1714890618206795e-15	-1.1114410361401594e-15	-1.0172943619799801e-15	-1.0542216145646875e-15	-9.93831044099086e-16	-9.393541323565015e-16	-9.407232837946525e-16	-1.1302994821516768e-15	-1.4412079233600301e-15	-1.6199046754037214e-15	-1.5247032726831527e-15	-1.2545503556507785e-15	-9.874042809280162e-16	-8.915154671575835e-16	-9.60900986330308e-16	-1.0914574463999363e-15	-1.28400023581245e-15	-1.3705123890951022e-15	-1.3726998478568927e-15	-1.3594903843417132e-15	-1.3531985932210972e-15	-1.4107109826410787e-15	-1.4218300592954173e-15	-1.3702379377655516e-15	-1.2403571270250016e-15	-1.1006842447885383e-15	-1.040375981308543e-15	-1.1747342971615442e-15	-1.3040887553953943e-15	-1.2827174075662457e-15	-1.1755931963561728e-15	-8.909055397417472e-16	-7.470574317786514e-16	-6.872558874233155e-16	-7.496081543391739e-16	-6.962013743896524e-16	-6.089157086750732e-16	-4.732231194331476e-16	-4.972968019221198e-16	-5.353700738989784e-16	-5.291847304870944e-16	-4.537342266034779e-16
141	4.0245557460586665e-16	4.969177317174988e-16	4.541861802347665e-16	4.915315836577326e-16	3.6149680751309977e-16	-1.0911252116847592e-16	-6.510656511797049e-16	-8.984854364429589e-16	-7.226399511735588e-16	-4.494230228548104e-16	-3.684814025738551e-16	-3.070583252544323e-16	-4.0227250820710984e-17	3.9877240797299807e-16	5.495067726518179e-16	2.500008473670563e-16	-1.7455280786682753e-16	-3.068790158853693e-16	-6.016313611391743e-17	2.0320934418149084e-16	1.8779403285862243e-16	-8.741261562504671e-17	-2.4797305879070276e-16	-2.3876428247885944e-16	-1.1885705798792823e-16	-1.7476162785345463e-16	-4.775994482224377e-16	-7.619125982304363e-16	-7.568428570255589e-16	-4.1638222245494576e-16	1.99780815066448e-17	3.2492629000719615e-16	5.152671952654376e-16	6.55784076162697e-16	6.352552486707162e-16	5.482871180209456e-16	2.9544800082121447e-16	2.9807873661311325e-16	4.273067970116906e-16	5.589485868718026e-16	4.614921078052783e-16	2.582686874228623e-16	1.4095469162348742e-16	7.920605248151736e-17	-8.238937199549033e-18	-1.8392781410395219e-16	-3.181067701287482e-16	-3.6506708063068524e-16	-3.42668355610851e-16
142	-1.9580520317378144e-15	-1.7619502109373525e-15	-1.7121883193912915e-15	-1.6442914136344748e-15	-1.5599724924285946e-15	-1.790816168862371e-15	-2.004395300508911e-15	-2.1079830227859576e-15	-2.1537889909209604e-15	-2.024100942925461e-15	-1.731495732317705e-15	-1.1071970694544412e-15	-6.159806928991316e-16	-2.3802740732003703e-16	-2.851437299527553e-16	-6.270358666622331e-16	-9.414069131056038e-16	-1.0603848955074584e-15	-9.076440194700132e-16	-7.283713245066987e-16	-7.533006619118595e-16	-1.0702123512204227e-15	-1.2774140791479358e-15	-1.4068261048295961e-15	-1.3817518702805555e-15	-1.5084534655703457e-15	-1.8952866903278276e-15	-2.2808248901993694e-15	-2.329559944614619e-15	-2.0389337946889146e-15	-1.6051841920798018e-15	-1.2375067223534017e-15	-9.01232258353801e-16	-7.125920523497512e-16	-8.443097515124107e-16	-1.1667147365901565e-15	-1.4959322923130721e-15	-1.4562500422639635e-15	-1.165828880987904e-15	-1.0194528237924045e-15	-1.178160466582686e-15	-1.4166539348371013e-15	-1.359388843155906e-15	-1.153076696505254e-15	-8.795149676126705e-16	-9.672330411475238e-16	-1.0685919669634286e-15	-1.132191329085776e-15	-1.108347084635642e-15
143	-6.014746247037172e-16	-8.18182214812235e-16	-7.800658145911709e-16	-5.719665429075832e-16	-3.874648403158446e-16	-4.885332617628222e-16	-6.663375460495491e-16	-5.855636773592686e-16	-3.5663215235288626e-16	-2.1902920841659373e-16	-3.4045538567961556e-16	-4.2885860909185503e-16	-3.9021062766880265e-16	-3.190994063852969e-16	-5.553515826814303e-16	-1.0782868748039497e-15	-1.421281671574598e-15	-1.3428580947108938e-15	-9.735162377117565e-16	-7.023224827185015e-16	-6.523010981523019e-16	-7.52875375339581e-16	-7.185487712845656e-16	-8.785151737775423e-16	-1.0642061471326514e-15	-1.1993731789134417e-15	-1.2059942906987053e-15	-1.1032038732007264e-15	-1.1047591953483065e-15	-1.2500926850723887e-15	-1.3407945315245467e-15	-1.2183750572336338e-15	-9.353530385361474e-16	-7.444168304514085e-16	-8.733901807397172e-16	-1.0109481534696749e-15	-1.1269068628063807e-15	-9.285882010494316e-16	-6.402971488953297e-16	-5.076341487294282e-16	-5.845191750434502e-16	-7.817771681755448e-16	-8.175228086444183e-16	-9.66092035729391e-16	-8.938319295194295e-16	-1.0504556614723098e-15	-8.995326727812446e-16	-6.993744788179396e-16	-4.083317912852592e-16
144	-3.306838978356565e-16	-1.2049891517925263e-16	1.195489537137702e-16	1.7641274330324683e-16	1.0222170580064783e-16	5.336490568485864e-17	1.0248235739469679e-16	1.3578894619380234e-16	8.282966231190696e-17	-2.2569507239502255e-17	-1.725491558020208e-16	-3.238628628550305e-16	-4.989551986667573e-16	-5.006199651837559e-16	-2.500582075541795e-16	4.695652418764814e-17	3.409975145439616e-17	-2.8667612693719277e-16	-6.024783392492866e-16	-5.814378785543696e-16	-3.124972778687154e-16	-8.610504305440701e-17	-1.0269071628082133e-16	-1.4503025321870252e-16	-1.5956373053968015e-16	-1.215589724272407e-16	-1.1081261343783325e-16	-9.259236038274258e-17	-8.321518652442784e-17	-7.295030074882194e-17	-1.5498865590653425e-16	-2.651480624889418e-16	-3.379412075751183e-16	-3.986564209019346e-16	-4.499529797262824e-16	-5.59108496401028e-16	-5.211066583488138e-16	-4.858324721923272e-16	-4.2491435993023565e-16	-4.844885067271138e-16	-5.767806713920939e-16	-5.214694904409981e-16	-3.5815307072315954e-16	-1.1678419960541434e-16	-2.7405172222713945e-17	1.0184380703452102e-16	1.4310912105528367e-16	2.465808096860653e-16	2.1469715695193089e-16
145	1.4995559252260426e-15	1.844397847019194e-15	1.939222904304419e-15	1.7190227058833731e-15	1.40867130428478e-15	1.2869228107456648e-15	1.3424154808431324e-15	1.246407152585102e-15	1.1103620477501661e-15	1.0102705217635158e-15	1.212769425826395e-15	1.5118767144347315e-15	1.6717624071500646e-15	1.5404487761103951e-15	1.355910436128871e-15	1.3884837964991812e-15	1.5652958869088676e-15	1.6350685073090549e-15	1.4637717063556936e-15	1.2379192506944612e-15	1.2214338733085208e-15	1.4938611703323664e-15	1.5861048282972881e-15	1.661839204531982e-15	1.6216198337479712e-15	1.7805809106557837e-15	2.074627946379931e-15	2.20940881770636e-15	2.116047878020463e-15	2.0322328507037785e-15	2.1516076812144875e-15	2.364751914526006e-15	2.3060212383636024e-15	1.9926182752478403e-15	1.806051549661827e-15	1.925881476827106e-15	2.264286873058405e-15	2.4215824130408523e-15	2.2493252793427655e-15	2.0410926698474206e-15	2.0075697725473802e-15	2.0822701535878883e-15	1.9101525721881164e-15	1.664652119485045e-15	1.2232874396306294e-15	1.291562995945674e-15	1.2251367621340455e-15	1.1128927226154685e-15	8.286625164016852e-16
146	3.8890317928617075e-16	3.3792687665864663e-16	3.0274951979773644e-16	5.036407496612838e-16	6.810874649022367e-16	7.289566863530978e-16	6.34007814481348e-16	6.754227921431666e-16	8.127956529784528e-16	9.357941790811102e-16	8.36176989326062e-16	6.59005726437162e-16	5.369265737088561e-16	5.843217610910951e-16	6.076625214631382e-16	4.752309679958285e-16	3.32712046935658e-16	3.95947336461929e-16	6.653835561393574e-16	8.456779272580387e-16	7.59354082150796e-16	4.682422658812365e-16	4.983615669588501e-16	5.24160511111708e-16	6.069587898843251e-16	4.847043826772991e-16	2.621838825043528e-16	2.695997579004366e-16	4.673989394414387e-16	5.719019910139431e-16	4.1446988063994115e-16	1.8104266821026974e-16	2.0705538417144085e-16	4.938523985316534e-16	5.772064461793403e-16	4.0109014873214265e-16	1.43852755950466e-17	-3.22993638186978e-17	3.203903601914007e-16	7.483247108132443e-16	8.976691078688335e-16	7.173611139604006e-16	5.81212711950398e-16	5.886251559795898e-16	9.38670750690886e-16	9.457029343298702e-16	9.308997302646558e-16	8.688779219229106e-16	8.121833669073377e-16
147	1.8471061811112483e-16	-1.9939133727155806e-16	-2.796082288313861e-16	-1.1832138852670986e-17	3.349135386108223e-16	5.258491307705655e-16	3.379580981415651e-16	1.73415026640022e-16	1.2655970668496386e-16	1.534720773537992e-16	6.521800527340437e-17	-2.6209470362279946e-16	-4.3903836531346885e-16	-3.3422072614370395e-16	1.4729396927782947e-16	6.115552422999672e-16	6.27560628595485e-16	2.1181731008084496e-16	-3.1083344083278777e-16	-6.426577509910966e-16	-6.69604622365367e-16	-6.544329323957689e-16	-4.75449213325657e-16	-4.482761187442886e-16	-3.552082540813489e-16	-2.6916215407918936e-16	-1.6119805200871805e-16	-4.399371720036315e-17	5.5239130684897686e-17	4.7734567871544906e-17	-6.421108121916753e-17	-2.4302760891554943e-16	-3.737236610620507e-16	-4.521208697547439e-16	-4.5421732354461e-16	-4.954382199914453e-16	-6.920712127839929e-16	-7.928058209302851e-16	-8.564442443047383e-16	-7.659519890899533e-16	-6.468656988361731e-16	-5.05853735045257e-16	-3.75350372398132e-16	-4.703127112526304e-16	-2.9278617366747196e-16	-4.261474177435314e-16	-2.1627717190392038e-16	-4.60488302206635e-17	2.5250143748062976e-17
148	1.107469751910607e-15	1.0747695096693764e-15	1.2226382298503827e-15	1.439879674097003e-15	1.4785608162749735e-15	1.3905108081793296e-15	1.2096765591933507e-15	1.1020880257848364e-15	1.0095313276172547e-15	8.918468386834699e-16	7.540597014327587e-16	6.059934005914764e-16	4.591547013413546e-16	4.517470437932314e-16	5.481247785838448e-16	6.31517984888196e-16	6.160285736846342e-16	4.91893390833041e-16	4.0992004748161747e-16	3.9324350350673415e-16	4.2781483513740824e-16	3.6735555596796243e-16	4.547758923851952e-16	4.747912932892595e-16	5.237722015716417e-16	5.039463343142745e-16	3.0884362300751124e-16	1.6123667616321284e-16	1.4395486312421374e-16	2.3869569955396015e-16	3.035618750641012e-16	2.2208253395438335e-16	5.62352070925373e-17	-3.672640834316447e-17	-1.701487255694557e-17	1.195037902050062e-16	1.8991062836812377e-16	2.0972582481402986e-16	2.2402837385076047e-16	2.420952317251951e-16	2.8146590947913877e-16	3.526834413369955e-16	6.054714584293255e-16	8.170925116211721e-16	1.2699353775658239e-15	1.3029980043801088e-15	1.4318088293560255e-15	1.3907919437215076e-15	1.209298318392029e-15
149	-4.3696143422077926e-16	-4.3044492858773156e-16	-3.2728503788317538e-16	-1.804886015770695e-16	-8.570899154328796e-17	-1.4584985160242438e-17	1.3514013542470322e-17	5.0398394766603054e-17	4.8154165644500764e-17	1.9109572097537243e-17	-7.356327728145628e-17	-2.053535343597865e-16	-3.0701750707722953e-16	-2.3178880964272424e-16	7.916398823147943e-17	4.2484350084101795e-16	4.864120276074776e-16	2.3493450743440723e-16	-1.2899161491451216e-16	-3.245445003778067e-16	-3.133894432161702e-16	-2.1555133679307066e-16	-1.2499589181024027e-16	-2.1153563281080455e-17	3.5561395858376974e-17	-2.2796164023389336e-17	-1.4267863349072818e-16	-2.1127969447781417e-16	-2.0448047723362606e-16	-1.778072908560916e-16	-2.8092080941556494e-16	-4.635903384069071e-16	-5.480694486877894e-16	-4.725494752673218e-16	-2.9041219208896266e-16	-3.0700492617679786e-16	-3.837230493184639e-16	-5.905041050312527e-16	-6.003836489446618e-16	-4.771876728511336e-16	-2.9555160555245092e-16	-1.7613546337697696e-16	-1.3292300704190778e-16	-5.802135905031986e-17	4.9701376063439435e-17	8.242688846318447e-17	1.1765435097821247e-16	2.30056810278658e-16	3.1414082265667997e-16
150	5.747818887986937e-16	5.942378256741701e-16	7.963136865462272e-16	9.908650210502624e-16	1.0072841490325681e-15	8.908443211632542e-16	7.91426537141079e-16	8.558022567698339e-16	8.943408648524847e-16	8.13375142925119e-16	5.7178878257573e-16	3.7842082029514594e-16	2.7809021095147093e-16	3.476308386623336e-16	4.1769181039804127e-16	3.5137762299460266e-16	2.0678678044902687e-16	1.281760368753071e-16	1.9326795817639003e-16	2.5906369125474553e-16	2.1370420505740497e-16	6.023511182253698e-17	1.4220204596192385e-16	2.8383523536673967e-16	4.0748027668462574e-16	3.2349658501422115e-16	6.328305874755056e-17	-4.345575743661556e-17	6.790417710214463e-17	2.537381534247283e-16	2.9985210087975005e-16	1.982802408105062e-16	9.380068036659531e-17	5.471031268476503e-17	4.721064820616787e-17	4.6285698660152256e-17	7.81075675062783e-17	7.135619699554004e-17	1.0915961228941305e-16	7.718503483523092e-17	5.4747275093439304e-17	9.442243883297411e-17	3.2676090954158483e-16	5.211003945996553e-16	9.169816963877314e-16	9.594680054950167e-16	1.108373259624865e-15	1.1980894884185197e-15	1.1458193324525225e-15
151	2.425072262254002e-15	3.1392147278873413e-15	3.3515509301925487e-15	3.1031354925276e-15	2.650775420235821e-15	2.5426189422677326e-15	2.5984382807058688e-15	2.400879584302977e-15	2.106526868690283e-15	2.021813433471328e-15	2.4476816326244677e-15	2.8251533194567166e-15	2.8111673009554494e-15	2.1200693109906356e-15	1.4663884843992156e-15	1.3933538092903442e-15	1.7498077746625075e-15	2.079177534068284e-15	2.057067881786109e-15	1.934247480695779e-15	1.969739298367545e-15	2.266414789834725e-15	2.3064564813333097e-15	2.4573508114651082e-15	2.6925325708667407e-15	3.0866890164187934e-15	3.3939576394868283e-15	3.268370546243446e-15	2.818618444385158e-15	2.5120239907250947e-15	2.5313202545023943e-15	2.7125447848970115e-15	2.6922423611248523e-15	2.5009134624732367e-15	2.4230452786701823e-15	2.522957080974554e-15	2.5067243929991938e-15	2.3843034131844547e-15	2.1234814135393717e-15	2.0446632257533442e-15	2.0484675950928962e-15	1.9451313310910162e-15	1.4442305202197771e-15	1.0167321909020298e-15	3.448142622776822e-16	2.620148640469978e-16	-2.3038968411440223e-18	-2.5938087318819424e-16	-4.962119674835704e-16
152	-7.072438288287695e-16	-6.734803429109665e-16	-6.433837801368465e-16	-4.607834551676385e-16	-3.426854559536698e-16	-5.736804247253314e-16	-9.634773073743306e-16	-1.2028793091969641e-15	-1.207572999120178e-15	-1.021342010446556e-15	-9.001179455276524e-16	-6.978528796646724e-16	-4.412743205188419e-16	-1.3673409370640603e-16	-1.060406897307907e-16	-4.553497434882467e-16	-8.849168400305311e-16	-9.7164346584209e-16	-6.560355764474563e-16	-3.1480173566857445e-16	-3.187917348595415e-16	-5.786719074360159e-16	-6.066945437583694e-16	-4.542865315363186e-16	-2.7776004905400717e-16	-4.4737239465072875e-16	-8.305915033869877e-16	-9.867091015240043e-16	-8.193741430852431e-16	-5.760031972550356e-16	-5.362684086213138e-16	-5.807463039151017e-16	-3.978295837611382e-16	-4.2932395458460544e-17	-1.558451702495279e-17	-4.0034488931491727e-16	-8.087630089935687e-16	-8.483035555304242e-16	-4.06199384920119e-16	-7.72160687785002e-17	-1.6319643686905743e-16	-5.478444124245329e-16	-6.49075094646128e-16	-3.50939181587928e-16	8.979638230775644e-17	5.165983592261332e-17	-3.6313757212658684e-16	-8.741979567720966e-16	-1.153610799417614e-15
153	-1.0727620508636658e-15	-1.3334487569982622e-15	-1.115686680073178e-15	-7.46155938106264e-16	-3.389404276050115e-16	-2.23426104781463e-16	-2.8835285290286916e-16	-1.1441786812528087e-16	5.02524698242259e-17	1.5300400509003917e-16	7.806931407460584e-17	9.151616580363794e-18	1.0436228060619896e-16	2.571617177295155e-16	2.4323471201578584e-16	-5.4867456923009804e-17	-4.381388537458276e-16	-5.448510456599007e-16	-3.75268570479286e-16	-2.113776793266229e-16	-2.0415314620863058e-16	-3.8226344548358075e-16	-1.5792582720756011e-16	-4.732552993084615e-18	2.1083542837891912e-16	7.646623931626609e-17	-2.662969586510703e-16	-4.319621848655828e-16	-2.7318590852441073e-16	-9.789049550389377e-17	-2.1224183752703016e-16	-5.630247081383426e-16	-7.60210755885745e-16	-5.695325126065573e-16	-3.44507923491614e-16	-2.520026651472934e-16	-4.500677433107973e-16	-5.50056152923734e-16	-2.6924590122883963e-16	7.613563013999292e-17	1.98894652695783e-16	-5.1469112609054813e-17	-1.5861990345138634e-16	-2.1491489173818355e-16	2.648101440990796e-16	1.7049618960156276e-16	2.895861356527562e-16	6.210760605048935e-17	-4.501122046417389e-17
154	-6.227302523973076e-16	-3.2153785069942763e-16	-2.555096889865915e-16	-3.146484002471128e-16	-3.4024716633887615e-16	-6.515221208500659e-16	-9.681662793088886e-16	-1.1101415382980155e-15	-9.850893941096534e-16	-5.7282297292168e-16	-8.640813071948652e-17	3.910923927865302e-16	6.468979609653274e-16	9.287727297873176e-16	1.0036939345372201e-15	7.987868487895565e-16	5.472981356319531e-16	3.54953353583256e-16	4.146220464619948e-16	4.508941049359627e-16	2.5770522989571917e-16	-2.437163902822137e-16	-4.7845939858123e-16	-6.024290305203805e-16	-6.056356273206865e-16	-7.652833490610296e-16	-1.1329303787696085e-15	-1.4647807100397248e-15	-1.4606876249002721e-15	-1.1923579741131441e-15	-7.822638344762117e-16	-4.0103897772591447e-16	-4.8722378341633657e-17	1.2088627755487882e-16	1.685119653290534e-17	-1.0156394825801486e-16	-1.699995707532321e-16	2.2101229726572707e-17	1.6629838176921928e-16	4.370924014153717e-17	-2.226661689483162e-16	-3.4608763033984375e-16	-9.496456503365501e-17	6.663050087295807e-17	3.8187528450405406e-16	4.1617565190782927e-16	6.286387977757479e-16	7.402640913787802e-16	5.798729243223334e-16
155	-4.2308763845664035e-16	-4.88005814335067e-16	-5.046068327666201e-16	-6.369455971022017e-16	-6.029005446650514e-16	-4.742586524971547e-16	-3.2666199161637235e-16	-2.378548088851268e-16	-3.540320828368258e-16	-4.011953601366857e-16	-3.2615734690290166e-16	-2.0619288873691775e-16	-2.5604830984779757e-16	-4.507867971600736e-16	-5.955189487108266e-16	-5.870287205884513e-16	-4.850035124469832e-16	-3.868615303051354e-16	-3.2650489141958733e-16	-2.631803932117908e-16	-1.9069892214636879e-16	-1.961169656986093e-16	-1.5939708114111424e-16	-2.5239718782223517e-16	-2.700575927795391e-16	-2.5934658931284406e-16	-2.5309180234021337e-16	-2.582478235899436e-16	-2.7284857198876503e-16	-3.0641362889582584e-16	-3.433793496819213e-16	-3.614140139093722e-16	-3.491067776800809e-16	-3.129455069582736e-16	-2.8770207374754417e-16	-2.345091916872202e-16	-9.713173151834147e-17	-6.928757920071348e-17	9.187573070935193e-18	3.387225290865334e-17	1.5649404949076461e-16	1.6900064292344948e-16	2.251292400192154e-16	1.4613792836143058e-16	3.8750360856985097e-16	4.3991685711880637e-16	6.340019383808893e-16	5.264362446961956e-16	2.8852261081524744e-16
156	5.406433959774242e-16	2.6879947864396565e-16	2.1270319365080602e-16	4.579033991223805e-16	7.105086594826697e-16	8.038845586770738e-16	6.688905093516039e-16	5.833569162740994e-16	5.649063504703384e-16	5.790116911139774e-16	4.746212670046667e-16	3.023497971777588e-16	2.041461064073225e-16	3.085113762624678e-16	4.444786794936347e-16	3.8806286490567044e-16	2.0582917948190733e-16	1.4140384251203352e-16	3.379293598289998e-16	5.451264890608837e-16	5.009548913185444e-16	1.7936650851403867e-16	1.7212133910611006e-16	2.885288900805691e-16	5.520457066197534e-16	5.26364097031526e-16	2.0470046783203303e-16	1.3991172920008958e-17	1.1143834412519121e-16	2.822359206392471e-16	1.9825549362669972e-16	-1.357848991525818e-16	-3.68960959363498e-16	-2.7686383266276653e-16	-1.1240400643448805e-16	-7.25154535026181e-17	-2.3551220379293647e-16	-2.5676240088900376e-16	2.578311976293547e-17	3.612723455983356e-16	5.019855556265938e-16	3.5323573938783903e-16	2.981003072051076e-16	3.388867492907435e-16	7.556190291585671e-16	7.698654585800405e-16	8.30964293609126e-16	7.265027330453124e-16	6.62030520116163e-16
157	-7.551846824331453e-16	-9.328800389780107e-16	-8.799617938873319e-16	-7.646664385172722e-16	-6.706603990626571e-16	-7.41474891905555e-16	-8.056723901423594e-16	-6.961550695311991e-16	-5.251022231540818e-16	-4.3140734448198317e-16	-4.933792477197097e-16	-4.845148322291411e-16	-4.558423049685576e-16	-4.57955306123291e-16	-6.500404505138448e-16	-9.207503444930365e-16	-9.641028778151757e-16	-7.749026474612567e-16	-5.528328617076838e-16	-5.048814592580864e-16	-5.655268549530952e-16	-6.122325403841284e-16	-5.249413729510644e-16	-6.227109923011588e-16	-8.028319130677093e-16	-9.314488272369535e-16	-9.36998126427156e-16	-8.371969411542683e-16	-8.372882286777926e-16	-9.297670216743278e-16	-9.34502360062414e-16	-7.580882688095147e-16	-5.065607495193191e-16	-3.976430863124366e-16	-5.481016210699761e-16	-7.016135550922126e-16	-7.014030592124943e-16	-5.929770353305587e-16	-3.4081442494210294e-16	-2.5984355650460663e-16	-3.420259728592319e-16	-5.311364468337145e-16	-6.174471675126141e-16	-8.014881298655211e-16	-7.948861382732213e-16	-9.329175402589817e-16	-9.119851719964284e-16	-9.256536161663053e-16	-7.878123911477602e-16
158	-2.098747890226142e-15	-2.1628101606936818e-15	-2.0145800001613616e-15	-1.939919653551719e-15	-1.7629092557055126e-15	-1.978361271173774e-15	-2.1860694520115174e-15	-2.1147500330216803e-15	-1.9367304074204526e-15	-1.7529562603808874e-15	-1.7888029904783618e-15	-1.6811912196363856e-15	-1.5940685152896951e-15	-1.6078291073464103e-15	-1.9485621939304433e-15	-2.4506069259761936e-15	-2.6374305504981194e-15	-2.3494829570615506e-15	-1.897620105346701e-15	-1.6663530298048934e-15	-1.7460952012337964e-15	-1.9664060411784433e-15	-1.991336083594695e-15	-2.127651917510345e-15	-2.1532083882207467e-15	-2.1318338548368386e-15	-2.059269495565893e-15	-2.0041674904043816e-15	-2.042234205415641e-15	-2.1171468511831433e-15	-2.127519003531625e-15	-2.020383379922623e-15	-1.845207603391649e-15	-1.7333634973383245e-15	-1.889365940031779e-15	-2.0487853958618826e-15	-2.160551495022946e-15	-2.149457191382935e-15	-1.8881646829802205e-15	-1.7003405139646584e-15	-1.5857360562703395e-15	-1.6897331316769487e-15	-1.6903550007364825e-15	-1.726922676535351e-15	-1.4614229652168076e-15	-1.4612545811023367e-15	-1.4001902775284792e-15	-1.5048108763974915e-15	-1.5319061117447576e-15
159	-1.7617081696650279e-15	-1.6968530442827799e-15	-1.4617936007908305e-15	-1.3722434168063453e-15	-1.2235698989758358e-15	-1.2544467612744437e-15	-1.2430941766180826e-15	-1.0910052272635902e-15	-1.0453270099981634e-15	-1.2003576414714505e-15	-1.348420572766766e-15	-1.1980863988891714e-15	-7.759885983887001e-16	-6.370433644868736e-16	-1.0653913935135799e-15	-1.7425867224639183e-15	-1.964431274076032e-15	-1.4811007393895552e-15	-7.972237878128675e-16	-5.190346227283715e-16	-6.392467570589223e-16	-7.858244012025793e-16	-5.046367118461242e-16	-3.476014142478548e-16	-2.821533803444098e-16	-5.516709937730599e-16	-6.369561730062921e-16	-5.014464197901763e-16	-1.5804566079065267e-16	-5.5441565664678344e-17	-1.6585436447457917e-16	-2.666055581492701e-16	-1.5026135492123826e-16	1.241489775054927e-16	9.095335281564143e-17	-9.867724353838728e-17	-2.5779860047187823e-16	-2.5666126142551074e-16	7.105042710414849e-17	2.9251509000403967e-16	3.1798077817717383e-16	7.628514801806093e-18	-2.4498604978284965e-16	-4.2935464749673196e-16	-2.9013828101220826e-16	-5.009249848160126e-16	-8.327568474955051e-16	-1.6295338856502781e-15	-2.366132412130254e-15
160	-4.3334886013454093e-17	2.1444910438768143e-17	1.4535775219814e-16	3.903391449115746e-16	6.514803755654847e-16	6.909365958269882e-16	5.359365912441321e-16	3.763404164869245e-16	3.402517394102498e-16	3.3503898368125625e-16	1.4605396829326144e-16	-1.8220179155662856e-16	-4.026517741564852e-16	-2.3115369019098337e-16	1.5246492878065254e-16	3.533025228122824e-16	1.9961086978408351e-16	-6.87836471575735e-17	-1.6668410820209831e-16	-5.652955207595181e-17	3.367277290307489e-17	4.6319554683590016e-18	1.8015837124264465e-17	7.533230018665467e-17	1.657145748639525e-16	1.9689454823052316e-17	-3.3666598594020075e-16	-5.590908010601536e-16	-4.307407659544818e-16	-1.2835121620612746e-16	-6.073857953264072e-17	-3.85016353138589e-16	-7.633279197658449e-16	-8.424847579836678e-16	-5.454736154128494e-16	-3.6637238066486163e-16	-3.2706664909668043e-16	-5.427119810002909e-16	-6.06487915314638e-16	-5.666425774917172e-16	-4.700454762172131e-16	-4.883875272064578e-16	-5.834181738031408e-16	-6.792064063309588e-16	-7.664934399914513e-16	-8.425499685966376e-16	-8.118375866512015e-16	-6.6089112327442985e-16	-5.798966236789201e-16
161	1.4890229387430635e-15	1.802186336138895e-15	1.915426235806546e-15	2.0166334716468777e-15	2.0747311041192552e-15	2.2196183177605346e-15	2.3423091440163427e-15	2.308426367650132e-15	2.209705217628894e-15	1.9829912776020487e-15	1.8126554004800264e-15	1.5012751671747506e-15	1.1748051435606928e-15	8.0273842754166e-16	6.56725940470366e-16	8.110926462047681e-16	1.1237370654938785e-15	1.2789912273705541e-15	1.1802413992483526e-15	1.0181753364122316e-15	1.0174416743300557e-15	1.2724392092396238e-15	1.5132016389215673e-15	1.7101505428524517e-15	1.8869372677282277e-15	1.9416118821458863e-15	1.7697608649975668e-15	1.3369583272894777e-15	8.691149686955937e-16	7.432346549740707e-16	1.0275329864925172e-15	1.3980969890075733e-15	1.4823181695019542e-15	1.2691442352765032e-15	1.1120652949675244e-15	9.753665295500134e-16	9.692467113844634e-16	7.980208183980716e-16	5.9751299956129135e-16	5.525747696949171e-16	6.842402118574541e-16	8.121992031105921e-16	6.918722141376841e-16	4.905791363466869e-16	1.008104566866361e-16	1.8936793747232384e-17	-4.588396984857759e-17	4.683715887871022e-17	1.938893389359555e-16
162	4.521199739543285e-16	4.621146770346367e-16	4.1879711369668577e-16	4.894886250134667e-16	6.838192029531808e-16	8.649545110473991e-16	9.150989029935694e-16	8.020132305392115e-16	6.403426293501469e-16	5.047327013530999e-16	3.9223716612331496e-16	2.7723917788280673e-16	1.3408706338762305e-16	9.827608313538238e-17	2.4208009295920877e-16	4.248573322072926e-16	4.472395443145357e-16	2.8213483903114754e-16	1.3013754424628125e-16	1.658380050431612e-16	3.045000967375875e-16	3.655431030909804e-16	2.7003740576593086e-16	1.9067795750746294e-16	1.6389513398816386e-16	1.8670396457651194e-16	1.527024745563593e-16	1.1028121013807661e-16	8.138855455628353e-17	7.967908617069733e-17	-3.669145302286447e-18	-1.4383459932165555e-16	-2.267245964396242e-16	-1.8007581596354713e-16	4.2294697700510094e-18	1.1302593863507278e-16	2.733209588203028e-16	2.324539701102455e-16	2.269041229736267e-16	1.8902336396255697e-16	1.9183245647985837e-16	2.3670955526995913e-16	2.1785086923996192e-16	1.5120445172162257e-16	9.963350547521868e-18	7.743264034640277e-18	2.8317703184009536e-17	9.351322931021193e-17	-1.0837618246215966e-17
163	-1.5113438517485908e-16	-1.6022541189273675e-16	-3.7725371598885743e-19	3.165747976923206e-16	5.965554943735602e-16	5.668874900188822e-16	2.687493662603181e-16	4.902219373233051e-17	-1.2970417511550184e-17	9.026087786563723e-17	6.071988284468634e-17	-2.4622424537610103e-16	-6.362201742645201e-16	-9.20907540157294e-16	-8.754572525823316e-16	-6.023235999638671e-16	-3.7548783798538953e-16	-3.1259148721564384e-16	-3.6054213750954936e-16	-3.405624801633407e-16	-2.3458527578677776e-16	-1.4340293289389761e-16	-5.591609387965213e-17	-1.2114461609499072e-16	-1.535081888218123e-18	1.0577372534481349e-16	1.0598137293945008e-16	-6.071544291057377e-17	-3.1441112722514287e-16	-4.910607999728932e-16	-5.134612525504557e-16	-4.672717563562747e-16	-3.948283404928172e-16	-4.444439553416287e-16	-5.287762668915312e-16	-7.701357157802971e-16	-8.983357533339128e-16	-1.0119330460312182e-15	-9.451953603497343e-16	-7.9541016991753e-16	-5.442076659686185e-16	-3.8943448469891076e-16	-3.8090049602034454e-16	-6.483490316272118e-16	-9.57995522503699e-16	-1.388837839715466e-15	-1.4709222990794039e-15	-1.3546567020020227e-15	-1.139819347716291e-15
164	5.143729324548712e-16	7.881783930354021e-16	9.810794045126694e-16	1.0870772927172519e-15	1.1087065117051986e-15	1.1119755358464854e-15	1.0567367272597768e-15	8.3675211526257625e-16	5.92655738554017e-16	4.0356662876676826e-16	3.1950373641175167e-16	1.340578170810181e-16	-2.918729079168886e-17	-1.1754253167902905e-16	4.742724476269096e-17	2.9149635822391213e-16	3.338838306306662e-16	1.6422217297980873e-16	5.368760939384809e-18	6.621909651226266e-17	2.27683607183246e-16	3.801354001484959e-16	4.114734615115397e-16	5.285952876179264e-16	7.367468591084141e-16	7.660982927111555e-16	4.58717913776997e-16	1.1744731350744232e-17	-2.0982549911330217e-16	-7.197160388897621e-17	1.6719321636569035e-16	1.555140340884104e-16	-1.0202244321472984e-16	-3.252372596187984e-16	-1.8267396454989716e-16	3.9996828736102496e-17	2.1126474410537966e-16	1.4127707959220185e-17	-2.681347347698908e-16	-3.482378536358219e-16	-1.5350773271755859e-16	7.279181585291361e-17	3.7051986860914194e-18	-2.565750794796317e-16	-8.362287463550242e-16	-1.1295145577634072e-15	-1.3136603302087445e-15	-1.3496327245027728e-15	-1.3815483273895808e-15
165	1.9567084943918696e-15	2.3429849229672277e-15	2.7018855187267247e-15	2.7955856498751294e-15	2.650036850091476e-15	2.557822946398593e-15	2.5813612365250424e-15	2.718166463812445e-15	2.6872440600676337e-15	2.5733541498223362e-15	2.629028677957824e-15	2.5971712502924597e-15	2.4266306454483243e-15	2.0312545159920723e-15	1.9211497875530313e-15	2.1916780625130865e-15	2.4872692987637055e-15	2.293279036894211e-15	1.7436254723346586e-15	1.389425736070419e-15	1.6182979574489383e-15	2.0460965800662814e-15	2.358265186618524e-15	2.1486767892591147e-15	1.971140449937414e-15	1.9477194987385567e-15	1.8554545767999023e-15	1.4705165741066329e-15	8.919513401525761e-16	5.1941040773427455e-16	6.080731305728489e-16	9.36575041464373e-16	1.1249012027358725e-15	9.787322072740494e-16	8.468242556414218e-16	6.9033180946237925e-16	7.713960369907858e-16	7.403984349371859e-16	5.624297478642066e-16	3.323499850660843e-16	3.945080851678334e-16	6.423879434010783e-16	1.0282608233341436e-15	9.619065736336806e-16	1.012564462738352e-15	5.911231203387855e-16	6.236837783435953e-16	6.442322302198527e-16	6.45944274969222e-16
166	-5.477030651600646e-16	-7.816618094839197e-16	-7.56103360195836e-16	-4.871070343577534e-16	-2.6897725922199154e-16	-1.8912234864886044e-16	-2.7832919838777783e-16	-2.76327844739637e-16	-2.1812977328523848e-16	-2.340088678512141e-16	-4.749120855659767e-16	-8.495520223445624e-16	-1.0260301155027683e-15	-8.080099507465512e-16	-2.759615773807387e-16	1.9243988635261411e-16	2.97291559741274e-16	1.0311321863630065e-16	-1.7542439514402078e-16	-3.956220194217485e-16	-6.00151488983592e-16	-8.623935502118266e-16	-9.09181783215655e-16	-8.445294859036917e-16	-6.598166098027528e-16	-6.429282195755216e-16	-7.407863975643879e-16	-7.798741173695257e-16	-6.820532245360394e-16	-6.139105758919702e-16	-7.226923198226829e-16	-9.18532053164467e-16	-9.115407150216362e-16	-7.209174706468736e-16	-5.382616814731897e-16	-6.937004686773369e-16	-9.324343955034321e-16	-1.0817640511081862e-15	-9.421074901009774e-16	-8.065734173269629e-16	-8.015943163643484e-16	-8.026299892055167e-16	-5.654770773938461e-16	-2.356552489761075e-16	1.262356475340946e-16	-2.794360163311566e-17	-6.36303430109561e-17	1.7620538472596279e-16	4.764232624289145e-16
167	1.3006306998664668e-15	1.1955897496825533e-15	1.089911928170808e-15	1.0828192489892519e-15	1.1044201507049065e-15	1.2169311939198187e-15	1.183564274769029e-15	1.0708607634872078e-15	7.857955800793741e-16	5.46656267416903e-16	5.157146571150418e-16	5.935181133927451e-16	6.737768671270309e-16	7.460194281701478e-16	9.625660507463104e-16	1.3354877165309758e-15	1.6558478877094917e-15	1.6423599348707023e-15	1.3158317143132664e-15	9.219019336642403e-16	7.524577605062234e-16	6.778947711705224e-16	7.539868193338153e-16	6.027408600789862e-16	5.588035494008483e-16	6.959229133234036e-16	8.5329678929449405e-16	8.387094605778899e-16	6.516629767638509e-16	4.724174847030478e-16	5.034806677070204e-16	6.238877156176303e-16	6.410083315186244e-16	4.960141612674664e-16	3.991751033205337e-16	2.6552620436680447e-16	2.715443667556269e-16	2.4641357395757794e-16	3.745191907410737e-16	5.90584552568587e-16	8.633699205274497e-16	1.003134132817055e-15	1.2175032364969862e-15	1.323092516659732e-15	1.8990756138656777e-15	2.022855135529058e-15	2.422340684876488e-15	2.7788385015115288e-15	2.962533006608268e-15
168	5.4216906885022405e-16	6.790846366378836e-16	8.498517425052141e-16	9.499211523902261e-16	7.870715372491552e-16	4.909316741292109e-16	2.3726310722796607e-16	1.2675190921872369e-16	1.6850510367841025e-16	1.9758697169492753e-16	2.5070372853658333e-16	2.923956424442567e-16	4.0916105774329815e-16	4.704187252096846e-16	3.9720568686546803e-16	2.211814440776929e-16	6.996443122611836e-17	2.9833741589298955e-18	1.8651584597780507e-17	4.807183276194631e-18	-1.42508624225508e-17	9.280175109403085e-18	2.3312552555028336e-16	4.756652254436285e-16	6.334275263136368e-16	5.870820474661072e-16	4.022999944500601e-16	2.7189604822027005e-16	3.127307075323223e-16	4.3059650215003663e-16	5.201253975716111e-16	5.476087248463473e-16	5.980752960564613e-16	7.179711295092586e-16	7.692365014426283e-16	7.598554922706235e-16	5.337154300259231e-16	5.193303048693957e-16	5.614296140908693e-16	6.612009406842831e-16	5.998501722486015e-16	4.3266775815346954e-16	2.792879588335436e-16	1.7629661949564707e-16	2.374831882788815e-16	2.5801988689253196e-16	2.549396058015216e-16	9.416499999956298e-17	-5.988181321320925e-17
169	-3.284338300591592e-16	-2.845435863575728e-16	-1.4624317643112816e-16	1.6915450509336682e-16	3.9845652336152703e-16	3.77604651231441e-16	2.2281468572214276e-16	1.3063744085969677e-16	1.7595182312760082e-16	2.433011438597495e-16	1.4834074716546337e-16	-6.975221567028583e-18	-6.592037874388733e-17	7.913789492598376e-17	2.1938508648435058e-16	1.0731572908374688e-16	-2.5256992085937027e-16	-5.727856084144506e-16	-5.843007658393158e-16	-3.25880582094363e-16	-1.2637650497005813e-16	-1.5680777390296347e-16	-2.571532284073644e-16	-2.875835304848938e-16	-1.441473650562909e-16	-1.0078422671589965e-16	-2.0814702485546146e-16	-2.4161469759580325e-16	-9.626686065219458e-17	1.4955801883469282e-16	1.3734792240335935e-16	-1.7774801612729583e-16	-4.780119541099622e-16	-5.067792636071021e-16	-3.2086684197232434e-16	-2.206789441754094e-16	-1.955506587353447e-16	-2.1376783491174798e-16	-9.614172900799175e-17	-6.0489304951575865e-18	1.0143574473566967e-17	-9.298273217593756e-17	-2.1118665981014075e-16	-3.0794575602399503e-16	-4.199947906210294e-16	-5.018374447413852e-16	-5.150330749258277e-16	-4.416348539863983e-16	-3.8532110583583404e-16
170	6.606169123332512e-16	7.023130745310475e-16	7.576747174692956e-16	1.0066075549613646e-15	1.2679189710336098e-15	1.211607045943058e-15	9.025599313865012e-16	7.016572664654143e-16	7.497106573764922e-16	7.868134327553127e-16	4.99174590139945e-16	-3.0353148064154514e-17	-3.2867605978031744e-16	-1.1061243814721546e-16	3.125862291024568e-16	4.610135989219244e-16	2.763292224220118e-16	8.70012709975504e-17	1.4351721474373895e-16	2.746286448285541e-16	2.1996625433404082e-16	7.56949005334013e-18	3.924675354731638e-17	1.4171807633024107e-16	2.5015943213024463e-16	4.610654672982297e-17	-3.270725002019508e-16	-4.494106145358959e-16	-1.980116028603072e-16	1.9385876778904182e-16	3.22245538053285e-16	9.038288861687747e-17	-2.3048392754733233e-16	-3.843567747708808e-16	-3.1040949132225383e-16	-2.8558165411699027e-16	-2.6440074553067337e-16	-2.4924608120200218e-16	-8.3786150621472e-17	7.722176715551592e-17	1.5683194076268053e-16	1.8803611251469927e-17	-1.301394146606739e-16	-2.571523787363679e-16	-2.228114476407932e-16	-3.6412321631496245e-16	-3.931127751984971e-16	-3.1825714982652913e-16	-1.628005352031391e-16
171	7.42910580427737e-17	2.0739006973499262e-16	2.4129920082492757e-16	4.1396219760724236e-16	4.95290528417615e-16	4.0139682117859256e-16	1.4766647348935704e-16	-4.814692346794825e-17	2.4835339093218587e-17	2.2945768008878793e-16	3.1115267547184556e-16	2.330354926016811e-16	1.3100565539522733e-16	1.603649150156929e-16	1.6283610209734142e-16	-3.758079825060882e-17	-3.780001283467511e-16	-6.15448080687446e-16	-5.641114624573496e-16	-3.542794584187724e-16	-2.2084732002820604e-16	-2.1432528474729384e-16	-1.5016312518363732e-16	1.0927506342237457e-17	2.1324994417655378e-16	2.180447347231722e-16	6.472623676853574e-17	-2.5247102146109875e-17	8.969879873922616e-18	1.1066627881179462e-16	5.171883394867352e-17	-1.4276453811126268e-16	-2.3289053572024704e-16	-8.266216993825835e-17	8.932373976627355e-17	1.0942316743324076e-16	-5.031182350058085e-17	-1.3167844599749286e-16	-2.5730557761927896e-18	1.84766481848623e-16	2.044013950801728e-16	7.024756446222577e-17	-6.939246936823666e-17	-9.79594437515166e-17	-1.6442189780646743e-16	-2.7170049219555754e-16	-3.709753413916536e-16	-3.6038826785425795e-16	-3.3391832953209787e-16
172	-4.037350285731755e-16	-4.128056783248907e-16	-3.0357849452566663e-16	-7.773827034307778e-17	6.243300092194742e-17	-1.5775672595436865e-16	-5.575015218234738e-16	-8.620521110836194e-16	-7.976134726511673e-16	-5.669117048143965e-16	-4.207967388945233e-16	-4.0980284029839626e-16	-3.2934652064193566e-16	-1.0500630009065287e-16	1.9742890155924134e-17	-1.481675796941829e-16	-4.478375896282854e-16	-5.740594150400183e-16	-3.6888169640466647e-16	-9.25331162337859e-17	-3.223814291429068e-17	-1.349610177567689e-16	-1.2989577518140707e-16	7.368560704422861e-17	1.5910734392268707e-16	-1.9134664196520808e-16	-7.960538901489993e-16	-1.2016829825846157e-15	-1.0942178291189606e-15	-5.904919027527651e-16	-6.354845007681728e-17	2.628622180970954e-16	4.462279589967544e-16	5.148767594702213e-16	4.704953334714488e-16	3.233682673453365e-16	1.0258523129659538e-16	-5.452740641556525e-17	-1.8219056350493743e-16	-3.369841363571351e-16	-5.416347804068166e-16	-6.108343748923893e-16	-5.643941662356979e-16	-3.839389748063384e-16	-3.8996158137728985e-16	-2.5335019489617923e-16	-3.098387819552506e-16	-3.0505282296911766e-16	-2.8959910712152705e-16
173	-1.0676120118134465e-15	-8.978829641932465e-16	-1.0083575429250122e-15	-1.2752501457985094e-15	-1.451138426354543e-15	-1.7093310974176486e-15	-1.7548811314955975e-15	-1.5616225095228619e-15	-1.0083536306714796e-15	-2.779573028470059e-16	3.8976706817962246e-16	7.126811375325496e-16	6.296425337813542e-16	4.1226110775146738e-16	5.870180179853542e-17	-3.603975329564177e-16	-6.326064698081396e-16	-7.448651651837622e-16	-5.591869705926077e-16	-2.8199532154316196e-16	-1.2049945098825187e-16	-8.658695499343518e-17	-1.7688202987893407e-16	-1.941535987099672e-16	-4.7565085857301885e-16	-8.815310754655603e-16	-1.4166963597860126e-15	-1.8869912039200614e-15	-2.0227459046013656e-15	-1.6809651412294694e-15	-8.995727500630914e-16	-4.1533221049664385e-17	4.88352059452837e-16	4.623165934875423e-16	9.935059657126504e-17	-2.4241730354516787e-16	-3.3634469926257805e-16	-3.761809335118183e-16	-4.916957841694701e-16	-6.5094300783671e-16	-6.96879562675533e-16	-6.759939391794825e-16	-7.181195751230323e-16	-7.429599129018411e-16	-7.694097250854454e-16	-3.2718009776547004e-16	-1.1052830583418089e-16	-1.624995005385357e-16	-5.657431419870301e-16
174	-8.845577958483061e-16	-9.343255192899725e-16	-8.870875202396609e-16	-9.605720106897326e-16	-9.878623534789744e-16	-1.2500621357425298e-15	-1.5897044035463563e-15	-1.8424229903796203e-15	-1.973963317353663e-15	-1.8011752385408202e-15	-1.4625443057367185e-15	-1.1933156996056023e-15	-1.1191291518484136e-15	-1.1649472825235984e-15	-1.2636707552694886e-15	-1.3690506502562174e-15	-1.5097918442910508e-15	-1.6325126374162623e-15	-1.566093604959691e-15	-1.268652771925752e-15	-8.853102257635397e-16	-6.708204198558499e-16	-6.19991429459722e-16	-8.156272617699664e-16	-1.0613021585311918e-15	-1.3949329930609036e-15	-1.8591884692314547e-15	-2.3014361842673222e-15	-2.497452139912936e-15	-2.242267804576061e-15	-1.6447386568280864e-15	-9.90507527211817e-16	-5.719519422167241e-16	-5.816517061287818e-16	-8.07514700531158e-16	-1.0587654202728787e-15	-1.2236902931456362e-15	-1.409923188097783e-15	-1.678837761584804e-15	-2.0488223005933453e-15	-2.24150095429249e-15	-2.084732570818119e-15	-1.5645318650678938e-15	-1.1103859616098872e-15	-7.972444662667644e-16	-8.674566760396153e-16	-9.136002255796077e-16	-9.196445632513763e-16	-8.410147250592939e-16
175	1.4901160298591333e-15	1.5700441176445418e-15	1.641032347472336e-15	1.732133140295022e-15	1.6366310070965572e-15	1.4020778387923984e-15	1.118590290696829e-15	9.713626970313557e-16	1.0064728128010296e-15	1.081499738909503e-15	1.121152167180177e-15	1.1413554034444329e-15	1.2768098716669198e-15	1.5018267651785695e-15	1.6419875433508414e-15	1.5742354777222369e-15	1.406397528329922e-15	1.2913379486233809e-15	1.3525676095229863e-15	1.4344301977738533e-15	1.383301882250375e-15	1.1615701717387455e-15	1.0839985858066595e-15	1.1836201581641405e-15	1.4090791859957864e-15	1.4211124482840953e-15	1.1444002002368758e-15	7.87130269646766e-16	7.282313332208617e-16	1.0166688753761885e-15	1.4062183605215062e-15	1.6328263894928307e-15	1.6817921207871912e-15	1.7394175574859983e-15	1.8202122423673665e-15	1.9494450071854802e-15	1.909559796844416e-15	1.7844292418800305e-15	1.6662317255845993e-15	1.6040767632768367e-15	1.5448591676207385e-15	1.521359693903134e-15	1.5689040971397812e-15	1.5803945462304891e-15	1.6772672387267213e-15	1.5889324496338888e-15	1.4521905605781729e-15	1.2327576763024357e-15	1.0931136500527995e-15
176	1.1642645143585755e-16	2.004225285911126e-16	2.432208591297207e-16	3.9053709573699385e-16	6.043836859331972e-16	7.087244732918788e-16	6.161117112981564e-16	4.36508754304035e-16	2.974136915702398e-16	2.350162918192525e-16	5.5240339932492217e-17	-2.759769688579787e-16	-5.277329667946485e-16	-4.283432498200673e-16	-4.6204341748130913e-17	2.1149306081750533e-16	8.441843919278362e-17	-2.422449101520501e-16	-3.7972102424220133e-16	-2.311936553331123e-16	-5.797666390861686e-17	-8.124309626072688e-17	-1.399667962280695e-16	-1.4136574502300283e-16	9.499494849171712e-17	2.616558618983689e-16	1.6451128429496451e-16	-3.392958933137596e-17	-1.3737243967833305e-16	-1.0236767208650137e-16	-1.341540237038486e-16	-3.688215084654904e-16	-6.41136694544705e-16	-7.593914229655705e-16	-6.462638041784482e-16	-6.400264930841771e-16	-6.013198739603873e-16	-6.121523918451763e-16	-3.693846159010229e-16	-3.4435304744616457e-17	2.8745415756946444e-16	2.7962845110989604e-16	4.9446230329243833e-17	-2.8515611847600114e-16	-5.034311666775275e-16	-6.604524308313508e-16	-6.34708567390759e-16	-5.639565201556252e-16	-5.659436330923792e-16
177	1.6240728713388475e-15	1.800138009995908e-15	1.807804996824335e-15	1.806749101976015e-15	1.9017009079679984e-15	2.0987884009574656e-15	2.1720353899500337e-15	1.9822587548377954e-15	1.7259902200876652e-15	1.5304995673995622e-15	1.5049891740368052e-15	1.3995396207169122e-15	1.228531555491531e-15	1.168505320332053e-15	1.425428441691252e-15	1.823385871130567e-15	2.0336841465527563e-15	1.8417040496379326e-15	1.5106359132212212e-15	1.3087830802950588e-15	1.3118788578687216e-15	1.3686631101340323e-15	1.4573139740758904e-15	1.4818919390936773e-15	1.5989509297530423e-15	1.6314233267911986e-15	1.4889161967494748e-15	1.2628139788440438e-15	1.1524968829986424e-15	1.1811542550767269e-15	1.2406875203566802e-15	1.224272869821946e-15	1.19405256595828e-15	1.2367718007250488e-15	1.408814748977545e-15	1.4179425550821536e-15	1.3729300648916103e-15	1.2589544850406751e-15	1.2278655440396494e-15	1.274730169931916e-15	1.3303274689111893e-15	1.3411617213738574e-15	1.3070648818114602e-15	1.1891530533423489e-15	1.056213537848086e-15	8.531963269545673e-16	6.756414045909077e-16	5.360630617284414e-16	3.9702165974605625e-16
178	3.578337707789955e-16	4.780276032950357e-16	5.459507342737353e-16	5.708799032234632e-16	6.326002240849443e-16	8.052047964441403e-16	8.96899629295106e-16	7.367999172523128e-16	5.024894752495179e-16	3.1698706036739105e-16	3.437226295152257e-16	2.7956144945772817e-16	2.3411103081735287e-16	1.4925997583724905e-16	2.9829675592088785e-16	6.541130851754109e-16	8.933304829028277e-16	7.886741231288692e-16	4.495537263218776e-16	2.4060756043694214e-16	3.5930980988989863e-16	6.471119407001392e-16	7.319833107324836e-16	7.032572686389785e-16	6.639307648090377e-16	7.291734295417596e-16	8.035251198658148e-16	7.248115851900702e-16	6.100493513080716e-16	5.268105089077342e-16	5.502575804710714e-16	5.942610466527674e-16	5.775825821815295e-16	5.29816350090099e-16	5.569208203439434e-16	6.550290273777349e-16	6.352913184680988e-16	6.074039947554367e-16	4.23397561939674e-16	3.3850215324942997e-16	3.605581984114201e-16	5.16239621925595e-16	4.936502310001487e-16	2.908170566878062e-16	-2.0583868287499302e-16	-4.2227965933396917e-16	-5.090646100744455e-16	-5.007456031652938e-16	-5.424396974491012e-16
179	7.341614974096202e-16	6.894953195270957e-16	7.173808585690423e-16	9.741175605900494e-16	1.1372084233256466e-15	1.1584811825417146e-15	1.0159601806702598e-15	8.425938786122607e-16	8.238900770947774e-16	8.269424284286833e-16	7.299235907246076e-16	4.684794897143093e-16	2.0178726974693867e-16	1.8179960936036548e-16	3.836986513322524e-16	5.706967773219719e-16	5.463652371751684e-16	3.6536598384043353e-16	2.9931109912254057e-16	4.3081528482289454e-16	5.998759918119408e-16	6.285943137364421e-16	6.171343267454099e-16	7.058932818675971e-16	8.668756382345113e-16	8.349252811139449e-16	4.991973250842317e-16	1.6881723590184191e-16	1.6687173702065717e-16	4.366693244371387e-16	6.002194494036428e-16	4.3656442880214876e-16	1.397676376939865e-16	8.789932225631271e-17	3.2020554859986127e-16	5.995372033787538e-16	7.222260626728802e-16	6.703007141407556e-16	6.349440269937164e-16	6.677692176565502e-16	7.189300976799864e-16	7.708538905654544e-16	7.389758773722737e-16	6.860258284012964e-16	5.982754543971063e-16	6.456975494441397e-16	7.519511198665136e-16	8.127045272182644e-16	6.379342845786421e-16
180	-5.89869842342467e-16	-5.121403290087134e-16	-3.3241542410577215e-16	-2.1669503534741642e-16	-1.7833530798331978e-16	-2.200895978354225e-16	-2.5323005591386806e-16	-2.6726231843942966e-16	-3.6931127094214954e-16	-5.208743630580636e-16	-6.928775655223121e-16	-7.789737396029893e-16	-8.232906358682747e-16	-7.92949383123318e-16	-6.729388728839618e-16	-5.319880526963448e-16	-5.044092424050074e-16	-6.473589299439898e-16	-8.660082183533431e-16	-9.96321087791644e-16	-9.872776133684899e-16	-9.289256866873728e-16	-8.346155067020696e-16	-8.005730670664141e-16	-7.873920022996061e-16	-8.134757976162911e-16	-8.848836947613284e-16	-8.747981877054602e-16	-7.84194677611738e-16	-6.511630218047746e-16	-6.628584355270745e-16	-8.078037501841993e-16	-9.759052633438074e-16	-1.0551822707568425e-15	-1.0731832379728955e-15	-1.1305491301308172e-15	-1.1711779341780996e-15	-1.2551823034423734e-15	-1.1789720884568237e-15	-1.1369413645542282e-15	-1.1130945590803594e-15	-1.1361026440254645e-15	-1.0917377177441596e-15	-9.659929878084882e-16	-7.015476922277854e-16	-5.73097176569852e-16	-4.861351315049364e-16	-4.0523384671878333e-16	-3.739496585904497e-16
181	1.166465022180216e-15	1.2927920041756116e-15	1.4309951140364978e-15	1.5049167322438492e-15	1.4656448842180694e-15	1.4308680793371293e-15	1.351330054405385e-15	1.2506225198116736e-15	1.1717622151016671e-15	1.0570738296852945e-15	9.545217507979127e-16	7.339384334808541e-16	5.963839162163487e-16	6.07015782704107e-16	7.890131331952254e-16	9.60514032408138e-16	9.349059636625571e-16	7.288309209599299e-16	5.42338504198224e-16	4.825746189487099e-16	5.641773318496215e-16	6.292946730171308e-16	7.51831596956738e-16	8.012771687937778e-16	8.157052263018777e-16	7.72939043127443e-16	6.498532575329118e-16	5.949461866530161e-16	7.02941278304841e-16	8.03483882467091e-16	8.16283823986753e-16	7.142627710970133e-16	5.914744078558074e-16	5.676492954060542e-16	6.189798561347676e-16	7.569452459383164e-16	7.162362105293146e-16	7.656576080332722e-16	7.464331672742506e-16	7.906621870310781e-16	8.002959950087168e-16	8.194906754028321e-16	8.101590853360944e-16	7.046913333126437e-16	7.933165669155891e-16	8.656317635565504e-16	1.0381616531437553e-15	9.244069587442921e-16	6.396971873613731e-16
182	1.1631827538327513e-15	1.1455486474650908e-15	1.3374804824155727e-15	1.5655641038604234e-15	1.831906670125228e-15	1.944806302874739e-15	1.90353992508767e-15	1.8031439389687e-15	1.7763287455955194e-15	1.6955439672815406e-15	1.5310014162836153e-15	1.2286412218586549e-15	1.0675241963820124e-15	1.1789480180635915e-15	1.4815451088751095e-15	1.6602602311570387e-15	1.5258385780364004e-15	1.2462860635387443e-15	1.0533026378162988e-15	1.0215134363260563e-15	1.0428504433043846e-15	1.0120922299698129e-15	1.0383099598321283e-15	1.1802578715349598e-15	1.3429517825246903e-15	1.3713288047081005e-15	1.2493623572709156e-15	1.1553385624846454e-15	1.2797941266848348e-15	1.4191982956657662e-15	1.3824770172052274e-15	1.1989029985162328e-15	1.0995308857719382e-15	1.2071644144120226e-15	1.4631226194810527e-15	1.6053953659553903e-15	1.563026415324303e-15	1.4112154838945474e-15	1.3163173866472157e-15	1.292499086105067e-15	1.2549139671440026e-15	1.2788417705715605e-15	1.2550643478631966e-15	1.2100344582896796e-15	1.1738873174302396e-15	1.1833137603600245e-15	1.1945490600769751e-15	1.1486491723038085e-15	1.018760626996303e-15
183	1.4831386176685616e-15	1.8111664164048746e-15	2.013025237541803e-15	2.203713839901249e-15	2.3601683019810997e-15	2.4273543526240605e-15	2.2511585500832855e-15	1.95834416103335e-15	1.6932545926773712e-15	1.5401913390423799e-15	1.4322116463850518e-15	1.1100865651604167e-15	7.698801629832447e-16	5.953458987457238e-16	7.652997740924995e-16	1.0329703634920167e-15	1.1631799009744362e-15	1.065601777264947e-15	9.56299304916342e-16	9.19808884762618e-16	9.315382691243842e-16	9.135777451175205e-16	1.0670342514056647e-15	1.1603123474590519e-15	1.2986220650608052e-15	1.28923481953408e-15	9.980358656307973e-16	5.694397747103262e-16	2.3054665414794436e-16	1.808740813505392e-16	3.9642391724877203e-16	5.663338559794409e-16	4.784284776017859e-16	2.320110979722344e-16	2.647021181907297e-16	5.238189997518284e-16	7.391252410497553e-16	5.512116066518565e-16	7.555519637851642e-17	-2.317304025367052e-16	-1.1447441372765508e-16	1.3552852738681618e-16	3.25306513723312e-16	2.459752585658637e-16	3.5805183897595637e-16	2.5875445459302587e-16	4.2076971488055846e-16	5.322801653607907e-16	6.704240149066658e-16
184	2.280566052049892e-16	2.479105780577263e-16	-2.164491724135291e-17	-1.3708589206048925e-16	2.1394844326720265e-16	6.200901657666271e-16	5.862624131384803e-16	-1.278624115526646e-17	-5.783948843782474e-16	-5.896552446948294e-16	-1.4712884188288863e-16	1.2096880217491655e-16	1.196924752250446e-16	-1.8988780108577868e-16	-3.7159080889885085e-16	-4.335523344229342e-16	-4.83128712095993e-16	-5.859871966263832e-16	-5.604115831504017e-16	-3.628245941292865e-16	-1.8793278776521427e-16	-1.4821892402890534e-16	-3.2742393209164584e-16	-3.900618856193037e-16	-1.992444583120025e-16	1.5823540871278132e-16	2.612230371786645e-16	-1.060620965502445e-16	-6.183398042484856e-16	-7.555300096159667e-16	-4.329985154975188e-16	-1.566192649110786e-16	-3.632806094069576e-16	-9.203694520947841e-16	-1.2194949481936644e-15	-1.0333488495362874e-15	-7.729498987444169e-16	-7.97942022564087e-16	-1.15073533851534e-15	-1.2980683883541777e-15	-1.0204287149571865e-15	-6.124266040340742e-16	-4.553412833617683e-16	-5.147458742201538e-16	-6.792986170558262e-16	-6.961989128575447e-16	-8.394248089410984e-16	-1.1590225113115603e-15	-1.2365609456101858e-15
185	8.080502712182009e-16	6.173221093019773e-16	4.39058678812069e-16	3.1403355145783817e-16	5.058024760765314e-16	6.471160928134179e-16	5.140809844796191e-16	1.580366892952579e-16	-1.2195385434138014e-16	-1.144697483836427e-16	7.460968439205986e-17	1.0380487582522174e-16	1.918631247275979e-17	-3.4208228659205257e-17	1.028089738902309e-16	3.791960309976715e-16	5.737814069034637e-16	5.579442738286037e-16	4.0692109498877576e-16	3.3057735935307255e-16	5.037341697299953e-16	7.885958600554285e-16	9.108674070752087e-16	7.4381550761643345e-16	4.435883465415754e-16	3.2931677664901096e-16	2.6850176117341127e-16	1.2018785035455809e-17	-3.679093404368703e-16	-4.519597567108667e-16	-5.533118113361249e-18	6.276176431865687e-16	8.459885666625913e-16	4.688898014601353e-16	3.346228604237395e-17	-2.7097211751365317e-19	1.4459640834218197e-16	1.916422426171307e-16	-1.150840141318788e-16	-4.02976836166019e-16	-3.0795101718062095e-16	6.610414797990566e-17	3.3789677373586235e-16	2.3107412562226164e-16	1.4021683668994582e-16	2.356914771175769e-16	5.661093338417053e-16	6.442262797133997e-16	5.320000015280256e-16
186	-3.7519391960223974e-17	-1.0497578966820549e-16	7.476801849532771e-17	4.453582568409316e-16	8.371045304072511e-16	8.955734989358326e-16	6.60685622028521e-16	3.090552566484525e-16	1.3299205763301052e-16	-9.077820672754218e-19	-1.9440699599708862e-16	-5.647357509376241e-16	-6.8555447665237295e-16	-5.06121643858436e-16	-9.385038327956136e-17	1.5206283315601227e-16	6.742872159103161e-17	-1.1551147079840088e-16	-2.997305129234617e-17	3.8088992015810343e-16	7.295601513208457e-16	7.816040377320221e-16	4.598921980038658e-16	3.5392171580967813e-16	5.215613470666853e-16	7.41325033962187e-16	6.907869311468101e-16	3.0155441135464697e-16	-4.45675127790419e-17	-7.01107875910767e-17	1.5469930280665502e-16	3.2536684654270593e-16	2.9080720821693705e-16	8.086092227474504e-17	-9.421450396717169e-17	-2.3005291078436e-16	-3.487973695473017e-16	-4.1043956945497768e-16	-4.6323933160789025e-16	-4.605525673805641e-16	-4.706368719472271e-16	-4.1559149473096924e-16	-4.04275752028954e-16	-2.422515714167484e-16	-4.771564110061745e-16	-6.042270009315374e-16	-9.382008725113832e-16	-1.1194839905777608e-15	-1.063036182616755e-15
187	4.3435293700663965e-16	2.65066339105516e-16	2.833515890624929e-16	4.791450070091149e-16	6.384416058491437e-16	5.129899538134447e-16	1.6765795222890955e-16	-1.6586275773179245e-16	-3.265109302765166e-16	-3.0894794824390993e-16	-2.3730803417594674e-16	-1.7008786222430252e-16	-7.606765573999981e-17	6.932933937160035e-17	1.5497449091829633e-16	1.1055887416862607e-16	3.9272753734563143e-17	6.323027870821498e-17	2.557726466779958e-16	4.1858474675595786e-16	4.352740542833859e-16	3.075768965588367e-16	3.689941970837377e-16	4.3976951254516055e-16	4.648985878213035e-16	2.1390980001805005e-16	-2.6661319508212513e-16	-6.799863010593181e-16	-8.014021611507652e-16	-5.312156532474715e-16	-5.685877142016823e-17	3.877021794722108e-16	6.673385726598992e-16	6.591999833298267e-16	4.06279820122463e-16	1.0770328736796934e-16	-1.5462940646204184e-16	-2.236184318726668e-16	-2.8735404120245076e-16	-4.673533144039575e-16	-6.657425492161399e-16	-6.037768040318323e-16	-1.8959146149067934e-16	1.394821663367865e-16	2.5734866310577267e-16	-2.5167679216943465e-17	-1.234368828421792e-16	8.059234928945685e-17	4.430957439503217e-16
188	-1.7497951389949676e-15	-1.4786675316776426e-15	-1.3880116860940861e-15	-1.4969514226104458e-15	-1.6817148551527822e-15	-2.20400041796674e-15	-2.5290428872499587e-15	-2.476574193169355e-15	-2.1326506770284646e-15	-1.655914328124293e-15	-1.2529778817353375e-15	-8.0301447351878545e-16	-5.585665193986389e-16	-4.488834574577226e-16	-6.958200536702286e-16	-1.1380378120067703e-15	-1.390000783119412e-15	-1.412143439209906e-15	-1.2398754520844517e-15	-1.1616599186212445e-15	-1.3271353240661638e-15	-1.6349701960820194e-15	-1.7722879587178281e-15	-1.7964183264259608e-15	-1.915276885338583e-15	-2.3075438955530882e-15	-2.8791454422645628e-15	-3.273809588289623e-15	-3.2958054149821613e-15	-3.0099707443291757e-15	-2.5784248728228367e-15	-2.0139521184137154e-15	-1.3470654366819308e-15	-9.311973911531684e-16	-1.0788334802269353e-15	-1.5082940286404834e-15	-1.7016808006326348e-15	-1.4999710272552555e-15	-1.1559038269568923e-15	-1.2664940259888912e-15	-1.738024049081829e-15	-2.018000585965482e-15	-1.7112370421845563e-15	-1.1823141403385368e-15	-8.102743971529572e-16	-6.593536991459188e-16	-6.109904081732381e-16	-4.0054842139892156e-16	-2.5170663349570173e-16
189	-3.6296064957342486e-16	-4.0554357333738343e-17	3.5193143471006716e-16	4.2612877959568113e-16	2.326348270300115e-16	-3.2765492925357617e-16	-8.015672561993057e-16	-1.0791727191748338e-15	-1.0673835022308584e-15	-8.827935390515009e-16	-6.31019479673566e-16	-3.9182840101481e-16	-2.1415617030809314e-16	-3.855323125819203e-17	6.185044597505196e-17	8.000300973255537e-17	3.124686710237496e-17	-3.636419958578993e-17	-4.210915032880013e-18	1.418968960263962e-16	2.670470151168902e-16	2.4640959237563605e-16	3.371035592956283e-19	-1.3569441342271898e-16	-2.003991632641588e-16	-2.40932735695185e-16	-4.4231195734167145e-16	-8.020552486359824e-16	-9.997344720685451e-16	-6.626705689210831e-16	1.3382325063058889e-16	1.0007389616330333e-15	1.5155458224530574e-15	1.5704574862234339e-15	1.414391127490074e-15	1.2970727012525767e-15	1.2288777197478175e-15	9.84010501190158e-16	5.900040941893707e-16	1.554479448718969e-16	-1.1283927210075102e-16	-4.9822026502061693e-17	1.7502419581772798e-16	4.560810199782182e-16	3.9649861371846177e-16	5.076884079387374e-16	4.1560991494773114e-16	4.043033047514664e-16	3.9706459759146097e-16
190	-5.858465729211747e-16	-4.567923983507795e-16	-4.189711490619224e-16	-5.805043926966332e-16	-6.953278279930604e-16	-9.95836515086396e-16	-1.1242313612488846e-15	-8.545029222628126e-16	-4.58533795161013e-16	5.2470272084773306e-17	3.672094218928875e-16	6.841250001899465e-16	8.376595709750239e-16	9.321487151222492e-16	7.313241410114874e-16	3.201161115865269e-16	7.920051053971636e-17	-3.074412618654367e-17	-9.523112450647414e-17	-3.9748061900044124e-16	-8.674037886725604e-16	-1.3173305934902484e-15	-1.2812316968764015e-15	-1.1556283985329584e-15	-1.0923859574800494e-15	-1.175709678987149e-15	-1.4011537925894706e-15	-1.5587480012891737e-15	-1.5827812966314995e-15	-1.5290093377519287e-15	-1.4001376610580543e-15	-1.214022547927022e-15	-1.0185819413868334e-15	-1.0045175562506207e-15	-1.180286014411951e-15	-1.2150102181249596e-15	-1.1403780744974788e-15	-8.987637846758901e-16	-8.0950401067742e-16	-1.046785298272243e-15	-1.3743297174355915e-15	-1.59714211683773e-15	-1.3879545997175483e-15	-1.1976775389950892e-15	-6.435224392294441e-16	-4.279374042251258e-16	-1.0391097368433839e-16	-8.10816018917032e-17	-2.9070734985815253e-16
191	1.3836266057895795e-15	1.4461094306864096e-15	1.383304373004072e-15	1.1686196293421946e-15	8.930853129654036e-16	6.952844665856857e-16	6.036864822857127e-16	6.15359805212699e-16	6.59956927911885e-16	8.069999553582286e-16	1.1387731779351485e-15	1.4249298084841713e-15	1.437023512113094e-15	1.2219529482789167e-15	9.519132227569162e-16	8.449816589473959e-16	9.838149509113588e-16	1.0963015543555937e-15	1.1847030849721372e-15	1.2392663608278683e-15	1.4036489430083633e-15	1.5391227715954958e-15	1.6346874266882237e-15	1.4011443957842955e-15	9.850953067698333e-16	5.748475061288112e-16	1.4961847359965113e-16	-2.0864795079457107e-16	-3.625704095943851e-16	-1.0993494194373667e-16	5.614719384489225e-16	1.3213578006454303e-15	1.7659600215628687e-15	1.7531463585868012e-15	1.600549000120244e-15	1.5461918270134661e-15	1.595266800770501e-15	1.5228801300594476e-15	1.1870543049701243e-15	7.725583922073657e-16	5.827207913609101e-16	7.021576214157854e-16	1.0566301283014089e-15	1.211618683193934e-15	1.4575477977544177e-15	1.3867671846411929e-15	1.416869773057015e-15	1.4028504260601104e-15	1.2934738770237234e-15
192	1.8702200588643473e-16	2.1248834763428841e-16	2.8945603839631115e-16	2.767004117742563e-16	2.7034252101816967e-16	3.601176101646436e-16	5.453513038089961e-16	6.779254374073848e-16	7.444598330720669e-16	6.744117033692017e-16	5.672243832534619e-16	4.12615904993441e-16	3.5991062287880125e-16	3.2224476312734865e-16	2.7051668552111817e-16	2.2936314383670624e-16	1.4564195532486545e-16	1.3233105127379178e-16	1.6953529382246032e-16	2.600575624157324e-16	3.5643293014868137e-16	4.820200408968087e-16	5.106250207874209e-16	7.054640959667823e-16	8.858704579448636e-16	9.803023957734812e-16	9.79641011461318e-16	9.759724045938758e-16	1.1351065170372302e-15	1.3183877322315338e-15	1.3986083862246144e-15	1.288297135630394e-15	1.0897468458113852e-15	9.834736181136556e-16	9.764932822040673e-16	1.0999158065810318e-15	1.091586639886606e-15	1.186715109176578e-15	1.1907958034003344e-15	1.2037256822746362e-15	1.1328847756100071e-15	1.037526840213424e-15	7.614393822703922e-16	5.912518652302675e-16	2.6507243219192254e-16	4.736462992865325e-16	5.95576642962452e-16	5.284291032827593e-16	2.4886837889998986e-16
193	1.680559742683611e-16	-3.9020368921154016e-17	-6.382060996324521e-18	2.253781394251282e-16	3.4799055940869665e-16	2.6828417415783816e-16	6.24553479750104e-17	-8.721243672134655e-18	4.1449215393312625e-17	1.4998140598238822e-16	1.0862065002896026e-16	-2.7863689946578827e-18	-1.6390887784193454e-16	-2.077277448444528e-16	-1.9132522971079308e-16	-2.0858936870002255e-16	-2.195684126336844e-16	-1.2966087533690954e-16	2.141622493468294e-17	8.030752379484893e-17	-2.2831000388545764e-17	-1.6124203375209503e-16	-2.2412701449824323e-17	1.1202091732298844e-16	1.6269271944032854e-16	-5.790961800947694e-17	-3.6408740306073534e-16	-3.8713687660629705e-16	-1.7989603580259958e-16	1.6975464614603922e-17	-5.065581416929258e-17	-2.7770994877386924e-16	-3.782545342108711e-16	-2.6623409582732166e-16	-1.6484803218802988e-16	-1.8666536632865195e-16	-2.253704430934176e-16	-2.230385898756737e-16	-8.632955154879705e-19	1.5914648824273394e-16	1.8366907453756506e-16	5.1355794741082345e-17	6.101402510580971e-17	1.8819939408371076e-16	5.500976800938689e-16	5.771812442464535e-16	5.866009837390523e-16	5.50734631291301e-16	5.096995335640398e-16
194	5.066696343498605e-17	1.8497657303917654e-16	4.313515018396974e-16	4.618755121711454e-16	4.426652936061997e-16	2.0382691599380723e-16	-8.615213295946528e-17	-1.7066787856946108e-16	-1.4112666459821593e-16	-5.6956420884437215e-18	3.2477809708133606e-17	-5.050916705417301e-18	6.59893059981248e-17	2.798129838038834e-16	4.906422796402421e-16	4.738974158782605e-16	2.5671166899917693e-16	2.816834780730883e-17	-4.441079024353034e-17	-4.581319867404685e-17	-1.546995440316382e-17	-3.932805434235926e-17	1.1316044346940047e-16	8.20506207947928e-17	-2.3435127250503665e-17	-2.5253927271216305e-16	-5.984659423019427e-16	-9.592052353266085e-16	-1.199181079941411e-15	-1.0389650613321933e-15	-5.043612697319729e-16	6.313852803975273e-17	2.7471167757948077e-16	-2.439426355800376e-17	-4.666982218035637e-16	-6.611503952021985e-16	-6.825600617129041e-16	-6.595982632133539e-16	-7.610963405771952e-16	-8.957918459232406e-16	-8.514241206377677e-16	-6.445594284638421e-16	-2.56358895545624e-16	-1.6437558780332015e-16	1.8805379037708035e-17	-2.791553868980319e-16	-2.308243605318833e-16	-9.909903376824156e-17	2.740147492912385e-16
195	-8.13681762309362e-16	-8.304210461989904e-16	-6.624531832378989e-16	-4.966716424831105e-16	-3.44250046001671e-16	-4.5943416367019695e-16	-7.161184188214579e-16	-8.617890736550894e-16	-9.817455792977046e-16	-1.0033350862450195e-15	-1.0749157662399123e-15	-1.1781233464118452e-15	-1.2101133526126898e-15	-1.1439887670545471e-15	-1.001077853272816e-15	-9.445128650496291e-16	-1.0709578386995973e-15	-1.2655409304263932e-15	-1.3595783389294818e-15	-1.2461250378706951e-15	-1.0148010611180526e-15	-8.818726775870118e-16	-8.008708346917005e-16	-9.799839789395693e-16	-1.1325683170041602e-15	-1.3149413316841237e-15	-1.5783578436112789e-15	-1.8310179625752663e-15	-1.9746249549799973e-15	-1.8566751388151657e-15	-1.5950448542095697e-15	-1.390237788849856e-15	-1.344079813368699e-15	-1.5077474553179983e-15	-1.678415155288487e-15	-1.7147373282984414e-15	-1.6040412926896906e-15	-1.401127708214476e-15	-1.247802580273123e-15	-1.2630238999343236e-15	-1.296837452962029e-15	-1.3654592318056449e-15	-1.2691417055602485e-15	-1.2743323001010374e-15	-1.1024818950070555e-15	-1.2315596278731e-15	-1.0829824891454933e-15	-9.970564851604266e-16	-8.783013419038111e-16
196	8.477790838528825e-16	7.888030108673409e-16	8.363918443479972e-16	9.20905561847745e-16	1.1293777127637216e-15	1.2208224746668427e-15	1.1199398656142781e-15	8.9803591133064e-16	5.62921008876354e-16	2.4874116136130055e-16	6.963372558616261e-17	-6.346976964271464e-17	-3.076052221060854e-17	5.238691818065547e-17	1.9043479125506076e-16	3.10204451096432e-16	4.128112306378255e-16	4.92954909509256e-16	5.3034475974336115e-16	4.765161263153792e-16	3.8226564858572794e-16	3.1204986223015133e-16	4.743790966787317e-16	5.284563137265307e-16	5.870254102642267e-16	5.070917788153213e-16	2.058740980632758e-16	-2.3747594530511587e-16	-5.991156368093247e-16	-6.402681309263646e-16	-3.753123764980987e-16	-1.4733882409539642e-16	-2.263709417388846e-16	-5.988652163271806e-16	-8.062792876292176e-16	-7.131082319028112e-16	-4.554328035179845e-16	-2.3836620809702523e-16	-1.9424147968227033e-16	-2.4762899944180683e-16	-2.2056152288066089e-16	-2.17004478518381e-16	-1.3895807243127968e-16	-2.374606242867385e-16	-1.2432736223951524e-16	-3.80013583746998e-16	-3.6558971548633703e-16	-4.1086935217911907e-16	-3.354569891748765e-16
197	-4.41691138858433e-16	-2.0231119820529634e-16	1.2843230953285671e-16	3.5720803363316965e-16	4.557427065184971e-16	4.3723535936321326e-16	3.4629316934514376e-16	2.2062221999650882e-16	9.192429661735628e-17	7.217373008537619e-17	2.0516836252236326e-16	2.609089417992019e-16	1.3564789491821916e-16	-2.9330068997641294e-16	-6.742124778085976e-16	-7.07485839105923e-16	-4.671664281562547e-16	-2.305883980926091e-16	-2.947299790539534e-16	-4.99457970089691e-16	-5.281775173595629e-16	-2.5834741814662363e-16	6.057583097302622e-17	1.9720449849149838e-16	2.1592180541484007e-16	1.9953090600905853e-16	1.8441971823623252e-16	5.894131628364082e-17	-1.59186897238671e-16	-2.639486617218094e-16	-1.313223240473785e-16	1.180333456231762e-16	2.344995131935011e-16	1.1262839514562637e-16	-9.655231423336703e-17	-2.0954599247901714e-16	-3.5562193119455293e-16	-4.0927441643016433e-16	-5.576251510583868e-16	-6.544951762266842e-16	-7.038956329803324e-16	-6.988337449296547e-16	-7.151897060792812e-16	-8.230585167298798e-16	-1.0113621764235726e-15	-1.164527987378824e-15	-1.2199990838113918e-15	-1.3298947514201267e-15	-1.3859784852862387e-15
198	1.2595754375104507e-15	1.4986203669842165e-15	1.6662551786697548e-15	1.7778641546867127e-15	1.8581697981665035e-15	1.9008335773335996e-15	1.806430682269864e-15	1.5556626582482892e-15	1.1710773435235263e-15	8.464997096058672e-16	6.600210146996571e-16	4.963390413227007e-16	4.126427294022894e-16	2.646379218190074e-16	2.0193872382084108e-16	1.6743225758420923e-16	1.4770518272233615e-16	1.6336169297190049e-16	3.3323129252059933e-16	6.557506892864793e-16	9.624672678822697e-16	1.117131403105728e-15	1.1910761811682544e-15	1.1524599170102596e-15	1.2880243339002827e-15	1.3702747584877016e-15	1.2600361829905178e-15	9.122212001688894e-16	5.18451790405457e-16	3.7702904567471343e-16	5.259375107954458e-16	6.569420570063265e-16	5.152554606533491e-16	9.273774321531408e-17	-2.1634903122307761e-16	-2.663546019971437e-16	-1.0538675884695885e-16	-7.250795096958922e-17	-1.302145478229473e-16	-9.499552261613055e-17	1.4130018460237682e-16	3.293226029471019e-16	3.335788964158274e-16	1.847128688964504e-16	1.8480346711447316e-16	1.737329855319714e-16	2.4951455074902373e-16	1.8016031219659854e-16	1.2711737566025586e-16
199	1.2598033158013962e-15	1.7541655033453622e-15	2.1946570259014485e-15	2.4208114691619032e-15	2.530705813304228e-15	2.598261702748381e-15	2.4362150249461682e-15	2.1674535366962007e-15	1.915659550858825e-15	1.9934251906297924e-15	2.3020550888477407e-15	2.199091552048498e-15	1.6377819149707968e-15	8.528358468888956e-16	5.755592017051199e-16	8.547812566333687e-16	1.2455025977428691e-15	1.2681000683506455e-15	9.712583248827721e-16	7.326711352698852e-16	8.685504149118939e-16	1.2457202149893494e-15	1.775609260695294e-15	1.926267381054396e-15	1.910467223715471e-15	1.6812027218605165e-15	1.2566467737095405e-15	8.197840865556897e-16	6.302179443360034e-16	8.38485074254114e-16	1.3610414105365693e-15	1.7562625481489771e-15	1.7072953681748798e-15	1.2280458340867305e-15	7.823581522358881e-16	5.985851123786584e-16	4.7712278841479835e-16	4.299338991686244e-16	1.8436542523021723e-16	1.3493213379210705e-17	5.2956186848491375e-17	1.7814113128865662e-16	3.0948462992310116e-16	6.663896057933292e-17	9.371557307349518e-17	-7.890311212494876e-17	2.1820261835756223e-16	4.0430299371210853e-16	4.647844475445059e-16
200	5.472422003213934e-16	6.662752870400248e-16	8.577303747879945e-16	9.73426742331972e-16	1.0676031332354456e-15	9.086002155506203e-16	5.202635484689386e-16	2.5901018691970855e-16	1.9162899830106693e-16	3.0629056115192353e-16	3.3627113143062714e-16	9.417357798998519e-17	-9.557198784468548e-17	-3.551428612866449e-17	2.063069692519562e-16	2.280816639924352e-16	-1.2276763482499496e-16	-5.279617746237035e-16	-5.97396849224337e-16	-3.358810217490266e-16	-5.926412502188481e-17	-8.62411161778753e-17	-7.600475225438419e-17	-8.524636596501189e-17	5.4308317994358794e-17	6.803776992567182e-17	-2.1537006789544638e-16	-5.086546520139824e-16	-5.692676704548226e-16	-4.055285679888716e-16	-3.0324161355683757e-16	-4.0679788949603755e-16	-4.977494866694208e-16	-4.0137692462818943e-16	-1.0155971576837673e-16	7.62529928728524e-17	-9.057270635279198e-17	-2.46842728573901e-16	-3.38003782914816e-16	-2.6179009380003483e-16	-1.0239173279220656e-16	-1.3457154316359194e-16	-2.5293125284996865e-16	-6.370885428134692e-16	-6.080392432595949e-16	-7.023157898469955e-16	-2.70261453765499e-16	-7.599777412270425e-17	-6.74360865291579e-17
201	2.942378799318645e-16	6.488994198449371e-16	8.811889906054511e-16	8.950781165431982e-16	7.954362478209346e-16	5.947984708322566e-16	3.533641794030219e-16	1.137997582085073e-16	8.599360667617738e-17	2.374960782960802e-16	4.2570416498569715e-16	4.071257273521438e-16	3.5986537440270466e-16	3.225509878481905e-16	3.619562736992615e-16	3.93793130559558e-16	3.07500942489162e-16	1.5266511056653347e-16	4.8060776621196546e-17	8.323673794824581e-17	2.18512633870961e-16	3.5279896930463703e-16	3.388243117082087e-16	3.420318152278163e-16	3.497181009639316e-16	4.267705657308334e-16	4.548836315716215e-16	3.7374545134052124e-16	2.8644950802048647e-16	3.6900724170010787e-16	5.46610044559885e-16	6.933641241667786e-16	7.686994497669458e-16	7.926631075309537e-16	8.156329217829995e-16	8.162302998765673e-16	6.981308914821777e-16	7.3336058593254e-16	7.013794405179003e-16	6.116681063881399e-16	4.2508052826512157e-16	2.918998634700158e-16	2.615957150079673e-16	2.6493787792034967e-16	3.150571942399549e-17	-1.053486539967239e-16	-2.1861239405592115e-16	-2.426383502950817e-16	-1.6221940931861162e-16
202	7.133692170927513e-16	7.829542667794544e-16	7.935413011891277e-16	9.19247027040817e-16	9.98788380169306e-16	7.666625300334765e-16	3.4778785826122777e-16	7.750376491725541e-17	2.397752750258631e-16	5.66347750935327e-16	7.093053670085857e-16	6.018601162830172e-16	5.677660741153814e-16	7.968991460866064e-16	1.0116985753488685e-15	8.96151582169547e-16	5.178603767011466e-16	2.2651552575074783e-16	2.520172515869842e-16	3.822658334781576e-16	3.5541378784417267e-16	1.9505445070407963e-16	2.1966571433370442e-16	4.563544876434706e-16	7.03503654667829e-16	6.484523719605391e-16	3.1619913807468507e-16	2.7284066221618134e-18	-8.17117450026394e-17	1.0984113996344284e-16	4.241751732735786e-16	7.584727421142496e-16	1.0674126270799403e-15	1.2258958540724063e-15	1.1535697802799269e-15	9.148513883988828e-16	7.2609943501833215e-16	8.540014800369258e-16	1.0973762916453694e-15	1.1972661513885067e-15	9.986882824917122e-16	7.160311557161908e-16	5.472087799087004e-16	4.775156358629504e-16	3.763547063112573e-16	2.400196839084726e-16	1.2171417474654735e-16	1.2261225968823351e-16	2.6045566726195717e-16
203	1.5379179624246235e-15	1.7837117525783087e-15	1.855916341118613e-15	1.8516036765679605e-15	1.858043608954434e-15	2.033683978207943e-15	2.091113513516678e-15	1.8589236175082597e-15	1.5909537856866045e-15	1.4893947233257035e-15	1.690337269528694e-15	1.7795533561092245e-15	1.7121581662475132e-15	1.4845250977204408e-15	1.4558000220663445e-15	1.6544003903064677e-15	1.820028027915334e-15	1.7174370269419116e-15	1.4518464086689293e-15	1.2850957925633152e-15	1.3458144159485684e-15	1.491798477163857e-15	1.5122557610384202e-15	1.5106681865726783e-15	1.6028641490179717e-15	1.879067724952792e-15	2.149351073061762e-15	2.15575860831733e-15	1.9093301792850883e-15	1.6188450165466874e-15	1.5336518942229513e-15	1.6266153716143623e-15	1.6280181585998525e-15	1.454651403002605e-15	1.3217052409259882e-15	1.3066557398939706e-15	1.3604782866822647e-15	1.2766441556202133e-15	9.558194182698236e-16	7.533023098055339e-16	8.471556535994779e-16	1.1856100112729207e-15	1.3489849022806882e-15	1.158003365569992e-15	7.675959251735453e-16	6.397943475640592e-16	7.082316062825758e-16	7.575847388934743e-16	6.149317857907108e-16
204	-6.20337449662238e-16	-5.36883652358786e-16	-3.014979863159313e-16	6.732971403000242e-17	4.4167746344513837e-16	4.978599417897786e-16	2.9802189550968876e-16	1.2466200180091252e-16	8.694708180667431e-17	9.127242881393405e-17	-8.867911300119403e-17	-3.803439416596575e-16	-5.796101667035844e-16	-4.898288121569112e-16	-3.3107308275334535e-16	-3.800736643380345e-16	-6.136060661444089e-16	-7.643807964857368e-16	-7.075690447585617e-16	-6.044904723754149e-16	-6.382912029909938e-16	-7.296155798685537e-16	-5.481619219662013e-16	-3.201176355017377e-16	-2.265187770052684e-16	-5.01589798537638e-16	-8.578824703468458e-16	-7.999879250986617e-16	-3.5305061995246223e-16	4.777636629111622e-18	-1.8985638919832435e-16	-7.496242209966933e-16	-1.0704400678155107e-15	-8.93818207104512e-16	-5.14738910871264e-16	-5.130073461323005e-16	-7.426669585666455e-16	-9.78773827188764e-16	-8.844875532452065e-16	-6.889697278988296e-16	-5.406154593550009e-16	-5.705727934409787e-16	-6.061881269260244e-16	-6.905503804505231e-16	-7.103255723050322e-16	-8.773534565036448e-16	-8.169962517297792e-16	-6.201635377577167e-16	-4.939547396136797e-16
205	5.29602363326984e-16	5.502706573035498e-16	5.943748344270696e-16	7.673337521371045e-16	8.871904557302814e-16	9.03334318292641e-16	7.909236108725323e-16	7.4749556690075535e-16	8.503126984122563e-16	9.858416313594842e-16	9.718665152223607e-16	8.274766847500575e-16	7.21649526496324e-16	8.032816265435189e-16	8.364135275822338e-16	6.014697559917745e-16	2.116216144831257e-16	-8.971390606543538e-18	1.205040718558982e-16	3.3807886391541646e-16	3.8529566153636993e-16	2.7835467664382093e-16	4.697718498027916e-16	7.740879787818708e-16	9.983934112176735e-16	8.534436693351692e-16	4.950608018242605e-16	4.1884894703271704e-16	7.093407365781612e-16	1.0040030326644069e-15	9.396693596650911e-16	6.043574846234041e-16	4.2152700562809876e-16	5.681354716469481e-16	7.241232876564231e-16	7.018937480568539e-16	4.166018161840222e-16	4.246672535558795e-16	6.252070881217135e-16	8.330096581348191e-16	7.920547903144325e-16	5.492190896102296e-16	4.1908132073387317e-16	3.8652282383676686e-16	5.844192573000776e-16	5.558044600620273e-16	6.361311861394392e-16	5.76049281372825e-16	4.3563340375816917e-16
206	-7.319599376781681e-16	-6.915472486107728e-16	-5.15182493525938e-16	-3.4669454162594797e-16	-3.4301390519950244e-16	-4.831053413623868e-16	-5.649012806060373e-16	-5.223576506525357e-16	-5.011119355186253e-16	-5.107681939080962e-16	-6.282475517697955e-16	-6.501951499019995e-16	-6.344853508292384e-16	-5.590342894534069e-16	-5.102463598100105e-16	-5.183568845497152e-16	-5.946759305074281e-16	-6.507467184742861e-16	-6.440794854648764e-16	-5.449404898489386e-16	-4.3593597936133873e-16	-3.3418306585088557e-16	-2.271578318522346e-16	-1.4542725547348098e-16	-1.431713427510601e-16	-3.4525621771048116e-16	-5.805567949407357e-16	-5.661307483999717e-16	-3.177256286251967e-16	-7.413198342251769e-17	-1.516902222943254e-16	-4.833914376049353e-16	-7.26906766836069e-16	-6.923693747139189e-16	-5.295298897208869e-16	-5.213932485022147e-16	-5.500317028496556e-16	-6.018932393245345e-16	-4.210377790114436e-16	-1.9469840085744263e-16	-8.099134597825097e-18	3.3010534842662865e-17	-7.550688792158786e-17	-2.264779269561174e-16	-3.905430924101012e-16	-3.6049085090644197e-16	-2.0278667508027862e-16	-3.8809556643398637e-17	-1.3074480229322287e-16
207	-1.186465551889534e-15	-1.3749602482585796e-15	-1.4407648185524391e-15	-1.4593926251397528e-15	-1.3531900373064575e-15	-1.2462522474886119e-15	-1.1386253787417723e-15	-1.086605547463247e-15	-1.0363224156755584e-15	-9.142535419892743e-16	-8.680064965045019e-16	-9.40546409122457e-16	-1.1396829378479968e-15	-1.2899316262997078e-15	-1.294266158166415e-15	-1.2268643272657379e-15	-1.2227163105423142e-15	-1.1954662460675489e-15	-1.1166573252332498e-15	-9.733183325123434e-16	-9.093940909332175e-16	-8.60041429976489e-16	-8.363740726192537e-16	-6.474649748519079e-16	-5.152519423104907e-16	-5.72027869322567e-16	-7.247801624007987e-16	-7.597360687067885e-16	-6.550823155470832e-16	-5.519272699678461e-16	-6.355589296051099e-16	-7.831172408976151e-16	-8.325978060952565e-16	-7.579850380351525e-16	-6.869543080906653e-16	-7.109271822512127e-16	-6.216104627825288e-16	-5.298585349960806e-16	-3.3902150438195476e-16	-2.5797655275863424e-16	-2.843707444595147e-16	-3.8955543409284915e-16	-4.947632410405184e-16	-3.9578092576313065e-16	-3.775501832802936e-16	-2.1632349033729956e-16	-2.7721212681746323e-16	-4.642782731231139e-16	-6.916067053360462e-16
[truncated: 152 more columns]
