# Supplementary material for: Neural dynamics of phoneme sequences reveal position-invariant code for content and order
Source: Nat Commun. 2022 Nov 3;13:6606. doi: 10.1038/s41467-022-34326-1 (PMC9633780; doi:10.1038/s41467-022-34326-1)
Supplement: Supplementary file 4 — Source Data [file 41467_2022_34326_MOESM4_ESM.zip › source_files-sept/sup_fig18-fig45/supp_fig38-phoneme_location_word_coefs-.csv]

	t0	t1	t2	t3	t4	t5	t6	t7	t8	t9	t10	t11	t12	t13	t14	t15	t16	t17	t18	t19	t20	t21	t22	t23	t24	t25	t26	t27	t28	t29	t30	t31	t32	t33	t34	t35	t36	t37	t38	t39	t40	t41	t42	t43	t44	t45	t46	t47	t48
0	-6.8425202299190106e-15	-6.1637883755544984e-15	-6.218431533006093e-15	-5.615782178009309e-15	-4.726857023629078e-15	-3.8860185421797476e-15	-3.9150422918746106e-15	-5.295925431939563e-15	-6.7898592172760534e-15	-7.457348359249894e-15	-7.0823782217632186e-15	-6.096137327587362e-15	-5.786593863641919e-15	-5.713278516637088e-15	-5.661842679293337e-15	-5.039001482871856e-15	-4.637649591406317e-15	-5.700659903915241e-15	-7.365235304353344e-15	-8.677876099758376e-15	-8.750081856426717e-15	-8.30357345164484e-15	-8.172105910548983e-15	-8.65453011182832e-15	-8.987054560316215e-15	-8.899510893370938e-15	-9.006126734327777e-15	-9.643626332029598e-15	-1.0044592599761723e-14	-9.229303006280445e-15	-7.377360474959576e-15	-5.2882266213448755e-15	-4.223480101267337e-15	-4.4179400137442724e-15	-5.421418017436928e-15	-6.72306879597253e-15	-7.624435314533501e-15	-7.568740556152493e-15	-6.507540819502553e-15	-4.866015000188249e-15	-3.816330280171393e-15	-3.9481858285557526e-15	-4.977500326402785e-15	-5.837851652398578e-15	-6.0097294849284985e-15	-4.9971395629837905e-15	-4.4422112511456625e-15	-5.026673436960626e-15	-6.913797171829126e-15
1	1.2675310284774399e-16	5.131896060710595e-16	6.049703569052185e-16	1.0732184725700412e-15	1.9120771189984506e-15	2.806095993155909e-15	2.7958609477000605e-15	2.152206475287204e-15	1.3424925788795503e-15	1.1058483055039698e-15	1.3298407972051143e-15	1.3536723193100855e-15	1.3664533090545829e-15	1.7179459400959063e-15	2.3471321027778084e-15	2.835945244523603e-15	2.682589626515823e-15	1.966410129707043e-15	1.066122037752944e-15	4.416509982833475e-16	1.864970258427567e-16	-3.3071490741407055e-17	-5.032560524659351e-16	-1.0052325015369725e-15	-1.5470093288226367e-15	-2.057488027184745e-15	-2.5668285703860163e-15	-3.213733190135902e-15	-3.391073875501034e-15	-2.7776374890262833e-15	-1.212285752870273e-15	3.4684326939231045e-16	1.2516698698502544e-15	5.955699672033328e-16	-1.9220060209195626e-16	-1.3499677311536183e-15	-1.3593004020678152e-15	-1.0119619271313951e-15	-3.4831654067716677e-16	2.822059462241335e-16	8.470221314012737e-16	7.673685367950391e-16	-1.2836336503580616e-16	-1.485372416422493e-15	-2.0054152593202506e-15	-1.2596766935413275e-15	-2.339351003132406e-16	-4.631187754618498e-16	-2.227310191152576e-15
2	2.445429906047503e-15	1.3919971179935276e-15	1.0629385912667344e-15	3.455806267744557e-15	7.802661318710944e-15	1.1137274494902784e-14	1.1170840908368067e-14	8.687679339856763e-15	5.979219586959197e-15	5.085968940554198e-15	5.946392627193602e-15	7.377330436330347e-15	8.278788291810706e-15	8.735025420733988e-15	9.166140005937393e-15	9.562527305231279e-15	9.220381399137392e-15	7.465744618181636e-15	5.17561763640236e-15	4.2080540508410475e-15	5.370892793246916e-15	7.539759509887845e-15	8.617850802395994e-15	8.16130564989947e-15	7.931139903077781e-15	8.378126337019684e-15	9.061430856602248e-15	8.865539245480909e-15	8.143590469441784e-15	8.071871302084965e-15	8.85398568092855e-15	9.603463512290332e-15	9.819447876112105e-15	9.673446273375437e-15	9.824555029140427e-15	1.049798265186287e-14	1.0934546791051245e-14	1.1706349667654342e-14	1.3054445406209118e-14	1.4722132694333736e-14	1.5610517677882925e-14	1.5230090620875927e-14	1.414011193497985e-14	1.2962347577571021e-14	1.2273084110522255e-14	1.1651950909068791e-14	1.1297617054248322e-14	1.0591963613155345e-14	9.388338416677002e-15
3	-3.1581625924663097e-15	-3.0550821788107842e-15	-2.970090864299843e-15	-1.9739516110156992e-15	-1.6074069789260779e-16	1.569677302372067e-15	1.8135147727218996e-15	9.225589208652579e-16	-3.5647735782770446e-16	-6.237506574619265e-16	-3.581885537021583e-16	3.875097081718079e-17	5.645953953060024e-16	1.518735680420577e-15	2.480688319425722e-15	2.619796271932017e-15	1.6260686181667847e-15	1.9534692619773483e-16	-8.117797895160695e-16	-9.23917833690087e-16	-4.80869216661868e-16	-5.285216369039832e-17	-1.0276531133615658e-16	-4.8449152501617894e-17	-1.6271757514888014e-16	-5.972257113681782e-18	2.3207779948440556e-16	2.147272106733037e-16	-1.175346327581775e-16	-5.1579642483639e-16	-5.016677959929811e-16	-3.426833846204639e-17	7.988132602459915e-16	1.0476713839463207e-15	6.911945273829249e-16	4.50419904096775e-16	3.3400702367010646e-16	8.897385103883517e-16	1.8714962344817985e-15	2.8989930992379916e-15	3.4276819508699264e-15	3.2064037612067843e-15	2.4196557852462945e-15	1.3214864190587743e-15	4.753698001422554e-16	-4.179411896623932e-17	-1.6007729873588784e-16	-3.791150249804986e-16	-9.243030958124211e-16
4	-2.8819279642215582e-15	-3.2130082937826346e-15	-3.1153399124727755e-15	-1.825867316351068e-15	2.9756736037858973e-16	1.6605122443327032e-15	1.3366415285936729e-15	1.6104267878313747e-16	-1.0231030618900382e-15	-9.22818385090175e-16	-5.553921581973638e-16	-3.6767895584202163e-16	-1.967811510329549e-16	5.879716242568047e-16	1.3846507779979777e-15	1.4243164556592947e-15	4.877384955416566e-16	-7.129574748692616e-16	-1.4688526604368608e-15	-1.4849232310452751e-15	-1.0630807135936651e-15	-4.1179412451318336e-16	3.14075017143824e-16	2.356024955028122e-15	3.2400822057987895e-15	3.596824085406452e-15	2.8137054350543385e-15	1.7612257077586484e-15	1.2630120370084785e-15	1.8864933833990374e-15	3.1895859146727105e-15	4.262257143333734e-15	4.625539834988627e-15	4.274121934272915e-15	4.144548026659504e-15	4.251863682175608e-15	4.652920967901619e-15	5.399196331819295e-15	6.1687294898067e-15	7.0835117775055235e-15	7.894641740283888e-15	8.532418263183747e-15	8.474337109575529e-15	7.90794838648218e-15	6.937401775849725e-15	6.551315627385447e-15	6.958222736773064e-15	7.72873143493027e-15	8.107703543304617e-15
5	-6.323997711201593e-16	4.623887492699711e-16	1.1287609487575627e-15	1.8057444193481903e-15	3.003058587879291e-15	3.9669318838041575e-15	3.934492039956924e-15	2.9321095305909084e-15	1.2500922123759579e-15	4.844517364619547e-16	6.594045204571747e-16	1.2585249515859408e-15	1.6888875557726691e-15	1.850813769959157e-15	1.9205213514156823e-15	2.0302329559371266e-15	2.1300615719687955e-15	1.9510036306649526e-15	1.3942123261000585e-15	1.0269141276072798e-15	1.473876831114571e-15	2.9899427668244295e-15	4.673709431982134e-15	5.635445326537574e-15	5.651728662655678e-15	5.4437031314983994e-15	5.492665164164127e-15	5.5414969074224644e-15	5.160937842455292e-15	4.960366438709677e-15	5.71367261388819e-15	7.347554708110465e-15	8.661797432242037e-15	8.489600550477533e-15	7.32730461103224e-15	7.370509099553895e-15	8.742949481975812e-15	1.1192743813551116e-14	1.291894277993447e-14	1.3468740945163359e-14	1.3367234916625972e-14	1.32787945787678e-14	1.3202527632938602e-14	1.2400708656659338e-14	1.134957047980432e-14	1.0410566277399817e-14	1.1157238285578801e-14	1.2701885812759931e-14	1.3920137427298025e-14
6	-2.1160221696529604e-15	-1.2333471194377725e-15	3.20585248811162e-17	4.644925259907687e-16	1.1453038164786475e-16	-2.919570069768483e-16	-3.6354159169789643e-16	-2.2532358860971304e-16	-7.013584164865037e-16	-1.069448362612625e-15	-9.333022331125448e-16	1.8457100185329762e-16	1.5487235217848161e-15	2.2866807771380333e-15	1.893486956849349e-15	8.41928568344311e-16	-4.7469312884178575e-17	-2.2955740261741785e-16	-3.604832396095095e-16	-7.445155077391356e-16	-1.1005333783663359e-15	-1.1116352805587838e-15	-6.896870790637922e-16	1.3112019829114184e-16	8.716146903031586e-17	-1.8820551344127753e-16	-6.315131939261675e-16	-7.659817591460243e-16	-5.994948364770728e-16	2.428966340695684e-17	1.0182639409844783e-15	1.848438844078801e-15	1.9208851921717806e-15	7.63369387100491e-16	-1.0353565543480127e-15	-2.1948374086753255e-15	-2.3061955352295387e-15	-1.3360031436763228e-15	-3.907627104503235e-16	2.342737776036825e-16	5.855816671027726e-16	1.2127618492269124e-15	1.6770687843581193e-15	1.8491926529120468e-15	1.110504138587874e-15	9.38130149079735e-16	1.0677230608088784e-15	1.4580815413895577e-15	1.5877814112763019e-15
7	1.8361145711525894e-15	3.08248813349598e-15	4.199292036110763e-15	5.457825099969833e-15	6.4980116085413676e-15	6.824102755298349e-15	6.018439231575131e-15	4.355412358067204e-15	3.0897415481271004e-15	2.524040241702801e-15	2.5009060341301256e-15	2.789670803858244e-15	3.479414549803143e-15	4.641981115137313e-15	5.804921449211271e-15	6.196450404836093e-15	5.455773395552312e-15	3.803791024655856e-15	2.5821225360041822e-15	2.0358559928391635e-15	2.042965653986544e-15	1.7795430205368865e-15	1.4992939621431608e-15	1.8404774374625973e-15	2.375793031523195e-15	2.4861840223838155e-15	1.3856252075980423e-15	1.7170985491254216e-16	-1.999347309047831e-17	1.7460978613481362e-15	4.061786531911093e-15	5.430001102664043e-15	5.330828871528535e-15	4.402224937040538e-15	3.378233191737115e-15	1.6429440769159429e-15	3.74430515333785e-16	1.0658046964080705e-16	1.3484137376895708e-15	3.173272086602223e-15	3.8911417595682154e-15	3.230095382329436e-15	1.7345813748665622e-15	9.959254584233621e-16	9.742746435395604e-16	2.108083269023462e-15	2.2279269850314022e-15	1.4831682771293745e-15	9.350733547589714e-18
8	2.1631757830078357e-15	2.9003384185136673e-15	4.240472529796576e-15	5.324094344094585e-15	5.785428108959796e-15	5.484537304959997e-15	5.0071180655138604e-15	4.400783500575348e-15	3.887513695834847e-15	3.5879968220841544e-15	3.6191200215674464e-15	4.3516992074946245e-15	5.283217149186538e-15	5.793452989034008e-15	5.571726623317892e-15	4.857630405508732e-15	4.4658103361796324e-15	4.70645456519564e-15	5.243240103791961e-15	5.200200218844364e-15	4.466550941106482e-15	3.811961827393592e-15	4.163952713572832e-15	5.091911620390267e-15	5.107013720626883e-15	4.152449159575402e-15	3.1480374847914077e-15	3.3008461640889574e-15	4.261683914305818e-15	5.312371420783849e-15	5.848788189755014e-15	6.515104911080517e-15	7.168942268780578e-15	7.339760376323631e-15	5.857119744902429e-15	4.559247614428762e-15	4.301728258017742e-15	5.879632644558167e-15	7.50888228472889e-15	8.017098053447296e-15	7.417850315372878e-15	6.958991666470223e-15	7.524080959035947e-15	8.714564251144655e-15	9.193466586073008e-15	9.346342199369807e-15	9.194311512452906e-15	9.259101663949371e-15	9.256348046709508e-15
9	-4.17282633689063e-15	-3.9419648885737684e-15	-2.5566165618249567e-15	-5.794065514838459e-17	2.256078635174417e-15	3.4769989034732497e-15	3.5154183557793087e-15	2.8834993940100337e-15	1.2684171661547203e-15	-4.0069108622816183e-16	-1.3809030469655675e-15	-7.019453478269188e-16	7.533810002408168e-16	1.8092923890855767e-15	2.0828071565044565e-15	2.2634089343251646e-15	2.4335706958360483e-15	1.687977224845353e-15	-1.5166718494255837e-16	-1.5767570429969646e-15	-1.006300366534812e-15	5.911874195029283e-16	1.110923937086725e-15	4.1565862997896925e-16	-1.3769170376203676e-15	-2.010377489007926e-15	-2.0831328638407865e-15	-2.494449506962738e-15	-3.3629050777839226e-15	-3.0593543969103954e-15	-1.2502067866703525e-15	9.171421830281193e-16	1.7832848385019594e-15	8.792560491686931e-16	-8.796193227217347e-16	-1.278472309599768e-15	-8.286162347455305e-16	8.306459732802107e-16	2.4454603420221535e-15	3.635281053931629e-15	3.711537953079916e-15	2.9231669252420536e-15	1.3625342742874723e-15	9.150755014226982e-17	-9.079708077716232e-16	-2.978888294118191e-16	2.735653524365966e-16	3.0232945057932103e-16	-9.714192015017703e-16
10	-2.44848083657658e-15	-7.862911064315579e-16	3.5539046913417837e-16	1.7117709316157008e-15	3.4941590152220006e-15	5.193391832354885e-15	5.4030301931799225e-15	4.03228726984025e-15	1.605577325175344e-15	-1.8499083132095052e-16	-6.287597543505013e-16	-6.480229827873858e-17	8.798467059087582e-16	2.09175681313179e-15	3.475494039828776e-15	4.37831244664975e-15	4.044401561259961e-15	2.197755338669528e-15	4.2243106124579655e-16	-3.382504252443317e-16	-9.188861997525437e-17	-3.214911569931907e-16	-1.2907088344240803e-15	-1.8903795842259056e-15	-2.742645443940915e-15	-3.1623035305584677e-15	-3.8469526127459935e-15	-4.350312877759976e-15	-4.50341776390621e-15	-3.555891104575329e-15	-1.9948336440436997e-15	-2.775924358872203e-16	8.758822246179772e-16	6.050233921952332e-16	-4.764681475792121e-16	-2.3255754490111446e-15	-2.9126303417403373e-15	-1.9791098127311413e-15	-2.3092452024768644e-16	1.1163301189088396e-15	1.0548456391048008e-15	-1.1451797567336635e-16	-1.9808986502167783e-15	-3.130799595270569e-15	-3.6125469345732725e-15	-2.1847779933423965e-15	-1.6602706922498231e-15	-2.364792689652036e-15	-4.556735594140602e-15
11	-7.551015932285472e-16	-5.954864805646846e-16	4.183529818521566e-16	2.523750640334032e-15	4.6871070408566764e-15	5.359396535367848e-15	4.19764876765635e-15	2.591122911690384e-15	1.5785789830830805e-15	1.3940527708106567e-15	1.2779434448053874e-15	1.1018177543323295e-15	1.6793622088690014e-15	3.2264227627363604e-15	4.484752855316837e-15	4.575064965136026e-15	3.684987898527272e-15	2.6624302677756253e-15	1.993961482368989e-15	1.6255739149897829e-15	1.6359941452934831e-15	2.129585928207377e-15	3.039663968034492e-15	4.452263024101501e-15	4.917477050498192e-15	4.65774009710612e-15	4.117598830516963e-15	3.815044812190795e-15	3.6554572807652986e-15	4.0487298840786655e-15	4.972654732046022e-15	6.0057285144289635e-15	6.496183386544241e-15	5.972933130776987e-15	5.4449898612788715e-15	5.093905292085374e-15	5.970288727602568e-15	7.78558823936233e-15	9.563487953166941e-15	1.0800629557876534e-14	1.1273643137449483e-14	1.1288897909307437e-14	1.0210243964371403e-14	8.443592552074696e-15	6.2764382571543454e-15	5.8695149542443826e-15	6.708485759519166e-15	7.821377390458396e-15	8.101069999128665e-15
12	-1.0215914672956365e-15	6.341433616814874e-16	1.4772313173235907e-15	1.5588258999856365e-15	1.503171419903537e-15	1.2727278507304813e-15	6.079765303315381e-16	-3.114240584698234e-16	-1.1571249526160585e-15	-1.2788749665665428e-15	-1.1525317519906188e-15	-1.1221998683308192e-15	-1.4902581328159015e-15	-1.5871523090557315e-15	-1.2244727598008675e-15	-5.475496593558194e-16	-2.830614739831123e-17	2.5728184610340206e-16	2.764413957837461e-16	3.0510446737845044e-16	5.869382239553694e-16	1.0717281700210234e-15	1.6056151087928098e-15	2.280391769515513e-15	1.9564082610994596e-15	7.936013165309621e-16	-6.850983013210907e-16	-1.4227174694578222e-15	-1.064919230492921e-15	1.419425069434862e-16	1.5632687846899363e-15	2.715863016948624e-15	3.2273737730511593e-15	2.763403933847987e-15	1.2752069207746111e-15	4.918472682579095e-16	4.939786658845793e-16	2.4580420245095396e-15	4.798341747324343e-15	6.595327430514086e-15	7.0596537687704715e-15	6.79072067702232e-15	6.015681282577733e-15	5.5053616302708874e-15	4.7276783165729885e-15	4.470064957331223e-15	4.6166330467830186e-15	5.18148664467104e-15	6.023505861058651e-15
13	3.770993635510283e-15	3.4948246898405986e-15	2.7699454322872087e-15	3.038260282960583e-15	4.44372367866967e-15	6.322678448906807e-15	6.912766333467596e-15	5.909832305710774e-15	4.734033920912138e-15	4.432814190156853e-15	5.6570650058291965e-15	6.889392888482379e-15	7.118103167360197e-15	7.164051863008546e-15	7.918994014388352e-15	8.792336243578239e-15	8.380787032289481e-15	6.119854201038607e-15	4.0266931950302625e-15	3.630505048523041e-15	4.549501954873687e-15	4.819852995192155e-15	3.984334175670168e-15	2.879700124343783e-15	3.105744384679154e-15	3.3770989947126734e-15	2.858857099997607e-15	1.5470787880275157e-15	8.906438785148513e-16	1.1949634692967354e-15	2.046692510377871e-15	2.534887128189774e-15	2.685728924181489e-15	2.843130571805015e-15	3.845652684938873e-15	3.690245641572721e-15	3.912743684340458e-15	4.10223678189636e-15	4.978490532711798e-15	5.9537281108122855e-15	6.465248020652126e-15	6.1327572953974135e-15	5.37379731863375e-15	4.71006994558377e-15	4.667435664274561e-15	4.874628586730884e-15	4.770178897910503e-15	3.701596495802294e-15	1.9657288935623076e-15
14	2.8302245183243183e-15	3.141692155909488e-15	2.887043822279093e-15	3.2059286113671147e-15	4.660089548738535e-15	5.740348709604553e-15	5.4318304015710075e-15	4.125563605926585e-15	3.448916569542546e-15	3.842249238418026e-15	4.553516664802888e-15	4.439100609055252e-15	4.013995238306569e-15	4.5216667010307436e-15	5.913296699041766e-15	6.735012163971195e-15	6.199227908246164e-15	4.5442480418278436e-15	3.692469564732812e-15	3.982379834306293e-15	4.873949188225384e-15	5.895003150743439e-15	7.341847575968798e-15	8.89900099566961e-15	1.0615635601516913e-14	1.1054650140848177e-14	1.0610171308414422e-14	1.0281186980259995e-14	1.0432859932959188e-14	1.1084047875942493e-14	1.1597602505643607e-14	1.1897195188608871e-14	1.209009213139739e-14	1.2335992599206535e-14	1.2672902970956744e-14	1.266248141416152e-14	1.3404578121594014e-14	1.4833523987862527e-14	1.6597052133692458e-14	1.786624538678351e-14	1.8278638419399697e-14	1.8458436202458998e-14	1.855177142313928e-14	1.849074819003418e-14	1.806417639432433e-14	1.732167509677841e-14	1.7091232656210964e-14	1.7826167788949804e-14	1.9291301900602574e-14
15	-2.3974069298406834e-15	-2.8070067877935265e-15	-2.9200534908189137e-15	-1.4570811431887925e-15	1.0865757478796635e-15	3.0858679686952353e-15	3.3107631372923028e-15	2.1750084900787785e-15	1.1873292463095727e-15	1.286472850409533e-15	2.0965269507755003e-15	3.0488322738782334e-15	3.794888634051662e-15	4.646774942659506e-15	5.392717796283831e-15	5.452429097559496e-15	4.516884635247907e-15	2.4055141153908446e-15	6.967063025318482e-16	2.63756204331278e-16	1.1687547702589576e-15	2.300123604535053e-15	2.6637623713164358e-15	3.0723772068183293e-15	3.3604858658555676e-15	4.129587785111068e-15	4.525686819635609e-15	4.4252591040110735e-15	3.7089958259188085e-15	3.716414055129726e-15	4.169615537955026e-15	4.6252984854013566e-15	4.491982401940053e-15	4.091107670223598e-15	3.955439997159912e-15	4.487995815209463e-15	5.064028131083265e-15	5.76071572069437e-15	6.641686421024619e-15	8.030617672653233e-15	9.300435347534927e-15	1.0041979161867418e-14	9.616757580434643e-15	8.67959287894485e-15	7.216498587483037e-15	6.913226549870116e-15	6.547409738927227e-15	6.229703283166028e-15	5.269271375387727e-15
16	-1.3940334167751484e-14	-1.3582402154137753e-14	-1.3544263033597809e-14	-1.3815191835935903e-14	-1.3866821022687344e-14	-1.4052367299060634e-14	-1.417194081997711e-14	-1.4339330043483325e-14	-1.3750056705440421e-14	-1.3389655820160502e-14	-1.3460783137142318e-14	-1.4615430810949923e-14	-1.6363159903049138e-14	-1.7763030423331096e-14	-1.8767994252888457e-14	-1.9335957565387808e-14	-1.9508114842548083e-14	-1.904409925804358e-14	-1.7912331067449365e-14	-1.6835769693709537e-14	-1.6401022269026062e-14	-1.693015131780014e-14	-1.7534798340329488e-14	-1.877431931167212e-14	-1.9506940257391103e-14	-2.0229803968526233e-14	-2.0488191664716653e-14	-2.0371696368377655e-14	-2.010879080500349e-14	-1.9811112904354387e-14	-1.9794754836223056e-14	-1.9824139548086973e-14	-2.0251765303833236e-14	-2.0751694302940543e-14	-2.0530148636873865e-14	-2.067923508360776e-14	-2.0158175722870816e-14	-2.0284063631437764e-14	-2.069840301308016e-14	-2.105293566389908e-14	-2.0958641186074944e-14	-2.1006969317104934e-14	-2.143347372817289e-14	-2.2207818328494084e-14	-2.3141508975236182e-14	-2.3016195490607288e-14	-2.3085163030501896e-14	-2.327438546303611e-14	-2.3315802499792508e-14
17	-7.290031535600747e-15	-5.560519902065652e-15	-4.638514042975215e-15	-4.7835368015598015e-15	-5.177550951439307e-15	-5.049061967639629e-15	-4.721185056894453e-15	-4.995436237014606e-15	-6.254569764784515e-15	-7.210031293591571e-15	-7.3918451803773e-15	-6.517056306915028e-15	-5.483595524780624e-15	-4.869714089312735e-15	-4.682960829654362e-15	-4.749262622456076e-15	-5.073070896525481e-15	-5.792258504292917e-15	-6.913522399048739e-15	-7.895116455331083e-15	-8.148419000864144e-15	-7.703768039988392e-15	-6.9541329099124305e-15	-6.421692952676475e-15	-6.526135922531036e-15	-6.69851395202152e-15	-6.839335966117593e-15	-6.671923222450656e-15	-6.012987303862768e-15	-4.730789471777784e-15	-3.280394390364127e-15	-2.23317944947381e-15	-2.2797455920256544e-15	-3.593557243952678e-15	-5.6568660282073095e-15	-6.336759988882773e-15	-6.301592782695697e-15	-5.0233861605776975e-15	-3.8852309519464465e-15	-3.057313513354995e-15	-2.6347421361136865e-15	-2.3445944843976697e-15	-2.2951869795342682e-15	-2.6239934040559868e-15	-3.3518914476506605e-15	-3.4538319789771235e-15	-3.1432936577327656e-15	-2.890733940342059e-15	-3.4715900370459724e-15
18	2.2648162158599305e-16	2.557934420120101e-16	9.50802848233087e-16	2.674996999640686e-15	4.569246949322488e-15	5.091044416920505e-15	3.88910851407112e-15	1.948039849890772e-15	2.738807632883654e-16	-3.687342124992199e-16	-5.378828275658375e-16	-1.6942449419792105e-17	9.475397204893344e-16	1.9913425722378237e-15	2.468053316547948e-15	2.2974391215163767e-15	1.835025304965647e-15	1.3419536817596998e-15	7.502679608021364e-16	4.096234692489787e-16	9.045969364709261e-16	1.9654307741001297e-15	2.654969790488991e-15	2.4932561653514688e-15	1.450773330279423e-15	9.648020415195595e-16	1.1951774298969177e-15	1.6858491327101343e-15	1.861617468462388e-15	2.121084007489272e-15	2.6852501326721022e-15	3.2710434753426648e-15	3.3171304494517056e-15	2.8114362415578603e-15	1.72551931173621e-15	1.9514322242571133e-15	1.939511175409744e-15	3.0033373026420313e-15	4.50738623897005e-15	6.369186934961536e-15	7.334232390137511e-15	7.003482036923907e-15	5.415350313673073e-15	3.85707995145336e-15	2.872714836528488e-15	3.42139941292139e-15	4.2743392544369214e-15	4.585845965271561e-15	3.774557998049444e-15
19	-4.630218515391556e-15	-3.509195914772806e-15	-2.2429935220343385e-15	-1.4997086121811871e-15	-1.2080479893401028e-15	-1.3887435888708936e-15	-1.7497092172496825e-15	-2.1189396105345425e-15	-2.819233574563915e-15	-3.449503094913726e-15	-3.950429568658539e-15	-3.68709755609997e-15	-3.136540846932328e-15	-2.8099279586217336e-15	-2.8266243657132586e-15	-3.1295654575112595e-15	-3.2171165760604645e-15	-3.0411273541871193e-15	-3.2923755913488706e-15	-4.000041577034371e-15	-4.514423452081554e-15	-4.2266829839903414e-15	-3.4478409276808013e-15	-3.2370641396840946e-15	-3.9909683786738654e-15	-4.975359140326982e-15	-5.448047803448472e-15	-5.067199403517424e-15	-4.3631388282104426e-15	-3.789280126124517e-15	-3.0557356230666718e-15	-2.046742759453993e-15	-1.4345817952523055e-15	-1.9369131966323476e-15	-3.819130941115159e-15	-4.47608483011556e-15	-4.5551904307596696e-15	-3.109848219137426e-15	-1.8343667439336755e-15	-8.743702939887197e-16	-3.171265022433513e-16	-1.3058703232082286e-17	1.8765214276962277e-17	-4.2408143174430317e-16	-9.633111735220853e-16	-1.4562554507549229e-15	-1.1343191726735798e-15	-6.079606612757627e-16	-1.6783194129172522e-16
20	-3.829869458629243e-15	-2.4969299691621305e-15	-1.472093495569443e-15	-4.484038695115559e-16	6.570517823257548e-16	1.781404451896819e-15	2.116776511089412e-15	1.2550940048339003e-15	-6.739409823356023e-16	-2.158333039548544e-15	-2.3693291211453017e-15	-1.3372512523763083e-15	-4.2531639002310286e-16	-3.0058751871136817e-16	-4.827117072991738e-16	-4.711490917694831e-16	-5.649216327340348e-16	-1.4144089292844357e-15	-2.706680317694347e-15	-3.301881991553105e-15	-2.5267985397175005e-15	-1.3242232760492632e-15	-7.270783963506696e-16	-1.0208454449959806e-15	-1.7868663624272497e-15	-2.627477279062251e-15	-3.450022230903603e-15	-3.882944106389693e-15	-3.4244754024746776e-15	-1.9987403040981898e-15	-3.953748184694294e-16	4.940737088683705e-16	4.2722669670936514e-16	-5.633390360800453e-16	-2.160201185312147e-15	-2.4675918774183904e-15	-2.5406887888688252e-15	-1.4153507374797648e-15	-3.094227009175421e-16	6.87334211001085e-16	1.1868655924042574e-15	1.2161670311873543e-15	3.334792771862488e-16	-1.177035747152298e-15	-2.5295990710094376e-15	-1.8916698293602995e-15	-2.2476601042349744e-16	8.353056165575018e-16	-2.0021498669683531e-16
21	-1.5538482283279033e-15	-1.8470681104205358e-17	1.4101986415371394e-15	3.110690810155366e-15	4.987589008750206e-15	5.788589347058894e-15	4.880206127109718e-15	2.98864914132615e-15	1.6703393758708665e-15	1.7289957031866518e-15	1.9946911367913507e-15	1.5255358364426671e-15	8.61723075123751e-16	1.3067280760054324e-15	2.8160348589688445e-15	3.762310345989148e-15	3.2203742854768088e-15	1.7950092344758695e-15	1.052647840608401e-15	1.2964546392164656e-15	1.809224016272422e-15	1.960022495628992e-15	2.407201597513249e-15	3.814676493592923e-15	4.689873559363626e-15	4.268944043703992e-15	2.6118928903402233e-15	1.4402668847539142e-15	1.4210860728408631e-15	2.395414315605851e-15	3.258164704616549e-15	3.928813524263214e-15	4.483960080260548e-15	4.7953611540006825e-15	4.366218496629749e-15	3.678486481780954e-15	3.3513576691085782e-15	4.319904267763389e-15	6.053550288993484e-15	7.806623944803925e-15	8.868411599450864e-15	9.213631620717247e-15	8.541406769525918e-15	7.525108340290226e-15	6.10708865893012e-15	6.189630104816487e-15	7.057909790005621e-15	8.205803442867803e-15	8.585158833268301e-15
22	-7.794754615148494e-16	-3.222116981347002e-16	-1.1767115973462597e-16	3.332318074033614e-16	1.1447919837920272e-15	2.2160922325548713e-15	2.588425176543982e-15	2.2298324203785307e-15	1.4234099503281906e-15	1.3210370751665725e-15	1.7806736608692178e-15	2.2722992287277208e-15	2.4873881782425006e-15	2.8027996449684765e-15	3.4153588419643214e-15	3.932238469899147e-15	3.61305400668581e-15	2.3849126769999543e-15	8.104071843352968e-16	-3.0100862592022073e-18	2.901839783739647e-16	1.0167012487828546e-15	1.0292830653334145e-15	3.3989916649576194e-16	-9.367648454281647e-16	-1.8165480227350185e-15	-2.0898944159624013e-15	-2.277196610875926e-15	-2.6730234310951866e-15	-3.0471104439022877e-15	-2.6491979772375666e-15	-1.3760633415217704e-15	2.421876610894974e-16	6.581913936715902e-16	7.818025559877737e-17	-6.811379066970647e-16	-7.644389388239482e-16	-2.7369689412460122e-17	9.437412380008119e-16	1.6674963591826652e-15	2.1827028940847017e-15	2.2966513821898736e-15	1.8638535017725762e-15	6.108338062487577e-16	-7.177050839645662e-16	-1.2397355800422097e-15	-8.82118229163591e-16	-8.106208414183628e-16	-2.012524306824822e-15
23	-7.910448890784539e-16	-6.935282532682102e-16	-1.0357824953812903e-16	2.9314947490662937e-16	7.249717046619558e-16	1.1239059446493175e-15	9.02362613613402e-16	5.745026973065476e-17	-1.633707756710401e-15	-2.7435147607544845e-15	-2.5372148454610738e-15	-1.318229125787415e-15	4.514228495816066e-17	8.502429043017219e-16	1.0820355568847452e-15	1.1745874036830282e-15	9.708530222278491e-16	3.59609556724393e-16	-9.430176366616047e-16	-2.306289484260719e-15	-3.2191145099942255e-15	-3.2291693833615036e-15	-2.386503159263681e-15	-1.8209901656570888e-15	-7.377699448944846e-16	-1.8388555416874803e-16	-9.063315367697262e-17	-7.033653806318335e-16	-8.9349831892295e-16	-5.806488562372867e-16	6.677760438475799e-16	1.924842865968158e-15	2.4084401160245624e-15	1.0685226948215381e-15	-1.021717732785771e-15	-2.6996996640815006e-15	-2.5360131975015247e-15	-1.3854629293620723e-15	-5.364068107016973e-16	-8.223222467910851e-16	-1.2536672927199715e-15	-9.206081810495805e-16	2.060975282573866e-16	-1.2114768250718007e-16	-7.218989689764972e-16	-1.782010822020174e-15	-1.1864936204157711e-15	-6.393932754742955e-16	-1.0971559419991262e-15
24	-3.4956162129908155e-15	-2.2015565502299065e-15	-8.877038231554253e-16	-1.7114222758241013e-16	4.52979538260127e-16	4.759461158300001e-16	5.879450176276243e-17	-5.835719217728814e-16	-4.911114820429096e-16	4.353927265877396e-16	1.4584475008457827e-15	1.755970554993842e-15	1.2090326589877344e-15	3.0519106403855057e-16	-4.849374847344904e-16	-9.780185362549534e-16	-1.1963989572222944e-15	-1.2252163379472093e-15	-1.3719678743815168e-15	-1.8314883042826103e-15	-2.3800537082033052e-15	-2.5188454871773874e-15	-1.800683681430914e-15	-1.6686379077962873e-15	-2.0946541375477074e-15	-3.110507919605506e-15	-3.6622808373970334e-15	-3.216761467303915e-15	-2.586095224885927e-15	-1.7936000571397436e-15	-1.1216023094143397e-15	-4.472717013052767e-16	-5.494372143108097e-16	-1.4494341131791596e-15	-2.896360556478083e-15	-3.068711943040345e-15	-2.140820321349142e-15	-1.1065589181711668e-15	-9.681808110452966e-16	-1.6645862843736211e-15	-2.548419442257405e-15	-3.432939729595532e-15	-4.416402075615073e-15	-5.466638205749729e-15	-6.100779959718182e-15	-5.309236083935769e-15	-4.014665507791959e-15	-2.588904181685212e-15	-1.6816059558343238e-15
25	-1.0171800170292251e-14	-9.761101830281621e-15	-8.259602932392019e-15	-6.852579204005062e-15	-6.000340271891608e-15	-6.3614766823197764e-15	-7.160126804470227e-15	-7.947333661434741e-15	-7.816537168367812e-15	-7.244184815037972e-15	-6.9164576941407624e-15	-6.865531852957342e-15	-7.513372828684953e-15	-8.329319943430228e-15	-9.153045397599129e-15	-9.621174805525515e-15	-9.728226092566085e-15	-9.595856410446446e-15	-9.566860069133759e-15	-9.853747013506986e-15	-1.0263742842682884e-14	-1.0731049762950481e-14	-1.0667302915132925e-14	-1.068266619374692e-14	-1.0910483963182267e-14	-1.1171110077815341e-14	-1.0975749088192206e-14	-1.0457910984046851e-14	-1.0141214846554583e-14	-1.0205672732747621e-14	-1.035058657169523e-14	-9.695850683377785e-15	-8.85273704263755e-15	-8.385343508832041e-15	-9.875384436893362e-15	-1.0538192261253714e-14	-1.0310237650567556e-14	-8.512833285556991e-15	-7.693225957848645e-15	-8.52328045994737e-15	-1.0214928128512403e-14	-1.0843000740290751e-14	-1.0649917550850671e-14	-1.0480239155283001e-14	-1.182931788182055e-14	-1.1877559369734223e-14	-1.1040450869876761e-14	-9.27375811897425e-15	-8.392725612321639e-15
26	-5.039531860586966e-15	-4.19924836572326e-15	-2.7852903219271528e-15	-2.3183693047009097e-15	-2.703001612826188e-15	-3.762586845294767e-15	-4.5736696217552014e-15	-4.552078733771936e-15	-3.902780065836545e-15	-2.7270423893404506e-15	-1.6239825652503905e-15	-7.811990175623331e-16	-4.1735644618931544e-16	-5.658399246714313e-16	-1.5168255760890172e-15	-3.005011361556244e-15	-4.247664126341445e-15	-4.384144487192196e-15	-3.5037291555911057e-15	-2.4811226827918295e-15	-2.4267594175077455e-15	-3.436207939318655e-15	-4.326007024267197e-15	-4.923487289415147e-15	-4.6675678449707205e-15	-4.347064945939689e-15	-3.830964417572285e-15	-3.2074829616895153e-15	-2.6523987700645782e-15	-2.5164686582450983e-15	-2.5750509719350333e-15	-2.453245734837245e-15	-1.991371836388629e-15	-1.9935416259225375e-15	-3.1993348757765667e-15	-3.659029506061238e-15	-3.7911404669650464e-15	-2.804631167770026e-15	-2.3048372849744475e-15	-2.6738007143527495e-15	-3.4695373063086785e-15	-3.4000241949195133e-15	-2.708452087392881e-15	-2.672851688083176e-15	-3.5365034395918153e-15	-3.8195784083134145e-15	-3.1265195835890523e-15	-1.7211412645610472e-15	-1.060209603796032e-15
27	2.7032718690819827e-15	2.4215273567301264e-15	3.720932888866783e-15	4.91071870955828e-15	4.6077959080666285e-15	3.2711694441321342e-15	2.004154113647538e-15	1.9526644612778904e-15	3.1488511276671818e-15	4.869310650483276e-15	5.835862052964013e-15	5.831993168144259e-15	5.505638634808856e-15	5.556459963246181e-15	5.9466609249622365e-15	6.271388150855586e-15	6.184323757563405e-15	5.98055730256202e-15	6.0808390446068244e-15	6.0415797139313655e-15	5.247717920514016e-15	3.965152073179738e-15	3.498436639823877e-15	4.5646178286136945e-15	6.4153343905404045e-15	7.452656077307904e-15	7.549221664625091e-15	7.22684481366832e-15	6.8823065724218174e-15	6.620971907846412e-15	6.3743308306564895e-15	6.556285881272644e-15	6.984557551630401e-15	6.497142683045196e-15	4.247302378426411e-15	2.63404567532236e-15	2.3292595727885326e-15	3.52151440590424e-15	4.19238566734175e-15	3.750602442086266e-15	3.239280102071711e-15	4.173610639980341e-15	5.365365868165791e-15	5.145414177577633e-15	3.4358479448468284e-15	2.8672678700152445e-15	3.534170111603575e-15	4.7903364960468645e-15	5.159826971722523e-15
28	-3.8016004991107535e-16	-9.92138377691325e-16	-2.496310324177801e-16	1.2825043788250132e-15	1.8693662995958947e-15	1.4407356462601706e-15	6.7321312530548025e-16	7.995420154364817e-16	1.7834151969112685e-15	2.77444009887035e-15	2.565869453072779e-15	2.29395906805258e-15	2.699891376818579e-15	3.645009465278291e-15	3.9168419415562904e-15	3.307132506495566e-15	2.4498575469694784e-15	2.2218671330550718e-15	2.5743865302699622e-15	2.6222789897460214e-15	2.110778181228941e-15	1.803929055094889e-15	2.5283703977082226e-15	4.120537789777534e-15	5.375386979511379e-15	5.558358665398864e-15	5.453993574834076e-15	5.80881071795345e-15	6.815771844988911e-15	7.285546888130075e-15	6.5374675417889075e-15	5.3085194994073255e-15	4.664030984348359e-15	4.5310855951564075e-15	3.031514562016934e-15	2.2667360685943285e-15	5.554240034303584e-16	1.1427010615269708e-16	2.306033410226529e-16	1.2341132081451938e-15	2.6497590984293216e-15	4.832437912785808e-15	6.133942684550661e-15	5.937224532978656e-15	4.782537226642842e-15	4.172091032975349e-15	4.034530699031547e-15	3.506960931881881e-15	1.5727145142368793e-15
29	-3.603136664134553e-15	-3.4268522043356664e-15	-3.041128025140383e-15	-2.4180411076848723e-15	-1.4699956568299542e-15	-1.8556045739202872e-16	5.185181305026432e-16	8.625306957625682e-17	-8.500311834334853e-16	-1.1811872207774976e-15	-8.086099048668548e-16	4.89582126989138e-17	2.236637285072972e-16	-2.6771778929523777e-17	-2.736729243656917e-16	-5.345284448778396e-16	-1.1158191651280246e-15	-1.85371188567606e-15	-2.0693935126213817e-15	-1.697477646920651e-15	-1.264351108456965e-15	-1.4028030680322518e-15	-1.354211218382112e-15	1.1332690335938783e-16	2.083652409531785e-15	3.0337063679155885e-15	1.909733689403283e-15	2.743089218923829e-17	-1.132362437669396e-15	-6.63889924558254e-16	2.032266634156492e-16	5.943260841063242e-16	1.4432415966184137e-16	-7.163913648345443e-16	-2.6658716373157357e-15	-3.969465733426043e-15	-5.315682194451719e-15	-5.2202802555463284e-15	-4.669153150696111e-15	-3.622965529422349e-15	-2.510183444461181e-15	-8.821266350788994e-16	2.8754463711079963e-16	6.891121883092384e-16	-1.0628813523331366e-15	-2.59590575346233e-15	-4.258552039381455e-15	-4.80677001550372e-15	-4.842135887578101e-15
30	-4.183761223598142e-15	-2.8294596379615535e-15	-1.871416434615122e-15	-1.3855282699291173e-15	-1.0411844021524858e-15	-1.11101043420384e-15	-1.7869842840734005e-15	-2.4184017893719907e-15	-2.8877430531174983e-15	-2.9233620088170517e-15	-3.052109475910747e-15	-3.242232626532793e-15	-3.437418297775096e-15	-3.41899937519124e-15	-3.3207455787738196e-15	-3.0363554698865996e-15	-2.512550505983552e-15	-1.736805213499063e-15	-1.6051856601360224e-15	-2.1576239043850473e-15	-2.6949955217248016e-15	-2.504295075025885e-15	-1.75622215421901e-15	-1.596743210359497e-15	-2.290005200760986e-15	-3.4750499214094964e-15	-4.195626296867386e-15	-4.302885372242612e-15	-3.902098728764308e-15	-3.3758267421641524e-15	-2.4431628635117807e-15	-1.3164227520401786e-15	-7.880451881901536e-16	-1.475834501929255e-15	-3.0773471549578953e-15	-3.87205818767625e-15	-3.68127139154293e-15	-1.9618000244789274e-15	-5.158925314901157e-17	1.5075188092333289e-15	2.337556685376252e-15	2.4139058727762186e-15	1.972432394687161e-15	1.1545860998496928e-15	7.305452648920433e-16	4.054971376558589e-16	8.97108306293289e-16	1.2046451076467092e-15	1.5125252151444192e-15
31	-1.5608924691053846e-15	-7.590737935757638e-16	9.079384085824237e-17	4.457123324864181e-16	4.2192207940053117e-16	7.812369256568333e-16	1.3961604167297908e-15	1.976917051928276e-15	2.184702428595859e-15	2.4590519575820775e-15	2.9962707194211993e-15	3.566835260209511e-15	3.4109472705510785e-15	2.5761245483760783e-15	1.5885178137746636e-15	1.2748071491748578e-15	1.447099269184493e-15	1.6441630570860891e-15	1.49811157036905e-15	1.3606256830555008e-15	1.351291938306611e-15	1.0632457141445977e-15	6.533568564262886e-16	7.078979248836699e-17	1.282152128861528e-15	3.0424873532513694e-15	4.402824443953707e-15	3.865480253100006e-15	2.088312332453883e-15	8.135783279228798e-16	1.2932797462566732e-15	2.601107815239823e-15	3.0430380158811377e-15	1.4241632620918436e-15	-1.3657551215839073e-15	-2.5688717567348877e-15	-2.3928788161034777e-15	-1.2149257435732971e-15	-4.061426870012052e-16	9.561603339014182e-17	6.896784894094443e-16	1.7547128971909517e-15	2.110696690725755e-15	1.0175742156935952e-15	-6.54971819676126e-16	-1.0003706393920137e-15	-2.896804802685987e-16	3.4633507150705917e-16	-2.483298812032958e-16
32	-8.621231678120676e-16	-1.3590103281453007e-16	-3.4912721327995193e-16	-6.348604628055307e-16	1.8682460465716236e-16	1.0627265810978942e-15	9.748701339212538e-16	3.469751336077107e-16	-1.6287262512678796e-16	6.600750302904598e-16	1.5807512873497802e-15	1.6069702836193559e-15	7.569561114151938e-16	2.613533600992053e-16	1.2654426658994368e-16	2.097470712089115e-16	6.690813584167967e-16	1.5591207491860398e-15	2.8696130685813795e-15	4.0943778040008916e-15	5.2647829415826796e-15	6.793776493997378e-15	8.627065064103856e-15	1.0780552493131854e-14	1.2147191439722756e-14	1.3766168888632459e-14	1.5708185608884226e-14	1.7342089802517458e-14	1.7626425816430483e-14	1.680090881031161e-14	1.622361410426989e-14	1.6948798699867738e-14	1.8751264187552528e-14	2.0531248024209732e-14	2.2023823810402658e-14	2.2193729203612038e-14	2.237098025954339e-14	2.240158862556576e-14	2.2425793718342848e-14	2.2770878566234844e-14	2.3555396210884035e-14	2.5179314773343175e-14	2.6557855529808738e-14	2.7438829319422693e-14	2.760702736277648e-14	2.7286832408814425e-14	2.7132189750620495e-14	2.756939555162389e-14	2.9314194697468036e-14
33	6.331239144491538e-16	2.3028510422427976e-15	3.239279196942354e-15	3.5423239785323444e-15	3.57859742983753e-15	3.2231982825541394e-15	2.505497452863679e-15	1.814666605098441e-15	1.1204318649890173e-15	1.0141642736811736e-15	8.055089499110235e-16	4.205278955548936e-16	1.55783670444678e-16	5.595175840381574e-16	1.5341374908744221e-15	2.5879915732208266e-15	3.2025813557908057e-15	3.212121297033588e-15	2.758696880079752e-15	2.5074670387851604e-15	3.027095086065846e-15	4.279990901606884e-15	5.25698135456398e-15	6.0103485140677895e-15	5.428661898870537e-15	4.793705306557082e-15	4.520367905541587e-15	4.705050348417523e-15	4.7579933510838144e-15	5.2961515603026e-15	6.490851156166454e-15	7.985417322261072e-15	8.567521473830836e-15	7.611365651590592e-15	5.983572154364524e-15	6.164762617755238e-15	7.772455814349243e-15	1.0130130936264053e-14	1.1374010251717508e-14	1.1813303266238997e-14	1.2117983047357718e-14	1.2872435614144817e-14	1.2807415750785839e-14	1.1873835625288e-14	1.0046717995066762e-14	9.48484227774064e-15	1.0260192891778336e-14	1.1874130770661831e-14	1.3232263439155107e-14
34	2.804515398047376e-15	3.1991753810267542e-15	4.0873758269547915e-15	5.06109125527369e-15	5.595854929815811e-15	5.1139461361695085e-15	4.190292428178672e-15	3.669699856684549e-15	3.316535542687047e-15	2.918195624498817e-15	2.6173085952297934e-15	2.1516849262723224e-15	2.0583825352205443e-15	1.7581254439504567e-15	1.3042589591903861e-15	1.3629719151470626e-15	2.7502312623974586e-15	4.8774917584028675e-15	6.026958306938869e-15	5.229275271996897e-15	3.3945088328734975e-15	2.632562442370462e-15	3.5372729697093093e-15	4.610312710595267e-15	4.749831703841647e-15	3.7558625779055654e-15	3.273136512620062e-15	3.839280828587833e-15	4.6121927271517e-15	4.819244176147098e-15	4.852640614063189e-15	5.6753721565746454e-15	7.20912839940218e-15	7.779210420878265e-15	8.074635371320025e-15	6.449232993198906e-15	7.232657447510566e-15	9.316954542332338e-15	1.1781107895409592e-14	1.2610501277906695e-14	1.219240426833872e-14	1.1218154255319999e-14	1.0847890262332203e-14	1.0067044476249959e-14	9.004619856310642e-15	7.765590426996844e-15	8.450045401075802e-15	1.0518744633275533e-14	1.2298219931490681e-14
35	-4.0612751995454375e-15	-3.2988975491947435e-15	-2.9058389458101804e-15	-2.7417761775123753e-15	-1.8225805316781375e-15	-4.276466270658837e-16	1.7005857011941793e-17	-9.554251025479126e-16	-2.408370257020652e-15	-2.715713871493072e-15	-1.4930440325208868e-15	-2.697978715156122e-16	-2.74993010516451e-16	-1.2223574626421489e-15	-2.0555312798487074e-15	-2.2387706228151067e-15	-2.3431684446103454e-15	-2.754778129288486e-15	-3.516035047166732e-15	-4.01646576535981e-15	-3.978724687598346e-15	-3.757977724164516e-15	-3.1981169316801548e-15	-2.7768238314979014e-15	-1.5648598547029148e-15	-9.517335338253726e-16	-1.4758961071168537e-15	-3.2108057942842533e-15	-4.620807227609738e-15	-4.692864945047263e-15	-3.4363626454300195e-15	-2.528058545719109e-15	-3.0028155818789027e-15	-4.334652664643056e-15	-5.079938718211903e-15	-5.029662667681313e-15	-4.150704393418378e-15	-2.8404354063771694e-15	-1.1915061117283716e-15	5.0922481735589e-16	1.468762007813142e-15	1.0780188689869477e-15	-1.3695258415248957e-16	-1.3324969578666776e-15	-1.2639929643493963e-15	-7.105706936689887e-16	-1.7973989163161606e-16	-7.374557083011313e-16	-1.4494610672675131e-15
36	-9.19658022205812e-16	-1.737846542552235e-15	-1.927419036683721e-15	-1.4179622477629674e-15	-7.192488245471295e-16	-6.425810598155607e-16	-1.0118563889486292e-15	-1.0498164272406417e-15	-1.694182360502435e-16	3.2444462748698287e-16	-2.382804237925946e-16	-2.16090070633122e-15	-3.529804724061532e-15	-3.664273750358422e-15	-3.334109892481016e-15	-3.596969051414423e-15	-4.391681019976152e-15	-4.479910334266204e-15	-3.5393925483531e-15	-2.4483366664474813e-15	-2.3994094817928006e-15	-3.33603816915075e-15	-3.618719780387737e-15	-3.834782575665176e-15	-3.3920590655665255e-15	-3.616519413978484e-15	-3.956934681864035e-15	-4.075324321401808e-15	-4.194408464270551e-15	-4.499186560605272e-15	-4.78527341001088e-15	-4.483430413449431e-15	-3.682969469370671e-15	-3.590218094503548e-15	-4.0096095338350585e-15	-5.759619789208974e-15	-5.476265313765828e-15	-4.525271378193703e-15	-3.554133918460342e-15	-4.1647596574261475e-15	-5.448194329270948e-15	-6.0497625871234655e-15	-5.13951599995403e-15	-4.327596139860438e-15	-4.413661215943518e-15	-4.895452043061249e-15	-4.879043401431254e-15	-4.245542297133825e-15	-3.927712983616767e-15
37	-5.906477674754117e-15	-5.083265576730133e-15	-4.116713357541119e-15	-3.3539371597610646e-15	-2.194726170051169e-15	-1.3715338339287436e-15	-9.90527120264756e-16	-1.1732335228628998e-15	-1.7598586920082496e-15	-2.0038247474464803e-15	-2.0110187012339176e-15	-2.2817906713167313e-15	-3.2263421962342603e-15	-4.511582196347292e-15	-5.276453094682658e-15	-4.6973099877607345e-15	-2.861570375977804e-15	-8.738688953434967e-16	2.587224755150197e-16	5.210396242431829e-16	4.0007835673778966e-16	3.1624405723155517e-16	-2.5590247519965027e-17	-3.370345863363257e-16	-6.849149513669798e-16	-2.2159653316371221e-16	8.255978873195333e-16	2.121720946413624e-15	2.970417587470827e-15	4.075501936617328e-15	5.1745789762981534e-15	6.0723753329151025e-15	6.359182546453954e-15	6.547064262434237e-15	7.321709541707668e-15	8.430700993835412e-15	9.55901208493745e-15	1.0255931017725347e-14	1.0658384063122866e-14	1.0569868751338119e-14	9.741309466441698e-15	8.54933703349862e-15	8.010868963667238e-15	8.40250961897912e-15	8.780971470620545e-15	8.34827506063088e-15	8.003043806715063e-15	9.235409438979347e-15	1.2423566666724986e-14
38	-4.3744499918017835e-15	-3.6659986295066e-15	-2.8375625397686845e-15	-1.801961764539863e-15	-6.643577201292428e-16	-4.880268058860413e-16	-1.2119821647251917e-15	-2.2771139298559226e-15	-2.5909970374421266e-15	-2.3673704477017105e-15	-1.8310128959120605e-15	-1.82529685978177e-15	-2.529307346814377e-15	-3.276869316782905e-15	-3.5023364364189173e-15	-3.180641764562717e-15	-2.58294593352117e-15	-1.9417682639618692e-15	-1.6366447393939267e-15	-1.9528825335695714e-15	-2.8317907696783937e-15	-3.662325922097428e-15	-3.604983231496384e-15	-3.483649871869686e-15	-3.110735017326273e-15	-3.741065195179964e-15	-4.541647761013522e-15	-4.7150827769819456e-15	-3.825561271107352e-15	-2.952725075002781e-15	-2.6175449463904046e-15	-2.784554316784347e-15	-3.0576779275589922e-15	-3.037564779618832e-15	-2.72071901499972e-15	-2.773818825400734e-15	-1.9588063674997462e-15	-1.641642656601542e-16	1.680509179252217e-15	2.1995287584217736e-15	9.705737862263082e-16	-1.0259158235536224e-15	-1.8701893191343796e-15	-1.513859050432354e-15	-4.0792894123375183e-16	-2.986594462228157e-16	-6.385270441739216e-17	5.897051731413676e-16	2.1978769447072213e-15
39	-1.1347768903315631e-14	-1.032081668799361e-14	-8.87183691534223e-15	-7.800173669523698e-15	-6.426561312917974e-15	-5.439604900626735e-15	-5.076536408417737e-15	-5.815264763864867e-15	-6.683249313089185e-15	-6.561392937741573e-15	-5.185752419404961e-15	-4.277135319110138e-15	-5.160550943309674e-15	-7.672730682999932e-15	-9.878662567711217e-15	-1.0484410324022332e-14	-9.860509413543353e-15	-9.030671378668107e-15	-8.80431565772679e-15	-9.194751741346678e-15	-1.0043444627413649e-14	-1.1167956779917053e-14	-1.1803305629208306e-14	-1.2226730275960585e-14	-1.2136152115999003e-14	-1.2215276459733837e-14	-1.2521682761328241e-14	-1.2397621360264127e-14	-1.1425152847360022e-14	-9.7575626477932e-15	-8.42625995483962e-15	-8.110496410310781e-15	-9.104672796962848e-15	-1.0511529511864788e-14	-1.131057118785439e-14	-1.1198530949746258e-14	-9.870011544875374e-15	-8.736298321722381e-15	-8.640085974984953e-15	-9.809600118206647e-15	-1.14575606769637e-14	-1.296888415784684e-14	-1.3919947615071346e-14	-1.4513756796990106e-14	-1.4640180850238708e-14	-1.4009341414007234e-14	-1.2824505811272294e-14	-1.1408563511668935e-14	-1.0232954987768864e-14
40	-1.231712654124438e-14	-1.1783423171211935e-14	-1.1202030236311097e-14	-1.1042301460190665e-14	-1.0767491325697136e-14	-1.0638677852704847e-14	-1.0817066018588639e-14	-1.1120844396425548e-14	-1.1109080901876756e-14	-1.098821820242974e-14	-1.0598767703420529e-14	-1.005748766368901e-14	-9.692522990040946e-15	-9.222659087008452e-15	-9.456361446348478e-15	-1.0526441076514239e-14	-1.1915036568901125e-14	-1.242324963506255e-14	-1.1855531836146691e-14	-1.100916503497326e-14	-1.0892948453861609e-14	-1.1578056678185632e-14	-1.1951262938017647e-14	-1.2413197420969404e-14	-1.2302591876100644e-14	-1.2467352549294457e-14	-1.2178839251313314e-14	-1.1515440654025417e-14	-1.091808665783916e-14	-1.1221405192492707e-14	-1.1789871531572988e-14	-1.1627670818253365e-14	-1.063436865989767e-14	-9.988215160039312e-15	-1.1009567095255447e-14	-1.187892567040953e-14	-1.1986750231080221e-14	-1.070392758767755e-14	-9.76083642411087e-15	-9.875877673378172e-15	-1.0641882403592469e-14	-1.0846960572247752e-14	-1.0793074432122191e-14	-1.1256593125250179e-14	-1.2368535478738214e-14	-1.2333185919310056e-14	-1.0923602327368465e-14	-9.087805499443422e-15	-8.361197795723403e-15
41	-2.2584777754499828e-15	-1.936945913021022e-15	-1.4874893323452604e-15	-1.4306835555970298e-15	-1.7607687209938433e-15	-1.924726183265871e-15	-1.870287132001463e-15	-1.4850824408917864e-15	-1.3966547904621225e-15	-1.1550813662225283e-15	-8.138201907398188e-16	-2.3866715305495547e-16	2.5055978006662375e-16	2.6149286492841143e-16	-4.946391471303514e-16	-1.399214736453935e-15	-1.9504295009898446e-15	-1.8041935283657405e-15	-1.3511331304437618e-15	-9.067558708247025e-16	-7.677597526876298e-16	-9.582623650927536e-16	-1.2037270058367598e-15	-9.847350677138344e-16	-2.4658226453809817e-16	7.100746099403097e-16	1.4541805131301975e-15	1.4566243912469205e-15	9.260424750413885e-16	2.6761070780687054e-16	-1.258164926911755e-16	-2.489861853815407e-16	-2.8428968161021367e-18	5.994488201231423e-17	-3.4720190284550974e-16	-5.135199037203923e-16	-7.926997898738164e-16	-6.161900083820609e-16	-5.352999778783644e-16	-7.508071114276039e-16	-1.1406454595021305e-15	-9.330596463248253e-16	-3.0599170617699473e-16	1.615202500193703e-16	9.929435228127743e-17	5.71393119395865e-17	2.0802777177674408e-16	4.880483705349115e-16	4.342965877267299e-16
42	-5.9385170311097315e-15	-4.255956983516145e-15	-3.5088784936307767e-15	-3.887650055436217e-15	-4.282954033257818e-15	-4.218574497580678e-15	-4.071443740763464e-15	-4.459993308186746e-15	-5.094936879157733e-15	-5.079628132044683e-15	-4.329210980745592e-15	-3.1442680053605647e-15	-2.8572725037212327e-15	-3.5335393253571244e-15	-4.633948068234052e-15	-5.274509331390049e-15	-5.0818584270688954e-15	-4.2916763633032574e-15	-3.941294152816556e-15	-4.309887875446808e-15	-4.860682126246118e-15	-5.0753415869032475e-15	-5.023124476666148e-15	-5.0849048437978755e-15	-5.7120638432876875e-15	-6.095375506447319e-15	-6.157235680956657e-15	-6.0787809601938606e-15	-5.987322628205204e-15	-5.6480850336276155e-15	-4.728758805042611e-15	-3.651120888930232e-15	-3.623403606748408e-15	-4.8279703918968935e-15	-6.899874380613534e-15	-7.134575018252798e-15	-6.5828136917652785e-15	-4.957044588867944e-15	-3.942596186676203e-15	-3.4357071363264815e-15	-3.378251935883609e-15	-3.4553285536208344e-15	-3.761501465303527e-15	-4.083440313669823e-15	-4.706326954179486e-15	-5.141660086137726e-15	-5.419867028952822e-15	-5.493389537586773e-15	-5.280789603584562e-15
43	-3.9167199118775445e-15	-2.2797559056224244e-15	-6.256439592631634e-16	-1.6323561144331425e-17	-3.777600678960452e-16	-7.979392921596071e-16	-1.1837456925714974e-15	-1.3750317544667352e-15	-1.9464955144317665e-15	-1.952109769925805e-15	-1.591652458997876e-15	-7.310037525008998e-16	-4.2068982335656155e-17	2.601559753479093e-16	3.433154583322234e-16	3.849159611817491e-16	-3.456398113031014e-18	-9.058345174265022e-16	-2.39471531715192e-15	-3.711611385954093e-15	-4.308595266022235e-15	-4.19404254589502e-15	-3.5437409434502158e-15	-2.380142178931157e-15	-1.3750315337676073e-15	-8.438630940521657e-16	-1.0661039375441265e-15	-1.771935874358511e-15	-2.168893908042436e-15	-1.706808324466075e-15	-3.780109527778416e-16	1.014884670167418e-15	1.5811893939060531e-15	4.2438565023627964e-16	-2.348117152132506e-15	-4.483500535099021e-15	-5.465003207809797e-15	-4.46771090207315e-15	-2.8581171504622107e-15	-1.6678334150019464e-15	-1.3842032428077363e-15	-1.3082951332240576e-15	-1.125551569147351e-15	-1.0342201338678283e-15	-1.2107249622831494e-15	-1.8255860180610798e-15	-2.7598783046643986e-15	-3.740181992437664e-15	-4.137734998044847e-15
44	-1.0716086066500862e-14	-1.0238496569141989e-14	-9.577259417005807e-15	-8.994332704558724e-15	-8.801322417808061e-15	-8.988217283737003e-15	-9.224194722025772e-15	-9.367635640342648e-15	-9.37569521161604e-15	-8.882377772070724e-15	-7.891514391082258e-15	-6.350434841940795e-15	-5.554731440838634e-15	-5.774805028013967e-15	-6.908631087151185e-15	-7.997070775796456e-15	-8.42668465885363e-15	-8.2451313137428e-15	-8.300301619861202e-15	-8.893026248147425e-15	-9.40970980373062e-15	-9.440513021595089e-15	-8.994531997271058e-15	-8.436476255852403e-15	-8.711219597828564e-15	-8.959811178279451e-15	-9.022857800411688e-15	-9.122588290024353e-15	-9.487826315545034e-15	-9.866752350683123e-15	-9.455737390247585e-15	-8.01569023043627e-15	-6.9616323694866865e-15	-7.217009054460494e-15	-9.557199182755135e-15	-1.0761180147186727e-14	-1.1085256546577837e-14	-9.932245980448054e-15	-9.015784660578947e-15	-7.981542002885099e-15	-6.589030824185494e-15	-5.255631695592142e-15	-5.228124823550212e-15	-6.124939419403569e-15	-7.556632207969542e-15	-7.516840383462459e-15	-7.360554960848932e-15	-7.929301929331986e-15	-9.112917767469574e-15
45	-4.751869877502808e-15	-4.7611072704152606e-15	-4.5216158540172926e-15	-4.100144638453939e-15	-3.582601880852965e-15	-3.1010196655870365e-15	-3.0444716860754375e-15	-3.124369093373375e-15	-3.5115358247240208e-15	-3.494732191728108e-15	-3.3157435834408135e-15	-2.4621327681112914e-15	-1.3528826051604314e-15	-4.657219269778302e-16	-8.871435624586756e-16	-2.5986514983689424e-15	-4.726687099901349e-15	-5.645805987561231e-15	-5.2397524944729024e-15	-4.401765106921518e-15	-4.097973746728362e-15	-4.5997521257949646e-15	-5.054126768741461e-15	-4.516671559064428e-15	-3.854275932110835e-15	-3.0481422751296353e-15	-2.8828016276381524e-15	-3.4828504703052297e-15	-4.490167557755534e-15	-5.1409668217928775e-15	-4.77052285016142e-15	-3.719700444681315e-15	-3.2054526898607913e-15	-4.323982283349523e-15	-6.870438627114057e-15	-8.338241447949394e-15	-8.092954184748577e-15	-6.243660657184141e-15	-4.733260860982077e-15	-3.718056627887185e-15	-2.785980612922335e-15	-1.470132596219332e-15	-9.726860362774517e-16	-1.8470895743934167e-15	-3.8886745027711675e-15	-4.898516241797388e-15	-5.143420948284069e-15	-5.2142956080809266e-15	-5.737083257519197e-15
46	-6.4457399489149365e-15	-4.797353371533596e-15	-2.9452449755234017e-15	-2.3867493898247503e-15	-2.6608661987185228e-15	-2.921693681192317e-15	-2.8224083825146925e-15	-2.6810339799969287e-15	-2.685369542276363e-15	-2.2788265354185103e-15	-1.0926824591851862e-15	6.927270544011256e-16	1.6333831817615936e-15	1.0379397903964183e-15	-9.23740089022323e-16	-3.1123701394486632e-15	-4.462430755198722e-15	-4.5614250266004865e-15	-4.151724673618698e-15	-3.754596261506346e-15	-3.3957909111062304e-15	-3.1821233112211523e-15	-2.9154910355987894e-15	-3.384946617778671e-15	-3.968224467193575e-15	-4.15621680119586e-15	-3.72693576615273e-15	-3.280626062522672e-15	-3.0916883697066765e-15	-3.196743745594367e-15	-2.7452326023368783e-15	-1.8230021871278882e-15	-1.517983956347639e-15	-2.664404121822997e-15	-4.851794547207819e-15	-5.73593175928721e-15	-5.103897691252058e-15	-3.5308034387290984e-15	-2.960534849473142e-15	-3.3325953629264363e-15	-3.721193175223421e-15	-3.499325639448955e-15	-3.360763939450901e-15	-3.891475045572883e-15	-4.808051511409547e-15	-4.412908051273359e-15	-3.370341683891594e-15	-2.459697592524233e-15	-2.2707592655664494e-15
47	-4.480325874488988e-15	-4.023760188077972e-15	-2.7409229813199546e-15	-1.5561868953015556e-15	-1.0117088443398639e-15	-1.3319601924916434e-15	-1.829029611652396e-15	-2.0943467050686964e-15	-2.1505824747915438e-15	-2.0947926726126274e-15	-1.8453215100947204e-15	-9.977107483610693e-16	-2.710692831806874e-16	-3.04454161211112e-16	-1.2239240842083298e-15	-2.224684814165532e-15	-2.4854956329054038e-15	-2.017037957398402e-15	-1.9170723560998628e-15	-2.461573651529279e-15	-2.9564783275190784e-15	-2.712028422712641e-15	-2.0577603650687087e-15	-1.9971275215869497e-15	-2.9569459284922292e-15	-3.76314349673369e-15	-3.79681504437911e-15	-3.2322961926562453e-15	-2.6613015437386593e-15	-2.4554224611566203e-15	-2.103196731957332e-15	-1.4024620661923896e-15	-1.2030933392257884e-15	-1.912663543338156e-15	-3.5465817353364987e-15	-3.85843699976821e-15	-2.9944921118518418e-15	-8.199002746250211e-16	4.428486338746029e-16	3.2416025260820527e-16	-6.739611741368281e-16	-1.536107615941006e-15	-1.7526468561927196e-15	-1.7597036911127685e-15	-2.131630523854513e-15	-2.7223788729937718e-15	-2.801424415321425e-15	-2.4140557828810573e-15	-1.798785722094583e-15
48	-1.407871741350865e-14	-1.2151561439755299e-14	-1.0854718998424468e-14	-1.081856765463086e-14	-1.053538196489797e-14	-9.569157847280846e-15	-8.308017043266187e-15	-8.349838076796544e-15	-9.390884794668387e-15	-1.0611971057813028e-14	-1.0249238229054988e-14	-8.901629315682954e-15	-8.358409012247617e-15	-9.947062748980132e-15	-1.3065622625637586e-14	-1.5697929366366167e-14	-1.6428428624891235e-14	-1.5161953915325526e-14	-1.3209252576847213e-14	-1.1501780716205533e-14	-1.0337178163559487e-14	-1.016428593779483e-14	-1.0619318284221787e-14	-1.2181727905486494e-14	-1.3318826755976716e-14	-1.3774269960889657e-14	-1.3745163255633536e-14	-1.3993068900659901e-14	-1.4549469237239684e-14	-1.4701608906100587e-14	-1.414597089605307e-14	-1.3413956136574623e-14	-1.3711836576811333e-14	-1.425478864826984e-14	-1.4137755590809536e-14	-1.3338277213714046e-14	-1.257713188640097e-14	-1.2931322826806011e-14	-1.4301867430528186e-14	-1.536755524898634e-14	-1.5603901263087285e-14	-1.5706764210714784e-14	-1.6677152129282504e-14	-1.8310081010630943e-14	-2.027252416326813e-14	-2.0906270256434303e-14	-2.106924555136102e-14	-2.0562760360910867e-14	-1.9574341821279958e-14
49	1.885706538585997e-15	1.9126699889091986e-15	1.1056194407172001e-15	9.546377044502151e-16	2.671141713873705e-15	4.400430258100444e-15	5.205718334438128e-15	5.5858342539013845e-15	6.232565779475029e-15	7.250434832298646e-15	6.893529385167381e-15	5.2271388410707045e-15	3.592282323450478e-15	3.3157015318194895e-15	3.770396653302253e-15	4.158653078199807e-15	4.553638322011739e-15	5.564363257390273e-15	7.508282288670925e-15	9.569123245552408e-15	1.1263943559969669e-14	1.258720374235564e-14	1.3961254708249698e-14	1.5396866086206813e-14	1.6188389265969416e-14	1.6849138560379482e-14	1.745660808525959e-14	1.857168693600065e-14	1.9525960112221293e-14	2.074749703686011e-14	2.1578737829208438e-14	2.1720213561692158e-14	2.148298356279225e-14	2.2070259033945333e-14	2.405152309646673e-14	2.58769024012667e-14	2.7088155899499296e-14	2.724259347412248e-14	2.7531986388570516e-14	2.8450169025885766e-14	2.926798587124344e-14	2.995974300125991e-14	3.0209602520237334e-14	3.0737128132562916e-14	3.116510610858076e-14	3.1176858644811424e-14	3.06087349174547e-14	3.0559647149894526e-14	3.2201260641356334e-14
50	-7.100050105222998e-15	-5.87912724359538e-15	-3.954293376539321e-15	-2.3148978708005887e-15	-1.3780591782785433e-15	-1.8377273522732104e-15	-2.6714440406956076e-15	-3.019396070056129e-15	-2.3689215583910187e-15	-1.517197902811884e-15	-1.2748245800332334e-15	-2.000291219312849e-15	-3.0333355938153633e-15	-3.853537125748126e-15	-4.1340079788064336e-15	-4.1242910962002925e-15	-3.8232333112195575e-15	-3.2450866834417148e-15	-2.7940368936931652e-15	-2.8199449006370274e-15	-3.181763015643387e-15	-3.2435636952253534e-15	-2.6768507691852897e-15	-2.5493725775876533e-15	-3.299652466284546e-15	-4.780280646166989e-15	-5.8825042424527915e-15	-5.717733070062882e-15	-4.903341583763968e-15	-3.80797416795015e-15	-3.043339307998006e-15	-2.4799516674228665e-15	-2.6392808042690005e-15	-3.5184436659248855e-15	-4.695470707069187e-15	-5.026352534682018e-15	-3.927212381660133e-15	-2.292542754258139e-15	-1.2953354388044534e-15	-1.4603359733616254e-15	-2.4278410463838603e-15	-3.7437339453544485e-15	-4.92978483696625e-15	-5.895269575937885e-15	-6.381044031684317e-15	-5.954319131862033e-15	-4.96085870820938e-15	-3.633091819414373e-15	-2.444330682991516e-15
51	-6.139495378500521e-15	-5.201552406936113e-15	-4.5050046608645075e-15	-4.195862240326979e-15	-3.632591779492941e-15	-3.4451185245206894e-15	-2.9819234794787865e-15	-2.0729545532211698e-15	-8.735878007513763e-16	-4.955229360611181e-16	-8.537979917640468e-16	-2.0336214051807393e-15	-3.3681655701074346e-15	-4.807442360604855e-15	-6.0096509337192535e-15	-6.370715963602219e-15	-5.442614216564047e-15	-3.7714129521939545e-15	-2.7838714168187608e-15	-2.7582569571899845e-15	-2.874001278103315e-15	-2.3067521304906915e-15	-1.3716633192111528e-15	-2.3379239638770774e-15	-3.3059850795231525e-15	-3.999278087221033e-15	-3.4032060144069106e-15	-2.2244242346218623e-15	-1.0466057380712436e-15	1.0433990014665974e-16	1.4870485723257896e-15	2.6621779553998935e-15	2.9055591206094968e-15	2.2877637683311407e-15	2.5116425211308265e-15	2.8475521165818794e-15	4.2818538681909605e-15	5.386029661790372e-15	6.062993988668597e-15	5.786924699870729e-15	5.009587999259536e-15	3.809581192721168e-15	3.339540494274593e-15	3.3315877178667692e-15	3.887514010130843e-15	3.845937914461743e-15	4.560581120684051e-15	5.898257657315974e-15	7.893207946542186e-15
52	-1.4186173020489976e-15	-1.3991444502510527e-15	-1.894055906842419e-15	-2.244281765626612e-15	-1.4645198582691124e-15	-7.819868911983407e-16	-1.066685017487797e-15	-1.4151300334811552e-15	-1.8572818975838927e-15	-1.2570185475973838e-15	-5.30767889222768e-16	-6.909187241495625e-16	-1.7985635292645725e-15	-2.593654659302739e-15	-2.7606361328186167e-15	-2.1165368944464745e-15	-4.232383902934708e-16	2.0767484703271118e-15	4.4113995702216115e-15	5.8914940216587945e-15	6.786453618629816e-15	8.285215188646825e-15	1.0438739498612733e-14	1.2071680858681684e-14	1.3083664923631744e-14	1.4101119132630476e-14	1.616535134393538e-14	1.8123727780030596e-14	1.869619437002418e-14	1.775313097277839e-14	1.7396456112864956e-14	1.8789873550782068e-14	2.1471597397016277e-14	2.3323196087949264e-14	2.4819361245575e-14	2.442878913515637e-14	2.4485960728876963e-14	2.4009151656895108e-14	2.3335161638241886e-14	2.2801664300549146e-14	2.3344982941408215e-14	2.511389296957827e-14	2.754416779462306e-14	2.935976305713497e-14	3.075893992408649e-14	3.025384474668938e-14	3.026614225440289e-14	3.1108440312322303e-14	3.378863736137424e-14
53	-2.5251335152094467e-15	-2.3091779861096837e-15	-2.4988451871211543e-15	-2.4436096284110696e-15	-1.6484846674772162e-15	-9.029694309114957e-16	-8.803970416745433e-16	-1.4770476942843103e-15	-1.3313033821310765e-15	-8.619305093973266e-16	-3.7368440929190586e-16	-1.1878442715501734e-15	-2.7739113164233547e-15	-4.181760256947868e-15	-4.790289365939568e-15	-5.026030145186112e-15	-5.437210627938575e-15	-5.7515265515986515e-15	-5.3888255609324585e-15	-4.382640428262001e-15	-3.48521807455195e-15	-3.616104013221535e-15	-4.140907721844613e-15	-5.024002493775937e-15	-5.092707872183387e-15	-5.34285201744463e-15	-5.890657839800765e-15	-6.569247017692203e-15	-6.652701116914432e-15	-6.082920619228777e-15	-5.495784106443897e-15	-5.683164216494484e-15	-6.5966044849399084e-15	-7.285507705093616e-15	-6.5045694342093926e-15	-6.322174397958364e-15	-6.10868542658004e-15	-6.5697563135125455e-15	-6.965676422593355e-15	-7.059408622606694e-15	-7.375803506773484e-15	-8.52564701133157e-15	-1.0335218467984351e-14	-1.1696880982783661e-14	-1.2288885206737274e-14	-1.1692532514881984e-14	-1.1390518117886649e-14	-1.1322207570909738e-14	-1.0898549447448878e-14
54	1.5614868129519122e-15	1.2779242843958235e-15	1.0431448598365152e-15	1.0574837517468119e-15	1.2942551835677313e-15	1.210044617058545e-15	9.112978327401571e-16	9.274295784770824e-16	1.836498773057089e-15	2.5442598100186566e-15	2.4004541653128254e-15	7.072215630867946e-16	-9.713177265760573e-16	-1.6800782650130115e-15	-1.61354963030259e-15	-1.6554933276776158e-15	-2.1372940401700383e-15	-2.3297051254754917e-15	-1.790767223724614e-15	-9.295082333200364e-16	-6.685766070460232e-16	-1.2737757937072695e-15	-1.6397661147710697e-15	-1.900321554530921e-15	-1.5320864408994752e-15	-1.5977095691251331e-15	-1.87140755680731e-15	-1.9837932083551797e-15	-1.9711387072091696e-15	-1.9047462807951015e-15	-2.1975792045607175e-15	-2.647576775529404e-15	-2.952858710744718e-15	-3.4488162783960038e-15	-3.4632095526553703e-15	-4.5200444147823335e-15	-4.164127732450946e-15	-3.8910858371444725e-15	-3.67879506748764e-15	-4.466193028381137e-15	-5.235330370389973e-15	-5.301822478789455e-15	-4.3707810586813474e-15	-3.834409748957381e-15	-4.437953525153279e-15	-5.227830974257123e-15	-5.63695173192511e-15	-5.326644094551541e-15	-5.061043305058841e-15
55	-3.598422361219394e-15	-1.4330202531275039e-15	-5.928578901613278e-16	-8.449240560923241e-16	-8.970266710378464e-16	-3.6297225187008416e-16	4.1433064471936027e-16	8.451617442002262e-16	1.0743865761398422e-15	1.1082358166409472e-15	1.199674113962408e-15	9.105801826467832e-16	4.649356859797252e-16	-8.780864171349218e-17	-6.753757902497983e-16	-1.060407950801781e-15	-1.0936890275617824e-15	-7.23703112599903e-16	-2.1468497987300243e-16	2.546397564817835e-16	6.333259720714047e-16	9.234889247755592e-16	6.708970933387499e-16	-1.8048971356770926e-16	-1.0273747182740679e-15	-1.2449607462815159e-15	-5.670121892855037e-16	1.111824623321892e-16	3.1988742735308154e-16	7.138513917990619e-16	1.590064398949842e-15	2.58321015787425e-15	2.5096037935165247e-15	1.858363117607545e-15	1.7456542942129421e-15	2.2923845170863947e-15	3.4831131088317046e-15	4.2951431677531396e-15	4.571926921717836e-15	4.428709243008318e-15	3.9510116898285994e-15	3.2680897853012804e-15	3.1732998291510272e-15	3.640619192381108e-15	4.2951504126545946e-15	3.689103493488338e-15	2.766801237753876e-15	2.5676324126487727e-15	4.361333249672169e-15
56	-3.4594903935579122e-15	-3.639395780488804e-15	-4.304163042687651e-15	-4.784895655709223e-15	-4.6745386638107195e-15	-3.749454718341486e-15	-3.03936672214233e-15	-3.28900160702316e-15	-4.1328749475112365e-15	-4.337192576745539e-15	-4.123218699906364e-15	-3.4447291015545964e-15	-3.5118165725510856e-15	-4.283890780106873e-15	-4.798366454964614e-15	-4.42827089009222e-15	-3.6056912205364e-15	-3.3600495241785796e-15	-4.1320626153176765e-15	-5.520606421252474e-15	-6.5491067740435e-15	-6.866185876955987e-15	-6.704631192737399e-15	-5.993415300980517e-15	-5.973186929281979e-15	-6.2142869052714715e-15	-6.977844947425747e-15	-7.860933282646751e-15	-8.429512423583118e-15	-8.529912173207159e-15	-8.467090172735763e-15	-8.54779396492758e-15	-9.06176024929536e-15	-9.81647044817822e-15	-1.1512157003714335e-14	-1.2181804581168813e-14	-1.3636493345497137e-14	-1.4635334043393098e-14	-1.5324454218799266e-14	-1.4706904746332676e-14	-1.3319379087426059e-14	-1.1958703928988007e-14	-1.2258293054041162e-14	-1.3695590388993981e-14	-1.5485817099189055e-14	-1.596756835583229e-14	-1.653209406921233e-14	-1.7848732532494353e-14	-2.0184358471919792e-14
57	1.048581319584412e-15	1.3486374300345776e-15	1.938848488615912e-15	2.1754221257335426e-15	1.317866711745287e-15	5.209012056004829e-16	6.80222438209441e-16	1.6100562738040177e-15	2.0433457119271994e-15	2.1453424639944933e-15	2.1868635366555752e-15	3.4250532300518654e-15	4.499573706370958e-15	4.163006327685684e-15	2.76964128820499e-15	2.0549987289952988e-15	2.4112335740145657e-15	2.7507679071401496e-15	1.9534250958850684e-15	9.084569388927822e-16	6.768040649547317e-16	1.199424370894504e-15	7.022492126564184e-16	5.594637510559003e-16	4.726402862360713e-16	2.0228426437561323e-15	3.567684173961681e-15	3.7742316010672676e-15	2.671981829367456e-15	1.8273577110928475e-15	1.691023707085504e-15	1.7146976816336925e-15	1.26366600370927e-15	1.4120714595934746e-15	1.3391745238021776e-15	3.580765186727281e-15	3.161276672847645e-15	1.5874554696334457e-15	-1.8434399955585344e-16	1.720164322254036e-16	1.8128459433507977e-15	2.6836592410522115e-15	1.5448673284093242e-15	1.270649496442611e-16	-6.880870243706464e-16	-1.364756305569363e-16	3.223599964440672e-16	3.959538933823157e-16	2.739737717882552e-16
58	1.054805091549258e-14	9.729275937424807e-15	1.0174319160046285e-14	1.0901497192803249e-14	1.061043969458589e-14	1.0627184168819367e-14	1.1287286425658669e-14	1.2191638021486998e-14	1.2251330732866433e-14	1.20757465650133e-14	1.2130804538887774e-14	1.3100657770481507e-14	1.3830716603228845e-14	1.3415221539795723e-14	1.2570757381759619e-14	1.244332267468092e-14	1.2819023091393488e-14	1.2506896381648567e-14	1.1415131443492003e-14	1.0385023512519843e-14	1.016902955362063e-14	1.0618799075511818e-14	1.0791010830497694e-14	1.1262076355899415e-14	1.190172454005658e-14	1.274851946479324e-14	1.3475300861936513e-14	1.3619492208114685e-14	1.3414017809437917e-14	1.317676720772651e-14	1.294296224194846e-14	1.2649017470760498e-14	1.251521802130356e-14	1.2809916369401665e-14	1.2484679302486563e-14	1.3286625192613912e-14	1.2482339032443057e-14	1.1244844957511453e-14	9.912402093277766e-15	9.445475807330697e-15	9.3035119740708e-15	9.270748667866195e-15	8.815173712043278e-15	8.962892145847973e-15	9.604603012121578e-15	1.0126502905641337e-14	9.560873225198214e-15	8.383190157571529e-15	7.490534380394848e-15
59	2.5078915106191256e-15	1.836494364493848e-15	1.5956853911856188e-15	1.4606998247141372e-15	1.3305472333375537e-15	1.5168365015986714e-15	2.0489455270455245e-15	2.8247852762505528e-15	3.1954329017145235e-15	3.5201863489908205e-15	3.571677315287417e-15	3.967087727248072e-15	4.483768368045348e-15	4.593720384299726e-15	4.337885439423112e-15	3.908754609866079e-15	3.5814494819172435e-15	3.2715899834660943e-15	3.100153087422435e-15	2.9192720463936342e-15	2.5568429935352377e-15	2.3281434718539546e-15	2.106879800975629e-15	2.641814786941305e-15	3.166417651672853e-15	3.4028162128124203e-15	3.2590890644821523e-15	3.1468146366798082e-15	3.336980273133128e-15	3.692520721482636e-15	3.873253415149091e-15	3.786880751790309e-15	3.797679199136198e-15	4.215239477442493e-15	4.0983519446331194e-15	4.74048484089606e-15	4.380194267226069e-15	3.5904104634840584e-15	2.6128153056998504e-15	1.9605292435770078e-15	1.697128717460659e-15	1.947067116230576e-15	2.3320001794674045e-15	2.6273302104943294e-15	3.067916128285291e-15	2.852643425127814e-15	2.5367043306278824e-15	1.929153312932986e-15	1.1634187111141182e-15
60	7.734296175641428e-15	6.976995966493298e-15	7.140382695224978e-15	7.722367490465321e-15	7.581197674412599e-15	7.556303894496286e-15	7.703379126944901e-15	8.091520341827127e-15	7.958244752215832e-15	7.963900468688687e-15	8.209629731625917e-15	8.819024355409635e-15	9.160087335912863e-15	8.635237454769754e-15	8.001174298347099e-15	8.098007791245514e-15	8.601083054073984e-15	8.44271749937815e-15	7.371245763920793e-15	6.3476302534821694e-15	6.2530438335050885e-15	7.276265154854967e-15	8.206029324633899e-15	8.432827775984438e-15	8.418968384109325e-15	8.3750479959769e-15	8.833364498676835e-15	9.281046197653912e-15	9.40527130014824e-15	9.012005523455605e-15	8.254741096688473e-15	7.491009076027037e-15	7.279827485842991e-15	7.668476946295834e-15	7.84256369862881e-15	8.379254887109317e-15	7.861544102536824e-15	6.7998450749861606e-15	5.8127125235314e-15	5.356872437719612e-15	5.284307564268534e-15	5.355038938340678e-15	5.283063201078363e-15	4.8983756276479676e-15	5.2306539437371615e-15	5.156919642150672e-15	5.1608164624870946e-15	4.721196644949275e-15	4.048569961397767e-15
61	1.831133910890805e-15	3.1247489846251274e-16	3.7251804761472413e-16	1.1683573951217252e-15	9.668097944437101e-16	4.361785362089385e-16	6.87019571094846e-17	3.46614329961295e-16	1.979937954996893e-16	-5.094265478000356e-16	-1.3781203227725029e-15	-8.598410824496622e-16	7.040716620536959e-16	1.9761931641912425e-15	1.8828639483354527e-15	1.0298116559502376e-15	5.944348795512156e-16	1.1792741219809425e-15	1.8464718484801998e-15	1.4212703815165956e-15	-4.742691747258279e-17	-1.0555876436853717e-15	-5.752718829528724e-16	5.882228568327019e-16	1.9018539365462597e-15	2.091777907321292e-15	2.176342124528656e-15	2.3330262996842516e-15	2.8526269567072746e-15	2.6916409678320157e-15	2.202031905155105e-15	1.887096499704262e-15	2.002550015743991e-15	1.650265435536411e-15	-3.5032623426769564e-16	-1.0585466127275963e-15	-1.939824247200638e-15	-1.7972349970847457e-15	-1.813337895813223e-15	-1.7590682878865102e-15	-1.2888025987666827e-15	1.4200802584067282e-16	1.280417736356903e-15	1.0384813088283836e-15	3.371389055404108e-16	-7.739805055082495e-16	-7.304211926615079e-16	-3.7884839921161303e-16	-4.687263908003786e-16
62	2.233867970864068e-15	1.4433751093310038e-15	1.9013877144221747e-15	2.6957664891293767e-15	2.843120664174337e-15	2.778633873589321e-15	2.244246642617208e-15	1.6053133131277673e-15	9.015706232684916e-16	1.0656997742862313e-15	1.2572076867213008e-15	1.2684755899729516e-15	9.894894043855112e-16	1.013013700183209e-15	1.5199889415178142e-15	2.094646406206784e-15	2.1812403042284627e-15	2.1935157855594055e-15	2.584776778430074e-15	2.977947494637471e-15	2.4863626286662452e-15	1.3402728862134525e-15	7.294116168631965e-16	1.4830165603052174e-15	3.069861051849976e-15	3.903805980603306e-15	4.166244588778791e-15	4.087049823462844e-15	4.170058645668716e-15	4.081095888816541e-15	3.8177106293892475e-15	3.717591615232465e-15	3.90315307989605e-15	3.5302979703376137e-15	1.747991203409188e-15	9.58552494531486e-16	2.718668697696404e-16	2.221489034556457e-16	-1.6028166515843917e-16	-4.484822881349587e-16	-6.425099742634765e-18	1.6661877136133501e-15	2.9675688030137374e-15	2.807775077468154e-15	2.1495979738590275e-15	1.69970725465112e-15	1.965740374454559e-15	1.799420793972725e-15	7.318430897182118e-16
63	-4.52189070106599e-15	-4.039147975988068e-15	-3.996131884287474e-15	-4.586158907208174e-15	-5.088667275698907e-15	-4.90956156101238e-15	-4.798169668728529e-15	-5.051916437902991e-15	-5.68516848766688e-15	-5.374526032334087e-15	-4.4182978990425505e-15	-3.5147477862086735e-15	-3.176957435186148e-15	-3.2388935279376425e-15	-3.4375407058939377e-15	-3.494331263471428e-15	-3.628181795940343e-15	-3.834605704405746e-15	-4.147740012487412e-15	-4.2073590493013556e-15	-3.95875814648658e-15	-3.747346687435864e-15	-4.141623158389077e-15	-4.2964202063673315e-15	-4.8442839387361525e-15	-4.454232582700782e-15	-3.464704726031189e-15	-2.4285173025412783e-15	-2.3647011774559036e-15	-2.8241690304345082e-15	-3.4494805604510802e-15	-3.839867005960244e-15	-4.154092211410473e-15	-4.832510091930875e-15	-5.605460106466525e-15	-5.534606353462406e-15	-4.976474612741873e-15	-4.665025212121284e-15	-4.7840967690927725e-15	-5.235357524430397e-15	-5.475264864013873e-15	-5.211548253298027e-15	-5.096937226898089e-15	-5.209241324297391e-15	-6.127757312472245e-15	-6.5878156621822226e-15	-6.958274591571463e-15	-6.767759382187734e-15	-6.269115422685153e-15
64	1.5211892729484464e-15	1.1774421434850499e-15	9.074039765610356e-16	7.165455878667291e-16	8.55093963636164e-16	9.347350863998137e-16	9.865740602659682e-16	1.3155212066918683e-15	1.4466204372372002e-15	1.9402779406019912e-15	2.463773724999171e-15	2.3686199836301795e-15	1.8173615187771087e-15	1.0592225296655313e-15	4.624562661672305e-16	5.575343723429003e-16	1.5806171536464967e-15	3.039384910718018e-15	4.200836198616715e-15	4.879107215912112e-15	5.499908983649392e-15	6.786719711855741e-15	8.517784571578939e-15	9.648873156161907e-15	1.0308097295001387e-14	1.0921123402179705e-14	1.212836310504466e-14	1.3452445318046314e-14	1.3937770747551646e-14	1.4062121117312302e-14	1.4430575492513286e-14	1.5251980163135888e-14	1.612691933304957e-14	1.6184677000258577e-14	1.6849379954990465e-14	1.678912379039842e-14	1.7861055337720288e-14	1.847398445707893e-14	1.9040514574842673e-14	1.936623543972622e-14	1.990540500154066e-14	2.0553906992132007e-14	2.1022142606017744e-14	2.088241822066635e-14	2.0710125215847553e-14	2.017014986680512e-14	2.0508099684629074e-14	2.19234679940674e-14	2.4398214508936556e-14
65	3.498489735299397e-16	8.012384002939413e-16	6.168185828196827e-16	-4.27178603486684e-16	-1.2503359911541895e-15	-1.6349151128155947e-15	-1.916376868746137e-15	-2.223981251929211e-15	-2.695685815934601e-15	-2.435217711472643e-15	-1.842096760733597e-15	-1.9246444970154706e-15	-2.6675157517267353e-15	-3.3096454354064236e-15	-3.229235168354437e-15	-2.469917178773869e-15	-1.4970670136491158e-15	-7.074564825867425e-16	-2.939242499235943e-16	3.927672228644805e-17	6.024710648434638e-16	1.6545401807995423e-15	2.896245440751006e-15	4.117836614283312e-15	4.607634488583248e-15	5.016654793114042e-15	5.764193263200593e-15	6.905779732076357e-15	7.524201118941164e-15	7.44635848649065e-15	6.944699874414189e-15	6.772252552303564e-15	7.425354708386041e-15	8.08924230105835e-15	8.879004193836826e-15	8.377674317851536e-15	8.181751384290114e-15	8.081479290442178e-15	8.396951381105419e-15	8.404427446816396e-15	8.360291986323327e-15	8.482381271293458e-15	9.246659221505627e-15	1.0271224908308582e-14	1.0908615983838426e-14	1.0602543819739223e-14	1.0527547288855161e-14	1.1313786402052078e-14	1.3035171617624636e-14
66	-3.2893991254148457e-15	-3.245434742307819e-15	-3.780577113385329e-15	-4.544136133347053e-15	-4.629879304740537e-15	-4.212421832129098e-15	-3.598593036205315e-15	-2.9084683826190636e-15	-2.196811079573168e-15	-1.887808816517694e-15	-1.8735195651227438e-15	-2.4564978438459174e-15	-3.3202643635108874e-15	-4.082191767751674e-15	-4.683472222207756e-15	-4.6573995694199565e-15	-4.00704366614765e-15	-3.031691533269409e-15	-2.4330998190484997e-15	-2.3772544816600317e-15	-2.5515496898372863e-15	-2.442834457283839e-15	-1.84398779063609e-15	-1.96788061210747e-15	-1.6795463113380222e-15	-1.6829151081877144e-15	-1.4553375183489823e-15	-9.267129305018933e-16	1.9382707186726448e-16	1.451213870952052e-15	2.367422317421362e-15	2.535253061547988e-15	2.565595230133469e-15	2.944214918384062e-15	4.677462159164533e-15	5.132717993943553e-15	5.618034420309401e-15	5.918502672903751e-15	6.771259809775671e-15	7.633864473024713e-15	7.745685029714435e-15	7.07718955271383e-15	6.778572599859477e-15	7.004031735779372e-15	7.551230666397341e-15	7.055390024085677e-15	6.606829995944456e-15	7.0431213335690754e-15	9.101226807905188e-15
67	5.630034250624633e-15	7.719469657357777e-15	8.752843371821808e-15	9.10509568665824e-15	9.533372963487967e-15	9.495599026378878e-15	8.766679474923571e-15	7.536475838629748e-15	6.420169215631415e-15	6.043991214801473e-15	6.0915608663443726e-15	6.038158208657113e-15	6.067816850111922e-15	6.367315418997775e-15	6.814973220633228e-15	7.297006921745126e-15	8.11500244263778e-15	8.954565749605294e-15	9.768960647531697e-15	1.0206690511792394e-14	1.0495550283779708e-14	1.1301694686924373e-14	1.2452283464379146e-14	1.254976457843802e-14	1.21841406119249e-14	1.1419375221303257e-14	1.1384192369947298e-14	1.1973611990968846e-14	1.236016935009581e-14	1.2978808147781583e-14	1.3935210376148766e-14	1.5115617958469793e-14	1.5637265711490627e-14	1.5190379335867155e-14	1.4569667042452917e-14	1.482447782845708e-14	1.6478705721503117e-14	1.8708800804965956e-14	2.0620346598648267e-14	2.1846062906836674e-14	2.263870898503412e-14	2.3553666302910727e-14	2.4391343916778874e-14	2.4411748307044188e-14	2.3632606784775884e-14	2.199146536651675e-14	2.1036331608134688e-14	2.1430427643265514e-14	2.321856061508924e-14
68	3.9933422401086726e-15	4.88180742863732e-15	5.1358681853154354e-15	5.459769328422588e-15	6.103672149158301e-15	6.365910541883259e-15	5.808322330031024e-15	4.700048059035086e-15	3.6656742704676425e-15	3.4991198668049524e-15	3.816712965329455e-15	4.037530970100852e-15	4.261217028814637e-15	4.518369188451023e-15	4.788759788297821e-15	5.042960627818141e-15	5.5213959237689684e-15	5.9769031375325985e-15	6.352834205224785e-15	6.4650562261167155e-15	6.6347795646882195e-15	7.5838088572213e-15	9.02996630603802e-15	1.0170839574520843e-14	1.0440214918852266e-14	1.014417710220711e-14	1.0272965234525103e-14	1.1056735047943556e-14	1.1277495706025952e-14	1.10972892908718e-14	1.0654360933395743e-14	1.0845897895177025e-14	1.1505284073248876e-14	1.1736015977185417e-14	1.1211710839609749e-14	1.073711615596686e-14	1.143428769026004e-14	1.3358465033085268e-14	1.5489924555790155e-14	1.6830421570077098e-14	1.7307849043746925e-14	1.7815664628762905e-14	1.832446315545556e-14	1.839772858275741e-14	1.7708045174871006e-14	1.6941327667848263e-14	1.6934994923328466e-14	1.8129837262127313e-14	1.9633628426521353e-14
69	-9.972214811945786e-15	-9.341524763823455e-15	-8.377984916712292e-15	-7.901567900949418e-15	-7.434578586952363e-15	-7.0439139272869675e-15	-6.499283441198987e-15	-6.414786141924789e-15	-6.6191644879601e-15	-6.939259783802141e-15	-6.806010236132116e-15	-6.689287830288426e-15	-7.052575063289834e-15	-8.148168840190928e-15	-9.689807865160192e-15	-1.0977623503007691e-14	-1.1387000361040364e-14	-1.0585951393732053e-14	-9.087639687664881e-15	-7.744555778634946e-15	-7.191137887714814e-15	-7.505392612635561e-15	-7.918028816117327e-15	-8.892183792393767e-15	-9.93176714802949e-15	-1.0967870684596826e-14	-1.150408513311795e-14	-1.1208634623730847e-14	-1.0562391676654475e-14	-9.935671930064865e-15	-9.791498856899769e-15	-9.911455505933189e-15	-1.0269588770853407e-14	-1.0324929743885821e-14	-1.00153703004934e-14	-9.527733639247476e-15	-9.448548263895098e-15	-9.929119495712444e-15	-1.056359493346011e-14	-1.0695269338185911e-14	-1.0532511233881121e-14	-1.0833663918081689e-14	-1.1850286738706642e-14	-1.2805169995231173e-14	-1.333326756606798e-14	-1.2849574878130528e-14	-1.26231242567825e-14	-1.237261780739166e-14	-1.1806331488207568e-14
70	-9.11303935993334e-16	4.647043023507876e-16	4.89205404181503e-16	-1.231827867084546e-16	6.611548823523548e-16	2.4054793365611663e-15	3.696799189337934e-15	3.551923119574795e-15	2.2692806730788578e-15	1.501584612822204e-15	1.5117683178479459e-15	1.3132487549034436e-15	6.649701470577066e-16	7.433015447850738e-17	2.1966055999193503e-16	1.4210466779143735e-15	3.3161251573311212e-15	5.101196280382966e-15	6.310245200284526e-15	7.30728831723163e-15	8.75347533898384e-15	1.0892088353457094e-14	1.2712991385539218e-14	1.2865225471796668e-14	1.1935640660173548e-14	1.1488715902270966e-14	1.277750652791676e-14	1.528903230771793e-14	1.7140929166685972e-14	1.8094016335214206e-14	1.8292115811055227e-14	1.8461217832551048e-14	1.8865912379391224e-14	1.9789013860838342e-14	2.1847001287552756e-14	2.378150538614786e-14	2.6010693697483706e-14	2.7339385384994812e-14	2.794152986281958e-14	2.8162616353635097e-14	2.848543799645987e-14	2.9555247183118616e-14	3.093370596438501e-14	3.188738574666823e-14	3.192778881997377e-14	3.0651428541734925e-14	2.977485510020073e-14	3.061286107560146e-14	3.3833676149408514e-14
71	-5.073959098455256e-15	-5.288405391573238e-15	-5.428417205176109e-15	-5.314967683222046e-15	-5.041970344976106e-15	-5.070972551386482e-15	-5.260312121363484e-15	-5.3370932888885466e-15	-4.659458220750518e-15	-4.191270873382547e-15	-4.196246430190569e-15	-5.499229497971168e-15	-6.828111489376959e-15	-7.27644253408613e-15	-7.09424606571433e-15	-6.956825472683755e-15	-7.290978794849617e-15	-7.455557412131749e-15	-7.252220559316544e-15	-6.928536142058534e-15	-7.099162824829505e-15	-7.894187054716366e-15	-8.293826088658313e-15	-8.660936524790373e-15	-8.579767098940318e-15	-8.593993792928927e-15	-8.55576861013296e-15	-8.431939225574113e-15	-8.484300619448265e-15	-8.625962146840531e-15	-8.784500133655729e-15	-8.65132801476245e-15	-8.51534674956424e-15	-8.72656376503637e-15	-8.593218178740116e-15	-9.065260188933952e-15	-8.198849575010596e-15	-7.903730394313067e-15	-8.126402185911817e-15	-9.021569734582523e-15	-9.198816471858791e-15	-8.80297066881817e-15	-8.101185287828794e-15	-8.099520369147645e-15	-8.745202160414366e-15	-8.579324904587106e-15	-8.159244316517531e-15	-7.754438001284678e-15	-7.92064164916855e-15
72	-5.49583388893405e-15	-5.9127389472233785e-15	-5.607191916718941e-15	-5.182524083372472e-15	-5.326289769655321e-15	-5.707098583220373e-15	-6.045462053100811e-15	-6.048092349267478e-15	-6.1630828710829335e-15	-5.9978777403952895e-15	-6.078960989390695e-15	-5.791459809132597e-15	-5.438021585969877e-15	-5.061279560780917e-15	-4.8170910294430044e-15	-4.816086205311258e-15	-5.0816947896622814e-15	-5.268136551840882e-15	-5.455734035093546e-15	-5.766639535310077e-15	-6.327244022401198e-15	-6.875945493993841e-15	-7.0697007428690764e-15	-6.304902045570168e-15	-5.812274859076355e-15	-5.471610952926561e-15	-5.543734092752586e-15	-5.7649591471830415e-15	-5.640589425607686e-15	-5.350034368251148e-15	-4.8596419909972226e-15	-4.170476137613079e-15	-3.713447377632389e-15	-4.171425132490711e-15	-5.985169839750759e-15	-6.826467765473205e-15	-7.403275107970924e-15	-6.947313295189133e-15	-7.062054755194837e-15	-7.513694547704631e-15	-7.612391798890524e-15	-6.643683538267383e-15	-5.56533903377208e-15	-5.2549613768024386e-15	-5.862349494804661e-15	-6.420626213654478e-15	-6.575294024686952e-15	-6.650481876601027e-15	-7.105517124007472e-15
73	5.271129641242726e-15	4.8455244122831866e-15	4.915020757586292e-15	5.06410218762127e-15	4.6678187602683496e-15	4.5404825567564764e-15	4.95673431100702e-15	5.88734409658413e-15	6.296943960909345e-15	6.19937537958161e-15	5.61873991259702e-15	5.754195218159084e-15	6.425518926710419e-15	6.865803167929916e-15	6.537347666376803e-15	5.83240402670956e-15	5.379168092719079e-15	5.467823583185207e-15	5.845615254967188e-15	6.076440670949305e-15	5.92968416891235e-15	5.659740727547119e-15	5.468920734347359e-15	6.033734791676131e-15	7.382687134005618e-15	8.874914886320795e-15	9.862375706026392e-15	9.623883038202873e-15	8.35605330846931e-15	6.798571078349912e-15	5.8109112778288396e-15	5.670412581565368e-15	5.984830369536589e-15	6.131842689094528e-15	5.108347983742585e-15	4.969830449337037e-15	4.3484751527523e-15	4.116174565726426e-15	3.865969449911361e-15	4.204083958986877e-15	5.1354568957000965e-15	6.3948005889085096e-15	6.760778967044294e-15	5.94858026866541e-15	5.09958981274573e-15	4.736035057905434e-15	5.132408279360395e-15	5.2177125485586214e-15	4.641982384383379e-15
74	8.09260829316693e-15	6.470617882504408e-15	5.297472175551658e-15	5.25952804122931e-15	5.505183977623568e-15	6.350370500180052e-15	6.964040367959823e-15	7.101403489157241e-15	6.583836947633579e-15	6.0146453292454736e-15	5.6691076396145e-15	6.073919441695055e-15	6.819570948688753e-15	6.921008648834335e-15	6.282120553001908e-15	5.502077756102851e-15	5.099739975847273e-15	5.289559883341192e-15	5.802180022879311e-15	6.110347717467293e-15	5.896872003998152e-15	5.283150554955297e-15	5.011727731867242e-15	5.1474040057047266e-15	6.42598963267877e-15	7.219390764770366e-15	7.32458847061515e-15	6.429325113884307e-15	5.3970914749775885e-15	4.651330660696479e-15	4.252608688553601e-15	3.747601184347206e-15	3.0124774748400585e-15	2.0747152922033843e-15	7.588115642723915e-16	7.840844445716837e-16	6.396676929965446e-16	5.220417125810977e-16	-2.8064244447348585e-17	-5.900431877071024e-16	-9.30447080282289e-16	-5.076793336316408e-16	-3.8338649315958267e-16	-8.425817730732943e-16	-1.1456413941155555e-15	-1.2764590836163887e-15	-1.285601636868875e-15	-1.7862205970192614e-15	-3.088001256416601e-15
75	2.22754550693065e-15	9.10265036160144e-16	-1.3837181062858018e-16	-8.803093343201392e-17	-2.457370439532676e-16	-1.9113823004684153e-16	-2.5349605143091514e-16	-4.3531722490899385e-16	-7.42005220198458e-16	-1.4896555840039417e-15	-2.698999451590158e-15	-3.3635935418825724e-15	-3.4621763854098523e-15	-3.4717940118668062e-15	-3.2938905521827595e-15	-2.952633464401775e-15	-2.5739246119086235e-15	-2.4366770732623423e-15	-2.6922370592632748e-15	-3.4556628431095147e-15	-4.30766598581467e-15	-4.877342321472003e-15	-4.765741009452367e-15	-4.7380946727243765e-15	-4.455857352416465e-15	-4.957378923348697e-15	-5.965336836991014e-15	-7.641067900196125e-15	-8.763900809374022e-15	-9.711069170104065e-15	-1.0454225217833118e-14	-1.143854711378441e-14	-1.2765474255731555e-14	-1.3935213528799397e-14	-1.5427308374806284e-14	-1.5247330686410794e-14	-1.6033350683275772e-14	-1.6859480170651467e-14	-1.7991896462170103e-14	-1.8371220819081718e-14	-1.83562253267826e-14	-1.8597769681751623e-14	-1.999670507179655e-14	-2.1824641929158627e-14	-2.2319768217518096e-14	-2.1698140813440582e-14	-2.1024403958763e-14	-2.1828743575100898e-14	-2.4310542763040702e-14
76	-2.516044040309031e-15	-3.609109005199862e-15	-3.5759987367576964e-15	-3.3666246699369777e-15	-1.1059031500567557e-15	-6.447184353184902e-16	-1.6468002687956141e-15	-3.3973599152055622e-15	-4.848342524800547e-15	-4.4111787808752114e-15	-4.962667138545001e-15	-4.534987556473432e-15	-4.118227016805787e-15	-2.794559038218838e-15	-1.787767911645781e-15	-1.8026956723062545e-15	-2.954908191967569e-15	-3.869003405685619e-15	-3.9768863096662216e-15	-4.146350108252043e-15	-5.099431609002478e-15	-6.361261452851864e-15	-6.402696927030508e-15	-4.820625392210508e-15	-2.78204360130231e-15	-1.8393589187871186e-15	-2.8513799716185748e-15	-3.767061870866511e-15	-4.2829964620014516e-15	-3.665552200543709e-15	-2.4754540548812765e-15	-1.79627715113771e-15	-2.267617923537165e-15	-2.917451567159905e-15	-8.15121946666215e-15	-6.3649479259337595e-15	-8.743064676243958e-15	-9.030131605100355e-15	-1.023606577482143e-14	-9.358694835468588e-15	-7.81623491446068e-15	-5.436084926568831e-15	-4.7142632274811975e-15	-5.174003659829849e-15	-5.774692951153074e-15	-6.921583596395513e-15	-8.861177574037616e-15	-1.1631220541626703e-14	-1.3990833381188367e-14
77	1.0197632969482384e-14	9.101653707004084e-15	8.689037141721789e-15	8.907027775378254e-15	9.133253030547354e-15	9.505626235187698e-15	9.714300778814125e-15	9.787958981106319e-15	9.664493910615466e-15	9.67206966593118e-15	9.650343999001785e-15	9.805682715982752e-15	9.917747501116963e-15	9.819797648079639e-15	9.726670508703692e-15	9.692697151290011e-15	9.50797368942083e-15	8.97126320546074e-15	8.618126177288938e-15	8.74641122030912e-15	9.077992468074199e-15	9.305848391287034e-15	9.269365056312331e-15	9.468782264882175e-15	1.0303496399619166e-14	1.0800427039964117e-14	1.084555566251707e-14	1.0578308319444908e-14	1.0493037680638771e-14	1.053378750879309e-14	1.0052380204166804e-14	8.97158888233089e-15	8.216499691684746e-15	8.526601037307664e-15	9.148473988807254e-15	9.633705916583766e-15	8.760553531889358e-15	7.386005942710807e-15	6.713519747028519e-15	6.902330609788577e-15	7.0724003373999715e-15	6.961801187073045e-15	6.664883865161949e-15	6.832045427780369e-15	7.707877003519645e-15	7.846694245138698e-15	7.361587647374696e-15	6.689735930260865e-15	6.595967122767676e-15
78	2.856071303371166e-15	2.004902588128671e-15	8.689078153183971e-16	5.501170371869977e-16	-6.631939434722927e-17	4.38810539714085e-16	1.2246783262426406e-15	1.1769596613434058e-15	-6.16483720563075e-17	-1.3468483531272526e-15	-1.8258229889091813e-15	-1.453535623649669e-15	-1.2314762338997758e-15	-2.540000931342587e-15	-4.033160769116666e-15	-3.987677553406385e-15	-2.3294645088107774e-15	-5.536953463202468e-16	-1.5572771121917727e-16	-1.0792847611524508e-15	-2.112451279042776e-15	-2.6466363998293203e-15	-3.1238988627935887e-15	-2.9611176663208457e-15	-4.105621186595156e-15	-5.640523859189607e-15	-7.642083629946922e-15	-9.850230075474054e-15	-1.1762922593981625e-14	-1.3371666383036037e-14	-1.515778748669196e-14	-1.738637284386425e-14	-1.9888876762820595e-14	-2.1946380572190298e-14	-2.3299442885945713e-14	-2.2732324399778222e-14	-2.2059909526868678e-14	-2.158816286823121e-14	-2.2041900279308382e-14	-2.303977008702837e-14	-2.4373751891831214e-14	-2.5737138816915983e-14	-2.7274201155072867e-14	-2.816574856327288e-14	-2.8524063076146845e-14	-2.780247364189814e-14	-2.8090687464921886e-14	-2.957004175634978e-14	-3.242952689080493e-14
79	4.263682311339273e-15	4.290898481296627e-15	3.3062501593408195e-15	2.880301419882894e-15	2.333480299639029e-15	2.5488911345426296e-15	2.6123951525598612e-15	2.2034425838532302e-15	1.3841549003268394e-15	1.0612657285472018e-15	1.225647947718218e-15	1.941253300430372e-15	2.9457289092332734e-15	3.5644623089837065e-15	3.92444200255024e-15	4.534495838208101e-15	5.701564538506535e-15	6.951579794200054e-15	7.515699796323847e-15	7.0551712197914745e-15	6.123916483025461e-15	5.6825557031870815e-15	5.504670080103118e-15	6.075564058560306e-15	5.8906793707069e-15	4.900149132386793e-15	3.2905081679033866e-15	8.045595971791248e-16	-1.927333693999687e-15	-4.0020998684331125e-15	-5.100938364711173e-15	-5.6633062814675195e-15	-6.4333836647046794e-15	-7.179415887730555e-15	-7.420351396381023e-15	-5.4365687070391835e-15	-3.662842231334667e-15	-2.717312849482861e-15	-2.3368261429368184e-15	-1.2815539750801585e-15	3.6901298776782627e-16	1.2514867895001755e-15	8.321148131913971e-16	-7.806040727478621e-17	-9.666791951294072e-17	1.3017715443384591e-16	-5.313012895102551e-16	-2.4123834506750043e-15	-4.379738435048751e-15
80	3.6743519747346886e-15	3.749414926438034e-15	3.838384839853863e-15	4.231426036046455e-15	5.069835145178695e-15	5.853440529191821e-15	5.525590869978246e-15	4.261163332952493e-15	2.918266272243418e-15	2.7437076144226443e-15	3.659388838539783e-15	4.520093456571249e-15	4.885649935453324e-15	4.970971731862321e-15	5.129399014618866e-15	5.097244196194299e-15	4.356138122362952e-15	3.2730363573650293e-15	2.6093194905958247e-15	2.604839624456795e-15	2.5945238727915854e-15	2.1906155402720258e-15	2.1702668511230277e-15	2.6642955393987984e-15	4.179379804311404e-15	4.642230135455193e-15	3.790507965746502e-15	2.4675861583897154e-15	2.194921885220965e-15	3.0159890525841976e-15	4.1213368697049816e-15	4.483258088781537e-15	4.404520630528773e-15	3.885816924105988e-15	3.2691453855720767e-15	1.8434379059521774e-15	1.0224356773014925e-15	1.2753916869528192e-15	2.8302051409661037e-15	4.386106799666478e-15	5.00595229850311e-15	4.884296839796939e-15	4.786686826543358e-15	4.3823172266669415e-15	4.612178577552133e-15	4.514527599203821e-15	4.577731314367319e-15	4.043352322502567e-15	3.1453879458768067e-15
81	-4.150381408713848e-15	-3.4739771728165378e-15	-2.6897546851739512e-15	-1.941662802167853e-15	-1.1156959938553787e-15	-9.358418310580491e-16	-1.6409179277696905e-15	-2.635290534700054e-15	-3.142392475876328e-15	-2.71994833517064e-15	-2.133986404481091e-15	-2.033201749191797e-15	-2.737689902550738e-15	-3.4036577693747206e-15	-3.734630699577688e-15	-3.5947814247599845e-15	-3.2017421519427623e-15	-2.341077824078179e-15	-1.609676773221485e-15	-1.4579843550626457e-15	-2.151850169969169e-15	-3.259610539261825e-15	-4.037610405060308e-15	-4.075154382199745e-15	-4.286364569230089e-15	-4.557757657793892e-15	-4.904521332012269e-15	-4.887679279551572e-15	-4.261926271944868e-15	-3.66117327384723e-15	-3.1554050176629963e-15	-2.81470139011894e-15	-2.7065667738985375e-15	-2.8496560015385195e-15	-3.3034016527951193e-15	-3.2151493180098648e-15	-2.460194406027018e-15	-1.2409431036286405e-15	-4.4074855796751805e-16	-5.804243236045073e-16	-1.5023644554570238e-15	-2.7359848449485602e-15	-3.689673679690206e-15	-4.222281581007473e-15	-4.239829183214119e-15	-4.014433295470106e-15	-3.3245874132087015e-15	-2.603969102242091e-15	-1.5990300297748868e-15
82	-6.6805830971225656e-15	-6.570278016507712e-15	-6.540482847259044e-15	-5.9460495372039746e-15	-4.482823836392355e-15	-3.782785452113043e-15	-3.965883807113468e-15	-4.397586746683467e-15	-3.911488651479779e-15	-2.991020564849016e-15	-2.4019261782571166e-15	-3.3598517200693374e-15	-5.365926994538315e-15	-7.514671995331109e-15	-8.820406333874498e-15	-9.100032766535433e-15	-8.712325227006906e-15	-8.041617098738134e-15	-7.591986912110176e-15	-7.270484041026355e-15	-6.965984458705812e-15	-6.8038947500897465e-15	-6.706266160543958e-15	-7.469974184661392e-15	-7.698549337384529e-15	-7.835844375829996e-15	-7.875391614224751e-15	-8.050703360842659e-15	-8.231173249226162e-15	-7.739328430782471e-15	-6.920527623139814e-15	-6.570361441100292e-15	-7.384449100699254e-15	-8.597287159532513e-15	-8.327299582515816e-15	-7.414302704698049e-15	-5.629946140444157e-15	-5.134418092647117e-15	-5.8827926662956936e-15	-7.474697307815687e-15	-8.79470180744054e-15	-9.899650428684747e-15	-1.0563044245534057e-14	-1.1455361831413956e-14	-1.2235649017081031e-14	-1.2489222690350365e-14	-1.1700233839825907e-14	-1.0325739913322056e-14	-9.201792413383234e-15
83	-4.6673711757203575e-15	-5.15258877534794e-15	-5.551469833587737e-15	-5.580678230005216e-15	-5.084703981578267e-15	-4.924913664963821e-15	-5.058946686019601e-15	-5.1549217565564465e-15	-4.59565598211649e-15	-4.57864402949558e-15	-5.110643054887855e-15	-6.573072366897535e-15	-7.971554415979931e-15	-8.700273513653866e-15	-9.082183412313941e-15	-9.533065849539411e-15	-1.0042160251014488e-14	-9.910868838899175e-15	-8.975409098918192e-15	-7.850031098534339e-15	-7.388807330592612e-15	-8.03052398224776e-15	-8.522214384024699e-15	-9.465222978202489e-15	-9.523207674558348e-15	-9.933679636324631e-15	-1.0348838036899146e-14	-1.0416257119167995e-14	-9.756832819674849e-15	-8.988567757097746e-15	-8.863981678778476e-15	-9.679775648551163e-15	-1.0843950277914797e-14	-1.1428627706942131e-14	-1.0686790058958535e-14	-1.0909051216332956e-14	-1.0840292214229082e-14	-1.1416084151987843e-14	-1.1696219394035709e-14	-1.1949918848806584e-14	-1.2187248398242968e-14	-1.2710298660763251e-14	-1.3127184583058291e-14	-1.3554462726690299e-14	-1.3993288201223156e-14	-1.4338267660465215e-14	-1.46018692703845e-14	-1.4595405111622537e-14	-1.4179798946451845e-14
84	-3.7415785286535215e-15	-3.34537085046321e-15	-3.19246926848751e-15	-3.578523448036241e-15	-3.968716494696502e-15	-4.234948562847976e-15	-3.856980668774587e-15	-3.1081846145741357e-15	-2.219006297515037e-15	-2.2581503463640026e-15	-2.9559796596689687e-15	-4.4348842941761105e-15	-5.876338894211844e-15	-7.125677848690913e-15	-8.03903941293447e-15	-8.39281915087962e-15	-8.144473959917594e-15	-7.432879087346417e-15	-6.86596026758844e-15	-6.472411188283721e-15	-6.148585411908062e-15	-6.018340605528071e-15	-5.989413157650616e-15	-6.757073320186202e-15	-7.581005727456908e-15	-8.40357611248569e-15	-8.434727280056143e-15	-7.526326678131394e-15	-6.3901571698055704e-15	-5.5065167375230856e-15	-5.68358620724132e-15	-6.60461608451003e-15	-7.747732480054797e-15	-8.577423969400841e-15	-8.379801582678818e-15	-8.946834881968184e-15	-9.020702399521061e-15	-9.342608773198855e-15	-9.352350637431667e-15	-9.646679369924109e-15	-1.0186906404808259e-14	-1.1012637694702552e-14	-1.136883997218847e-14	-1.1413725085268987e-14	-1.2130699319245091e-14	-1.2702570913081243e-14	-1.3619151781282034e-14	-1.3883377778709088e-14	-1.3492567954252676e-14
85	-1.4164204879445158e-14	-1.4251796185887144e-14	-1.421439852846458e-14	-1.41217553864092e-14	-1.3693050898135863e-14	-1.3689993119873813e-14	-1.371752698991884e-14	-1.3554559121442569e-14	-1.2883356504834598e-14	-1.2547515938549641e-14	-1.2568392018733408e-14	-1.329289923225456e-14	-1.406538064926209e-14	-1.4496118013896747e-14	-1.5056210914045695e-14	-1.574728471073721e-14	-1.6206808853090892e-14	-1.5709799253610257e-14	-1.4666645255482307e-14	-1.3831323408332505e-14	-1.3649249970534067e-14	-1.4012864335951773e-14	-1.392904926562102e-14	-1.443991823483281e-14	-1.48651140758316e-14	-1.5490780506791275e-14	-1.5832621989713663e-14	-1.583761819712898e-14	-1.5672922439434698e-14	-1.556386204053975e-14	-1.5428524353021516e-14	-1.526198218050056e-14	-1.5473029924428362e-14	-1.5931487996857596e-14	-1.607390762206793e-14	-1.599661247436755e-14	-1.5421970000420864e-14	-1.512342019492232e-14	-1.5417145504105843e-14	-1.5898314971637154e-14	-1.606189522321536e-14	-1.609840153872108e-14	-1.6267549333284354e-14	-1.669043862250914e-14	-1.7173331468809532e-14	-1.6902984254882677e-14	-1.6651326448523385e-14	-1.6577398137711507e-14	-1.6657279893797416e-14
86	-3.756956396792414e-16	-9.99178435728622e-16	-1.4164203583416128e-15	-1.0178240628315881e-15	-3.3553959480262705e-16	5.453759651143656e-17	-3.7084147250270657e-17	-2.0215701698038352e-16	2.1094884204530582e-16	1.6709144653094256e-16	-1.5619271596841135e-16	-1.758070605132004e-15	-2.7783982261196574e-15	-2.7621896213222793e-15	-2.227199630869504e-15	-2.1210620220279873e-15	-2.5851340949415623e-15	-2.8406252833406376e-15	-2.524292490731891e-15	-2.0612950712427035e-15	-2.225956665881026e-15	-2.965958172844123e-15	-3.3753124485943378e-15	-3.75701212522338e-15	-3.492094763680735e-15	-3.2569729150513474e-15	-3.0140920100735207e-15	-2.980739860102742e-15	-3.0844820366779198e-15	-3.102959330863299e-15	-2.9880433890944477e-15	-2.7026154364869785e-15	-2.4013166750136678e-15	-2.7546127111201946e-15	-1.7108887396967399e-15	-3.2406807440006374e-15	-2.3923258515213415e-15	-2.199361068304637e-15	-1.5932574367929562e-15	-1.7911994109884996e-15	-1.813460931955464e-15	-1.900325409234068e-15	-1.3720971677601638e-15	-1.0915739775954723e-15	-1.1034269147515503e-15	-1.0515306735466922e-15	-8.858095567161726e-16	-6.604899902445677e-16	-7.971683856939932e-16
87	-3.240228810190673e-15	-4.128042393339957e-15	-4.211282798261371e-15	-3.5646671740610284e-15	-2.5973841138842427e-15	-2.5242641467633895e-15	-3.1616949950755257e-15	-3.4979305504648267e-15	-2.7519840810755734e-15	-1.9271291102970976e-15	-2.1603284053602424e-15	-4.368738474900944e-15	-6.758845511264619e-15	-7.771084601456537e-15	-7.364940307717841e-15	-6.983385099295301e-15	-7.471825580966894e-15	-7.866656137688656e-15	-7.251713949914953e-15	-5.957831462973617e-15	-5.5148744018288845e-15	-6.397695093679106e-15	-7.347456338952603e-15	-7.936192450632048e-15	-7.467812704330979e-15	-7.222771591762106e-15	-7.092753505797721e-15	-6.7315430147281475e-15	-6.455192959215968e-15	-6.751709518240551e-15	-7.50235995755745e-15	-7.817180526559612e-15	-7.296476677310953e-15	-7.135160871392384e-15	-7.501625182646872e-15	-8.901847163916103e-15	-8.366465281563641e-15	-7.160842669526706e-15	-6.4669558412923755e-15	-7.825150985326809e-15	-9.593582871362817e-15	-1.0017258392598799e-14	-8.582615110260648e-15	-7.371061465483605e-15	-7.324952115039858e-15	-8.186821231497588e-15	-8.24040324459408e-15	-7.581625492172521e-15	-7.226221255401372e-15
88	2.0675741698511583e-15	1.5009849068222988e-15	1.739274928936159e-15	2.2344975292780964e-15	2.3728688325074662e-15	2.3843422737657526e-15	2.129247596538102e-15	2.1225767058847182e-15	2.1651324319377217e-15	2.7084340128216657e-15	3.1341065405138488e-15	3.658568431150569e-15	3.9713836216044125e-15	3.964351256977369e-15	3.4537720046811047e-15	2.8006114305299604e-15	2.5461994822450152e-15	3.138746934065762e-15	4.012823671655059e-15	4.2769434710580335e-15	3.4693946123143535e-15	2.3990354096910955e-15	1.9058231147416722e-15	2.2770886735887577e-15	3.2587086148658056e-15	3.920666247155183e-15	4.405784488334756e-15	4.4915484057851545e-15	4.44638856260785e-15	3.968146693750489e-15	3.607216929578824e-15	3.732927930478637e-15	4.333444011882541e-15	4.3761533334589075e-15	3.144200879875959e-15	2.819088073760115e-15	2.541603011870865e-15	2.7631431609663305e-15	2.379071144386762e-15	1.86725600644122e-15	2.1429385341578665e-15	3.703330388582282e-15	5.1691562072269114e-15	5.194391078699493e-15	4.6366708329740414e-15	4.204917698677481e-15	4.837089089718179e-15	5.1025942950581224e-15	4.239167090926225e-15
89	1.2057569617462429e-15	1.2150097832821945e-15	1.590131791341683e-15	1.7288375262316546e-15	1.4911771664494716e-15	1.4094721223348112e-15	1.5341763809272623e-15	2.1238627768746747e-15	2.537449588621102e-15	2.823921549625012e-15	2.8452424022818583e-15	3.1154928739908374e-15	3.746051177483764e-15	4.152048703620076e-15	3.598061189416844e-15	2.5732050939084732e-15	2.042539454386189e-15	2.583700470985888e-15	3.529883504163113e-15	4.035457576022212e-15	3.8247637147356065e-15	3.5055828682027456e-15	3.3169294295332773e-15	3.2336431657110465e-15	3.590117470802061e-15	4.281325852015745e-15	5.2810173200650444e-15	5.493990391122088e-15	4.771327196485593e-15	3.974423230282442e-15	4.368279588519235e-15	5.6785046903099815e-15	6.515037470369086e-15	5.7062941471129094e-15	3.982688240992968e-15	3.521914088370187e-15	4.036552956245326e-15	4.641501626868023e-15	4.2873992344138964e-15	3.660983681877253e-15	3.795762415159872e-15	4.784729871666502e-15	5.3308228910209095e-15	4.655401171065086e-15	4.131488304653006e-15	4.434622464371845e-15	5.749035376620711e-15	6.446890842050709e-15	5.882125984858323e-15
90	-6.482888705958926e-16	-1.0726644524166915e-15	-8.519807331627305e-16	-4.688126246472818e-16	-2.1845774186260832e-16	1.7724738210318194e-16	1.9027169141203686e-16	-6.688305752420703e-17	-6.583272312362444e-16	-3.4423859291960454e-16	1.6619370029900123e-16	6.453289694765036e-16	7.12903072047601e-16	6.88389756857421e-16	7.696558837270398e-16	7.031971679270389e-16	3.2923790306523746e-16	1.253288071707986e-16	2.5878641106578477e-16	4.719741021152752e-16	1.183378961327517e-16	-7.225990244337338e-16	-1.3742926062240802e-15	-6.078117975414236e-16	5.219311402176066e-16	1.4594053567395123e-15	1.650843659164396e-15	1.4034387111297597e-15	1.2538114283703856e-15	1.2467771531958834e-15	1.435063282366382e-15	1.7494878909269823e-15	2.171975873264356e-15	1.9649888954636276e-15	5.09656001069482e-16	-3.69456770104055e-16	-1.1589491217565378e-15	-1.229445689934096e-15	-1.4817384276981908e-15	-1.7284721362696995e-15	-1.4178840697575086e-15	2.2692120135826526e-17	1.249938184540086e-15	1.0987943070287515e-15	-3.989781932023259e-17	-9.079349277163235e-16	-6.453835519305771e-16	-7.480970033298467e-17	-1.5196224957917034e-16
91	2.25712128233849e-16	-5.113868067387986e-16	-8.330815797823696e-16	-7.920395517766501e-16	-6.614845657293535e-16	-4.258789655128447e-16	-4.240991616288011e-16	-5.619300428102733e-16	-7.034227787192501e-16	-5.074948823794099e-16	-4.891184266899309e-16	-4.0045963901844993e-16	-8.63391917636115e-16	-1.1798614277199908e-15	-1.3138545509572324e-15	-1.0896088465525463e-15	-7.573934811524034e-16	-4.354666680215538e-16	-2.869306089270928e-16	-4.132357226667392e-16	-7.515029549684782e-16	-1.1300322969870114e-15	-1.1702783714338902e-15	-5.496857676903655e-16	1.6602195281745923e-16	6.461562786666469e-16	8.710699694881637e-16	7.586067863305522e-16	5.970401634037758e-16	2.0511548450941807e-16	-1.1315389921292916e-16	-1.0280865414969702e-16	2.1927291104941886e-16	5.638794164682851e-16	-9.421686885178531e-17	6.716138552889032e-17	-5.20249778819618e-16	-6.11602943096253e-16	-1.0879128847343172e-15	-1.1217485101101487e-15	-7.229824244615405e-16	3.423776491996329e-16	8.043173888844689e-16	8.286517177337866e-16	4.866062656404735e-16	6.948494248488375e-16	9.1855072711117e-16	7.896077521020667e-16	3.38043205194485e-17
92	-6.641562559992026e-15	-6.2282915635957524e-15	-5.297440069990154e-15	-4.798003985512892e-15	-4.522724690048612e-15	-4.900876896941583e-15	-5.447704514422451e-15	-5.819595768395583e-15	-5.912974084673185e-15	-5.282705035274045e-15	-4.319462658682107e-15	-3.2109152753136264e-15	-3.2161212452410318e-15	-4.357843632966109e-15	-6.194622987416675e-15	-7.435356671636436e-15	-7.386253667422917e-15	-6.439804474630361e-15	-5.7462056682877955e-15	-5.6744690103709944e-15	-5.7432500740329484e-15	-5.60195875440973e-15	-5.275752050247625e-15	-6.2948334759789e-15	-7.368817346801178e-15	-7.708852774100533e-15	-6.7928454607993346e-15	-5.964202547542577e-15	-6.065747914120572e-15	-7.144643586972066e-15	-7.334981222704597e-15	-6.028974480064561e-15	-4.48438178286424e-15	-4.350310899639764e-15	-6.052658877269646e-15	-6.5161362945378175e-15	-5.903739096377352e-15	-4.211704760882079e-15	-3.989623667267405e-15	-5.032820074885614e-15	-6.134784878330592e-15	-6.03774042822007e-15	-5.646188405734458e-15	-6.3712897741063905e-15	-7.541302949031671e-15	-7.813778221867919e-15	-6.726672035645658e-15	-5.425779365505882e-15	-4.962285151045131e-15
93	4.074980975645762e-15	4.038090581137585e-15	4.601448320000407e-15	4.989057530360904e-15	4.6419747133390414e-15	4.106371122733554e-15	3.864874572002437e-15	4.341094510753913e-15	4.745692075897005e-15	5.019014413704096e-15	4.983912613468843e-15	4.964022475972987e-15	5.299819190225368e-15	5.683172526277917e-15	5.4807095798397105e-15	4.788673546253723e-15	4.172898873507451e-15	4.1699900909431855e-15	4.594870043890529e-15	4.802001682624034e-15	4.367212932341336e-15	3.764688452964574e-15	3.6594432661398775e-15	3.995952056667313e-15	4.828771587487915e-15	5.469147247924521e-15	6.003086790512213e-15	6.252252606509108e-15	6.115694434030196e-15	5.762223188354859e-15	5.47135023788484e-15	5.530834753678662e-15	6.106710488475812e-15	6.429078984567769e-15	6.314429705904745e-15	5.545524589359886e-15	5.006217762476652e-15	4.716172322401623e-15	4.922253721975457e-15	5.131620184372077e-15	5.1349754150421635e-15	5.063505067755165e-15	5.100156431277072e-15	5.033600125992756e-15	5.351684766006268e-15	5.713222369052671e-15	6.061347047590167e-15	6.109999536700998e-15	5.8347782375368016e-15
94	-3.6198841036293195e-15	-1.4370252401256634e-15	3.820290903277805e-16	1.2530234878735854e-15	1.527034627436536e-15	1.3290442425260044e-15	9.432759641714972e-16	2.153243963565909e-16	-8.092714331916187e-16	-1.5010222303416049e-15	-1.697320728004789e-15	-1.1699373348380257e-15	-7.159858052647381e-16	-5.905916724026636e-16	-7.112074797689005e-16	-7.780924379666735e-16	-6.566706559244466e-16	-5.266203060151433e-16	-5.122094612989961e-16	-4.819695148237302e-16	-4.52105395446078e-16	-8.51516459774758e-16	-1.7229917604998831e-15	-2.3200946765479046e-15	-2.742718692237423e-15	-2.6673147607481575e-15	-2.8936262798338804e-15	-3.216560037466539e-15	-3.304867383376518e-15	-2.1671218473427797e-15	-4.494909175806312e-16	8.422886403175711e-16	5.152149948565203e-16	-1.1516342127064816e-15	-3.720606839540507e-15	-5.017834624362587e-15	-4.949169814274813e-15	-2.9862219219181814e-15	-9.981081432742397e-16	-3.680345015450771e-17	-5.264665677292513e-16	-1.4230189523846859e-15	-1.7300128452310711e-15	-1.1948066723803927e-15	-9.612174413544627e-16	-9.87548107743851e-16	-1.1597648614544907e-15	-8.630492744614087e-16	-1.606477722276435e-16
95	-3.224710785734008e-15	-2.7021164140940387e-15	-1.9958037526471296e-15	-1.6801821166593303e-15	-1.7312580907291757e-15	-1.670692100452163e-15	-1.77963284984685e-15	-1.9644959189214167e-15	-2.2594682244722173e-15	-1.7893082703886207e-15	-7.65652696625326e-16	3.5614713994590145e-16	7.193076916803004e-16	2.2057494299311459e-16	-1.008146187528056e-15	-2.2486809466368607e-15	-2.9231778571368592e-15	-2.3579714686939876e-15	-1.351110599774968e-15	-9.514654526116661e-16	-1.7420070618673038e-15	-3.134915086360886e-15	-3.735918285234897e-15	-3.0579491062972743e-15	-1.779634540062237e-15	-9.181864197179076e-16	-9.310327614729924e-16	-1.6387817855357942e-15	-2.099965048708109e-15	-1.958063637713971e-15	-1.139340533942134e-15	-3.5174423319193243e-16	-1.8322180454504658e-16	-1.1797554306709046e-15	-2.705575169616615e-15	-3.5433134321518853e-15	-3.5382656685703365e-15	-2.9502123033881354e-15	-2.5728500944448592e-15	-2.259200380590822e-15	-1.6754363399506143e-15	-9.222774911814822e-16	-6.828374828985607e-16	-1.1672651202853277e-15	-1.7636006526729964e-15	-1.9045806749645807e-15	-1.923017149014718e-15	-2.4428250421213933e-15	-3.0812412814969213e-15
96	-4.3221106574158954e-15	-4.315417068259151e-15	-4.326777192217064e-15	-4.241569953605111e-15	-4.085238179945583e-15	-4.1446172591728434e-15	-4.119501808995056e-15	-3.9397531781072265e-15	-3.241481926754011e-15	-3.0328547604836036e-15	-3.3202083758675922e-15	-4.498868565889704e-15	-5.510886344547809e-15	-6.003600299371401e-15	-6.302075559286268e-15	-6.633873507407615e-15	-6.928762254225168e-15	-6.6917769513676235e-15	-6.165261151919007e-15	-5.773070908980334e-15	-5.893976156294037e-15	-6.355627231838747e-15	-6.524659176539443e-15	-7.052163504882201e-15	-7.548975450755033e-15	-8.056634841495318e-15	-8.06602912147931e-15	-7.609272799087217e-15	-7.320817530705755e-15	-7.22488376001635e-15	-7.425558772331266e-15	-7.53372561643895e-15	-7.76228206900575e-15	-8.304903541965538e-15	-8.527645575958216e-15	-9.264615460299676e-15	-8.786086141408812e-15	-8.48028196930799e-15	-8.286513266512717e-15	-8.61514647331055e-15	-8.65721855256623e-15	-8.532627821963855e-15	-8.195340917327728e-15	-8.3905082135481e-15	-9.271970873878564e-15	-9.642006298207259e-15	-9.685112421857478e-15	-9.289776481660104e-15	-9.272906288140724e-15
97	3.0118143957194217e-15	3.166091776904841e-15	3.599233736495769e-15	3.813928955674502e-15	3.576644508531651e-15	2.904424101478767e-15	2.5254059987918277e-15	2.5700829205780796e-15	2.8428852952718383e-15	2.6470340262503355e-15	1.9034941312192876e-15	1.4644066163840845e-15	1.0931121482809208e-15	9.210648483244513e-16	5.8327402973412545e-16	3.2592230650840777e-16	8.402856958716118e-16	1.9983703719078874e-15	3.381023020036811e-15	4.323653596128813e-15	5.117942880078796e-15	6.1336836121295435e-15	7.656529939631838e-15	8.671199716587853e-15	8.964862781173422e-15	8.67638386930369e-15	8.604703683167538e-15	9.0610330814864e-15	9.564229635756565e-15	9.497670793213616e-15	9.078760904949215e-15	8.894645653989565e-15	9.202243006194888e-15	9.962327641453225e-15	1.0326967228915295e-14	1.0280063144824382e-14	1.008771606483392e-14	1.0604857362183721e-14	1.128754789155892e-14	1.1622006806919214e-14	1.1391859585234317e-14	1.1189919772460356e-14	1.1862218061826293e-14	1.3329304978981444e-14	1.4011338317506798e-14	1.3347691715913859e-14	1.2612444043712191e-14	1.3316539623591545e-14	1.5534416456041888e-14
98	6.1554238854153355e-16	2.1359442709594057e-15	3.9535182311721975e-15	5.298943391950048e-15	5.836596410530003e-15	5.110904283964245e-15	4.234553545669782e-15	3.7733743200079754e-15	3.813306636726375e-15	3.574759034118208e-15	3.247180232774533e-15	2.993626793788684e-15	3.197142544107095e-15	3.135296952292563e-15	2.6138840757568736e-15	2.387305725617541e-15	3.609078279698299e-15	5.8072666363878375e-15	7.202073934650741e-15	6.6750186082300584e-15	5.212819296509482e-15	4.841448525772876e-15	5.5848402443053656e-15	5.3822024855493676e-15	4.411649867913191e-15	2.758777108793357e-15	2.2621781491138528e-15	3.09004153578942e-15	4.1924559501634885e-15	4.985242660253906e-15	5.6832812442433326e-15	6.680019461639704e-15	7.473282978578896e-15	7.487534906605715e-15	7.133891182207437e-15	6.741921571192931e-15	8.254764394174087e-15	1.106992739769545e-14	1.3637794654927743e-14	1.4145455688331177e-14	1.2836624449436459e-14	1.1367726936423827e-14	1.1499406828360212e-14	1.2383212254898155e-14	1.3136995608146891e-14	1.2102027718411055e-14	1.1470490288121018e-14	1.2021180727283442e-14	1.4094937343196992e-14
99	-1.8835567412187455e-15	-5.547041829389814e-16	7.994816815188245e-16	1.1836309299075454e-15	1.7272025578732455e-15	2.8846340313977927e-15	4.3102310456068624e-15	5.358950150261325e-15	4.529695004994222e-15	3.648065955809143e-15	3.3527435702054713e-15	3.3841136666102026e-15	2.569510282591135e-15	1.2404598045901776e-15	2.453435687561488e-16	7.099463723327008e-16	2.504069203153928e-15	4.699043122441592e-15	6.499710885138529e-15	8.014462142509957e-15	9.673711785230576e-15	1.1467288250156552e-14	1.31893821113087e-14	1.4343761229627536e-14	1.5778296448591264e-14	1.8256635661930048e-14	2.164406522528842e-14	2.4586813714204506e-14	2.5932829322419226e-14	2.6121093642873655e-14	2.6562699587819614e-14	2.7826584793414248e-14	2.949639013046045e-14	3.0556300598782726e-14	3.154222537513731e-14	3.2915667921544657e-14	3.510408160430314e-14	3.7255397125512566e-14	3.815497481543939e-14	3.836037326771309e-14	3.900959431167031e-14	4.1119471063556844e-14	4.3614539344992464e-14	4.4886852311587225e-14	4.456769854869268e-14	4.260295547858931e-14	4.213895872080352e-14	4.402364135171474e-14	4.824621288963873e-14
100	-5.553694133595911e-15	-4.723452418386774e-15	-4.733254515133757e-15	-4.723275947984154e-15	-3.5707700518905496e-15	-2.6341980470298784e-15	-1.949226469121207e-15	-9.442405442284747e-16	3.768729742207628e-16	1.1068178907388107e-15	5.21415834464577e-16	-1.1483564639339543e-15	-2.398405895422741e-15	-2.385166285051351e-15	-1.8736315741711282e-15	-1.6469827842366287e-15	-1.3149606529912314e-15	-8.719834930062843e-17	1.745989619909688e-15	3.1868396316638907e-15	3.768332397122304e-15	4.137402183312706e-15	4.941463494534304e-15	5.600805898332626e-15	6.614789574238907e-15	7.147671814302699e-15	7.809815882089242e-15	8.995989315015607e-15	1.0991612537436348e-14	1.3260544728458506e-14	1.4872647077390136e-14	1.5028967329746985e-14	1.44646283452246e-14	1.467210283788635e-14	1.7419428521576537e-14	1.955591257171784e-14	2.1534238143791598e-14	2.2031327725934622e-14	2.235965875811279e-14	2.279290507139625e-14	2.3198905990589965e-14	2.3489672629891232e-14	2.4062429043716136e-14	2.4809755220201882e-14	2.5527428949313454e-14	2.4462644627934175e-14	2.3458258380715613e-14	2.3638300283886292e-14	2.6647555615886602e-14
101	-9.257117232597542e-15	-8.781672348057367e-15	-7.964042474804227e-15	-7.18814436007066e-15	-6.3276207213583916e-15	-5.975480984869216e-15	-5.977067225292424e-15	-6.082642484188009e-15	-5.7437958766417315e-15	-5.38822558582829e-15	-5.0439474848909525e-15	-5.315717419590206e-15	-6.139618039886172e-15	-7.542668979056574e-15	-9.306260720489037e-15	-1.0638430580773913e-14	-1.1081562245282189e-14	-1.043417726644278e-14	-9.575562500319277e-15	-9.138804574268812e-15	-9.219049519672825e-15	-9.410990640013964e-15	-9.047555997131195e-15	-1.0115422208485857e-14	-1.1162594495727895e-14	-1.2527781002735039e-14	-1.2987036741531959e-14	-1.2750901346390047e-14	-1.194827072690622e-14	-1.1241223229220465e-14	-1.0732996849735584e-14	-1.0565558344010467e-14	-1.1054119561355494e-14	-1.1736038408134993e-14	-1.20147234323787e-14	-1.1987659056479533e-14	-1.1646272013577177e-14	-1.1377817620522331e-14	-1.1492110217680476e-14	-1.1650915307003118e-14	-1.1852051351175644e-14	-1.2517387729689648e-14	-1.3414975042562358e-14	-1.4444168860483913e-14	-1.456305994800371e-14	-1.4045503116226346e-14	-1.3251478110827607e-14	-1.2849413197896674e-14	-1.2626235197256416e-14
102	-1.1629167377651336e-14	-1.0731119930225902e-14	-9.629548404301783e-15	-8.811657738597988e-15	-8.076614264911605e-15	-7.853492278298572e-15	-7.899379016083394e-15	-7.966156238293215e-15	-7.465756565480115e-15	-6.85372134132193e-15	-6.388864218675208e-15	-6.581590378125105e-15	-7.472708512038513e-15	-8.506536411141351e-15	-9.349244720647198e-15	-1.0103336750059988e-14	-1.0777042222882643e-14	-1.0631067737274891e-14	-9.347696693008022e-15	-7.703334625832657e-15	-7.112803225865207e-15	-8.437654513819116e-15	-1.0230054750059526e-14	-1.1035623831114318e-14	-1.0458876006603394e-14	-9.925164469397657e-15	-1.043160848653651e-14	-1.1102244997017794e-14	-1.057953649355193e-14	-9.0649043210374e-15	-8.19722555946208e-15	-8.97688481290492e-15	-1.0869277441604266e-14	-1.198533141670244e-14	-1.183969229204537e-14	-1.1225666957700804e-14	-1.0288835614583856e-14	-9.105705532212517e-15	-8.31137254384496e-15	-8.590911011211023e-15	-1.0176769268436186e-14	-1.2334511288149001e-14	-1.3814354936427296e-14	-1.4192308720252981e-14	-1.4435699116322492e-14	-1.43998275311399e-14	-1.4170182174035372e-14	-1.3453582418404335e-14	-1.2256260613035444e-14
103	3.2048532794001973e-15	2.197474484096573e-15	1.8578089133354778e-15	2.467299542642038e-15	3.3832539150385465e-15	3.2448573692703645e-15	2.3523331253046103e-15	1.9089109224594107e-15	3.0842735965688535e-15	4.307561934985088e-15	4.04270763102445e-15	1.5169324683113402e-15	-1.174586335782686e-15	-2.1597492051388358e-15	-1.6326155233782583e-15	-1.363384558549468e-15	-2.2154355560033995e-15	-2.9080597837846464e-15	-2.1208461130112044e-15	-4.638185340703343e-16	3.3075052605185496e-16	-5.447646146334717e-16	-1.1430874434961145e-15	-1.2780157257446604e-15	-4.26713885999737e-16	-1.3444569072485003e-16	-6.004844066731187e-16	-1.0954173646080719e-15	-1.31930788711948e-15	-1.6754074377158544e-15	-2.4490225337767347e-15	-3.0701460356016353e-15	-3.0202011172477312e-15	-2.986822615895069e-15	-2.9776632475729493e-15	-4.61913132206762e-15	-4.538041647255354e-15	-3.6549633564817844e-15	-2.6698341725216734e-15	-3.30736820496086e-15	-4.720160074565975e-15	-5.53377335347975e-15	-4.848036433983011e-15	-3.946301888160089e-15	-4.088574471499142e-15	-4.704172688549634e-15	-5.1187448598531685e-15	-4.711227581213596e-15	-4.190670574465625e-15
104	9.356607062160095e-16	7.204724906334255e-16	3.9575985234618565e-16	5.69687198873007e-17	-1.5543146879928943e-16	4.3451636351567776e-16	1.0696750910703306e-15	9.145665911613673e-16	-4.738678600397872e-16	-1.6147844872214966e-15	-1.9069322703756346e-15	-8.049831626387678e-16	2.2990616431782713e-16	2.9516444268298155e-16	-1.3428467550433668e-16	2.1007977974887663e-17	9.211119489454457e-16	1.7343931729445965e-15	1.2216002769612835e-15	-4.741260353254779e-16	-2.0989526526197197e-15	-2.4974205353586794e-15	-1.7101515139677547e-15	-6.822753811258665e-16	-1.8209872017287034e-16	-2.1515577347954962e-16	-4.471827729860829e-16	-9.804929561328283e-16	-1.3777009172570223e-15	-1.535617100063709e-15	-1.0485180210667073e-15	-1.769884784666451e-16	2.571718711455196e-16	-6.825002600403445e-16	-3.258042240673184e-15	-4.4463579860384245e-15	-5.5123134089722476e-15	-5.650204306090042e-15	-6.093822402522299e-15	-6.339811715783699e-15	-5.745926346481559e-15	-4.331549572895136e-15	-3.3990126711805125e-15	-3.89872784657206e-15	-4.980037575288007e-15	-5.867700453325368e-15	-5.904176667050344e-15	-6.275349180626282e-15	-7.524030085823074e-15
105	6.261591078753994e-15	5.349901474662264e-15	4.915324164521767e-15	5.095248795882358e-15	5.4449207232479115e-15	6.006580405476069e-15	6.460015580055487e-15	6.652625193635251e-15	6.4896579871017954e-15	6.377696515221579e-15	6.4893675806351675e-15	7.008434054918317e-15	7.44642456670714e-15	7.548601977886996e-15	7.825432672632167e-15	8.146871963261978e-15	7.968370084731154e-15	6.886762196467402e-15	5.98976600714813e-15	5.836863950568056e-15	6.008941546854949e-15	5.873857866865519e-15	5.4960573762170626e-15	5.632467363496259e-15	7.034248716669804e-15	8.096621876408683e-15	8.18362123551984e-15	7.598142069667623e-15	7.380362286794324e-15	7.582019191014057e-15	7.592964912298023e-15	7.063716190925008e-15	6.699622656032643e-15	7.298732707779584e-15	7.787988445774385e-15	8.62294072791273e-15	8.09067189370715e-15	7.28101668757768e-15	6.7353215720289554e-15	6.570847073619073e-15	6.284616497820616e-15	6.0630777604207196e-15	6.05737807059795e-15	6.510482809874438e-15	7.459523222599918e-15	7.331538917022485e-15	6.744590691302411e-15	5.687569399306464e-15	4.747086837517791e-15
106	-1.0202049536415251e-15	-5.804871456032946e-16	2.9393416317025287e-16	1.2118683799240591e-15	1.632115184902915e-15	1.4384022555267986e-15	1.305118115627614e-15	1.0440964300333881e-15	1.0065334014293497e-15	7.709227024846582e-16	9.037010886429593e-16	1.7546416967649334e-15	2.9898911528268017e-15	3.526070791285622e-15	2.9239061833074576e-15	1.733529463410016e-15	1.0697735250892704e-15	1.0939355461612804e-15	1.2833406322000078e-15	1.0221052411073838e-15	6.147009782632549e-16	6.180890201653942e-16	1.1918408959206966e-15	1.7814360024858565e-15	1.7085161574538667e-15	1.1998633132668364e-15	6.209728355645131e-16	6.432731368776685e-16	5.023347601975224e-16	5.229559410021556e-16	4.0668361056917303e-16	6.12740287637062e-16	7.321500189216767e-16	5.606544945832878e-16	-2.5945610673771374e-16	-1.344198645008956e-15	-1.4637748844094118e-15	-8.469127273288573e-16	-2.447849398333391e-17	2.6547284648886386e-16	-1.0243181629154885e-16	-5.7264199376822585e-16	-9.738838528412256e-16	-1.0506381877680445e-15	-1.4971541438910916e-15	-1.0862937991070923e-15	-1.1934996561073195e-15	-1.0991618070653987e-15	-1.0888635129946521e-15
107	-6.854910404809492e-15	-5.3405231336442515e-15	-4.261616832887918e-15	-4.1588724895688765e-15	-4.4401318556261965e-15	-4.300860126484865e-15	-3.781608641852817e-15	-3.175230552355155e-15	-2.972646770155734e-15	-2.948114318118672e-15	-2.7053509028206936e-15	-1.6248470498293488e-15	-5.715384911996597e-16	-3.1598101096794103e-16	-1.5248857856302634e-15	-3.455346991228297e-15	-4.950894131727851e-15	-5.219886558256199e-15	-4.891936146766442e-15	-4.57880880573588e-15	-4.441642355400002e-15	-4.677188465998659e-15	-4.776936540642934e-15	-4.740799727823248e-15	-4.80491249825278e-15	-4.673530310299455e-15	-4.460460594999094e-15	-4.499937437487506e-15	-4.961372915254368e-15	-5.200314244959794e-15	-4.687491768269279e-15	-3.667579346083854e-15	-3.273949437133718e-15	-4.0349357404486244e-15	-6.032490563528289e-15	-6.6214957022879175e-15	-7.017893255670297e-15	-6.638425378098109e-15	-6.597134171818729e-15	-6.068036445919252e-15	-5.2511726360930575e-15	-4.5213463578814516e-15	-5.116213261250743e-15	-5.953305902817935e-15	-7.143853872369574e-15	-6.3912699200312304e-15	-5.997006603462088e-15	-5.814521975457987e-15	-5.908305218663064e-15
108	-2.037842748726669e-15	-9.351481588559424e-16	8.130183464802025e-16	2.165322554291485e-15	2.903806870160422e-15	2.6618443128395252e-15	1.904436346434483e-15	9.961521780389403e-16	1.0743491669300931e-15	2.378220787634847e-15	4.263977199129299e-15	5.4796950087095786e-15	5.453799457060815e-15	4.373472311717083e-15	3.1418515576819055e-15	2.3644666601591666e-15	1.9306677883286947e-15	1.5930993002296943e-15	1.371111607992931e-15	1.389018456929593e-15	1.3487201757667343e-15	8.120016490961272e-16	1.8802764610420016e-16	1.7445843552711608e-16	1.0581839404101756e-15	1.947995584360722e-15	1.6680711438899602e-15	7.03634460890683e-16	-3.51700688967771e-17	9.748297141229215e-16	2.499702953749994e-15	3.0606200942808444e-15	1.842783265102753e-15	4.233460402296711e-17	-8.862377611476549e-16	-1.0286333645611826e-15	3.290339830621362e-17	1.1428511431883366e-15	1.9743393372034642e-15	1.928670944199796e-15	1.0705341729908489e-15	2.9268934677093076e-17	-6.241733847937912e-16	-8.952452282493727e-16	-1.621428594119721e-15	-1.9875783702175423e-15	-2.622286533369978e-15	-2.596987989630031e-15	-2.0012278033847856e-15
109	-5.6106489174235944e-15	-5.907036526747618e-15	-6.433398571307635e-15	-6.567724915261081e-15	-5.908492533649674e-15	-5.752639334424324e-15	-6.825687622718144e-15	-8.142324951919665e-15	-7.744430568560737e-15	-5.290171227699655e-15	-2.888022912532087e-15	-2.179465030505008e-15	-3.138906632755403e-15	-4.042667305659244e-15	-4.464126951844964e-15	-5.134250142396305e-15	-6.490692892795624e-15	-7.370990363278931e-15	-6.475620032040123e-15	-4.4099261545357965e-15	-3.2654038925576455e-15	-4.518182382467101e-15	-6.7039733082236865e-15	-8.342187108718364e-15	-8.17558726448631e-15	-7.16561984203396e-15	-6.417502858341624e-15	-6.366151006324128e-15	-6.322592968812549e-15	-6.095424602913829e-15	-5.642809711481901e-15	-5.100477435976857e-15	-4.782374513683657e-15	-4.8830670809323985e-15	-5.809778338884503e-15	-6.0303039414220846e-15	-6.181979926393865e-15	-5.485987073703091e-15	-5.5204620704162545e-15	-6.093059268261468e-15	-6.815902358850619e-15	-6.4228670073505806e-15	-5.786690515762574e-15	-5.780235712621136e-15	-6.991561149388669e-15	-7.029399718345138e-15	-6.422018947028359e-15	-5.266940050939425e-15	-4.808972918782798e-15
110	-2.2296913745470013e-15	-2.2308040952267134e-15	-1.2580903692280793e-15	-8.961443555607653e-17	1.2663870990826885e-15	2.019781800766024e-15	1.963415245237689e-15	1.1698383182193437e-15	1.25543004417e-16	-2.6655743222612776e-16	5.611379850147785e-16	1.829859939879399e-15	2.6434669014749945e-15	2.3807630970354433e-15	1.277825370451646e-15	2.7207743683511607e-16	-5.584568358077907e-17	2.2349750451415145e-16	3.3938022255966344e-16	2.5630748139376926e-17	-6.176902828176853e-16	-1.0883549095187074e-15	-8.579246578870661e-16	-1.4918210021615565e-15	-1.687995788381554e-15	-1.9539270001076013e-15	-1.466296705534946e-15	-6.292445306149073e-16	-4.5414188240664104e-17	-1.9758398327305543e-16	-6.068852904199512e-16	-5.063585247164577e-16	2.331559170939853e-16	7.92981807890016e-16	7.281039063159553e-16	8.665891549154321e-17	3.508681654156264e-16	1.17175483994601e-15	2.061198125408297e-15	1.7657835596936305e-15	5.955455036435172e-16	-8.078182951690835e-16	-1.3864196560711775e-15	-1.6529061146905433e-15	-1.0354639752841421e-15	-1.6709828442415356e-16	1.2854035828757132e-15	2.162346540359161e-15	1.903849011281226e-15
111	-1.1920932128819672e-14	-1.0905004226382113e-14	-9.818466052782874e-15	-8.932640974457033e-15	-7.682275390224291e-15	-6.663463774537666e-15	-6.358526950837886e-15	-6.974509116367042e-15	-7.506717099052948e-15	-7.293048108180301e-15	-6.26175241874772e-15	-5.886451519926179e-15	-6.7083299248422285e-15	-8.254266929537894e-15	-9.56044017957036e-15	-1.007632833968265e-14	-1.0112411898605422e-14	-9.916222011481352e-15	-9.727867144286828e-15	-9.472783585472216e-15	-9.4631458607468e-15	-9.993395635135159e-15	-1.0356176997456772e-14	-1.148068569692715e-14	-1.1994257690736313e-14	-1.2509138759835698e-14	-1.2800135860213465e-14	-1.2883058110885665e-14	-1.2418593705218132e-14	-1.1371332907463308e-14	-1.0217906537977731e-14	-9.340863592872528e-15	-9.1669125489963e-15	-9.310553101096518e-15	-9.487584185577378e-15	-9.9011606572552e-15	-1.010719937505739e-14	-1.0408948897713064e-14	-1.0573248388445265e-14	-1.0857089546360574e-14	-1.1438967795421675e-14	-1.2549352054251866e-14	-1.3563210810764418e-14	-1.4104317224412178e-14	-1.3856770128201088e-14	-1.3076155540416335e-14	-1.2443958595494685e-14	-1.202085793607094e-14	-1.166703641002803e-14
112	7.152810623687078e-15	6.393688716423264e-15	6.147140593947678e-15	6.012736729972947e-15	5.949877731116638e-15	5.487217477303236e-15	5.111575511704348e-15	5.076580048680694e-15	5.255034471118455e-15	4.87119365020727e-15	4.1492957091418035e-15	3.0037461513199598e-15	2.2357494870544326e-15	1.9565240456620434e-15	2.075983403978136e-15	2.3934578122871535e-15	2.9072489653198573e-15	3.4701662900583674e-15	3.817148595686375e-15	3.849270506055098e-15	3.823229413123826e-15	4.228604934336698e-15	5.250172253357202e-15	5.208535638718764e-15	5.352072744276421e-15	4.829805683895368e-15	4.474330487750806e-15	4.4964891647019005e-15	4.8568366927622336e-15	5.198583109564218e-15	5.285736703752582e-15	5.002691188813383e-15	4.83874617355305e-15	4.824771842429797e-15	5.6439091620519416e-15	5.367614439082029e-15	5.543035788630519e-15	5.360951100467165e-15	5.515506463827905e-15	5.162325589946599e-15	4.6586775246999606e-15	4.2831203423524235e-15	5.1098885992932076e-15	5.9413524882580055e-15	6.769551310685283e-15	5.977933272369869e-15	5.621727497354918e-15	6.091678125936053e-15	7.503067829692604e-15
113	-8.626529225093937e-16	-1.1053763733350606e-15	-1.5825531603859516e-15	-1.949061376312544e-15	-2.137735816723465e-15	-1.57905736249568e-15	-1.1795062685864173e-15	-1.5241938402303692e-15	-2.226278965238716e-15	-2.4196044242325718e-15	-2.417318946566612e-15	-2.1182519710972433e-15	-2.1813342381618053e-15	-2.3731669992390455e-15	-2.2982715114973056e-15	-2.000708728823004e-15	-1.9639118811174527e-15	-2.407863767282982e-15	-2.8874724857956572e-15	-3.190850808419515e-15	-3.265136256068965e-15	-3.438381886797489e-15	-3.5184728173107535e-15	-2.969259761847339e-15	-2.1183085519649367e-15	-1.3284459802347909e-15	-1.3474913907514707e-15	-2.176665898038132e-15	-3.038666050786523e-15	-3.282462902179114e-15	-2.96043659804354e-15	-2.6142624587790113e-15	-2.9875913123350092e-15	-4.060371999973007e-15	-6.0917724667950786e-15	-6.949343268357149e-15	-8.015719297173263e-15	-8.437445174783278e-15	-8.731828084960806e-15	-8.129294284363717e-15	-7.038551356637229e-15	-5.768589030312472e-15	-5.922669928249397e-15	-7.111627561895486e-15	-8.520135916270369e-15	-8.694025409251776e-15	-8.890547735502618e-15	-9.641400711254676e-15	-1.121365050363095e-14
114	-1.2034439172464157e-15	-6.747642966284453e-16	-3.422721873878655e-16	-1.061897569938115e-15	-2.159049529086575e-15	-2.6305520037884127e-15	-2.3222590533407563e-15	-1.7151367989470437e-15	-1.9005622622812412e-15	-2.28269332116115e-15	-2.463270704217379e-15	-2.269387842022262e-15	-1.910725446224139e-15	-1.790401445205838e-15	-1.9231336068014367e-15	-1.9509409574541383e-15	-1.8412625883012162e-15	-1.6662452411864488e-15	-1.9478520240389583e-15	-2.2208295774070615e-15	-2.0066095073523396e-15	-1.587164091255265e-15	-1.6510551608332958e-15	-1.7266321581586178e-15	-2.268958863230421e-15	-1.816892466271631e-15	-8.412523397886448e-16	4.570243511666801e-17	4.312644432986433e-17	-1.566931824743462e-16	-2.0496613656600413e-16	-2.258819693765299e-16	-5.236932591753701e-16	-1.5369070091449875e-15	-2.309992106738004e-15	-3.043412081759358e-15	-3.102500495144436e-15	-3.0618646574148353e-15	-2.9796135104962224e-15	-3.0581078602192295e-15	-3.1998061825148536e-15	-3.610620004494235e-15	-4.2798580570979555e-15	-4.7015021357882756e-15	-5.301150146014877e-15	-5.2357316808340264e-15	-5.018064914411896e-15	-4.5845930219231065e-15	-4.082191461015803e-15
115	5.950078349623501e-15	5.573316734101799e-15	5.551504323571176e-15	5.4156571426570025e-15	5.154355779418036e-15	4.568008289214521e-15	4.0539751877611304e-15	4.0981499974136025e-15	4.820145949329412e-15	5.42351942426623e-15	5.140125730179307e-15	3.4137270474854038e-15	1.821364538639897e-15	1.1717694393562938e-15	1.3960867743884048e-15	1.5601294549829197e-15	1.4635041812462798e-15	1.7333550799231523e-15	2.703387793948818e-15	3.7914601345589694e-15	4.053488862399569e-15	3.5021101381515534e-15	3.3562351866044653e-15	3.2090551267051672e-15	3.340521607412569e-15	2.9609211984820523e-15	2.68041716201003e-15	2.910012510618909e-15	2.9963509359652306e-15	2.510914442693942e-15	1.6454483306844367e-15	1.4701887085137517e-15	2.406171126364491e-15	2.875977063445227e-15	2.6707788224010206e-15	7.682368319882718e-16	4.281381391574193e-16	1.0168161189742924e-15	1.772073761614596e-15	9.232924622771395e-16	-5.525057460614485e-16	-1.1951941968584867e-15	-3.696203570043796e-17	1.1593096375101218e-15	1.29993754172595e-15	5.964631950199927e-16	4.3547970697314843e-16	1.0264937157685996e-15	1.4461292003363297e-15
116	-6.500766683186439e-16	-6.527343358322981e-16	-1.5314532289353358e-15	-2.993321628724012e-15	-3.7972424534101034e-15	-3.5163504442480033e-15	-2.9453978766118934e-15	-2.929963264549175e-15	-3.638682934942543e-15	-4.006639098184662e-15	-3.791470078804609e-15	-3.83534459201935e-15	-4.4635428854805885e-15	-5.3791112890507366e-15	-5.8023399386691525e-15	-4.982691977695063e-15	-3.979936873791338e-15	-3.784168118332614e-15	-4.529854663123761e-15	-4.719727554372814e-15	-3.5452018938004867e-15	-2.1559146556184235e-15	-1.9455998608661487e-15	-2.7110073248506232e-15	-3.820166266110539e-15	-3.749469550087374e-15	-2.9579832625248907e-15	-2.634490138986105e-15	-2.8463283077046413e-15	-2.6908931930422555e-15	-2.4625665537696006e-15	-3.023960894985585e-15	-4.480399439487644e-15	-6.155834951087399e-15	-6.215146486838011e-15	-6.075719958636845e-15	-5.961600538322928e-15	-6.675252990143378e-15	-7.035232233933395e-15	-6.494738905379993e-15	-5.296179314717965e-15	-4.640687998589129e-15	-4.9989047241945414e-15	-5.681261721963339e-15	-6.934363393004219e-15	-7.178316476649687e-15	-7.121885524767803e-15	-6.334639901848391e-15	-5.327496624579427e-15
117	4.2154764354459506e-16	1.1477493434559607e-15	1.9543379092460617e-15	1.6934355838145051e-15	9.567891373835806e-16	6.115662329634507e-16	1.808292338435556e-15	3.800139864186477e-15	4.443447475549666e-15	3.631612734335212e-15	2.658718261564552e-15	2.5618403265845153e-15	3.0317094432667387e-15	2.5797882021681708e-15	9.131614182353132e-16	-1.7535375422271902e-16	9.477897159775872e-16	3.578861584207693e-15	5.699670214631311e-15	6.433160788245987e-15	6.7379403981148985e-15	7.793107537215647e-15	9.352303343458743e-15	1.0215352566452614e-14	1.0520863459548102e-14	1.0884608758075241e-14	1.19264013304125e-14	1.3326356362255186e-14	1.3966890366422512e-14	1.4374838671769145e-14	1.4844062789062217e-14	1.5470745725010987e-14	1.6170896630491277e-14	1.6467403398437625e-14	1.7315097363754304e-14	1.776579237748888e-14	1.905963587931808e-14	2.0162311400147965e-14	2.1079103876324846e-14	2.1184777211161e-14	2.093515060311533e-14	2.1230639427462394e-14	2.2236688384029162e-14	2.3034142013975116e-14	2.2761961541695325e-14	2.1414393753485026e-14	2.0987201082282547e-14	2.2605985439223046e-14	2.5796563077014595e-14
118	3.518483941120007e-15	3.4807805333388234e-15	3.1392370250493825e-15	2.5433355633872836e-15	2.381428782273427e-15	1.992876622549666e-15	1.3834911993831659e-15	1.3574486837305467e-15	1.7252478035978567e-15	2.802921342671843e-15	3.2287436169220945e-15	2.3165090148427347e-15	1.003989191349842e-15	5.213079055336833e-16	9.375564671094754e-16	1.771915954538661e-15	2.6967006850800277e-15	3.754565163387836e-15	4.912589792607977e-15	6.0982551645239105e-15	7.274808532113138e-15	8.720081627018578e-15	1.0239721526931431e-14	1.1357658246253269e-14	1.2278611895293375e-14	1.3297377819162392e-14	1.4759334277496592e-14	1.6086406093510067e-14	1.6326024486390686e-14	1.611287129037279e-14	1.6196979542160148e-14	1.6766596543555558e-14	1.752881567851935e-14	1.7760816805388216e-14	1.83416357499695e-14	1.885271702979552e-14	1.9602615160415132e-14	1.9529025931945615e-14	1.8987407451043503e-14	1.8418985147383623e-14	1.851246046628615e-14	1.9343811567290187e-14	2.0720499133040345e-14	2.196686918106193e-14	2.2925523658000772e-14	2.2470533355288175e-14	2.2086308574641712e-14	2.2675882331100706e-14	2.4879409524411953e-14
119	2.3509977052858684e-15	1.651480976069886e-15	1.6752213874484812e-15	1.997237939117632e-15	2.3855160141355584e-15	2.189380360701367e-15	1.9955693982886395e-15	2.172530969203818e-15	2.7744483864436583e-15	2.5974843553153303e-15	2.023232275586593e-15	9.580017427229379e-16	-1.204588651032158e-16	-1.0279323962711713e-15	-1.6700502485706678e-15	-1.7080212605166207e-15	-9.685127207229373e-16	2.1624199170650459e-16	1.1995591884127656e-15	1.5634987008458751e-15	1.5560280325882912e-15	1.714259592987489e-15	2.5917620384534928e-15	2.517062742566187e-15	2.8817606609916948e-15	2.377684701296207e-15	2.0061988401713745e-15	2.390369778277216e-15	3.736938226777828e-15	4.9088417903938546e-15	5.06890788444088e-15	4.188462566846135e-15	3.57402170591667e-15	3.885759898291368e-15	5.296075223330903e-15	5.028712188981009e-15	4.981911515882025e-15	5.041083621563332e-15	6.01873426980915e-15	6.384424936096273e-15	5.704383433065589e-15	4.679469852206003e-15	5.1242692613160204e-15	6.3320239298241266e-15	7.362860142837314e-15	6.490659506606653e-15	5.761765478608438e-15	6.261632764037526e-15	8.215223879726835e-15
120	1.1730144953798054e-14	1.0345915466942255e-14	9.768501894196253e-15	9.887971524060144e-15	1.0150520836260644e-14	1.06976331408677e-14	1.1176821756573367e-14	1.1462409683062424e-14	1.1451197734675657e-14	1.1506791802025102e-14	1.1700931771693709e-14	1.2196032950419955e-14	1.2483240667829846e-14	1.2329996793725669e-14	1.1902107547455017e-14	1.1516215691487198e-14	1.1284487717993207e-14	1.1128328595897829e-14	1.130486671527386e-14	1.1695866324373629e-14	1.1902988317664233e-14	1.1917172351562042e-14	1.1814044639093821e-14	1.2046763133393656e-14	1.2798296837571957e-14	1.3101323057455494e-14	1.3143259663255835e-14	1.3035467128098357e-14	1.3065128103682507e-14	1.28293371118637e-14	1.2294063330146655e-14	1.1811418217268554e-14	1.1917004037985547e-14	1.2418531354663927e-14	1.2251151153840422e-14	1.2185693344194e-14	1.1611308195242077e-14	1.1025083339687422e-14	1.0668326402423138e-14	1.0594953274775269e-14	1.0828700234657975e-14	1.1390292153195127e-14	1.1817577415496749e-14	1.1924358969418395e-14	1.210506691631779e-14	1.1779766618816676e-14	1.1337103889911543e-14	1.0576906490930306e-14	9.837217491709744e-15
121	4.7571465790376136e-15	3.3588411067157947e-15	3.1316970438495427e-15	3.822067249981353e-15	3.735842861589908e-15	4.1008822094414866e-15	4.5668527461791206e-15	4.477608671872081e-15	3.4076643949371485e-15	2.7688165535259583e-15	3.007067630072006e-15	4.117217099217247e-15	4.4416106316414285e-15	3.2639667699126233e-15	2.212840411096726e-15	2.6495559256918404e-15	3.706311750461965e-15	3.7521543982796025e-15	2.431254008899243e-15	1.325659885324895e-15	1.6552351317482966e-15	2.857156825208473e-15	3.304680034512058e-15	3.3047710527437534e-15	2.996027080276745e-15	3.0793322323505892e-15	3.0389075587351838e-15	2.10278204613995e-15	1.079904684477836e-15	4.3776924791159296e-16	-8.457784580645629e-17	-1.0546943251856353e-15	-2.4736322457098813e-15	-3.3948340580091825e-15	-4.190392320647673e-15	-3.0718914611765845e-15	-3.4458803655173557e-15	-4.2831697046927495e-15	-5.5418358672853775e-15	-6.066074400057206e-15	-6.363485524077503e-15	-6.831294089104125e-15	-7.943521995812752e-15	-8.585604726381745e-15	-8.379756224290822e-15	-7.814209791625296e-15	-8.202377429041591e-15	-9.674325797938131e-15	-1.1634207301512038e-14
122	7.962309203992834e-15	6.667965739679301e-15	6.373380039115007e-15	6.830654208983427e-15	6.9785151166117514e-15	7.545064324728704e-15	8.09245837866331e-15	8.468814016879848e-15	7.953873314117516e-15	7.4662309587325e-15	7.236468362838136e-15	7.742028843115085e-15	8.3182852073362e-15	8.120316431787874e-15	7.363129174410993e-15	6.8497160752448375e-15	6.867397297092953e-15	7.141702496534275e-15	7.20167441561975e-15	6.96589845905253e-15	6.5886311332390776e-15	6.637924445693998e-15	7.21250980401668e-15	7.814594965215533e-15	8.709124184698523e-15	8.876823319368892e-15	8.838906759455386e-15	8.489169663008518e-15	8.22484950884619e-15	7.670370069790761e-15	6.747565426827546e-15	5.669751707322061e-15	5.188762461266633e-15	5.450300744221235e-15	5.46111863747536e-15	6.2612376596358606e-15	5.8639459866862345e-15	5.0261401767731195e-15	4.181555867536611e-15	3.861705057410089e-15	3.899371241766884e-15	4.103801642779473e-15	4.099665934820873e-15	3.759628174929383e-15	4.2815603954801e-15	4.2429816667541465e-15	4.273282799206792e-15	3.673862810386918e-15	2.810418895430053e-15
123	6.220997633576955e-15	4.7315197027878645e-15	3.9297057060695854e-15	4.164628930274823e-15	4.499670857788333e-15	5.319793614189223e-15	5.879950484234949e-15	5.8054751357025965e-15	5.047512244127213e-15	4.349141138075667e-15	3.868039202573366e-15	4.052360537288033e-15	4.36502111320911e-15	4.230468073527478e-15	3.960048084524863e-15	4.077373512788686e-15	4.435003287679437e-15	4.585854151064697e-15	4.374920768543112e-15	3.9528898972725476e-15	3.563048990820477e-15	3.1488354704750605e-15	3.050096611020357e-15	3.352355412111537e-15	4.42949726475287e-15	4.880047063455154e-15	4.316998910221376e-15	2.9505185586644774e-15	1.926496752287102e-15	1.728555998889106e-15	1.5560276603025406e-15	6.236347642036839e-16	-7.175410135832144e-16	-1.6701735427469366e-15	-2.8217780517105106e-15	-3.221333557254972e-15	-4.4560258322856565e-15	-5.224005963328954e-15	-5.030889512129381e-15	-3.878396290960732e-15	-3.0235749774725136e-15	-2.6778617644881107e-15	-3.4109420030088916e-15	-4.452009165318176e-15	-5.1741704565589045e-15	-5.4853839765895075e-15	-6.296359142293188e-15	-7.787350914035867e-15	-9.78304173428861e-15
124	4.77778584079339e-15	4.75117403631837e-15	4.698280172895811e-15	4.863223024669001e-15	5.199451445033171e-15	5.732610039039658e-15	5.5548118731540975e-15	4.668991318330828e-15	3.751670233167902e-15	3.906662907229152e-15	4.764701176753138e-15	5.389790512168208e-15	5.378789633087846e-15	5.067389340559932e-15	5.102706904203034e-15	5.470234993131285e-15	5.550088512822323e-15	5.0172007298828055e-15	4.2188548151157735e-15	3.46390214596863e-15	2.7518753928948652e-15	2.0832054931316163e-15	2.124315543211804e-15	3.108112654187714e-15	4.842657409301019e-15	5.750230607007889e-15	5.378781017313996e-15	4.277050460128841e-15	3.643602162139192e-15	4.084625232248616e-15	4.9974441094179834e-15	5.535802694089448e-15	5.503331656508534e-15	4.699230990826483e-15	3.3194486406165056e-15	1.5981727688307206e-15	5.724397634478336e-16	2.704394639189089e-16	6.733239653113834e-16	1.1021058583827423e-15	1.3269655332419339e-15	1.9816238575629524e-15	2.988768342942785e-15	3.684850338939226e-15	3.5229786578046417e-15	2.409325679717116e-15	8.658957262539551e-16	-2.0598698344131978e-16	-5.349544955916955e-16
125	8.270872795600902e-17	4.812339983616455e-16	1.673266952899032e-15	2.5640730298448596e-15	2.0935335490027115e-15	7.550181131606192e-16	3.1453498333805387e-16	1.3638384846725487e-15	2.7824005084042298e-15	3.483688389862011e-15	2.7905218493483763e-15	2.5092007615922523e-15	2.6816240532920464e-15	2.912134823670252e-15	2.6605326438815847e-15	2.3598091142964565e-15	2.404445217413772e-15	2.4275370708997003e-15	1.8310650382853987e-15	1.075971309967598e-15	9.748145922141887e-16	1.5273111853743346e-15	1.3754847228340571e-15	1.3309292491838676e-15	9.540879280952366e-16	2.327770399434567e-15	4.2565877681317096e-15	5.245940539955346e-15	4.407204130413812e-15	3.0856713687166535e-15	2.3216842999978783e-15	2.1935994142087493e-15	1.8607536832581346e-15	1.9466874392452405e-15	1.583288341048798e-15	3.781901865057496e-15	3.640083005346749e-15	2.374235509196494e-15	7.39669581569906e-16	1.1500510140652324e-15	2.878905845182731e-15	3.818629425532305e-15	2.7935377507604142e-15	1.78605833629161e-15	1.3477046544925123e-15	2.502154534352003e-15	3.0869584116423306e-15	3.4653318573488344e-15	3.9747172263885756e-15
126	-3.005947317913197e-15	-2.892202238897859e-15	-2.636773961424024e-15	-2.469161108327637e-15	-2.6746193948714277e-15	-2.8576702059519852e-15	-2.8762833731901362e-15	-2.704174148481027e-15	-2.36869455973264e-15	-1.806484833414507e-15	-1.0722199537425034e-15	3.4336355933666355e-17	2.7834226880000095e-16	-3.4504638454918706e-16	-1.146701598090645e-15	-1.343806788187491e-15	-1.173600088462563e-15	-1.501170095239501e-15	-2.5919476420778453e-15	-3.673418423669823e-15	-3.6957725048416946e-15	-2.607965760237898e-15	-1.7229826659025923e-15	-1.6346773608482332e-15	-2.4458528769444806e-15	-3.1636481790702943e-15	-3.199059158835127e-15	-2.7265558705805167e-15	-2.1274430940467e-15	-2.1270681945329896e-15	-2.2834061920401068e-15	-2.1068589921607944e-15	-1.5641123045682303e-15	-6.203951381492514e-16	-5.156707503774757e-16	2.1513636921456787e-16	-1.3067345992271232e-16	-6.98260395365054e-16	-1.7100338605425689e-15	-2.1624879781203154e-15	-2.067223453171408e-15	-1.6725638897152607e-15	-1.6626178501259105e-15	-1.7864917355262665e-15	-1.6818100211913026e-15	-1.5926621738924757e-15	-1.7046258008370128e-15	-2.351124431103235e-15	-2.8903624467871354e-15
127	5.712756529115335e-15	3.9313766361739814e-15	3.224123246495795e-15	4.09276728787813e-15	4.582168309926915e-15	4.975985874268507e-15	4.8335967831084094e-15	4.617051837315698e-15	4.380087947129144e-15	4.395814334791366e-15	4.129377185726171e-15	3.9347572295823034e-15	3.6721934111029565e-15	3.0521809682687273e-15	2.4841750127646737e-15	2.45942192660089e-15	2.8526976891742433e-15	3.299167966645002e-15	3.147862976204592e-15	2.4173551177796244e-15	1.614562382033162e-15	1.3514244348477745e-15	1.6327964418610318e-15	2.3568477393436583e-15	2.6905056148795583e-15	2.2381482819681435e-15	1.2823071952060203e-15	-7.306264943708419e-17	-1.0001543829551705e-15	-1.8721694469888847e-15	-2.778810493596898e-15	-3.6538163417500214e-15	-4.302207127026486e-15	-4.863738132084763e-15	-6.290131555986943e-15	-6.891503755114937e-15	-7.85967021603608e-15	-8.106716552218984e-15	-8.298334972071124e-15	-8.431175055696096e-15	-8.733702697886793e-15	-8.911915097127567e-15	-9.637878215939797e-15	-1.0941034835742641e-14	-1.2129840564976068e-14	-1.249950376604284e-14	-1.2143352941314062e-14	-1.1980979154529387e-14	-1.309949733886009e-14
128	-2.5520263295715586e-15	-2.4005607503524587e-15	-1.6978712284140146e-15	-1.3826508341396252e-15	-1.947446400705085e-15	-3.0902159838415375e-15	-3.474394003464124e-15	-2.988879543437323e-15	-2.2109729712509606e-15	-2.141441661534207e-15	-2.938789171595035e-15	-3.1891755667590086e-15	-3.1418941650410534e-15	-3.1797653376429152e-15	-3.613074319121626e-15	-4.2146067086750086e-15	-4.422843181061221e-15	-4.212739410211505e-15	-3.877207651565101e-15	-3.4412609592333543e-15	-2.568721031082029e-15	-1.6087905913993524e-15	-1.406946772889221e-15	-1.4435359729278327e-15	-2.1447877834270456e-15	-1.7610119127831415e-15	-9.942096365268915e-16	-5.72144138768853e-16	-9.89147365090465e-16	-1.625152292509636e-15	-1.872193345911698e-15	-1.667566465747463e-15	-1.945676706003121e-15	-2.1512044589854033e-15	-3.047571406720263e-15	-2.0884926324359962e-15	-2.2643760866811283e-15	-2.4659091276429763e-15	-2.9354254124919387e-15	-2.3631307775304682e-15	-1.3990713350663505e-15	-9.086082771892473e-16	-1.6207245459877982e-15	-2.1304517934294523e-15	-2.7338237083182835e-15	-2.3040181213082807e-15	-2.0368245495574847e-15	-1.3938042211066367e-15	-4.3643863878488525e-16
129	-9.761565550369109e-16	-1.3631287754745572e-15	-1.6258435653780901e-15	-1.9629341450980694e-15	-2.236826380662156e-15	-2.263579461179467e-15	-1.937403343796321e-15	-1.4717889546555608e-15	-1.1236809835257357e-15	-1.0344131823986178e-15	-1.0120117107068722e-15	-6.842604290913295e-16	-3.2760200131297854e-16	-2.8628572036448647e-16	-3.5266829148727884e-16	-4.59504906452707e-16	-8.394973328778589e-16	-1.7624364706218403e-15	-2.964754412111029e-15	-4.05529928698509e-15	-4.843199293174283e-15	-5.259181591863137e-15	-5.495644422077914e-15	-5.321702308749136e-15	-4.757736091690943e-15	-4.454261689907314e-15	-4.417307884420829e-15	-4.3412009941927265e-15	-4.1469408473374565e-15	-3.99889067230238e-15	-4.2137691548125635e-15	-4.57871394124376e-15	-4.5372837709883184e-15	-3.7703151692798885e-15	-3.3313067595822527e-15	-2.936891304080923e-15	-3.5203879570702447e-15	-4.621425903589265e-15	-5.283504208880742e-15	-5.375638661928627e-15	-5.118243065585505e-15	-5.137136160525483e-15	-5.4507741045509126e-15	-5.792150398573785e-15	-5.839121160354042e-15	-6.1891538471112546e-15	-6.516546724900728e-15	-7.183083019306747e-15	-7.82383691224692e-15
130	-1.1734164585621715e-15	-1.4492991315516193e-15	-2.535656647698472e-15	-2.8642954502872756e-15	-3.125362663287145e-15	-2.55118423766645e-15	-1.799908026141707e-15	-1.4781622695475594e-15	-1.3235257202056854e-15	-1.3175825688897508e-15	-9.751254006613537e-16	-4.07842944502545e-17	1.0692285678785762e-15	1.8770582377777825e-15	2.603376788413796e-15	3.2587235255135457e-15	3.678592764008605e-15	3.0734806031536276e-15	2.092088883280531e-15	1.4439655139821037e-15	1.649417854060409e-15	1.996065285075961e-15	1.0308325262290494e-15	-4.763665743113865e-16	-2.4377949502229956e-15	-4.303031427551336e-15	-6.336196507220434e-15	-8.79652245035945e-15	-1.0621983038474008e-14	-1.104315689630472e-14	-1.0470945661292126e-14	-9.958086784485928e-15	-1.006058842097231e-14	-1.0127661415044977e-14	-9.81393637856149e-15	-8.62828222708421e-15	-8.363984106684557e-15	-8.421079553435762e-15	-8.11880209806077e-15	-6.7095117157838076e-15	-5.33111266093758e-15	-5.537235552695482e-15	-7.213112584565662e-15	-8.773775535410056e-15	-9.26294887846302e-15	-9.096749449300595e-15	-9.724632207624433e-15	-1.1684751619747981e-14	-1.4436627869417312e-14
131	6.914849199866731e-15	5.683653512039759e-15	4.62058186428057e-15	4.491954323177048e-15	4.017959027275212e-15	4.2788856624356794e-15	4.805713579794478e-15	4.8849166616456714e-15	3.977838238822151e-15	2.5892526867037194e-15	1.9301597411210726e-15	2.3695622489234385e-15	2.9946541164599984e-15	2.4177382119484005e-15	1.5473450955933176e-15	1.8368254921831524e-15	3.2490116680699323e-15	4.085340664897501e-15	3.4533027018715364e-15	2.022761997509754e-15	1.2686568396752056e-15	1.6833470809515252e-15	2.05577967053915e-15	1.5391774994437948e-15	3.5204789311499035e-16	-1.5911582645748889e-15	-3.4222648959231357e-15	-5.427680975491157e-15	-6.781057464160644e-15	-7.840983877142743e-15	-8.73973892354832e-15	-9.942367633501933e-15	-1.1200701413725931e-14	-1.2240633393152192e-14	-1.3075358730618614e-14	-1.3079477562229615e-14	-1.3627693915434445e-14	-1.444713507522932e-14	-1.495365122980976e-14	-1.484402116608041e-14	-1.4531095789271344e-14	-1.4745024775317956e-14	-1.548607049185147e-14	-1.6537173940496073e-14	-1.6598495655804922e-14	-1.6435694765307512e-14	-1.632970937651998e-14	-1.7844970617629903e-14	-2.140770256464146e-14
132	3.2198268874005983e-15	3.2842377810395513e-15	2.641889060522912e-15	2.350705563065479e-15	2.8415363454073353e-15	3.990848273669045e-15	4.106158419673614e-15	2.993734761273978e-15	1.7105820669846562e-15	1.8269740479748054e-15	2.926803257212758e-15	3.594632635980282e-15	3.21170543677798e-15	2.5456978591441572e-15	2.723244085309268e-15	3.837479875610612e-15	4.627535183401191e-15	4.17583945929552e-15	2.6829481867861447e-15	1.3574118278918467e-15	1.0171079704539524e-15	1.3941233909242995e-15	1.7315052124486533e-15	1.6866162246424173e-15	1.5107023122235834e-15	1.1187911803548126e-15	7.400900247838447e-16	3.0864628773639127e-16	2.1441161976919453e-16	5.235275509483849e-16	9.683906382065052e-16	9.044503938483679e-16	4.947856974900983e-16	-3.4765712126801447e-16	-9.622929815248543e-16	-1.6591938089594262e-15	-2.1565846694379863e-15	-2.6342366974872226e-15	-2.312995427645635e-15	-1.2850596367341968e-15	-2.1868161039416943e-16	8.617326478278038e-17	-6.697419124070738e-16	-2.053932765786196e-15	-2.9252198894816287e-15	-3.2088078848625518e-15	-3.819942756503659e-15	-5.445826201543769e-15	-7.683823016888693e-15
133	-5.453323492847333e-15	-4.698666982217312e-15	-4.582089951436282e-15	-5.1621112696396905e-15	-5.476342626181081e-15	-5.612371366742351e-15	-5.205002352622061e-15	-4.48041455449917e-15	-3.628680419843221e-15	-3.3555735945963284e-15	-3.785523981770073e-15	-4.907051529337487e-15	-5.964441775855876e-15	-6.902998264888452e-15	-7.862447578104612e-15	-8.824171525749569e-15	-9.214102263479289e-15	-8.44464962813389e-15	-7.22965916302946e-15	-6.426589109582815e-15	-6.497398985494292e-15	-7.009463569318213e-15	-7.309756321668924e-15	-7.709365349824288e-15	-8.254486334968937e-15	-8.820875714346593e-15	-8.826121877231353e-15	-7.871205082445388e-15	-6.6168220684973925e-15	-5.747170035807365e-15	-5.89287200369142e-15	-6.5463226178998414e-15	-6.9880053553743656e-15	-6.922437990173944e-15	-6.247717938477767e-15	-5.907095364417952e-15	-5.881299501512405e-15	-6.318882829689264e-15	-6.747143637977477e-15	-7.158861679953774e-15	-7.436994692543855e-15	-7.940391877393691e-15	-8.379273082980657e-15	-9.009188459987773e-15	-9.946909892069263e-15	-1.0501715405092726e-14	-1.0485626670041756e-14	-9.490292716353306e-15	-8.118764059832982e-15
134	-7.971512176717052e-15	-6.012255980670506e-15	-5.1347261677322265e-15	-5.216470954940294e-15	-4.939730532096681e-15	-4.497984893883616e-15	-4.023456518330958e-15	-4.033975398281356e-15	-4.018125987703181e-15	-3.720579517477712e-15	-2.9656265595242323e-15	-2.747422859196076e-15	-3.810408867403938e-15	-5.812164235697029e-15	-7.366319568516277e-15	-7.556063273862325e-15	-6.463945310460499e-15	-5.10060790501694e-15	-4.599520533193865e-15	-5.021942235107111e-15	-5.726897761375704e-15	-6.160183774273473e-15	-6.2891508143115744e-15	-6.481944407110129e-15	-6.95905192689986e-15	-7.64979849700446e-15	-8.437768311478718e-15	-8.81674972911469e-15	-8.652302017230952e-15	-7.621331931555922e-15	-6.265885582493711e-15	-5.1360232748873794e-15	-5.091413106029684e-15	-5.753317666008713e-15	-6.09398832040444e-15	-6.360105781812684e-15	-5.249412611506516e-15	-3.988283292173684e-15	-3.21986769586289e-15	-3.650230104954113e-15	-5.2217143856700034e-15	-7.424046304115218e-15	-9.088737086317933e-15	-9.472322540423086e-15	-9.02030326465293e-15	-7.969488406198789e-15	-6.937392670856313e-15	-5.828799700442576e-15	-4.55451813692071e-15
135	4.62597257815185e-15	4.5447805066843486e-15	4.5172035115707036e-15	4.523755899677879e-15	4.610032911256201e-15	4.2029539058832444e-15	3.5504900350595115e-15	3.1639180322275364e-15	3.633128418996147e-15	3.8896442584813984e-15	3.8489457400894256e-15	3.219496711408746e-15	2.7492455719894976e-15	2.9104899003746917e-15	3.2590711758322914e-15	3.1880363639869672e-15	2.9353268972214683e-15	2.8018478177436412e-15	3.176272181780145e-15	3.636754220296096e-15	3.900775202251469e-15	4.0919428003198526e-15	4.73551984358249e-15	4.987116996774849e-15	5.697276310334712e-15	5.922737118003053e-15	6.287213151185206e-15	7.052222202967069e-15	7.909450225443581e-15	8.464719483024987e-15	8.404420286800649e-15	7.922424249933597e-15	7.44186923998321e-15	7.317917250879386e-15	7.975688669003304e-15	7.306306027857241e-15	7.24008077434677e-15	6.9674194113337705e-15	7.177770708946474e-15	7.013095331437799e-15	6.5652311196738054e-15	5.853838396214745e-15	6.1797523791767564e-15	7.202813146421913e-15	8.271402282599392e-15	8.049644382861311e-15	7.559964258931428e-15	7.717595639151657e-15	9.079324984123696e-15
136	1.039437204818785e-15	1.319419788420824e-15	1.1949575831233084e-15	8.361091772455993e-16	3.2766738691734525e-16	-2.929167918772229e-16	-5.510996198446709e-16	-5.644888695763507e-16	-7.987057612068025e-16	-9.62227073141029e-16	-1.7295703799975951e-15	-1.4826684220267678e-15	-6.851793600651722e-16	-1.1973133088445805e-17	8.39579453410338e-17	1.4103470423640196e-16	9.71458389072256e-16	2.2802150961607657e-15	3.395433966736749e-15	3.687970196497268e-15	3.72566801972052e-15	4.070293722114478e-15	4.079535542004651e-15	4.4131563905094945e-15	3.3051747569256276e-15	2.6753553629502848e-15	2.247399951663285e-15	1.7562480318268753e-15	5.56876793380252e-16	-9.727609503733975e-16	-2.1364141649494975e-15	-2.565361116775781e-15	-2.7097035776999995e-15	-2.4121974197458997e-15	-3.6426444774363436e-15	-7.962331774326207e-16	-1.2637392447197184e-16	9.427130450540795e-16	9.036293529302053e-16	1.82933484385513e-15	3.230322210255741e-15	4.495300528541564e-15	4.321535842279826e-15	3.9776398665556255e-15	3.989386277102173e-15	4.814484908438538e-15	5.0496095686797384e-15	4.5749360934746326e-15	3.852886489315707e-15
137	3.0682559721380377e-15	2.504490207252085e-15	1.8623332931629293e-15	1.911766383436928e-15	1.3991198703227007e-15	1.4540318049767457e-15	1.842836038798432e-15	1.9794745016483e-15	1.3499254019740413e-15	5.523679665761401e-16	3.1100513031607525e-16	1.1408021746567592e-15	1.6531457363806048e-15	8.126889625173631e-16	-2.925458154835048e-16	-6.914633727261519e-17	1.52300573521369e-15	2.8991629061920393e-15	2.7321407466394262e-15	1.6143575495204638e-15	1.041547105313246e-15	1.341767668437466e-15	1.3553204379763263e-15	1.0693328776395117e-15	6.668515051141583e-17	-6.123350093759666e-16	-1.0210134849241177e-15	-1.778633136582375e-15	-2.559245539704264e-15	-3.66959117939516e-15	-5.070835804056778e-15	-6.6406096892099295e-15	-7.797583663153932e-15	-7.666780107567271e-15	-7.0897102153682156e-15	-5.812190570288644e-15	-6.131495908673477e-15	-6.6221319387637735e-15	-6.998124003108001e-15	-6.667928644662614e-15	-6.659866636883999e-15	-7.514008183782096e-15	-8.847443164126329e-15	-9.291875736804568e-15	-8.86350259614388e-15	-8.351582878710611e-15	-8.859039700895233e-15	-1.0090749284394549e-14	-1.1432242018859015e-14
138	1.219078044033404e-15	1.6285172119868095e-15	2.1827524053700655e-15	2.3251999554608604e-15	1.55957105796188e-15	5.606245914626764e-16	4.3240752092458434e-16	1.054719961636741e-15	1.5283868277536473e-15	1.3443564201862562e-15	4.649491408213862e-16	3.931791809451077e-16	1.063698087174803e-15	1.4321414928718576e-15	1.1017495638330999e-15	7.153850863951018e-16	1.1028040506174359e-15	1.8461424402664887e-15	2.069612565266428e-15	1.7195816014081015e-15	1.614569127348598e-15	2.2885599064168e-15	2.7338767587952397e-15	2.947224257677169e-15	2.038650663091104e-15	1.9014180801411868e-15	2.0706117537499126e-15	1.914209509244505e-15	8.309383098965239e-16	-2.567209568022655e-16	-7.96508283374578e-16	-6.167459842694779e-16	-5.860296195863592e-16	-4.876507612280371e-16	-1.1578200566592347e-15	-2.6444534991214573e-16	-2.6111170080031645e-16	-1.6266083552244413e-16	1.1248997165144045e-16	1.229144822494492e-15	2.3774788216906985e-15	2.6074153047676352e-15	1.811608520190125e-15	1.2407544315469281e-15	1.0736237818940578e-15	1.7040716432611896e-15	1.83412256725783e-15	2.0668675713499923e-15	2.4522033211071916e-15
139	3.866714440736769e-15	4.075553137085626e-15	4.7748385371641085e-15	5.303562905989397e-15	4.467046849871737e-15	3.6760122678747384e-15	3.990621082409211e-15	5.2625105881643675e-15	5.701321995298512e-15	4.8580289621304096e-15	2.9904481989812006e-15	2.246892836534245e-15	2.9005724920795226e-15	3.67363468458534e-15	3.641342739737262e-15	3.4855854667669423e-15	3.7049437834739446e-15	4.20939269811697e-15	4.0997762854204775e-15	3.7724594097699254e-15	3.905027365237654e-15	4.783402875771023e-15	4.857790665062084e-15	3.996188489989723e-15	2.8474577673417994e-15	3.0472302179080955e-15	4.2502581445531885e-15	4.7164232754950935e-15	3.847367112382205e-15	2.4005528469659623e-15	1.4074745951145295e-15	1.1119801828363923e-15	1.010390513091765e-15	1.2903322617570589e-15	1.258704375862389e-15	3.4450887650002583e-15	3.9676517106480076e-15	3.7002561353432955e-15	2.8812999164163166e-15	2.9380913104089567e-15	3.6401801014214705e-15	4.0248360231455395e-15	3.67050005266388e-15	2.995649159692124e-15	2.8773994817043733e-15	2.7273345054391593e-15	2.534506673192063e-15	2.4713154700112607e-15	2.7996757574825908e-15
140	3.2387425747938357e-15	3.616652061825257e-15	4.039857748519632e-15	4.121178621218584e-15	3.5519593148420598e-15	3.277407191290847e-15	3.5032572803735688e-15	4.115684150669037e-15	4.375216003109305e-15	4.785306291303686e-15	5.330037996363697e-15	5.9818023387622085e-15	6.1353493706962004e-15	5.401485892316395e-15	4.485676877736365e-15	4.3771009657817855e-15	4.9065045028554504e-15	4.9421569841963515e-15	3.936410794737077e-15	2.8690890094550648e-15	2.7999904548590182e-15	3.7878478083807366e-15	4.213914442948254e-15	3.86798347043991e-15	3.1256270439211736e-15	3.2170600459175555e-15	4.070027479583284e-15	4.699386926558941e-15	4.296140878915004e-15	3.701284302757501e-15	3.5200910694276003e-15	3.78719981584461e-15	4.156861197540894e-15	4.39469488701867e-15	4.3142779501844845e-15	4.861817374842004e-15	4.6678989874831876e-15	3.90452426434885e-15	3.1924324248831765e-15	3.048880161264057e-15	3.0290153806459707e-15	2.707006547995855e-15	2.0563826878359222e-15	1.7754075967342709e-15	2.27891567569617e-15	2.9375972583423957e-15	2.735099530425898e-15	1.992835908261382e-15	1.3625821464012015e-15
141	-1.3530907626610806e-15	4.069401500735021e-16	8.816002384997149e-16	2.324457138000358e-16	-1.0335150800028793e-15	-1.5418268964332145e-15	-1.2667054960543373e-15	-1.1133823472059455e-15	-1.442596629444105e-15	-1.67887078240244e-15	-1.3277103223048346e-15	2.180713084305967e-16	1.961042726744298e-15	2.8193914600750964e-15	2.7231864201169114e-15	2.499524577675508e-15	3.0486392608363128e-15	3.859660370942739e-15	4.370385801393682e-15	4.301729775590651e-15	4.280774096474648e-15	4.71421226816607e-15	4.549523059028569e-15	3.903679621979486e-15	1.9843242827736916e-15	5.399592363008712e-16	-4.3553736812120755e-16	-1.5287836958929328e-15	-2.9763742245728373e-15	-4.158199474337014e-15	-4.52005568714479e-15	-4.2043981104043415e-15	-4.325269581250034e-15	-4.6586142124021574e-15	-5.168426849700797e-15	-3.667696115561479e-15	-2.3010257272896303e-15	-8.218388296055006e-16	2.0836750397231668e-16	1.5818193231910036e-15	2.8800492983689154e-15	3.252602731838639e-15	2.7041198675612557e-15	2.324821291755639e-15	2.7143256399538343e-15	3.0729647540195765e-15	2.4920946380877757e-15	1.1233628361165897e-15	-2.8950527664763324e-17
142	6.520610447147675e-15	5.858468321500158e-15	3.5149356164678188e-15	2.4445740224769643e-15	2.074356487566283e-15	3.091150909893723e-15	3.688827149775789e-15	2.9059957774590947e-15	1.52446707720907e-15	1.1301246424138302e-15	1.980595846907652e-15	3.4274959883802123e-15	4.399090346614437e-15	3.739643173440487e-15	2.8765152524284808e-15	3.1123120160090366e-15	4.63871364876632e-15	6.155333606620872e-15	6.991861563874557e-15	7.0768635883562905e-15	6.952556485637538e-15	6.643793553721069e-15	5.295055744092986e-15	4.3686528608214235e-15	2.705670619486385e-15	1.3750511766961996e-15	-5.003762034383922e-16	-3.481938152319514e-15	-6.2149246102335284e-15	-7.544868216723358e-15	-7.734180609671688e-15	-8.250688240443911e-15	-1.0110675345552731e-14	-1.1969484611280231e-14	-1.2376628371709046e-14	-9.64870495318968e-15	-7.388632222300194e-15	-6.570951889118122e-15	-7.194124870669072e-15	-7.37859334794239e-15	-6.939056501470347e-15	-7.169852950085543e-15	-8.46222803226174e-15	-9.277032959369412e-15	-8.80622573078148e-15	-7.446912074334284e-15	-7.257462462795712e-15	-8.790208537517682e-15	-1.1229780777882154e-14
143	1.4962983613851173e-16	8.967457757540938e-16	1.4132242015662598e-15	1.1320907224115031e-15	4.815857049018927e-17	-4.2277016489906153e-16	8.062257530303332e-17	9.085661228992516e-16	1.2551560724926545e-15	1.6639108438437515e-15	2.670964523767705e-15	4.49778082484249e-15	5.427760814028117e-15	4.630980573268442e-15	3.1142969032554557e-15	2.531387069765964e-15	3.0201530785153794e-15	3.1420286056487724e-15	1.9717074362747092e-15	2.840561991532353e-16	-3.9444239287870936e-16	3.527507169325864e-16	9.509533605121443e-16	1.3973184484513233e-15	5.925168740448089e-16	1.6605745073977963e-16	5.406010815325872e-16	1.4292712175582949e-15	1.9360796773962145e-15	1.7724668459868322e-15	1.4721843652672552e-15	1.752379721770994e-15	2.4595654478226606e-15	3.1441646850162254e-15	2.597196526986201e-15	2.719052549725514e-15	1.9461634991926666e-15	1.155724398533648e-15	-9.14423174615521e-17	-8.49961540031786e-16	-1.0059815126762622e-15	-5.997219059012692e-16	-5.750627009063453e-16	-5.243462352820352e-16	-8.815909324574647e-16	-9.266136548134443e-16	-1.582048001567484e-15	-2.4900146659932307e-15	-3.2795205752967734e-15
144	6.030711163418426e-15	6.271594604527798e-15	6.244773954743721e-15	5.850830953716046e-15	5.634900512827525e-15	5.654291696428637e-15	5.409857328057706e-15	4.778110599942396e-15	3.96157483157528e-15	3.4584386517329658e-15	3.3942893930727886e-15	3.0795014357119314e-15	2.8635252537496356e-15	2.7573220665920586e-15	2.868489278806976e-15	3.0166990214739835e-15	3.2840673549499146e-15	3.749946441413497e-15	4.214201163764905e-15	4.240210683775256e-15	3.618823628036987e-15	2.833497663420335e-15	2.605468005579497e-15	3.05299423189089e-15	3.7042338635200574e-15	3.9715081703843205e-15	4.097286938111594e-15	4.632893442314937e-15	5.350665418134605e-15	6.024246996580626e-15	5.940394625556795e-15	5.096309867433847e-15	4.248137892160498e-15	3.603295063983455e-15	3.8836038726278625e-15	3.58549814278394e-15	3.69806049828293e-15	3.3719983971010074e-15	3.1016977603749964e-15	2.4796576547030224e-15	1.9877724765698935e-15	1.5828335577005476e-15	1.5581460658051813e-15	1.4277949275545765e-15	9.79809489309569e-16	3.181921276775052e-16	4.817107372059719e-16	1.5387600706031983e-15	2.9516289431277865e-15
145	2.167831423684314e-15	2.2483186650027126e-15	2.052536374383243e-15	2.5552608699731995e-15	3.857490735604456e-15	4.6257801474797905e-15	4.241881912376326e-15	3.3393543898996014e-15	3.13594899239158e-15	3.5162019791977524e-15	3.7488559990156174e-15	3.045882407261916e-15	2.1447783815707345e-15	2.0347627775096456e-15	2.5061815746158817e-15	2.8786176904665527e-15	3.1071784199793784e-15	3.56942351098889e-15	4.669390296332711e-15	5.650419702401652e-15	5.9036794756274235e-15	5.742890017935034e-15	5.864957400879616e-15	5.686948472587057e-15	6.1918911190690206e-15	6.309115493824434e-15	6.614611804228382e-15	6.928259569712151e-15	7.213228916355692e-15	7.448140982881349e-15	7.954422203586409e-15	8.677737164372196e-15	9.156254834231192e-15	9.23610165454885e-15	9.608079577423492e-15	9.543119030218374e-15	1.0773293304894139e-14	1.2275174067598651e-14	1.3710177785740543e-14	1.4277637609370673e-14	1.4217451090978457e-14	1.4352680764287926e-14	1.5224727038582478e-14	1.6026573673970585e-14	1.649350900371454e-14	1.5293595692030163e-14	1.4438963991289827e-14	1.4553986466300326e-14	1.633118909277399e-14
146	5.121826594131837e-16	1.0758068129508159e-15	1.2685574128012973e-15	6.93904240322872e-16	-2.282530324814108e-16	-7.996340653484564e-16	-8.59821972506259e-16	-9.552928756799731e-16	-1.1126960292785865e-15	-9.64986804596058e-16	-5.820118219461037e-16	4.111849305597172e-16	1.2287876816434448e-15	1.3132824268895673e-15	9.349578863994247e-16	7.142176912056815e-16	9.504737206751973e-16	1.2026876095224874e-15	1.2844948673269129e-15	1.423124234215265e-15	2.0838272429374102e-15	2.9932681252726593e-15	3.104261925922975e-15	2.9777372953375617e-15	1.8036769219127904e-15	1.4497557998895771e-15	1.4806742833813429e-15	1.5559883688418952e-15	8.323026366186674e-16	7.679924652699794e-17	-5.5219867071789855e-16	-7.134716655825088e-16	-1.1176816275087494e-15	-1.3871314849021805e-15	-2.3365082013671106e-15	-1.5883739762304661e-15	-1.3785966410030966e-15	-1.1429326694255769e-15	-1.4141480552921261e-15	-1.2993188385385427e-15	-9.050032047662068e-16	-4.1952461798538396e-16	-4.672110561254519e-16	-1.3660934650105142e-16	-1.7906451112423217e-16	5.972020244865571e-16	6.483395261916683e-16	6.068571397981418e-16	3.6369223820897197e-16
147	4.912846465036291e-15	5.477974060530863e-15	5.8637595870849504e-15	5.079042773418245e-15	3.819005796044048e-15	2.459304430277443e-15	1.8227367159843966e-15	1.926003280124379e-15	2.3847077014526488e-15	2.6315813605433538e-15	2.3163740891786608e-15	1.2510883838394449e-15	-4.3936168074254284e-16	-1.4633833912769709e-15	-1.1936559501908816e-15	7.232321243553173e-17	1.4115014740844607e-15	2.222215886770469e-15	2.5511841174522883e-15	3.098900731800274e-15	4.407622264707906e-15	5.596711382999918e-15	6.290970551795983e-15	6.661887368265391e-15	6.014896149951871e-15	5.865664030989788e-15	6.1995955062612545e-15	7.32013483961854e-15	8.053238936628696e-15	8.139413895544022e-15	7.266108225415658e-15	6.28953448572538e-15	5.8433147920282464e-15	5.9479783730614725e-15	6.144866580086838e-15	5.742952064748e-15	5.336857296031177e-15	5.713170967053664e-15	6.157789401369139e-15	5.859960933435204e-15	4.830855551534239e-15	4.061951272651795e-15	4.496185372581282e-15	6.633391806648449e-15	7.056172904076016e-15	6.838967102980689e-15	5.6239559674877856e-15	5.940501547607383e-15	8.107311814140151e-15
148	-1.6411502360519784e-15	-9.907664323051606e-16	-5.414533461387951e-16	-3.1384872255680064e-16	-4.718128285042474e-16	-1.1467892529518441e-15	-1.7398460421211464e-15	-1.9517802551994358e-15	-1.0051897248692563e-15	-9.384903273007265e-17	2.25811430202125e-16	2.1962865375901284e-16	4.181864420433443e-16	1.018917836155816e-15	1.6948150694912475e-15	1.741121217714777e-15	1.1483287898239098e-15	-1.211993412412784e-16	-1.0821497455699067e-15	-1.209311577930096e-15	-3.4795400936808853e-16	4.656318212167934e-16	3.6822028731271e-16	-1.9462030179748013e-16	-4.137868904592968e-16	7.118902884206483e-16	2.1795398844019704e-15	3.0053607701993446e-15	2.438397560301559e-15	1.797408379963272e-15	1.4267698014058102e-15	1.2231944261194148e-15	3.324084135087842e-16	-5.038746186847413e-16	-8.297047537190438e-16	-3.0709266218146555e-16	2.4633253245545097e-17	-3.5815281422826783e-16	-1.133442490826002e-15	-1.354134874234134e-15	-9.770940522424073e-16	-5.488076913967775e-16	-9.95551325401356e-16	-1.4216132504931002e-15	-2.106292375968468e-15	-2.050774108641888e-15	-2.582626309005894e-15	-3.0000183301612275e-15	-2.8708584621650285e-15
149	4.650076979325317e-15	4.628663270361245e-15	4.004917051847551e-15	2.6870024176579706e-15	1.7572229076589504e-15	1.6680862989961034e-15	2.191325166668738e-15	2.5436328149068566e-15	2.404045436213573e-15	2.2075107670311753e-15	2.164838342634603e-15	1.6601368168203829e-15	8.470786301112347e-16	-4.912046483796277e-17	-4.549130850321379e-16	-3.157862540567926e-16	1.6711930421882937e-16	7.567736355944751e-16	1.267067775453846e-15	1.6868671080793521e-15	1.8823436196218e-15	1.7439678533031107e-15	1.665961193314032e-15	1.4644261916522513e-15	1.1665344432271862e-15	8.024876459224808e-16	5.535418873755379e-16	8.165650175032431e-16	1.201541610631875e-15	1.5836631668062024e-15	1.383003256344095e-15	6.964057681512777e-16	1.220012512064117e-16	-4.066531543574077e-16	-1.7533030162058314e-16	-6.813325540365801e-16	-5.717886784037525e-16	-6.986575128537249e-16	-8.010712662340361e-16	-1.4479411555932853e-15	-2.0546610531200967e-15	-2.242368137383031e-15	-1.6545226108303321e-15	-1.0537529321595606e-15	-1.2899719220838043e-15	-1.8462337041647905e-15	-2.206240256224921e-15	-1.763018742202641e-15	-9.230277499051134e-16
150	1.432710417731041e-16	9.92274375233834e-16	1.5211662220133731e-15	1.357139697105044e-15	8.522457275895379e-16	5.748868348845169e-16	4.879764351269847e-16	2.288262924675503e-16	1.9843343214600323e-16	5.444157579380972e-16	1.3063650778893219e-15	1.8110167180233585e-15	1.9358066672561603e-15	1.6782326404200017e-15	1.5568601582310344e-15	1.7089090298014938e-15	1.906539086932989e-15	1.5348451451291436e-15	9.410378434789494e-16	6.614782300197885e-16	1.0056464053837354e-15	1.3345506425095756e-15	1.1345561593590802e-15	9.511304590318782e-16	1.2712918798161665e-15	2.482803089332441e-15	3.713472051151567e-15	4.434888761060005e-15	4.2612711104698334e-15	4.415042205389764e-15	4.62080995640267e-15	4.255757248184298e-15	2.9383477133164254e-15	1.4329937433894854e-15	9.64352207308635e-16	1.1213671090733314e-15	1.520436572583593e-15	1.1705879253640072e-15	8.037817802118961e-16	9.247025503225537e-16	1.4739202838214807e-15	1.6751964877393827e-15	1.0223455698120083e-15	3.593551367645425e-16	-3.346650531983792e-16	-4.885327516361509e-18	4.8543690937012154e-17	3.013364228909919e-16	6.752269717610772e-16
151	3.608522454323439e-15	5.123789522647788e-15	5.465106303126473e-15	5.380467429983777e-15	6.35899157663828e-15	7.319831574362369e-15	7.128872641023081e-15	5.950640778434433e-15	4.855409021691983e-15	5.20047500836013e-15	5.965194078926232e-15	5.589514211612461e-15	4.028316799480388e-15	3.3052234660917388e-15	4.289337115290939e-15	6.02546019023315e-15	7.07523608270136e-15	6.8628978650749796e-15	6.7233563845584465e-15	7.56248220809407e-15	9.315165040352755e-15	1.1647232272344518e-14	1.4097525849832904e-14	1.5769803520776418e-14	1.786252255663336e-14	1.9468858534915298e-14	2.090074232736252e-14	2.1836897212036372e-14	2.2581039529238756e-14	2.3025072023995724e-14	2.343809965194912e-14	2.3546359085164537e-14	2.373731916077123e-14	2.437989276897105e-14	2.6544813972706893e-14	2.8827098948635045e-14	3.0874471095650535e-14	3.1810973157313746e-14	3.2260386573605035e-14	3.3238014674975445e-14	3.4989487559190984e-14	3.738163742237163e-14	3.9220832442066296e-14	3.9681261713662103e-14	3.976611437612637e-14	3.819831350154206e-14	3.790878919877421e-14	3.902700310860218e-14	4.228540961659703e-14
152	2.7731493203024696e-15	3.911282613492831e-15	4.744239414939793e-15	4.798637823461783e-15	3.586099164049817e-15	2.6816285857405278e-15	2.7914317646253248e-15	3.0891680989033867e-15	2.2442632193477127e-15	1.0263551880517595e-15	5.722855489119851e-16	1.7584033705653955e-15	3.568646462967421e-15	4.1453012366445016e-15	3.6313952031834536e-15	3.4462225614300263e-15	4.344029793842138e-15	5.302719307146719e-15	5.5219715557757325e-15	5.40710335515175e-15	5.804999628663302e-15	6.7539907293552464e-15	6.737693455993269e-15	6.331855147005126e-15	5.261049702894964e-15	5.4217478759469776e-15	5.768024982337704e-15	5.133487962459421e-15	3.3186298815637322e-15	1.760359709984784e-15	1.0659419250332692e-15	8.688118433852783e-16	1.6892790800244397e-16	-6.56065482010422e-16	-1.15157967803662e-15	3.594418676024905e-16	1.8608304153168987e-15	2.741835038081192e-15	3.0689839905181654e-15	3.7860792770776075e-15	5.0462285701068846e-15	6.144014376114044e-15	6.591003388796125e-15	6.649097113939651e-15	6.720703273725371e-15	7.023500047031166e-15	7.091778360373772e-15	7.395933015564337e-15	7.713955537290088e-15
153	3.3909696954993644e-16	1.6593135556523733e-15	2.2719571668461357e-15	1.501991632471476e-15	-3.114142504294184e-16	-1.8242051688555614e-15	-2.5216306807114427e-15	-2.312029300521915e-15	-2.489174228353497e-15	-2.7740749658307897e-15	-2.846973351674406e-15	-1.6753846628711194e-15	-3.298869270364057e-17	8.563506311249606e-16	2.288498746704086e-16	-8.115200497029788e-16	-9.423492277284547e-16	-6.489607266922434e-17	7.287167125086543e-16	1.093486452092305e-15	1.766707977289623e-15	2.5495678898039705e-15	2.6153894028990613e-15	2.617637532196635e-15	1.0145435972243168e-15	1.010353518241014e-15	2.3376985788751163e-15	3.663231586795816e-15	3.3868767932815538e-15	2.263650965987227e-15	1.1462102012078526e-15	5.998519323368741e-16	-2.3524698883673725e-16	-1.0293825724830157e-15	-2.1405701699246204e-15	-1.2689188237105774e-15	-8.296205591209817e-16	-1.0667788936740216e-15	-1.8115653203788055e-15	-1.4250321616210565e-15	1.954629063345925e-16	1.6727377645375043e-15	1.4779416403161049e-15	1.0766014894181095e-15	4.2601821904235274e-17	1.1131874414934412e-15	1.7834963662399392e-15	1.978949967779091e-15	1.8690814185778953e-15
154	2.2949501025907966e-15	2.8189941741392057e-15	1.6028743207653721e-15	3.032404746952984e-16	-1.1546017422272866e-15	-3.740447246591924e-16	1.3432148655278242e-15	1.5832379182894879e-15	1.803432597015549e-16	-1.3638333873137496e-15	-1.302149118481178e-15	2.240832723319847e-16	1.3077704495161414e-15	7.861815738090421e-16	2.1763328940317407e-16	1.0618813180811224e-15	2.8808061598440484e-15	3.521165337895053e-15	3.229320980342952e-15	2.7672792999870284e-15	3.0021806732166723e-15	3.306881204432639e-15	2.4979246476087943e-15	1.7269597843388742e-15	1.0089974105328993e-17	-2.224416285765175e-15	-5.433482531002634e-15	-9.216565012538008e-15	-1.184075557246663e-14	-1.2711898134033787e-14	-1.2732445795064906e-14	-1.3074219113541312e-14	-1.4066717378872684e-14	-1.4480982074622514e-14	-1.4482147571077437e-14	-1.3019729797332223e-14	-1.2891354265816533e-14	-1.3259134115528823e-14	-1.3708353722423233e-14	-1.3098895545366737e-14	-1.2289560075383699e-14	-1.2360000885532544e-14	-1.3639885354496428e-14	-1.45595476732131e-14	-1.465853511883859e-14	-1.3722586045790678e-14	-1.4021661098340509e-14	-1.579525817334216e-14	-1.8704723737885676e-14
155	9.900173854516913e-15	9.841997594234242e-15	1.0238032385623029e-14	1.0449272033942698e-14	9.855863026134295e-15	9.052821529359041e-15	8.670928463695934e-15	9.104069535804642e-15	9.604984751310681e-15	9.791632449953261e-15	9.611461582375511e-15	9.554027358584152e-15	9.942142796116571e-15	1.015870865309738e-14	9.784300480005701e-15	8.989509659648456e-15	8.332703086186912e-15	8.286367483566567e-15	8.632069461138672e-15	9.042409646646972e-15	9.295468292764084e-15	9.25115991964214e-15	8.861895834866974e-15	9.220179373696279e-15	9.597181377286138e-15	1.0404051856815658e-14	1.0899050443566199e-14	1.0818051736569047e-14	1.0306174834345704e-14	1.0051711984316128e-14	9.918513550399378e-15	9.343207137744517e-15	8.238647025271164e-15	7.293338487597104e-15	7.283364228854276e-15	7.959085374143022e-15	8.16856694863141e-15	7.396879544343238e-15	6.786930892710654e-15	7.151504791963158e-15	7.881608241989896e-15	8.163161621357346e-15	7.462312537726573e-15	7.049022558542093e-15	6.9066105178811144e-15	7.678687661440128e-15	7.7397617399725e-15	7.604390185392728e-15	7.726292982398409e-15
156	-3.555601448292922e-15	-2.884030862695358e-15	-1.9780037015942026e-15	-1.7756373452155518e-15	-2.4638165126954167e-15	-3.5184246236013027e-15	-4.0237910598073906e-15	-4.027784476927073e-15	-3.635520741120238e-15	-3.1406025943004706e-15	-2.906367816771952e-15	-2.4104800321378873e-15	-2.0707985312555273e-15	-2.1910835877720216e-15	-2.6627736487576934e-15	-3.1413746043674254e-15	-3.221202283978391e-15	-3.2606426275249706e-15	-3.3578751037687488e-15	-3.3217000538939996e-15	-2.743781847199036e-15	-1.9881390433758847e-15	-2.0448633078572677e-15	-2.323396406110748e-15	-3.088937884516293e-15	-2.5159077676882103e-15	-1.340475622175384e-15	-2.22257262159833e-16	-1.938081022914777e-16	-3.564233114287709e-16	-5.367207780770154e-16	-6.443422974247809e-16	-1.4495211290663186e-15	-2.2617534688540433e-15	-3.023348461558771e-15	-2.2076355931155246e-15	-1.751813075135475e-15	-1.874150530710382e-15	-2.7038224999028776e-15	-3.1918953785418803e-15	-3.241872640501932e-15	-3.1751588665762537e-15	-3.604381653825815e-15	-3.724321192210375e-15	-4.012385168305801e-15	-3.3713377345463932e-15	-3.2289560434945207e-15	-2.8683547191679384e-15	-2.4042210825516582e-15
157	1.6917614540638941e-15	1.7175288547708092e-15	1.0386704079382283e-15	1.2554838273012794e-16	-5.452862113539264e-16	-3.401204878185166e-16	4.525249628268058e-16	1.200763651137562e-15	1.7825503113466283e-15	2.569104212105142e-15	3.4838127138657375e-15	4.2110428666152615e-15	3.830271024073159e-15	2.70365548307772e-15	1.9173763218953483e-15	2.088050009214468e-15	2.3545502560917274e-15	1.6289984075214554e-15	8.033844373001724e-17	-1.0520376718431765e-15	-1.1293719977613172e-15	-5.699445259179481e-16	-7.152843588914276e-16	-7.326816156241592e-16	-6.90188281526083e-16	-8.542208931945413e-17	5.695011761965142e-16	8.234659979760973e-16	6.193091613023985e-16	3.808345033073485e-16	2.9537675493639003e-16	3.4837786209423534e-16	4.658434480493742e-16	7.976999406618695e-16	8.134992934223803e-16	1.4911569045195606e-15	1.4508593520758936e-15	7.771499104737346e-16	-5.668436146504641e-17	-3.4040907871491074e-16	1.436542821014997e-17	3.647681380069846e-16	4.3705434350146316e-17	-5.830771413925995e-16	-1.2019178204013687e-15	-1.353823210751183e-15	-1.5932865789646454e-15	-2.1171051079139815e-15	-2.7001143889205208e-15
158	4.860568054535341e-15	4.619142542910783e-15	5.3455318575830544e-15	6.061354754768261e-15	5.100591155610457e-15	4.552870142812983e-15	5.006843602104026e-15	5.870149812645466e-15	5.6119874784105435e-15	5.0578233022683885e-15	4.816789972173751e-15	5.62835618748432e-15	6.323755547054584e-15	5.809207587881662e-15	4.951415432982766e-15	5.300885411984041e-15	6.455999953587961e-15	6.972972363142347e-15	6.017243763049989e-15	4.900577261922453e-15	4.7899989734663175e-15	5.516261372324791e-15	5.165966608810497e-15	4.7837537655461424e-15	3.819866847655892e-15	4.128924999851092e-15	5.015218815780011e-15	5.323468123761266e-15	4.7538578098936e-15	3.8707349798215356e-15	2.9747566537593e-15	2.2258374945344592e-15	1.7572823861233129e-15	2.198392866685724e-15	2.4837721377810034e-15	4.377628938805984e-15	4.301913597831823e-15	3.477935051480786e-15	2.2991806120936916e-15	1.808803680178622e-15	1.445799493761173e-15	8.850908471368471e-16	-1.8051150969800854e-17	-8.317140090872954e-17	2.2365475164103123e-16	6.443831224295311e-16	7.782694404232586e-17	-7.518069728607261e-16	-1.3713201438287728e-15
159	6.434907330649176e-15	6.4580843640679855e-15	7.031368667125396e-15	7.774106531531744e-15	7.156562196533954e-15	6.1699274531361174e-15	6.1075536976677546e-15	6.99552111310756e-15	7.493116490450244e-15	6.724828841065353e-15	5.1255132049019684e-15	4.591264474926979e-15	5.344358683172155e-15	6.013268573826493e-15	5.9751353747751584e-15	5.653024327880702e-15	5.499602747210643e-15	5.738313049920968e-15	5.876946234170608e-15	6.234914509875267e-15	7.144679575765691e-15	8.065563055855357e-15	7.571486749383862e-15	7.176810468321227e-15	6.6541062677362684e-15	7.910346194918371e-15	9.285053066564894e-15	8.975984723338977e-15	7.503206494726013e-15	5.486606413910736e-15	4.280843049708757e-15	3.648328281346814e-15	3.1213196367523366e-15	3.5521980076236027e-15	4.021743251344523e-15	7.217992240152829e-15	8.0143711933812e-15	7.784905295538217e-15	7.346104554661787e-15	8.550270625567295e-15	1.0426074735490515e-14	1.1246934711952783e-14	1.064844097862847e-14	1.0747490354689113e-14	1.1748850262944541e-14	1.3470418985890488e-14	1.3802341750173685e-14	1.3536929686974159e-14	1.3940432145841319e-14
160	-1.7039826904933383e-15	-1.1954132361529323e-15	-2.110209880115231e-15	-4.0321492980814745e-15	-5.478020713937913e-15	-5.320418448334678e-15	-4.569378986824694e-15	-4.342307071744025e-15	-4.511048140087692e-15	-3.6774034424935904e-15	-1.096783010814145e-15	1.6269141239614237e-15	3.422489153704344e-15	3.58113523993332e-15	3.0471330941333784e-15	2.6134711762387045e-15	2.490495636041358e-15	2.338170519836311e-15	1.9043030311433727e-15	1.5298075105893702e-15	1.535067355919883e-15	1.9817430294089215e-15	1.9500433995425548e-15	1.4328963950936425e-15	2.975634367040587e-16	9.30976594759172e-17	1.3223043110177182e-15	3.2121046245437783e-15	3.987549893874381e-15	3.2842640432550475e-15	1.9998174729452306e-15	1.5624237701271533e-15	2.3148611942817616e-15	3.0984072644418473e-15	4.281706514372525e-15	4.15719841984622e-15	4.806278227012895e-15	4.887302324742505e-15	4.730564125018855e-15	4.1078831327272454e-15	3.96593660000513e-15	4.514562988139775e-15	5.701753044578813e-15	6.782963325535162e-15	7.222440737162413e-15	7.126621251727258e-15	6.537207644009424e-15	6.07239055388621e-15	5.9114377537406475e-15
161	2.1166631822454995e-15	1.043423358585687e-15	-5.615584732782675e-16	-5.310379738258514e-16	1.3895608544179842e-15	2.9671568047059052e-15	2.6603522389336008e-15	1.4013471484097691e-15	8.493721681290902e-16	1.73783916660321e-15	3.626601393754454e-15	5.0446149435442594e-15	6.0049917139852396e-15	6.445067462594409e-15	6.024622302642012e-15	4.4543897184543085e-15	2.675205235068361e-15	1.0229802673442758e-15	5.910323044368927e-16	1.0921689572148946e-15	2.2389771349566044e-15	4.12594694990669e-15	6.191971006930888e-15	7.687195494705257e-15	8.613870439810802e-15	9.18382393657776e-15	1.027589076515758e-14	1.1620710895706536e-14	1.2107000151426502e-14	1.1485526869254641e-14	1.0638983611953129e-14	1.0847601527278315e-14	1.2408709468551276e-14	1.4127633357750565e-14	1.595078747781871e-14	1.5107426517905667e-14	1.4755680464436888e-14	1.4266244155921308e-14	1.472522059652773e-14	1.5480383063803125e-14	1.6331406399558276e-14	1.7025577269095565e-14	1.766008855300132e-14	1.7971401097525604e-14	1.852439370548861e-14	1.8421362928130912e-14	1.8641132341380943e-14	1.9075846174917318e-14	1.9909982143404197e-14
162	5.323681397811348e-15	5.344574163686029e-15	4.906247052171416e-15	3.937612061166736e-15	3.1444033295069124e-15	2.9018769799327984e-15	2.702786403428487e-15	2.251386574616176e-15	1.9131028122693826e-15	2.2901895038279353e-15	3.797986219593789e-15	5.282600910441756e-15	6.327408784653386e-15	6.615486593748156e-15	6.537374054585525e-15	6.406401522582461e-15	6.406128937135437e-15	6.228262106730415e-15	6.051952398633905e-15	6.1454144931358915e-15	6.5833990770392e-15	7.053844477234025e-15	7.016628914480856e-15	6.376069711871225e-15	6.352761553248562e-15	7.185658278651003e-15	8.875532879176059e-15	1.0301523158151779e-14	1.026380446523836e-14	9.549426280197378e-15	9.21947071517769e-15	9.772819417611269e-15	1.0531875204373172e-14	1.0281023476118478e-14	9.851392091886995e-15	8.855274160125623e-15	9.479217255012914e-15	1.0174421974334652e-14	1.0640669561913558e-14	1.0157641431789403e-14	9.761600454890147e-15	1.0069464985946981e-14	1.1328679486943833e-14	1.2533743025791737e-14	1.303715461566284e-14	1.2777220957615683e-14	1.260749546498468e-14	1.2896860848831013e-14	1.327112426415202e-14
163	-7.580320469471635e-16	-8.885876878970975e-16	-1.314688880745119e-15	-1.7691702204907676e-15	-2.2358256935444553e-15	-2.3996270015186208e-15	-2.4677475311400057e-15	-2.2795586796431274e-15	-2.4130367424754038e-15	-1.812492249953657e-15	-5.64707855219056e-16	7.350322555214669e-16	1.6384095451407172e-15	1.6633377352717726e-15	8.668928043035845e-16	-2.9006003165150186e-17	-2.1758582420351176e-16	-1.589928012437985e-16	-2.0972450159843568e-16	-3.042213339874888e-16	2.35287232852598e-16	1.790810486601113e-15	3.2712685440498106e-15	4.884038002659701e-15	4.611219507908594e-15	4.949662258341585e-15	6.040597035043027e-15	7.374999250663325e-15	7.640436402169861e-15	7.404661426533987e-15	7.350590082577855e-15	8.04382675945096e-15	9.134676454422915e-15	9.520338827216477e-15	1.0485965578989492e-14	1.0204908527761915e-14	1.0603452076267691e-14	1.0267739481946364e-14	9.816520047157063e-15	9.380982557628403e-15	9.592839146105607e-15	1.0291827492703654e-14	1.1019722252664757e-14	1.167707136812023e-14	1.2053223233209145e-14	1.2601165049834512e-14	1.2688712664986629e-14	1.2833886587787258e-14	1.3384848562463038e-14
164	-4.066473723777151e-16	1.310000122908498e-16	-6.78295322207003e-16	-2.21206013135272e-15	-3.149906397252263e-15	-2.8582600446809677e-15	-2.3175766415780806e-15	-2.1794341001375557e-15	-2.584530274798376e-15	-2.00097988920801e-15	1.5777257776218527e-16	2.3725280607586123e-15	3.6130072076299514e-15	3.3369381532510197e-15	2.2945289397150406e-15	1.2295318708363933e-15	7.027098889487038e-16	1.7428372407380114e-16	-4.3788636291185384e-17	3.738662145659323e-16	1.3738720972266175e-15	2.7478633749804972e-15	3.537053918310106e-15	3.8507929439216775e-15	4.027176943683184e-15	5.291747324503313e-15	7.465093439952792e-15	9.170489222830615e-15	9.040086746103406e-15	7.535662212002486e-15	6.3155520330962486e-15	6.582565429908212e-15	8.281705862933131e-15	9.658194618723481e-15	1.1217608942218829e-14	1.081344614255665e-14	1.0840369501652107e-14	1.024256260838227e-14	1.0056848825958708e-14	1.0221762543433485e-14	1.104687301593554e-14	1.1805047395996813e-14	1.2361897100614388e-14	1.2500635244649715e-14	1.2989584448756625e-14	1.295242039539562e-14	1.2743393630627768e-14	1.2388250396264085e-14	1.2630442972664554e-14
165	2.0695660331905536e-15	2.4553060708018625e-15	1.6927391821290876e-15	1.3028145459801969e-15	1.8843605963795836e-15	2.5418850098463493e-15	2.3501067693930863e-15	1.8293743520223885e-15	2.364194563210795e-15	3.7057372450674246e-15	5.133948221670427e-15	5.390527955098233e-15	5.136551535292166e-15	5.251116925262478e-15	5.416874542444838e-15	5.2122330392234786e-15	5.1557697685201086e-15	5.417448745106529e-15	6.426730780508918e-15	7.332629599902914e-15	8.101889518322882e-15	9.023215068634528e-15	1.0243619349341e-14	1.1837651310521939e-14	1.3260704964431736e-14	1.5132203017431663e-14	1.7542321797474306e-14	1.9712678691208167e-14	1.9685765494877315e-14	1.8414332583476415e-14	1.716387840388473e-14	1.721516949148893e-14	1.818096953750431e-14	1.9134076886933754e-14	2.1158754949879582e-14	2.096910277987999e-14	2.1520450479264927e-14	2.0396368454528045e-14	1.9062723837875277e-14	1.8299361629164528e-14	1.8614614451443227e-14	1.9595493244345557e-14	2.0142222802765804e-14	2.0738664871986065e-14	2.089006641548944e-14	2.1549561685785393e-14	2.1037256366861218e-14	2.080438768011069e-14	2.1779061992933452e-14
166	1.469566192842301e-15	1.6392028026382145e-15	1.3749733109755396e-15	5.035954611670278e-16	-1.768079912135327e-16	-6.291764724724675e-16	-6.283924377501572e-16	-2.505934224598098e-16	5.071642185225968e-16	9.449976306270553e-16	7.291646922174277e-16	-5.082200772578703e-16	-2.1522722904736488e-15	-3.6106216481283454e-15	-4.290708306028638e-15	-4.0028318525886984e-15	-2.9197059474902026e-15	-1.4862080153895073e-15	-5.255894127188082e-16	-1.6658518497753991e-16	-5.275073081399645e-17	6.454277737864902e-17	5.862997114441102e-16	7.998090059122616e-16	3.419413933701444e-16	-5.341311912840292e-16	-9.479384325998418e-16	-3.997636465855397e-16	4.034921084227734e-17	-5.756415503990848e-17	-9.495079640008127e-16	-1.6939714719724646e-15	-1.831134952339014e-15	-2.1670207107927004e-15	-2.6487851345551715e-15	-3.78895150541357e-15	-3.4428730474081617e-15	-2.178287909160036e-15	-1.0934511332148356e-15	-1.5826872415813884e-15	-2.8553995688579056e-15	-3.481792326389537e-15	-2.7299405104950617e-15	-1.6991150096369782e-15	-2.5835746883928066e-15	-3.795893651105346e-15	-4.964234662732092e-15	-4.551375654157481e-15	-3.3603938637264944e-15
167	-3.170645822901813e-15	-3.4789020182480597e-15	-3.958686917254771e-15	-4.024379905703857e-15	-3.627424489037659e-15	-3.694727666923406e-15	-4.152436416145907e-15	-4.549704029734309e-15	-3.488059717734156e-15	-2.455639271549926e-15	-2.558716237967951e-15	-4.738596649499472e-15	-7.435590408698857e-15	-8.794360994891992e-15	-8.879155290642819e-15	-8.677983654867856e-15	-8.953494420118108e-15	-8.949795641840953e-15	-8.042925888866642e-15	-6.741930984164743e-15	-6.117177769444692e-15	-6.945391052108107e-15	-7.909778723281734e-15	-8.40655519264789e-15	-8.706523193174112e-15	-9.187261699405734e-15	-9.859706962827162e-15	-9.780846406992754e-15	-9.53126304818029e-15	-9.194738777449657e-15	-9.758650560648321e-15	-1.0783670880421262e-14	-1.2021785508002378e-14	-1.3096994327664378e-14	-1.3405656487866637e-14	-1.465330479473455e-14	-1.4557716516357473e-14	-1.4579359726149462e-14	-1.47879425219846e-14	-1.5647722247625453e-14	-1.6518147198354267e-14	-1.6917610922202294e-14	-1.7035653708349994e-14	-1.676662405688963e-14	-1.7735465247577322e-14	-1.743689768794251e-14	-1.8057566528431535e-14	-1.8432513500866906e-14	-1.8810091453945827e-14
168	-2.8288350168249766e-15	-1.9668044855517884e-15	-1.904504103904865e-15	-2.036546315403424e-15	-2.126725109411866e-15	-2.225085849761877e-15	-2.3453153315159257e-15	-2.580115451796921e-15	-2.5940321995541047e-15	-2.603835991251738e-15	-2.7179335597249133e-15	-2.2157602847382405e-15	-1.2781076354943543e-15	-1.7894524993102003e-16	2.211502767747275e-16	-3.3465794792120954e-16	-9.704054394378537e-16	-9.581563656190762e-16	-1.8988513488479897e-16	4.723449602324245e-16	6.567368287983838e-16	5.707772157143283e-16	2.978578867791106e-16	1.9546179539202492e-16	-7.076433478382743e-16	-1.5242156801117078e-15	-2.034631203060506e-15	-2.1006905778488955e-15	-2.167227938011229e-15	-2.7453303870490886e-15	-3.5779998921609955e-15	-3.9874658983026475e-15	-4.080914856216736e-15	-3.606506611726073e-15	-3.3202193680473277e-15	-2.5192680620293427e-15	-2.2463933347151538e-15	-1.8743035642448994e-15	-1.5902481242485815e-15	-7.091922652496089e-16	4.3776409950089203e-16	1.0579623506024818e-15	8.438157165803989e-16	6.140721484250651e-16	7.938904961258586e-16	1.297426319472208e-15	1.1673697882098885e-15	1.3211452353094776e-16	-1.1711812915683746e-15
169	-4.103456698834085e-16	3.704240035336905e-16	4.207437638280889e-16	1.284852373642918e-16	-1.269039065560328e-16	9.059545228973451e-17	7.3143904731822385e-16	1.452762448479391e-15	1.6312400871464988e-15	1.699110718497878e-15	2.0564644063581533e-15	3.2062865232099943e-15	4.809585903653669e-15	5.522099840145465e-15	4.5423639592525275e-15	2.6342221296013768e-15	1.545988925942839e-15	1.9655065504562406e-15	3.1384696969571733e-15	3.810659080943561e-15	3.563495112242859e-15	3.238055540965315e-15	2.8857847977308263e-15	2.940263007640429e-15	2.3532844769484997e-15	2.2087637689910115e-15	2.7455604196886515e-15	3.788890620974105e-15	4.122989550632588e-15	3.5329192272652085e-15	2.2455535769736808e-15	1.421871022085073e-15	1.5981165891504164e-15	2.248823025429221e-15	3.0048405073035457e-15	2.658270242993262e-15	2.3344720277905547e-15	1.9855742950504264e-15	2.496520480545147e-15	3.40355079610458e-15	4.1194303215253406e-15	4.1568786990044016e-15	4.1226558850341985e-15	4.533602556776125e-15	5.544118423273287e-15	6.188098508015781e-15	5.818839129774252e-15	4.671573292382606e-15	3.264394405698754e-15
170	-2.0978346776991944e-15	-1.5552104406238245e-15	-1.892730412146359e-15	-2.6667169365778703e-15	-3.413150210576754e-15	-3.353360667386108e-15	-2.7297560641607166e-15	-2.08370372548611e-15	-1.579382963767213e-15	-6.924706006540695e-16	1.0719168628671625e-15	3.1597558681675316e-15	4.7866268688782745e-15	4.9473826703825856e-15	3.833104721380826e-15	2.204178411909046e-15	1.0769607072867085e-15	3.4815825639038035e-16	1.8333915434372927e-16	4.837889698712347e-16	1.33874250372606e-15	2.4924509576341816e-15	2.943132632817675e-15	2.8237826837484637e-15	1.915199422414486e-15	1.9415225816088345e-15	3.126814203028462e-15	4.589784372862198e-15	4.709546493454809e-15	3.619446068221317e-15	2.251281282290843e-15	1.921799462390054e-15	2.410474486105872e-15	2.6207063024395754e-15	2.841759182155126e-15	2.1041772999995447e-15	2.7093470976268313e-15	3.263387800383914e-15	3.667397463810999e-15	3.652757268116927e-15	3.956188638322953e-15	4.7542239479077195e-15	5.690259879995745e-15	6.415843714097283e-15	6.6805611896771835e-15	7.073940090693899e-15	6.618133231664082e-15	5.528282126563459e-15	4.160296110596698e-15
171	-4.682889080564211e-16	3.127873938322804e-17	4.257985914277628e-16	6.411067768910267e-16	6.25014384966013e-16	4.683300781744446e-16	5.77421858984468e-16	7.853606613672132e-16	8.67344377963318e-16	9.2865671662158e-16	1.2070292382915118e-15	2.3082622956397703e-15	3.633684498511397e-15	4.044080579583096e-15	3.335849102098148e-15	2.366571906175285e-15	2.3257274317294467e-15	2.97813001473606e-15	3.653444073101081e-15	3.802220110525124e-15	3.647243151592685e-15	3.724931300830119e-15	3.69424495482871e-15	3.284743508992271e-15	2.3672757632107973e-15	1.7687150321056743e-15	1.6471295546893224e-15	1.759968264617867e-15	1.5416984827572226e-15	1.2691959986276462e-15	1.1202459310441203e-15	1.40465265738477e-15	1.615311682845631e-15	1.6130957741863729e-15	1.1683033188029362e-15	1.6355136272595498e-15	2.4785269397606555e-15	3.337040593475341e-15	3.580597508024242e-15	3.4393028121456042e-15	3.443597486104742e-15	3.816882210487086e-15	4.566459366831242e-15	5.151348726089888e-15	5.569212974131337e-15	5.593064901138217e-15	5.30611327960419e-15	4.556430104037519e-15	3.1850387590430384e-15
172	-3.3475694584860605e-15	-3.3282787168441256e-15	-4.231468969810121e-15	-4.498280938108285e-15	-4.011780931548053e-15	-2.9341593422445523e-15	-2.200092888553216e-15	-2.1311214418053535e-15	-2.364714179976456e-15	-2.3519536198475534e-15	-1.7399253477299012e-15	-5.548298357023208e-16	4.590220817352551e-16	7.828943131450778e-16	5.073769329340217e-16	8.773807126643255e-17	1.661802054737888e-17	-2.1033327352923273e-16	-7.43313594761179e-16	-1.456599826804764e-15	-1.845967793273384e-15	-1.7713469682528193e-15	-2.3046471998135928e-15	-3.601508171189593e-15	-5.2728969157259515e-15	-6.529133664714261e-15	-7.134910845765642e-15	-7.79195351548434e-15	-8.564229075834651e-15	-9.110375397114884e-15	-8.67032694089084e-15	-7.205272530409781e-15	-5.582414795649405e-15	-4.848196656899979e-15	-4.864029250289476e-15	-4.8079770771244665e-15	-4.601097552193106e-15	-4.253181959458674e-15	-3.8757874268978466e-15	-3.325910962942776e-15	-2.5567481550453886e-15	-2.460889883312647e-15	-3.068521824078821e-15	-4.290385048773818e-15	-4.898480552401021e-15	-5.330543187281453e-15	-5.404541673081733e-15	-6.340965035277255e-15	-8.231026405764612e-15
173	-4.155524515692411e-16	-8.491382068329195e-16	-2.325539108774992e-15	-3.1269709853991492e-15	-3.0988414245280985e-15	-1.7556507130539607e-15	-1.0527837328710049e-15	-2.0063726990368823e-15	-3.5376829497850336e-15	-4.1450887157729455e-15	-3.13913332399123e-15	-1.776327546636881e-15	-1.5954460464367498e-15	-2.576318207829787e-15	-2.899176385610792e-15	-1.6474398528323866e-15	-2.940345109988815e-18	-8.263607978019324e-17	-1.7008921965333943e-15	-3.3687273813130885e-15	-3.8442339641132105e-15	-3.515506245951153e-15	-3.793977003931919e-15	-5.170535360785418e-15	-6.82209469257695e-15	-8.92770702061741e-15	-1.1260115553858966e-14	-1.3753709000435806e-14	-1.4711255544068814e-14	-1.4268155587987784e-14	-1.3206524134883512e-14	-1.319585491303937e-14	-1.4304101025139526e-14	-1.55869207141985e-14	-1.625825870083107e-14	-1.6498331902358498e-14	-1.71331442720062e-14	-1.7719793660366794e-14	-1.7313062055501475e-14	-1.6192801012876522e-14	-1.5911935296036325e-14	-1.7111954740125117e-14	-1.8498816166693196e-14	-1.8879945347396478e-14	-1.7838076604064728e-14	-1.7939758950308553e-14	-1.9451240984133094e-14	-2.2195629231242067e-14	-2.508619293249406e-14
174	6.29407068562198e-17	6.480942819448843e-16	1.1361739948151898e-15	2.1516568695314767e-15	3.150628027632128e-15	4.427594051653585e-15	4.845970351373521e-15	4.276371664776542e-15	3.264592333163468e-15	3.0835131894674606e-15	4.157193938803866e-15	5.460927906157455e-15	5.963792930986124e-15	5.731128841482135e-15	5.515635881379833e-15	5.870508533071019e-15	6.3669017987978066e-15	6.07854751892839e-15	4.9614240150339606e-15	3.7392011353340434e-15	3.096864580111005e-15	2.7561272777703613e-15	1.8314725120710546e-15	6.1889512513121355e-16	-1.2640997142594868e-15	-3.2067630300175726e-15	-4.500069219455366e-15	-5.006052038852875e-15	-4.5925500034382755e-15	-3.68190804868599e-15	-2.6735548407620776e-15	-1.6812928322814227e-15	-2.5791070715366586e-16	8.482326106219978e-16	2.0048915451089475e-15	1.4700311910275918e-15	7.485191882484339e-16	-7.619231096360743e-17	1.85831149706795e-16	1.1956489902678632e-15	2.0472685327410898e-15	1.4588528539997458e-15	-5.138056724033358e-16	-2.817028185039869e-15	-4.09721801455096e-15	-3.795968450050573e-15	-3.4445136018586223e-15	-4.257216450531222e-15	-6.277491798802716e-15
175	-6.089614703815098e-15	-5.309127120466567e-15	-4.9057470238845935e-15	-4.636179161036085e-15	-4.815825433752875e-15	-5.356854683064195e-15	-5.8581156552718366e-15	-6.535681639833858e-15	-7.085275928391233e-15	-7.367558060145446e-15	-7.102481216479138e-15	-6.147689519306845e-15	-5.37505518669851e-15	-5.047258041000424e-15	-5.11539884756103e-15	-5.042717315102272e-15	-4.670361574151029e-15	-4.6158072863555e-15	-4.63268780696831e-15	-4.596187164031764e-15	-4.3667658293637645e-15	-4.352564913323647e-15	-4.833268565240212e-15	-5.4848512264434756e-15	-6.2493479750501456e-15	-6.647726274250247e-15	-6.975689171573924e-15	-7.626249411558376e-15	-8.404696931848382e-15	-9.212117647749064e-15	-9.830762173554007e-15	-9.91869088523365e-15	-9.516919438306353e-15	-8.484171574997262e-15	-7.973336205185049e-15	-7.448908852255412e-15	-7.476246323341544e-15	-7.21083567926103e-15	-6.7895098475849254e-15	-6.2319588058014754e-15	-5.998267462441239e-15	-6.0755188780679534e-15	-6.243571113967232e-15	-6.20913947250037e-15	-6.2595185196690775e-15	-6.327846309194216e-15	-6.8373109085520116e-15	-7.583863644053607e-15	-8.377858626362604e-15
176	-2.0862459399756126e-15	-1.6360206026707967e-15	-1.9270593197493895e-15	-3.1133239818362342e-15	-4.367563046120998e-15	-4.405479895963877e-15	-3.2510545149511997e-15	-1.8558070421285844e-15	-1.380160085747139e-15	-1.2808095668588847e-15	-2.2614205754307515e-16	1.797354671158939e-15	4.0489386569853374e-15	4.545736754356635e-15	3.1574181528085427e-15	1.3165663190083366e-15	5.106979388489345e-16	3.5577843124155734e-16	1.9058295985197153e-16	1.15069048491799e-16	6.625293677853218e-16	1.9386074927319683e-15	2.5345944857710757e-15	2.2896802281732897e-15	1.184518353653352e-15	1.4370259512406811e-15	3.1265468398394223e-15	4.820078819672005e-15	4.70671795729538e-15	3.745604863072938e-15	3.3884621076545957e-15	4.2587406473880596e-15	5.210956135594208e-15	4.626157995202535e-15	4.2654546334879255e-15	3.4170190120047147e-15	4.602918181138623e-15	5.446671389034356e-15	5.698317526322408e-15	5.190357785766427e-15	4.817686381624511e-15	4.8866247725156084e-15	5.273690257387682e-15	5.6932247120820735e-15	5.9651486266564996e-15	6.563873043705588e-15	7.0181097620668424e-15	7.472095795365573e-15	7.575287243352044e-15
177	-1.6448272744308714e-15	-1.9790453494428312e-15	-2.6559089180702565e-15	-3.208033781832888e-15	-3.444043800545409e-15	-3.386152306303109e-15	-3.420329151900892e-15	-3.6440776940046195e-15	-3.32268211962954e-15	-2.397001772762666e-15	-7.213075969694566e-16	7.490369107072142e-16	1.730917668009006e-15	2.180191749348558e-15	2.1947877077450852e-15	1.6638587633196778e-15	8.395508661549371e-16	-3.1546926891251043e-16	-9.06782341825718e-16	-8.548897025794522e-16	-2.40308658265869e-16	5.348852042017184e-16	9.49956094137919e-16	9.887374192835011e-16	1.0455962309894846e-15	1.5032117410696125e-15	2.557634550755209e-15	3.710468202825327e-15	4.267684428269594e-15	4.6159191480743176e-15	4.8925134694564784e-15	5.221871394648088e-15	5.1590545624187115e-15	4.722732340461295e-15	5.116814486818398e-15	4.8383339107366446e-15	5.323626270178819e-15	5.294934781156305e-15	5.224210327343694e-15	4.970554939475224e-15	4.685960361834034e-15	4.410305848879745e-15	4.558051161396027e-15	5.575279050341937e-15	6.665184148077417e-15	7.388169912705121e-15	7.288124152925554e-15	7.365337256396379e-15	8.044640069180918e-15
178	-3.943765802605608e-15	-4.541706816664744e-15	-5.5392076795992294e-15	-6.351081419928191e-15	-6.2226141657671124e-15	-5.844815115884041e-15	-6.130702738963666e-15	-6.8818639531496694e-15	-7.2810164829023e-15	-6.4727682254234085e-15	-4.982241080850614e-15	-3.8659884277193335e-15	-3.9968852705305715e-15	-4.5225285909443975e-15	-4.749915465391947e-15	-4.597105654383945e-15	-4.4365352603919394e-15	-4.5502538992809125e-15	-4.733486867988677e-15	-4.56294404240608e-15	-3.888481266952543e-15	-3.0773412465628228e-15	-2.6411595892589557e-15	-2.647659234994246e-15	-2.6817304327556617e-15	-1.8814433606341324e-15	-3.165391613271587e-16	1.1886781059226375e-15	2.0575111943911256e-15	2.0021920146080686e-15	1.8898799869577554e-15	2.03687442722033e-15	2.2997624357500052e-15	2.418528309304195e-15	2.6362330992676153e-15	2.7483761113685863e-15	2.6866294924667674e-15	2.473930927720543e-15	1.9015215648750794e-15	1.422971394781489e-15	1.3442020666668306e-15	1.724976970938253e-15	2.4921205447571467e-15	3.547960848649528e-15	4.640156351955899e-15	4.774733635190463e-15	4.682797803790076e-15	4.483107830144668e-15	4.8594914263756055e-15
179	-1.784298312605183e-15	-1.2790004965753507e-15	-9.375607534408772e-16	-1.105612836979708e-15	-1.7589784228135662e-15	-2.931290288537905e-15	-4.084947879437092e-15	-4.8483787487522235e-15	-4.713112252512427e-15	-3.866394648793909e-15	-2.598174662513972e-15	-1.2808615572778615e-15	-2.3577193983096163e-16	4.2320187288751654e-16	1.0259821257632996e-15	1.4713646460684871e-15	1.6858619914819815e-15	1.189715745033394e-15	3.669332119955262e-16	-2.5453872846651097e-16	-2.5890153835047567e-16	2.201379706533024e-17	-1.2504188288581588e-16	-7.401208866130652e-16	-1.4196289005185863e-15	-1.1213114880552889e-15	-1.1746730326131744e-16	9.81869380716703e-16	1.4223058990551341e-15	1.4594592798685235e-15	1.3147563726310619e-15	1.2175902039332608e-15	8.716094153483664e-16	7.869901410378232e-16	1.1086977091907292e-15	1.9772575306953294e-15	2.7567668459209973e-15	2.9587861544461033e-15	2.790504125375938e-15	2.7045994769700538e-15	2.861854776372276e-15	2.736892540096404e-15	2.4348219378150135e-15	2.475713651833651e-15	2.8933579495479734e-15	3.210102411503017e-15	3.034569207553178e-15	2.747015467641834e-15	2.912089188479425e-15
180	6.358520643658265e-15	6.485978627212769e-15	6.302078133931483e-15	5.784543964478089e-15	5.2909046158491646e-15	5.079012981118339e-15	4.971330029387549e-15	4.8104265192117435e-15	4.5643718052225685e-15	4.563131733554055e-15	4.862261647818014e-15	5.274218255516834e-15	5.785345071204056e-15	6.120997273770294e-15	6.027909701295171e-15	5.543068023478675e-15	5.081757318604601e-15	4.780980367301332e-15	4.680919091553691e-15	4.702202307256526e-15	4.959679627816341e-15	5.504443063021053e-15	6.0933057876063234e-15	6.480986742750538e-15	6.385336307950664e-15	6.27801645838814e-15	6.62560674285202e-15	7.491964978372661e-15	7.971044658043202e-15	8.308413945665528e-15	8.388354064604793e-15	8.405965986559192e-15	8.345113342753757e-15	8.094177098198932e-15	7.991991714465575e-15	7.43125471041594e-15	7.207621234085385e-15	6.753555596291044e-15	6.626313132693592e-15	6.6748666127669456e-15	6.918162466413554e-15	7.062535697417211e-15	7.278210409337431e-15	7.539490653556285e-15	7.49929920991523e-15	7.285700993500475e-15	6.809541623176439e-15	6.763867598911382e-15	7.301107584575368e-15
181	-8.876542773615343e-15	-8.40835977551063e-15	-8.434553802590882e-15	-9.166216352827442e-15	-9.918728733134342e-15	-1.053964991002432e-14	-1.1031753325861416e-14	-1.1488561105464345e-14	-1.138535376893453e-14	-1.0730988412436792e-14	-9.526537941823004e-15	-8.242922677467091e-15	-7.8743983387201e-15	-8.147349119424496e-15	-8.493165162688574e-15	-8.518668124655562e-15	-8.33783079854467e-15	-8.39245764496579e-15	-8.739870149412184e-15	-8.981238089978661e-15	-8.645235411558807e-15	-8.285962838850442e-15	-8.460399298879269e-15	-8.850283313953232e-15	-9.422908097184044e-15	-9.170046128821226e-15	-8.215847166705569e-15	-7.061099189991825e-15	-6.460832725375611e-15	-6.622445372244939e-15	-7.042287833869009e-15	-7.192702314234175e-15	-7.191047767137299e-15	-6.803698352087101e-15	-6.640609164273463e-15	-6.258866214384841e-15	-5.94161584230965e-15	-5.435424582880252e-15	-5.216304420860853e-15	-5.0983105090155865e-15	-5.123228573294371e-15	-5.265881108762909e-15	-5.583217639588133e-15	-5.380754922594199e-15	-5.324715952819111e-15	-5.200883495490296e-15	-5.4878938733171335e-15	-5.926815340249033e-15	-5.993184074287683e-15
182	-5.565242641824509e-15	-4.880427541552824e-15	-4.523390623975306e-15	-5.137559650615121e-15	-6.3227255920383536e-15	-7.148869384536677e-15	-7.521676600482608e-15	-7.563524309083381e-15	-7.498119766469862e-15	-7.165622787351775e-15	-6.232078513734157e-15	-5.453360852396863e-15	-5.254828092581302e-15	-5.583842411208008e-15	-5.9358369250913694e-15	-5.837542164968016e-15	-5.37126546271886e-15	-5.2416297085664725e-15	-5.581273481874406e-15	-5.8499828283658225e-15	-5.3607418111342164e-15	-4.4549521094664034e-15	-3.984586399999769e-15	-4.201731936997598e-15	-4.869032747156811e-15	-4.653903494096866e-15	-3.420979543204772e-15	-2.200752810381036e-15	-1.8069043783210076e-15	-2.1645032104596596e-15	-2.5792853701977187e-15	-2.731337386110286e-15	-2.901771225102056e-15	-3.329882834146986e-15	-3.0264069340152965e-15	-3.164186486158445e-15	-2.2528336439281196e-15	-1.8205090888556845e-15	-1.7623418432285127e-15	-2.2026345593303226e-15	-2.433277421874642e-15	-2.6387439249622885e-15	-2.494668118352074e-15	-2.0535307670611696e-15	-1.8384015259975905e-15	-1.7588713903562828e-15	-1.6204342864457783e-15	-1.2805960479498245e-15	-7.144043670910762e-16
183	-6.371100846397028e-16	-1.094316231881292e-15	-2.5442683925190594e-15	-3.1300228935483175e-15	-2.1389152815734506e-15	-4.3314868236058647e-16	3.8050366722583746e-16	1.7332960326014715e-16	4.891479487734151e-16	2.1225682904172735e-15	4.5027848938909484e-15	5.912552775648417e-15	6.039090389109652e-15	5.653903219680797e-15	5.127740042462837e-15	4.134938855899995e-15	2.5461146887494924e-15	3.1070336184762153e-16	-8.182551702245375e-16	-3.6732884037370827e-16	1.2576384597112776e-15	3.0581953753308537e-15	4.2842839788913116e-15	5.4767971452799114e-15	6.440384676968705e-15	7.716765763204406e-15	9.033117769480885e-15	9.947395872423186e-15	9.691646822504986e-15	9.037726886530425e-15	8.565252321864876e-15	8.814504760414874e-15	9.132511883878714e-15	8.663739971383796e-15	8.250061530049046e-15	7.383834297980693e-15	8.398696285149571e-15	9.90422063475112e-15	1.1151176467217411e-14	1.1576891600072205e-14	1.1728317209534319e-14	1.2498312589927738e-14	1.3467261705823801e-14	1.3859644676719012e-14	1.271549214704483e-14	1.1425411056329583e-14	1.031478212238745e-14	1.0342735884933716e-14	1.0826416633559643e-14
184	-4.8224723834909375e-15	-4.91741975140648e-15	-3.921262828969867e-15	-2.038558325843032e-15	-6.944913187048778e-16	7.009150096041816e-17	4.5733051754687044e-17	2.0527464495621978e-16	-7.191333778921164e-17	-6.794101104609307e-16	-6.358244629542005e-16	1.0030365643235295e-15	3.4845608569969207e-15	5.1521043314656565e-15	4.389490551339594e-15	2.316972303800652e-15	7.483656418653245e-16	1.035009995004135e-16	-5.238252732215704e-16	-1.826408880590262e-15	-3.013919493153852e-15	-2.9237951928741784e-15	-1.5044438391841306e-15	2.832632870180536e-16	1.018516472944415e-15	9.016625863598422e-16	5.191190004406642e-16	2.5304963346083106e-16	5.00433564917013e-16	3.8777812731126237e-16	1.9882496773897068e-16	4.8950122027860905e-16	2.3238867965220043e-15	4.463200058446993e-15	6.127409950521398e-15	5.996857462164249e-15	5.272802477998198e-15	5.568972147039319e-15	6.974949942743164e-15	7.96539799614153e-15	7.262504262196029e-15	5.86520780295927e-15	5.459390695584127e-15	6.332332652499663e-15	7.600410522995608e-15	7.420601313987292e-15	6.421777172758152e-15	5.241402387779603e-15	4.2749639802220995e-15
185	-3.2071044829626764e-15	-2.7687691951713646e-15	-2.364914686838294e-15	-1.5154917264008221e-15	-2.490287209382929e-16	1.3913306972358059e-15	2.2494918819027304e-15	2.0915052475645012e-15	1.3002583854754652e-15	9.80817761026134e-16	1.8223815470707602e-15	3.3483258860071388e-15	4.579523023837995e-15	5.4377015785071104e-15	5.783898865150604e-15	5.61358638772818e-15	4.666182484873235e-15	2.868191790811497e-15	1.2156397701409556e-15	4.108398480241044e-16	4.723862020921942e-16	4.657456928612279e-16	-1.190036691456376e-18	-3.562570448609054e-16	-5.278758197413798e-16	-5.832179640225444e-16	-9.458296927622212e-16	-1.6893347394987997e-15	-2.1636089830855236e-15	-2.440053116726539e-15	-2.2633046605020377e-15	-1.7505673000677603e-15	-5.883969706479224e-16	8.77319773484293e-16	2.7811996216606756e-15	3.3882538068640597e-15	3.915954003308874e-15	4.172425829850457e-15	4.5136368196212484e-15	4.6917306064771e-15	4.495687288835366e-15	4.137433525103445e-15	3.90871559257733e-15	3.951373266456215e-15	4.013639959962628e-15	3.574189316752646e-15	2.3926843647778754e-15	3.8786689422515577e-16	-1.5989991955598825e-15
186	-3.866551672392622e-15	-4.8147921093876135e-15	-5.361863657003406e-15	-3.870064426901981e-15	-1.2390756960669582e-15	7.838341125176138e-16	7.92088791516071e-16	-1.8263715161371856e-16	-1.283915738769628e-15	-1.5049673078325845e-15	-7.495601762461652e-16	5.916778564958511e-16	2.1509220859763458e-15	3.561610885321878e-15	4.080558757154127e-15	3.4955863979533212e-15	2.1960635868031958e-15	2.269635417799353e-16	-1.516748438186814e-15	-2.2407969801489837e-15	-1.621125519594974e-15	-2.0573230342651272e-16	4.793385632143404e-16	-1.928646877968541e-17	-5.497721102801159e-17	1.2078113972023446e-15	3.1938436465278425e-15	3.7143728069441e-15	2.692921295395222e-15	1.1356067107619327e-15	8.350334796852858e-16	1.7328782777015896e-15	3.0776138645627924e-15	3.64385113727178e-15	4.51476662075104e-15	5.108517875756949e-15	6.082724703380309e-15	7.076747985109842e-15	8.212035170188367e-15	9.397359629011021e-15	1.0558163504031752e-14	1.1161483180857829e-14	1.1499663458946294e-14	1.1002391254311329e-14	1.0972397117277585e-14	1.0166438041528738e-14	9.905730332210406e-15	9.212336355898767e-15	8.116711994984832e-15
187	-3.1582844854209194e-16	1.1104552732635953e-16	3.0724617652548054e-16	7.358610656772802e-16	1.07919919441609e-15	1.8093700475601527e-15	2.6188885314997864e-15	2.9261660488011786e-15	2.6446506123265358e-15	2.508230461113053e-15	3.268220970238542e-15	4.991428626910396e-15	6.38257621886495e-15	6.7505009077196794e-15	6.438399412666933e-15	6.1364695747936034e-15	6.057566646447323e-15	5.096961001198758e-15	3.589028736193295e-15	2.349708385364885e-15	2.1984244730540217e-15	2.5327452948148268e-15	1.9451429402640118e-15	9.883175421467052e-16	-3.6174364514485194e-16	-1.1875804148136249e-15	-2.0144134100334214e-15	-3.095969422600347e-15	-4.044750282809871e-15	-3.872361531121366e-15	-2.830920590427107e-15	-1.6034559210339158e-15	-8.532118328697684e-16	-4.002148368054616e-16	3.68398089100581e-16	1.4763548098363987e-15	2.323542013208819e-15	2.50437971402482e-15	2.302068564678616e-15	2.317841790255161e-15	2.5904758322479347e-15	2.3741243648187186e-15	1.5246404004509766e-15	6.902364792326877e-16	3.308419905588802e-16	5.614703289182112e-16	-5.750643302055186e-17	-2.042159242420778e-15	-4.806081018184771e-15
188	1.347981148635763e-15	1.6481244248952892e-15	4.138483624799995e-16	-1.139330880529672e-15	-2.6692026140441207e-15	-2.007415295562637e-15	-4.545838340847538e-16	1.5138444539024576e-16	-6.309866043190133e-16	-1.5012673417592161e-15	-1.2455672668834042e-15	-1.6823648956766743e-16	2.602448476609265e-16	-6.87567598474877e-16	-1.467206910598568e-15	-6.790627666176364e-16	9.828020462067948e-16	1.1329555087697225e-15	-4.079168827733106e-16	-1.994775911506393e-15	-1.7649702503751936e-15	-1.6327185744484519e-16	9.061653953709137e-17	-1.123065511297319e-15	-3.8548399159034005e-15	-6.744402150460116e-15	-9.21064167815824e-15	-1.1691190779897188e-14	-1.3419437796199938e-14	-1.38382056675437e-14	-1.3364750884251527e-14	-1.3422892295419963e-14	-1.4561736973178306e-14	-1.584919426249149e-14	-1.642104894162256e-14	-1.532623566558722e-14	-1.5068886926458695e-14	-1.599849274101173e-14	-1.6852689640019545e-14	-1.6034182193652585e-14	-1.4249521420649378e-14	-1.379640856338572e-14	-1.5599793524523818e-14	-1.8178433988204225e-14	-1.929820932769013e-14	-1.9066822228154274e-14	-1.916771553865599e-14	-2.0925328236876017e-14	-2.4199974811450722e-14
189	-1.1986863198929976e-15	-8.917037699436877e-16	-1.0247605328372268e-15	-5.325560348755633e-16	9.156567843121085e-17	1.1314135736367587e-15	1.6805723825117278e-15	1.657411592368259e-15	1.4460884431473208e-15	1.692777619967967e-15	2.6683386242246173e-15	3.697217779316587e-15	4.3705225429280294e-15	4.474958726194491e-15	4.276391301573265e-15	3.9496573051507356e-15	3.693503116806326e-15	3.583299371425963e-15	3.979138548602367e-15	4.520960085956266e-15	4.31345423446798e-15	3.0068959545544063e-15	7.403972969783468e-16	-9.655117335791582e-16	-1.96034362618472e-15	-3.1679966528412183e-15	-4.8306100039810156e-15	-6.9835005095632344e-15	-8.185828081250537e-15	-8.395599493320309e-15	-7.606660679992512e-15	-6.460580857662939e-15	-4.989900017200116e-15	-3.5668122156073184e-15	-1.9302242825003933e-15	-1.1548582091247473e-15	-6.80653710680364e-16	-6.357455823019282e-16	1.761482357333971e-16	1.567940489796512e-15	2.8002679438755407e-15	2.5047254576333526e-15	1.322520269507686e-15	-5.3620668401000524e-18	1.331516404080929e-16	-9.59994391343967e-19	-4.669360216017485e-16	-2.5455391541615747e-15	-5.37629235716829e-15
190	1.2734034557509138e-15	-4.737291303230712e-16	-2.006908852031397e-15	-1.4983633617284664e-15	-4.768834407086231e-16	8.893740780360887e-16	1.2792517567997807e-15	3.355705246280821e-16	-8.258432408724338e-16	-1.854624261458507e-15	-2.288418317725384e-15	-2.1589365645905182e-15	-2.3728343434375765e-15	-3.206760621729101e-15	-3.504486114331358e-15	-2.4891159238117684e-15	-8.40303210592779e-16	-3.3829168271404046e-16	-1.3012065467475031e-15	-2.8608269037685133e-15	-3.401512034105096e-15	-2.8883984309905782e-15	-2.5810184176272486e-15	-2.882829690030158e-15	-4.3241217637429575e-15	-6.145271830645204e-15	-7.941202286359901e-15	-9.63357720663326e-15	-1.086582755479739e-14	-1.1515147966845183e-14	-1.2095532851504296e-14	-1.3199527787019934e-14	-1.5027367202105275e-14	-1.657174841111195e-14	-1.820316161212562e-14	-1.841159615037244e-14	-1.9585526766175874e-14	-2.0754503600269822e-14	-2.1469577867957018e-14	-2.0766308963897785e-14	-1.9817956265985296e-14	-1.962043602390596e-14	-2.118922063284404e-14	-2.2809686080555004e-14	-2.3933965392246095e-14	-2.395246857559431e-14	-2.5287854207029186e-14	-2.7780036203464976e-14	-3.095855034633055e-14
191	-6.257314582644067e-16	-1.0412246196527083e-15	-2.172072282870851e-15	-2.2203706583696364e-15	-9.865484261087402e-16	6.149598852719394e-16	9.760501522994632e-16	-3.6006489672017666e-16	-1.4223366809304188e-15	-1.5285693331616914e-15	-5.361628642651162e-16	3.324092481874518e-16	4.1104462564521966e-16	4.906642960074308e-16	1.0518460707149001e-15	1.8084112663149293e-15	1.732884302520465e-15	8.04086255209898e-17	-1.4075499690523141e-15	-1.9519263825001676e-15	-1.612159733220753e-15	-1.691450291978793e-15	-2.406254871165019e-15	-3.0739899065140167e-15	-3.113045650689304e-15	-3.704245629796065e-15	-5.35992160103524e-15	-7.33771432547977e-15	-7.931606113104168e-15	-6.480926669982059e-15	-4.388198445890604e-15	-3.198752774147551e-15	-3.266118769418331e-15	-3.550129800867887e-15	-3.2557154134631783e-15	-3.854720905091361e-15	-4.543695217261757e-15	-5.1903037056339555e-15	-4.583700490159895e-15	-3.1734603208556447e-15	-2.61975271255987e-15	-3.9052375224688246e-15	-6.1779214911838835e-15	-7.298863168950642e-15	-6.93187053511964e-15	-5.618031318019979e-15	-6.0199381280719404e-15	-7.84857001059367e-15	-9.994576093696253e-15
192	-6.2903336183236484e-15	-6.151355366190271e-15	-6.015369156645614e-15	-6.064366039420565e-15	-6.391030310557426e-15	-7.295179696013004e-15	-8.564764320608268e-15	-9.31736680357623e-15	-9.533586499258724e-15	-9.016435335572673e-15	-8.635196116497101e-15	-8.230727051684474e-15	-7.847750023228232e-15	-7.322375560222773e-15	-6.98101432933448e-15	-7.262546304326883e-15	-7.912832111667563e-15	-7.926352403782113e-15	-7.316672371555315e-15	-6.539747786757917e-15	-6.217837682133285e-15	-6.289739686755735e-15	-6.532935006175311e-15	-6.8112248051702e-15	-7.912130643097189e-15	-9.015170701383907e-15	-9.358683836430306e-15	-8.516830899561063e-15	-6.683196360864947e-15	-5.910506171740343e-15	-6.6342042167702785e-15	-8.117105446749278e-15	-8.851341457132787e-15	-8.153911731085894e-15	-7.1516451173437e-15	-6.195972637942574e-15	-6.400482028835738e-15	-6.425630434119286e-15	-6.091170766702331e-15	-5.380572422115357e-15	-4.982703351822931e-15	-5.22547180225939e-15	-5.46286112397653e-15	-5.476558715363224e-15	-4.682330462819631e-15	-4.7330478871592214e-15	-4.383195728707747e-15	-4.327794203059659e-15	-3.8996077994036905e-15
193	-4.869974153484604e-15	-4.064054236903919e-15	-3.817772058847918e-15	-4.4861188838936366e-15	-5.286331900258659e-15	-5.5225024085567976e-15	-5.126818235121015e-15	-4.643506576519354e-15	-4.411676637065356e-15	-4.024424055968728e-15	-3.569730226557633e-15	-3.1123288796700633e-15	-2.747394747879626e-15	-2.758729508568183e-15	-3.286546246206422e-15	-3.876096146438967e-15	-4.223295704073018e-15	-4.315580616936894e-15	-4.3216318094506014e-15	-4.369809128436339e-15	-4.465684524350997e-15	-4.485996785768313e-15	-4.669346271871501e-15	-4.651921637726402e-15	-4.8172402796579074e-15	-4.2637519116420285e-15	-3.1387754436626983e-15	-2.0168106890370714e-15	-1.8118894765702513e-15	-2.007686097460766e-15	-2.4139061758797106e-15	-2.7222268130701357e-15	-3.2169191271066455e-15	-3.9085515373750224e-15	-4.5497714840822916e-15	-4.16657157622835e-15	-3.6079619792150755e-15	-3.656263986684267e-15	-4.255315571978939e-15	-4.648785985128674e-15	-4.4147586320690885e-15	-3.988360166889942e-15	-4.3015181788001024e-15	-5.1169902500810005e-15	-6.132330951375473e-15	-5.9262801473302215e-15	-5.532903971216207e-15	-4.9036665489288895e-15	-4.567869309925871e-15
194	-1.144888626785373e-15	-2.5926926380863175e-16	5.165057978474277e-17	1.0108790404640032e-15	2.366661946984951e-15	4.127783458408335e-15	4.873541901333997e-15	4.471474016233383e-15	3.712611472271405e-15	3.8332076022877994e-15	5.120581764351905e-15	7.23742827663363e-15	9.342536680717144e-15	1.067989508779792e-14	1.0214312262501815e-14	8.2239470111773e-15	6.1567557874813236e-15	4.597780793590587e-15	4.3987494393687054e-15	4.9344543983035905e-15	5.574831745711949e-15	5.613717967197981e-15	4.669159889697561e-15	4.2786531316014e-15	3.386736572776744e-15	3.0872816937476494e-15	2.857580521905575e-15	2.2862521755631438e-15	9.759693640265432e-16	-3.987703211087085e-16	-1.004204705339004e-15	1.0775072926936188e-16	2.5831663775135893e-15	4.639599579720759e-15	5.21512115326937e-15	4.364010726388556e-15	4.314320288576506e-15	5.716524657083226e-15	7.543099080266139e-15	8.10075853340272e-15	7.043670005608262e-15	5.944189165733987e-15	6.188069602540427e-15	7.532408352107765e-15	7.769767127679921e-15	6.322282811389156e-15	2.810834661488455e-15	-7.666584074710839e-16	-3.1025102112723892e-15
195	-1.6118319363043867e-15	-1.1973002450209903e-15	-1.3990186914277505e-15	-1.066301653188141e-15	-1.4834594885299682e-18	1.6588271028805531e-15	2.4724376242981836e-15	2.3916408794285675e-15	1.757944819833797e-15	2.2808787301285764e-15	3.7224667537541596e-15	5.354806046262362e-15	6.447144334227969e-15	6.885819648825048e-15	6.497905914227155e-15	5.441498126526169e-15	3.925620910601911e-15	2.3474485685329713e-15	1.2829026553854097e-15	1.0986323751960539e-15	1.5027097564481527e-15	1.852899044340799e-15	1.3851584168774703e-15	1.4307262459243574e-15	1.1515194605198622e-15	2.0540310619514484e-15	3.605714354102222e-15	4.882792161892603e-15	4.724428799252791e-15	3.500374222124502e-15	2.1509886668549004e-15	1.786905624239446e-15	2.6626239330760057e-15	3.3204496021423342e-15	3.637689835879959e-15	3.025255954108623e-15	3.063191123316095e-15	3.484646031476999e-15	3.9963342770088745e-15	4.140270622754678e-15	4.153584839381455e-15	4.722395637293459e-15	5.6100160050302665e-15	6.280079688781915e-15	5.945419232550882e-15	5.393811727275945e-15	4.184949806758777e-15	2.7404772588566215e-15	1.095497718848992e-15
196	-5.612424755535254e-15	-5.804680468946245e-15	-6.685403956405916e-15	-6.449261532676775e-15	-4.8254362466810094e-15	-2.6373304383948646e-15	-1.9154807485785235e-15	-2.431009676560308e-15	-2.833176197290862e-15	-1.656345979048208e-15	5.955819478782145e-16	2.493744163283614e-15	3.3555487697406427e-15	3.748331746207044e-15	3.3572496271329402e-15	2.209047282648871e-15	4.323074343605884e-16	-1.6164643859063012e-15	-2.5552504091288504e-15	-1.930421158027472e-15	-1.9887349862828998e-16	1.4306066801098672e-15	1.7528476697847077e-15	1.678828036970631e-15	1.275879272466546e-15	2.341915863761683e-15	4.346044140591049e-15	5.5160244019401474e-15	4.529264022259127e-15	2.4521691321030065e-15	1.098803154260861e-15	1.5953208642241564e-15	3.124940813649216e-15	3.742761556559204e-15	4.0805871130002716e-15	3.683673630511111e-15	4.978790876077641e-15	6.858710576783291e-15	8.176079809907457e-15	8.344212145825337e-15	8.227363237317923e-15	8.903740092020777e-15	9.979242643626584e-15	1.047829722619434e-14	9.422062897729294e-15	8.381497054698058e-15	7.408202201236065e-15	6.799027906920245e-15	6.16330815725432e-15
197	-3.4495714272995547e-15	-2.9845677887990625e-15	-3.2134180023942485e-15	-3.304973762507129e-15	-2.6320591418628e-15	-1.8072384024821844e-15	-1.846250084550855e-15	-2.2689004670099996e-15	-2.697220462416862e-15	-2.1302228201993164e-15	-1.4593012892392997e-15	-1.4054450179139298e-15	-1.8153574911682206e-15	-1.9663287897839365e-15	-1.865751037002697e-15	-1.823790306697528e-15	-2.0517794137316948e-15	-2.179759364794538e-15	-2.0305157073726633e-15	-1.4512620574917687e-15	-4.784663373217027e-16	8.069661323857109e-16	1.8895203599569463e-15	2.939993679161915e-15	3.342963481279671e-15	4.0815137522602565e-15	5.198268737709728e-15	6.096873315755236e-15	6.3464795323875355e-15	5.874541353122234e-15	5.468499435629201e-15	5.5842255141687e-15	6.3452471879680174e-15	7.263779369103423e-15	8.346817927555908e-15	9.106029916215883e-15	9.524973889194989e-15	9.778985591031398e-15	1.0018575646863461e-14	1.0540300173196797e-14	1.107301104642973e-14	1.1505270867397878e-14	1.1665637798915301e-14	1.1879922500635884e-14	1.2429354253985425e-14	1.249406706915549e-14	1.2426995926157047e-14	1.2323812966958845e-14	1.3139438973836786e-14
198	-2.0625235281398396e-15	-1.6558525609737636e-15	-1.5116676378435227e-15	-2.88035977396334e-16	1.7832097250477853e-15	3.564308159263906e-15	3.561057432185639e-15	1.93030889394013e-15	-4.0990541370091247e-16	-1.3629804295891262e-15	-4.219838934163371e-16	1.5180214375397356e-15	3.211635868326134e-15	4.0762544800880376e-15	3.883029423737858e-15	3.0688542672206886e-15	1.968151213282959e-15	5.557615572963269e-16	-2.61560253973797e-16	1.3115970976518774e-16	1.601575708982241e-15	3.404241741958468e-15	4.3707981392514486e-15	5.150769656390497e-15	5.9708307442074235e-15	7.774564056526175e-15	9.61374410799956e-15	1.0291109776780413e-14	9.293041573268065e-15	8.02237365041508e-15	7.464770951208995e-15	7.93707266561729e-15	9.064145091151287e-15	9.753265692139334e-15	1.0734829582248246e-14	1.0984667509942998e-14	1.1754716233197742e-14	1.2450334314134137e-14	1.3488057479045585e-14	1.4705044278148923e-14	1.6068473634629392e-14	1.7265263644484386e-14	1.8136876874643454e-14	1.835706619907117e-14	1.7994771331253025e-14	1.7483543680610942e-14	1.7084514821105506e-14	1.70815316705157e-14	1.7215810797243977e-14
199	-1.3249744557178367e-15	-8.199290070256303e-16	-1.0418137508188427e-15	-6.788801083788744e-16	5.869635208366065e-16	1.7644711521643596e-15	1.5005046569960952e-15	1.982925963481167e-16	-8.765174538288342e-16	-4.1191294693327684e-16	1.0742403750557198e-15	2.445902970689535e-15	3.3349229875276492e-15	4.183301888583523e-15	4.409502811292788e-15	3.4352112423064504e-15	1.4381154947666364e-15	-5.917339002018294e-16	-9.857833380156914e-16	2.6360350593418983e-16	2.2877885145691537e-15	4.1412027268222614e-15	5.5235239091844665e-15	7.602793351524787e-15	9.00426434908915e-15	1.0322187716455966e-14	1.1263549847474166e-14	1.2183373992885995e-14	1.2452102471636899e-14	1.2019408397167541e-14	1.0924354165182229e-14	1.0189463882699685e-14	1.0724246495309018e-14	1.2230585564231056e-14	1.4309865050618866e-14	1.4735930398904038e-14	1.467673190859339e-14	1.4627351498587977e-14	1.5024151576315397e-14	1.5923474178390915e-14	1.682847285782074e-14	1.7972071220353316e-14	1.8610469167109946e-14	1.8795584125894756e-14	1.7794928575049357e-14	1.7295462686227655e-14	1.7133355319265464e-14	1.8029981215795223e-14	1.9322397289272366e-14
200	-3.569107021668007e-15	-2.7972260591628437e-15	-3.610992417711112e-15	-4.123488296055471e-15	-3.649323849065737e-15	-2.71933830318257e-15	-2.7575299375977052e-15	-3.2369616266088922e-15	-2.832941372670703e-15	-7.504920491642873e-16	1.968710896930763e-15	4.134735491296148e-15	5.292870305471867e-15	5.6188202133041944e-15	4.787707064301916e-15	2.9742435088985432e-15	1.0890681139116923e-15	5.97734476994644e-17	1.5588513060040294e-16	8.191848966769982e-16	1.6176425446363362e-15	2.0146286098354223e-15	1.5775971575468056e-15	1.5794913077234513e-15	1.0336570704280312e-15	1.9945928489181205e-15	3.937424237485997e-15	5.483680803923606e-15	5.0367513858968104e-15	3.2321197550052343e-15	1.6781779702399882e-15	1.3525835442910453e-15	1.4237363923269334e-15	6.739311136360832e-16	1.5789044056836416e-16	1.6957713134906946e-18	1.8056532367275642e-15	3.677446697149755e-15	4.290719872868371e-15	3.895290232674935e-15	3.580912915802179e-15	4.1837899087156036e-15	5.0056043908423164e-15	5.847762063900381e-15	5.8041156055675146e-15	5.971974725101975e-15	4.865142047765825e-15	2.8390088769951663e-15	5.997462135555973e-16
201	-5.68849302396603e-15	-5.357265601781336e-15	-4.946503521331433e-15	-3.783136220818352e-15	-2.5544800394728784e-15	-1.8427271170301458e-15	-1.905933646741873e-15	-2.1406673290339178e-15	-2.430773534173958e-15	-2.230019372022754e-15	-1.5497748151900564e-15	-1.031466244452128e-16	1.5695565204024591e-15	2.8662849915445123e-15	2.866898452455777e-15	1.766786727870826e-15	6.022101573192273e-16	-4.7558427458222465e-17	-9.851345661156686e-17	-3.3564185955566022e-18	2.7247753809843404e-17	7.021988224920977e-17	-2.596340908758263e-16	-2.75993164982982e-16	-8.779665544327261e-16	-1.0368069188009546e-15	-9.556915670591808e-16	-1.082708076796798e-15	-1.3752207605064445e-15	-2.2023915649142086e-15	-2.937522227724271e-15	-3.1453467021873294e-15	-2.580708325740984e-15	-1.4866839026267556e-15	1.1656613874640976e-16	1.2845753450720503e-15	2.054764096811429e-15	2.345781234673868e-15	2.354237783680168e-15	2.420518346735487e-15	2.610373098748959e-15	3.0387130897292368e-15	4.168682045706648e-15	5.738355756671518e-15	7.338375300816716e-15	6.8368166901277295e-15	4.73622215128992e-15	1.4945450634512997e-15	-1.0112359235593364e-15
202	-3.2218122383539184e-15	-2.4846883443625243e-15	-2.1602491540230002e-15	-1.6282933224144812e-15	-1.1516638215565436e-15	-3.5852329079362484e-16	5.33661739507694e-16	9.534232848333524e-16	6.6903679013407885e-16	1.7350335757141612e-17	-2.6355032085719492e-17	9.67777200102186e-16	2.372578394652507e-15	3.2005360030477374e-15	3.0876521543006752e-15	2.449792341382008e-15	2.1797658770424617e-15	2.081456340533016e-15	2.2639039316627887e-15	2.3969772252440324e-15	2.3893840092843093e-15	2.268489542828937e-15	1.5711283665180384e-15	7.832063941644948e-16	-3.857663599933623e-16	-1.1621678783981585e-15	-1.437682404916823e-15	-1.5735858654184887e-15	-2.0093719289256107e-15	-2.907281568622834e-15	-3.812368015271648e-15	-3.827586747862947e-15	-3.1018286042083836e-15	-2.3408889634170175e-15	-1.9538516563809516e-15	-1.860231149030621e-15	-9.835967785081824e-16	3.5689508174730377e-16	1.4877741700266556e-15	2.0712841658429875e-15	2.5336201436441393e-15	2.9719885763927855e-15	3.3081387410692804e-15	3.1536809706184194e-15	2.8033317366708814e-15	2.4304684497083287e-15	2.0510093376452134e-15	1.025591388081879e-15	-8.149485484386828e-16
203	2.14297812041824e-15	1.693057208552367e-15	5.627154319289406e-16	-1.1141141589214122e-16	3.3401060256081035e-16	3.0621673804352247e-16	-8.569755901666757e-16	-2.2147018812025494e-15	-2.2372054281183478e-15	-9.555014906312737e-16	2.3780359332446267e-16	6.839532022815099e-17	-1.072980952627621e-15	-1.5508754181138339e-15	-8.967098558787618e-16	-5.991953202055517e-17	4.3732988543670666e-16	6.655775108870864e-16	1.4743672039294304e-15	2.5797156502024695e-15	3.4432464606710752e-15	3.864974061165691e-15	4.48224672853189e-15	5.7539515204237935e-15	6.930980788687761e-15	7.567411726006051e-15	7.58810604216491e-15	7.866918927509943e-15	8.554521803250137e-15	9.269362838147714e-15	9.52072676368764e-15	9.291458463976449e-15	9.186693839208014e-15	9.875424238379624e-15	1.1389864324456269e-14	1.196755281897431e-14	1.2166575839070062e-14	1.1742211929895132e-14	1.1274817476346152e-14	1.1001603885308037e-14	1.1083454150591038e-14	1.1613685229282188e-14	1.2503465947448549e-14	1.3649097754401698e-14	1.4499096867524098e-14	1.4304458220751218e-14	1.3755736279935432e-14	1.3635977881466724e-14	1.4694811072308682e-14
204	1.795314308408371e-16	9.036433849424502e-16	6.588315041094634e-16	-5.42827868558543e-16	-2.4404070815307024e-15	-3.755361323553223e-15	-3.7677303721971576e-15	-2.5366268017237322e-15	-1.1231167266925084e-15	-1.738939857316994e-16	7.602735172426621e-16	2.3302066909525088e-15	4.740542855299931e-15	6.149872768309617e-15	5.515768226718769e-15	3.686799385170883e-15	2.7242714744737814e-15	3.3589454339060076e-15	4.4237153945114735e-15	4.5873762664769116e-15	3.95034479158453e-15	3.507694802518567e-15	3.285782333822e-15	3.1746639277860562e-15	2.318623388563883e-15	2.0636879735406852e-15	2.817398000935619e-15	4.044447819191899e-15	4.2756904028739234e-15	3.69769177125287e-15	2.9329514473819898e-15	2.8723259391031237e-15	3.211990908210713e-15	3.1348498245461613e-15	3.2603998045051715e-15	2.7653241521037226e-15	3.5278138586332296e-15	4.295941248139137e-15	5.095980635052703e-15	5.452019396935618e-15	5.62778662693165e-15	5.691234473978299e-15	5.9841983485631325e-15	6.640587196822196e-15	7.090776294075687e-15	7.410660868331166e-15	6.745287912678882e-15	5.916834465808273e-15	5.327463251109118e-15
205	-2.307420063492068e-15	-1.398000029602492e-15	-1.5996240926750013e-15	-1.9111271410568465e-15	-2.164500613668032e-15	-2.60617980063843e-15	-3.0364334054996567e-15	-3.3616038323370298e-15	-3.4559970563172982e-15	-3.670116481050334e-15	-3.84772910889114e-15	-2.7820073535849008e-15	-7.778915003323884e-16	6.294688899465238e-16	3.972159803333291e-16	-7.832729471874788e-16	-1.1739729414412292e-15	-5.327870918665151e-16	3.907904185029885e-16	7.543328226696062e-16	1.1470705456129662e-15	2.0922158182859897e-15	2.7708090008023867e-15	2.489124903525506e-15	7.022989110627934e-16	-4.0957191860794564e-16	-3.217966357129171e-16	4.2176516640483873e-16	4.1003573240688965e-16	-2.652298963068424e-16	-1.008206081343564e-15	-1.1903117638126244e-15	-1.5026700190519606e-15	-1.7238347860671611e-15	-2.1999736920932198e-15	-1.4046643820813243e-15	-1.045947614899835e-15	-7.102274774516063e-16	-5.570257316923158e-16	4.3915826427103276e-16	1.830827395215603e-15	2.775655484033589e-15	2.7026773945662705e-15	2.6212861610321684e-15	2.603516017745355e-15	3.082888039724996e-15	2.7843605382451857e-15	2.1886410636322424e-15	1.6592823731168439e-15
206	7.409367256056092e-16	1.2192023207127445e-15	6.856953434348211e-16	-5.308535485902336e-16	-1.4566559812817546e-15	-1.5833569914552834e-15	-1.5410022452734052e-15	-1.7214550531227393e-15	-2.2646141631149076e-15	-2.222413486428474e-15	-1.762212490695403e-15	-1.3754267059752097e-15	-8.709849639566839e-16	-3.653748807123337e-16	2.1718429509096636e-16	6.773479433771405e-16	7.919617379640716e-16	6.986919558315803e-16	6.592615387111705e-16	8.944389043290324e-16	1.0653790194676413e-15	8.2327730107159e-16	-2.273077506060362e-16	-1.2577837603312104e-15	-2.219772827506432e-15	-1.816114916026154e-15	-6.261229700977377e-16	5.954425066972253e-16	9.962267153410628e-16	1.0903398925321338e-15	1.1529805132745714e-15	1.2049953308326639e-15	1.0300528997892812e-15	5.361771891043335e-16	6.209516505591255e-16	1.1854484443124636e-15	2.1292259229888287e-15	2.4271473346333963e-15	2.207154158406001e-15	1.6599780085760335e-15	1.4601712465242504e-15	1.5335181452417122e-15	1.7705775213655288e-15	1.8262253607015503e-15	1.9149134766507005e-15	2.0349865160881147e-15	2.2539804964971534e-15	2.5013428616987548e-15	2.6593283711098445e-15
207	2.819794721666721e-15	2.9513861269584327e-15	2.943058944929589e-15	2.282094542203292e-15	1.3810554064500577e-15	9.099691391486923e-16	8.4532936837364855e-16	1.2292839300543947e-15	1.3150972614379947e-15	1.5033352360046102e-15	1.7701776716064085e-15	2.0688131856294e-15	2.4669646963741725e-15	2.4324898226615025e-15	2.0849855604420623e-15	1.7918504511162946e-15	1.792521494355481e-15	1.9992225208275018e-15	1.7484022042293667e-15	1.2695299893755799e-15	1.0636844422658607e-15	1.550633276353509e-15	2.0654847064573836e-15	2.0701766498826193e-15	1.894486929516566e-15	2.4462732422160973e-15	3.697838943104253e-15	4.567283909798685e-15	4.3847562815305824e-15	3.611147990023178e-15	3.151337793083849e-15	2.9851292239959913e-15	2.637340346509524e-15	1.6031720556133894e-15	8.487616588136225e-16	7.895149484524186e-16	1.3823993541682287e-15	1.6181196845427506e-15	1.6994436558084647e-15	1.837265721383631e-15	2.27656859033407e-15	2.5591095274970907e-15	2.428083683251035e-15	1.6729463480183977e-15	1.3357706143706993e-15	9.855188509702389e-16	1.2797870941072557e-15	1.7623314948161332e-15	2.458874104623396e-15
[truncated: 152 more columns]
