# Supplementary material for: Neural dynamics of phoneme sequences reveal position-invariant code for content and order
Source: Nat Commun. 2022 Nov 3;13:6606. doi: 10.1038/s41467-022-34326-1 (PMC9633780; doi:10.1038/s41467-022-34326-1)
Supplement: Supplementary file 4 — Source Data [file 41467_2022_34326_MOESM4_ESM.zip › source_files-sept/sup_fig18-fig45/supp_fig19-Plosive_coefs-.csv]

	t0	t1	t2	t3	t4	t5	t6	t7	t8	t9	t10	t11	t12	t13	t14	t15	t16	t17	t18	t19	t20	t21	t22	t23	t24	t25	t26	t27	t28	t29	t30	t31	t32	t33	t34	t35	t36	t37	t38	t39	t40	t41	t42	t43	t44	t45	t46	t47	t48
0	1.5685445873835608e-15	1.7430738461026306e-15	1.811131066735812e-15	1.953087323933882e-15	2.065653079930971e-15	2.261422775040145e-15	2.2867049103714763e-15	2.1396054847600625e-15	1.7908381107306355e-15	1.5493331874270435e-15	1.5483902279224627e-15	1.8507277727005837e-15	2.0242800580985244e-15	1.979735145333272e-15	1.7722706977565776e-15	1.6443027054786648e-15	1.6336967560181572e-15	1.9079247394012187e-15	2.144727276399005e-15	2.3764030586429754e-15	2.3918096039015642e-15	2.297109596797754e-15	2.051165481317739e-15	1.938041385685083e-15	2.0019859624523307e-15	1.9613129297576357e-15	1.833403788303004e-15	1.6204973380166602e-15	1.6175025992355333e-15	1.7124245543367063e-15	1.7405144351178834e-15	1.6401193564588466e-15	1.6002209386045378e-15	1.7576800835241254e-15	1.9201409380492684e-15	1.8694293241347918e-15	1.7315548820271974e-15	1.6603318963898883e-15	1.8377652241277186e-15	2.004500569569843e-15	1.9595087412457967e-15	1.7433247402986705e-15	1.4532198895124548e-15	1.5437681590946878e-15	1.4654714062340929e-15	1.4339198820742915e-15	1.2600448059435778e-15	1.1404967670214765e-15	8.383111943112481e-16
1	1.2195870018710997e-15	1.282119450292794e-15	1.3493640031523909e-15	1.431053349260485e-15	1.4968213500571331e-15	1.7055277141877953e-15	1.935558842253574e-15	2.0370053406929954e-15	1.846012479311984e-15	1.49406832036223e-15	1.2716809104771745e-15	1.134592368451359e-15	1.166185714692067e-15	1.2068254818766849e-15	1.1852179556629251e-15	1.1237380580811143e-15	1.1109603914204395e-15	1.156628723809421e-15	1.354564175304557e-15	1.5589391012432848e-15	1.5803539079419688e-15	1.4174248626119111e-15	1.1896567665723452e-15	1.1838364976947668e-15	1.2744547686699416e-15	1.2894665986667928e-15	1.2061075740077233e-15	1.1325438889690315e-15	1.068359770853389e-15	9.722807656696553e-16	7.250679640972491e-16	5.295133545456453e-16	3.987356316308756e-16	5.215186195948927e-16	4.868300186503609e-16	3.497171739028008e-16	2.250490196987185e-16	2.796592772168084e-16	4.458947749039815e-16	5.74886317703286e-16	5.149529930815814e-16	3.6493212429755374e-16	2.908634368152443e-16	3.1188328569873167e-16	5.098538129330184e-16	7.996729442060012e-16	1.0397236250788812e-15	1.0934234678857978e-15	9.021344055819582e-16
2	-1.707406341542347e-16	9.693693620422759e-17	1.4628841733300322e-16	-6.551229081963652e-17	-2.6991301866379716e-16	-2.1083429186752772e-16	1.283198718643779e-16	4.891255469105343e-16	6.164364045392737e-16	5.214574891141301e-16	2.7700979248718804e-16	1.2710085710871715e-16	1.704683388099163e-16	2.579768708739361e-16	1.1545118784532982e-16	-2.400693039402535e-16	-5.229475404925729e-16	-4.092101240138121e-16	5.232793983039838e-17	4.578923662479521e-16	5.436518614611137e-16	3.053504035312687e-16	1.7428986063515325e-16	2.1138928198529358e-16	3.044459539429035e-16	2.388361212682759e-16	1.2359839261600017e-16	2.3593848132111105e-16	6.813445050073437e-16	1.1826623188291807e-15	1.3683872441456096e-15	1.1696229016796475e-15	7.712033949088423e-16	5.075240154967516e-16	3.3111390205531966e-16	1.9589495274039277e-16	1.3551606234504356e-16	1.9347226386040372e-16	3.4879369404767826e-16	5.352758882446593e-16	7.107457738700851e-16	9.194538863252844e-16	1.148149448669314e-15	1.2049191912135475e-15	1.1384662635538752e-15	1.0104065046072747e-15	9.440750474696159e-16	9.936351823611798e-16	1.0678464993350386e-15
3	3.7158837541376976e-16	6.163331177873658e-16	6.28303861820977e-16	5.712469965269935e-16	4.433559244448936e-16	4.2949288119427277e-16	4.589817791242084e-16	5.368548451366056e-16	5.794818196578612e-16	5.656426621023043e-16	5.618677004442902e-16	4.858614150879332e-16	4.4210177737474807e-16	3.759226570617226e-16	2.2987693571384557e-16	1.0479486746834518e-16	5.723305330614354e-17	7.715797415499246e-17	2.246942410887946e-16	4.1807846291686873e-16	5.552875959874009e-16	5.511870430763029e-16	4.0850631604857603e-16	3.2537965998758396e-16	3.592536047898588e-16	3.939196265449667e-16	3.5794247900819413e-16	3.0501424752814283e-16	4.016908804517008e-16	6.71085983980812e-16	8.686557794954897e-16	8.250511270776268e-16	4.598354702233511e-16	2.5838902147133664e-16	1.742884694784921e-16	1.6851754659030244e-16	7.507392753492594e-17	-8.78193230889505e-17	-1.6337636856201266e-16	-5.3249558241215225e-17	6.638748591071599e-17	8.585176921882132e-17	3.9768531642939977e-17	3.4359570925665117e-17	1.468707859356313e-16	2.6925793709368155e-16	3.228252291295654e-16	3.81317072327786e-16	4.752715327290101e-16
4	2.9631750379888705e-16	3.9276485653029945e-16	1.7724526563160753e-16	-1.8216156644557018e-16	-4.050882418797126e-16	-1.983086109729962e-16	2.905260006979182e-16	8.030886936878862e-16	1.1180584189487103e-15	1.085099425944828e-15	1.0224801379105705e-15	8.96560211127414e-16	8.087935105223585e-16	7.49924103593383e-16	5.939010793177933e-16	4.431735166664547e-16	4.401479575879882e-16	5.809708933986185e-16	7.88137105659207e-16	8.89358655761957e-16	7.830576038606297e-16	6.831304427956627e-16	6.057044536781147e-16	6.547089433810496e-16	6.804648463478996e-16	5.732835076919164e-16	5.242623872198017e-16	7.362061127899441e-16	1.060683753479269e-15	1.3410738685487961e-15	1.3713463194070233e-15	1.321463318564288e-15	1.2632711545231635e-15	1.3201746829270156e-15	1.1801208273907824e-15	8.657642915477464e-16	5.88588945601425e-16	5.239108925194154e-16	6.497144791275081e-16	7.581315371919318e-16	7.111229307192352e-16	6.913360765003883e-16	6.490960444911449e-16	9.22182593587e-16	1.0450169479613717e-15	1.1759450496546734e-15	1.1964595517888817e-15	1.2433592998193959e-15	1.1951310898345778e-15
5	-5.376144651210355e-16	-2.809475674804735e-16	-2.728062030954951e-16	-3.923044625944762e-16	-4.5720187467873765e-16	-3.248020837568746e-16	1.2680849814362765e-16	5.963182260263938e-16	9.319554292750332e-16	1.0347684098360496e-15	1.0232214368803115e-15	9.086234914550677e-16	8.17990269939827e-16	6.690608951205751e-16	4.2725493991067993e-16	2.6786156220528314e-16	3.757877510528995e-16	7.116804548516399e-16	1.0771088220909856e-15	1.170148684538842e-15	1.061047655296847e-15	7.955662552277189e-16	7.290341391788303e-16	6.162664455707802e-16	4.367676889158603e-16	2.6899211836935703e-16	3.010083600565685e-16	6.623639190732095e-16	1.1245301028121571e-15	1.5014459891747281e-15	1.6360820114350411e-15	1.6403663363846045e-15	1.6023516428022984e-15	1.6962755443247966e-15	1.7158265003326176e-15	1.6258775826689239e-15	1.4737466914040637e-15	1.3695277252599433e-15	1.3757220455594414e-15	1.4834152203455949e-15	1.5872807168593754e-15	1.6795231560347975e-15	1.8061209814737575e-15	1.7441665074730422e-15	1.6749453604609992e-15	1.5069276745692865e-15	1.4035297661605507e-15	1.378877298947366e-15	1.301005336869828e-15
6	8.798254120878127e-16	1.1117751798947367e-15	1.1776316303069046e-15	1.1631571864683925e-15	1.1761516837976025e-15	1.3380908720952562e-15	1.4803627053873216e-15	1.5640109072326962e-15	1.4493855742486166e-15	1.2811558067393867e-15	1.222141680351783e-15	1.2160642722477202e-15	1.2425240972637434e-15	1.302010354990525e-15	1.331278195951484e-15	1.3439739467243453e-15	1.3532797129146391e-15	1.2761085467984922e-15	1.2992221674716647e-15	1.4087177349095436e-15	1.4294139828749532e-15	1.480994629759009e-15	1.3026875565470297e-15	1.2482657714220068e-15	1.1987607548830867e-15	1.1136194854812574e-15	9.950932665223735e-16	1.0273976057454017e-15	1.1434131105788513e-15	1.2270433455238927e-15	1.0904725146126572e-15	9.399606784723457e-16	8.800449838008571e-16	1.1225770806887678e-15	1.2966320748552248e-15	1.2546555310218989e-15	1.0844406146813746e-15	9.63699931913225e-16	9.900440729156708e-16	1.0229873013041744e-15	8.734612032760406e-16	6.363193727215106e-16	2.4688622606383883e-16	2.585512072768825e-16	2.331283404300911e-16	3.5967130611454863e-16	4.613524589958636e-16	6.229778525161453e-16	7.009990964817792e-16
7	3.112375911722513e-16	5.095251353220532e-16	5.31034671069077e-16	5.46519501901067e-16	7.011307313224917e-16	1.0694994362481206e-15	1.2488889628729834e-15	1.2633450084714737e-15	9.55388425388858e-16	6.564477502511842e-16	4.699037036561248e-16	5.296060102615894e-16	5.994261719824378e-16	6.627258197411218e-16	6.59694239686208e-16	6.866442873956231e-16	6.69959870548966e-16	7.707126970746041e-16	7.589511502438371e-16	7.932166488624636e-16	7.146150730728827e-16	8.326140406577866e-16	5.702060286824707e-16	5.331672780682076e-16	5.949430392036029e-16	5.720978879340791e-16	4.261439759879065e-16	1.3904746147818595e-16	2.8582869145146167e-17	8.574401815940903e-17	2.2472604706449847e-16	2.3945853975023305e-16	1.5726318473611023e-16	1.3638185570527066e-16	2.224181303679795e-16	2.9582559766464717e-16	2.5238146596117683e-16	1.0627464313379505e-16	3.44915552632865e-17	-2.2790390224733718e-17	-1.3796946410043442e-16	-2.9211621390457463e-16	-5.377121798283674e-16	-1.131542240113409e-16	2.2026951408121286e-16	6.239110680671131e-16	6.91910641615492e-16	5.95883529059326e-16	4.566080370048134e-16
8	-2.7922466449799044e-16	-1.9959889183182382e-16	-5.760600702444461e-17	6.85396192755302e-17	1.8921056643884055e-16	2.907662385953663e-16	3.582915838321837e-16	3.991935579817792e-16	4.151843866136391e-16	3.4489375341030425e-16	2.091881878317636e-16	1.4873368011931633e-16	-2.7160571602709087e-18	-1.5151629127856029e-16	-2.245597380181279e-16	-1.914100344647138e-16	-1.048676063688417e-16	8.409790819086786e-17	1.7532901490951688e-16	1.0654647314984479e-16	-1.1666204608763643e-16	-1.668571346243704e-16	-8.062550313730937e-17	2.2243764291191536e-16	3.8979517384240236e-16	2.5447748242451997e-16	-2.2075086382375664e-17	-8.922337509014523e-17	1.238674333422085e-16	3.2070571563636884e-16	3.5806977011836297e-16	2.933294894922787e-16	4.075499047971783e-16	5.787947137223195e-16	7.264083217558394e-16	7.115384729393238e-16	6.208513673931386e-16	5.456349154342098e-16	4.813928656465981e-16	3.0804875428787675e-16	1.477429343963195e-16	7.317229725101774e-17	6.097057432528259e-17	2.46740824337718e-16	2.535329674813007e-16	2.7492724540185966e-16	3.2639318089306217e-16	4.355300427993105e-16	4.465593830786303e-16
9	6.116490303996823e-16	8.808042579232091e-16	9.051179279367808e-16	8.516361593479304e-16	7.977168885483115e-16	9.971084955554271e-16	1.2001102854833379e-15	1.3833344192131798e-15	1.308903875396072e-15	1.1263970712259913e-15	9.618800968284255e-16	8.671738594233831e-16	7.644538866526659e-16	6.444905465583981e-16	4.622152633878143e-16	3.7082654955244566e-16	4.147086935442288e-16	6.739350405432807e-16	1.00456815192683e-15	1.2837966461501449e-15	1.2856644320534058e-15	1.2970255039171343e-15	1.0143374277695485e-15	9.010593572036271e-16	7.045662181334334e-16	3.5019945583036485e-16	2.315508365146442e-16	5.737201176089067e-16	1.2178526200120664e-15	1.5385166736240635e-15	1.2781624775214982e-15	7.918184276847639e-16	5.619018990631472e-16	7.574192948587987e-16	8.458151857436096e-16	5.619570990054052e-16	1.9075006420722928e-16	7.906702698022872e-17	3.0917830542777184e-16	5.199834389951823e-16	5.069206137843519e-16	4.4080494235198463e-16	3.2597777235439973e-16	7.3115640872984e-16	8.387783592098972e-16	9.345925920146494e-16	9.037399385945265e-16	1.030799450710942e-15	1.1951891015303018e-15
10	7.959303303069175e-16	8.427045241477778e-16	8.434132423203558e-16	1.2750103618328717e-15	1.9076290759600705e-15	2.458578671812851e-15	2.364011056168207e-15	2.047495331761638e-15	1.6093471248800925e-15	1.2955567455381014e-15	9.27594488605005e-16	4.952656248385822e-16	1.0800778948009175e-16	7.199251145200065e-17	2.592226111082493e-16	4.541822736640533e-16	4.277174923168573e-16	5.439029678946065e-16	8.064793852581268e-16	1.2447704550703011e-15	1.3294260408613713e-15	1.2499994610741896e-15	6.210883211831495e-16	4.467546170127708e-16	5.261855529412727e-16	4.602633631171857e-16	2.7553149498996583e-16	1.0289554871393368e-16	2.6147782050599773e-16	4.2934820657373377e-16	3.81552137494384e-16	1.3195564129836876e-16	-9.942988120355651e-17	-5.49824460036282e-17	-8.220952176988228e-17	-2.5953056974515463e-16	-4.2653703555647576e-16	-4.478936658130008e-16	-3.017344908872814e-16	-2.567920169995839e-16	-3.4389435662354956e-16	-3.364492433132354e-16	-3.9995197785622716e-16	1.9047056793450152e-16	4.5499844948474e-16	7.924424969118298e-16	9.410918276127887e-16	1.072546319681517e-15	1.0346056423308827e-15
11	-6.704594056764198e-16	-3.8630706037399427e-16	-4.3866281603919487e-16	-7.0478620283059805e-16	-8.273144611896116e-16	-4.649744904328686e-16	1.8264144464810747e-16	8.630914656891171e-16	1.1418911693115618e-15	1.1186178523029256e-15	9.346545960543332e-16	6.996605633477073e-16	5.163696311431595e-16	3.76030350885028e-16	6.424017098348569e-17	-2.1188784434995684e-16	-1.9736893791673644e-16	2.3636290344196937e-16	7.842711078256427e-16	1.0636988264537769e-15	7.939430187961448e-16	4.578735060460084e-16	5.052591322423673e-17	-1.1585107419027839e-16	-3.032470028517019e-16	-5.622916741573939e-16	-6.676562926240271e-16	-3.7092887880459765e-16	1.6871518979313877e-16	6.853752498113581e-16	8.442654710964714e-16	7.214499707541805e-16	4.883738694817974e-16	4.61410787827527e-16	4.820792703720825e-16	4.475508784333943e-16	3.0530508640399336e-16	1.5277816051230905e-16	9.963459889985903e-17	1.694801684140013e-16	2.513289849630363e-16	3.93204922820764e-16	2.949993031355266e-16	5.822718790740552e-16	6.236769705394791e-16	8.260773532006401e-16	9.281160981495491e-16	1.0398581288999842e-15	1.0290396713422109e-15
12	-3.271171418760973e-16	-3.2044582384924725e-16	-4.593426100335123e-16	-5.054878999159465e-16	-3.6650450977816015e-16	2.889519308812149e-17	5.191971247386182e-16	1.0233736980100773e-15	1.3117653400764661e-15	1.4138552442987959e-15	1.3200075130474073e-15	1.124218880990148e-15	8.301061747079438e-16	5.308981309696954e-16	2.1593758186276408e-16	5.747523231927385e-17	1.6628036891541316e-16	4.904314824341886e-16	8.274922635091966e-16	9.251180141251368e-16	6.903523970181679e-16	3.948371610555228e-16	3.5459803778748315e-17	-2.42052738607073e-16	-5.001309755389791e-16	-6.861958869047496e-16	-6.598856493480269e-16	-3.6069755985389765e-16	-4.052038631546697e-17	2.01485990401923e-16	2.581625965903144e-16	2.8005108012398767e-16	3.584392333489231e-16	6.234031770975711e-16	8.602820401435561e-16	9.411719528934376e-16	9.119784826395769e-16	9.024790591586049e-16	1.020884486538885e-15	1.0985235048237355e-15	9.47511510330082e-16	6.778694464671617e-16	3.300977114968893e-16	5.577366578491383e-16	7.7684191553895e-16	9.56680177010618e-16	8.329906456847998e-16	6.957355319417948e-16	5.92811299212213e-16
13	2.61700186070466e-16	5.604557825794498e-16	5.549572587998348e-16	2.5995224798218285e-16	2.6847500601396057e-17	1.383275369505917e-16	3.117628419344364e-16	2.624466592912612e-16	-1.8357308413909788e-17	-1.5553765942928114e-16	-7.66703933160434e-17	1.358798425937999e-16	1.0580255890379766e-16	-4.436142451010729e-17	-2.0798939040265954e-16	-2.2432749628187486e-16	-1.9571609201231356e-16	-3.9784788296344733e-17	4.1571095603429156e-17	1.1060282807116176e-16	9.817206315079133e-17	-1.0743638562917524e-17	-9.382889600448155e-17	-5.44084027253531e-17	9.4249718453298e-17	1.9876512582889926e-16	1.1249108319414384e-16	-1.0818474938518652e-16	-3.3894662691636666e-16	-3.6069121047304644e-16	-2.241616377312259e-16	-5.600060110024425e-17	-2.941981535272431e-17	-1.5013975519087153e-16	-3.184328403801006e-16	-3.798596605478392e-16	-3.565497921576377e-16	-3.1485956733175587e-16	-2.4162921431844684e-16	-1.4798145800437247e-16	1.3246053615279262e-17	6.575209472499394e-17	-2.961201548416568e-17	-2.308042574552092e-16	-3.201593148559643e-16	-3.145093151082489e-16	-2.1359753132807601e-16	-1.8196731615373623e-16	-2.6988212141640914e-16
14	-1.63941727337813e-15	-1.465906412834716e-15	-1.3777578191892901e-15	-1.6126278848441894e-15	-1.8186372161864626e-15	-1.7334846236067023e-15	-1.3324091995155665e-15	-9.420257538755192e-16	-8.429556803704174e-16	-8.407107596746801e-16	-8.783679249054451e-16	-8.074432409282949e-16	-7.624218959197615e-16	-6.758793129640825e-16	-6.774585802776614e-16	-6.453943200770536e-16	-6.872755258024422e-16	-5.967236414659058e-16	-5.885847527740763e-16	-5.659740002386043e-16	-5.699314770118635e-16	-6.149673787930774e-16	-6.642756731896882e-16	-6.832518991330696e-16	-6.159776110630117e-16	-4.612179735410638e-16	-3.4915574968642637e-16	-2.323229845043411e-16	-8.423898656899075e-17	1.6163055679870137e-16	3.9632890905890666e-16	4.738925383407546e-16	4.150599444220729e-16	2.4905402930414805e-16	1.2418541498227813e-16	7.252952961557561e-17	9.09370751645376e-17	1.8541846825571839e-16	3.342029435643801e-16	4.743626743764464e-16	5.880442950504737e-16	7.145021444317007e-16	8.12560876442547e-16	9.156046978433025e-16	9.074779843491555e-16	8.435325565958091e-16	7.384234946340828e-16	6.374182488308841e-16	5.330894782525348e-16
15	-1.0905230239647713e-16	7.447197017450275e-17	-8.351165407001198e-18	-2.337091437382552e-16	-4.277475433908939e-16	-2.7419936225588706e-16	-6.547446110153971e-17	6.71086124619991e-17	-1.5016961712388771e-16	-3.5041716222815977e-16	-3.540096906076856e-16	-9.588105409061776e-17	4.635544476716921e-17	-2.6939933272563335e-17	-3.264779108058405e-16	-5.53445851298872e-16	-7.479378991441646e-16	-7.181979970608695e-16	-7.015485465389121e-16	-5.436182996338211e-16	-4.1049180412773077e-16	-1.6229781102875934e-16	-2.4100056629284724e-16	-1.8164883565449656e-16	-3.4639871430989047e-17	-1.1219656019400122e-17	-9.59287871162109e-17	-2.0910553962319608e-16	2.0463000381961664e-17	4.3127819335034035e-16	7.9180123307888e-16	7.608479495418885e-16	4.065660337647023e-16	-4.524224503548908e-17	-4.1000215631843365e-16	-6.918991905892009e-16	-8.273487312373301e-16	-7.9876447852245e-16	-6.062255164561592e-16	-3.8621543328756656e-16	-2.235435947098085e-16	-2.1530754590218306e-17	-3.800771575219559e-17	3.840688044533499e-16	4.211216681562984e-16	5.887384501595775e-16	6.701875144385744e-16	8.614541387056679e-16	9.932698627416536e-16
16	-1.0492580221215223e-15	-1.05572677854041e-15	-1.053681365065257e-15	-1.137280155827905e-15	-1.1606133364280482e-15	-1.1803691141355152e-15	-1.1738537053065816e-15	-1.1395631238128047e-15	-1.1412736582284013e-15	-1.1012143410726507e-15	-1.0582830258620234e-15	-9.835284288103563e-16	-9.186423041364038e-16	-8.610773646116408e-16	-7.9792517907619725e-16	-8.087993042969507e-16	-8.874846650876671e-16	-1.0163013553575424e-15	-1.2136087616017827e-15	-1.319697919031229e-15	-1.3677907190949168e-15	-1.1564855981752862e-15	-1.0981467116474107e-15	-1.013304669714058e-15	-1.1552780093588228e-15	-1.320359657447586e-15	-1.394375019625594e-15	-1.3908481253532326e-15	-1.4615029551994588e-15	-1.6569734104680102e-15	-1.8248113491730855e-15	-1.857324901057031e-15	-1.7260417300887918e-15	-1.6919078198767838e-15	-1.68310224889257e-15	-1.6025809529367348e-15	-1.3865567078146849e-15	-1.0915831204018271e-15	-8.529914521390745e-16	-7.18618122553022e-16	-6.513693727067699e-16	-6.425169619808813e-16	-7.670069035747287e-16	-9.517956292962586e-16	-1.123617460784179e-15	-1.135358540484275e-15	-1.1250622903152467e-15	-1.0936281815973904e-15	-1.1569787369550594e-15
17	8.907165330730712e-16	1.2732011942253256e-15	1.5257389752811455e-15	1.7219878402885018e-15	1.8219794958692353e-15	1.948418088418141e-15	2.0747550822160475e-15	2.1281929108514904e-15	1.961304546178771e-15	1.6923764604691803e-15	1.5664007902503462e-15	1.6217545815136493e-15	1.7507778409577555e-15	1.7434203932558743e-15	1.6008439545797058e-15	1.4457538707445774e-15	1.3850846547465e-15	1.4512877470130555e-15	1.6475667189821317e-15	1.8122480853710255e-15	1.806419625634127e-15	1.7557860236968221e-15	1.6345016207669483e-15	1.7310469633239892e-15	1.7991747284517145e-15	1.5913798548253232e-15	1.2615780254372297e-15	1.154260356542865e-15	1.4082843343037382e-15	1.7045236954502558e-15	1.6869212044522706e-15	1.4707532232317548e-15	1.39587208595259e-15	1.7652824354155993e-15	2.1223057898407305e-15	2.141955595261751e-15	1.89654119756326e-15	1.6917266424266604e-15	1.7182187948731466e-15	1.7600014549913718e-15	1.5956277831743182e-15	1.3192053843640117e-15	1.1235884771720092e-15	1.1819061274624333e-15	1.1838337632623132e-15	1.1026331120594415e-15	9.499868360586664e-16	9.019652384637145e-16	8.0756287268409975e-16
18	-7.787848182751656e-16	-5.751317193641779e-16	-5.93110053005623e-16	-5.41892717705886e-16	-3.739881784229263e-16	-1.5065523551364322e-16	-3.8671669970859265e-17	7.486719220301634e-17	1.942955216653053e-16	3.6163822610012695e-16	4.493912620190675e-16	3.830625739227646e-16	2.4701546485908656e-16	1.312621849325404e-16	8.007699911158728e-18	-1.718111446830127e-16	-3.672881594205688e-16	-4.1911101959590875e-16	-2.5479279225707303e-16	-6.544499491993711e-17	-1.595766130735287e-16	-3.838136797908274e-16	-7.171378576058448e-16	-7.516302562041839e-16	-6.697620121514504e-16	-7.453330175429295e-16	-8.371040924525824e-16	-5.714146771326737e-16	1.095367058380595e-16	7.674802782255404e-16	8.454895005472657e-16	3.771744402827792e-16	-1.487339780376964e-16	-2.1685256564123537e-16	-1.270283188308914e-16	-2.8275715962582375e-16	-6.82656023874096e-16	-9.43221375124378e-16	-7.574767779731635e-16	-3.555636709103215e-16	-1.8613600508633502e-16	-3.2013986799427237e-16	-6.616286672660935e-16	-6.026651338954732e-16	-4.541771823865156e-16	-1.2095595722859323e-16	7.778593465350392e-17	1.459460560682278e-16	-5.536506492546864e-17
19	2.688901911780786e-16	3.088107092462991e-16	3.8788465190098893e-16	5.665490191689703e-16	8.275274468604932e-16	1.022464496347447e-15	1.2160858464547875e-15	1.3628496869171199e-15	1.490038953003653e-15	1.4452892830267137e-15	1.2675678477613068e-15	1.121656414000367e-15	1.0572333073818105e-15	1.0424532076820922e-15	1.018852483491774e-15	9.31196775011161e-16	9.004517698812539e-16	9.792993288270114e-16	1.1841774784357122e-15	1.259860205082217e-15	1.177250532340296e-15	9.388529312286186e-16	8.625514441738543e-16	8.492863702650336e-16	8.060078597516116e-16	6.046367671103338e-16	3.3223277394237154e-16	2.8485469326022715e-16	3.9464945987394e-16	5.950400330160419e-16	6.475128856791704e-16	6.192282058905585e-16	6.465634554521108e-16	8.734758866067464e-16	1.0951704192522834e-15	1.1377188574611e-15	1.0691956836834678e-15	1.022759112685594e-15	1.1317282739860827e-15	1.2268000899494077e-15	1.18024193803948e-15	9.417508401657072e-16	7.100540055428594e-16	4.873948745134088e-16	5.081741726827534e-16	5.098686695591837e-16	5.915057972245247e-16	6.865446662233328e-16	6.181351804831664e-16
20	5.797600701645363e-16	8.238314214554031e-16	8.533062546794831e-16	9.47918143500497e-16	1.2629575481239953e-15	1.781670882569906e-15	2.0700600483846428e-15	2.0076156458310406e-15	1.608858802725838e-15	1.3268897349593068e-15	1.2339600060221831e-15	1.2145630053166531e-15	1.0964344518241909e-15	9.219415215202636e-16	8.267869013814828e-16	8.95641170149798e-16	1.0563795902040652e-15	1.3094274856995188e-15	1.5797214999304764e-15	1.7887608377333105e-15	1.7495200358564634e-15	1.6089144386188972e-15	1.328489374111741e-15	1.3379114454346306e-15	1.3960700151858825e-15	1.2154234196572852e-15	9.272293985268508e-16	8.557602252420799e-16	1.1959637377971932e-15	1.5961691050440125e-15	1.5934424733452115e-15	1.2225586263741747e-15	8.393106048732158e-16	9.314318644498037e-16	1.138657781731954e-15	1.1189011074773393e-15	8.896843281505486e-16	7.127001776407357e-16	8.338316272624079e-16	1.0366917287377675e-15	1.042406717573549e-15	8.372290599883947e-16	5.013497685754198e-16	4.3376537276310044e-16	3.695916821458627e-16	4.904148621823997e-16	6.798788079213344e-16	9.221400887501935e-16	8.95588278617712e-16
21	-1.4606181404773373e-16	-2.032367783636754e-17	-1.0390391929860134e-16	-1.3511482865157235e-16	5.644248519246575e-17	4.570596342108951e-16	8.18118542497448e-16	1.0632117706744144e-15	1.1458071688578307e-15	1.3091186696281609e-15	1.4634194071028485e-15	1.4873022411147781e-15	1.265922181911599e-15	9.405662109929094e-16	6.272311806719061e-16	4.423828427271127e-16	3.6280519907320637e-16	5.317056219164248e-16	8.675446865179384e-16	1.2432160473360448e-15	1.3404170721301597e-15	1.2089229553672138e-15	6.37436794767109e-16	1.3340116200228586e-16	-1.9489621565889658e-16	-3.2241655772472665e-16	-2.2533014979295914e-16	2.9274510463987395e-17	3.5611240684964595e-16	6.534847453660077e-16	8.444364429878294e-16	9.04037289527652e-16	8.489222061329483e-16	8.624594966363548e-16	8.630877019225523e-16	7.893056755592998e-16	5.849246679322943e-16	4.1695756637628235e-16	4.616028596495115e-16	7.119196733915646e-16	8.960387435500519e-16	7.893711250305552e-16	2.4000664738625226e-16	1.5648985181347825e-16	2.31872153651296e-16	6.162754000272354e-16	7.615196412102303e-16	7.287516340322452e-16	6.5592711954015495e-16
22	1.162642692302693e-15	1.4061590783095177e-15	1.376254405769457e-15	1.2895102505473039e-15	1.2049116132863594e-15	1.2739634047515487e-15	1.3071766043753925e-15	1.2514242245405684e-15	1.119588384559614e-15	1.056871411544461e-15	1.0786706020430804e-15	9.978587413022978e-16	9.091383411746761e-16	8.782254126325321e-16	9.292767480933823e-16	9.832950022302062e-16	9.794782700179778e-16	9.605284134888927e-16	1.1320023490757031e-15	1.3747524042376167e-15	1.4462897078291675e-15	1.2444348102923275e-15	8.961857796821291e-16	7.522527592068454e-16	8.237334770263156e-16	8.931365812731828e-16	8.787555219714496e-16	7.996661528784129e-16	7.945626860426756e-16	8.239382289397251e-16	7.810746926811101e-16	6.928540573599396e-16	4.794979638499364e-16	4.14736582334426e-16	2.5567776892472495e-16	1.0911951619036403e-16	5.517689134028743e-17	1.8174247929634918e-16	4.077487989633455e-16	5.921984385277587e-16	5.820266956348682e-16	4.3859905825597033e-16	2.8771542291854687e-16	2.903903078533416e-16	4.630914361318026e-16	7.099482647581975e-16	8.682376109438088e-16	8.782169049265714e-16	7.535177301568045e-16
23	2.721367385427653e-16	6.191912606828113e-16	9.688654249226973e-16	1.2132879221390705e-15	1.348886226641999e-15	1.427229151313284e-15	1.4983989707879238e-15	1.3898770324212006e-15	1.1717920370637056e-15	8.745321440785353e-16	7.353347839821631e-16	6.753618176219703e-16	7.055468689303658e-16	6.039316808577292e-16	3.164381038232017e-16	7.501641248952802e-17	2.8221167176175e-16	6.793442692143334e-16	1.160817215645511e-15	1.3432408276639239e-15	1.3916258743063213e-15	1.3120818366714678e-15	1.475560737736605e-15	1.47651105658897e-15	1.3064209492233547e-15	1.1444830685932536e-15	1.0450230978543646e-15	9.660336947317892e-16	6.715686026705721e-16	4.504495153551215e-16	4.315361544419119e-16	7.773919547580735e-16	1.126956361958591e-15	1.3704560390365852e-15	1.2709319946930903e-15	1.0662018719376707e-15	8.980765717181543e-16	7.908918676360212e-16	6.05983223883204e-16	2.839525480414934e-16	-1.8565945380376488e-16	-6.359642481114712e-16	-5.310100435873446e-16	-6.974848460778749e-16	-4.1375458520036784e-16	-3.3739710676384215e-16	-1.554451090321159e-16	1.2153067836070833e-17	4.285391874597679e-17
24	-9.077270859472928e-16	-9.179812880575658e-16	-8.913983610914348e-16	-8.858519410208752e-16	-8.68834210652309e-16	-8.994090999426736e-16	-9.475164189040506e-16	-9.391018436624598e-16	-9.53993723911724e-16	-9.37933996975706e-16	-1.0103833988602363e-15	-1.0373125348802744e-15	-1.083279445825178e-15	-1.095066240612606e-15	-1.0260230367617162e-15	-8.262530335433556e-16	-5.865266638390503e-16	-4.805214511086577e-16	-6.380767259109106e-16	-9.64254856628426e-16	-1.2348684440831347e-15	-1.1372951738144316e-15	-9.403625998346095e-16	-6.903982241139845e-16	-7.406358878949361e-16	-9.525013839842315e-16	-1.1298240990481292e-15	-1.164286985346627e-15	-1.1012887213507415e-15	-1.1445683343379058e-15	-1.1770409269178076e-15	-1.131309341476237e-15	-9.212102912497475e-16	-8.098946413699536e-16	-8.467192979862298e-16	-9.912504527405298e-16	-1.0334371051200136e-15	-8.162905086909385e-16	-4.781068796676351e-16	-2.2207064285558207e-16	-1.8945112801426096e-16	-3.2208715882831756e-16	-5.156620146572365e-16	-6.224047416076494e-16	-6.293649825326662e-16	-5.220091318960196e-16	-4.507132331559809e-16	-4.497186911999406e-16	-3.7413251818505117e-16
25	-3.6694603471521224e-16	-2.987322893475403e-16	-3.942631279156167e-19	2.8251225646233825e-16	2.9974714383024664e-16	1.6197481148565299e-16	-4.552645080018816e-17	-9.279063214420088e-17	-1.1146097401472798e-16	-2.897174628896317e-17	8.022796608232083e-17	3.657780730931269e-16	4.214279106662001e-16	2.9241358604495375e-16	2.2940638780000555e-16	4.612684813753146e-16	8.328482710148941e-16	9.850893650626453e-16	7.052077535873203e-16	3.0384619457934524e-16	5.76586574300303e-17	2.5445289587761155e-16	2.1690316831115824e-16	2.815731339209766e-16	3.4499089882165278e-16	4.58532088514582e-16	4.538358649241712e-16	2.2178641455308723e-16	-1.5349858314610182e-16	-2.8833673316487674e-16	-5.61482247648043e-17	2.172950045495408e-16	2.463632428405876e-16	-1.1831635776106455e-16	-3.8392111914536814e-16	-3.679495987068086e-16	-8.94155223610648e-17	1.3305614144875823e-16	2.310160469258297e-16	2.2249751900432897e-16	2.581585618542793e-16	3.099738546804775e-16	1.0490317587702695e-16	9.418363266007405e-17	-4.213018675114183e-17	5.456545155781446e-17	1.143552152351268e-16	2.2482810088425415e-16	2.31043582439449e-16
26	-1.4271641207026433e-16	-3.5298083041665155e-16	-3.719807747392253e-16	-2.1525327314043912e-16	-1.198569679092334e-16	-2.500554094209861e-16	-5.110903951940244e-16	-5.325647660116442e-16	-3.7859897400698215e-16	-1.435187892772968e-16	-1.5874201520066708e-16	-3.573062082520121e-16	-5.197788893575858e-16	-4.671798091250838e-16	-3.748871835550404e-16	-2.757967118586364e-16	-2.0527348270329278e-16	-1.7075790386270865e-16	-1.5672879495113927e-16	-2.1241798801436783e-16	-3.562082976086633e-16	-3.625579002249674e-16	-3.838475745715531e-16	-2.1852810398019234e-16	-1.7232065162871017e-16	-2.2309025347944713e-16	-4.1454544802358186e-16	-5.274112944937673e-16	-6.272943218588204e-16	-5.2228827729259325e-16	-3.797737914716805e-16	-2.2529962806131324e-16	-2.1415993128663118e-16	-1.845449421160416e-16	-2.227752995586967e-16	-2.856288049101979e-16	-3.6511312213463874e-16	-3.8018296125973115e-16	-3.140056058099687e-16	-1.997957326088408e-16	-2.081703084880441e-16	-3.22508282123448e-16	-5.261476598501529e-16	-7.303748221338217e-16	-8.322076336393794e-16	-7.690414632808401e-16	-6.828672644731345e-16	-5.144094770727826e-16	-3.84565590116091e-16
27	6.457922952399146e-16	5.099861980158075e-16	2.312881766273488e-16	3.193229449234359e-17	-3.3526399823199854e-17	1.2727436854332675e-16	2.3160768618469765e-16	3.602092763091199e-16	1.9222391822377431e-16	1.0553365709807719e-16	7.718864060254321e-17	1.9771660372692038e-16	4.230521768434969e-16	5.266897071902117e-16	3.256780237269475e-16	1.0505717531001727e-16	4.6432704683725914e-17	1.500332187736388e-16	1.772774659596963e-16	5.827863331904559e-17	-1.3785665816072608e-16	2.417140075792596e-17	2.3211382993773204e-16	5.436346816658474e-16	6.341114128036344e-16	3.7079942892354347e-16	-7.477414921508873e-17	-5.32953597702428e-16	-6.803125965039109e-16	-4.649005375784e-16	-4.3327744636354714e-17	3.1620241729877366e-16	3.3039888740448724e-16	2.4794109860220187e-16	2.1026155983296766e-16	3.083617175633657e-16	3.3064729325814054e-16	9.980053886410346e-17	-3.5414004692124417e-16	-6.809156357251021e-16	-7.945270735370482e-16	-6.87747139226598e-16	-8.979443239279475e-16	-8.353033652814771e-16	-9.339288094562405e-16	-6.23498569369153e-16	-3.1183247211291106e-16	-6.293940628900898e-17	6.086804097812398e-17
28	9.482449201453645e-16	8.358563818629669e-16	8.578187612576919e-16	1.1859304908003071e-15	1.420378594720846e-15	1.5933651466598929e-15	1.5583556294234406e-15	1.515105608643648e-15	1.2742560694835287e-15	1.0740325309632676e-15	8.432554611159088e-16	7.131013030947428e-16	6.32822443788615e-16	6.105037730364972e-16	6.245443909532283e-16	8.470816019777905e-16	1.1866025292366222e-15	1.4367449155949335e-15	1.3883624773401388e-15	1.1822423840466072e-15	1.0951106023531467e-15	1.3079975285149914e-15	1.5188399337109893e-15	1.5584546902868056e-15	1.5081461960221122e-15	1.4208103151545835e-15	1.4387441551659097e-15	1.3494710589570922e-15	1.1403476320890395e-15	1.0843493090072447e-15	1.2779853602285538e-15	1.5737487888573622e-15	1.6922986052810358e-15	1.602901429939489e-15	1.4220060401786836e-15	1.1495843190550705e-15	8.960536849539514e-16	6.765847317093792e-16	5.982842647274419e-16	5.30742491044196e-16	2.9490907097589885e-16	-5.3831736219620997e-17	-3.8553084261915105e-16	-5.030664391707681e-17	1.823899976997404e-16	4.105587492486329e-16	3.915666129611614e-16	4.941150767008148e-16	6.140862975465708e-16
29	1.0865740460494987e-15	1.075986349256287e-15	9.141849284363283e-16	1.006762223647975e-15	1.2345612238090124e-15	1.495319214955529e-15	1.314865502597833e-15	1.133718509572519e-15	9.524609255154655e-16	1.1670665898185836e-15	1.280762616743777e-15	1.2496842125314847e-15	9.867939740740202e-16	8.770908550735671e-16	8.972423348745381e-16	9.79146292224089e-16	9.13606682315203e-16	7.987162323420395e-16	7.616090644026583e-16	8.932472525511533e-16	8.76704379761361e-16	9.87103305762449e-16	8.755593219501547e-16	1.1064385337697195e-15	1.4086821500881848e-15	1.2661087903165776e-15	7.454365885721239e-16	1.724305239381145e-16	8.920792608103418e-17	3.7916503267060213e-16	6.846237487360173e-16	7.185786764593519e-16	6.094296729593809e-16	5.596569533495116e-16	5.991672538974384e-16	5.118054171703067e-16	4.036898985149615e-16	2.816129846470689e-16	2.547798650904024e-16	1.469600143106794e-16	-1.0847492500635636e-17	-2.958278548188439e-17	-2.1956329673252254e-16	2.0294410005187752e-16	1.146227410112217e-16	1.1953449757652305e-16	8.639279210509532e-17	3.2422865443764087e-16	5.778624487594499e-16
30	-2.6996374921500586e-16	-1.0817564123132171e-16	1.179353472375397e-18	5.944611928181073e-17	1.797825223248059e-16	3.853688957739536e-16	6.913542642133077e-16	8.402964024536823e-16	8.663346993811482e-16	7.999784509888982e-16	8.317754130992982e-16	9.101205262373686e-16	8.97815967020905e-16	7.302572268913808e-16	5.528546682427954e-16	4.53095538797872e-16	5.047022015456794e-16	5.415834616368765e-16	6.551065427626323e-16	7.380490290705724e-16	7.98018028803838e-16	6.154066229158656e-16	4.607660438785051e-16	1.9966256887623138e-16	1.9703633298177282e-17	-4.8682745310107954e-17	-9.059717861825254e-17	1.1874078849007199e-18	1.0140619867855299e-16	3.3974905639338397e-16	4.97982443516715e-16	5.715062767951905e-16	5.936506583072629e-16	7.574201544878321e-16	9.339060123203402e-16	9.995118896825884e-16	9.251600622459446e-16	8.363653109541419e-16	8.786780287311189e-16	9.267182263938398e-16	8.227539162825738e-16	5.336706835594502e-16	3.0105771912823097e-16	1.0199001374348945e-16	1.5155318677490638e-16	9.927357620364934e-17	6.928069280553573e-17	9.531771276235881e-17	7.506234034463168e-17
31	3.176353099517253e-16	1.4518289472600215e-16	-3.794120155467558e-17	-4.007968409938931e-17	6.10833584749684e-17	2.550694657410784e-16	2.9027817081796986e-16	2.1416450015957208e-16	-1.1166103146616797e-16	-1.2983792873673635e-16	8.766206043296454e-18	1.69083300517647e-16	1.7431415273471403e-16	8.498200593697571e-17	-1.5774120217501366e-17	5.259041454636786e-17	2.0538097958588608e-16	2.176064559590535e-16	2.3219997858130097e-16	3.3618597115527366e-16	4.412303289737078e-16	4.9355155353478e-16	2.890736272406183e-16	2.4952326454971313e-16	3.6207824298707756e-16	4.841687582299212e-16	3.6677463091662393e-16	4.836585819231101e-17	-1.751396820446023e-16	-6.663965343920123e-17	1.281157638303962e-16	1.9804720254360717e-16	1.6687853287324264e-17	-2.7444265071698343e-17	1.3108203405330464e-17	3.693729223855e-17	-1.126585390036032e-16	-3.7103899262049505e-16	-5.848542863072657e-16	-6.295967758996529e-16	-6.438580807259284e-16	-6.327633057794571e-16	-6.96858739502917e-16	-6.513883713982608e-16	-6.192079596480034e-16	-4.572642116067151e-16	-3.4780050285041902e-16	-2.6062402626181403e-16	-2.392205844028749e-16
32	-2.3775347009152646e-15	-2.290443929779213e-15	-2.2423677505308847e-15	-2.302939272308369e-15	-2.446514108217531e-15	-2.532933750027755e-15	-2.4299283280077806e-15	-2.1463416662124183e-15	-1.8475556533084554e-15	-1.7280882932500775e-15	-1.6951096131876602e-15	-1.7498934494715818e-15	-1.6944713254788518e-15	-1.418787166725225e-15	-1.307770294691635e-15	-1.3327962039491069e-15	-1.4787242055252953e-15	-1.4967858391473547e-15	-1.3349464025283875e-15	-1.0410006005725713e-15	-7.585440327602439e-16	-5.997396619784094e-16	-5.937200192284454e-16	-6.179254069157083e-16	-5.04960506576956e-16	-2.1141623697528907e-16	1.0811716368715978e-16	3.9770898113719264e-16	4.587101693978832e-16	5.955285113190004e-16	7.554090787585588e-16	9.309027107465933e-16	9.4122429244149e-16	8.656186990800615e-16	7.921750513485535e-16	9.237868470185767e-16	1.1888656413383575e-15	1.476198717406788e-15	1.6471224106999178e-15	1.6875797402379445e-15	1.6522648893333903e-15	1.7031956328949136e-15	1.7332309094168628e-15	1.8391738969363324e-15	1.7866265666843358e-15	1.6004002742263786e-15	1.1998819787106758e-15	7.618586845870601e-16	3.1668122166414254e-16
33	-1.1070581288027135e-15	-1.0403865334745076e-15	-1.0597076161509972e-15	-9.910617490582861e-16	-8.284975967455666e-16	-5.233183022060367e-16	-1.6437513453485823e-16	2.1326853984354017e-16	4.0181923221378833e-16	5.063459184140494e-16	5.246301112243368e-16	4.2287051275994975e-16	2.837965205855562e-16	2.281466445937224e-16	2.2628508012028854e-16	3.463789901233509e-16	4.663277387788431e-16	5.143075879480268e-16	5.449470030259009e-16	6.027184341648356e-16	6.073158565430452e-16	5.493415622064508e-16	1.712593615862793e-16	-2.9294029584800475e-16	-6.599831417518531e-16	-7.908363237269016e-16	-6.211722979119489e-16	-2.9079327004145577e-16	4.2257991615213257e-17	3.008946052105911e-16	4.744867642026432e-16	6.112801363485219e-16	6.899300888853258e-16	8.680640093026295e-16	9.744218600801591e-16	9.660123544823296e-16	8.857496127558625e-16	8.942954663308774e-16	1.0755063454825625e-15	1.323278113464544e-15	1.3552041291092627e-15	1.2768673529902716e-15	1.0295316634594174e-15	1.3330130245872747e-15	1.4734926268434308e-15	1.5142953247292178e-15	1.2036577506935077e-15	9.776895789298784e-16	9.542918598833155e-16
34	-4.739382204042922e-16	-6.079085344831421e-16	-6.661061891627584e-16	-6.491697170551646e-16	-2.801147789911876e-16	1.3478288415652112e-16	5.902814845269919e-16	7.346340845633281e-16	8.200255391554388e-16	8.479494909761463e-16	8.103329360807597e-16	6.191775053316717e-16	4.117485947963431e-16	2.636404238461522e-16	2.566998373441765e-16	2.384798061090957e-16	2.2016251372563404e-16	3.354513423475067e-16	6.038906156058484e-16	7.18772247170436e-16	6.508570962624192e-16	1.5513787108531218e-16	4.078342604380854e-17	-4.7248659120668445e-17	-9.472209952389145e-17	-2.61291482484037e-16	-5.207343787040848e-16	-5.566002276605834e-16	-3.265181567504158e-16	2.064995789775879e-17	2.269450519680687e-16	2.775754185535003e-16	4.0568489347289794e-16	6.922595811013704e-16	9.377533402451858e-16	1.0598278517841303e-15	1.0228044748640246e-15	1.065251605310114e-15	1.160532112781909e-15	1.120756864322319e-15	8.995227046732467e-16	6.43182364828734e-16	7.289986679732602e-16	7.393868042341165e-16	8.851641808666832e-16	7.294485875331279e-16	6.537599677965067e-16	6.316693466554632e-16	5.898369336601935e-16
35	-4.955636049410585e-16	-3.3688317741702863e-16	-2.5291066730378015e-16	-3.441204456189622e-16	-3.623482219666341e-16	-1.6837124960088436e-16	2.1030618418063673e-16	4.036014603540913e-16	2.8441776513775804e-16	7.877285813310492e-18	-1.2304584266656601e-16	-3.778819003073706e-17	5.87435656303429e-17	7.691993745591011e-17	8.092140503678915e-17	2.3614260176082235e-16	5.411052905669054e-16	6.91348225177647e-16	6.664665254589296e-16	5.330694179507527e-16	4.3574139868687964e-16	2.521673535635242e-16	6.412992442674986e-17	-1.5018344855592235e-16	-1.4265086452601266e-16	1.509295912721308e-16	3.3513300100868403e-16	2.865968509528164e-16	-2.354766367119984e-17	-9.109116315958622e-17	6.111008141355538e-17	2.2660296495523114e-16	6.801615625193969e-17	-2.7856378172888885e-16	-5.096317376023379e-16	-3.966314045950401e-16	-8.990870101647078e-17	1.4605197820477624e-16	2.0552500619189894e-16	1.5970881104356349e-16	1.239736857171385e-16	6.055271218160924e-17	2.0554279364136663e-17	-3.0227790395211345e-16	-4.4071338835399094e-16	-5.248984760662304e-16	-4.104281468696575e-16	-2.488113490235638e-16	-1.413841742833481e-16
36	-1.4492088297637882e-15	-1.3858139288573725e-15	-1.2714251072689942e-15	-1.3027007046136046e-15	-1.3823908898759467e-15	-1.4788694711587903e-15	-1.4444092886856957e-15	-1.33188824336446e-15	-1.1676947435431887e-15	-1.046500452715651e-15	-1.003070342154692e-15	-1.1158070682330985e-15	-1.1792681182471435e-15	-1.1744139671890385e-15	-1.1435419528389705e-15	-1.2398184963932204e-15	-1.4042755886691789e-15	-1.5927250942884678e-15	-1.6381986947760693e-15	-1.6538815544295515e-15	-1.7077689798244245e-15	-1.702864847085639e-15	-1.6309660223125894e-15	-1.442437673036879e-15	-1.4415029814998903e-15	-1.5371905667985298e-15	-1.6630166484109915e-15	-1.747241657952802e-15	-1.797087585252511e-15	-1.9019997104260525e-15	-1.970660828296397e-15	-1.908860130963558e-15	-1.7259675642303366e-15	-1.6009985433508441e-15	-1.624281500029616e-15	-1.6432814888248466e-15	-1.566325488475065e-15	-1.3450075327455773e-15	-1.2017788134665956e-15	-1.1743736438061735e-15	-1.2251953457686467e-15	-1.2203947332447222e-15	-1.0148547335949903e-15	-1.159298398825906e-15	-1.0945885154938831e-15	-9.25981676683208e-16	-6.266087189736853e-16	-5.062260625437239e-16	-4.847328043074203e-16
37	-2.288207256788818e-15	-2.234907494102562e-15	-2.233288635631164e-15	-2.4276575330148597e-15	-2.5501006707141846e-15	-2.426775637436839e-15	-2.0282619170566692e-15	-1.7610964298649859e-15	-1.777850887970793e-15	-1.979561082748292e-15	-2.044178324255849e-15	-1.817347793019955e-15	-1.4755043223719156e-15	-1.1393540661936157e-15	-9.12273327298897e-16	-7.363621580469479e-16	-6.562532992251626e-16	-6.237701444521444e-16	-6.502472226548605e-16	-7.328627077115819e-16	-8.589036658917526e-16	-1.1059868375487382e-15	-1.279955307339376e-15	-1.4255906801651335e-15	-1.3627184359488075e-15	-1.096724749998185e-15	-8.470668479140386e-16	-8.019251250799137e-16	-9.419913964975531e-16	-1.143091880946226e-15	-1.1275083926894662e-15	-9.570194328002363e-16	-7.582387194176964e-16	-6.40121630269106e-16	-4.078531136884496e-16	1.0640961895024045e-16	7.099296230601078e-16	1.2176340110864734e-15	1.45051843865974e-15	1.5588986020074922e-15	1.6532035594194266e-15	1.6944613348780266e-15	1.4672840053163613e-15	1.1572162981312977e-15	7.360116431835323e-16	4.024639650418306e-16	1.1228969945795373e-16	-2.0817710293232003e-16	-4.2892102908990723e-16
38	-5.883208753368645e-16	-5.108870555189079e-16	-4.973331022429631e-16	-5.594616987841735e-16	-4.323282798950583e-16	-2.0680816670914413e-16	1.5026131456209225e-16	2.730691362566558e-16	3.070152466961785e-16	2.3887506684427185e-16	1.6908145658548624e-16	1.8769947414638031e-16	1.0560588999769285e-16	7.596798742560832e-17	2.5229817969881464e-16	5.198547807320836e-16	7.14009052905884e-16	7.068176241493584e-16	5.544665971119526e-16	3.6581876748743347e-16	3.3005191715417956e-16	2.3294889672818127e-16	3.979433771913294e-16	4.382607972671412e-16	4.1750918290149263e-16	4.072994215744804e-16	2.7623826080335454e-16	2.2509776649361386e-16	1.7852800049161506e-16	3.1962511789111376e-16	4.307153319625621e-16	3.9462060237582844e-16	3.0769474830673325e-16	2.3814817762793176e-16	4.0012487206472365e-16	7.126706426198385e-16	1.0043146016863985e-15	1.1594898180389248e-15	1.238210198020106e-15	1.194597275116233e-15	1.1432278428522868e-15	1.0034191252736426e-15	9.509871276746122e-16	5.683897231868238e-16	2.8309155321951283e-16	-1.550969907007044e-16	-3.637270776984754e-16	-3.7183707349346355e-16	-3.503575821238133e-16
39	-1.3096173304228762e-15	-1.4129956443627628e-15	-1.4425293898597176e-15	-1.5248327857254308e-15	-1.546099027423138e-15	-1.58193151015639e-15	-1.4515302277332702e-15	-1.2015614124259562e-15	-9.635805851524179e-16	-9.861291997373981e-16	-1.2200873777796466e-15	-1.4101175208706267e-15	-1.485265509871934e-15	-1.4513111282172957e-15	-1.2530307603022547e-15	-9.567870000423607e-16	-6.348217023468116e-16	-5.133747512789347e-16	-7.00804144360575e-16	-1.0829497870496101e-15	-1.3679839836516638e-15	-1.3463304195523379e-15	-1.0971113341084303e-15	-8.76158462927871e-16	-9.284939515055828e-16	-1.183787142037331e-15	-1.529511831807375e-15	-1.6958685622967977e-15	-1.732286982568991e-15	-1.6767465740828083e-15	-1.6153808781261056e-15	-1.5774696243516877e-15	-1.4262159042771441e-15	-1.3262900236374718e-15	-1.269883524873343e-15	-1.2861514235546502e-15	-1.2303241862134042e-15	-8.764046535114459e-16	-3.424716911492463e-16	5.322083314475984e-17	9.591153422555064e-17	-1.5656921707637306e-16	-4.500386810935355e-16	-7.501390459957151e-16	-9.80920671220446e-16	-1.1633387961945158e-15	-1.146708011813827e-15	-9.19799138816556e-16	-6.565707486217409e-16
40	-3.102917148879454e-16	-2.4436771653173485e-16	-4.83705502964898e-16	-6.8731375589974165e-16	-6.25452644934834e-16	-2.9245938978529966e-16	-1.449046240995457e-16	-2.0622545351651825e-16	-4.1930986334416043e-16	-4.3020920452030334e-16	-3.8361073258969506e-16	-3.9113201845650217e-16	-6.297356449366633e-16	-8.031747677180958e-16	-7.362135670951266e-16	-4.906989272901988e-16	-2.9246858164424937e-16	-3.1109174588208757e-16	-4.1503930776559543e-16	-4.65993545059036e-16	-5.017017392939791e-16	-4.638816533423732e-16	-5.462799057574236e-16	-4.364929281430759e-16	-3.220450790468938e-16	-3.021317086824712e-16	-5.123400245811443e-16	-7.351100141857812e-16	-8.832592687766384e-16	-7.295858054195415e-16	-5.393037690459426e-16	-4.813101283913772e-16	-6.807474454281554e-16	-8.632389496613383e-16	-9.208494099593014e-16	-7.941041824549549e-16	-5.613374611862988e-16	-3.991067856017626e-16	-3.299001774785269e-16	-3.1726712217068514e-16	-3.243653827925027e-16	-3.38904088611603e-16	-3.963635875255234e-16	-5.89091762350957e-16	-8.657780020349582e-16	-1.0661768347871589e-15	-1.1203113343016431e-15	-9.132933602489334e-16	-7.121866935340385e-16
41	2.5488360383537097e-16	1.658744630741027e-16	3.003968301048441e-17	-5.976222022154465e-17	-1.3510654597665752e-16	-9.254101600322519e-17	-4.556239943563028e-18	1.5222342982949561e-16	1.8862102174665564e-16	1.8728023402246367e-16	1.6883095303037266e-16	8.122014548179959e-17	7.31368093319243e-17	1.5243648854950292e-16	2.5884725264896515e-16	4.113808355464786e-16	5.15864866907766e-16	4.12463910199986e-16	2.3863043731491348e-16	1.0461942179438436e-16	3.556879736982231e-17	5.901633485023783e-17	2.4594483029988585e-18	2.796538009428125e-17	1.0714498106483072e-16	1.7415067822586026e-16	1.3928077959261569e-16	2.7714565423139282e-17	-4.383951507254226e-17	6.600567189296155e-17	2.128718619812398e-16	2.970450447629591e-16	1.7610560642740934e-16	1.0557689310363698e-16	4.297083398409922e-17	2.3296950685288268e-17	-2.950347832700822e-17	-7.164393462147797e-17	-9.166540462869637e-17	-2.0066116619248775e-17	-1.1523805927667645e-17	-2.7723622494587254e-17	-1.381563056572755e-16	-1.4863476560251543e-16	-1.895521156816572e-16	-1.4705631911206757e-16	-1.6490318048914476e-16	-1.6383440740847617e-16	-1.1377390835628996e-16
42	3.076621403173443e-16	1.8686175774173094e-16	1.0604539537080924e-16	3.426027589791995e-16	7.179487820651564e-16	9.570550955003302e-16	9.365597317471264e-16	8.338690430591564e-16	7.831743121340531e-16	7.521423748805127e-16	6.509133071687758e-16	6.500064662809195e-16	6.548427421466483e-16	6.900341006909156e-16	6.7229953330274425e-16	5.848763441189863e-16	5.784996730480127e-16	7.185767365332752e-16	9.86680105902917e-16	1.11923882874627e-15	1.0114268943390642e-15	8.110146318681919e-16	6.561229816306527e-16	6.350495579555374e-16	6.350945901766707e-16	4.632792145632003e-16	2.2961999514707855e-16	1.741407069382879e-16	3.0557620267700246e-16	5.390216190798234e-16	6.330899402942151e-16	5.803080481127262e-16	5.575562629012286e-16	5.887610325641586e-16	5.958570320167827e-16	4.243745398118986e-16	2.951520567066939e-16	3.5306103182667485e-16	6.202307124053893e-16	7.038498445966158e-16	4.955063487030671e-16	1.6307533146309515e-16	-8.037934635988527e-17	3.706269422239473e-17	3.1659966741982697e-18	-1.2891861437941233e-16	-2.1921712593379848e-16	-4.121132266276453e-17	5.86144737599966e-17
43	6.420835731523889e-16	8.536251140617267e-16	8.912225317975522e-16	8.263235974628523e-16	7.783238667400195e-16	9.612264527452138e-16	1.1456394195061152e-15	1.171736051695584e-15	9.145717257565169e-16	6.250053659803429e-16	5.931095741456815e-16	7.693732917535767e-16	1.0191260913338198e-15	1.0915253285871725e-15	9.020269513192836e-16	6.802140310895826e-16	6.751501882078573e-16	7.851887126359391e-16	1.0305007753401045e-15	1.1858968846037687e-15	1.1408010228499402e-15	1.0534117032298569e-15	1.0073259314085079e-15	1.0898787921812739e-15	1.2045254644511225e-15	1.1438209437950889e-15	8.559817610327044e-16	4.943486746015689e-16	2.4447500085590816e-16	1.9642889901948045e-16	1.923521613917071e-16	2.366034478403338e-16	2.604728503786099e-16	4.7654185467277745e-16	6.119677330453257e-16	5.593538755136706e-16	3.81826063956205e-16	2.0606397374585637e-16	8.805375443537801e-17	-8.611737142573929e-17	-4.4776593019994145e-16	-7.794799599998695e-16	-9.463478550230443e-16	-7.975309591424728e-16	-6.162785678110309e-16	-3.6490256040392095e-16	-8.083522054186598e-17	1.8136686428443098e-16	1.160520163991437e-16
44	7.182003875379868e-16	7.8565420728595905e-16	7.493087060641692e-16	7.744262970132831e-16	8.792864737178817e-16	1.0999162770992324e-15	1.2262750677981707e-15	1.2792999432106618e-15	1.2055487258754576e-15	1.1566070877635594e-15	1.15472888406067e-15	1.275155863309576e-15	1.3313757267011702e-15	1.3461572597279324e-15	1.3380630919963416e-15	1.3827876416448566e-15	1.4702363942138132e-15	1.4908701167250795e-15	1.4563525880472575e-15	1.3050298201018797e-15	1.0293414763884025e-15	9.325533679625631e-16	8.847045238874017e-16	1.100783253333631e-15	1.3668263026491906e-15	1.4000431622810507e-15	1.2419584976018426e-15	1.1372295249403775e-15	1.1241380580623694e-15	1.2156561069453839e-15	1.2035429830010589e-15	1.1028849455682408e-15	1.030354283311642e-15	1.092833865868962e-15	1.1971569054326986e-15	1.1265096037749086e-15	9.610151679513977e-16	7.877832623686788e-16	8.164083397143019e-16	9.362902818296757e-16	1.0114006517776382e-15	9.65064735222141e-16	6.553816023535124e-16	7.029162392424452e-16	5.98564850397564e-16	5.848657273911198e-16	4.244737068067187e-16	2.8758416926623676e-16	6.144551660430286e-17
45	1.796818786327076e-16	3.3379450191722425e-16	4.777113965110278e-16	7.398533505629616e-16	8.596869231822855e-16	8.807698153112474e-16	7.203500829104362e-16	7.1447484816163e-16	7.888624126370427e-16	7.936106378005394e-16	6.442080413336619e-16	4.774241035150576e-16	4.486619503400967e-16	6.174720068632074e-16	7.373544261144009e-16	6.752362527416323e-16	5.587853003562114e-16	4.747434026919797e-16	6.045407492487896e-16	7.886555571871292e-16	8.135299866011586e-16	7.849029014599372e-16	5.682980584759646e-16	4.859096556543287e-16	4.861019093394185e-16	4.0523537659066647e-16	2.904713109274091e-16	1.9974612724220474e-16	1.4024382866643763e-16	1.9159960845548294e-16	2.300323745944889e-16	2.922731926625337e-16	2.9566705587234247e-16	3.828250910534796e-16	3.5754611105730664e-16	1.9515371575761257e-16	2.2027718556299058e-17	-8.788480078642479e-17	-6.504300033485902e-17	-7.954709402268395e-17	-2.3839665382143836e-16	-4.452326642923333e-16	-6.820907993346798e-16	-5.153812245037945e-16	-3.9952693704039856e-16	-2.1927915758855581e-16	-1.643083560942965e-16	-5.190587680591134e-17	-5.9248389901924495e-18
46	-1.0328573754227395e-16	-1.0356820592285279e-16	-1.980271513996095e-18	1.6363996568738503e-16	2.3458257687893645e-16	1.3285919031784436e-16	-1.5216267764581096e-16	-3.2906585757777907e-16	-3.062380838521663e-16	-9.378722260239716e-17	3.538440662238034e-17	-1.8393266428153274e-17	-2.1648160699920822e-16	-2.3114150977887797e-16	1.7872200787468454e-17	3.1472916538342406e-16	4.1054955301336644e-16	2.330363733480413e-16	7.657898965687004e-17	8.584041409296239e-17	1.5375188306234873e-16	2.1748145230604378e-16	5.157829435346625e-17	1.9320732159609702e-17	5.541028225772052e-17	1.0585395258951847e-16	6.144442618325162e-17	-1.5182225818538645e-17	-1.9106850358212575e-16	-1.9365948166633544e-16	-8.397698413529359e-17	1.25976660792844e-16	2.1052560540608611e-16	1.1294363141548034e-16	-1.6902832179191556e-16	-4.1858106467364696e-16	-4.3826619679707145e-16	-3.0747040667528307e-16	-1.7597124065696913e-16	-2.001893066203259e-16	-3.063106596512717e-16	-3.6717076612463237e-16	-5.079409753902199e-16	-7.12877703674476e-16	-1.0063377440381856e-15	-1.0853590143094281e-15	-8.917652226562905e-16	-4.593997878974226e-16	-2.5122929368477207e-16
47	-4.712043712191919e-16	-4.3474290895879596e-16	-2.691520628135755e-16	-4.1811053774439637e-19	1.589350271547377e-16	8.110623827009287e-17	-9.223722256555353e-17	-1.909488476241426e-16	-7.042874734234316e-17	6.980119576887623e-17	1.277228757097464e-16	1.7001449273322624e-16	7.146924261321529e-17	-5.4248198397319337e-17	-5.230865330887271e-17	5.976682813007673e-17	2.4101839465004056e-16	3.348703491505718e-16	3.186337412784282e-16	1.7902350740350893e-16	7.651624872071968e-17	1.0706303626511004e-17	7.153260183057965e-17	5.847567449681085e-17	6.587230043146861e-19	-1.016434512252647e-16	-1.5800925941692703e-16	-9.429802924984967e-17	-9.045418065749033e-17	-1.0270786351193415e-16	-1.5267273608494222e-16	-1.560677505287592e-16	-2.5601494314136748e-17	7.743742043260453e-17	8.744490545139597e-17	-7.394809642181295e-17	-1.9960934573962617e-16	-1.7563660396979558e-16	4.898021375374156e-17	1.6606314716875112e-16	1.1014845943342035e-16	-9.944613854398057e-17	-2.773550506192282e-16	-3.4816322247300304e-16	-4.581029867166852e-16	-6.406418078188366e-16	-6.924305529299995e-16	-5.083299603890368e-16	-3.935479615551838e-16
48	-7.108845669043856e-16	-6.710246088848279e-16	-8.324372150049309e-16	-1.0975625715213125e-15	-1.316405381229766e-15	-1.4564856039481908e-15	-1.4809795683888847e-15	-1.3165374973489946e-15	-1.161589857838509e-15	-1.121697924300837e-15	-1.235280715241844e-15	-1.18775352699041e-15	-9.710051141065743e-16	-6.336022740810023e-16	-3.6003632740728133e-16	-2.7344550646873753e-16	-2.845614373539453e-16	-3.180035366501122e-16	-4.1811350466561746e-16	-5.886290726722422e-16	-8.158171713789707e-16	-8.290542256820539e-16	-9.08576501588026e-16	-9.193368216080589e-16	-1.168562595194667e-15	-1.4273849224859914e-15	-1.6460121481735321e-15	-1.6678424392337871e-15	-1.7428260571033634e-15	-1.8415290879743578e-15	-1.9436884652038714e-15	-1.9771021352993934e-15	-1.883382893274956e-15	-1.831493381181161e-15	-1.7634192315676813e-15	-1.5961486661331643e-15	-1.241148005774071e-15	-7.26312812174113e-16	-1.9981446517788473e-16	4.3666906627597596e-17	-3.473910735348303e-17	-3.1545525122238713e-16	-6.685665673960834e-16	-8.061966297085848e-16	-1.0673948114320463e-15	-1.3175552415651759e-15	-1.4609630062277827e-15	-1.2474497888130018e-15	-8.932173715684989e-16
49	-2.7166706652738017e-15	-2.8606857213494676e-15	-2.9773580342692342e-15	-3.207201537907238e-15	-3.3807057531816607e-15	-3.4402543596602027e-15	-3.2763971270169366e-15	-2.9603303386396974e-15	-2.7034589546030824e-15	-2.6630125238640567e-15	-2.7126609905364988e-15	-2.5993319717604007e-15	-2.1956961380310123e-15	-1.5043257496655347e-15	-1.0693338584822297e-15	-1.0072527240997005e-15	-1.2768278304022452e-15	-1.5450270923748937e-15	-1.7066156947284253e-15	-1.7081725257774388e-15	-1.6965078358708786e-15	-1.5956114729478003e-15	-1.5021934185344893e-15	-1.3864941578937505e-15	-1.2695721315820762e-15	-1.1508952687033313e-15	-1.0583966654568653e-15	-8.884387764800714e-16	-6.710106301265292e-16	-4.817789735221907e-16	-4.171572222201105e-16	-4.834621455092676e-16	-5.330628025181281e-16	-4.76796361873345e-16	-1.5873823862738312e-16	3.10558864624929e-16	6.931086929818533e-16	8.820850485345677e-16	9.346933654212257e-16	1.0182679351856074e-15	1.1740296596738659e-15	1.3617891326664332e-15	1.3581412511629437e-15	1.320672415366436e-15	1.1389796410681957e-15	9.62299713260382e-16	5.969056132370312e-16	1.524209857642467e-17	-4.889148003385022e-16
50	-7.31147077751495e-16	-7.703230240989897e-16	-7.559120750871476e-16	-7.54510793670938e-16	-6.746524232049046e-16	-6.055339940304457e-16	-4.3855774986634436e-16	-2.4382005994817354e-16	-1.3882423903408802e-16	-1.8799175328918977e-16	-4.0598442712043793e-16	-5.56573199670003e-16	-6.591125924018367e-16	-6.324453843998538e-16	-3.979422875505485e-16	-1.1505436626855867e-17	3.003757310582255e-16	3.410831880851833e-16	1.0039270207156102e-16	-1.8194502227760856e-16	-2.7637166733182194e-16	-1.966073298077664e-16	-1.4139252982650923e-16	-1.964235544575281e-16	-2.9762362403945627e-16	-3.252127347592871e-16	-3.6856159736146663e-16	-5.280527661347354e-16	-7.363184361863836e-16	-8.884448025410273e-16	-8.20086908589871e-16	-6.683113652095986e-16	-4.690575706710404e-16	-4.0313455536191126e-16	-3.4831885945075295e-16	-3.196736478923217e-16	-2.7429198228562794e-16	-7.76581553652617e-17	2.670636068022616e-16	5.751543452365802e-16	6.496902989847997e-16	4.596113819739095e-16	1.5413410268403617e-16	-1.7286093708318803e-17	-1.966670276828454e-16	-3.8596210794644994e-16	-5.081410828820773e-16	-4.100953705294005e-16	-9.223181075738293e-17
51	-2.5152102333383442e-15	-2.4259470990276087e-15	-2.3913258232031004e-15	-2.6350077714338784e-15	-2.824166333143929e-15	-2.9303286219091312e-15	-2.6959122201102635e-15	-2.543486627602732e-15	-2.4722677575932124e-15	-2.5290989930721945e-15	-2.5081046906757574e-15	-2.2708335873320693e-15	-1.794933046891547e-15	-1.2342705477788183e-15	-6.621029575583062e-16	-3.366421697380221e-16	-3.401505098110282e-16	-5.914434933039666e-16	-7.701037332220264e-16	-7.955581805841481e-16	-6.284855569653286e-16	-6.997712917573598e-16	-6.372885282425215e-16	-6.335659494953812e-16	-6.549463273228545e-16	-6.504026909569648e-16	-8.751380177256173e-16	-1.1370558801645054e-15	-1.2829081138123361e-15	-1.2148048931562735e-15	-1.0931615722715586e-15	-1.0862194160969758e-15	-1.0902462857812216e-15	-9.21879205795166e-16	-5.204969579553987e-16	1.1837538208404662e-17	3.6425058122248828e-16	6.756192896187026e-16	9.842011494107876e-16	1.3528020463914383e-15	1.6623477175475278e-15	1.6732593129866343e-15	1.6398257929906425e-15	9.201406363913914e-16	4.517926998809723e-16	-5.572241389147905e-17	-3.004090847318675e-16	-6.626264421279761e-16	-1.1601346176671519e-15
52	-1.9377478305465946e-15	-2.1525327193103677e-15	-2.080477183706761e-15	-2.060828087889039e-15	-2.1594776904645607e-15	-2.3443036942048783e-15	-2.2131803040174206e-15	-2.0017630059480032e-15	-1.6531964234850737e-15	-1.5681002619652698e-15	-1.4490417514466968e-15	-1.3330006338996e-15	-1.0397756638836335e-15	-7.727375522016743e-16	-8.417604214758087e-16	-1.1229477324595477e-15	-1.3353730768848868e-15	-1.3675868759951786e-15	-1.1380656711204566e-15	-8.658013960192644e-16	-4.2877956057741233e-16	-1.8920154483473373e-16	3.086304168152986e-16	5.16240435488662e-16	5.323717120230339e-16	6.803422548808325e-16	9.097747240735538e-16	1.2658242591816479e-15	1.3942462088145533e-15	1.5790003524418688e-15	1.717261969648882e-15	1.922592145963944e-15	2.0012234478992255e-15	2.075023177095278e-15	2.037221880999479e-15	2.1009705412120333e-15	2.1220779510147677e-15	2.1829562775698893e-15	2.285096658283859e-15	2.4858040230263165e-15	2.6462803275193283e-15	2.605020238251522e-15	2.732211970518292e-15	2.289585528505947e-15	2.316097368935319e-15	2.0513742463039682e-15	1.5977135543681785e-15	8.601136088511789e-16	1.803322836232952e-16
53	-1.3448026793480059e-15	-1.371830551241565e-15	-1.3818625849576499e-15	-1.5274830038996613e-15	-1.6941150105605657e-15	-1.7927274505762285e-15	-1.7243545967487284e-15	-1.477026686218298e-15	-1.2993791836372193e-15	-1.2625144018467373e-15	-1.3496563747067258e-15	-1.379717340187014e-15	-1.2270697715817293e-15	-9.694100518583045e-16	-7.382046362157611e-16	-6.435064481386436e-16	-6.718047214136417e-16	-7.753823914620426e-16	-9.89430036515584e-16	-1.1646138198322703e-15	-1.2685555297719072e-15	-1.1257404673655329e-15	-1.1364514654922467e-15	-1.2211797185498943e-15	-1.5532506163038794e-15	-1.7783394472118383e-15	-1.7992945830457313e-15	-1.647109915320865e-15	-1.5837294379449133e-15	-1.6835840449721091e-15	-1.8156426529648568e-15	-1.8201960691745697e-15	-1.7082417571116327e-15	-1.6924718373546943e-15	-1.7095854700641163e-15	-1.5993019855003932e-15	-1.3197907527689804e-15	-1.037832405981258e-15	-8.577813852333552e-16	-7.71440567147569e-16	-6.736500064605142e-16	-6.085418609340882e-16	-7.637344823628268e-16	-1.046890670445403e-15	-1.3044444227630273e-15	-1.2620043054683434e-15	-1.0926960111794164e-15	-1.0330666543754948e-15	-1.0638602311456259e-15
54	-9.282702569238838e-16	-9.044190318259254e-16	-8.566827393008359e-16	-8.983169197521732e-16	-9.692216655292558e-16	-1.087432569721009e-15	-1.1272680116069446e-15	-1.0416079144021118e-15	-8.934147505731982e-16	-7.362659936876441e-16	-6.153887408592224e-16	-5.551913529980358e-16	-3.76839418434449e-16	-2.212109558062388e-16	-1.9951600397824427e-16	-4.113438326078477e-16	-6.970353004610619e-16	-9.565677080358682e-16	-1.0854833989396735e-15	-1.1920515691328214e-15	-1.3774879862616154e-15	-1.4826368965187323e-15	-1.5678203431602778e-15	-1.4493946448189677e-15	-1.3930174356113607e-15	-1.3712113949145273e-15	-1.400180740110379e-15	-1.4697850179834129e-15	-1.5111255868693136e-15	-1.6544293958362137e-15	-1.795689911728293e-15	-1.874921277818218e-15	-1.8700749557915946e-15	-1.824127298581996e-15	-1.8358764548875574e-15	-1.8269088888632997e-15	-1.8038803282529784e-15	-1.6497259523507118e-15	-1.4885761323286108e-15	-1.326553352395296e-15	-1.2399202303926346e-15	-1.1826145250877833e-15	-1.0055741494536132e-15	-9.330579853944164e-16	-7.451109853266334e-16	-5.859525859582898e-16	-5.171383791066355e-16	-6.406940572291498e-16	-6.504736933969213e-16
55	-1.1984165797986043e-15	-9.958216036737978e-16	-1.0962329465234534e-15	-1.4768248681633197e-15	-1.5954199071149012e-15	-1.3593070796032206e-15	-9.648626003192344e-16	-9.143050063890377e-16	-9.989331703494205e-16	-1.1291448878831051e-15	-1.0818741216301679e-15	-9.305886797716692e-16	-8.135880136910188e-16	-5.72380471675455e-16	-1.5517055651528686e-16	1.9827222510627986e-16	2.29833828173553e-16	1.2895617528697442e-17	-2.1916381875212287e-16	-3.3326300022250864e-16	-3.414819197911213e-16	-5.081993066833072e-16	-4.850809420709865e-16	-6.052461317999667e-16	-7.693708842580886e-16	-8.560549236626626e-16	-8.414670484933652e-16	-6.759800953296039e-16	-4.842098512275916e-16	-4.732085379970494e-16	-6.748574430946374e-16	-9.235162509321634e-16	-9.29668961012138e-16	-7.191616011835923e-16	-4.0281000145577815e-16	-7.735325993123906e-17	1.8628878008817879e-16	5.027674662584304e-16	8.178384632657588e-16	1.021782491516768e-15	1.0589106713836182e-15	9.284118484037653e-16	7.303255458119946e-16	3.185387561293965e-16	-1.4056574079438785e-16	-6.016395490018344e-16	-8.917844282582792e-16	-1.048353442885751e-15	-1.018396250652464e-15
56	2.483017747885982e-15	2.4590838195849103e-15	2.345505369209153e-15	2.467820819365033e-15	2.7156024293274603e-15	2.9633741919236853e-15	2.836431111222134e-15	2.5996519087972735e-15	2.308029879360679e-15	2.0991317187537953e-15	1.855479901437465e-15	1.6621266115252465e-15	1.4752471231601941e-15	1.3714056654388987e-15	1.2842492225918363e-15	1.1924197560539267e-15	1.1710061113575166e-15	1.3343215251940076e-15	1.6462086814180864e-15	1.994368849554675e-15	2.1734509313375303e-15	2.3469259343130544e-15	2.276701878200631e-15	2.2632136556100597e-15	2.193637208194425e-15	1.9329203050895714e-15	1.652533576320712e-15	1.3069674990858515e-15	9.411043326884508e-16	5.020122762511388e-16	1.7393283688985364e-16	1.6883475201380242e-16	5.179180595572515e-16	9.900164278266613e-16	1.2447933583003403e-15	1.0422628132457542e-15	6.33034610787792e-16	1.7347926578679623e-16	-6.19951515004974e-17	-1.2685954899547792e-16	-1.1412833360653758e-16	-1.426524202463655e-16	-3.185884775134063e-16	-9.103710108495725e-17	4.62346483750195e-17	2.776321459543512e-16	3.236103605031223e-16	3.512781022703324e-16	3.526114252480606e-16
57	1.4516213147891634e-15	1.309979538504241e-15	1.04690390858529e-15	8.047842205523132e-16	5.870973563924756e-16	5.354452887457474e-16	4.843882863041823e-16	4.961322973728625e-16	4.9216111442371e-16	5.452247983165709e-16	5.166785864329795e-16	4.501262848887849e-16	2.655534766780043e-16	1.8395056955331117e-16	3.361899454971087e-16	7.486921257760969e-16	1.151745992997421e-15	1.2852766505273475e-15	1.1997843268470558e-15	1.0726871089965315e-15	1.015489203440614e-15	1.0673716124809984e-15	1.0794484392482778e-15	1.1106704327722103e-15	1.1838725482222913e-15	1.1028395238318712e-15	9.963002658697132e-16	8.770316240884167e-16	9.844317474844752e-16	1.1879303923030969e-15	1.3793127807484245e-15	1.44112668839869e-15	1.4389627261720216e-15	1.4511943889317208e-15	1.4547108455543116e-15	1.2848502396195735e-15	1.1030533130979288e-15	9.936369811428885e-16	9.72790126825018e-16	9.191581949178002e-16	7.525064308330516e-16	7.237512021963462e-16	5.884090715745959e-16	1.071101181103163e-15	1.1399221570430888e-15	1.2576923935296864e-15	1.2449235764057664e-15	1.4390145063615805e-15	1.6758895943015658e-15
58	1.612441490163362e-15	1.5099691612579451e-15	1.3987906500346754e-15	1.378533325227408e-15	1.348778416898449e-15	1.4881181357871121e-15	1.5928202631821034e-15	1.693150905510619e-15	1.6393762592353947e-15	1.6489941060347842e-15	1.5577084503382735e-15	1.4467914334085334e-15	1.3155651359205726e-15	1.3311040503171402e-15	1.4186721005570881e-15	1.6303027161579026e-15	1.8246620390397803e-15	2.011614076324853e-15	2.0492277575007025e-15	2.023775108480556e-15	1.969232077097447e-15	1.9865840169394754e-15	1.967868859912937e-15	1.9371906875374158e-15	1.9514846254080654e-15	1.9680273361110304e-15	2.0590297453091182e-15	2.0779000726598994e-15	2.114689888914635e-15	2.1196830327765245e-15	2.150340701410391e-15	2.189563988120698e-15	2.1982419074596502e-15	2.212987469802473e-15	2.3058082725908182e-15	2.3762682236677857e-15	2.4111495295156834e-15	2.2480583741797965e-15	1.961609416380053e-15	1.715581770316673e-15	1.5968328301017897e-15	1.6036896617108702e-15	1.465957722491371e-15	1.5882989894412303e-15	1.5580715830005614e-15	1.6596165427209613e-15	1.670260168415289e-15	1.5965974596202262e-15	1.5351785728267646e-15
59	1.4577896181410073e-15	1.4454769171737158e-15	1.4464640059255112e-15	1.5636199565845198e-15	1.6104707824714418e-15	1.5592200743360459e-15	1.4061401810829902e-15	1.265476170538412e-15	1.2279342910945368e-15	1.3253190493502902e-15	1.3529236569782612e-15	1.3254912946022703e-15	1.2711092264803868e-15	1.3255346502970215e-15	1.4015548131234872e-15	1.5034053801066853e-15	1.5556036641708545e-15	1.6657585016223086e-15	1.7342050973087546e-15	1.7075272003801302e-15	1.6200663178273548e-15	1.4602197339038083e-15	1.5120733820497814e-15	1.5553718481777188e-15	1.6606936848120088e-15	1.7012534617003796e-15	1.7308254813603675e-15	1.7466458779376845e-15	1.8016825910878132e-15	1.8334513955617735e-15	1.8612805078009556e-15	1.9062480889940656e-15	1.9891454670858658e-15	2.091435417007673e-15	2.207873063876697e-15	2.2597601486813577e-15	2.2609668615575943e-15	2.1585641395202583e-15	1.921048518731185e-15	1.6632016376801265e-15	1.500935871947914e-15	1.4934131933129732e-15	1.4904630917117532e-15	1.5373121517309556e-15	1.4895618494493748e-15	1.4406059908068654e-15	1.3953424151517432e-15	1.2614864704116325e-15	1.1042591043307806e-15
60	5.600151866166513e-16	4.116029320511153e-16	2.99830324554946e-16	2.1652001673044386e-16	1.3364896379630133e-16	1.4249619403429578e-16	2.4833488111118734e-16	3.6196587109736024e-16	4.437765048205144e-16	4.958563645818001e-16	4.475850633080014e-16	3.2344253800502956e-16	2.7174852292359617e-16	3.2932871185159282e-16	3.9069960405722813e-16	4.978790034451507e-16	6.474877221721603e-16	7.891062390477106e-16	8.69530881917538e-16	8.27405110872463e-16	7.818746290689087e-16	6.96322394577591e-16	8.773451671817252e-16	9.736086602461807e-16	1.0555098133472341e-15	1.0929087609924946e-15	1.1174658223705151e-15	1.0371864843506675e-15	9.720208001384362e-16	8.669512387095372e-16	7.824124579679673e-16	7.552206537948515e-16	7.632180468655279e-16	8.546460474755567e-16	9.62251956994531e-16	1.0277460491252798e-15	1.0279620789383826e-15	9.870689465599617e-16	8.681221835943632e-16	7.37791227461454e-16	5.392578690547589e-16	3.356831057657056e-16	2.935149540317979e-16	2.4825840328378725e-16	3.9728045037634723e-16	5.207222250184648e-16	5.789515909891844e-16	4.729575164788369e-16	4.513300720100492e-16
61	1.7581438603759316e-15	1.6254322811638842e-15	1.4233766372267032e-15	1.5704731338426427e-15	1.9430948052489784e-15	2.3097823404156806e-15	2.3322825542006595e-15	2.0843102175421627e-15	1.7832080217000264e-15	1.704874062479192e-15	1.6183160604857866e-15	1.4472198798442464e-15	1.320313429681229e-15	1.3804684300872674e-15	1.4570970382750867e-15	1.4490427806100307e-15	1.3673638388755276e-15	1.27557168396919e-15	1.362487080743299e-15	1.5520903854460899e-15	1.8036581119716598e-15	1.939414188482447e-15	2.166640037389538e-15	2.2246287979918073e-15	2.165110505427388e-15	1.986846948285311e-15	1.8398961101245533e-15	1.7309261385714088e-15	1.5573465112097422e-15	1.4239122073085566e-15	1.3652373538536788e-15	1.5827895063934992e-15	1.925546330996873e-15	2.2197485287313126e-15	2.218383265899132e-15	1.9802195657773378e-15	1.7705997424496153e-15	1.5606996264961478e-15	1.2360708062929898e-15	7.969972050427732e-16	4.385778971649015e-16	3.241595522431259e-16	4.861227186829277e-16	4.3148548937467786e-16	3.6931010775173366e-16	2.8186784573233254e-16	3.5772034550006293e-16	5.004968116042372e-16	5.43878702800271e-16
62	1.4042173786576516e-15	1.5747224223799733e-15	1.5270024950665626e-15	1.4910658183432974e-15	1.562632686278885e-15	1.7955353846380975e-15	1.843036291206372e-15	1.6411694804245147e-15	1.3029796482117616e-15	1.2374373662009988e-15	1.343118266756856e-15	1.359057221526986e-15	1.2148755532205167e-15	1.0417301772687295e-15	9.294422960495236e-16	1.0341884702699206e-15	1.2705980667015597e-15	1.408280970812927e-15	1.4491449350747487e-15	1.3993854051664428e-15	1.4049018858048717e-15	1.5513617087150402e-15	1.871556887157697e-15	2.100153302393237e-15	2.0974144775201095e-15	1.843955193352802e-15	1.5087689709866217e-15	1.1846644708639766e-15	9.646944228061426e-16	9.2583465303339e-16	1.0782921379430756e-15	1.429038481098101e-15	1.707067108412885e-15	1.8695618007249817e-15	1.793165545402546e-15	1.5922028159593813e-15	1.3647588341987504e-15	1.0722873920756904e-15	7.144321112178132e-16	4.740458342838585e-16	4.0923735703901395e-16	4.888888995789215e-16	5.073123912171185e-16	4.2775878736018066e-16	3.943693583680502e-16	5.669757729327928e-16	8.633668139373362e-16	1.1075219601688312e-15	1.2116697202009584e-15
63	-4.678561686619035e-16	-5.363618316993234e-16	-6.266040758850109e-16	-6.474479096983309e-16	-6.961348045502465e-16	-7.187731727961894e-16	-8.888279554186566e-16	-9.384548584293367e-16	-9.314375354686385e-16	-8.30303542045764e-16	-6.792448190385071e-16	-6.568514825195308e-16	-6.223730983114401e-16	-5.906074738953528e-16	-6.404134311564564e-16	-6.45252501398211e-16	-5.631005197135973e-16	-5.445133567054212e-16	-5.734712153586131e-16	-6.139450362754044e-16	-6.193568456960649e-16	-3.40904975823588e-16	-2.2831961613772917e-16	-1.3888543510124912e-16	-2.507453800427927e-16	-4.1448238241353497e-16	-3.991275396678157e-16	-2.714607774272161e-16	-1.504688082699974e-16	-2.806296631063635e-16	-5.488456092921107e-16	-7.525422317496221e-16	-9.185884009864918e-16	-9.346622761641146e-16	-9.74483149718722e-16	-1.0063802359572192e-15	-1.0123956047955415e-15	-9.555201989703387e-16	-9.377880390290007e-16	-8.257888428535655e-16	-7.041684544673951e-16	-5.418557536570282e-16	-6.349347505189434e-16	-5.048921642243103e-16	-5.20560861461311e-16	-3.0212034260691245e-16	-1.3470420061607173e-16	-2.8646639277186125e-17	7.34765187550288e-17
64	-1.7469723627362089e-15	-1.819902596945385e-15	-1.8874514929703276e-15	-2.008953622462759e-15	-2.1319728652058324e-15	-2.270973247679088e-15	-2.2505868288380043e-15	-2.1718257825115158e-15	-2.0071744612996316e-15	-1.8596845858128007e-15	-1.6824745507440034e-15	-1.587040849496916e-15	-1.2945966114072553e-15	-9.285924759584622e-16	-8.630788175792837e-16	-1.127257347389601e-15	-1.4943426026329965e-15	-1.6338475218162378e-15	-1.41238777616172e-15	-1.1825517599942024e-15	-1.145570959281843e-15	-1.3029568204447292e-15	-1.1273892587847875e-15	-7.873528609273157e-16	-5.961696185560021e-16	-6.533401201189418e-16	-7.951278936803073e-16	-6.739691942157813e-16	-2.5337920097364436e-16	6.584722137116807e-17	7.98738917931257e-17	3.5040600212599955e-18	8.147672270042269e-17	4.1066754763518657e-16	6.32732548749383e-16	7.798561915860112e-16	9.001130020772893e-16	1.2003940317198144e-15	1.4327848217008586e-15	1.4962264112144747e-15	1.333984313425461e-15	1.2286693932670696e-15	1.4290507582723582e-15	1.304874729076208e-15	1.1830606161194278e-15	8.459494296452188e-16	5.609124068966906e-16	2.6805057333505624e-16	1.1096329747385397e-16
65	-1.1001748457870684e-15	-1.1099891697591374e-15	-1.0139720340486521e-15	-1.014172193039761e-15	-1.1752610545953795e-15	-1.4557605724311024e-15	-1.6187058618183616e-15	-1.610958889293471e-15	-1.4148120277638995e-15	-1.211865402160156e-15	-8.963708017587489e-16	-6.968247962952871e-16	-3.878366339596873e-16	-1.9457535513614077e-16	-2.746194382075714e-16	-6.1810205539236e-16	-1.0680441876287939e-15	-1.4565470976232083e-15	-1.5213522122677366e-15	-1.343608183092832e-15	-9.95481627615389e-16	-6.764386041171089e-16	-3.98711702678616e-16	-2.5334267208037013e-16	-2.505981847208992e-16	-2.655496871591499e-16	-2.2144748806674855e-16	-1.0613257213237405e-16	5.304304162560491e-17	5.397352382203441e-17	-7.291658432787746e-17	-1.386470064076419e-16	-8.878027589986788e-17	1.9257212428746842e-16	4.404725626904064e-16	6.412564334367705e-16	6.736996460544092e-16	7.026042997798823e-16	6.870137330057082e-16	7.378402866294701e-16	7.474227141045365e-16	7.617816254430331e-16	9.173715132902654e-16	9.62886631075261e-16	1.1157577140334784e-15	1.0340057411633227e-15	7.960175023729438e-16	3.181203294268546e-16	-3.6323401899459176e-17
66	-1.1615249992084371e-15	-1.1995211403046214e-15	-1.2567382373557997e-15	-1.4140792059060989e-15	-1.5448264134957213e-15	-1.5737553280393665e-15	-1.5256835726654229e-15	-1.4888138115671597e-15	-1.429053025586446e-15	-1.3427029372301042e-15	-1.2238927494821802e-15	-1.0735650092407304e-15	-8.081603392873374e-16	-4.045893592453124e-16	-6.417473726346063e-17	-7.439053965313453e-18	-2.1752484529337727e-16	-4.447345211835614e-16	-4.5309612968058895e-16	-3.3312447148656387e-16	-2.7506576954906696e-16	-4.992422539932788e-16	-5.403198492868554e-16	-5.035521232288919e-16	-3.4882435913874885e-16	-2.0610456365442955e-16	-2.0535132137652112e-16	-2.323650127417162e-16	-3.109852026643425e-16	-2.7193830490923356e-16	-2.0266592532249242e-16	-1.1353636569630135e-16	-8.321299570458469e-17	-1.4561480489689223e-17	1.0046757295194401e-16	4.1593186092617945e-16	8.091190752059479e-16	1.082488698782747e-15	1.207504532086252e-15	1.2569285191247065e-15	1.3190579331763056e-15	1.3570385825388712e-15	1.4260818735249103e-15	1.2008211921807889e-15	1.1133087793912674e-15	9.474410690684508e-16	6.67632383767583e-16	1.296234168034596e-16	-4.536989046862271e-16
67	-1.882407077224819e-15	-1.9566680773991116e-15	-2.031185732601137e-15	-2.0199424448506073e-15	-1.7442834836175001e-15	-1.4078779088381606e-15	-1.0138504409764708e-15	-7.436618095389457e-16	-5.436230720304213e-16	-3.273719678084416e-16	-2.3847830004025714e-16	-2.740079535397838e-16	-3.37816984399069e-16	-2.816972322956506e-16	-2.3218448927316367e-16	-1.9096545131895877e-16	-2.2149425143169313e-16	-1.114056084924299e-16	-1.5190778063039575e-18	-7.39698661586174e-18	-1.3353147383608018e-16	-3.7868254182912755e-16	-4.3630742073655435e-16	-5.8134510947152e-16	-8.057552685937926e-16	-8.969036687872778e-16	-7.414940863497604e-16	-3.682768634855073e-16	-2.2669036611814097e-17	9.269535256708047e-17	8.239381624453906e-17	1.122526066617599e-16	2.8737601239617104e-16	5.318520433243338e-16	7.82256729702e-16	1.054286771176646e-15	1.2710727689108559e-15	1.442193429144045e-15	1.5335635558127687e-15	1.670330145694791e-15	1.834776285101762e-15	1.925253616784809e-15	1.8471241196159825e-15	1.467896393383499e-15	1.3124057920444959e-15	1.378528396454614e-15	1.4886229062173329e-15	1.3164529353249584e-15	9.723065174693518e-16
68	-1.52313467881113e-15	-1.4505722080817826e-15	-1.4659860902314767e-15	-1.5209452612043045e-15	-1.4672777396763348e-15	-1.2720189970264516e-15	-9.595318003429377e-16	-6.722440778348106e-16	-5.835836233253174e-16	-5.17743244240044e-16	-5.04354551158627e-16	-5.176899383855632e-16	-5.116301049602582e-16	-4.746040485782312e-16	-5.60876203425629e-16	-6.186861718648353e-16	-6.464399556156377e-16	-5.128677188396723e-16	-3.5289320374945955e-16	-2.3796033929117294e-16	-2.453162958573653e-16	-3.240308956410955e-16	-4.45764481374113e-16	-5.618532736716776e-16	-6.370367970235318e-16	-6.39872577447041e-16	-5.448568041988198e-16	-4.05859471111971e-16	-1.628282803858287e-16	1.1255909559340867e-17	9.89330594182062e-17	7.688990859383702e-17	5.148971091414118e-17	1.4293413754342727e-16	2.697007352002878e-16	3.4122352020844196e-16	2.8698421495729794e-16	2.743818756773017e-16	4.081855543606282e-16	7.265938172969243e-16	9.870892999879657e-16	1.125887930468063e-15	1.0358070179951166e-15	1.1148807067604115e-15	1.1578203173127756e-15	1.2139323402415496e-15	1.028256292036548e-15	7.389538013228543e-16	6.405205168991973e-16
69	-6.291105419039156e-16	-5.975025168136722e-16	-7.992504250251374e-16	-9.685601102755242e-16	-9.51344600632412e-16	-8.451974826478555e-16	-7.953127610481718e-16	-8.269575388804501e-16	-9.019318009094692e-16	-8.873168051155844e-16	-8.176838798743529e-16	-7.439298415826562e-16	-7.629946494678292e-16	-8.34636901108073e-16	-8.024965881234667e-16	-6.960887216738847e-16	-6.142162885377707e-16	-6.329913715361064e-16	-7.394163178564561e-16	-8.465575847302105e-16	-9.46463208351868e-16	-9.202126226927632e-16	-9.610697230612101e-16	-8.970803089404349e-16	-9.455644269376446e-16	-1.1646495259700116e-15	-1.4222248685208629e-15	-1.4872151875493097e-15	-1.3640748599266955e-15	-1.2163667098807233e-15	-1.2113835489097989e-15	-1.3420522145345756e-15	-1.3499983672618278e-15	-1.306897839725384e-15	-1.2845062236088382e-15	-1.3691743327509257e-15	-1.4091436981624929e-15	-1.2008548292186898e-15	-7.953507637022526e-16	-4.964748330647378e-16	-4.646722611095897e-16	-5.942388609162267e-16	-7.09599169538506e-16	-7.316565996321707e-16	-8.661635867827861e-16	-1.0196297400301096e-15	-1.0818732922002658e-15	-8.495861682537151e-16	-4.945818306621573e-16
70	-3.6102489651553386e-15	-3.2763871129924217e-15	-3.3001236468501062e-15	-3.590830697116287e-15	-3.593356412406646e-15	-3.3236028445204705e-15	-3.022254171445812e-15	-3.032752996455121e-15	-3.1219595407781746e-15	-2.9974516984461238e-15	-2.620511227181213e-15	-2.2275496793011987e-15	-1.823944620998292e-15	-1.3971298228914757e-15	-1.170063344321492e-15	-1.0879583939173875e-15	-1.1259258081955794e-15	-1.1409385258605753e-15	-1.0800606719797067e-15	-1.1012105921200072e-15	-1.1822511552244233e-15	-1.304485955919351e-15	-1.1323715626501469e-15	-1.027968272507081e-15	-1.0056485046412737e-15	-1.016266730539497e-15	-9.621254964183821e-16	-7.60185251065027e-16	-5.20257259070351e-16	-3.9303172855542295e-16	-3.4653577448715445e-16	-2.789569370086852e-16	-8.730418129757432e-17	1.8770994349520733e-16	5.240340621770931e-16	9.778013193841097e-16	1.4740719218782732e-15	2.0161543962339045e-15	2.426088970794936e-15	2.654652163816871e-15	2.6459877022276354e-15	2.5020148974328373e-15	2.302058160753557e-15	1.955339852982927e-15	1.5842542974429692e-15	1.1612063993423023e-15	6.827688781099658e-16	1.4758712900034074e-16	-2.264510683778643e-16
71	-1.259440277070919e-15	-1.3671783968350283e-15	-1.3909199908358556e-15	-1.3788535182122797e-15	-1.3523599544971824e-15	-1.4424584542476944e-15	-1.5929204198057631e-15	-1.6815369686788202e-15	-1.6663018993948837e-15	-1.6079642329628855e-15	-1.5900877742267153e-15	-1.632330926830404e-15	-1.6031977412955752e-15	-1.5426290453779592e-15	-1.526605544995828e-15	-1.6606046591298878e-15	-1.8095565938853356e-15	-1.949905015030414e-15	-1.9630283909972284e-15	-1.9551372397761727e-15	-2.013148203547242e-15	-1.9747166533339397e-15	-2.0396200529126963e-15	-2.0083132194133465e-15	-2.1318359407595025e-15	-2.29987342956111e-15	-2.399114917640115e-15	-2.3938976263470235e-15	-2.3553882539112052e-15	-2.3751356542550248e-15	-2.4006056523974983e-15	-2.3898162740796898e-15	-2.262548731719221e-15	-2.16169229793942e-15	-2.121827883780113e-15	-2.1118746459091505e-15	-2.1259715515776416e-15	-2.011608090165069e-15	-1.8690446945652403e-15	-1.7411986789764187e-15	-1.7149236078964568e-15	-1.7016744152608975e-15	-1.5780990662976282e-15	-1.5046242308164756e-15	-1.3443506212637166e-15	-1.1372267936328322e-15	-9.47976396794793e-16	-7.999009332916825e-16	-6.495775250375345e-16
72	1.3905622520008753e-15	1.3863805294232383e-15	1.2425910406294045e-15	1.3081307826156964e-15	1.4615676666063443e-15	1.6323040090228194e-15	1.6358091702767403e-15	1.5862238050142073e-15	1.5330780242548012e-15	1.4885874990983178e-15	1.4510098403832808e-15	1.3500909078664902e-15	1.2061478130894849e-15	1.0770931397682198e-15	9.893807392160819e-16	1.00539435508579e-15	1.108919055257623e-15	1.168393339711206e-15	1.2375852381160366e-15	1.3105038090453048e-15	1.4259260698934805e-15	1.6183870059969506e-15	1.7492352187462928e-15	1.835461391074375e-15	1.8154419719640193e-15	1.5960908149390675e-15	1.3177001877923951e-15	1.0639177483029757e-15	8.810400636375068e-16	8.193159136949808e-16	8.195065524282975e-16	9.20389693743558e-16	1.0616269759117013e-15	1.267776547125138e-15	1.3425162675468679e-15	1.211839361451747e-15	9.925073952404654e-16	7.608976910554204e-16	6.282530136791249e-16	5.274866582911546e-16	4.021218195391957e-16	2.7675769523334945e-16	1.411097436736892e-16	1.986902716667989e-16	2.1359163426242392e-16	2.287330663118647e-16	2.174828324762076e-16	2.9306590838025837e-16	2.8436211879537766e-16
73	1.0185638024771844e-15	1.0354818458915139e-15	1.0599314896072796e-15	1.2424627370193135e-15	1.3066453320180574e-15	1.2874880624217477e-15	1.1487696716588459e-15	1.0844437626614919e-15	1.0380356383918213e-15	1.0506649091700303e-15	9.377090703829458e-16	8.160899072252449e-16	7.931523479418793e-16	9.184346755073754e-16	9.69925217440557e-16	9.359995347942796e-16	8.126325191716553e-16	6.912934629581652e-16	6.77871942744351e-16	7.927451775417202e-16	9.901660239015431e-16	1.129004482077981e-15	1.243847471256816e-15	1.2583599375399452e-15	1.292156221048562e-15	1.2520099323536941e-15	1.1441670459493682e-15	9.547076162737113e-16	8.581918278278607e-16	9.260081797608446e-16	1.0821104708915896e-15	1.2243729211811737e-15	1.2589540052535065e-15	1.2985487916472682e-15	1.3268515868451247e-15	1.2304210957902586e-15	1.029232286517289e-15	7.938066216071976e-16	6.182084479956658e-16	5.078251828642903e-16	3.9449874652625537e-16	3.1502964631110894e-16	3.455875991033384e-16	6.746794323501046e-16	9.98547887691642e-16	1.1391822062155827e-15	9.689862901053866e-16	6.382955050068239e-16	4.375586038736313e-16
74	1.4946110778803073e-15	1.38022687861805e-15	1.3046153139834221e-15	1.3363333430260104e-15	1.3806341989782825e-15	1.5447279651220298e-15	1.6282928410643774e-15	1.636407272107917e-15	1.4662184865105401e-15	1.4197866382250227e-15	1.314625422799162e-15	1.1123281111445165e-15	8.466909457172787e-16	7.322042603748483e-16	7.550115096464901e-16	9.330125009730003e-16	1.1014190523044152e-15	1.1138186302304465e-15	1.0878332246040504e-15	1.2042669840756012e-15	1.4377652601900135e-15	1.607945859709676e-15	1.538973521301518e-15	1.3492078646247435e-15	1.2622243370692694e-15	1.2977763388399507e-15	1.3179796179729614e-15	1.1183036149112273e-15	8.671643963595313e-16	8.158403856779152e-16	9.88885484691263e-16	1.1946027133582022e-15	1.197658845620733e-15	1.0739621812168036e-15	1.013714158182762e-15	1.0171256284100233e-15	1.0001884966490193e-15	7.7599503073798e-16	3.834808453630831e-16	4.508837577851696e-18	-2.5211458689218295e-16	-3.374379078835525e-16	-1.623095438395276e-16	9.858545552392733e-17	3.79103803600369e-16	4.663492230147626e-16	3.5419679219375587e-16	2.4150775881823407e-16	3.5681165367981497e-16
75	3.062848997097239e-15	3.0565155094547983e-15	3.1793682588439592e-15	3.393675839064546e-15	3.350519051815391e-15	3.1343912163627168e-15	2.845310823422101e-15	2.7009863386916265e-15	2.6602924599788633e-15	2.600917999151935e-15	2.3422142670437026e-15	2.1301080300985163e-15	1.984075263993599e-15	1.9481032624552373e-15	1.9643202836341085e-15	1.957937812460159e-15	2.045909630411364e-15	2.2990854679446482e-15	2.6152139538944397e-15	2.847946253789468e-15	2.9161808946995207e-15	2.8348673865759977e-15	2.790412144930796e-15	2.843263396334699e-15	2.9184638359072356e-15	2.7841343095138433e-15	2.4566888466044893e-15	2.0224732826850913e-15	1.629371724943871e-15	1.4402281865621127e-15	1.3414216496328276e-15	1.3225356138851226e-15	1.5021044527554072e-15	1.7974644307894137e-15	2.1226487842346895e-15	2.068707822319077e-15	1.6844884903615998e-15	1.0597739386979823e-15	5.8258724393929e-16	2.233694802529019e-16	-1.0227469151167765e-16	-5.968865478151131e-16	-8.009249013415695e-16	-7.71250248131718e-16	-2.866267918984638e-16	9.127512869125589e-17	1.886845606526732e-16	1.7516503717043386e-16	2.0347402484592077e-16
76	1.5875041173963635e-15	1.8395311876807587e-15	1.8458523331912648e-15	1.6933723521064642e-15	1.8540890347820826e-15	2.166665540332684e-15	2.3762758263992168e-15	2.2883626337141124e-15	1.860260451405546e-15	1.5411610930718348e-15	1.236609309363156e-15	1.308625359268045e-15	1.3404391669440423e-15	1.2423652870885353e-15	9.736726079858742e-16	8.265254181090246e-16	9.691661260319224e-16	1.255759139233265e-15	1.516850655601691e-15	1.742638452493541e-15	1.9856840314693753e-15	2.2819302489079975e-15	2.361952026733172e-15	2.2782565727966112e-15	2.0717264911702827e-15	1.966060344072621e-15	1.7139320504557948e-15	1.4191266257769399e-15	8.282791806166013e-16	4.713035748999298e-16	4.084247816316784e-16	6.004889628467449e-16	7.67821156057116e-16	9.046898289624287e-16	1.0480675708764063e-15	8.654959034356819e-16	6.1683591600718e-16	1.653403550957715e-16	-2.1529468749684095e-16	-4.756335153082975e-16	-6.641230355786573e-16	-9.65620861208346e-16	-1.1914866217952553e-15	-1.274757855832856e-15	-1.038062631212314e-15	-6.711489953319245e-16	-3.6807573496096365e-16	-2.148880370436818e-16	-2.5669294078463044e-16
77	7.829164720400184e-16	6.385071094542482e-16	5.363786527847238e-16	5.75974551961314e-16	7.028266436084393e-16	8.495119115085823e-16	8.453037968623385e-16	7.071902909569187e-16	4.944501222284658e-16	4.850873655842502e-16	5.186157324350588e-16	5.858171972193742e-16	5.871168874342133e-16	5.861370793040928e-16	5.211348479363361e-16	5.339736577211004e-16	5.963957063582039e-16	6.8962813262699405e-16	7.076344666956399e-16	6.905369700826451e-16	7.222093757644223e-16	7.814265951660816e-16	9.508891256975344e-16	1.0006337642170729e-15	1.0338411264895357e-15	1.0754581830731795e-15	1.1239298408419157e-15	1.0476495326867706e-15	9.754039378980469e-16	8.972544926777147e-16	9.27455277340956e-16	1.0185610668012725e-15	1.0585304542012399e-15	1.027296613594085e-15	1.0050683446393311e-15	1.0324160590342992e-15	1.0822309655880389e-15	1.0246025061915857e-15	7.749607109887132e-16	4.866349293240306e-16	3.2305581693063524e-16	3.678629029012831e-16	5.013994485589742e-16	6.618348930127873e-16	7.03305080273916e-16	6.692123481913371e-16	5.719558323093528e-16	3.7397754286273014e-16	2.9637218449959227e-16
78	3.107275876192982e-15	2.9031152751081802e-15	2.732358475072102e-15	2.8568513471060094e-15	2.9875561235118382e-15	3.1165094720502695e-15	2.8356221292925063e-15	2.583357770094646e-15	2.3540334467833616e-15	2.2036592778913812e-15	1.9765893655199987e-15	1.5605383524943602e-15	1.153373579408586e-15	9.58145553241029e-16	1.0657558435961019e-15	1.3147212324208315e-15	1.5404140430181499e-15	1.6869590718727596e-15	1.8608316226151844e-15	2.1248325950887644e-15	2.1789861344127706e-15	2.1464499861944384e-15	1.816613111247487e-15	1.7195431717061763e-15	1.8907721408758645e-15	1.834866004358517e-15	1.4568025129990285e-15	7.468675669783201e-16	2.007997394781138e-16	-8.464304003743801e-17	-1.6815536507683454e-16	-2.6246946526860975e-16	-3.4985796474247665e-16	-3.3664685752470094e-16	-2.1505985453984014e-16	-2.6878136038074776e-16	-5.301464232520968e-16	-9.924405625254916e-16	-1.4056873774298384e-15	-1.6656933803872055e-15	-1.8708546045741733e-15	-2.0884764823190276e-15	-2.4415513049969362e-15	-1.9580799443800055e-15	-1.390363665591336e-15	-5.961094033521073e-16	-2.5426883921962103e-16	-7.347447013908864e-17	1.7390021684126502e-16
79	1.5306217856129109e-15	1.5604649654776407e-15	1.5902435852453315e-15	1.7278266665864694e-15	1.7399641801729126e-15	1.7015693921494482e-15	1.5463203042452538e-15	1.3768397955749683e-15	1.1553225892518675e-15	8.318221785251093e-16	3.9648391444180066e-16	9.129713519000708e-18	-1.2692889246115607e-16	-1.630457922647444e-17	1.532204793470651e-16	3.1897483258616866e-16	4.477747120010541e-16	5.745228226038509e-16	6.82941497364166e-16	7.42888382854947e-16	7.166198450127324e-16	6.385388579429685e-16	7.08462157419678e-16	7.7010306988078445e-16	7.695704418091822e-16	5.070858569256388e-16	1.555798426812884e-16	-2.3318009287963547e-16	-3.35656117141712e-16	-3.722112749757232e-16	-4.711945498565225e-16	-7.288359657835164e-16	-9.715248032000206e-16	-1.0637987233698395e-15	-9.799019304284282e-16	-9.56347289352058e-16	-1.0400814101944273e-15	-1.143235719396242e-15	-1.1346521080509233e-15	-9.90423954542236e-16	-9.373601205545865e-16	-1.1093106387913872e-15	-1.5125000887091794e-15	-1.5276637470382653e-15	-1.2792897526897662e-15	-7.992183456329973e-16	-4.808862132583609e-16	-3.108541063565426e-16	-1.1140842125358062e-16
80	4.1062899048475785e-16	5.052104524864899e-16	5.1367521900953e-16	4.387248535570052e-16	5.105078297636324e-16	7.274361603255777e-16	9.353538639178199e-16	8.850667740934109e-16	6.6333475540753955e-16	4.847740400629623e-16	4.805354102612741e-16	5.267124784817448e-16	5.66991736786886e-16	5.604127978237055e-16	4.79029866904905e-16	3.8197864694249306e-16	3.6579126015503596e-16	4.060958936774317e-16	5.740241516218931e-16	7.348497909770543e-16	8.0057798288318e-16	7.036144021990917e-16	7.292131570925114e-16	7.605112202922633e-16	7.547013877192866e-16	6.545451681609206e-16	4.427292361051283e-16	3.121954442250074e-16	2.677559609167673e-16	3.221991337705225e-16	2.792652022814036e-16	2.3515389537625128e-16	2.261990448537581e-16	4.151769386267756e-16	5.425978897637168e-16	5.548675464123048e-16	4.389251053996958e-16	3.499034936554364e-16	2.911963575203579e-16	1.931468582028794e-16	-1.2830738310857782e-17	-2.1107760812001675e-16	-7.997310477698614e-17	-8.409662464392393e-17	1.2222996868400116e-16	1.7021294631752373e-16	1.77552606682809e-16	9.150904647747134e-17	-5.182746851699481e-18
81	-3.864043584902722e-16	-2.831024023000089e-16	-2.2078046789162472e-16	-1.9901335599879512e-16	-1.1762175426600938e-16	-2.610989267699717e-18	1.1060447612556589e-16	9.012522411653238e-17	3.7043018640617224e-17	-1.2892832042861048e-16	-2.6193254554664657e-16	-3.471245556786721e-16	-4.209568829675882e-16	-3.8956720752293795e-16	-1.991533612402021e-16	-2.195230977032227e-17	7.65736444728386e-17	2.5712109202370157e-18	-3.5477162656841656e-20	6.853357229502063e-17	1.899636038531877e-16	2.037851126466449e-16	2.4708710769469606e-16	2.2288470700921263e-16	2.3730068551198607e-16	1.999525031947073e-16	1.1131236029086608e-16	9.181578357030991e-17	-1.3496946945440372e-18	-3.635786823871799e-17	-1.2434400441087134e-16	-1.76730820468099e-16	-1.6320458057317476e-16	-1.1109717837305875e-16	-8.160989306922898e-17	-9.680670274322172e-17	-6.794367876011792e-17	1.1999487579375198e-16	3.6803981039869616e-16	4.30195295046016e-16	2.3665724803092887e-16	-8.897353664694597e-17	-3.136396167798066e-16	-3.530407317443581e-16	-3.634331197901248e-16	-4.830116846893477e-16	-5.583201295475392e-16	-4.2126102461657093e-16	-2.6082172886976274e-16
82	-1.5731787447889845e-15	-1.3331660175206591e-15	-1.2382488406979882e-15	-1.5378030488352679e-15	-1.874922875472442e-15	-2.0542276841402204e-15	-1.848765281056132e-15	-1.5754485816657992e-15	-1.4322189635435985e-15	-1.4708217022948877e-15	-1.600603575217839e-15	-1.6093142230573412e-15	-1.5012958092263595e-15	-1.314712175727906e-15	-1.014104236212077e-15	-7.199012413667545e-16	-5.2603424920784315e-16	-5.503007002598955e-16	-7.562545353826147e-16	-1.0650624467459744e-15	-1.2528632506040432e-15	-1.2660146535333644e-15	-1.0832866996730697e-15	-1.0436903851412072e-15	-1.3517377630442694e-15	-1.7052674421490698e-15	-1.849910042836014e-15	-1.6414310442387472e-15	-1.340142470682737e-15	-1.3474066306539057e-15	-1.6099849687964553e-15	-1.858207149489143e-15	-1.789501913103783e-15	-1.5648409439396142e-15	-1.3254591482566125e-15	-1.1373030899958827e-15	-9.988440493393362e-16	-7.541410209159955e-16	-5.102500911346148e-16	-3.2966157748114694e-16	-2.2108651699769804e-16	-2.4228011233772997e-16	-2.975066052198083e-16	-6.162412306555851e-16	-8.094096166990168e-16	-1.007236139603953e-15	-1.1065097642629477e-15	-1.2504163464249332e-15	-1.245000590082039e-15
83	-1.2654922873822556e-15	-1.206638910786289e-15	-1.184817588969372e-15	-1.3747908436597423e-15	-1.4821921925893723e-15	-1.4810070408044377e-15	-1.3507751375077185e-15	-1.2711353457164177e-15	-1.233341106475653e-15	-1.1799923610864189e-15	-1.091964243235145e-15	-9.909803220649175e-16	-9.05263177082487e-16	-8.303434912691455e-16	-6.867934350198959e-16	-6.404033930974297e-16	-7.007127571167734e-16	-8.735103634088954e-16	-1.0613262395273987e-15	-1.2092307468535837e-15	-1.3241231363441793e-15	-1.3477197258309212e-15	-1.3578962608670336e-15	-1.3469647142284426e-15	-1.4953195594854019e-15	-1.5849948023383883e-15	-1.5947901358298854e-15	-1.4812658375152476e-15	-1.50545053134346e-15	-1.7031179997727003e-15	-1.9885464683222303e-15	-2.1589834763942694e-15	-2.1155203850774236e-15	-2.0590996140469428e-15	-2.006740852587539e-15	-1.8815594675519578e-15	-1.6991500931744096e-15	-1.4831908629840827e-15	-1.3708788580357152e-15	-1.3594981563282554e-15	-1.3112561879035195e-15	-1.2183117986912842e-15	-1.0103457831773433e-15	-1.1245094283737661e-15	-1.144150311269985e-15	-1.173666526344082e-15	-1.1194179588458075e-15	-1.1788088601427644e-15	-1.2832289339620276e-15
84	-1.296778447082066e-15	-1.310455706872298e-15	-1.5154247021185453e-15	-1.8243884615225433e-15	-1.950904571396009e-15	-1.8836598455912512e-15	-1.7366461759102175e-15	-1.6524068870233163e-15	-1.7514222579770117e-15	-1.8047957562562157e-15	-1.7595575754075003e-15	-1.6248106745135861e-15	-1.330238018042256e-15	-9.989770529338177e-16	-7.155454337366067e-16	-6.844420782450479e-16	-8.975236959894863e-16	-1.2385021303814445e-15	-1.46754746110254e-15	-1.5974104109240833e-15	-1.78905360419152e-15	-1.860384557559923e-15	-2.0145036986647307e-15	-1.9231908843389218e-15	-1.9356286795403494e-15	-2.0117112214978582e-15	-2.1224954572638917e-15	-2.1949779225182203e-15	-2.1671121671007423e-15	-2.280637693176359e-15	-2.435479612133931e-15	-2.546582064652129e-15	-2.5191706894115454e-15	-2.395909938044449e-15	-2.2860189899481914e-15	-2.1663512316500848e-15	-2.0702333841433514e-15	-1.8915460678770436e-15	-1.694640690012426e-15	-1.4426549578030689e-15	-1.240578421117967e-15	-1.1299496751770531e-15	-1.2010739318931237e-15	-1.1759458975456897e-15	-1.1107467354273788e-15	-9.146235824876835e-16	-8.794026095270304e-16	-1.105451990893675e-15	-1.2759547325425219e-15
85	-8.661046434880138e-16	-8.246852103156144e-16	-9.002255866454464e-16	-1.059440420603346e-15	-1.129345775694208e-15	-1.118963302150665e-15	-1.0554457609950062e-15	-1.0386293204477531e-15	-1.0822049044916577e-15	-1.0995837883257766e-15	-1.0693160045518944e-15	-1.0441182003774688e-15	-1.0494518072021559e-15	-1.0569083880680159e-15	-9.702305664151832e-16	-9.022044720628207e-16	-8.964550264132089e-16	-1.0486656960398553e-15	-1.207713778879985e-15	-1.3003145208488938e-15	-1.2973999893988585e-15	-1.1716022584247885e-15	-1.1970583512394234e-15	-1.2357220371878423e-15	-1.411376599522453e-15	-1.5855355015479598e-15	-1.675934663547508e-15	-1.6196320925013786e-15	-1.6700497929214361e-15	-1.6970422053367474e-15	-1.7310144140713842e-15	-1.745738201756132e-15	-1.7199350084928379e-15	-1.7528106228196777e-15	-1.7793510910467098e-15	-1.7343054746805697e-15	-1.6478191787451e-15	-1.5509819225210524e-15	-1.4441782739089707e-15	-1.3340493651039525e-15	-1.2220762024786404e-15	-1.1590302400745775e-15	-1.0996499865497686e-15	-1.2073123401303666e-15	-1.212392605178869e-15	-1.1353972335751904e-15	-1.074238833864741e-15	-1.0045518616192236e-15	-1.0131616616190183e-15
86	-1.0170036087935531e-15	-1.119688548126467e-15	-1.1767548357757628e-15	-1.2194123371257593e-15	-1.2145179037568913e-15	-1.2551347269359028e-15	-1.2738005199277755e-15	-1.3284854978143724e-15	-1.3490152611677662e-15	-1.3818323988889578e-15	-1.3314471149259077e-15	-1.3581801921589986e-15	-1.3162374916220506e-15	-1.3158955034801547e-15	-1.3254362891628935e-15	-1.3785259844312422e-15	-1.4041463283455577e-15	-1.5101921494732494e-15	-1.6400796912597764e-15	-1.797733788694269e-15	-1.8660696252840972e-15	-1.7957723495627793e-15	-1.6660802911323844e-15	-1.5771413475934946e-15	-1.64349946061572e-15	-1.7276097946278627e-15	-1.7287982936082402e-15	-1.7424664371641594e-15	-1.7716691503114468e-15	-1.8510741680602596e-15	-1.8339903227144187e-15	-1.7293532257482488e-15	-1.5999518202887544e-15	-1.5306882117483938e-15	-1.517746267531497e-15	-1.3933963393060085e-15	-1.2912582675678502e-15	-1.1746703819183016e-15	-1.1465498233122856e-15	-1.0800568649264906e-15	-9.884364891647115e-16	-8.757885464859119e-16	-6.677543823105019e-16	-7.951706957398338e-16	-7.463030902248704e-16	-6.455480323315085e-16	-5.272221876748104e-16	-5.377716854183114e-16	-5.35104810323154e-16
87	-9.446347183665594e-16	-1.0342946270146792e-15	-1.0376862836704992e-15	-1.1059285850031995e-15	-1.1291346644732902e-15	-1.214941426761226e-15	-1.1846419152032842e-15	-1.1032997127338762e-15	-9.133596712863024e-16	-7.617444393816922e-16	-6.94407740505357e-16	-7.420828276105329e-16	-7.326215425916436e-16	-6.999589823093103e-16	-6.851505448417855e-16	-7.71242475069814e-16	-8.392868899269512e-16	-9.146795252064029e-16	-9.62178077524941e-16	-1.139263407750561e-15	-1.3785399406194009e-15	-1.5680654278841146e-15	-1.457576968107209e-15	-1.227567370059574e-15	-1.1508013874144546e-15	-1.165668681724156e-15	-1.2464913772091786e-15	-1.2754154627468775e-15	-1.3145989037160181e-15	-1.4526830429097464e-15	-1.6382505046678671e-15	-1.7469148223848554e-15	-1.7167822476591378e-15	-1.6253199691138753e-15	-1.5936972519308291e-15	-1.586074978470457e-15	-1.6110345660093217e-15	-1.5199776470753305e-15	-1.401914374628706e-15	-1.2832890906276272e-15	-1.2080221871480354e-15	-1.1908603159034936e-15	-9.985388373825038e-16	-1.148847012372252e-15	-1.0971139206927763e-15	-1.111382869983523e-15	-1.0558839616123808e-15	-1.1600900564295227e-15	-1.2421504215489294e-15
88	6.939218756816152e-16	5.796719234430318e-16	5.829499377420866e-16	7.83537262542979e-16	9.132726711325677e-16	9.263218433661266e-16	8.180501732321939e-16	7.602652873343554e-16	7.500013102544126e-16	8.516515086026666e-16	8.807837353329126e-16	8.258764718696257e-16	8.155109406990531e-16	8.490218993001686e-16	7.909272713098004e-16	7.493516846963462e-16	8.444453710986573e-16	1.0104361485501944e-15	1.1357677076711094e-15	1.0022917851228937e-15	7.696354383886468e-16	6.319684111564024e-16	8.827330544101199e-16	1.157853625508574e-15	1.227715822683462e-15	1.0231882809624788e-15	8.132585486092026e-16	7.510698481605185e-16	7.767013307065352e-16	8.224913338345269e-16	8.146147103631885e-16	9.30761453791826e-16	1.0612391262559194e-15	1.2101800494083654e-15	1.1058098905579325e-15	8.578711083065836e-16	6.86376921135399e-16	6.878969595673015e-16	7.008792460406877e-16	6.104742486782357e-16	4.1518009019913754e-16	3.1546046507552236e-16	3.8227329274389035e-16	4.670282503941454e-16	5.108422738419367e-16	4.803319276197858e-16	4.3032986206532434e-16	3.7205413407207524e-16	2.607736378667094e-16
89	3.243479862807343e-16	2.9593971369713797e-16	1.7477256277399798e-16	7.669328730039795e-17	1.3682552795684187e-17	8.495258940610738e-17	1.3967742079183398e-16	1.4233270890813027e-16	7.57522013283368e-17	1.3500091827291628e-16	2.37347651749763e-16	2.4222436031696867e-16	2.1328410715108553e-16	2.3431315357499005e-16	2.626512036489617e-16	2.7622885279373715e-16	1.9183077990117462e-16	2.5197653205123424e-17	-2.0021931890031165e-17	2.4737614613365056e-17	1.177217886160623e-16	1.7218394292005746e-16	4.0346441954501717e-16	6.271506435668103e-16	7.432071274342015e-16	5.811988561944543e-16	3.016113208892754e-16	9.643182732166435e-17	4.7611444373276725e-17	1.4523467066506192e-16	2.729089419950625e-16	4.885536106277179e-16	6.674501733155737e-16	8.023308409587164e-16	7.097435878389948e-16	4.763013820556885e-16	2.234470146667579e-16	2.3694022584838283e-17	-1.6310774120515815e-16	-2.692073102595691e-16	-3.042054653486127e-16	-2.479903618591848e-16	-2.0620083639010956e-16	-2.193775208312879e-16	-2.255936202452194e-16	-1.568590339227609e-16	-9.247878050605074e-17	-1.1289418082759342e-16	-2.262196798418761e-16
90	9.191793117313475e-16	8.740363709409911e-16	8.303915459012701e-16	9.120687275148648e-16	1.0012483530893597e-15	1.1212436939333474e-15	1.1369441928844771e-15	1.1315708211831184e-15	1.0721580196371384e-15	1.0253988411537206e-15	9.817462723822646e-16	7.918503306689059e-16	6.350787799313266e-16	5.97841243135618e-16	6.421292274933288e-16	7.936939996916056e-16	9.392931391014921e-16	8.854468470897702e-16	7.911220030820888e-16	7.354520834586347e-16	7.845151075486555e-16	9.423570926318785e-16	1.08817002690096e-15	1.149461600592641e-15	1.1159509107741411e-15	8.949260846117917e-16	5.82643375709081e-16	3.052874642947381e-16	1.7341884287382405e-16	2.5114366247879114e-16	3.8745120172165387e-16	5.766749866846266e-16	6.629910667299841e-16	7.853815388649911e-16	7.349937745267737e-16	5.358011697677568e-16	3.238464338872772e-16	1.9634725322152862e-16	1.0592372254062532e-16	7.151724822693634e-18	-1.6655446825737784e-16	-2.286432865328564e-16	-2.428928869186263e-16	-9.039645745109156e-17	-2.7739573969146526e-17	7.503853217718229e-17	2.2461534081079483e-16	4.3097970968688894e-16	4.579220452568142e-16
91	6.632849139254757e-16	6.255839079480027e-16	6.281558208153149e-16	8.227187704058024e-16	1.010516293093872e-15	1.116208459162766e-15	9.722638047395316e-16	8.296838301169236e-16	6.905238142704336e-16	7.31560399152954e-16	7.207167972213655e-16	6.838232377845337e-16	6.047830737868134e-16	6.741160548754756e-16	7.432520034276885e-16	8.160190779665458e-16	8.146311151219555e-16	7.666343852321764e-16	7.127805193401238e-16	6.781053881789041e-16	6.328541730650942e-16	7.005545228548163e-16	7.213012782983231e-16	7.988591647058434e-16	8.194695283297871e-16	7.045152995058235e-16	5.790485702975316e-16	4.957743284689578e-16	4.542425398069735e-16	4.697359034966158e-16	4.747648891662432e-16	5.246133010015367e-16	5.742560615676825e-16	6.357144403102873e-16	5.980416377592395e-16	4.274418767128103e-16	3.013953318716588e-16	2.0092781441646617e-16	2.0645990240763247e-16	1.8726997289631764e-16	1.292881262143472e-16	7.956945200470407e-17	-2.7140310121193562e-17	1.4458458009906223e-16	1.4376666367620482e-16	1.617586024736819e-16	1.167709206120215e-16	1.2373791747669865e-16	7.414202407599311e-17
92	-3.431931139351937e-16	-3.8065642507249815e-16	-3.4302712125409897e-16	-2.34140331309898e-16	-1.1034693392547363e-16	-1.3300310542819212e-16	-2.4757467207839816e-16	-3.587820361616174e-16	-3.6132656597035736e-16	-2.942175703855221e-16	-3.383869609611329e-16	-4.3051075440251575e-16	-6.376153827966478e-16	-7.306149486262195e-16	-6.892168247920852e-16	-4.948184113430946e-16	-2.531888216336775e-16	-1.2031441802053943e-16	-1.3139639734327151e-16	-2.7462166095931256e-16	-4.462975615059625e-16	-5.731442314197491e-16	-5.898284422224921e-16	-4.2953364942729702e-16	-2.868963280673193e-16	-2.0456345273144497e-16	-3.3767928664417425e-16	-4.358675832639984e-16	-5.56105635339969e-16	-3.3881771217604265e-16	-7.85114820287896e-17	3.838304044834439e-17	-1.0383089826613068e-16	-2.450537234507857e-16	-2.1917586371944362e-16	-9.5177335432055e-17	-6.099383147305967e-17	-1.5238048824083686e-16	-1.3809925852350292e-16	2.1509835158358513e-17	1.5361882077183222e-16	1.85316507502288e-17	-2.0560712627530205e-16	-7.571821838924163e-16	-9.530090439873914e-16	-9.979366433694216e-16	-8.990531436607584e-16	-6.882652766007534e-16	-6.495044136097309e-16
93	-1.6180613830401903e-16	-2.710207999085893e-16	-2.6907031238096296e-16	-2.2334535562248025e-16	-2.1393747676102746e-16	-2.247711330508346e-16	-2.2310640851802716e-16	-2.0002033564170458e-16	-2.0718882391466363e-16	-2.0240277662110787e-16	-1.916521764574875e-16	-2.6925369568682743e-16	-2.7752842709079254e-16	-2.2325602515324193e-16	-1.7591500753786542e-16	-1.0807817810416971e-16	-5.714531795118207e-17	-1.2140475755814621e-16	-2.3028509265092165e-16	-3.5533548216894135e-16	-4.460128166089273e-16	-4.550785662266454e-16	-3.04821453152608e-16	-1.1349221159830915e-16	-2.9557647337941288e-18	-1.9574999984668475e-17	-1.468363744094985e-16	-3.2364804497177436e-16	-4.0637989886307836e-16	-3.870558168775847e-16	-2.914152896026965e-16	-1.1491288994130214e-16	-2.4965973134531747e-17	3.913649945426763e-17	-7.946653614652921e-17	-2.467183101776474e-16	-4.133040190411844e-16	-4.669510164604368e-16	-4.973369988207267e-16	-4.575302248069671e-16	-4.539938848249014e-16	-4.3425574619605075e-16	-3.9098185495113037e-16	-5.279093793859058e-16	-5.655093698125547e-16	-5.14931276197147e-16	-4.14888253829538e-16	-3.761026911350778e-16	-3.31141025588789e-16
94	2.6883312881358584e-16	4.2993610208392976e-16	5.456153205243957e-16	6.160179281950187e-16	7.847623564695761e-16	1.0568034254906083e-15	1.3378130222680339e-15	1.4978295047517246e-15	1.5097462017455587e-15	1.3718291783035172e-15	1.1556970360015472e-15	1.1023751174148563e-15	1.068283308372522e-15	1.0763519099741726e-15	1.0415993934314942e-15	9.266402264413478e-16	7.961493934851429e-16	8.509534678849191e-16	1.074543023527916e-15	1.222112662517249e-15	1.0740998192594297e-15	7.026228463869739e-16	3.181792889454151e-16	1.5560797505637718e-16	2.3855897551651285e-16	2.84099791246905e-16	1.8779237662870947e-16	3.134131725754919e-17	3.9320022835085845e-17	1.7150852728726733e-16	3.2930730268894053e-16	4.0262484253377196e-16	4.982316999693358e-16	6.533575229918164e-16	8.390312192283719e-16	8.998327968473211e-16	8.484957798771908e-16	7.514291432384897e-16	7.174816600685577e-16	6.008738022104187e-16	4.245329524648585e-16	2.5849665226958997e-16	9.285604994586293e-17	2.7684804045169585e-16	3.0117876591097275e-16	2.9428558077871344e-16	3.0876772802185663e-16	4.3866173096829077e-16	5.608641914829795e-16
95	8.745571529338924e-16	8.740604529880908e-16	7.398072660349916e-16	7.357228712872306e-16	7.614057705275581e-16	8.079648131173556e-16	7.715113128772445e-16	7.858608727996765e-16	8.096886142181342e-16	8.441318240628195e-16	8.573116798213157e-16	7.862551653463324e-16	7.508121091809336e-16	7.90238548555124e-16	8.422502576860315e-16	8.615637032298027e-16	9.032383671416804e-16	8.467562021682844e-16	9.062117134433659e-16	9.595805700324484e-16	9.145677649632091e-16	8.402021020618152e-16	7.889870743956872e-16	9.243415988568452e-16	1.0705015461324722e-15	9.969461304797009e-16	7.005287350913709e-16	4.526385674468178e-16	4.3806721737096163e-16	6.777080665252148e-16	8.225639125206908e-16	8.109166257885492e-16	6.296994221081151e-16	6.679913675202995e-16	7.605271960887778e-16	8.110437412450865e-16	6.698246325379887e-16	3.771929873301641e-16	1.1230540602842106e-16	1.8159116300783325e-17	4.958580465683525e-17	1.0216370337672302e-16	5.58129957140792e-17	-3.157817126854985e-17	-5.620483690438526e-17	6.718320480621303e-17	2.071680123877844e-16	2.3857751678921697e-16	5.379855646228195e-17
96	-1.130776048391559e-15	-1.1759086000939889e-15	-1.1856489062884109e-15	-1.223757184772202e-15	-1.2339950487367947e-15	-1.2886922736996015e-15	-1.3243140568934938e-15	-1.3498171681904073e-15	-1.3729520474995259e-15	-1.3626432979690166e-15	-1.3109095795234388e-15	-1.2603236743109811e-15	-1.1803205591706566e-15	-1.1768259015484123e-15	-1.2324781871150548e-15	-1.3593285352459814e-15	-1.4486121402259687e-15	-1.5384618213350457e-15	-1.5706069248934145e-15	-1.6107797420565734e-15	-1.6697668102275295e-15	-1.6073435650814668e-15	-1.609413291064892e-15	-1.590616266184305e-15	-1.7524845358544914e-15	-1.960279491250729e-15	-2.0200559977601327e-15	-1.944384241931739e-15	-1.822885788945966e-15	-1.8966915811653067e-15	-2.0396199268976225e-15	-2.1350194351086678e-15	-2.0574549571755323e-15	-1.976019957565042e-15	-1.94611861128455e-15	-1.9220741059736446e-15	-1.8817244921862622e-15	-1.7266363395202651e-15	-1.584415115067339e-15	-1.4743727286915626e-15	-1.4347060113234482e-15	-1.406818102276945e-15	-1.339893805134014e-15	-1.3551674207409589e-15	-1.308538008739523e-15	-1.1675623371502157e-15	-1.0154567862305657e-15	-9.09944621777938e-16	-7.734908556000408e-16
97	-8.751129896671289e-16	-9.25220684026207e-16	-8.661259241019763e-16	-9.387924121296254e-16	-1.0789724532625694e-15	-1.270641100617762e-15	-1.3244996615891697e-15	-1.2210603367172448e-15	-1.0232482229193314e-15	-9.047055874531802e-16	-8.493876568015184e-16	-6.004012686694469e-16	-3.0636801734563713e-16	-5.133724773664632e-17	-4.428452362374455e-17	-2.9112981266780323e-16	-6.722896405071605e-16	-8.518755113752178e-16	-8.675190341520471e-16	-7.636593271249386e-16	-7.027829564642762e-16	-7.005357080273423e-16	-6.671910666097552e-16	-5.559289502799553e-16	-3.883572248663635e-16	-2.4831332867695023e-16	-2.235073512005804e-16	-1.6779091222564803e-16	-7.468318048227176e-17	1.2696577877071247e-16	2.757570882719418e-16	3.0687777658843955e-16	3.736803648816896e-16	4.0392155241615412e-16	5.688110712536282e-16	7.112335904919084e-16	8.103343350949943e-16	8.093299222887178e-16	8.232989239449535e-16	7.621837424778244e-16	7.17201389915498e-16	7.070184945695348e-16	8.028054558698719e-16	8.887348853237586e-16	8.812682546858787e-16	5.764543333247858e-16	2.329896621809164e-16	7.432881422704189e-18	-1.8210957432169656e-16
98	-1.7511265929459596e-15	-1.6511639440997074e-15	-1.544978945881829e-15	-1.5946929795113184e-15	-1.4655130319948556e-15	-1.2562448114483577e-15	-7.860282151212951e-16	-5.212897586601809e-16	-3.404331624006375e-16	-2.288107800935767e-16	-1.6982041458436057e-16	-2.1478994624994717e-16	-4.019579580602516e-16	-5.764552037587421e-16	-5.153749031311346e-16	-2.1608663329178116e-16	1.4357147298245827e-16	4.137263362127069e-16	4.679875454212549e-16	2.7092247035214127e-16	7.7962964800532e-17	-2.9365773950158623e-16	-2.635116564231994e-16	-5.150231662014293e-16	-8.915812547139142e-16	-1.1794035162937279e-15	-1.2978281835602787e-15	-1.1036133099090925e-15	-8.126458274372104e-16	-5.833124259870124e-16	-5.378594881219941e-16	-6.153420269155022e-16	-5.133994868429469e-16	-1.6573923566185903e-16	4.021525870485401e-16	9.646877867948336e-16	1.3040663321966567e-15	1.5715476914055179e-15	1.857289691222312e-15	2.0869463948640962e-15	2.081219560815749e-15	1.7873380478217104e-15	1.548506279536784e-15	1.135682889866618e-15	9.702707964791112e-16	6.518235906603761e-16	4.539841999920902e-16	3.234887035855536e-16	2.2403094742845484e-16
99	-3.929490993782191e-15	-3.82671132563656e-15	-3.416147627958968e-15	-3.2317649363414187e-15	-3.3001265118999763e-15	-3.348727439487454e-15	-2.9588078343694264e-15	-2.5398255140380817e-15	-2.249019877446067e-15	-2.175213471398298e-15	-1.995915089341235e-15	-1.780039555313472e-15	-1.5405841455386764e-15	-1.3619766925763415e-15	-1.379535091176065e-15	-1.3196231839233924e-15	-1.1407512654718562e-15	-9.844389270342246e-16	-8.968967199031743e-16	-9.48444310545049e-16	-9.261196574611317e-16	-1.0795070218957949e-15	-9.354037755345664e-16	-9.169482422548831e-16	-8.888916958300505e-16	-6.990811375352714e-16	-3.9939290493870264e-16	1.3620815210267045e-16	5.957196927884563e-16	9.173280335674284e-16	9.347169791071036e-16	8.9801123956954e-16	9.774908827519877e-16	1.2388585873521916e-15	1.4690809347495505e-15	1.7636692771821185e-15	2.1585616034688007e-15	2.693027962877601e-15	3.0690233189203655e-15	3.083965326239718e-15	2.8266204343856534e-15	2.6748381035462743e-15	2.9645520216992526e-15	2.8077141125422203e-15	2.47006717634124e-15	1.7043564914378556e-15	1.0881050665255518e-15	7.673403508864598e-16	5.618445766064796e-16
100	-3.921217494807768e-15	-3.8718620335082666e-15	-3.79939527830059e-15	-3.9944031946933285e-15	-4.1671580960862875e-15	-4.318732702745566e-15	-4.118891252967395e-15	-3.952365080502044e-15	-3.751235884706665e-15	-3.662859110833878e-15	-3.534066281684869e-15	-3.2089536808566946e-15	-2.6227127259224828e-15	-1.883100881129302e-15	-1.4418782800435717e-15	-1.5069018920260064e-15	-1.8906325181422074e-15	-2.1649135426195444e-15	-2.0769179133917353e-15	-1.8867324246260122e-15	-1.8022107441716337e-15	-2.128058155202839e-15	-2.1206455857185094e-15	-2.083424925535019e-15	-1.905897532773835e-15	-1.5788434712218471e-15	-1.342376882109284e-15	-1.0967386505102565e-15	-1.0193197195609179e-15	-9.578964689776772e-16	-9.405756369452598e-16	-8.679852629703497e-16	-7.095708675506774e-16	-4.687071130679369e-16	-1.354443603939698e-16	3.484113065140526e-16	7.359846838675062e-16	1.0554022600421535e-15	1.337607513607655e-15	1.6525790122625194e-15	1.927905471320877e-15	1.9420645827208087e-15	1.8284302865430995e-15	1.233130010174608e-15	8.694188487348037e-16	3.69447537504232e-16	-1.2153931939143414e-16	-7.819814439749481e-16	-1.3766035919588782e-15
101	-4.5353291316882745e-17	-1.9082616784221844e-17	-1.211940704894118e-16	-3.3217411737194887e-16	-4.3840830033699425e-16	-4.426587247529408e-16	-3.1833176923924307e-16	-2.6094090403842834e-16	-2.4466073994476586e-16	-2.7313546971592943e-16	-2.732531374128878e-16	-1.8069237687948623e-16	-8.865645846627575e-17	-8.576937063945452e-17	-3.2672232512634946e-17	1.116002485062658e-16	3.6036177250466806e-16	4.710029487945032e-16	3.437257827984623e-16	3.5361965852195337e-17	-1.3014274807216185e-16	-7.932378208756373e-17	2.1472589797303858e-16	2.7791596453169516e-16	3.7859109715453613e-17	-2.3956463657623544e-16	-3.724173442757703e-16	-2.7492415012410787e-16	-2.5101720756612315e-16	-2.3475496862591007e-16	-2.3818486388877244e-16	-2.132180243399899e-16	-1.227098725911936e-16	-1.1882117049526806e-16	-1.287204863869317e-16	-7.455035733828708e-17	7.025495195118872e-17	2.8014641521202933e-16	5.520734271918369e-16	7.567303689372759e-16	8.1772184945218685e-16	6.928968274393546e-16	6.548325003480681e-16	3.7014348295429587e-16	2.443072947951938e-16	6.212422731058551e-17	-2.503636517378946e-17	1.0114562378622717e-17	1.1317766563049688e-16
102	-7.071331976405404e-16	-5.963910972150457e-16	-5.551483275388385e-16	-6.694502399138455e-16	-8.110658436475794e-16	-8.432770171762098e-16	-7.316664774996807e-16	-5.955592922382862e-16	-6.230140639479739e-16	-7.947539829142096e-16	-9.311732507141194e-16	-8.077768104695055e-16	-5.883360531033426e-16	-3.457029586331742e-16	-4.492140709268666e-17	2.1080195138443318e-16	3.2540020070185353e-16	2.2242387707908094e-16	-2.584776165007045e-17	-2.423727092353682e-16	-3.7710475956530154e-16	-4.497593376943587e-16	-6.061195259664779e-16	-7.425768188853107e-16	-8.597713543577254e-16	-9.099988523867712e-16	-9.583382664823904e-16	-9.161097005386146e-16	-8.487599797333538e-16	-7.429796585065736e-16	-7.40749011799748e-16	-8.863813089644232e-16	-1.0106404874844108e-15	-1.109639380418417e-15	-1.1046901565838954e-15	-1.1179725139384112e-15	-1.1204598285145366e-15	-9.725513305812863e-16	-5.583366541890009e-16	-1.3359392912557707e-16	9.348206280538189e-17	4.996664784971308e-17	-2.0282237107544875e-16	-3.122049145487206e-16	-5.850855123232662e-16	-9.030119731149195e-16	-1.043465061908936e-15	-8.150886564869303e-16	-4.534631705632281e-16
103	-6.917104615488952e-16	-8.520417382478748e-16	-8.695860213953391e-16	-8.600759682088567e-16	-8.167835568585867e-16	-8.568264761737464e-16	-8.6152177110518e-16	-7.638464969469454e-16	-5.61037416755245e-16	-3.917842509369184e-16	-2.648378089457925e-16	-1.9019398671635057e-16	-8.41548048972459e-17	-5.31513415102566e-17	-1.5422793267173913e-16	-4.475082322621528e-16	-7.373689753526664e-16	-9.130873842273733e-16	-9.67060180198157e-16	-1.02670810346439e-15	-1.2144555174434833e-15	-1.3305887712633683e-15	-1.4240531756663358e-15	-1.2220455726789624e-15	-1.035111927926156e-15	-9.042164586814714e-16	-9.018710013233268e-16	-1.0203995846153404e-15	-1.2813713765558052e-15	-1.6245517662499109e-15	-1.8654884502384188e-15	-1.872790791360765e-15	-1.6640987559128862e-15	-1.505239776333251e-15	-1.5096814871348255e-15	-1.5593070158514014e-15	-1.5241835072183234e-15	-1.2822696771463395e-15	-1.0076938794644736e-15	-8.722226924194193e-16	-8.768174744265927e-16	-9.372117295357295e-16	-7.577463623773634e-16	-7.358816305282354e-16	-5.274631380270777e-16	-3.4276500608492766e-16	-1.7911372760012423e-16	-2.2227546787700946e-16	-3.3656860857647724e-16
104	2.352059606225785e-15	2.341091072989404e-15	2.1586395027344372e-15	2.202196693535053e-15	2.4256795667416693e-15	2.662571378738585e-15	2.6794273439376938e-15	2.4808060732438403e-15	2.2184259560353188e-15	2.008119053342315e-15	1.862524028955902e-15	1.7611684424058164e-15	1.6645225354162074e-15	1.483980984055236e-15	1.2936403102712135e-15	1.188336005094815e-15	1.3072932439775128e-15	1.4957934159570825e-15	1.760223013508558e-15	1.956578428569472e-15	2.1173743112098e-15	2.1812026232569136e-15	2.2297679159380435e-15	2.2269203554868323e-15	2.1778097364094067e-15	2.0139935611244056e-15	1.791212583389384e-15	1.4723049528484584e-15	1.2095495412017105e-15	1.0381281471116585e-15	9.718728598949835e-16	1.058848684413178e-15	1.226774900857012e-15	1.555956967511693e-15	1.7850076132750442e-15	1.7395297117224172e-15	1.4319188462905023e-15	9.741461761533933e-16	6.079986049589759e-16	4.117760840942043e-16	2.991994031359683e-16	1.2168109003635114e-16	7.355770730794026e-17	8.22506017578023e-18	2.0322686037130066e-16	3.7163178173407065e-16	5.147797425703275e-16	5.82825375439258e-16	6.09718738053263e-16
105	1.4339870721084759e-15	1.3285504386384272e-15	1.2685445855283245e-15	1.269737243125813e-15	1.3261208709267632e-15	1.381388027062656e-15	1.3882962879345203e-15	1.3276346887506143e-15	1.2777143749021262e-15	1.361288287907579e-15	1.3467290248952478e-15	1.3108175400250938e-15	1.2350907012174701e-15	1.2465755485558322e-15	1.3478607541565318e-15	1.4742708440011789e-15	1.5113831107335392e-15	1.6053866054091292e-15	1.6250109718940181e-15	1.6086187681766495e-15	1.6250672401069533e-15	1.5342888580177223e-15	1.6660964740483056e-15	1.6538848387775049e-15	1.6983169088982498e-15	1.7713868133484264e-15	1.8367892520443367e-15	1.8529024448883337e-15	1.909563296701867e-15	1.9836007575618573e-15	2.075216800049421e-15	2.125150574409648e-15	2.132232651324337e-15	2.13390266723495e-15	2.2183572749080935e-15	2.301640590383136e-15	2.3026532553686705e-15	2.1250453696055602e-15	1.823969225001544e-15	1.529511769986627e-15	1.3845156798863126e-15	1.3761912812326653e-15	1.4837027671887878e-15	1.6054794611095647e-15	1.6522183697009515e-15	1.5199194446656675e-15	1.3593529582031835e-15	1.17296711553088e-15	1.1199430874472466e-15
106	-6.058306790838847e-16	-6.996992363345052e-16	-7.259765254013111e-16	-6.713132063277878e-16	-5.510708775506107e-16	-4.083606170778632e-16	-3.91698598148678e-16	-3.65045076708209e-16	-4.357753374927525e-16	-4.2652750006363604e-16	-4.715892450860901e-16	-4.486178708423203e-16	-4.994266579403373e-16	-5.189149262424336e-16	-4.947304401188945e-16	-3.841209518665126e-16	-3.3654726003420226e-16	-3.4130660715065915e-16	-4.701321318647445e-16	-5.612098143611434e-16	-6.606075205393829e-16	-5.284354458289383e-16	-5.956034283026442e-16	-5.713605552569539e-16	-5.454503958901561e-16	-5.826009717744459e-16	-6.309210773302261e-16	-7.371524728939945e-16	-7.341719366665246e-16	-7.794492065627867e-16	-7.824873926108703e-16	-8.149389261073943e-16	-7.422218670011884e-16	-7.161307175520752e-16	-6.74763069808894e-16	-7.230118497767138e-16	-8.204454505530731e-16	-8.765206582134532e-16	-8.710906741354781e-16	-8.520102633827667e-16	-8.321383541315247e-16	-7.420802423789537e-16	-8.901788537011691e-16	-6.869600958456637e-16	-8.28381981503384e-16	-8.167309541597013e-16	-7.944137771366029e-16	-6.409842324869147e-16	-4.0001573453051004e-16
107	1.0267665281871114e-16	1.9636826584678065e-17	1.334184552640556e-17	2.409742637259187e-16	3.8911426872463e-16	4.54329638846254e-16	2.777025102052927e-16	2.527974329700019e-16	2.6500810269741337e-16	4.663433789871242e-16	4.777663497732282e-16	3.7844718214943217e-16	1.96312865834424e-16	1.640571779115803e-16	1.8758904336241181e-16	2.90999006863035e-16	3.7851148276025526e-16	3.341190653247173e-16	2.3844970604659203e-16	1.9479130371012206e-16	9.017604890467154e-17	1.9230197739953137e-16	-1.2383983693647703e-16	-3.072196959283412e-16	-3.9376591270298627e-16	-3.6817449121443387e-16	-2.8051173165810435e-16	-2.402824495571431e-16	-2.591729374618656e-16	-2.218174832328366e-16	-2.2124593840680802e-16	-3.4165993174158536e-16	-6.197663013808545e-16	-7.358632749812616e-16	-5.778016750221463e-16	-3.5771484503458205e-16	-3.548667924203883e-16	-6.906749948489849e-16	-9.88080850182115e-16	-9.922321114896833e-16	-8.148507220305846e-16	-6.826415284500182e-16	-1.0903810996478002e-15	-1.0690878015755422e-15	-1.1871526153175452e-15	-9.100826943680389e-16	-7.19324325149372e-16	-4.798123092773377e-16	-3.714602093689378e-16
108	-5.345821635921746e-16	-5.442920954846788e-16	-4.636034521559299e-16	-4.556098057987879e-16	-4.886950122560022e-16	-5.304125334782281e-16	-4.917412084185132e-16	-3.285210146206621e-16	-3.012923163621448e-16	-4.0812088404562513e-16	-6.091843163147261e-16	-5.821379796076196e-16	-4.103535978162449e-16	-2.379261144787536e-16	-2.773790382923265e-16	-4.067934004280789e-16	-4.480915437263256e-16	-3.8679115601283835e-16	-4.4325494775992375e-16	-6.944678688953796e-16	-1.0526348465188943e-15	-1.0799569395752955e-15	-9.864546596019181e-16	-7.608219124092719e-16	-7.13940529169398e-16	-8.266184691023598e-16	-9.333320984308903e-16	-9.8851731236012e-16	-9.437275231494245e-16	-1.0266182834832023e-15	-1.146524663243962e-15	-1.2746666860080225e-15	-1.23657475447938e-15	-1.170435853036098e-15	-1.1094771804993392e-15	-1.1826240345233016e-15	-1.343724454067194e-15	-1.333678861671152e-15	-1.038793367623883e-15	-5.318824914384504e-16	-9.400704896226472e-17	1.250321520511574e-16	-1.2906066169770726e-16	-2.9218602545604433e-16	-6.874236769586496e-16	-8.515098116612762e-16	-8.364865579115423e-16	-5.759702739834091e-16	-9.993927857990202e-17
109	9.943619720594523e-17	-1.7288405241978448e-16	-3.807971001372041e-16	-2.552261593819442e-16	-8.933498244299738e-17	-1.026503628796322e-17	-1.1633358690551033e-16	-8.550705821569136e-17	-6.582282281378311e-17	6.245114174609469e-18	-9.591672079799987e-18	-1.4905713132096053e-18	-6.534717027319792e-17	-1.224982888568426e-16	-2.241728287141597e-16	-2.0234559704071964e-16	-9.792587361123302e-17	1.8297835402761383e-17	-2.3744980775044076e-17	-1.190884917113456e-16	-2.524062537488237e-16	-1.3417442231373925e-16	-2.2410472926443357e-16	-1.1097875581800238e-16	-6.80828561565445e-17	-1.8715460299811015e-16	-4.3876175307273677e-16	-6.010753814037558e-16	-6.742190707835487e-16	-4.996460378431721e-16	-3.926439577549419e-16	-4.39145172195547e-16	-5.941059117131631e-16	-5.774174163870915e-16	-3.675915080680874e-16	-1.0311524209905971e-16	7.513529841051813e-17	7.881006886481046e-17	2.5561168617688303e-17	-8.09820207501537e-17	-2.2272111148918464e-16	-3.0479146512483344e-16	-4.622520315637728e-16	-4.934814340321833e-16	-7.614906140090378e-16	-9.417345099656455e-16	-1.0757026071239528e-15	-8.614912354534913e-16	-6.841635955323569e-16
110	-9.645694223092056e-16	-9.031238247114578e-16	-9.518804993387554e-16	-1.103639719756408e-15	-1.0983811625692974e-15	-9.985201333895447e-16	-8.408825497992892e-16	-8.412032079947156e-16	-8.863541425935167e-16	-9.01205212501424e-16	-9.012316695456788e-16	-9.945303587407312e-16	-1.1663204572194117e-15	-1.2803336904462675e-15	-1.136655821512437e-15	-7.894937732827239e-16	-4.771787077325932e-16	-5.219033069364743e-16	-8.173534622244783e-16	-1.1728457987295151e-15	-1.281564404307774e-15	-1.233136305766931e-15	-9.880704561496896e-16	-8.053518996903217e-16	-8.064707379738016e-16	-8.791308662191535e-16	-1.0474982383583584e-15	-1.1783946702392122e-15	-1.3107355715820056e-15	-1.326708173104409e-15	-1.274632823319953e-15	-1.1752606739900843e-15	-1.085076688322425e-15	-1.0443866585238387e-15	-1.1240128948021765e-15	-1.1935074374006763e-15	-1.1548172129634495e-15	-8.451392395423745e-16	-5.213145977064596e-16	-3.9864863454173756e-16	-5.416735798492713e-16	-7.311282942481972e-16	-5.199870330778287e-16	-7.239814044687596e-16	-7.740135750552485e-16	-9.904910611963968e-16	-9.125791381275727e-16	-6.463159131143554e-16	-3.8886618298213294e-16
111	-1.1053262764002496e-15	-9.672346097740832e-16	-1.0025985683694003e-15	-1.1314276822631717e-15	-1.1844313111881704e-15	-1.1204333000431704e-15	-9.666476707989718e-16	-8.684531543783506e-16	-9.07481903886671e-16	-1.057328761881459e-15	-1.2548762832035114e-15	-1.3426254103858543e-15	-1.3302829121940948e-15	-1.2660768870928368e-15	-1.1624140136828016e-15	-1.0956407133516322e-15	-1.0980473493134978e-15	-1.2135962049088826e-15	-1.328271787923885e-15	-1.3591419154205136e-15	-1.2384178932413388e-15	-1.0401488621053009e-15	-9.677938651200518e-16	-1.0740572104857254e-15	-1.3293408936449593e-15	-1.5385358937131145e-15	-1.625536858307496e-15	-1.5960860746905484e-15	-1.6032122156701039e-15	-1.5541519011307762e-15	-1.4517133942143827e-15	-1.3946767361982628e-15	-1.4019107471072634e-15	-1.537699465148583e-15	-1.611336996722585e-15	-1.5495782006217718e-15	-1.4511278967373038e-15	-1.2782458274677565e-15	-1.0373113943378542e-15	-7.2417556264150555e-16	-4.788657173267567e-16	-4.566712707598062e-16	-5.666813952612363e-16	-9.42044676106421e-16	-1.1507097096992507e-15	-1.2801112969109567e-15	-1.292690124906674e-15	-1.1677870423773338e-15	-9.329668227529112e-16
112	-9.819644787520113e-16	-9.80340395779532e-16	-8.755064319770721e-16	-9.092154555650122e-16	-9.48519429214731e-16	-1.091083495313906e-15	-1.0627541735211079e-15	-1.0200503295327096e-15	-8.440060134395917e-16	-6.914188496527481e-16	-5.5124808294596455e-16	-5.086743864594538e-16	-3.9827165639948235e-16	-3.337328450081884e-16	-3.6016926232987833e-16	-5.622336987768906e-16	-8.053142964852153e-16	-9.811885240683718e-16	-1.0013092833320365e-15	-1.0344842357412753e-15	-1.0842846233615725e-15	-1.2841930065576068e-15	-1.1851982019728517e-15	-9.969138426282242e-16	-8.463242473794946e-16	-7.07495246216683e-16	-7.319584117238421e-16	-8.010453448457392e-16	-8.506090564741346e-16	-8.625632820688109e-16	-8.506688352386759e-16	-8.099578732507956e-16	-7.591478617758357e-16	-6.567098939077607e-16	-5.585416551844114e-16	-4.256481103754821e-16	-3.934336453809195e-16	-3.8012193333475333e-16	-4.0792257646030663e-16	-3.5576088020294307e-16	-2.1677939315633852e-16	-1.0101706183414269e-16	3.0495419076109605e-16	7.221756803235989e-17	1.1668732294530216e-16	-5.008523545058e-17	-7.012940682839329e-17	-2.89346751889227e-16	-4.743490461384451e-16
113	2.0928876734865e-15	1.9780984671280156e-15	1.7260541000438807e-15	1.7493786099209087e-15	1.9027035633882385e-15	2.1314954412978624e-15	2.0105741039921366e-15	1.86024125488399e-15	1.7164086527699136e-15	1.7923095802681948e-15	1.7815695230836367e-15	1.6674843155926142e-15	1.404477399685374e-15	1.2794363379728708e-15	1.2314323713554488e-15	1.2192976068170578e-15	1.1256239258314107e-15	1.0710667495093943e-15	1.1484659556852784e-15	1.4704559171981007e-15	1.8221008380672667e-15	2.1811895075564623e-15	2.136573348808421e-15	2.0251884265695657e-15	1.9080894204011487e-15	1.7088644526341145e-15	1.5516899394803603e-15	1.3421480666429636e-15	1.1346131473545486e-15	9.607181276720436e-16	8.816302802320896e-16	9.7602995834353e-16	1.2553946231024647e-15	1.5769365807022966e-15	1.7727424748791584e-15	1.6453869886334748e-15	1.3464791938973668e-15	8.818525624099407e-16	4.609071124656547e-16	9.243993519728536e-17	-1.3171259227120818e-16	-1.7694965197050673e-16	-2.4860803430335385e-16	6.172133049133885e-17	1.4967203931327684e-16	3.1996286349969774e-16	3.9735212689446233e-16	5.831907215869206e-16	7.744132483353122e-16
114	-2.5409352687451096e-16	-2.04740973221349e-16	-1.984051868554597e-16	-1.9342565108102238e-16	-3.488319422477947e-16	-5.471913803335807e-16	-7.447093264488193e-16	-6.631777025270148e-16	-4.606395030669645e-16	-3.051039255042575e-16	-1.748981540930866e-16	-1.8754570489482152e-16	-1.5071225401961516e-16	-1.9199470395489585e-16	-4.005677402000697e-16	-6.360633869239415e-16	-7.596096468765617e-16	-8.930907409370058e-16	-9.400786972413303e-16	-9.211871829829633e-16	-8.490331971006579e-16	-6.045681511716223e-16	-5.933341515837086e-16	-5.705673741674296e-16	-6.203033120852493e-16	-6.118657749082833e-16	-4.848775916650018e-16	-3.503838214578006e-16	-2.8662913980475292e-16	-4.6450341937337685e-16	-7.747100156985577e-16	-9.975594908347183e-16	-1.0816571950242322e-15	-8.864848740219766e-16	-7.436023240360063e-16	-7.236897465705887e-16	-8.279797877739677e-16	-8.817458172747071e-16	-8.384408201552717e-16	-6.61746601463311e-16	-5.084701820901494e-16	-3.7208750706919054e-16	-3.976466540049902e-16	-2.6448066560323507e-16	-2.8608437218111733e-16	-2.8976697511367434e-16	-3.2240374260556437e-16	-3.4188516639159886e-16	-2.4350766041008985e-16
115	-6.168717647783429e-16	-7.704747250409755e-16	-7.914160754648931e-16	-7.957466724203391e-16	-8.45305708868989e-16	-1.0696271184549579e-15	-1.2047828282132992e-15	-1.09993521020285e-15	-7.279892534447604e-16	-4.0300069501631095e-16	-2.5220933408057993e-16	-3.860937068049135e-16	-3.918945432234877e-16	-3.283647636337015e-16	-3.150397379120918e-16	-5.007091645121579e-16	-7.649699497503108e-16	-9.672639565579699e-16	-1.0035621352917252e-15	-1.0542110138033347e-15	-1.2110264806810326e-15	-1.3612375656632465e-15	-1.3948172854342527e-15	-1.2071928602941703e-15	-1.0814064057674349e-15	-1.0018455699765926e-15	-1.0292633170884371e-15	-1.1346396833750007e-15	-1.2134539562138724e-15	-1.3650707288462992e-15	-1.4705137275012916e-15	-1.4594955995408821e-15	-1.3790756091628767e-15	-1.2644526125658072e-15	-1.291358499090481e-15	-1.331454157865431e-15	-1.3526797233442565e-15	-1.2238431215879804e-15	-1.0993486439143409e-15	-9.926422797878706e-16	-9.646216896364138e-16	-9.467764191620217e-16	-6.426680970720098e-16	-6.5587587466921965e-16	-4.725490434486539e-16	-4.2810949686320555e-16	-3.5717045574280327e-16	-4.3877824694578993e-16	-4.090401220017542e-16
116	2.3242704854523188e-16	2.1819416243948595e-16	1.3133176762159786e-16	1.6283400570064177e-16	2.7224290310200042e-17	-2.256246764807089e-16	-4.989142150479708e-16	-3.970916980913259e-16	-7.649487236367618e-17	2.3587501231405854e-16	4.3308480829966273e-16	4.058300012457636e-16	4.529323203087521e-16	4.719725244265997e-16	3.5807847719184033e-16	1.1296312814879103e-16	-1.4569272164409076e-16	-4.50803649277589e-16	-5.76874176711154e-16	-5.406531984325886e-16	-4.846475974217882e-16	-2.8718746212798493e-16	-4.331467506819326e-16	-4.3030544199162605e-16	-3.8499907894029427e-16	-2.2196955875151288e-16	-1.507904862414584e-17	6.459755493128895e-17	1.5423994395394044e-16	8.57498411125444e-17	-8.414313278821113e-17	-3.1407832483137174e-16	-5.064905362527928e-16	-4.737270246715084e-16	-4.322315676338943e-16	-4.622004679844711e-16	-5.974914042846222e-16	-5.772712809763177e-16	-3.4033320599206227e-16	1.0386416303036483e-16	4.746656588153007e-16	7.103315255553563e-16	6.917363645765737e-16	8.723146792837624e-16	8.155510336177842e-16	8.186560063334737e-16	7.014496723612925e-16	5.232969949678324e-16	5.195819186186349e-16
117	-2.2524282072878557e-15	-2.4266487854654113e-15	-2.503468114463237e-15	-2.6393387241359964e-15	-2.752304770184429e-15	-2.8655179312276384e-15	-2.8147604727855313e-15	-2.676759828078639e-15	-2.5270016372411175e-15	-2.3620069460859894e-15	-2.1990773822684306e-15	-2.0650201095737735e-15	-1.7038602043295386e-15	-1.1858577512406233e-15	-9.120627659035928e-16	-1.058599905288279e-15	-1.5107808463664735e-15	-1.829684438326707e-15	-1.7324425709077822e-15	-1.465587282729941e-15	-1.3656618786060102e-15	-1.5004104317226064e-15	-1.5047658427759971e-15	-1.3526177711690292e-15	-1.2185667770721565e-15	-1.2404283273050942e-15	-1.3830242020381846e-15	-1.4065836845674447e-15	-1.1840164116004307e-15	-9.23314595828602e-16	-7.277354713481721e-16	-5.936524298814961e-16	-5.438143510750279e-16	-4.219349180158465e-16	-2.6281255626230274e-16	1.194691889649792e-16	5.227434915824654e-16	8.199960313209012e-16	8.135651668955326e-16	7.504775711956762e-16	7.69531119278195e-16	8.965171506506272e-16	9.393301672024695e-16	6.795760873019873e-16	4.4337506513249103e-16	3.0789582604574143e-16	1.9995886935857008e-16	-1.7126406672029343e-16	-5.533536137217618e-16
118	-1.8440280918217e-15	-2.058128079424086e-15	-1.9973943376339584e-15	-1.9199058934415994e-15	-1.9789747802450583e-15	-2.1916862621631822e-15	-2.2296237430995203e-15	-2.095213878662447e-15	-1.839355615191905e-15	-1.6377409300092824e-15	-1.4150820394789666e-15	-1.2904641201294402e-15	-9.583039476031478e-16	-5.93497955626278e-16	-5.306033125637979e-16	-7.755925997271103e-16	-1.1377183803934751e-15	-1.38497197215337e-15	-1.2676661563296166e-15	-9.496891364891365e-16	-5.64308062437283e-16	-3.690374651241553e-16	-2.1082148366319628e-16	-1.5765605273397745e-16	-2.199087369278397e-16	-1.7785869537555405e-16	-3.726333849741486e-17	2.1881125671712492e-16	4.730180313908038e-16	5.521540350714326e-16	3.8549455874762863e-16	1.7569023215344116e-16	6.49342701820536e-17	3.7923423664952e-16	8.271860008586852e-16	1.2221320381690284e-15	1.2707736514246245e-15	1.1455094413854479e-15	1.0047915480963655e-15	1.0783097809184043e-15	1.153573789323704e-15	1.1564179985798801e-15	1.283448947371724e-15	1.1030940387850323e-15	1.1386284719718444e-15	8.863800073251426e-16	4.489465598872554e-16	-1.468095407970948e-16	-4.173129694909396e-16
119	-1.3659736359578484e-15	-1.380173866361724e-15	-1.3607379369446696e-15	-1.5136910511937713e-15	-1.5769274110285118e-15	-1.6091712717079512e-15	-1.46590550384436e-15	-1.4151014288296817e-15	-1.348463870559457e-15	-1.2384284172087024e-15	-1.0679204331764048e-15	-9.019564972960702e-16	-7.22174804472388e-16	-5.713266323539085e-16	-4.612636676899734e-16	-5.661872950889325e-16	-8.41434701589835e-16	-1.1381819890842038e-15	-1.271946920080349e-15	-1.2867719461112268e-15	-1.2536663317996954e-15	-1.386832353752783e-15	-1.3500696572606197e-15	-1.2953484410068967e-15	-1.2808821978745579e-15	-1.209095177623643e-15	-1.2081343473372481e-15	-1.1598343506223167e-15	-1.1398048025290678e-15	-1.1084021399742187e-15	-1.0858126671845914e-15	-1.0249142125345552e-15	-9.21342704843313e-16	-8.199098989630258e-16	-6.943500220211232e-16	-4.724124957320864e-16	-3.147166816407684e-16	-2.604684257293939e-16	-3.318304114721194e-16	-3.5629880372148944e-16	-2.2236770186042005e-16	-9.474329044259773e-17	1.6610740874644571e-16	-1.3359392583940623e-16	-1.35402758947947e-16	-2.0672295618713133e-16	-2.069400551108786e-16	-5.022739074718665e-16	-8.569340875212178e-16
120	7.434607905521781e-16	7.228840720576519e-16	6.794713248311976e-16	7.224726495939732e-16	8.362931418626133e-16	1.0089693057575944e-15	1.0098138392027206e-15	8.294174776239235e-16	6.055788016575624e-16	7.135349998768719e-16	8.990525406704048e-16	9.794125110949729e-16	8.334091878967516e-16	7.32651826193898e-16	7.762931748803583e-16	9.715835299524057e-16	1.0422653992359142e-15	9.462323766631962e-16	7.827525485446833e-16	7.50212484613592e-16	8.625395348282224e-16	9.276831708735393e-16	1.0452752040474001e-15	1.0803764058390485e-15	1.1669875500234914e-15	1.245893148398874e-15	1.3004417660805804e-15	1.280967368404357e-15	1.2624627064622317e-15	1.2349177147338712e-15	1.2131614840289464e-15	1.2453434489471928e-15	1.3127960332156811e-15	1.3822659196262415e-15	1.3802349715378542e-15	1.3161457599644286e-15	1.2934645875016646e-15	1.2959930143085118e-15	1.1527332079708065e-15	8.967950175961322e-16	6.867714184213624e-16	7.080007549053598e-16	8.624193017513633e-16	1.0382562493521335e-15	1.0004515757583322e-15	8.508581653695551e-16	7.16345825187618e-16	6.137216054230192e-16	5.902544779312229e-16
121	2.548895690897729e-15	2.3453482954144755e-15	2.1757032021685384e-15	2.2861841328055697e-15	2.2588332491137778e-15	2.168917288165832e-15	1.952932592980614e-15	1.929983369004687e-15	2.0478579403327298e-15	2.2315922515914883e-15	2.18514244070421e-15	1.9708263259383216e-15	1.729538611082934e-15	1.6633511946599442e-15	1.7301439100581247e-15	1.8803939379881123e-15	2.0550756697969975e-15	2.2205742473605256e-15	2.4305691418113455e-15	2.622611426971226e-15	2.672218005408621e-15	2.5844258223643542e-15	2.395501834124463e-15	2.3523256186529483e-15	2.480727806448696e-15	2.4446745934420888e-15	2.2715475720380762e-15	1.934749555364848e-15	1.7835774719217012e-15	1.7498975554200684e-15	1.7314637275710725e-15	1.6463542155174683e-15	1.6332347920070075e-15	1.7579239009264596e-15	2.0007052373148774e-15	2.063015400094936e-15	1.962510262124964e-15	1.6702825636071986e-15	1.3607061027057222e-15	1.0639026121668056e-15	7.986001231981105e-16	5.533345624858951e-16	3.3813800689837954e-16	5.01763248439022e-16	6.85902179576514e-16	9.57893413362731e-16	1.0918111090597086e-15	1.1689288556983762e-15	1.224533845633742e-15
122	1.2702621494618563e-15	1.1110372172944752e-15	1.0216311981437842e-15	1.143849604379721e-15	1.2791885631329925e-15	1.3770398890460485e-15	1.3788274449067198e-15	1.3228945495788813e-15	1.283657770000941e-15	1.3259529055127101e-15	1.2556719333190076e-15	1.061050331316089e-15	9.504943668215642e-16	1.0275637236487676e-15	1.1371488154928771e-15	1.2405584266477804e-15	1.3427507254079762e-15	1.4389678957022453e-15	1.581287599373207e-15	1.6289418636744668e-15	1.6037166512984346e-15	1.4113822478785162e-15	1.4713491567983127e-15	1.575850516466873e-15	1.722587271704027e-15	1.7656088263448165e-15	1.6959723854390439e-15	1.50884757180877e-15	1.4223050713743767e-15	1.41849832637041e-15	1.440441810104265e-15	1.4688780454188947e-15	1.4726093907175278e-15	1.5409559781041604e-15	1.5947077282896169e-15	1.5416286655614144e-15	1.4177331901915292e-15	1.2832336067885972e-15	1.1611755105681945e-15	1.0774762300476434e-15	9.382482588835529e-16	7.500506337799772e-16	7.907129241684116e-16	6.735790585794618e-16	7.921939342990811e-16	8.119335849614747e-16	8.364477663805368e-16	7.550940022611644e-16	7.631954310318109e-16
123	1.9989534664633173e-15	1.861668132045166e-15	1.7547515121796666e-15	1.9366964687341764e-15	2.1839056235056253e-15	2.3365280241894917e-15	2.0625412988972158e-15	1.7739376082639296e-15	1.571751222858317e-15	1.6825921795859545e-15	1.6400193582591568e-15	1.3784912822193501e-15	1.0992200225840894e-15	1.0959210958751568e-15	1.1376293621992598e-15	1.1302018081641741e-15	1.0809375507469182e-15	1.1200387596066587e-15	1.3315699229840307e-15	1.5842853727039371e-15	1.60527881063549e-15	1.5571191107314631e-15	1.3828078746898602e-15	1.4041698608066392e-15	1.4698432626715073e-15	1.4090743066621556e-15	1.2922489039083935e-15	1.0640323237005862e-15	8.374977126751704e-16	5.644356500510118e-16	3.625688587445983e-16	4.203192744339768e-16	7.528949543219224e-16	1.1577799756498297e-15	1.3566453705797091e-15	1.1836276037022267e-15	8.738651115330374e-16	5.449025181687228e-16	2.54461802629683e-16	-2.6479039427262495e-17	-3.0765343938532732e-16	-4.852943926580105e-16	-5.279397943986935e-16	-3.5768864396328807e-16	-2.050315915832174e-16	7.607833125609949e-18	1.283855488775699e-16	1.8070430035308075e-16	3.1416063004265223e-16
124	5.127951254364247e-16	4.514924980920149e-16	4.168836123886302e-16	4.568731479187126e-16	5.434383223131963e-16	6.98084652514108e-16	7.445899695152833e-16	7.724271249039385e-16	7.099706753091704e-16	6.849689268336621e-16	6.359696337527435e-16	5.652703887349049e-16	5.26745637047091e-16	5.291378874750866e-16	3.9957833864649305e-16	2.535060281973563e-16	1.9810046451610921e-16	2.454543124318084e-16	3.2834176624208344e-16	3.9288448157252457e-16	3.91077301389958e-16	5.136597781475211e-16	6.104099297249237e-16	6.973413934155997e-16	6.842327746493758e-16	5.799546367581199e-16	4.1659663905564985e-16	1.6527918351556742e-16	-1.0269240814542007e-16	-2.8052815419016854e-16	-3.1170760995675324e-16	-1.7498471961865953e-16	-2.80639210740597e-17	1.4660398576933492e-16	1.9958676789396034e-16	1.4465928421569499e-16	1.5200931108776054e-17	-8.346086731334767e-17	-1.6868241380981833e-16	-2.8485300856811124e-16	-5.244421467094144e-16	-7.564180859796069e-16	-8.697890772773837e-16	-7.41537075671726e-16	-5.382680880063945e-16	-3.017762060863096e-16	-2.0588657452139546e-16	-1.9932819866969557e-16	-1.8732873232992628e-16
125	8.480954177883518e-16	6.80322224837943e-16	5.752342475202135e-16	4.98982528458567e-16	2.7961279344322635e-16	6.479688145433001e-17	-1.2197391747415747e-17	1.9807441741688833e-16	3.609752872063331e-16	3.3922358528587906e-16	7.593201835748376e-17	-6.402958704684869e-17	-3.7355797006053003e-17	1.4187952335478356e-16	3.8992620425428417e-16	6.339783179514299e-16	7.351081510363679e-16	6.968616197949117e-16	5.68874653706964e-16	5.035826714257837e-16	4.973231409499673e-16	6.487785643285899e-16	5.995352656242998e-16	6.270521938611378e-16	7.716408370426957e-16	8.968957842404346e-16	9.8090793425952e-16	8.873651200610076e-16	8.621851526456513e-16	9.160689430773954e-16	1.0880609108898359e-15	1.1927240566159822e-15	1.2173368668565322e-15	1.1726807885791012e-15	1.1805624306594715e-15	1.1135992445788705e-15	1.0033959168816956e-15	9.343247143931282e-16	9.74679575794906e-16	1.0481333103186544e-15	9.669614540176463e-16	8.295470366562873e-16	4.717734593663913e-16	8.077406897462446e-16	9.03119855870271e-16	1.0755056755292213e-15	9.945787284856485e-16	1.0903336682324673e-15	1.3703313057572425e-15
126	1.4106750309962982e-15	1.3681375005746367e-15	1.171481162457116e-15	9.929744958856713e-16	9.320552114721826e-16	1.0021177783246553e-15	9.72436482801215e-16	8.420747038983533e-16	7.637143022208097e-16	8.322316593663046e-16	8.248219950197502e-16	7.511590226537979e-16	4.680713104258756e-16	3.4651165119450224e-16	5.321044776942281e-16	8.903406421855047e-16	1.1590846810413901e-15	1.2715342056862516e-15	1.2596021532755885e-15	1.2528247130366085e-15	1.3142463496325382e-15	1.3302578012506568e-15	1.4006392419302174e-15	1.4018057801830768e-15	1.4736177794868094e-15	1.4879095260783293e-15	1.4486274384539706e-15	1.3841308775865182e-15	1.3231877279852713e-15	1.4188618259459062e-15	1.5810712425439272e-15	1.7088410959376838e-15	1.7892483681482235e-15	1.7709436542356934e-15	1.8512874612410693e-15	1.9040506311693985e-15	1.9341037704713157e-15	1.7704054426429246e-15	1.573683200243868e-15	1.3988925421704919e-15	1.3472465791304155e-15	1.3198256540824863e-15	1.1715651528815467e-15	1.1819209904941203e-15	1.1232203019759623e-15	1.0883049237000007e-15	1.0021954289748475e-15	9.241199723794263e-16	7.413424002116184e-16
127	2.711457567724742e-15	2.4636230600662787e-15	2.302492194146957e-15	2.409423193630477e-15	2.3804290353243876e-15	2.2489373427044257e-15	1.922462433290699e-15	1.7592082259251029e-15	1.802125412175909e-15	1.9931403729097567e-15	2.037852766150577e-15	1.866803970152149e-15	1.6136322310033924e-15	1.4604734802772513e-15	1.3880142681544791e-15	1.405736753807501e-15	1.56130808148032e-15	1.7524836803257366e-15	1.9722396423736382e-15	2.136371351069242e-15	2.172679229230725e-15	2.134078539777059e-15	2.0127126516712987e-15	1.9438442653618928e-15	1.9496803306945097e-15	1.8963954518434065e-15	1.7942209445265857e-15	1.5308752616785952e-15	1.2686331862281532e-15	1.0974119129256414e-15	1.02034518402902e-15	1.0059666215919654e-15	1.0593347225185534e-15	1.2074261198278061e-15	1.4240335245755348e-15	1.4318702077345284e-15	1.2295879714691263e-15	8.274294637322576e-16	4.863393480981953e-16	2.822033357153276e-16	1.0123814330643347e-16	-1.5811515233159316e-16	-3.3118906246839067e-16	-2.2000087219518443e-16	6.403734383261015e-17	3.0346244949804135e-16	2.903141071081803e-16	2.5405413918059287e-16	3.785884281919789e-16
128	7.399590913399048e-16	8.280404895634233e-16	8.097111192149017e-16	6.284233048938922e-16	3.07588457710946e-16	4.296472834068905e-17	-1.0472352190735436e-16	-4.354039541075241e-17	5.1881220496963364e-17	6.579540331416642e-17	-1.2984995760883683e-17	5.641402589252474e-17	1.0903214332180127e-16	1.4731917882215713e-16	2.6282242204736385e-16	4.2488004261572625e-16	5.377361182043718e-16	5.871684495967345e-16	4.979022693233848e-16	3.9382860669435015e-16	3.024462164070125e-16	4.217226330084779e-16	4.0550134963133245e-16	5.253274874182055e-16	6.587256844054477e-16	7.329863361426543e-16	8.002794720527159e-16	8.494827320111813e-16	8.494696066568539e-16	7.314173934488287e-16	5.409648994739688e-16	3.5310254770435964e-16	3.9397416461159433e-16	5.108392072808095e-16	7.237047847688056e-16	7.431164229512335e-16	6.447745997763618e-16	4.983990090099347e-16	4.808598523028253e-16	4.912298465397851e-16	4.703725701568929e-16	3.5899672619853473e-16	1.8759572969789764e-17	1.8067603948039636e-16	2.4544470372134087e-16	4.78802772471715e-16	6.033091139095983e-16	7.354278568186908e-16	7.359272322651635e-16
129	1.926844709415074e-15	1.9896758015969854e-15	1.94193406584423e-15	1.879846126081404e-15	1.8823642281545496e-15	1.922988256951557e-15	1.904539600836583e-15	1.796588160230858e-15	1.660136760116377e-15	1.6327583052345031e-15	1.5150390481782646e-15	1.4285442319063243e-15	1.3448093691265051e-15	1.3985153326730675e-15	1.5727548413314275e-15	1.7069708466641785e-15	1.6952064900221936e-15	1.6553215694040065e-15	1.6770507731438314e-15	1.7943363322979066e-15	1.9551533813848477e-15	1.9382018342549862e-15	1.9227358922733028e-15	1.8391369212999906e-15	1.8910633259945148e-15	1.9930839354762958e-15	1.986596346049804e-15	1.8385227423578765e-15	1.7822645016619002e-15	1.849168207979047e-15	2.0372019617185198e-15	2.1494397753751595e-15	2.127498113702893e-15	2.0559378847873275e-15	2.107167129520291e-15	2.226541160590695e-15	2.296405056438478e-15	2.259332687428783e-15	2.1149977217363273e-15	1.9787421723719626e-15	1.905704973037938e-15	1.855286119645226e-15	1.721654951876949e-15	1.7360610555156098e-15	1.7318184800468052e-15	1.7040981879046876e-15	1.659897335246504e-15	1.4924350850601532e-15	1.3766552144875743e-15
130	3.172224845655474e-15	3.2416753577116986e-15	3.1703346704894345e-15	3.3085767346069524e-15	3.498762751409053e-15	3.597449650784637e-15	3.292891395381747e-15	2.7418683579981574e-15	2.247658831063706e-15	2.0467674733897676e-15	1.795058112470854e-15	1.4195063452881487e-15	8.303337557863013e-16	4.546954587965422e-16	6.608351212311173e-16	1.1994528108454667e-15	1.5551136273693846e-15	1.7544352045698263e-15	1.7933808782211114e-15	1.872284030646899e-15	1.9094017643290496e-15	1.783335808719745e-15	1.7411170188406856e-15	1.710093507391171e-15	1.7117244530812514e-15	1.3492760853930823e-15	8.098048241760819e-16	2.6634435956846834e-16	3.186074384938752e-17	-1.5723862356421272e-16	-3.673093737009029e-16	-5.797106344179547e-16	-5.784243664729789e-16	-5.070470731212851e-16	-4.42910412093498e-16	-4.954753896120411e-16	-4.905221312647726e-16	-5.425258613423063e-16	-6.469336943808105e-16	-8.273857292694669e-16	-7.995237225593646e-16	-6.589738144863915e-16	-8.331225773387268e-16	-8.393336908896309e-16	-9.881349229736024e-16	-7.551739318330257e-16	-2.9780660321865877e-16	9.969524630734978e-17	1.0654298613899043e-16
131	2.6766852266832278e-15	2.581116217623041e-15	2.6114325379406627e-15	2.7890966265489703e-15	2.9494294977713445e-15	3.000629106986805e-15	2.7915769722506313e-15	2.396034389007747e-15	2.012910087509494e-15	1.7871415294729263e-15	1.6077307730616436e-15	1.4104619963513957e-15	1.2213051026901804e-15	1.063463867810358e-15	1.0748377353619457e-15	1.0950037501571196e-15	1.1092848375315928e-15	1.2053719905033246e-15	1.462222985820227e-15	1.7977225239914716e-15	2.004314526899308e-15	1.8550543151768828e-15	1.7517882098296336e-15	1.5918558555680784e-15	1.5013992104523863e-15	1.2742747941587041e-15	9.17811548308737e-16	4.422080608267246e-16	3.148642303698441e-17	-3.079692298872937e-16	-5.587712919261724e-16	-6.423408864113097e-16	-5.074499099182668e-16	-2.6920651887264226e-16	-1.561171409002966e-16	-3.38887146385293e-16	-6.387824133731703e-16	-9.347681842104018e-16	-1.2175706403789716e-15	-1.5178299053753995e-15	-1.7878407266831323e-15	-1.962436515071342e-15	-1.8136636595011746e-15	-1.6238843835316804e-15	-1.2627161675891585e-15	-9.291021633919751e-16	-5.610044488123011e-16	-2.3502261143371406e-16	-6.166914956200807e-17
132	1.6540170973720972e-15	1.7136513332023973e-15	1.6468513742161125e-15	1.6380073700827121e-15	1.7100993040823077e-15	1.908972650882844e-15	1.9776186387064237e-15	1.8742098340116884e-15	1.5457644641825394e-15	1.228610334647283e-15	1.0528487174741632e-15	1.018733616572e-15	1.1552973567259986e-15	1.242773017119978e-15	1.1251000816416149e-15	9.070003411082037e-16	8.456597305500478e-16	9.42449394469314e-16	1.2430336961212133e-15	1.5414159818975584e-15	1.6772656005077708e-15	1.6935560715974472e-15	1.5955285684990917e-15	1.4884821990272705e-15	1.3433898415723131e-15	1.149067468463336e-15	9.753286131046379e-16	7.869747246001527e-16	6.038926221213336e-16	3.352374839752287e-16	4.718328427768665e-18	-1.6721655769288794e-16	-1.75238290022811e-16	7.535928855001575e-17	1.6965421039295865e-16	6.562585109626883e-17	-1.0635188366720349e-16	-1.3434969070330348e-16	-3.427788354062852e-17	7.340954961590387e-17	8.463940664028265e-18	-1.1661109806619746e-16	-1.3798502735733126e-16	-7.062140072184846e-18	2.3152611810442857e-16	4.998678979337459e-16	6.267157170641075e-16	5.7257449941435995e-16	4.497041111133012e-16
133	-1.4171996363801992e-15	-1.3103447336396711e-15	-1.350558699909164e-15	-1.5716761818513617e-15	-1.7828397041467302e-15	-1.8874986250073942e-15	-1.7705441240785138e-15	-1.6080835364763804e-15	-1.544143736413139e-15	-1.6088284692832949e-15	-1.6761223615437257e-15	-1.630398134177016e-15	-1.35750549840036e-15	-1.0072482531409695e-15	-6.374115695002226e-16	-4.780338602494484e-16	-5.758692340061181e-16	-8.872011858852914e-16	-1.1271832105142568e-15	-1.2334516379135164e-15	-1.2465779013026667e-15	-1.2304973720429216e-15	-1.2695885323701577e-15	-1.266487283271682e-15	-1.3728123243790983e-15	-1.5226692029579108e-15	-1.6796785555796199e-15	-1.7125108028146237e-15	-1.567936342494648e-15	-1.4853805410915376e-15	-1.5179267421823095e-15	-1.6507304718047004e-15	-1.724140589532145e-15	-1.626816594023536e-15	-1.402208358198506e-15	-1.0752133275165595e-15	-7.825006257868231e-16	-4.94422671559197e-16	-3.282631531944204e-16	-2.497571825016035e-16	-2.257258285742748e-16	-1.5858822175851254e-16	-4.4565391051544685e-17	4.835368425953235e-18	-8.901401846243966e-17	-3.401268820591739e-16	-6.533587320071833e-16	-9.029584111339665e-16	-8.829365483590703e-16
134	-1.1991734699933174e-15	-1.1660484372355868e-15	-1.2312567861869168e-15	-1.3184656185240033e-15	-1.2389009607064984e-15	-1.042937657668683e-15	-8.016770175612796e-16	-7.019239685412913e-16	-7.170043808654986e-16	-7.239084414018702e-16	-7.359952889348642e-16	-7.491845551157519e-16	-9.82516482305965e-16	-1.18806056543727e-15	-1.0500101505760028e-15	-5.8770063830439885e-16	-1.26794328691104e-16	4.233203610059697e-17	-1.0139054527251854e-16	-3.648291194118837e-16	-5.760535080747128e-16	-7.169077221599089e-16	-7.764078656035671e-16	-7.586459357022066e-16	-7.246178645802333e-16	-7.605869764596152e-16	-9.362814149369064e-16	-1.0945179743677888e-15	-1.0982450746901685e-15	-9.788294745326152e-16	-8.643339637200786e-16	-9.015158983591353e-16	-8.985856640949305e-16	-8.540156804606585e-16	-6.988525916339032e-16	-5.606559027504446e-16	-4.2830920030995035e-16	-1.3953808065606073e-16	3.0584705584213985e-16	5.971463116740342e-16	5.727192299897226e-16	3.3730312350745067e-16	5.181415546358369e-17	1.1750871431802733e-16	-1.3345338533350939e-17	-3.5801225600405044e-16	-7.603061273567747e-16	-8.014207915144109e-16	-5.119130897396851e-16
135	-1.1027270713570672e-15	-1.1044817162568937e-15	-9.8253004286982e-16	-1.0255678179420384e-15	-1.1235088496466976e-15	-1.2918339847221236e-15	-1.3446943930167678e-15	-1.3016718164600567e-15	-1.1055938766759569e-15	-8.810153208800535e-16	-7.293695472518805e-16	-5.944227607494451e-16	-5.420718799888919e-16	-5.846729207055015e-16	-7.728625194417421e-16	-1.05898602732758e-15	-1.3390561029634554e-15	-1.4194506853449739e-15	-1.389255953971141e-15	-1.2897883287995824e-15	-1.1509664886496745e-15	-1.0702580131581592e-15	-9.779327813537474e-16	-9.546161867943886e-16	-9.55581317979761e-16	-7.577780031246965e-16	-5.440673197370051e-16	-4.524497773935168e-16	-5.30516839811558e-16	-6.828932658149556e-16	-7.374780745734198e-16	-6.953331564850211e-16	-6.072623680100337e-16	-5.9659862330214e-16	-5.363643508364965e-16	-3.6834484787148796e-16	-2.665163661777823e-16	-2.8708206089047807e-16	-4.255595156739809e-16	-5.183237995767609e-16	-4.151583964066209e-16	-2.2669305966976826e-16	4.9889484087523964e-17	-2.818351990830623e-17	-2.5821604580741867e-17	-1.6790264187459893e-16	-2.334455209754592e-16	-4.848375472197143e-16	-7.294464718294185e-16
136	4.384820479491651e-16	3.449834845110606e-16	1.4350793448849955e-16	1.2956058217429316e-16	2.671252734808573e-16	4.2576171868436004e-16	3.6359045613676944e-16	1.6104469156970912e-16	-8.192424574446822e-17	-2.9390044541358264e-16	-4.629801905558271e-16	-6.007374713812057e-16	-6.961678393069958e-16	-7.338259391112143e-16	-5.851599847487962e-16	-2.6210583171610487e-16	-2.4276907959023073e-17	1.2928428421117496e-16	7.85907140871146e-17	-1.35292865012963e-17	-4.306854256536536e-17	6.314384154043783e-17	1.0986205974930725e-16	1.2490218597085274e-16	1.2787844857326136e-16	2.6035368728748468e-17	1.2803403505030843e-17	1.097807896862317e-16	2.0799721939820246e-16	1.7843139807367231e-16	5.3208759313067875e-17	-6.540063652697022e-17	-9.541462826753868e-17	-9.757092406654588e-17	-1.022255808483701e-16	-2.427769558873606e-16	-2.662242266057377e-16	-2.388627174529854e-16	-2.1547590456682282e-16	-2.9169883564179648e-16	-4.3312144116081993e-16	-5.756859909119695e-16	-7.938847185298962e-16	-6.619196104102613e-16	-6.625838095065156e-16	-5.499735231434349e-16	-4.933153048265446e-16	-2.99954803672083e-16	-1.2015392290931056e-16
137	2.3258276093393375e-15	2.18079529907524e-15	2.1392935637503243e-15	2.2339151748061302e-15	2.186923932301412e-15	2.1586277819358155e-15	2.0150231878909488e-15	1.8738853012434122e-15	1.7325982436098795e-15	1.6589896532863912e-15	1.6213130082801578e-15	1.6034811003668035e-15	1.4208570076262496e-15	1.267996213420704e-15	1.3133082797414723e-15	1.6223127309188512e-15	1.9752527691555743e-15	2.180092538031763e-15	2.2042972011513883e-15	2.21462936305099e-15	2.2358411928797386e-15	2.2166255964961223e-15	2.0920859067057796e-15	2.007597432876825e-15	2.0979536044070454e-15	2.144626353822541e-15	2.103011764585312e-15	1.861679395740037e-15	1.6500155765147815e-15	1.5174552130695653e-15	1.4112608319795455e-15	1.2721900144965258e-15	1.2162200638484787e-15	1.256891526075411e-15	1.4069014031517476e-15	1.387193556790878e-15	1.2287897014471847e-15	9.707076204237644e-16	8.564652417555788e-16	7.901335460911483e-16	6.778399248161694e-16	4.45279678944451e-16	1.6331725129181736e-16	2.9459807772205004e-16	4.565970236039216e-16	5.72611794198142e-16	5.047183331234176e-16	5.779603952989088e-16	7.297928823008802e-16
138	9.538273966025126e-16	8.089642482509866e-16	6.725558696955967e-16	6.244083168013085e-16	5.140512270462348e-16	3.805795355391584e-16	1.8165257359974673e-16	8.445621897836506e-17	5.39657189438467e-17	-1.0341273690492557e-17	-8.935360019174077e-17	-1.0716240117717248e-16	-8.942810288361951e-17	-4.5875931641023244e-17	6.911666204224126e-17	2.7286242392025977e-16	4.3649811728570454e-16	5.298224956505083e-16	4.662139874376443e-16	3.3769051951669483e-16	1.9492654925040948e-16	2.14880037287497e-16	1.8996078884403884e-16	2.7446610574932774e-16	3.4895466644777574e-16	2.586928134750678e-16	1.7846508465766754e-16	1.1828601037156332e-16	2.570577234298444e-16	3.986158322379e-16	5.243806690752807e-16	5.238478680745383e-16	5.091023558169082e-16	4.4368175049656474e-16	4.293538181504243e-16	3.925147549600025e-16	3.819317841270773e-16	3.7857637219678193e-16	3.2172972790050587e-16	2.0661964655780175e-16	1.0067781243649591e-16	1.4948301889111552e-16	1.5437641027017242e-16	4.318420917686055e-16	4.481411131765663e-16	5.4198841115675935e-16	6.323827034271671e-16	8.905992632445163e-16	1.1962094381959836e-15
139	1.35959662153271e-15	1.1416482409192987e-15	1.0261238244303865e-15	1.0660126574562832e-15	1.0749791564420688e-15	1.0378186497071397e-15	9.903566485424834e-16	9.400720987317199e-16	8.780123951139843e-16	7.7556383242223175e-16	5.982056066029002e-16	4.384664754528045e-16	4.3537187798532973e-16	5.255873321701977e-16	6.354555124035982e-16	7.384496750277119e-16	9.043277171581054e-16	1.0415968425388159e-15	1.1817143062388838e-15	1.1518069820290538e-15	1.0361805538784576e-15	8.792020856026833e-16	9.703245126260585e-16	1.0597218462217354e-15	1.1359819836581494e-15	1.0294133066554247e-15	1.0018463904996236e-15	9.82841094364197e-16	1.0605759591431997e-15	1.0354787877843702e-15	9.654065497730543e-16	9.478097578637406e-16	1.0349170459097617e-15	1.1940945426655894e-15	1.2676618262060538e-15	1.1903467153462385e-15	1.1124770431056346e-15	1.148928492801062e-15	1.22794975573104e-15	1.2318902967515374e-15	1.0231814884965703e-15	7.663758227339783e-16	6.577287199272396e-16	8.08676850724849e-16	9.687071816169148e-16	1.0539203732115601e-15	9.536027718587926e-16	9.201488348535486e-16	1.0624683425433025e-15
140	4.1539214909954736e-16	2.6565196798682157e-16	1.3834663097801677e-16	2.844639556808853e-17	-8.66155832230475e-17	-1.2241793883970064e-16	-1.197184237118063e-16	-1.8431034736577786e-17	4.9658427269545505e-17	1.2411292991951632e-16	3.1263848056368706e-17	-2.1419428780975045e-16	-3.8004546732967853e-16	-2.928254175100139e-16	-7.94305471422374e-17	1.8334440610200162e-16	3.0832221133482335e-16	2.8158364474584077e-16	2.4748804525360173e-16	2.9003964066074476e-16	3.3749271678446203e-16	3.4113745978071094e-16	2.77107923020665e-16	2.220392925806194e-16	2.664730444500967e-16	2.9458220968055136e-16	2.761243835005283e-16	1.394540841274706e-16	1.4544525571773276e-16	2.1880438413721568e-16	3.0930834566908233e-16	3.154674801713802e-16	2.486533209491838e-16	3.085409597223588e-16	4.4274550962237846e-16	5.256857755088108e-16	4.922428230330276e-16	4.2975003398399776e-16	3.674237336042689e-16	3.6961278809046307e-16	2.7992105956401603e-16	2.224428787601517e-16	1.276258604268715e-16	3.385309321944914e-16	4.766460541392864e-16	6.707556439274935e-16	6.956462835485632e-16	6.713696130432929e-16	8.014040971856598e-16
141	1.559691229092024e-15	1.477080124904825e-15	1.5673856183534519e-15	1.931042151507564e-15	2.154668823080114e-15	2.0637418997807644e-15	1.7136595734184043e-15	1.388217785968419e-15	1.2405433422299789e-15	1.0868335540480292e-15	7.824241076355755e-16	4.478466483230592e-16	1.1305217026207538e-16	-4.475982064129422e-17	3.8175814287872594e-17	3.5091786453899613e-16	6.878188686564809e-16	1.00267711403748e-15	1.0300320698013726e-15	8.642922119130211e-16	7.123355383252717e-16	6.810458982786464e-16	8.671141023536725e-16	9.921014792304646e-16	1.0185849370882736e-15	8.001027929016184e-16	6.295313907839513e-16	5.619579376263255e-16	6.438404819095983e-16	6.197135421455125e-16	4.555170605645333e-16	2.0282285182169695e-16	1.3304393685953361e-16	1.5158748903627863e-16	2.4392640727088803e-16	1.8558353526526296e-16	6.238453140364757e-17	-1.0733553411309155e-16	-2.3204776542826223e-16	-3.681170365538308e-16	-4.0276744086613195e-16	-4.053303538582882e-16	-5.368699854431558e-16	-5.425635863994455e-16	-7.171985169951836e-16	-8.157118815764256e-16	-7.87366542713463e-16	-5.233447792283937e-16	-2.0396639813088838e-16
142	3.3564878723716557e-15	3.068013979446318e-15	3.0040764316036883e-15	3.427653751579569e-15	3.723269066507471e-15	3.661229193241428e-15	3.0701730984456716e-15	2.459415804678415e-15	2.1171740910282345e-15	1.9182858168364274e-15	1.6422612225988502e-15	1.2969376195140778e-15	1.0117188456132254e-15	9.254654001844742e-16	1.0908573921271013e-15	1.3589237141886725e-15	1.5842731117541883e-15	1.907313846940171e-15	2.1755424767753104e-15	2.3452845356313945e-15	2.2733744567696963e-15	2.0419140623636972e-15	1.864815940012109e-15	1.7704316464087215e-15	1.786956155211373e-15	1.5256356825713285e-15	1.1871688315636652e-15	7.814069524427731e-16	5.694016404295925e-16	3.828408170312893e-16	2.3109339175561547e-16	6.615224571611496e-18	-1.622747291242929e-16	-3.6620929375404115e-16	-4.3439164556701906e-16	-4.357561239951228e-16	-2.9497333929113406e-16	-2.354177453876482e-16	-3.0767212766122255e-16	-4.939674830357734e-16	-6.116743558910605e-16	-6.676183545870903e-16	-8.936927109100032e-16	-7.121751508310849e-16	-5.231133434923411e-16	-4.049923936836034e-17	3.18427379699446e-16	5.991714604479466e-16	6.785899871845253e-16
143	1.9265632023958085e-15	1.928993297607877e-15	1.7437845540076501e-15	1.5888401036655832e-15	1.4696817351829242e-15	1.4537623207893186e-15	1.281421935744393e-15	1.1267521234863105e-15	9.949226872319172e-16	1.0901091019326057e-15	1.1431530980090242e-15	1.09869890115678e-15	8.770575664884681e-16	7.969982133915595e-16	9.328314203940496e-16	1.2348879857371051e-15	1.4104519423265923e-15	1.4202373553731786e-15	1.3216225400372229e-15	1.3654360198364655e-15	1.5270726192326538e-15	1.7794550307793713e-15	1.811429484959694e-15	1.740128237183734e-15	1.7351592557046205e-15	1.6866275462836692e-15	1.6372964530259005e-15	1.5508969584066098e-15	1.5606355348129523e-15	1.687851852238454e-15	1.8241011849847513e-15	1.8244075451486463e-15	1.7134023349616726e-15	1.666976222839148e-15	1.819698952123666e-15	1.9542101283565497e-15	1.9757586876228334e-15	1.754033045485146e-15	1.5050322662021234e-15	1.3500913415752102e-15	1.2877877332429882e-15	1.29974530860983e-15	9.88511496148562e-16	1.2469898402375118e-15	1.1978968155846116e-15	1.2742226495689048e-15	1.1469637536369613e-15	1.080843492200959e-15	1.0195853145228047e-15
144	-5.624943552453186e-16	-5.268902077340461e-16	-4.0413503540300325e-16	-4.474254513664851e-16	-6.852097707312034e-16	-9.751914677284229e-16	-1.0501608051298449e-15	-8.43709373226792e-16	-5.036658864417878e-16	-2.959983108742795e-16	-1.5018540355118284e-16	-1.2720788242172546e-16	1.502056467935847e-17	1.9379226658411847e-18	-2.3292529174509574e-16	-5.662024893548328e-16	-7.795580149165275e-16	-8.439350983683668e-16	-7.964974259705505e-16	-7.926411049458839e-16	-8.155497053295499e-16	-7.988981240889943e-16	-6.771576369689242e-16	-4.880859156232342e-16	-3.077085886098656e-16	-8.605185900697638e-17	3.610540186309784e-17	-2.576609134494227e-17	-1.2941041696135753e-16	-3.2940094047657796e-16	-5.266915231474854e-16	-7.032870755692591e-16	-8.562690859109648e-16	-8.0474725020968575e-16	-6.602496055495537e-16	-5.186373454878078e-16	-5.834093255332882e-16	-6.910530792161083e-16	-6.772252718753263e-16	-3.5635342945123393e-16	4.894900444569702e-18	1.5606625929017738e-16	1.773336123267448e-16	4.812228736206065e-17	1.5296089408173695e-16	2.1504757984911046e-16	1.97646336263635e-16	-7.827094929439963e-17	-1.653873562597384e-16
145	-1.5699263948818282e-15	-1.419953960245906e-15	-1.4050901703766043e-15	-1.6287390121830358e-15	-1.6268860089153867e-15	-1.397902170996473e-15	-1.0212150798358666e-15	-9.816904548332976e-16	-1.1143285106778011e-15	-1.2062841108996184e-15	-1.0927384499091908e-15	-8.789702187263054e-16	-7.580454355066152e-16	-6.58717767339638e-16	-5.48581448205826e-16	-3.6730773652588143e-16	-2.1118379967949818e-16	-7.73242728100152e-17	-5.906227780509153e-17	-1.2883867104741187e-16	-2.434361633304522e-16	-5.73818864206901e-16	-6.403462026601754e-16	-7.550767225065894e-16	-7.463327286906506e-16	-5.859714892460935e-16	-5.020111426777228e-16	-4.3392794080683684e-16	-4.538983334638003e-16	-3.68788707963677e-16	-2.600618686564338e-16	-1.664637611663334e-16	-6.898370769610504e-17	2.679638270398906e-17	2.441216595076033e-16	5.678250152726958e-16	8.756118062602514e-16	1.1470838467279901e-15	1.3688819924881648e-15	1.5165907539479618e-15	1.5328838948872547e-15	1.3572014414069344e-15	1.2206323583543088e-15	7.721746531376225e-16	6.441667290380397e-16	4.639094958987941e-16	2.7954423401694573e-16	-6.276191040983995e-17	-4.664616652110679e-16
146	1.3707713513208574e-16	-1.0505023167499533e-16	-2.9166636754767765e-16	-3.5420588230565553e-16	-4.033491611843593e-16	-5.160405033672512e-16	-8.028889837675234e-16	-9.087214088512294e-16	-8.575638674087588e-16	-7.728456918634198e-16	-8.245271901211801e-16	-8.988945498224527e-16	-9.65022774459855e-16	-9.489162222891303e-16	-8.484062051573787e-16	-6.705672212138072e-16	-5.5221767349154585e-16	-4.816261859040954e-16	-5.769561374830325e-16	-6.951836940758143e-16	-8.050893515377701e-16	-6.662484791441458e-16	-7.006463386438053e-16	-6.545497274191803e-16	-5.929953092549429e-16	-5.942023112102432e-16	-5.319762216899706e-16	-5.463515252024333e-16	-4.9290059158576935e-16	-5.680144284700066e-16	-6.49751048701103e-16	-8.037868090179245e-16	-8.793605942840962e-16	-9.935162670888265e-16	-9.89665563438616e-16	-1.0113814193664836e-15	-1.0125173468026113e-15	-1.0421532833816128e-15	-1.0681782054140191e-15	-1.0794420919901804e-15	-1.026390107472776e-15	-8.599358189173812e-16	-9.455636390384267e-16	-6.150254512471514e-16	-7.077911280387714e-16	-7.161705597849943e-16	-7.458225652560481e-16	-4.982562405184031e-16	-2.016055415455522e-17
147	-7.210236464888468e-16	-6.118741266676858e-16	-4.882790185527464e-16	-4.4345041116356975e-16	-6.08056751591611e-16	-8.711194922918743e-16	-1.0640649507404504e-15	-8.686842126052526e-16	-5.299604713773924e-16	-2.75955618136415e-16	-1.4133882721049368e-16	-2.5025329569521944e-17	1.9275385341863099e-16	3.7731512915539397e-16	3.585545656730149e-16	3.3252364329590896e-17	-4.568065389250891e-16	-8.537563473826715e-16	-9.660095101231209e-16	-8.008718961246781e-16	-6.743526290406321e-16	-4.26615196538104e-16	-6.387527661196939e-16	-5.729134336328431e-16	-3.7819055503314067e-16	-1.3324954483062925e-16	2.8154316763677084e-18	-7.530187380443056e-17	-1.7911689646356058e-16	-3.5290109406487637e-16	-4.764886234311863e-16	-5.657446003107083e-16	-5.915285282539751e-16	-4.862292862141914e-16	-2.4482738724706477e-16	-9.369326598126197e-18	3.651754766094124e-17	-1.0499098248316728e-16	-1.9146705044505474e-16	-4.6701125003785916e-17	3.139019551708051e-16	7.189571507961586e-16	8.127381031213049e-16	1.172021012151185e-15	1.1279406590567285e-15	9.624511153318664e-16	5.880099687695313e-16	1.8183573007123877e-16	2.0583706958284515e-17
148	2.713546755309649e-16	1.94245419007929e-16	1.0627388260636002e-16	-2.511378168152991e-17	-2.7484282804378473e-16	-5.066565081608157e-16	-6.882250983076576e-16	-5.510502431983701e-16	-3.6708904544813057e-16	-2.95247080198149e-16	-4.2190562030277723e-16	-3.7192710099199283e-16	-1.7283542092190908e-16	1.7477839364066998e-17	-5.671136401124453e-17	-2.737393199816603e-16	-4.7089394695757e-16	-3.2796101535128826e-16	-1.9412242805102333e-16	-1.4689529571279829e-16	-2.6190073673228145e-16	-1.2498003523042487e-16	-1.2162944053190275e-16	4.704513212202971e-17	1.3923134136769704e-16	1.5875335646190937e-16	1.9868785383929624e-16	1.503991859581873e-16	1.1527017563605758e-16	-3.460988133363692e-17	-6.393836789961697e-17	-2.6866220477155404e-17	8.355513023509165e-17	4.4721916288994315e-18	-6.646473455421018e-17	-1.1236620189950025e-16	-1.0073941076922413e-16	-1.0533413037471853e-16	-1.4893135688619553e-16	-1.8307653064738333e-16	-1.0480387599140123e-16	2.972490062302335e-18	-1.7077559855280108e-16	-1.5361048469995147e-17	-3.793975356616987e-17	1.6748361525313141e-16	2.639361801457646e-16	2.1607646890285117e-16	1.9135108498726726e-16
149	-6.346955163764427e-16	-6.293781948035447e-16	-4.798401886000378e-16	-3.500328606329405e-16	-3.9601420690614806e-16	-6.708760022159387e-16	-8.887762788402533e-16	-7.903033511033215e-16	-5.054038470258814e-16	-3.403871123318064e-16	-2.9381821744785224e-16	-3.285933599328149e-16	-1.342941281046509e-16	1.167443687687929e-17	-1.5379711630799373e-16	-5.562165584277245e-16	-8.462934373749517e-16	-9.019999883712971e-16	-8.334632201167383e-16	-9.348699486554165e-16	-1.2221178263636132e-15	-1.3222428917343849e-15	-1.3001184390660926e-15	-1.0357912985237657e-15	-9.059926036213962e-16	-8.544843596780256e-16	-8.254757026699404e-16	-7.992789407881126e-16	-7.869593657654597e-16	-9.769982675763416e-16	-1.2103923062646473e-15	-1.3193234308657566e-15	-1.3044391823620441e-15	-1.1744836011077065e-15	-1.148182739185155e-15	-1.1629153679644208e-15	-1.206368638455336e-15	-1.1179078635139113e-15	-9.684294434420712e-16	-7.345471579403489e-16	-5.511994817496537e-16	-4.2328028930498455e-16	-2.382073428504209e-16	-1.741990877460749e-16	-2.454266592497874e-17	2.4353477576625462e-17	-3.8005116263232326e-17	-2.718239184322731e-16	-3.2953428524580834e-16
150	-4.3003176872989256e-16	-3.345756328993616e-16	-2.704139483234865e-16	-3.739695446522335e-16	-6.198109923983231e-16	-8.539729842191867e-16	-1.0818868656516808e-15	-1.0411049897207574e-15	-9.224919577563198e-16	-7.514961660815207e-16	-6.504703134283664e-16	-6.353216818573304e-16	-5.635763886584942e-16	-5.140648199449771e-16	-6.0244755497339705e-16	-7.745418294275446e-16	-1.024440564273558e-15	-1.176253705818365e-15	-1.2596184738806813e-15	-1.1746029282779313e-15	-1.0530420691870533e-15	-7.358778319314144e-16	-7.232836946229387e-16	-6.453342962641422e-16	-5.930614149848843e-16	-4.813710876102057e-16	-3.2138006098031015e-16	-3.1248119011546896e-16	-3.2657962758254714e-16	-5.025614434225476e-16	-6.484174921594913e-16	-7.488937943159909e-16	-7.8818856721428e-16	-7.42798838995361e-16	-6.469853057028188e-16	-5.849394168384798e-16	-6.654393585985489e-16	-8.379807275193416e-16	-9.826189111311206e-16	-8.787815243664634e-16	-6.205962505108081e-16	-3.887301734550285e-16	-5.381959169125727e-16	-4.744852569462297e-16	-4.854280576256713e-16	-2.4133136882016116e-16	-1.2287976526056648e-16	-2.429568407429568e-16	-2.8089445147231634e-16
151	-3.4704312529787877e-15	-3.240060038401464e-15	-3.0368116178006265e-15	-3.123578758356018e-15	-3.095912547772356e-15	-2.882211053950243e-15	-2.301212807663674e-15	-1.989927999594844e-15	-1.8539730273690967e-15	-1.8294844685854977e-15	-1.6465876297046856e-15	-1.4099068324401166e-15	-1.2544924937942836e-15	-1.1755575709318606e-15	-1.2908450097137719e-15	-1.4135971194332607e-15	-1.43059007305288e-15	-1.142458562109292e-15	-6.265897633066133e-16	-2.1908247784558273e-16	-4.7224945458059674e-17	-4.557990898789755e-16	-5.370356449617214e-16	-5.807595368228867e-16	-5.078448301629382e-16	-2.808498646727736e-16	-9.082346701305296e-17	3.580673954092209e-16	8.111852926415503e-16	1.356081833729337e-15	1.6018503540555682e-15	1.669167913351109e-15	1.723515000546135e-15	1.9267756731970475e-15	2.087724815855047e-15	2.1556487993803147e-15	2.147373018693803e-15	2.3385995968270873e-15	2.7353561307973016e-15	3.062742883391014e-15	3.0700068348291246e-15	2.782199963278991e-15	2.873604430535693e-15	2.625698422529756e-15	2.727255510467238e-15	2.4073439446083947e-15	1.8365148274704026e-15	1.0914739055343541e-15	4.0416419126045214e-16
152	6.776092675620467e-16	7.416094557472696e-16	8.457882283656519e-16	9.295585441036656e-16	8.304525491123061e-16	7.393768945661885e-16	6.46425407783538e-16	5.787847778648259e-16	4.744440884633179e-16	3.121669478331954e-16	2.1330645717568605e-16	6.745291111772512e-17	-1.018646206781243e-16	-2.6108319740639496e-16	-2.4600613470280847e-16	4.8302433798549e-17	3.4178548195980595e-16	4.1552882983994306e-16	2.1767363761203088e-16	2.3854242919091233e-17	9.619677380194093e-18	1.5411896501298104e-16	2.221046458159624e-16	1.9498160912406975e-16	2.1339225690214307e-16	2.1091660961106638e-16	3.442658835981013e-16	4.157540471134228e-16	5.525962329804964e-16	6.013729857429379e-16	5.712310269641374e-16	3.378852730265769e-16	2.5117521273315784e-17	-1.8943118959297204e-16	-1.76403448014083e-16	-9.067277262946284e-17	-1.1381750864754205e-16	-2.5476793828468105e-16	-4.3836437571221576e-16	-4.779445256455004e-16	-4.1866437542949733e-16	-3.179714271932781e-16	-3.631137086209552e-16	-2.879594624490102e-16	-2.7969070023209115e-16	-1.2475419247972013e-16	2.1269573645017344e-17	3.1428121499246675e-16	7.222861082197268e-16
153	1.3313707334604118e-16	1.597645319791401e-16	4.6147923459563256e-17	-1.0160878205064868e-16	-4.427792854091434e-16	-6.672156910856538e-16	-8.474723870529074e-16	-7.456780874643825e-16	-6.794786132656606e-16	-7.875819811554983e-16	-9.201211318681767e-16	-1.0299841769507947e-15	-1.0874391612146757e-15	-1.189164938653925e-15	-1.2565930841268773e-15	-1.085826783547574e-15	-7.5641572448866e-16	-5.865912506733041e-16	-7.600752281613751e-16	-1.0337038451939556e-15	-1.2109553586876549e-15	-7.845943621989897e-16	-6.335439997524708e-16	-4.0681506167796747e-16	-3.2483373670753515e-16	-2.655922745814407e-16	-6.303388582626052e-17	6.874682471050598e-17	9.657163328179849e-17	-1.158481614671876e-16	-3.438080958017738e-16	-5.070458893509899e-16	-6.771104004611996e-16	-9.145877013828575e-16	-1.1577667761154813e-15	-1.3182153360469304e-15	-1.3493337083002622e-15	-1.3363137941789036e-15	-1.3965092448563512e-15	-1.3658845683153077e-15	-1.1945071246898332e-15	-8.702507868296433e-16	-1.0660986523509609e-15	-8.409870916622819e-16	-9.750527769776424e-16	-6.633210050296574e-16	-3.513881235828893e-16	2.996939909315694e-17	4.0858540240767486e-16
154	3.755438825729204e-15	3.714261052633801e-15	3.645078206509086e-15	3.765866802679431e-15	3.833209588454735e-15	3.933937887245431e-15	3.712535516523947e-15	3.301222222381592e-15	2.6702798156346975e-15	2.0924481490547997e-15	1.5796970240631833e-15	1.2818297660546909e-15	9.141214867210096e-16	5.589990996905519e-16	5.031708347511477e-16	8.39721841582973e-16	1.2780398213004656e-15	1.823843665700829e-15	1.9686850582299675e-15	1.9292838351009606e-15	1.7647054428001924e-15	1.7100298622597583e-15	1.670158783767283e-15	1.6194970075928871e-15	1.618138901879822e-15	1.2524199063945635e-15	7.384279534657262e-16	6.115643985023858e-17	-3.8462274372540487e-16	-6.529442434049369e-16	-7.303790956179329e-16	-8.098302648967487e-16	-8.1525417878911e-16	-8.971199068336838e-16	-8.932400360256175e-16	-9.417071912371587e-16	-9.513263523452467e-16	-1.1420956637812582e-15	-1.4360251789662182e-15	-1.764467018542441e-15	-1.8591422939052086e-15	-1.793759184130296e-15	-2.0415286419907947e-15	-1.743911911075553e-15	-1.6304139999734387e-15	-1.0460869538455257e-15	-4.878016957862821e-16	1.493284876162215e-17	1.943885728672152e-16
155	-1.2276296371152562e-18	9.064829344140583e-17	1.4166319604101542e-16	-7.408587673874414e-17	-4.790950884430651e-16	-6.827974415803916e-16	-6.338734382502884e-16	-3.5931409354321053e-16	-3.3279668563076357e-16	-5.24264264364271e-16	-6.85617592009017e-16	-7.095747824635041e-16	-5.5205406991099975e-16	-3.8975127762285586e-16	-3.1912147279046926e-16	-1.6884534388237248e-16	4.655373784162696e-17	9.935521758232423e-17	-6.601755423734387e-17	-2.361180120552946e-16	-3.1905115866259176e-16	-9.819840241621387e-17	-7.669831618037003e-17	-2.036489333861153e-17	3.976556570083915e-17	1.2690737432550103e-16	1.8483023475265692e-16	9.623772214713265e-17	-4.6157743784027626e-17	-9.481946893963298e-17	-2.738103843005976e-17	6.247435439163869e-17	5.944612152927599e-18	-7.282705779083209e-17	-1.6072672142134088e-16	-2.049887003653521e-16	-2.5278166052378736e-16	-2.4974119951742846e-16	-2.2859761176350683e-16	-1.357209407119179e-16	-1.4085743293223664e-16	-1.2792842448621963e-16	-3.702947990048481e-16	-9.508626112704231e-17	4.109803207697063e-17	3.814253566062827e-16	5.053210004479803e-16	5.682038669947936e-16	6.21964627664238e-16
156	4.220542756976804e-16	4.625702309163541e-16	5.250286033916868e-16	4.754542360606177e-16	1.937018089969793e-16	-1.6849630460369793e-16	-4.887829118970461e-16	-4.471185078973566e-16	-2.4077852276379534e-16	-1.027000104662871e-16	-1.8158934196980935e-16	-2.573050803041092e-16	-2.979146248415618e-16	-2.3864947623248304e-16	-1.3386148357520467e-16	1.2605471201829442e-17	1.1892898812832367e-16	2.7297873060676423e-16	2.7666188159010836e-16	1.8194752160863974e-16	-4.503875085448974e-18	9.87023779933142e-17	1.1461610432997694e-16	2.9706243304389203e-16	3.664333707619018e-16	2.7864242261152194e-16	2.7115750471048313e-16	3.3680569328235357e-16	5.28501321801422e-16	4.638879421403451e-16	2.577772372137884e-16	3.171225645407906e-17	1.9235552983057375e-17	5.237788274284916e-17	7.985868268786961e-17	-3.3414400974765826e-17	-1.6683149292204583e-16	-2.3961091144317044e-16	-2.2849891554329024e-16	-1.7654111454280797e-16	-8.26364291254757e-17	5.115537255266939e-17	-7.292561514008351e-17	2.36545889772705e-16	3.143469295233861e-16	5.798854919774796e-16	6.72478974830176e-16	6.71727887430895e-16	6.895526191069277e-16
157	2.0870320371196806e-15	2.1794787583235908e-15	1.991489748124002e-15	1.7951653347569827e-15	1.6639656663550444e-15	1.694345723147197e-15	1.6361864530371696e-15	1.5376215018827038e-15	1.375750894936148e-15	1.3912684237723809e-15	1.3811099285511125e-15	1.398903258711065e-15	1.3688872322761469e-15	1.4730086477270122e-15	1.6655510204090842e-15	1.8688391006885608e-15	1.9489512810318896e-15	1.9662018963722444e-15	1.973173271631249e-15	2.030857834547968e-15	2.0595713872161665e-15	2.0595285109179935e-15	1.989276265659195e-15	1.9062326118469957e-15	1.9306767221605897e-15	1.9187882132862507e-15	1.911591206491634e-15	1.881294296946585e-15	1.9670930238839752e-15	2.07158646327927e-15	2.1557854701586055e-15	2.149868874292112e-15	2.12032290581892e-15	2.1471685340512043e-15	2.2772697226696517e-15	2.340350136668345e-15	2.3013508951523157e-15	2.174688852961265e-15	2.073509475925335e-15	2.0679760921231143e-15	2.100846705324782e-15	2.1093216414734693e-15	1.7583066754435441e-15	1.7978898822308447e-15	1.6157576674110487e-15	1.5972833776388878e-15	1.5276726044760514e-15	1.463387727530849e-15	1.3469129090099098e-15
158	1.4505782444919678e-15	1.0748146965657009e-15	6.961984459506209e-16	6.227148986244018e-16	5.94118199676917e-16	6.843832373603682e-16	6.441161137984831e-16	6.497204542956002e-16	6.476635496098827e-16	7.154966026905129e-16	6.854940419176785e-16	4.770664509242637e-16	2.1730285631509377e-16	1.6783929015625346e-16	3.722596073689068e-16	7.667887443627917e-16	1.0642351149905832e-15	1.0718184394145248e-15	9.537959571175466e-16	9.286926539523843e-16	1.0024017447341183e-15	1.1774000400527278e-15	1.215793753886339e-15	1.201388483401219e-15	1.2578338788087822e-15	1.197535997157331e-15	1.1654809834392856e-15	1.024919149132843e-15	9.896535470384217e-16	9.736890076116183e-16	9.882282557779827e-16	9.615581480240998e-16	9.303478475502812e-16	9.65739067001324e-16	1.0800203135617731e-15	1.1112113643372684e-15	1.0585016165769354e-15	9.451383714928965e-16	8.191970818207927e-16	7.242039490540508e-16	5.002612578814861e-16	2.7712272776987055e-16	-6.517922923566633e-17	3.180131628944717e-16	5.645705158061571e-16	9.285084669482477e-16	9.493372474978319e-16	9.859275503560617e-16	1.157674319496878e-15
159	1.2899047928628733e-15	1.2071475598514513e-15	1.0785428821000424e-15	8.588373707602105e-16	5.1478106945106e-16	2.741093352112037e-16	2.281605180468154e-16	3.838183751391717e-16	4.954096520083219e-16	4.0273103737103505e-16	2.0280823157351579e-16	-4.875298564747208e-17	-1.3308338707475215e-16	-1.7579772846924427e-17	4.0622614004244944e-16	9.284230447843813e-16	1.2909297833614796e-15	1.2680029606702617e-15	1.033316807919766e-15	9.001984895897355e-16	9.256874762953545e-16	1.1810810893072725e-15	1.2372917155831543e-15	1.317333856632471e-15	1.5803286718881909e-15	1.891321656668376e-15	2.1699431209742004e-15	2.20541589541992e-15	1.844518004628904e-15	1.6140843536616208e-15	1.606624306564221e-15	1.8176252351774992e-15	1.9963883291762497e-15	2.0473175034916163e-15	2.0366085117024853e-15	1.9840435510909855e-15	1.882040169076101e-15	1.7439862261513094e-15	1.540841241228915e-15	1.3459491279723617e-15	1.0889618378620541e-15	9.083768981045425e-16	5.194605813080292e-16	7.371792665302799e-16	7.207091293469613e-16	8.675539030444288e-16	8.377345461145623e-16	1.095929397425415e-15	1.2013543500683178e-15
160	2.8352781498966345e-16	1.8566851549446382e-16	1.014524119289248e-16	1.2412088029394944e-16	1.0240856224873451e-16	-3.868967316139629e-17	-3.7090401603188907e-16	-6.993963567934833e-16	-8.368103927012641e-16	-7.703288066203443e-16	-5.021610079267209e-16	-3.96009688182087e-16	-3.8813784906816814e-16	-5.812433222586779e-16	-7.391039410395251e-16	-7.732260365838596e-16	-6.819823311706436e-16	-6.006901649509597e-16	-4.977529984060394e-16	-3.8618271077027243e-16	-2.584568401931922e-16	-1.5275065000552952e-16	-9.179148656230155e-17	-2.2789853745900778e-17	4.315646912177541e-17	1.5197103382054326e-16	3.761899810708862e-16	6.821034852040019e-16	1.0870099659261983e-15	1.2732106692738473e-15	1.204818229015758e-15	9.596371504498504e-16	7.123802733140523e-16	6.817447356184229e-16	6.982052246133445e-16	6.706825703488289e-16	4.1296443390068915e-16	2.5307714718127922e-17	-4.0066319979253057e-16	-5.969779683493759e-16	-5.949188690429614e-16	-4.114600864655965e-16	-2.3132892622966376e-16	-2.6513203335183158e-17	1.6774652186764999e-16	3.438768913382421e-16	3.3143287720829626e-16	1.2343914774772838e-16	2.74629747194354e-17
161	-6.994276232356809e-16	-8.113923365860787e-16	-9.329906751360013e-16	-1.058785921856272e-15	-1.2276332036664466e-15	-1.4554183541854214e-15	-1.5577345291451185e-15	-1.5867104337359638e-15	-1.5077528904176922e-15	-1.4819604601986005e-15	-1.425635933750922e-15	-1.3262502574847359e-15	-1.1363233538097675e-15	-1.0423511310930392e-15	-1.1107984164504167e-15	-1.1536512592543966e-15	-1.1131233658844352e-15	-8.235419412887124e-16	-6.709933286484897e-16	-6.103491205455139e-16	-3.5965442295906215e-16	-3.8149929960516274e-17	4.1111743141042333e-16	5.185323626949385e-16	3.7309621892246395e-16	2.466100398592605e-16	2.008836212382547e-16	1.9043238389527114e-16	2.523920181064871e-16	5.278527097390079e-16	9.390786732923819e-16	1.1666838997005205e-15	9.987184589964731e-16	6.249220608927084e-16	3.63599636227635e-16	4.440683765910235e-16	5.518477216282757e-16	5.692406154553432e-16	5.503855128487133e-16	7.556163946215563e-16	1.1250595917003322e-15	1.4506783914165392e-15	1.692832670116026e-15	1.6010014404818322e-15	1.674347549116355e-15	1.6222481300944693e-15	1.3731896051528676e-15	8.647892985607001e-16	4.107233049083033e-16
162	-1.5468623924286175e-16	-1.965659705644307e-16	-1.9041046834571577e-16	-2.524973715422209e-16	-3.829645564039568e-16	-5.211011070196014e-16	-6.605510404226333e-16	-7.635543205984319e-16	-8.160987557392851e-16	-7.328311240012145e-16	-5.706995422947524e-16	-4.675997461481129e-16	-3.150026246570793e-16	-2.788489102422396e-16	-4.2191270651259507e-16	-6.816868568432896e-16	-9.205097572389956e-16	-9.410603479043077e-16	-7.8796499464436245e-16	-6.433520376395691e-16	-5.779408689314185e-16	-4.848790498838878e-16	-2.0586259093757761e-16	1.6985181441019915e-16	3.8254287926282893e-16	3.9020565862684326e-16	3.2538278771959237e-16	3.1075843123828145e-16	4.555661441538442e-16	4.578984342739724e-16	3.417907580683968e-16	2.307679931344507e-16	2.299873417015157e-16	3.34976027368291e-16	3.433191784683208e-16	2.7832456913437146e-16	1.9055004697082863e-16	2.1993846070502758e-16	2.1719337017975332e-16	1.800603759812089e-16	6.620764580364232e-17	4.6374798158864025e-17	2.435793245356886e-16	3.8862943953577884e-16	5.175042069498813e-16	4.369052015133818e-16	2.8518544546507185e-16	4.344395079248764e-17	3.517070400646123e-17
163	-7.953729259428395e-16	-8.378461356784573e-16	-8.402290229100263e-16	-7.3911887910345e-16	-8.1078672772736155e-16	-8.887721609641417e-16	-9.768731856740458e-16	-9.086780474324768e-16	-7.616902911468201e-16	-8.593923380761345e-16	-9.222066745285827e-16	-1.085840886277223e-15	-1.0205383169647935e-15	-9.403645105516983e-16	-9.98804864719505e-16	-1.1252461641798588e-15	-1.2146050714436874e-15	-1.073627925315714e-15	-8.198701549863675e-16	-5.840191375813965e-16	-4.535154858566357e-16	-2.7522034307776266e-16	-1.866322914235284e-16	2.4025037852074183e-17	2.1533656062704144e-16	2.8103027960356244e-16	2.4557144247958477e-16	1.3009543009425936e-16	1.8944109311553675e-16	3.282597153726037e-16	4.742053485039358e-16	4.52735664486504e-16	1.9919115243203636e-16	1.671514762677362e-17	-9.032518874608245e-17	-1.7654780894044274e-18	4.456346450244853e-17	7.036742902615304e-17	1.7275295878841258e-17	6.866196306660103e-17	1.1678911678782057e-16	2.7917099099263465e-16	4.229774578867495e-16	7.029933704226101e-16	8.893345227175923e-16	9.863283698887961e-16	8.850932308200034e-16	7.53903483910969e-16	7.687478644805952e-16
164	-4.452496990139224e-16	-5.294501666196787e-16	-5.124349032756058e-16	-2.975590153909896e-16	-1.9245772404372227e-16	-3.6452932093646364e-16	-7.594499675558152e-16	-1.1843421856368437e-15	-1.3319596611682583e-15	-1.3781562223402742e-15	-1.2507581692779412e-15	-1.19809339461285e-15	-1.0489817072113438e-15	-1.037936532469903e-15	-1.1259538557285105e-15	-1.1957998230251106e-15	-1.1221178696103052e-15	-7.479993701208072e-16	-3.229913767409932e-16	-5.1079243783114695e-17	1.488423209600887e-16	2.238837406265448e-16	4.682433116918878e-16	6.680215923174692e-16	7.7978121692941e-16	7.946464785949814e-16	7.897355151039283e-16	8.112766116667973e-16	9.976949379249564e-16	1.2321334444304467e-15	1.375159390382871e-15	1.3047938666686323e-15	1.0698515317944252e-15	9.10900669788244e-16	7.577101529384679e-16	6.260188180094572e-16	3.394040126797068e-16	1.2047398140033686e-16	3.8467884009869263e-17	1.4379496677237041e-16	1.7912309474547215e-16	8.138894832299765e-17	1.4025614739563576e-16	1.7290606198464445e-16	6.439223281931009e-16	9.991338284838752e-16	1.0568487345709114e-15	7.507356306905478e-16	4.850695550603332e-16
165	-1.876464863145967e-15	-1.9201374856124666e-15	-1.90451506692771e-15	-1.873577336648247e-15	-1.9472210480311743e-15	-2.108722233569842e-15	-2.4662294604044004e-15	-2.6351569236832375e-15	-2.635979025219074e-15	-2.333120813973447e-15	-2.0628931476605195e-15	-1.9829208678963333e-15	-1.9388136437535723e-15	-1.7584691143596604e-15	-1.649568382136664e-15	-1.721944863663184e-15	-2.0609492032543366e-15	-2.20298690714959e-15	-2.1400840496985987e-15	-1.7426144705574988e-15	-1.367339460655126e-15	-8.869310776602843e-16	-8.875486060451602e-16	-8.142820155001114e-16	-7.916400363029647e-16	-7.396640062287474e-16	-5.952676595660505e-16	-4.961921324692442e-16	-3.3280798106424e-16	-2.756654705113178e-16	-2.3689509554768567e-16	-2.415866953322819e-16	-2.7706172436060057e-16	-2.9837626568743066e-16	-2.5072615226493975e-16	-1.1710382769853087e-16	-1.142642264767269e-16	-2.2071935095945428e-16	-3.029402098553005e-16	-1.2385724084602917e-16	1.9545487491258234e-16	5.672982537382966e-16	5.28337823573801e-16	9.465188451002463e-16	1.0948032166688719e-15	1.281542282210221e-15	9.236211910527743e-16	3.572196036440318e-16	1.3498152234973326e-16
166	-7.553440034883863e-16	-8.340795053741587e-16	-9.19494304462155e-16	-9.705397610376838e-16	-1.119642704844088e-15	-1.3916637155508428e-15	-1.622263256988037e-15	-1.4905334874657945e-15	-1.2111936663495128e-15	-9.43514164690033e-16	-8.094835860186379e-16	-7.053617557270352e-16	-3.75646120664702e-16	-3.933935813896059e-17	1.923589926172925e-17	-2.9698871099691573e-16	-7.108605404298267e-16	-1.0113637656526982e-15	-1.0769015346915547e-15	-1.1293115972219903e-15	-1.3494670669421633e-15	-1.3884418855786947e-15	-1.5486966365818926e-15	-1.396105480338228e-15	-1.3302418974398813e-15	-1.3318107793178553e-15	-1.39589137946587e-15	-1.5256892241393524e-15	-1.5557115835013504e-15	-1.6341746406687202e-15	-1.624378544366975e-15	-1.561301368780517e-15	-1.5389404701645229e-15	-1.5451801695673942e-15	-1.6023633364819392e-15	-1.6207617507059451e-15	-1.6580927295506441e-15	-1.6673438089949818e-15	-1.585265920255954e-15	-1.244753435460047e-15	-7.4594916466606125e-16	-3.213423823949028e-16	-2.5736225935897773e-16	-1.773175792305339e-16	-1.9235599030925457e-16	-9.470778318376481e-17	-1.1065846917676183e-16	-2.890166753746813e-16	-3.2982362672878033e-16
167	-1.4001790163790302e-15	-1.4264530203498983e-15	-1.4383301647338926e-15	-1.5456269879324076e-15	-1.6851065650426303e-15	-1.7087841305809375e-15	-1.7018143528878326e-15	-1.5204946951201707e-15	-1.4637998269135623e-15	-1.4020841588140809e-15	-1.40015862723522e-15	-1.3358149644425564e-15	-1.2702918032702774e-15	-1.1937364049796563e-15	-1.16315568527381e-15	-1.225114511857312e-15	-1.405123863916062e-15	-1.7058585531399213e-15	-2.0622662597515764e-15	-2.2610522270184406e-15	-2.433392515538011e-15	-2.195263476208206e-15	-2.402885056374638e-15	-2.4461166619706915e-15	-2.586301215757518e-15	-2.683167060212879e-15	-2.6399646285139036e-15	-2.6313467458155132e-15	-2.675477376209571e-15	-3.0296271501075565e-15	-3.432155023820199e-15	-3.735281726124399e-15	-3.739169008285613e-15	-3.636399026374483e-15	-3.4780655540364626e-15	-3.354157972994997e-15	-3.2711833426956965e-15	-3.1348528657710827e-15	-2.9435710800743723e-15	-2.722118626520401e-15	-2.521903211141817e-15	-2.3182625985961694e-15	-2.3978578075073083e-15	-2.029036952340236e-15	-1.9387185822230727e-15	-1.6228726915801525e-15	-1.509338174315436e-15	-1.4580122600407914e-15	-1.20489505881605e-15
168	7.181332759032874e-16	7.763238627748707e-16	8.338340155606963e-16	9.652032056588614e-16	1.0229702596552018e-15	9.968628538867818e-16	8.938197808452369e-16	7.976882617520513e-16	7.448447259904473e-16	6.373409570707505e-16	4.581833817014168e-16	3.7854558237976543e-16	2.5970254508434974e-16	2.2628331767102233e-16	2.4714213561891356e-16	2.9933818831493165e-16	2.9364010465113534e-16	3.8184334367643803e-16	4.704735203434008e-16	5.831053393884468e-16	6.365309931263176e-16	5.723451194559155e-16	4.589056452223068e-16	4.0300750875865806e-16	5.06456578006253e-16	5.741945079836932e-16	5.967118044792077e-16	5.878251473974732e-16	6.206726035107849e-16	7.190173398466285e-16	7.718357688586061e-16	6.453029447272533e-16	4.764547517941546e-16	2.2290397475170564e-16	1.4134837173603137e-16	1.017198317991056e-16	7.651664878488562e-17	-3.732271302653731e-17	-1.053270994098392e-16	-1.4235128904061964e-16	-3.530148308043265e-17	4.15754293705859e-17	-1.0951499451831137e-16	-1.2853220121869353e-16	-2.50351083351132e-16	-2.9293547475938925e-16	-3.0483139368230155e-16	-2.244009981901819e-16	-1.881305270935241e-16
169	4.1371345599114643e-16	5.477821935592578e-16	6.94859859592036e-16	7.511274639168e-16	6.436910475634141e-16	5.019601980935185e-16	3.8055757140595317e-16	2.2500956921220017e-16	1.4242938481358977e-17	-2.254635317480328e-16	-2.9738110857817043e-16	-2.534360189197984e-16	-1.8711469859510397e-16	-2.438630317073307e-16	-4.381613515253081e-16	-5.733206212211298e-16	-5.838784938234785e-16	-5.104155001584368e-16	-4.840517148810838e-16	-5.285999230174243e-16	-5.36622737144791e-16	-4.465902478635516e-16	-1.9482450576774232e-16	2.3986856705039768e-17	1.4604789088300972e-16	1.0961186997842868e-16	9.663670106925849e-17	1.8064921854004729e-16	5.473404252889071e-16	8.584308300981475e-16	9.423613382355005e-16	6.94705432235185e-16	3.4518275248525374e-16	1.570314621995205e-16	1.1870897952466498e-16	5.811093895931216e-17	-1.8186651353322524e-16	-4.632764937710574e-16	-6.260877844861767e-16	-5.599877715952946e-16	-4.115582135515393e-16	-2.8713281322380757e-16	-2.6885211491352273e-16	-2.1939824512527875e-16	-2.2944538975698144e-16	-2.3509099422282194e-16	-2.3303740156180276e-16	-9.696462851925023e-17	2.9739946887363576e-16
170	3.106691032149992e-16	3.138432664546594e-16	4.098576617178385e-16	6.004652614528438e-16	6.140218568714413e-16	4.0446239870632455e-16	-3.597437721071563e-17	-3.8792648799847925e-16	-5.459934532523858e-16	-5.480296886374834e-16	-4.729052476151103e-16	-4.431546745503678e-16	-4.0596721028386965e-16	-3.762644960053464e-16	-4.1384154783135565e-16	-5.122072373593948e-16	-6.987142287037247e-16	-7.1263885341648005e-16	-6.295459357624479e-16	-4.4303350074849527e-16	-2.5759321437443264e-16	-2.4220457498365347e-18	1.4712272383868075e-16	3.0548275269205187e-16	3.724464474510131e-16	3.36600165841413e-16	3.85845103896888e-16	4.927371646407159e-16	7.935118388375546e-16	9.705904599323879e-16	1.0458988806571759e-15	1.002541574187442e-15	9.125188923776428e-16	7.613879182904825e-16	5.03171647331922e-16	2.0214877935083592e-16	-1.4136422155447637e-16	-4.266742423152848e-16	-6.411169052243701e-16	-6.817320403422934e-16	-5.620937084985896e-16	-3.221124301045919e-16	-2.4185518317222814e-16	-4.348749368119691e-17	-1.063518218497725e-18	1.4087660227613319e-16	2.0076325819180702e-16	2.56974573901961e-16	4.532256208788807e-16
171	9.313218976867206e-16	9.287343448436862e-16	9.376675437351526e-16	9.9703471854197e-16	1.0175484265109952e-15	9.294891229900297e-16	7.970111569067056e-16	6.312963276781532e-16	5.129116875358237e-16	4.452228575807754e-16	3.763545969334772e-16	2.8775870024570636e-16	9.296843524028016e-17	-7.211544229710608e-17	-7.446311569384303e-17	8.242832184558652e-17	1.6695809981140352e-16	1.857365306888627e-16	1.198670655198324e-16	1.144302010973947e-16	1.9471556818278882e-16	2.2654671766206635e-16	2.9615744159819135e-16	4.1569843078239197e-16	5.77034002845239e-16	6.20168266843381e-16	5.993099136616127e-16	6.087832630841977e-16	8.311023338628262e-16	1.0130744596222535e-15	1.0257647210887267e-15	8.262494114366239e-16	6.876467323985717e-16	6.359768171226253e-16	6.270153044179161e-16	4.640765070207555e-16	1.970816327676029e-16	-6.109457935604306e-18	-5.548939046128879e-17	-3.0361393277844744e-17	3.119643430296426e-18	-2.0767515394377078e-17	-5.14309649138524e-17	-8.422574005402317e-17	-1.1075675168842583e-16	-1.3981179888829705e-16	-1.0436313457808393e-16	3.953414968976327e-17	2.72917825840637e-16
172	1.9426584421136283e-15	2.022069974356252e-15	2.014628251853757e-15	2.175197128355987e-15	2.3786194302697676e-15	2.4994325024392143e-15	2.4554295967711783e-15	2.191593739120538e-15	1.9152577717865427e-15	1.6727260598880076e-15	1.4563092071665281e-15	1.2905428859629344e-15	1.1234372305619495e-15	9.83754920276425e-16	1.00503386997852e-15	1.1184446327695376e-15	1.2084389691791598e-15	1.3816234866448646e-15	1.58699804396277e-15	1.7221522212211969e-15	1.7338893747420805e-15	1.3754419216139534e-15	1.154690986971052e-15	9.72770917964873e-16	1.0217263030557113e-15	1.0155135269791555e-15	8.809549731536584e-16	5.719779745621093e-16	3.5779900641379316e-16	2.2841187929881137e-16	2.1394871461500552e-16	2.5357271763983235e-16	3.3718143359555334e-16	4.0273180781761617e-16	3.283969961875189e-16	1.17984170731845e-16	-5.304179634097538e-17	-4.2144479483345805e-17	1.6011106995271603e-16	3.354016146518868e-16	3.7489290286749596e-16	1.7343696735873103e-16	8.884932289007115e-18	-1.0734034782144231e-16	2.6609601299531813e-18	7.255418203208236e-17	2.194989986516761e-16	3.912985611295885e-16	5.128212782512464e-16
173	3.59572109185088e-15	3.615983447270555e-15	3.864741599890028e-15	4.371681522813744e-15	4.746322406085131e-15	4.8525775729543e-15	4.59301082298739e-15	4.06529966952653e-15	3.4121324626411537e-15	2.670622787777713e-15	1.9450249563620596e-15	1.4749417294033771e-15	1.3892367134119915e-15	1.5787923651767959e-15	1.927324561686288e-15	2.0841459439476387e-15	2.056376641399835e-15	2.139398314694093e-15	2.373256637183887e-15	2.6746603727134065e-15	2.881763192070258e-15	2.7779147316555447e-15	2.7991061797793127e-15	2.688975040655411e-15	2.5442138977045967e-15	2.144212530446485e-15	1.7502599648562157e-15	1.4476853919890567e-15	1.0685205174538035e-15	4.4091171220534885e-16	-3.905053209756e-16	-8.819902029411779e-16	-6.776638725497097e-16	-4.3374837423426653e-17	3.410627740386797e-16	1.980578300325207e-16	-5.6916625621316495e-18	1.7179315472664694e-17	1.6624885984340043e-16	-1.0033098275530347e-16	-8.27075418019522e-16	-1.6486821672392653e-15	-1.7493762439774455e-15	-1.3466736840077972e-15	-5.79996237092567e-16	-5.718449256174661e-17	1.91857331136353e-16	2.7280867542103344e-16	1.177885411545631e-16
174	1.509169837881435e-15	1.6390804552117501e-15	1.6322928370756996e-15	1.670412922847779e-15	1.7476636036551888e-15	2.052949378955763e-15	2.2449399170771786e-15	2.2137307017363172e-15	1.8680942281324897e-15	1.5001997651005319e-15	1.3315238985211878e-15	1.2749153101498621e-15	1.1677229411524897e-15	9.495510103957682e-16	7.620500926250628e-16	7.968005690313748e-16	1.0329324258452652e-15	1.3504621922364477e-15	1.5578230323178313e-15	1.5614288685915123e-15	1.3082252262425088e-15	9.992088250896335e-16	7.278903912399865e-16	7.286024649072897e-16	8.521478049747109e-16	8.350968403543116e-16	7.021521873128843e-16	4.3082512073648683e-16	2.1672936203077012e-16	2.2546107438640712e-18	-1.6339805530635966e-16	-1.5825090694242943e-16	-1.2471582030220487e-16	-2.6499972074892473e-17	-2.222348040293938e-16	-5.007914550618624e-16	-6.193761256916013e-16	-4.562233138870643e-16	-1.9667768816710764e-16	-5.0343661703594055e-17	-8.239485746645896e-17	-1.2713452270974195e-16	-1.8970362320761816e-16	4.1170729978823796e-17	1.7228493198197714e-16	3.718597013557497e-16	5.588860227377943e-16	7.629520829485434e-16	9.086184122653078e-16
175	1.1260388041426678e-15	1.1812955177801384e-15	1.292310939870349e-15	1.4255572727956234e-15	1.4586867546485672e-15	1.383905862878009e-15	1.2433126190840666e-15	1.1125720750283894e-15	9.724984935532967e-16	7.806389364344827e-16	5.635305625835316e-16	4.953018053898481e-16	3.622649850103131e-16	2.2748884724734997e-16	1.4663455952032504e-16	2.2823279109780813e-16	3.544735419019912e-16	5.733622021786601e-16	5.766843551846068e-16	4.767616930704216e-16	3.978570755058288e-16	4.602112176793887e-16	5.396575045287878e-16	4.55541773769789e-16	2.707561986390044e-16	8.056427810403095e-17	7.469511013563821e-17	2.1574041278443692e-16	3.55421415944432e-16	3.976283235874834e-16	3.598642738355502e-16	3.2586880262307825e-16	3.7318652018134817e-16	3.425808206997439e-16	2.737296484077532e-16	1.5403078797619957e-16	5.993780047159189e-17	-2.6958970589961158e-17	-1.115584825983905e-16	-2.437743296576829e-16	-3.193286210265497e-16	-3.475108047779875e-16	-4.614293474978334e-16	-3.57514537304513e-16	-4.348535906658648e-16	-4.694161482005108e-16	-5.013323849125455e-16	-3.794970912347778e-16	-2.205746180912244e-16
176	-3.3107101407942155e-16	-2.21578933905557e-16	2.4614910736552008e-17	2.3372786939115424e-16	1.0427093608927457e-16	-2.4901659044174645e-16	-6.22866112831861e-16	-7.30265052046417e-16	-6.850150827185667e-16	-6.979555875256145e-16	-6.505266081734805e-16	-6.152878837060097e-16	-4.667908496934957e-16	-4.599058643115943e-16	-6.251593702596446e-16	-8.136907140519657e-16	-9.093387024414122e-16	-8.2704219933328565e-16	-7.212106257824488e-16	-6.058876777651669e-16	-4.703777229925767e-16	-2.234855064539602e-16	-2.5030425639748664e-17	1.3041385074948314e-16	1.8127534087955517e-16	1.7572158917766884e-16	2.5685319454557844e-16	4.00523712315214e-16	7.129585756722175e-16	9.031489134105327e-16	9.222498601121212e-16	7.744310352947324e-16	5.954197389317618e-16	5.900594423886976e-16	5.76212566937707e-16	4.839627226589679e-16	1.9006826731780616e-16	-9.220749903592185e-17	-2.9626579444976626e-16	-3.182381746957053e-16	-3.6253442680067923e-16	-3.600097876375738e-16	-3.6515301685181077e-16	-1.692181606514215e-16	-7.153071675305986e-17	6.629089436801515e-18	-7.419018069218812e-18	7.871278169920669e-17	4.2278456534881803e-16
177	-2.231865759707874e-16	-3.4469379019090216e-16	-4.523531383267506e-16	-4.4078753021031057e-16	-4.0483770409078264e-16	-5.084959626423937e-16	-7.722233962474945e-16	-9.954011538189135e-16	-1.0604533167692126e-15	-9.882737282749769e-16	-8.806469872963148e-16	-7.26742301267605e-16	-5.709844081077154e-16	-5.485453126839642e-16	-7.15987438171596e-16	-9.858694589540563e-16	-1.2170897519631688e-15	-1.114716764927974e-15	-9.450145781526425e-16	-7.351683592726035e-16	-5.163011612217843e-16	-2.4085425337152207e-16	-4.31270036715813e-17	1.295860029016314e-17	-5.744154086132453e-17	-3.422728203430484e-17	1.8358004192614004e-16	4.330122721797779e-16	6.273990423761346e-16	6.144120858475355e-16	5.540988257761415e-16	4.807879807609621e-16	4.3041982297729125e-16	3.2695392749902803e-16	2.5505885883390557e-16	2.669895821521833e-16	2.7094169828901824e-16	1.7329572385700075e-16	-1.1104598036349057e-17	-1.2354668049285274e-16	-6.198686575701715e-17	1.270030225041939e-16	1.9343932303094137e-16	2.990708299038873e-16	2.826271026447131e-16	3.0282140988585143e-16	3.083093665105846e-16	2.9509340218441793e-16	2.9920039417562146e-16
178	1.4863537785900528e-16	8.729777124268779e-17	2.7616521484413562e-17	-3.576254566928933e-17	-1.3377392549145456e-16	-2.704156499545414e-16	-3.2484805805169204e-16	-3.1265718863119513e-16	-1.166789255860182e-16	5.541682647955414e-18	1.3330626661265454e-16	2.6773801806055287e-16	3.038672993390228e-16	1.9216596762570073e-16	4.769672179965121e-18	-1.8053791563538166e-16	-2.810828935219847e-16	-2.6307192651096244e-16	-1.7852782093293736e-16	-6.436026690316462e-17	1.511308923423605e-16	2.8084270323202718e-16	4.75290691081701e-16	5.743086437641833e-16	6.628394071224144e-16	8.028155941036096e-16	9.208839188419965e-16	1.0146864360066918e-15	9.484110301431794e-16	9.398616449406086e-16	9.583945899592419e-16	9.782059398907738e-16	9.062276574477533e-16	7.431668177624302e-16	6.569306377151223e-16	7.390026906290577e-16	8.856931185023165e-16	9.05096536505761e-16	8.076510717445064e-16	6.667469626936599e-16	6.500520358396453e-16	6.775482673238955e-16	8.464214610882668e-16	7.931814508944002e-16	8.71166254628596e-16	7.511636149548727e-16	5.931261788140294e-16	3.7550228180550507e-16	1.5249178271321546e-16
179	2.4658323655207255e-16	3.1492715816600676e-16	3.974510588731369e-16	3.881150796691039e-16	2.581265726032226e-16	-2.4076931046889705e-17	-3.0349608430741204e-16	-4.476386254486561e-16	-3.5160040760474e-16	-3.0880862042766406e-16	-3.6609857477549204e-16	-4.2205320157005856e-16	-4.594756700826787e-16	-5.163584014848065e-16	-5.567114101016834e-16	-5.534188757733808e-16	-4.697325189512912e-16	-2.093660717809606e-16	-5.9478065603618e-17	-7.759879150661257e-17	-9.994249304183008e-17	4.261898342384765e-17	3.697629077317503e-16	6.528553683523111e-16	6.738005141616936e-16	5.542304146382367e-16	5.03762098928565e-16	6.010073327556535e-16	7.915193588957369e-16	8.437171126818381e-16	8.194069151882961e-16	7.465216699100346e-16	7.426173650287295e-16	6.442130935376357e-16	5.341334431719959e-16	3.7332836693386775e-16	1.8407057419516522e-16	-5.153586945460584e-19	-1.6670642795430635e-16	-2.9488082775980017e-16	-3.2266622496239206e-16	-3.2973363313240614e-16	-2.403374972757607e-16	-1.474938341483156e-16	4.1076675235105874e-17	1.2261795156195601e-16	1.11469982556831e-16	-9.407255035348059e-18	-2.1156882268403786e-17
180	-1.345614730001544e-16	-1.4076584503162122e-16	-1.053513582715589e-16	-1.8465608488781793e-16	-3.5469084995224704e-16	-4.793007412381167e-16	-5.525119274852035e-16	-5.072548120114352e-16	-4.4177942135253965e-16	-3.0556175510784523e-16	-1.1476228668259695e-16	3.9218110483246774e-17	9.498865140147647e-17	2.9800763150853255e-17	-1.933455009835662e-16	-3.784972504478922e-16	-5.324245785630513e-16	-6.631387269250859e-16	-7.687643561666067e-16	-7.523223502987391e-16	-6.277133258046712e-16	-3.985879191982251e-16	-3.633044881992176e-16	-3.545064899181196e-16	-3.7555196099227303e-16	-3.359802237799306e-16	-2.8111473377143156e-16	-3.2592427691461334e-16	-2.88523293378825e-16	-2.8123448843765626e-16	-2.552437248734785e-16	-2.730001310692833e-16	-3.015278590890283e-16	-2.2381632800875003e-16	-4.799251128121376e-17	1.2532198786244759e-16	1.3970461483564006e-16	4.1195867660118704e-17	-1.0542182318370045e-16	-1.1583857964748524e-16	-2.6481802443218877e-17	1.3509929544486506e-16	2.353182077611377e-16	3.6247877854074784e-16	3.8912230423000897e-16	3.512235099109214e-16	2.291159090498404e-16	2.9946146959149095e-17	6.732695286923825e-17
181	8.911353809711226e-16	9.081706966069732e-16	8.513483957076625e-16	7.225023055920007e-16	5.362933391533351e-16	3.8190143204173196e-16	2.1647961494873976e-16	1.9841980698508955e-16	3.3952379082810624e-16	5.129332088507045e-16	6.40102978489585e-16	7.697834759166202e-16	7.777659797914994e-16	6.936753159454429e-16	5.608346272389565e-16	4.0542338572400783e-16	2.947632952751728e-16	3.1242999805958586e-16	3.817854273216382e-16	4.981562807208147e-16	6.368450185882834e-16	8.691336998882166e-16	9.610375505889115e-16	1.0694415705975452e-15	1.1105266511946611e-15	1.1938520958552937e-15	1.332512306607046e-15	1.500116997119924e-15	1.491738132435541e-15	1.3156775647241499e-15	1.0714178959726694e-15	9.224682952041064e-16	9.416574055715375e-16	9.640811248844335e-16	1.005236140880543e-15	9.627071216751161e-16	8.88651688869983e-16	7.567992248919529e-16	6.90894931907803e-16	6.732293521135853e-16	7.606197255979673e-16	8.211845590300738e-16	7.403065484008147e-16	8.348816773226982e-16	8.528944243812257e-16	7.965258296278267e-16	6.367915224385965e-16	4.196742353278266e-16	1.88282076060014e-16
182	-1.0096109834719657e-15	-9.898393410463142e-16	-8.969181214148549e-16	-8.745163369115168e-16	-1.0355685085356876e-15	-1.2391244126290684e-15	-1.3573156736897607e-15	-1.2324913018588336e-15	-9.501318991091737e-16	-8.109647172103373e-16	-7.276583021285934e-16	-7.496277408558959e-16	-7.150568997093234e-16	-7.948544626336906e-16	-1.0101187974372595e-15	-1.2736744533764572e-15	-1.442368781244122e-15	-1.4216263111817664e-15	-1.2960295539451361e-15	-1.177133403792202e-15	-1.0399117144720906e-15	-8.500464924811064e-16	-6.618380318317254e-16	-4.701425930303475e-16	-3.540906258043106e-16	-2.6180965251357464e-16	-1.4331977718386773e-16	-4.4604969737056185e-17	-3.9704371048362233e-17	-1.4731119469279686e-16	-3.3333537152114846e-16	-4.9173651151288525e-16	-5.880738664424065e-16	-5.605670289453839e-16	-5.052189925142911e-16	-4.7006084217748e-16	-5.750722353092344e-16	-7.486942744382725e-16	-8.930143820036082e-16	-8.660788298884089e-16	-7.298545258163317e-16	-6.201953000530289e-16	-5.396588517741791e-16	-4.2894270629124064e-16	-2.8059649280210183e-16	-2.319163713476321e-16	-2.5807380787074626e-16	-4.2232372530601073e-16	-5.656093202122572e-16
183	-8.762480641104769e-16	-5.926287213513063e-16	-5.210753558355318e-16	-7.453170682347912e-16	-1.1557696142224822e-15	-1.3266626795197413e-15	-1.3636183875272048e-15	-1.3868373960757443e-15	-1.6591046653261086e-15	-1.940216446348981e-15	-1.8987404659080965e-15	-1.498581767631819e-15	-1.1063095217062861e-15	-1.0218737034522842e-15	-1.2043870567604531e-15	-1.2909311570845169e-15	-1.285772453166368e-15	-1.1177346016700999e-15	-1.1248578582477917e-15	-9.933830891446801e-16	-6.256020866268739e-16	-4.084669398672938e-18	1.554677932836778e-16	6.702269193107872e-17	-1.9146306589724275e-16	-3.658065175395352e-16	-3.479495195042672e-16	-2.323666359417398e-16	1.3190381079913203e-16	5.796427649946492e-16	9.541403786843738e-16	9.390290181898559e-16	5.546187760054113e-16	-9.382357981445085e-18	-4.313020597197619e-16	-6.340363124265961e-16	-6.965774095247746e-16	-6.641181649421161e-16	-5.474627099236603e-16	-3.5564590097998215e-16	-1.5047709581524708e-16	1.4920770838564596e-16	3.11208964421591e-16	7.4140259359125e-16	9.290528354410388e-16	1.1149178559479674e-15	1.0276751140452551e-15	8.816565694002637e-16	8.475326484724342e-16
184	4.986875401776368e-16	6.944123103896235e-16	9.747679325844772e-16	1.33591433337276e-15	1.4256055612676418e-15	1.3081388687444338e-15	1.052046521008612e-15	7.33927158386058e-16	4.205015974728576e-16	1.5281906205518424e-16	4.138923229963706e-17	8.071447472455025e-17	3.379440891852141e-17	-1.1370279716646248e-16	-2.8064116614788437e-16	-2.9353530418994116e-16	-2.7645045905741747e-16	-2.0578421027880964e-16	-2.999199803015597e-16	-3.0064362060246567e-16	8.531831434363194e-18	4.676798615849167e-16	9.024461942859815e-16	1.1089327938410307e-15	1.15049621625858e-15	1.0464822280131085e-15	9.151819688863462e-16	7.360997552436419e-16	5.995432540690732e-16	6.626867875266247e-16	8.563605692142969e-16	1.1664712759492649e-15	1.3235804201624817e-15	1.2201220005045503e-15	7.815211883612242e-16	3.740463816801273e-16	2.1935460729902897e-16	3.161706759192026e-16	3.8816423070568135e-16	2.909483307073139e-16	7.424386037282531e-17	3.1443821142979325e-18	1.9315181151012017e-16	1.9069258628772885e-16	2.7012898219310417e-16	3.4314917241643105e-16	6.278593047657605e-16	9.066225207830514e-16	8.500370474450074e-16
185	3.7326880355622225e-16	7.247115667008695e-16	9.140171304586137e-16	9.42985212815854e-16	8.59628053835125e-16	9.26473084748325e-16	9.402834689509693e-16	7.848946935925589e-16	4.666207418961209e-16	2.3817656373311733e-16	3.0056129266817387e-16	5.034725857858335e-16	4.944783610570115e-16	3.095381307666734e-16	6.618474536986243e-17	-3.986525623364374e-17	-1.3146125948809905e-16	-2.4006052127911237e-16	-4.115851713536935e-16	-3.8560179010935014e-16	-1.8234030284195295e-16	5.789335435523363e-17	1.5470948399300695e-16	1.9108975475055536e-16	2.604337340655264e-16	2.508380319092098e-16	1.2854942798771702e-16	1.0085831234821388e-17	-1.4823663227135885e-18	2.0216492775739096e-16	4.017656876013432e-16	4.788312944953649e-16	3.2127945656814436e-16	2.60219575384767e-17	-3.4011918609666905e-16	-6.168245151585815e-16	-7.301621712985342e-16	-7.242746468899612e-16	-6.516031237214847e-16	-5.590998149171124e-16	-3.642398047001544e-16	-1.7720839603875803e-16	-1.6305427411470475e-16	-2.407967309838113e-16	-2.514814009761458e-16	-3.746006602873979e-18	3.43911156821946e-16	4.624986276641622e-16	2.0240658805973033e-16
186	-9.079988356734994e-18	9.717481090509153e-17	-2.7110052615628823e-17	-8.387109958310162e-17	-1.4646665105997285e-16	-1.985771042694383e-16	-2.7034074797492324e-16	-5.323226565974031e-16	-7.379554886722039e-16	-8.151386512158841e-16	-5.996885102754461e-16	-2.901583952046047e-16	-7.379495290692372e-17	-1.579260578886944e-16	-4.096744791242914e-16	-5.327847251225053e-16	-4.1435489829643705e-16	-1.1368205304069508e-16	-5.987639369365528e-18	-1.3966238659673075e-16	-5.991438110817153e-17	2.1947726402635135e-16	9.426308471232538e-16	1.3700100244780119e-15	1.297997850021438e-15	8.304303692680261e-16	3.7865513535022216e-16	3.004059317141449e-16	6.304881492130344e-16	1.3011179726285475e-15	1.8438379250824655e-15	1.928725226644455e-15	1.4649509963155763e-15	8.95075734983838e-16	4.3570810211551766e-16	2.720043319122972e-16	2.2353231878798926e-16	1.9770350611350865e-16	2.020791346170479e-16	2.8444287626636997e-16	3.6845597625550996e-16	3.578135667891609e-16	5.878038083722136e-16	5.2777670877022e-16	8.977464787338773e-16	1.099009823985075e-15	1.1541723963077398e-15	9.966685314911066e-16	7.142704408090617e-16
187	1.6388727665351914e-15	1.6618512899672541e-15	1.6594200067379314e-15	1.828810592180616e-15	1.9196830253692263e-15	1.884341521180511e-15	1.6673115774859143e-15	1.4664027334337609e-15	1.2696076825582595e-15	1.1162236538464836e-15	9.13390100751901e-16	7.879567220551513e-16	6.472422723913336e-16	5.621313641852131e-16	5.220888015095109e-16	5.837896722520183e-16	5.537039443752359e-16	6.101667319927713e-16	5.610100520869587e-16	5.38537661992625e-16	5.603214755236536e-16	6.293465272253849e-16	6.109722865898832e-16	5.532911067069289e-16	4.924840454519123e-16	3.0541380697366483e-16	1.1832517665935496e-16	-1.054575604394264e-16	-1.0356345948030178e-16	-7.356948596391417e-17	-4.30270430671219e-19	-3.85278182703024e-18	-9.337080283753369e-17	-2.765748589225737e-16	-4.929074665534889e-16	-6.43763739775404e-16	-6.410410708849943e-16	-5.281768671184811e-16	-3.5576628526532867e-16	-1.9547199563545954e-16	2.1152061707776576e-17	1.911298977382099e-16	6.767252022028115e-17	1.2684262712723744e-16	1.9578521514932714e-17	8.263516946041043e-17	2.152261694109653e-16	3.422586616255517e-16	3.6465172091837383e-16
188	3.815162655320412e-15	3.8491004211224766e-15	3.8587534435855e-15	3.978925982346842e-15	4.1166238947780645e-15	4.321910393483735e-15	4.335620305865866e-15	4.0941723633848306e-15	3.5883425698312396e-15	2.9302038165425724e-15	2.1635006737821574e-15	1.5380213774681993e-15	1.2054501704422972e-15	1.2025210737551054e-15	1.5097248672626214e-15	1.90505808351036e-15	2.200962843122784e-15	2.4859288247087722e-15	2.6272202956838088e-15	2.6528899212905922e-15	2.589132928369023e-15	2.5050223446358872e-15	2.6443890072062883e-15	2.6737746754650694e-15	2.55948708592146e-15	2.0714248898031646e-15	1.5480441130986096e-15	1.0326962550165064e-15	6.929391169729172e-16	2.1434323503633356e-16	-3.153049758133554e-16	-7.003791218553656e-16	-7.5799007804883e-16	-5.787874784249217e-16	-3.6744789364654333e-16	-3.244645955548879e-16	-3.5857167979017663e-16	-5.012916105317823e-16	-6.994040574674397e-16	-9.04944414279089e-16	-1.0509196507626413e-15	-1.1992847850635317e-15	-1.4513255030106899e-15	-1.300925844063408e-15	-1.0203240333722745e-15	-5.044615988552763e-16	-4.154793936137725e-18	3.956689893261694e-16	6.755701474655367e-16
189	1.964705600183641e-15	2.028472039402066e-15	2.150891598258011e-15	2.3780987869074613e-15	2.6760544880816182e-15	3.0004742091877234e-15	3.1324783639276776e-15	2.8495326125507185e-15	2.378278347317101e-15	1.913796517101895e-15	1.5549197713997955e-15	1.1273693879135725e-15	6.105245973427528e-16	2.532480576457538e-16	3.3218407740106167e-16	7.762202574598001e-16	1.2044454626216689e-15	1.3849307799433932e-15	1.2999832030148726e-15	1.1218214455561737e-15	1.0346898208986239e-15	8.459850952985148e-16	9.839828576136361e-16	9.64718238568471e-16	8.892461049498706e-16	6.690379892782347e-16	4.748079269440075e-16	3.7979472783311253e-16	3.3158861536985397e-16	2.3480037345406275e-16	4.178701897414238e-17	-9.122380831210146e-17	-1.7440546023960404e-16	-2.101061892897561e-16	-3.180585063012047e-16	-3.810681200594008e-16	-3.395167650276069e-16	-3.0035683797284524e-16	-4.025506997226441e-16	-5.31399498348755e-16	-4.3175614814984955e-16	-1.9447654533765255e-16	-1.3724773928951731e-17	-1.7455558409569192e-16	-1.661424126642942e-16	2.8568157639608986e-17	4.467089733988058e-16	5.831347761348868e-16	2.8231703401533155e-16
190	3.7923501266785755e-15	3.707929801328723e-15	3.702663516304696e-15	3.9579998683203156e-15	4.104357905789028e-15	4.096915200035537e-15	3.62448572628044e-15	3.176724838669735e-15	2.760813822973775e-15	2.6020412276975897e-15	2.445802636782078e-15	2.3206530286895105e-15	2.0210932358684452e-15	1.7270111316156678e-15	1.6911978174080162e-15	1.9276396328896152e-15	2.2079711444473774e-15	2.3836369711544853e-15	2.313022480281809e-15	2.3158474416934568e-15	2.3545601637570058e-15	2.5113826499106928e-15	2.269353202633415e-15	1.9657165095243016e-15	1.7964719705733376e-15	1.6010013402406745e-15	1.372067799426032e-15	8.249536085189445e-16	3.2568888883217483e-16	-7.269195633512169e-17	-2.1120089427731905e-16	-2.1474858066383286e-16	-4.726413615935673e-17	1.5480830024989995e-16	4.1354070759556387e-16	4.242592175649197e-16	2.8372874757545085e-16	-8.841332828425032e-17	-4.091541728456187e-16	-6.744854873451591e-16	-8.656239495889548e-16	-1.0752779861275954e-15	-1.4477633530679783e-15	-1.1108205645744494e-15	-8.651189063195909e-16	-3.420037579727376e-16	1.5716049718063472e-17	3.3967685535177394e-16	5.784123200243266e-16
191	1.2586052338237293e-15	1.2299031795953372e-15	1.283410435394182e-15	1.4086835159884382e-15	1.6467451358446902e-15	2.0469643738631004e-15	2.259995526485516e-15	2.2185649137236532e-15	1.7448507555403644e-15	1.2659993770808835e-15	9.305390917857773e-16	9.30159118396004e-16	9.14218844453866e-16	8.477753325089311e-16	7.595962679055491e-16	8.104386703520183e-16	8.908984195963332e-16	1.13773358575359e-15	1.167398332447723e-15	1.1724565367817735e-15	1.0622167817932728e-15	1.030129842577697e-15	8.047561158670536e-16	7.498572121749667e-16	8.180154039358153e-16	8.431548468284862e-16	7.543209858375819e-16	4.628984803110345e-16	1.9545974150724478e-16	1.0695466657115434e-17	-5.122276956867432e-17	-5.727291019661712e-17	-4.168545558491429e-17	-5.0070680350098793e-17	-1.1496484639519728e-16	-2.3351499694206453e-16	-2.857802192784949e-16	-2.520264269951206e-16	-1.2013389801200867e-16	-6.928655921370214e-17	-9.29143176905822e-17	-1.4264346628868636e-16	-2.8676559248509953e-16	4.1195045681665063e-17	1.4565237515106524e-16	3.305385832328201e-16	3.6295613989474386e-16	3.7411227367945085e-16	3.3868900794253753e-16
192	4.499138491044162e-16	6.122607386468694e-16	6.513736735745598e-16	4.487119523023308e-16	1.196682810794154e-16	-1.2968158930704346e-16	-1.2981231573219053e-16	-2.0711935696085099e-16	-2.4611891054047695e-16	-5.263584480899385e-16	-5.715347016905949e-16	-3.999423782551396e-16	-1.9893235663936772e-16	-2.2132041987891987e-16	-2.463575670747585e-16	-1.4209867857696543e-16	2.4302234217201257e-16	4.641966370184946e-16	4.0036325053769313e-16	1.0077025202253568e-16	4.340118087796304e-17	1.2571522827630966e-16	4.96885247724946e-16	5.970450731273308e-16	5.6113232804723595e-16	6.336000260958473e-16	8.210442936809223e-16	1.0455708039302255e-15	1.0178143964645446e-15	9.772013146618194e-16	9.045551620102806e-16	8.534643031425702e-16	7.146805446325929e-16	5.716186665844747e-16	5.047746123311671e-16	4.769186107961359e-16	3.9968389649611164e-16	1.6312522218307925e-16	-3.46307823691413e-17	-4.0225482792466627e-17	1.3241469259807056e-16	2.0630651381990016e-16	3.6839274057329624e-16	7.961549162679882e-17	1.5572446249395906e-16	1.1521448483627592e-16	1.8086551621522493e-16	1.1569119538763897e-16	-9.71109979320372e-17
193	-4.958589506447251e-17	-3.622472388404368e-17	-4.595459530849865e-17	-1.2692600405823892e-16	-3.28705764278897e-16	-5.737132194015191e-16	-8.042164309113277e-16	-7.803976591097799e-16	-6.5076377961407e-16	-5.097638952546981e-16	-4.816870685041129e-16	-5.674050267842775e-16	-5.712164943370403e-16	-5.119462942748634e-16	-4.666089417033342e-16	-4.2956331297205956e-16	-4.0715963255586014e-16	-3.9298201305558474e-16	-4.0583220673661933e-16	-4.3806233684802163e-16	-4.967095720655088e-16	-3.5174326412410015e-16	-2.8302062064662524e-16	-1.115743894155598e-16	-3.730991537771957e-17	-5.399315263926681e-17	-1.2360813172630997e-17	1.615835761892514e-17	1.2238396867380477e-16	3.9050221050635545e-17	-1.3265396509875868e-16	-3.1018663947133923e-16	-3.714444411779307e-16	-2.97218814746312e-16	-2.3259185488503285e-16	-2.864012842413122e-16	-4.314030794891518e-16	-4.986043786085877e-16	-4.61186192190535e-16	-3.066077574200134e-16	-2.3680788436989393e-16	-2.486081245718936e-16	-4.222599475468855e-16	-2.2206057387811663e-16	-6.352875450572008e-17	2.6145300825305046e-16	3.40593246933558e-16	2.366824163277489e-16	2.479812439301502e-16
194	1.86809424143651e-15	1.797922709601561e-15	1.4803478576082113e-15	1.6040244892913138e-15	1.8843677347711754e-15	2.1644386036703335e-15	1.935308624623751e-15	1.4643517068612038e-15	8.658941170389767e-16	4.9683242057641365e-16	3.9724104258257765e-16	4.1836984730187217e-16	2.632023716380139e-16	-9.593766463596438e-18	-2.467146800398341e-16	-1.3927789780707446e-16	-6.42890358609353e-17	-1.3637125188948115e-16	-6.740404435374603e-16	-1.1000528575934892e-15	-1.14935585575749e-15	-6.86951555923024e-16	-3.9782141476622114e-16	-1.9704594209405468e-16	-3.666937072151643e-17	-1.157646474392794e-16	-2.3889525063532566e-16	-3.814002478107383e-16	-1.3179992665025713e-16	2.4623340369782497e-16	4.96042263919271e-16	3.848266528577091e-16	3.0978191460967653e-17	-3.659528866747709e-16	-8.245704345961679e-16	-1.2908894538340784e-15	-1.6291082562052336e-15	-1.7138585194061633e-15	-1.6239372460129706e-15	-1.4662041025337002e-15	-1.1750586979760703e-15	-7.168010168233316e-16	-5.931748308085914e-16	-3.6789800383200435e-16	-6.703574037221787e-16	-6.618531604976298e-16	-3.9848460273635513e-16	4.2753665053084667e-17	3.116026143495723e-16
195	8.617249602608424e-16	7.887694373885078e-16	6.911415793447323e-16	8.761082304506597e-16	1.0050495157860844e-15	1.02056379828931e-15	7.300579501347891e-16	4.901115643770846e-16	3.0519545696992707e-16	1.815231017044944e-16	1.5654164077839388e-16	1.127639605005962e-16	1.6033877824710936e-16	2.0304790319638644e-16	3.896854820227651e-17	-1.9360758078608096e-16	-4.1603963148233144e-16	-5.869531117374455e-16	-6.973332383238721e-16	-6.413016682914143e-16	-4.513441128840742e-16	-4.788392995814702e-17	9.493777774244066e-17	1.8310971839493396e-16	2.6795076125670286e-16	3.030969053078157e-16	3.3692075762432904e-16	2.8966374518744743e-16	4.3736978061063917e-16	7.348172648008464e-16	1.0299145777255152e-15	1.0800213887276442e-15	7.221459459420742e-16	3.283389951049299e-16	-5.321389120783463e-17	-3.1074419428954145e-16	-5.56869076719301e-16	-8.134610208722006e-16	-1.0249123326017198e-15	-9.903289517310289e-16	-7.464609494936008e-16	-3.234320327836898e-16	-1.676345933020951e-16	9.11781145664431e-17	6.155981508788569e-17	2.6354562207507333e-16	4.728175129630221e-16	6.917828531758799e-16	8.351540559020568e-16
196	5.380630523301769e-16	5.923388269683641e-16	5.385472789445377e-16	6.251865937958114e-16	5.525221067697365e-16	4.544674602876754e-16	1.364903330920815e-16	-1.6900352105961554e-16	-5.736441724013998e-16	-8.793053761200286e-16	-8.908618174869971e-16	-5.942984717925485e-16	-2.641652635662292e-16	-2.1000655352185905e-16	-5.346930570396096e-16	-7.714440290048829e-16	-7.267852473289733e-16	-4.0845156828934386e-16	-3.7059453973938737e-16	-5.155396006493018e-16	-5.207951958464676e-16	3.69183600321284e-17	5.154619717033268e-16	7.665753176768135e-16	6.162694768323878e-16	2.7834535320786286e-16	2.1012373202217622e-16	3.700984717688391e-16	7.851372573598534e-16	1.1929144388233107e-15	1.470660610643501e-15	1.4615750765915039e-15	1.0484383785052806e-15	5.1064309571287485e-16	-1.2366112760901708e-17	-2.5679689183653447e-16	-3.422101213981439e-16	-4.213675462775269e-16	-6.177589336139768e-16	-7.87071518754063e-16	-7.787276870713446e-16	-4.4268751730935283e-16	-2.0369364684668356e-16	2.8690540146921444e-16	3.8100048178689355e-16	6.5742823643305e-16	8.528909967553601e-16	1.0329713069915295e-15	1.1068624995049698e-15
197	-1.1209806587145452e-15	-1.0816583633876584e-15	-1.1269017507673586e-15	-1.1389097036335936e-15	-1.1769330865728847e-15	-1.1249125397025276e-15	-8.908546904695563e-16	-5.391160404493019e-16	-2.331172038380585e-16	-2.229481070583538e-16	-3.1845435453188514e-16	-4.690765002483442e-16	-4.363437474887833e-16	-3.048447204308517e-16	-3.047165726868196e-16	-3.8111296653657103e-16	-3.8850610315746063e-16	-3.3030881284707903e-16	-1.7425774799151468e-16	-3.7864980606426397e-17	1.2782548261811612e-16	2.2845885024404544e-16	3.319437211398948e-16	2.4485767065595665e-16	9.459411190985598e-17	-1.6038665466531293e-17	1.1075453896614414e-17	2.3820490798316385e-16	4.496295011964307e-16	7.459282038255873e-16	9.47211148922184e-16	1.0394405373896229e-15	9.030335175484155e-16	7.103598563099116e-16	4.804247908190288e-16	3.792786842121612e-16	4.2508381578845375e-16	5.874248766135056e-16	8.076141437458908e-16	1.056722572824012e-15	1.2567170280889746e-15	1.4334261927351093e-15	1.5223290413274535e-15	1.5144422537446012e-15	1.448128569266242e-15	1.2965644554023485e-15	1.0886339040866505e-15	9.108362076301152e-16	6.70216259305604e-16
198	-6.816478764342452e-16	-5.575243392088967e-16	-8.157545200828528e-16	-1.2100959159474425e-15	-1.626169694592231e-15	-1.7187153176719497e-15	-1.5691369014102213e-15	-1.3480942184279387e-15	-1.3321411656145183e-15	-1.4610479192093564e-15	-1.476178858793667e-15	-1.306946454839527e-15	-9.599169192020074e-16	-7.190194541340941e-16	-7.648510311147975e-16	-8.843984673509897e-16	-9.228620359900964e-16	-7.815850795254958e-16	-6.901939302513055e-16	-5.410062992240458e-16	-1.834623716635567e-16	3.832392238627225e-16	7.738910280390369e-16	8.644189704543913e-16	6.898186136713888e-16	4.220624709180883e-16	3.083174972848923e-16	3.1765989567030185e-16	5.876150961663422e-16	1.0277161887223334e-15	1.461813614613823e-15	1.5411015771599103e-15	1.0948221058738687e-15	5.350756296511031e-16	8.785459425124507e-17	4.571707815144057e-17	2.0023371680159952e-16	3.638828956671176e-16	3.994816653112874e-16	4.511480896966934e-16	5.202341356625746e-16	7.141944145998512e-16	8.845122796661935e-16	1.155496242517392e-15	1.3386012553863514e-15	1.5030077435173866e-15	1.4430333692782282e-15	1.2642765712299956e-15	1.0919935212460953e-15
199	-1.702270286332069e-15	-1.6293572253077031e-15	-1.7356730307673827e-15	-1.9955659031411875e-15	-2.243632655095103e-15	-2.0206413686109167e-15	-1.5525354517261876e-15	-1.1440547705427391e-15	-1.2542515890696773e-15	-1.652995032892521e-15	-1.863898712957955e-15	-1.7105995851567943e-15	-1.3585768497674237e-15	-1.107663987240055e-15	-1.2081899329415036e-15	-1.3777673645361675e-15	-1.4338985887092784e-15	-1.1782690063738404e-15	-8.826828555031875e-16	-5.6775422985201e-16	-4.089607388826992e-16	-2.263807498576182e-16	-3.5831262355237207e-16	-3.933141037425368e-16	-3.177282974087284e-16	-2.8898447624299235e-16	-2.5527542894631135e-16	-1.6139089586828695e-16	8.476963530500177e-17	4.3963650230923166e-16	6.240102038398219e-16	5.293156017425606e-16	2.7102535671602144e-16	1.258249698236491e-16	-8.096561203340466e-18	-2.2256344278388445e-16	-4.854740168570916e-16	-5.921225764545763e-16	-3.5613580766368033e-16	8.383325248179925e-17	3.9427491751726964e-16	6.136992705954127e-16	5.285077731037257e-16	1.077344092676775e-15	1.3805845642350832e-15	1.6667507647226316e-15	1.4619822622582468e-15	1.1980598691517085e-15	1.027958949060355e-15
200	5.674510611878248e-16	7.1769442297058425e-16	7.955318355233336e-16	9.375125943683889e-16	8.744536547283311e-16	8.386943482579943e-16	6.470646882171611e-16	4.669324811671312e-16	1.1205836539500964e-16	-2.0914113293815112e-16	-2.0965489380736931e-16	2.0267551871777005e-17	1.765512098084366e-16	7.258415648836307e-17	-2.2779541444375047e-16	-3.5424723896207603e-16	-2.8111565356316743e-16	-2.2883943862586134e-16	-4.141511001530777e-16	-5.853982321803061e-16	-5.55084337379621e-16	-4.6151045977223354e-17	2.3051977709520277e-16	4.1677781397841836e-16	4.705966589598541e-16	3.6302697408719017e-16	3.016887258908427e-16	3.349885944562433e-16	6.432063350157818e-16	1.1105478845615583e-15	1.500146888005702e-15	1.546579305424695e-15	1.155124728134611e-15	5.770748856978297e-16	-7.474317686032032e-18	-4.416873649723666e-16	-7.340926960356643e-16	-9.807067792519249e-16	-1.1703704400347302e-15	-1.2898975427656568e-15	-1.3246246829665775e-15	-1.1937812738383012e-15	-1.2363115905314083e-15	-7.905915586351013e-16	-6.547724886479897e-16	-3.734590420887297e-16	-2.318229576702538e-16	-4.269457285578878e-19	2.3659000815339255e-16
201	1.157537880117503e-15	1.2995452045836257e-15	1.584620458528489e-15	1.9892825141431296e-15	2.1802038336604687e-15	2.0589544353618805e-15	1.6879663646323707e-15	1.1863740027913785e-15	8.926972135125832e-16	7.216235698974241e-16	7.467116388647928e-16	7.322025423631671e-16	5.198602067288598e-16	2.296894047559024e-16	1.4045950913880608e-17	1.6686490199702568e-18	8.809243908923947e-17	2.0914984764519242e-16	2.1210708780390466e-16	1.4460342095449633e-16	1.3383913530399096e-16	1.209475811443382e-16	4.733506470480372e-16	9.02019107797968e-16	1.332814805437126e-15	1.4384620273677472e-15	1.3053633082747566e-15	1.2504861736722613e-15	1.4168627868588569e-15	1.771600415363049e-15	1.946548533185478e-15	1.793989414402798e-15	1.3487313376201823e-15	8.159405040853514e-16	4.2694259034565303e-16	3.1362656213040157e-16	4.0252661975991923e-16	4.0906367993219165e-16	2.0838301081390788e-16	-7.625109746329992e-17	-1.0396385472579903e-16	3.9101022970611617e-17	1.7061419222451817e-16	-6.815361584295184e-17	-2.694114816535311e-16	-3.483005010370239e-16	-1.8518776190801454e-16	-1.0243924480339808e-17	-6.929127148402505e-18
202	1.5180454606737086e-15	1.7199200014467531e-15	1.81705853993831e-15	1.936746664047249e-15	1.9908734724500096e-15	2.0141081183518888e-15	1.9795395191047942e-15	1.823747911194819e-15	1.5827928038455588e-15	1.3195308289029477e-15	1.1280990252941626e-15	1.0508371436576885e-15	8.790376965460156e-16	6.091811581203673e-16	3.9913047818322454e-16	4.3221244046379295e-16	5.458365713376749e-16	6.940889278265218e-16	6.122848529041284e-16	4.896642105797996e-16	5.497145895627324e-16	6.891152879768505e-16	8.4460947721473895e-16	7.679479031402881e-16	6.382840590077799e-16	4.982076181277594e-16	5.3274825343761675e-16	6.716684377064365e-16	9.50105443182755e-16	1.1328930364527812e-15	1.1134994320108914e-15	8.516763578898728e-16	6.078684710917741e-16	4.509153432204094e-16	4.2973378079046155e-16	3.7313024977034924e-16	2.35375045829858e-16	8.047650975293155e-17	-5.139592839577308e-18	-7.463894262604382e-17	-7.652033636262065e-17	-7.615489752582045e-17	-1.0839162711346065e-16	-4.7623181009225475e-17	-1.1456112609243078e-16	-2.0538879084166744e-16	-2.5478523866032117e-16	-1.9937893652861844e-16	-1.234724602412669e-16
203	-1.0288854076383787e-15	-9.232745023200674e-16	-8.668190640287522e-16	-1.0934253432835479e-15	-1.3424512748834374e-15	-1.3933057365053643e-15	-1.2162700402861168e-15	-1.106373710024624e-15	-1.0833911057189836e-15	-1.1376670927460003e-15	-9.818367854101682e-16	-6.315257601921601e-16	-3.9448656046005274e-16	-3.6970139329332316e-16	-5.227034553144716e-16	-7.098032118482129e-16	-9.286758441299812e-16	-1.0135857639991023e-15	-1.0477165982481874e-15	-9.310374681028086e-16	-6.387266517517223e-16	-3.0629813702660177e-16	1.0273332072062905e-17	1.9463392273194858e-16	2.774984309272664e-16	3.7436315801343654e-16	4.28605386295136e-16	4.836114641152052e-16	4.0443955512922646e-16	3.3614037258259823e-16	3.432075273561601e-16	4.6438350407584e-16	6.281045489169268e-16	6.143761914582813e-16	6.135311647887507e-16	7.467947975979846e-16	9.494849309604868e-16	1.0427227978269063e-15	9.443441252051268e-16	7.442771530197689e-16	6.864266292375605e-16	7.185202255961509e-16	7.727081376516447e-16	7.053475772935701e-16	7.334962074845638e-16	7.101282117078744e-16	6.014042504302098e-16	2.424491488304053e-16	-1.9322089535612063e-16
204	4.306500586585026e-16	4.905411340002638e-16	5.893672412436052e-16	6.002488912100136e-16	3.881473481468464e-16	1.252750503261962e-16	-1.7968753883772882e-16	-3.809195608374612e-16	-5.249987580762549e-16	-5.373678232014605e-16	-3.553150892456029e-16	-1.8202826100571898e-16	-1.0113809354015735e-16	-2.2086754300153937e-16	-3.701031567554971e-16	-3.409989497959499e-16	-1.6636044830985488e-16	-4.635781830740525e-17	-8.224979611117731e-17	-1.5146264395980347e-16	-1.487296262093535e-16	2.7802846587685015e-17	7.915375206614862e-17	1.637004122317938e-16	2.401041023171262e-16	3.6160546597959446e-16	5.864631084842668e-16	7.850450950250956e-16	1.1361322602847937e-15	1.3476801772056693e-15	1.3575456239400245e-15	1.0614592688015947e-15	6.04319341252503e-16	3.0045167218123026e-16	1.8983610015516182e-16	1.7079577808079742e-16	3.9407563855116953e-19	-2.882367946818833e-16	-5.657084603998292e-16	-6.031367990498402e-16	-4.565277207114832e-16	-1.833905499640047e-16	-2.6041785328792984e-17	2.5567404426215895e-16	3.5922350590872157e-16	4.968771774546834e-16	5.380678109381008e-16	5.516875390079737e-16	7.465315337907819e-16
205	6.682721869834412e-16	7.778040847846879e-16	8.591640220415248e-16	8.747027672699062e-16	7.069884660517315e-16	4.911630237186772e-16	2.4847699548671805e-16	1.22745620925722e-16	5.512229605636737e-17	5.608474892351677e-17	7.324486482604442e-17	1.0494979880310497e-16	-5.919119533057204e-17	-2.7454440746829614e-16	-2.7147556927082006e-16	2.1071210509990253e-17	2.6074533978800605e-16	2.8633280945909237e-16	-3.294223314456058e-17	-2.8167457166072646e-16	-2.5533045569610005e-16	9.25233248569778e-17	2.740280527222984e-16	3.990074225226823e-16	4.75779587471781e-16	4.93360970761568e-16	5.51326119799321e-16	6.088991260195501e-16	7.7626373832478665e-16	9.102748364340746e-16	9.65809182422476e-16	8.048878718483978e-16	5.88974142709452e-16	3.0049838716966834e-16	1.295890827029182e-16	-8.006576707176634e-17	-3.1000729614745117e-16	-5.484244501231558e-16	-6.073765858638182e-16	-4.892961442366241e-16	-2.238382171414562e-16	1.8530180519633727e-18	-6.598191290467964e-17	4.3668988898703035e-17	-5.384852604577162e-17	-4.687222420144874e-17	-7.989633319415417e-17	3.8960992797376904e-17	2.866704291212125e-16
206	8.589571467505546e-17	-1.940530192290278e-17	5.184773196587024e-18	9.810515779243875e-17	8.461369801813706e-17	-1.2302020867996257e-16	-3.610923432493332e-16	-4.153278658158612e-16	-2.174221870871713e-16	-1.4270386902295172e-16	-1.9062717514970728e-16	-4.4269289776902984e-16	-4.752343165979514e-16	-3.8002634415505133e-16	-2.956733507270134e-16	-3.384985269531312e-16	-3.7333607318826145e-16	-3.2320890543706486e-16	-1.9509767566938179e-16	-1.814325498292291e-16	-2.8438709802509476e-16	-3.188129893238633e-16	-1.0803264749016287e-16	2.309201105658598e-16	4.550870920508411e-16	4.972782586425704e-16	4.945104646079987e-16	5.140372957965532e-16	6.362070587829357e-16	6.155603904711046e-16	4.863460029481767e-16	3.5162483763480336e-16	2.683274623284149e-16	2.999493943988856e-16	2.5302207747269165e-16	1.3076229482474275e-16	-5.299865242790818e-17	-1.6056603084100985e-16	-2.4549443243972345e-16	-2.5340079817038917e-16	-3.152704655749921e-16	-3.403622365478196e-16	-1.615814796321002e-16	1.0336085845992619e-16	4.583834027426166e-16	6.43532253910535e-16	6.173421647190288e-16	4.667040819315123e-16	5.414911014522424e-16
207	-8.666241971350664e-17	-3.519936401939298e-17	6.056041907706353e-17	-7.368362253592594e-17	-4.477595753437024e-16	-8.340121475059816e-16	-9.321117277138955e-16	-8.215584725052345e-16	-6.637146383488486e-16	-7.31840986426356e-16	-7.621175590370262e-16	-7.704548879035051e-16	-5.365927843037954e-16	-3.939242286027437e-16	-4.026457030349955e-16	-4.324244725009616e-16	-2.630990697426408e-16	-9.755350830262629e-17	2.027916892187753e-17	-8.948786153464107e-17	-2.328116667644445e-16	-3.302111467634547e-16	-1.4733016950364481e-16	6.75490232802816e-17	1.7210471337757173e-16	2.0011487278124027e-16	1.9706126869249506e-16	2.065346755518785e-16	2.072996524519327e-16	1.2812424333643925e-16	-2.938926444534116e-17	-1.5372466055139078e-16	-2.917734605432011e-16	-3.070294011863167e-16	-3.602252306391989e-16	-3.625462278745477e-16	-3.5448432203483126e-16	-2.8454528662272033e-16	-2.703819102657593e-16	-2.1178946577751798e-16	-1.7695430276738944e-16	-1.4886527454401077e-16	5.346552224761558e-18	-1.5314887374253645e-16	-6.892945070439005e-17	4.9913545029217186e-17	2.32931580389259e-16	2.8416855135089803e-16	3.481614906520555e-16
[truncated: 152 more columns]
