# Supplementary material for: Neural dynamics of phoneme sequences reveal position-invariant code for content and order
Source: Nat Commun. 2022 Nov 3;13:6606. doi: 10.1038/s41467-022-34326-1 (PMC9633780; doi:10.1038/s41467-022-34326-1)
Supplement: Supplementary file 4 — Source Data [file 41467_2022_34326_MOESM4_ESM.zip › source_files-sept/sup_fig18-fig45/supp_fig42-secondary_stress_coefs-.csv]

	t0	t1	t2	t3	t4	t5	t6	t7	t8	t9	t10	t11	t12	t13	t14	t15	t16	t17	t18	t19	t20	t21	t22	t23	t24	t25	t26	t27	t28	t29	t30	t31	t32	t33	t34	t35	t36	t37	t38	t39	t40	t41	t42	t43	t44	t45	t46	t47	t48
0	2.966004225549449e-17	-3.598269964347653e-17	-9.305996747638273e-17	-1.0416092629594248e-16	-8.039479950340227e-17	-6.04057577075618e-17	-5.706329210191581e-17	-5.750219085585113e-17	-4.874713598802106e-17	-3.109383616062636e-17	-1.1326229768066161e-17	6.199610623482602e-18	1.9406854976509078e-17	2.4392423639836926e-17	2.992872411809356e-17	5.2913793728586254e-17	9.673981653503692e-17	1.381798876389149e-16	1.5839293409713623e-16	1.5719386903543368e-16	1.5317984251429175e-16	1.502161879770946e-16	1.430451732331755e-16	1.325543565354899e-16	1.3309258800757836e-16	1.3630524832719916e-16	1.0885960296286627e-16	3.059325768238122e-17	-6.852353607056323e-17	-1.2976548496334855e-16	-1.3197214322332376e-16	-1.0701530170894186e-16	-9.805906837994476e-17	-1.1258827366032709e-16	-1.287899095990178e-16	-1.3212997340949169e-16	-1.2357484120315566e-16	-1.1032155660551258e-16	-8.827910275383012e-17	-5.981609476775503e-17	-3.057367418835343e-17	-3.921151371989355e-18	2.3505324427943506e-17	4.940861463444095e-17	6.97121652409197e-17	7.112827763078273e-17	5.5304843161302686e-17	4.250298975314832e-17	3.872845547247862e-17
1	-2.66484019977191e-16	-3.0237596262844868e-16	-3.7022293335124974e-16	-4.325723981260545e-16	-4.578856803351122e-16	-4.455896852017053e-16	-4.243331305814214e-16	-4.19903242163833e-16	-4.2720730716825227e-16	-4.148954140607533e-16	-3.631516132955411e-16	-2.9427510481928263e-16	-2.534128593967731e-16	-2.5514713595838597e-16	-2.6744485843404033e-16	-2.436924475372797e-16	-1.8565267165332528e-16	-1.3613692229897725e-16	-1.3226914460945068e-16	-1.6529445578291768e-16	-1.9635682162902935e-16	-1.982388084524514e-16	-1.7445447314256555e-16	-1.4385144863123884e-16	-1.2662090731062458e-16	-1.4408365432621282e-16	-2.0178457521891217e-16	-2.770517588118103e-16	-3.3325982754909313e-16	-3.5139547113230163e-16	-3.436967059996608e-16	-3.335069259011735e-16	-3.245218825006929e-16	-3.1632784994225637e-16	-3.19842793630583e-16	-3.4509810799555115e-16	-3.7761507688531826e-16	-3.863611587523392e-16	-3.6432009845627144e-16	-3.344449417512183e-16	-3.1579184993475456e-16	-2.9515444408709684e-16	-2.5323166867137997e-16	-2.0172456697057037e-16	-1.770256171729917e-16	-1.9377356343580973e-16	-2.2912146599689437e-16	-2.4321696228592074e-16	-2.311139863171559e-16
2	2.1376205537621264e-16	2.1010592758280103e-16	1.2177661158785475e-16	6.975403493458181e-18	-4.6106197390956514e-17	-2.038755066999674e-17	2.0994025640461035e-17	1.7473302628701132e-17	-1.2211104159768211e-17	-8.136227755503844e-18	3.496512749726989e-17	6.102773972352668e-17	3.171023054643276e-17	-1.795086928103374e-17	-3.2921908200204503e-17	1.0477011498353429e-17	7.820663730267613e-17	1.3804646534577772e-16	1.7497928105482863e-16	1.8085938208051277e-16	1.4889497537590598e-16	1.0084718806027409e-16	7.944048463111194e-17	1.0741103969846899e-16	1.4976134427988645e-16	1.5626170737872833e-16	1.1779500080054793e-16	7.659605679487612e-17	6.495042354651551e-17	6.32169230818658e-17	3.70613643988339e-17	-1.3515493267868106e-18	-6.995538752142905e-18	2.583610910328583e-17	4.554498507922518e-17	1.4520998206830975e-17	-2.0392716450403532e-17	7.063337085492078e-18	6.859323695164866e-17	5.4290326876187334e-17	-7.846865817679497e-17	-2.1958703443819106e-16	-2.254627490685221e-16	-1.0018266489149169e-16	9.88696685611571e-18	-7.629711331315227e-18	-1.0120205479523658e-16	-1.3986389282613468e-16	-8.010960802055599e-17
3	-1.8328154142413152e-16	-1.803905397361092e-16	-2.0767603325061245e-16	-2.6055519863777804e-16	-3.080014957559298e-16	-3.250982854475009e-16	-3.184720447395998e-16	-3.12035789423151e-16	-3.090257190281007e-16	-2.8640661367422727e-16	-2.392830935404787e-16	-1.9455982067097832e-16	-1.8453473686409646e-16	-1.9993689807546973e-16	-2.092376612145786e-16	-1.921015183965871e-16	-1.6677829960612222e-16	-1.4757681358762056e-16	-1.3302101371516936e-16	-1.1691216193678234e-16	-1.1080556642078135e-16	-1.2336786470235083e-16	-1.378035175553184e-16	-1.3117450048668685e-16	-1.1104205015202718e-16	-1.1258136015940478e-16	-1.4637347874731868e-16	-1.8244483711685635e-16	-1.9547600955620263e-16	-2.0068448236292328e-16	-2.276233752188769e-16	-2.6755101698660054e-16	-2.76243690157806e-16	-2.449112616365029e-16	-2.1788161186462373e-16	-2.3423695524158184e-16	-2.639702744035312e-16	-2.5276767091898804e-16	-2.0806451359090132e-16	-1.9780339630605092e-16	-2.580303910186021e-16	-3.3207717757047696e-16	-3.373743892590718e-16	-2.7444895492796304e-16	-2.2016590078532909e-16	-2.3314306266690287e-16	-2.8534375921986245e-16	-3.014357689371875e-16	-2.5513580188181074e-16
4	-1.7689471665336962e-16	-1.908517655055931e-16	-2.349207874144511e-16	-2.788238518263048e-16	-3.0167543242585678e-16	-3.015737727903269e-16	-2.926468344948606e-16	-2.875636775685342e-16	-2.853141281807698e-16	-2.6741942044269293e-16	-2.3899610308749464e-16	-2.274143398480971e-16	-2.5105673308609824e-16	-2.8483265483419865e-16	-2.882528765157174e-16	-2.531280643069447e-16	-2.1339349680519702e-16	-1.9347286682264726e-16	-1.865707266726845e-16	-1.7202421117678236e-16	-1.5797418799785036e-16	-1.649784999583771e-16	-1.909651115417175e-16	-2.1661586833626939e-16	-2.2818078821245154e-16	-2.404196947339689e-16	-2.567630874430738e-16	-2.6025096762964437e-16	-2.369396940611947e-16	-2.1007826289608252e-16	-2.1601038163268048e-16	-2.498295485301108e-16	-2.7545262048169803e-16	-2.749395783628797e-16	-2.7118688660862277e-16	-2.8702797838862777e-16	-3.032402456144892e-16	-2.919990142190752e-16	-2.7104560533048784e-16	-2.910088941660848e-16	-3.5814798225651836e-16	-4.082648751346897e-16	-3.819884805845875e-16	-3.1288995248481857e-16	-2.879697259755693e-16	-3.5271597347065225e-16	-4.492017446927115e-16	-4.846597111601156e-16	-4.3468406565481283e-16
5	6.340524387258323e-17	3.5433980696458874e-17	-2.8156480998137306e-17	-8.656996788969442e-17	-1.0078178552603594e-16	-7.373376964474505e-17	-4.107117031544381e-17	-3.3708281396330874e-17	-4.355880122031816e-17	-3.1426014437798015e-17	1.3657925876509788e-17	5.739196899119673e-17	4.961254149896524e-17	-1.0098503603586683e-17	-7.273524591318386e-17	-7.642733528771174e-17	-2.4368942941501075e-17	3.746850880828116e-17	7.023495594135496e-17	7.764172207750198e-17	8.012153939152331e-17	9.157929082494246e-17	1.0859629522168094e-16	1.2228242680928512e-16	1.1144596845490577e-16	6.83787036722748e-17	7.587396047159637e-18	-3.3213420593300865e-17	-3.373288011622856e-17	-1.625555737509078e-17	-1.6787765671655976e-17	-3.781065669726867e-17	-5.174595152487256e-17	-5.1049999654572125e-17	-6.334980990839427e-17	-1.0495636146476684e-16	-1.4340143355815109e-16	-1.383102980944762e-16	-1.0238691159642929e-16	-8.897288055371494e-17	-1.256484392061269e-16	-1.7573662384916003e-16	-1.8710172976225424e-16	-1.5561182603746196e-16	-1.2596413644395908e-16	-1.4159249537021412e-16	-1.9262204211345738e-16	-2.334574465976637e-16	-2.24604337165933e-16
6	-7.994061295886139e-17	-1.1148583524766936e-16	-1.4355860885443827e-16	-1.526193040688068e-16	-1.5269128132911805e-16	-1.661228213907539e-16	-1.9207434164932338e-16	-2.0411776885613646e-16	-2.0199685242433483e-16	-2.0048631413217082e-16	-2.1505822474047422e-16	-2.2971504312074027e-16	-2.2080597534654195e-16	-1.9076450789211857e-16	-1.6710545337766246e-16	-1.6139226038546826e-16	-1.5166827718820753e-16	-1.0937390041302194e-16	-4.896903717942265e-17	-1.2983278951845912e-17	-2.4289961762187526e-17	-5.969485208596499e-17	-7.625381480148562e-17	-7.64304420002931e-17	-8.386421006408684e-17	-1.144504550873995e-16	-1.4175689170229611e-16	-1.3481403895596717e-16	-1.0293332861887213e-16	-8.121642535735358e-17	-8.651739344219876e-17	-9.608893309498212e-17	-8.598439455063128e-17	-6.635184807640885e-17	-6.780999748889423e-17	-9.759681111398484e-17	-1.222394970766872e-16	-1.0937624828408303e-16	-6.797617060459421e-17	-3.662202217141884e-17	-3.995537608132743e-17	-6.596625130043703e-17	-8.904906568515101e-17	-1.0386917181135509e-16	-1.2177472876469682e-16	-1.429207264759913e-16	-1.5565277071066213e-16	-1.4133953600954184e-16	-1.0598496251026228e-16
7	1.6904256190785656e-16	1.3171540231845341e-16	6.853429130231944e-17	2.5215571133063875e-17	2.9263176647739245e-17	6.826488017008546e-17	1.0039132759469968e-16	9.414721386836547e-17	6.838243654390442e-17	6.512182286213482e-17	9.955570958091867e-17	1.4128297316373024e-16	1.4447673864462857e-16	1.0318357410267084e-16	6.661295932960347e-17	7.794292996886084e-17	1.4418739633066175e-16	2.2583153576734653e-16	2.867263441277107e-16	3.111265920224632e-16	3.0656185834515827e-16	2.896037732567588e-16	2.693240983702924e-16	2.5654286016940226e-16	2.637394479521092e-16	2.690915482333579e-16	2.4873110582825953e-16	1.9548521238156382e-16	1.3343941658891973e-16	9.425553005431888e-17	8.311341361654205e-17	8.977972051378935e-17	1.0055444848064599e-16	1.1564530816954663e-16	1.3644672760284488e-16	1.5201210241974972e-16	1.5286385038477749e-16	1.415066626147902e-16	1.3684969510906902e-16	1.4385281871782825e-16	1.4741254793971277e-16	1.3601711422726185e-16	1.1953354439771115e-16	1.0891687744664413e-16	1.1579648687129264e-16	1.223048175591667e-16	1.1423566122392359e-16	9.679827296678183e-17	8.727209044587112e-17
8	2.8933397861646817e-16	2.706908204001416e-16	2.277881459562254e-16	2.142469406372166e-16	2.4368629912397553e-16	2.7597821085611187e-16	2.638171478193009e-16	2.1358621354744426e-16	1.7334179908067727e-16	1.6925728973581404e-16	1.789097696455623e-16	1.788192950916277e-16	1.8303556042363995e-16	2.1962588286280323e-16	2.780146289887993e-16	3.114764258150112e-16	2.987941553121817e-16	2.749242984476117e-16	2.865556610181632e-16	3.1929659438532723e-16	3.1806684490150725e-16	2.706116191747592e-16	2.3003633050240397e-16	2.3835815954687847e-16	2.7369790157709996e-16	2.784282820684075e-16	2.3823706713378255e-16	1.9260164217937028e-16	1.8157985443414074e-16	2.0031696041311092e-16	2.2289756367285944e-16	2.4894612645476486e-16	2.7753739101057854e-16	2.936936320041125e-16	2.7304538057930505e-16	2.2302116068928217e-16	1.820914522814365e-16	1.750982964138121e-16	1.924670584110311e-16	2.0629184526382004e-16	2.0669796187383733e-16	2.000505758876699e-16	1.9245718524682983e-16	1.7579926925075014e-16	1.4591987576492838e-16	1.0858669747168235e-16	7.622905061971729e-17	6.05711335135558e-17	7.629331368359779e-17
9	-3.99058009959234e-17	-7.202707783441551e-17	-1.7101186149714016e-16	-2.7720700256527407e-16	-3.2155636173176806e-16	-2.9490938545637847e-16	-2.57385274025922e-16	-2.540338943481398e-16	-2.749155755293363e-16	-2.53812064902194e-16	-1.838019154261989e-16	-1.25758976687486e-16	-1.3470625434515668e-16	-1.8426650132689397e-16	-1.9917681727546654e-16	-1.4897857235951257e-16	-7.167365583566697e-17	-1.4152722457551055e-17	1.0318826647447558e-17	1.1422440642226817e-17	-2.241201011772473e-18	-1.6456706876104998e-17	1.314234139793709e-18	4.57681248927597e-17	7.558956273053273e-17	3.626413223658482e-17	-5.894081125411161e-17	-1.4005712735746903e-16	-1.6707906863423995e-16	-1.7573705971194553e-16	-2.190082968303363e-16	-2.7751284620054436e-16	-2.803115005531472e-16	-2.0620782030101456e-16	-1.2403557036943707e-16	-1.1595571751863412e-16	-1.6896071281765166e-16	-2.0760285727558792e-16	-1.9885083965102382e-16	-1.9576423421208598e-16	-2.4644827895985796e-16	-3.107057594251366e-16	-3.0041202008144626e-16	-2.1284730608726753e-16	-1.3863003881129988e-16	-1.593408968570039e-16	-2.5154165317661407e-16	-3.000288992439197e-16	-2.5918449093619634e-16
10	1.319499379407861e-18	-6.429941224465397e-17	-1.772248596512131e-16	-2.6151844426316476e-16	-2.739604901426948e-16	-2.494675638041103e-16	-2.466260617121657e-16	-2.6824436802652546e-16	-2.8159547816875723e-16	-2.4685380054065017e-16	-1.8287679598920028e-16	-1.322456517545434e-16	-1.1372960776973375e-16	-1.120024107114502e-16	-1.0250516379519322e-16	-7.489922704546601e-17	-2.8967211306653385e-17	3.1849846237154657e-17	8.573930781336895e-17	9.059903682331521e-17	3.6674907522308904e-17	-2.2208707761248687e-17	-6.166280773353174e-18	8.379758818449645e-17	1.6254113163143662e-16	1.2585163335974653e-16	-1.0327347693461783e-17	-1.3379321399696737e-16	-1.7415837486026685e-16	-1.7058019799391643e-16	-1.9573169216579444e-16	-2.3409153905826563e-16	-2.163570208110003e-16	-1.4218678598503315e-16	-9.817090581962923e-17	-1.4338335360331012e-16	-2.115259021074712e-16	-2.0369796382590783e-16	-1.2608943574804763e-16	-8.610179707716813e-17	-1.3597548934370674e-16	-2.0180592384143286e-16	-1.884407985985956e-16	-1.2354574143944818e-16	-9.618389333741022e-17	-1.3806015251631398e-16	-1.941594265610056e-16	-1.9074265274809072e-16	-1.5205875554442526e-16
11	-1.7921538261852428e-16	-1.7455742213855623e-16	-2.5560526711934773e-16	-3.754616223595845e-16	-4.540197120189332e-16	-4.532104087989219e-16	-4.1611800226952853e-16	-4.0083493511480514e-16	-4.154122373887521e-16	-3.977498406400315e-16	-3.2557797757675994e-16	-2.54992988668558e-16	-2.6216443279278814e-16	-3.4057356571414634e-16	-4.101247476300781e-16	-4.0271543700502424e-16	-3.2944204956859624e-16	-2.454496233031138e-16	-1.9286117357142872e-16	-1.727792327534033e-16	-1.642106801065157e-16	-1.4955546660856453e-16	-1.2168203712098292e-16	-1.0384655616369232e-16	-1.2220959388846949e-16	-1.889996608210877e-16	-2.684644807831607e-16	-3.141191719532566e-16	-3.170149090632854e-16	-3.064131767071012e-16	-3.051784847589793e-16	-2.990743769970948e-16	-2.806665999452663e-16	-2.7751203496855337e-16	-3.157512717243297e-16	-3.6325731417517286e-16	-3.5457138913762915e-16	-2.8280717872445956e-16	-2.363592036004574e-16	-2.9728817605214464e-16	-4.23980759195455e-16	-4.882672807787043e-16	-4.3064246001294716e-16	-3.358781606219461e-16	-3.166901164503616e-16	-3.894371326170402e-16	-4.683580713741366e-16	-4.798872847743502e-16	-4.441854806507509e-16
12	-2.7428680865915083e-16	-2.75463819937332e-16	-3.136184652499032e-16	-3.592301509683884e-16	-3.8381684780350617e-16	-3.819357950344073e-16	-3.752464144287887e-16	-3.836127772421894e-16	-4.075595681742549e-16	-4.1471226824368277e-16	-3.890198745923778e-16	-3.468548979414109e-16	-3.284514919490729e-16	-3.554284675081569e-16	-4.0720566490005217e-16	-4.372589164990864e-16	-4.14849675219387e-16	-3.453806370657151e-16	-2.726809806495393e-16	-2.3516179859167565e-16	-2.36803089247423e-16	-2.4827156261518686e-16	-2.352059190077854e-16	-2.07234380033143e-16	-2.0320600319294696e-16	-2.490054677277717e-16	-3.218600510955169e-16	-3.74445722882578e-16	-3.8155225302344904e-16	-3.603726545744325e-16	-3.413988567882435e-16	-3.3139223868955367e-16	-3.2479782442685574e-16	-3.25904597582733e-16	-3.4540857630229067e-16	-3.789022033872779e-16	-3.9937285471596333e-16	-3.9487680208813395e-16	-3.928315234666454e-16	-4.27596256026731e-16	-4.887229455830452e-16	-5.222954104179556e-16	-4.910290731982078e-16	-4.316866860400181e-16	-4.169213465479405e-16	-4.736207901398377e-16	-5.475407186622994e-16	-5.648576388824138e-16	-5.176679268155577e-16
13	1.4159557041519963e-17	2.860516940040562e-17	8.399320298398275e-18	-4.5797650193764346e-17	-9.672394598768686e-17	-1.0137973599773551e-16	-6.175447288477083e-17	-2.125828155549419e-17	-1.0265133596932596e-17	-1.0937501967408347e-17	1.726830834238452e-17	6.849587694252349e-17	9.796061302428737e-17	7.652744542765402e-17	4.1109066342890787e-17	5.286863169119283e-17	1.2499522321116134e-16	1.9125703859033625e-16	1.8338895907939964e-16	1.0912385442416018e-16	4.721817919621407e-17	5.285003089264332e-17	1.0262048853699365e-16	1.3850987472470653e-16	1.4093741266350025e-16	1.3604669690193099e-16	1.365329287040138e-16	1.133397245704538e-16	4.506077789451008e-17	-3.930177190862121e-17	-8.181493850230329e-17	-6.163588258011021e-17	-1.9816474174423096e-17	-4.399927939309114e-18	-1.6658188156134314e-17	-1.846911949001285e-17	6.923023664234804e-18	3.223704087885553e-17	2.2825797670496216e-17	-1.656164576050043e-17	-4.167627714293481e-17	-2.5176686779627227e-17	1.701856620308087e-17	4.2552893476373123e-17	4.026171850699463e-17	3.231600753248144e-17	3.5693298832210786e-17	5.103854138625073e-17	5.12875079338317e-17
14	3.235722694941127e-16	3.546011708649159e-16	3.6400234723466567e-16	3.162708573074507e-16	2.5285955936064703e-16	2.4964876005613825e-16	3.1733539198958164e-16	3.822419508712977e-16	3.845518801814218e-16	3.524579799133286e-16	3.566235881280624e-16	3.986458821248461e-16	4.0375180183218504e-16	3.2316565314571137e-16	2.1350098415839584e-16	1.792838829632391e-16	2.549003021025665e-16	3.689636351711589e-16	4.335477442413462e-16	4.306416029881551e-16	4.0594814483721693e-16	3.972320828891031e-16	4.006289290447853e-16	4.0044148284224906e-16	3.9728968031142883e-16	4.0475204807328794e-16	4.1614888733131725e-16	4.123957488375758e-16	3.895118180666379e-16	3.66252534861544e-16	3.574578428358388e-16	3.583592184700137e-16	3.503738587885086e-16	3.325616247475827e-16	3.226915049202172e-16	3.374808964740819e-16	3.6437915115947577e-16	3.7185444203141283e-16	3.3757206492656667e-16	2.7369799065473755e-16	2.150374641572157e-16	1.881870827407798e-16	1.8730881313795544e-16	1.9130238119080305e-16	1.9210680828343688e-16	1.916936537041155e-16	1.9047776357369427e-16	1.8048610344968086e-16	1.6883657395779077e-16
15	2.9380852617333347e-16	3.2212688061032496e-16	3.05736045461905e-16	2.3834789321609825e-16	1.6939713579141916e-16	1.4896256841994968e-16	1.6647918661720146e-16	1.786383923930659e-16	1.6158957568294502e-16	1.4687174415917881e-16	1.5861263321559439e-16	1.822549645392473e-16	1.889007845783942e-16	1.8570114929136263e-16	2.0191573861524085e-16	2.4673666406399657e-16	2.921931072555106e-16	3.1706724460681116e-16	3.348748970191314e-16	3.569300006397448e-16	3.628751531657692e-16	3.248867257951647e-16	2.6775287424823083e-16	2.4018039973442935e-16	2.7787460076270975e-16	3.370709283975447e-16	3.5633672095434044e-16	3.212682509280107e-16	2.6585429666403664e-16	2.2261300946151594e-16	1.982573010759855e-16	1.9870758654713052e-16	2.284495153383495e-16	2.694452574939386e-16	2.83469851410702e-16	2.591392209916588e-16	2.400211807303086e-16	2.586022342563916e-16	2.8273650046295236e-16	2.4921044738427744e-16	1.590644225178368e-16	9.321701828556794e-17	1.149297524630279e-16	1.791134580986233e-16	2.0316154473025865e-16	1.5734623812970723e-16	8.629345019294203e-17	5.5327353880139024e-17	7.42425220733925e-17
16	3.632420940889959e-17	6.728250741692501e-17	1.0884272820874635e-16	1.4072033152420819e-16	1.5414013861022857e-16	1.5338412283226958e-16	1.5339174044128824e-16	1.6306012910235987e-16	1.76424038796135e-16	1.7660569737521392e-16	1.6103350110684537e-16	1.4162091307645757e-16	1.3166551719946029e-16	1.3638840912374575e-16	1.3861097150218266e-16	1.2892971691983968e-16	1.0666547294790471e-16	8.244545413694099e-17	6.448753617873995e-17	4.8380648220232635e-17	2.566207163192193e-17	-3.525087255054205e-18	-2.347289284618974e-17	-2.118491378648219e-17	-8.785814672076356e-19	1.4363899938647244e-17	5.179242144342939e-18	-2.2848781002622654e-17	-4.3047557664342955e-17	-3.614971561290539e-17	-7.438900960904017e-18	1.560561149054863e-17	1.389654485670295e-17	-5.3933459005538295e-18	-2.0276008862585003e-17	-1.5674231189962927e-17	-4.453066245191644e-19	1.0915115705939583e-17	1.7319099161680113e-17	2.901654998516415e-17	4.9519247888423426e-17	6.67671722658013e-17	6.057957771633662e-17	4.5093035189903224e-17	3.3839920542412753e-17	3.573149584919495e-17	3.7630835992572005e-17	3.1140575053942864e-17	1.57522033613405e-17
17	-1.2150722777763403e-16	-1.6163517637005191e-16	-2.2896094562423156e-16	-2.6358887741087865e-16	-2.458718716829814e-16	-2.138113638661937e-16	-2.099112830260828e-16	-2.3145799702831604e-16	-2.5024476206214845e-16	-2.479028951720999e-16	-2.413961650754507e-16	-2.4553145499944795e-16	-2.5423408008477267e-16	-2.479749917719667e-16	-2.3328222530006017e-16	-2.0791952143084266e-16	-1.7922351743104482e-16	-1.3832879256850958e-16	-8.361751340576523e-17	-3.765493628541526e-17	-3.0691723717773815e-17	-6.370515705117908e-17	-9.96413751700087e-17	-1.1154414994702452e-16	-1.1002132932153032e-16	-1.2930987190710952e-16	-1.7683398228505252e-16	-2.1674011960602228e-16	-2.2083078772571461e-16	-2.0400176692454169e-16	-2.0659600295981435e-16	-2.3252424313445564e-16	-2.445189824707387e-16	-2.177285889247232e-16	-1.8205085929120065e-16	-1.8855081467330105e-16	-2.3365683242335355e-16	-2.64083470598165e-16	-2.4129529056881186e-16	-1.9354806759429756e-16	-1.7467618148337953e-16	-1.967059770196319e-16	-2.2178063904001927e-16	-2.2580689105142466e-16	-2.27847420549378e-16	-2.566690275028523e-16	-2.988303353745427e-16	-3.070199380636843e-16	-2.647890757708798e-16
18	-1.473941150358426e-16	-1.886576849093017e-16	-2.6445967330041946e-16	-3.222250532996326e-16	-3.3331707221539476e-16	-3.096613324135724e-16	-2.8303903620394496e-16	-2.697093096194714e-16	-2.7288028796526115e-16	-2.7314784573189253e-16	-2.6712433251827564e-16	-2.580510422602383e-16	-2.5894676768324237e-16	-2.7172126106373794e-16	-2.898877121814505e-16	-2.9628177413394785e-16	-2.792590722785814e-16	-2.2880118237518616e-16	-1.5638008311326214e-16	-9.575778266292282e-17	-7.645212614849734e-17	-9.261371077976284e-17	-1.0451300309385356e-16	-9.87240161442585e-17	-9.94406988620519e-17	-1.388999335965829e-16	-2.0608083623869171e-16	-2.54082802051456e-16	-2.636304052592463e-16	-2.6497141374198674e-16	-2.9086661280579153e-16	-3.268835905707148e-16	-3.355447480765236e-16	-3.1878735177152973e-16	-3.187220967289888e-16	-3.554302232243167e-16	-3.831913240167008e-16	-3.5429728855410144e-16	-2.9568841341668923e-16	-2.8803715954074723e-16	-3.5686926991012183e-16	-4.2909346729913013e-16	-4.20387681497465e-16	-3.439609993771092e-16	-2.932732042080057e-16	-3.2648620583387326e-16	-4.019004898861072e-16	-4.321524493632324e-16	-3.9558683601795865e-16
19	-1.4113403595162182e-16	-1.6444643276583123e-16	-1.944365852326964e-16	-1.9908148612701166e-16	-1.8269728573158994e-16	-1.81324597924179e-16	-2.082814427126224e-16	-2.3838543474888605e-16	-2.4225158583727493e-16	-2.2434628192516624e-16	-2.1678118058685703e-16	-2.301681875602633e-16	-2.4504514711917946e-16	-2.376565596616671e-16	-2.1171902000786763e-16	-1.8474531021700706e-16	-1.649081511876616e-16	-1.3978659857499276e-16	-1.0840037833244965e-16	-8.81702372168072e-17	-9.832353749457137e-17	-1.2712657741632257e-16	-1.3999621662466485e-16	-1.2175581526281347e-16	-1.0409374904600431e-16	-1.2515743215982776e-16	-1.8352409507988752e-16	-2.3340925145815886e-16	-2.3837989466081383e-16	-2.0997984969640608e-16	-1.8675821985428871e-16	-1.8060747379444418e-16	-1.7541414315576283e-16	-1.618380410425297e-16	-1.60858597544498e-16	-1.9240537638389405e-16	-2.3060238376016275e-16	-2.3268220007162454e-16	-1.9029834378233584e-16	-1.504832989353697e-16	-1.57696611526516e-16	-2.027219994108889e-16	-2.349501430911829e-16	-2.32829685441052e-16	-2.299612690139159e-16	-2.6427739312913856e-16	-3.1865467142369505e-16	-3.427338035771792e-16	-3.1716764779679567e-16
20	-1.3033641214911424e-16	-1.9541966212784497e-16	-2.7414612545612316e-16	-3.087751466393346e-16	-2.977735036503236e-16	-2.8606245911020396e-16	-3.0047610103481927e-16	-3.170629618123125e-16	-3.0790711634563063e-16	-2.695437956648284e-16	-2.3287679837945693e-16	-2.1496981769110114e-16	-2.1125278225877072e-16	-2.1277025569577163e-16	-2.2181668885331132e-16	-2.325291260497856e-16	-2.1920636651707944e-16	-1.5613757183218985e-16	-6.563292878666873e-17	-1.215354507894798e-17	-3.203885341909353e-17	-8.30015049615673e-17	-8.432662275388553e-17	-2.6310297990351493e-17	1.9836390972170087e-17	-1.7578726666597812e-17	-1.1963297994055013e-16	-2.0226631660719755e-16	-2.218882771697302e-16	-2.1561768132704875e-16	-2.304079372598453e-16	-2.4891364125195674e-16	-2.262120995999335e-16	-1.7301539613176295e-16	-1.5681059645430604e-16	-2.1382920483212775e-16	-2.835128451226975e-16	-2.884454564855826e-16	-2.316433400462096e-16	-1.9384774816943458e-16	-2.235550349570727e-16	-2.7895380154439464e-16	-2.853693459051918e-16	-2.3744562220753277e-16	-1.985692106343179e-16	-2.1752552603687806e-16	-2.7023368160475685e-16	-2.8636586713725223e-16	-2.4690818901143056e-16
21	-3.8714755070966376e-18	-3.7008157525391055e-17	-1.3483270199976044e-16	-2.2191920811043934e-16	-2.325130614428236e-16	-1.9594118812467572e-16	-1.880956287293119e-16	-2.3027093183608093e-16	-2.699705215970151e-16	-2.3752769392389217e-16	-1.4892236854593187e-16	-6.938957006481721e-17	-5.3307938304791414e-17	-9.000918071095152e-17	-1.4069236984158509e-16	-1.619963627889733e-16	-1.2682588599663566e-16	-4.037960597896528e-17	5.332463647666312e-17	9.576142966371978e-17	7.668817562870543e-17	5.340210075757006e-17	8.212357377329595e-17	1.279394334137991e-16	1.1507459654746372e-16	1.3827859293372958e-17	-1.022485445981291e-16	-1.4942362667401657e-16	-1.2871000870238978e-16	-1.0638849510713486e-16	-1.2375010844490942e-16	-1.4473648581438717e-16	-1.3149444159607915e-16	-9.722598182456138e-17	-8.860455760470755e-17	-1.2193290836985208e-16	-1.5355456187733376e-16	-1.4769913394343448e-16	-1.2089015806048212e-16	-1.173493741915373e-16	-1.53015501060943e-16	-1.9309482789308063e-16	-2.0708588550562797e-16	-2.0838413652636698e-16	-2.3169040573680037e-16	-2.81124211696573e-16	-3.15946794436055e-16	-3.059647931208709e-16	-2.7280014299023553e-16
22	-1.2362408238773474e-16	-1.5167618039011992e-16	-2.23300091255313e-16	-2.995853463194256e-16	-3.380564095060849e-16	-3.324568657711414e-16	-3.0874298208428847e-16	-2.9298754922697824e-16	-2.852141750363154e-16	-2.657427288410415e-16	-2.3285978865379175e-16	-2.072841211107286e-16	-2.0839370123192662e-16	-2.2076676154304356e-16	-2.1441004421728039e-16	-1.6688310323477196e-16	-1.0390933409543241e-16	-6.167179145611456e-17	-5.762197968683062e-17	-7.833669427628199e-17	-1.0005950756087611e-16	-1.0449524603672198e-16	-8.503181621350425e-17	-5.754005733009226e-17	-5.058765616287212e-17	-8.433486973362518e-17	-1.4406188663964944e-16	-1.9475343566659423e-16	-2.2337494300247794e-16	-2.4410588751853496e-16	-2.667960962195225e-16	-2.7634244511712886e-16	-2.5295105403444436e-16	-2.1745933247908462e-16	-2.1040577077385573e-16	-2.4058629877496104e-16	-2.648159902578061e-16	-2.470940153139948e-16	-2.1210555488402058e-16	-2.1063497817600309e-16	-2.465290037540106e-16	-2.6359157713737555e-16	-2.2342994522132407e-16	-1.678163152103028e-16	-1.6428753107086907e-16	-2.1826570928138775e-16	-2.645366573525183e-16	-2.442943561584485e-16	-1.8657703051072027e-16
23	-1.4957589794339242e-16	-2.1700939717071625e-16	-2.6131859279680983e-16	-2.50235811729935e-16	-1.9584114593693134e-16	-1.4373638971428173e-16	-1.3364251554051298e-16	-1.7673563006670666e-16	-2.4013031165701447e-16	-2.7897750761172963e-16	-2.7633727675069772e-16	-2.5147913088314744e-16	-2.2144792918266115e-16	-1.864409853380126e-16	-1.431018916257307e-16	-1.0224689050165514e-16	-7.905129477826392e-17	-6.348422448304149e-17	-3.961954004364801e-17	-1.4554624626769312e-17	-2.0422699646251688e-17	-6.267775381980143e-17	-1.0820109452589539e-16	-9.778158357270627e-17	-5.058715552787887e-17	-3.1815473063865905e-17	-8.246451339009821e-17	-1.6225443096267708e-16	-2.0042403988581186e-16	-1.6959390341990192e-16	-1.155531925489287e-16	-9.402198983897026e-17	-1.0895008074175048e-16	-1.3287520426497922e-16	-1.4514152747604444e-16	-1.4561859943357536e-16	-1.346976803309761e-16	-1.020074381867148e-16	-5.898017632283461e-17	-4.45368870583223e-17	-8.025255834538e-17	-1.3407784322363174e-16	-1.659078281361267e-16	-1.6957243544243453e-16	-1.823112440364209e-16	-2.1617786377241648e-16	-2.414154074476871e-16	-2.304285869709427e-16	-1.8096004322927216e-16
24	4.0067942725602227e-16	3.827544486940667e-16	4.0829732870216326e-16	4.618042145609432e-16	4.943342630445351e-16	4.724287414307128e-16	4.1519975256528526e-16	3.684188405117458e-16	3.6008960326047604e-16	3.775762578299833e-16	3.9356486944444455e-16	4.007641208301862e-16	4.1224088093920395e-16	4.3899282987875814e-16	4.527528580906924e-16	4.339764355080291e-16	3.8180970180161315e-16	3.3433883594842113e-16	3.2706648681667813e-16	3.5209043199379554e-16	3.7172810720673275e-16	3.6654307632331745e-16	3.572907679104188e-16	3.680895490866897e-16	3.900236325091676e-16	3.905211049676172e-16	3.6003866447269246e-16	3.223286220885806e-16	2.9544838793420264e-16	2.767357541624162e-16	2.5855818621473243e-16	2.4825893600456004e-16	2.585368670717573e-16	2.7985076520427594e-16	2.878973261174811e-16	2.792085081233403e-16	2.766096978508225e-16	3.0038860970925934e-16	3.3966426109312466e-16	3.696267116226463e-16	3.782487413966365e-16	3.7178152930464906e-16	3.4997969299354784e-16	3.1199706520047547e-16	2.6423237293957536e-16	2.3231637343190555e-16	2.2830393205451345e-16	2.4491479790330977e-16	2.5968144053434075e-16
25	4.527085229761769e-17	4.691939155833061e-17	4.776963169602187e-17	8.7308976875968e-17	1.3936982867317381e-16	1.3796801162788243e-16	6.356961919087393e-17	-1.7865455940408074e-17	-4.80765347800523e-17	-2.8383611258655346e-17	-1.5572387838323582e-17	-3.506186249260061e-17	-5.252462055409817e-17	-2.3502713625943942e-17	9.461240183015211e-18	1.2004660207568989e-17	-3.997478004118418e-17	-9.651593801980653e-17	-9.644579959902819e-17	-5.1948511426669586e-17	-3.546396176684355e-17	-8.393072429531983e-17	-1.3719167032276307e-16	-1.3750164805742893e-16	-9.321892023147e-17	-7.956736544241564e-17	-1.2676737668941704e-16	-1.7787946065997508e-16	-1.7061235865324248e-16	-1.2254369588112974e-16	-1.0304982856043606e-16	-1.3212052564146155e-16	-1.667731640800992e-16	-1.6524796669928382e-16	-1.4881859515342433e-16	-1.5738478955659956e-16	-1.7949900163626632e-16	-1.7053213819487978e-16	-1.1662581546744754e-16	-6.035653621783323e-17	-4.182235828498827e-17	-6.187774487078984e-17	-9.583145274717325e-17	-1.3416507130369361e-16	-1.7685070794227225e-16	-2.0861553306670573e-16	-2.061764188771973e-16	-1.7492209243276623e-16	-1.5430433117610328e-16
26	-1.220582026530183e-16	-8.021298766400653e-17	-3.3879631619147954e-17	-1.2744250457751779e-17	-3.150444433759761e-17	-7.87078600199537e-17	-1.2775910201798517e-16	-1.6339695509107536e-16	-1.9347689785081289e-16	-2.2550062539471385e-16	-2.5156895715811415e-16	-2.5148497921992477e-16	-2.1712002339614632e-16	-1.6440868366793836e-16	-1.3273354959218094e-16	-1.3319884414576152e-16	-1.5559119341962706e-16	-1.6998666985810918e-16	-1.683508991185609e-16	-1.6654103353557499e-16	-1.884370120387819e-16	-2.258611979224926e-16	-2.432613067058837e-16	-2.258809895705837e-16	-1.9712605756028754e-16	-2.0061273131819973e-16	-2.4186556758092617e-16	-2.829666728608663e-16	-2.899980471412834e-16	-2.646832890911876e-16	-2.401105736055662e-16	-2.398591413888496e-16	-2.553799650978586e-16	-2.6773734018371424e-16	-2.683091239162042e-16	-2.6483881569193307e-16	-2.6034876451747997e-16	-2.4196167708294194e-16	-2.029645454503011e-16	-1.5359404106508352e-16	-1.2033965299291576e-16	-1.1978842602720572e-16	-1.509893772172485e-16	-1.9392503757777218e-16	-2.32486858226202e-16	-2.5662744518102584e-16	-2.6423914504193243e-16	-2.5711561991903903e-16	-2.3536040303887603e-16
27	1.5103835413009743e-16	1.2889154587359926e-16	1.084624341548437e-16	9.408173835993832e-17	8.260744497217544e-17	6.135206748988061e-17	1.5960694959711653e-17	-4.3266515862013195e-17	-8.384530843983027e-17	-7.59059792282174e-17	-2.9237160114640356e-17	1.1381370882970978e-17	8.690454267068093e-18	-1.941468072603494e-17	-1.3551676959884723e-17	5.472677105347753e-17	1.4336121786213432e-16	1.8232205639490066e-16	1.5261122106290564e-16	1.0897275027380706e-16	1.0786585533580403e-16	1.3445046601519093e-16	1.3678057229937095e-16	9.53853683207331e-17	6.264581152190312e-17	7.386079890646968e-17	1.0438847722559436e-16	1.0166240764252399e-16	6.52627537712952e-17	5.550782853948629e-17	1.0258684787825087e-16	1.53901849633731e-16	1.3483248432708243e-16	3.943377089836713e-17	-5.0823314752350715e-17	-6.150076633805154e-17	-1.5098397399471808e-18	5.749835300961138e-17	5.914493983068362e-17	1.4927681953621025e-17	-2.999277804968857e-17	-4.420027809849868e-17	-4.092127097200896e-17	-3.7979141860560675e-17	-4.1011698610845746e-17	-3.407396654722523e-17	-1.1231508077356757e-17	1.972897466828e-17	5.12324080198808e-17
28	1.1359250042487102e-16	1.06501649385904e-16	4.626547574697603e-17	-2.3344119285350573e-17	-8.518523750671123e-17	-1.4787549134428478e-16	-2.069075545064902e-16	-2.3903754657752813e-16	-2.378694785112776e-16	-2.2599306672332935e-16	-2.21235377961039e-16	-2.0471567942322648e-16	-1.5289803222119907e-16	-8.573230943246836e-17	-4.0976424075733923e-17	-4.1812555732284286e-17	-5.176956608157748e-17	-2.9924190043101257e-17	1.6940601572846694e-17	4.0815560974702577e-17	8.83030018713928e-18	-5.671457199499993e-17	-9.425563821800315e-17	-7.957164669770776e-17	-3.794779479757697e-17	-2.7123309420849122e-17	-6.112439770615439e-17	-9.996153085925253e-17	-9.551040912121858e-17	-4.873352137137919e-17	-4.289228334765185e-18	6.54940814719742e-18	-1.5339004089014472e-17	-6.610315382017488e-17	-1.4105063303503555e-16	-2.1836152052618002e-16	-2.453591514968672e-16	-2.0039642016182167e-16	-1.2801388249823714e-16	-9.404874187659797e-17	-1.0933889641993009e-16	-1.3355066240109777e-16	-1.4441322228790493e-16	-1.6691468422956654e-16	-2.1309213869098656e-16	-2.3513807520778376e-16	-1.7600115284978673e-16	-6.525092607473699e-17	6.7924814340808195e-18
29	-7.917050455056723e-17	-1.4332024356636865e-16	-1.7980637301993376e-16	-1.485152377701512e-16	-9.418146310952043e-17	-8.140869026412614e-17	-1.2218362690148093e-16	-1.7551657371420538e-16	-2.2103522294946589e-16	-2.5901321293316175e-16	-2.8780376028981855e-16	-2.8362931011123354e-16	-2.4676247650407093e-16	-2.1055470316243104e-16	-1.9324989162541778e-16	-1.7583101057883875e-16	-1.1898832700822405e-16	-4.513964553212795e-17	-1.508175220680894e-17	-6.040685793020198e-17	-1.4019330143677067e-16	-1.886090408298636e-16	-1.745498428695645e-16	-1.358972350261141e-16	-1.1402716860731682e-16	-1.350978973434142e-16	-1.8662895256501006e-16	-2.363719927959004e-16	-2.4766322786941244e-16	-2.175223017149689e-16	-1.861088192109348e-16	-1.8623951497384944e-16	-2.1857399123589489e-16	-2.5214927558446113e-16	-2.7134181443174277e-16	-2.879117982386647e-16	-2.996988411403391e-16	-2.927343298104329e-16	-2.503172631515997e-16	-1.9810712873051795e-16	-1.7985495540310851e-16	-2.0761937745117313e-16	-2.4800279876488307e-16	-2.60502110476352e-16	-2.5086839529186213e-16	-2.441599798936556e-16	-2.5345036311249344e-16	-2.4978124792321974e-16	-2.0996159839700787e-16
30	-3.583321855378325e-16	-3.547409005852199e-16	-3.830988065149202e-16	-4.119803695685928e-16	-4.148892457495931e-16	-4.009659224299045e-16	-4.038078218471753e-16	-4.4069461130349717e-16	-4.866521044795339e-16	-4.981452696605596e-16	-4.637374736201959e-16	-4.1181454960711073e-16	-3.8221154635098447e-16	-3.882368700526169e-16	-4.144794499766923e-16	-4.365989405953278e-16	-4.378903197679777e-16	-4.078039462957759e-16	-3.594352467770486e-16	-3.177912925652669e-16	-3.053571632208515e-16	-3.1529205000874355e-16	-3.236478571546123e-16	-3.169272396425971e-16	-3.1943530571617667e-16	-3.5292510909276183e-16	-4.0959786855059133e-16	-4.58056901623667e-16	-4.778545353715624e-16	-4.730225925356356e-16	-4.507808823603129e-16	-4.1077744942404324e-16	-3.654315367069877e-16	-3.487011091310476e-16	-3.847218736524469e-16	-4.498457317604838e-16	-4.89904556144033e-16	-4.781733922182095e-16	-4.450070639860079e-16	-4.3603796659430254e-16	-4.576169664532139e-16	-4.792103140774424e-16	-4.803362449667426e-16	-4.766694697111609e-16	-4.960736214087851e-16	-5.371620170090863e-16	-5.673289589615294e-16	-5.656722438531322e-16	-5.418562886513039e-16
31	-1.1307840500688513e-16	-9.15432794303142e-17	-5.313694133374154e-17	-2.7015091698716805e-17	-3.6403805434744834e-17	-7.869006596159428e-17	-1.2393561189081104e-16	-1.4193135905540178e-16	-1.3416236080256651e-16	-1.2980199916195073e-16	-1.5468280886530932e-16	-1.9028507855091363e-16	-1.937837040009005e-16	-1.437327067283567e-16	-7.600716828657757e-17	-4.4484987287835606e-17	-6.346481912293701e-17	-9.4671831194887e-17	-1.0513095893331382e-16	-1.0260543470438981e-16	-1.1891036949134762e-16	-1.5356732261987724e-16	-1.6936334799335447e-16	-1.4785467898847805e-16	-1.0889539330444068e-16	-9.173287289719558e-17	-1.0872938770839344e-16	-1.4759215621423325e-16	-1.9090152302612087e-16	-2.148251623278825e-16	-1.9810320528934192e-16	-1.448463580039442e-16	-9.607853886703953e-17	-9.777086299557697e-17	-1.4488728419990487e-16	-1.897293515403253e-16	-1.9348489028111001e-16	-1.6551159900633333e-16	-1.3873516242221764e-16	-1.217309160618151e-16	-1.0707879883845343e-16	-9.348316010569916e-17	-9.735353478588465e-17	-1.182494015589736e-16	-1.3226345031829963e-16	-1.209248579985033e-16	-9.783270831432838e-17	-8.399930029797576e-17	-7.992928298341138e-17
32	-2.1257193992741177e-16	-1.909791844514712e-16	-1.781371657030024e-16	-1.7933124615047918e-16	-1.767100017192326e-16	-1.5117318115618932e-16	-1.1148848402798395e-16	-8.382251515190434e-17	-8.12684408986202e-17	-8.264295036380719e-17	-6.708875408951007e-17	-3.6939198062141836e-17	-1.9047313933829843e-17	-3.8035780713773814e-17	-9.017588333802774e-17	-1.5058040869162972e-16	-1.9425347106527813e-16	-2.1215906087674622e-16	-2.1961665100283094e-16	-2.267482383014854e-16	-2.3319027725648643e-16	-2.2978754910319283e-16	-2.1357348289977548e-16	-1.9471628629901453e-16	-1.8855153340557487e-16	-1.9210808876136608e-16	-1.907081479759207e-16	-1.8267029141483317e-16	-1.7722497315206196e-16	-1.7604319023470095e-16	-1.5998683241955425e-16	-1.0894977218960551e-16	-4.794273244807634e-17	-2.572961159267724e-17	-5.489891885692666e-17	-8.76798867293004e-17	-8.22591158939826e-17	-6.392214175221399e-17	-1.0597771327831489e-16	-2.2536921818308387e-16	-3.573613013708412e-16	-4.2777494679777796e-16	-4.302399412057877e-16	-4.076799596387903e-16	-3.7117405666048356e-16	-3.21586581147487e-16	-2.854957131053379e-16	-3.1457032698297666e-16	-4.036494493629669e-16
33	-1.1306868199961317e-16	-1.0660544339051535e-16	-1.542013491026766e-16	-2.2044220385660049e-16	-2.4323652111547207e-16	-2.1394882094256436e-16	-1.8524585236005293e-16	-1.921651673144242e-16	-2.1000987670066357e-16	-1.8471928105578866e-16	-1.233170570816835e-16	-7.535088667255429e-17	-7.760623630441692e-17	-1.08917137194432e-16	-1.3715498549034698e-16	-1.4946305767395382e-16	-1.578431195239301e-16	-1.5320302263084787e-16	-1.234090283302181e-16	-7.862304122389858e-17	-5.123982917899441e-17	-5.06023038341451e-17	-4.440625937489677e-17	-2.079471962117858e-17	-8.893800132880157e-18	-4.426404165654593e-17	-1.0970333213193118e-16	-1.53995632224951e-16	-1.5649538161713054e-16	-1.501049800241031e-16	-1.6550726858302605e-16	-1.8263687726950797e-16	-1.690130436923637e-16	-1.4191954145332876e-16	-1.510278593009572e-16	-2.0352334671030674e-16	-2.409887791646336e-16	-2.2212707337724015e-16	-1.8691236170510996e-16	-2.0372427696390483e-16	-2.7649835330962284e-16	-3.3038086770110204e-16	-3.123569044107232e-16	-2.603956601468261e-16	-2.4719939641989566e-16	-2.9771780002579076e-16	-3.6310730442981345e-16	-3.809834120213154e-16	-3.4427273307992604e-16
34	3.217938366440746e-16	3.0048115193235743e-16	2.497305403050498e-16	2.1809109043670794e-16	2.265630539404635e-16	2.481887787742247e-16	2.586832925338267e-16	2.5733940332842703e-16	2.674474747327843e-16	2.879794326647347e-16	3.043278057539505e-16	3.1877013850463164e-16	3.4469776321050584e-16	3.7600612419091007e-16	3.7679439790623886e-16	3.355581042456325e-16	2.8544067203747817e-16	2.747256059809085e-16	3.0631790523092483e-16	3.324550960835738e-16	3.159643790136864e-16	2.8471786660528206e-16	2.8206861557093396e-16	3.199810938994941e-16	3.4544191941770173e-16	3.256353905532995e-16	2.7614353203543014e-16	2.3951676412498073e-16	2.3509706761385427e-16	2.493893410730924e-16	2.69581786294996e-16	3.0130802129672617e-16	3.465996912982812e-16	3.880451784846159e-16	4.0152617064507117e-16	3.824730077932427e-16	3.5454930201397687e-16	3.448402807668681e-16	3.5287038811362653e-16	3.5129050433643036e-16	3.1583334324081926e-16	2.6535917760600115e-16	2.4393528376202484e-16	2.75434784062625e-16	3.134918021726054e-16	2.9029225601890425e-16	2.094960314896996e-16	1.3296247948901857e-16	1.1528274803769415e-16
35	-3.034627725922347e-16	-3.004169169116107e-16	-3.1517903297596993e-16	-3.197607747515619e-16	-3.022011946201005e-16	-2.823697336342509e-16	-2.855738111137456e-16	-3.107645695236931e-16	-3.354332178846476e-16	-3.456374120494931e-16	-3.42698039873123e-16	-3.3295732955026155e-16	-3.136111604968722e-16	-2.832671083013372e-16	-2.5119313041543193e-16	-2.2942865789413513e-16	-2.2105797113093898e-16	-2.1758231328267138e-16	-2.234857922987137e-16	-2.4034031337392666e-16	-2.580741449117875e-16	-2.606730634732339e-16	-2.4970929732836447e-16	-2.4363897242276676e-16	-2.6999137918941487e-16	-3.1746763662564126e-16	-3.4987931976780594e-16	-3.5331066271153334e-16	-3.5035830456971424e-16	-3.634139619438108e-16	-3.7356277214031694e-16	-3.4485797876740633e-16	-2.8007744224709186e-16	-2.3486133248563084e-16	-2.520816386810694e-16	-3.051787635593343e-16	-3.396043730352333e-16	-3.386993459883801e-16	-3.378623866278085e-16	-3.5882060833109713e-16	-3.7580556421196897e-16	-3.6111482603799214e-16	-3.3726434295161625e-16	-3.4352586640498295e-16	-3.842462094342748e-16	-4.185442399107261e-16	-4.2327178902254957e-16	-4.20978197035568e-16	-4.3393939395560877e-16
36	2.6428872725615593e-16	2.581922240356836e-16	2.8999022521889506e-16	3.357544546764263e-16	3.6837310253421614e-16	3.8093206525338275e-16	3.847950661198578e-16	3.870647534217014e-16	3.829293721448873e-16	3.661620332300784e-16	3.481435688494466e-16	3.409979779722523e-16	3.397193885417154e-16	3.35307730921994e-16	3.1624104371771744e-16	3.0979994398373523e-16	3.2131774269739176e-16	3.3756183843038454e-16	3.4433830999447215e-16	3.463974574654453e-16	3.53065151481599e-16	3.6145937944625167e-16	3.53409542780533e-16	3.3258802142077375e-16	3.2064237025933347e-16	3.387608954881674e-16	3.7803907374882366e-16	4.0644455472940633e-16	4.0525442629315283e-16	3.892898904209655e-16	3.8175371041041856e-16	3.8021795395564536e-16	3.696242400435658e-16	3.475923416930124e-16	3.332629501183455e-16	3.3526474355703657e-16	3.3425560011118076e-16	3.193454052424021e-16	3.0219551675168337e-16	3.0580341861949656e-16	3.225655702490422e-16	3.3106261625783913e-16	3.134297815464725e-16	2.888561974174857e-16	2.7743417006558747e-16	2.84326743315792e-16	2.906474940102915e-16	2.83311358314469e-16	2.6385957271600583e-16
37	7.133524640832094e-17	7.517830442163425e-17	1.0520737874999567e-16	1.4964587395498876e-16	1.8727949644677729e-16	2.0686856638967508e-16	2.174633116540286e-16	2.2940061181096104e-16	2.458839569136387e-16	2.6875039572841647e-16	2.998695237323281e-16	3.4485148877779665e-16	3.9277949168681737e-16	4.1767526077414986e-16	3.7905825043615618e-16	2.848228415934184e-16	1.6695829867238653e-16	7.583564010742543e-17	2.330101126841693e-17	-1.4792282514064383e-17	-5.760974772719898e-17	-7.846632150485965e-17	-3.397561492353337e-17	6.717727913720689e-17	1.5161427642657163e-16	1.5569874180098076e-16	9.314670921633145e-17	3.2362688446541646e-17	1.9869234754084056e-17	4.903358491411969e-17	9.659925703351225e-17	1.5212987250143136e-16	2.1283361781120599e-16	2.652470772582236e-16	2.967660576207006e-16	3.123776520896837e-16	3.1559032137051897e-16	3.000683633968899e-16	2.52163493475946e-16	1.820995015064057e-16	1.23390993634168e-16	1.032639366922891e-16	1.179991375276763e-16	1.4836438455887431e-16	1.7775129003092332e-16	1.86431148900479e-16	1.5453831985393974e-16	7.987337569653455e-17	-1.036687274801579e-17
38	4.8723271181095886e-17	7.313001438231614e-17	8.667710103482229e-17	9.359185743127566e-17	1.0039153589405808e-16	1.0540963156696134e-16	1.031449618475294e-16	8.876739577482939e-17	7.145056057202138e-17	6.229592541347097e-17	7.390764204488209e-17	1.0253620679175994e-16	1.3620757647889873e-16	1.5250049054413956e-16	1.3985797801067218e-16	1.083359586120967e-16	8.362257925382294e-17	7.67781154005472e-17	7.129746229409447e-17	4.902826316264756e-17	2.0869868334374284e-17	2.281850603100956e-17	6.554193693253475e-17	1.2398735836204928e-16	1.4404137753228763e-16	1.131469809866535e-16	5.807698230201387e-17	1.1096288541704577e-17	-1.8418291266355137e-17	-4.048433232603132e-17	-4.846300933503151e-17	-2.3052879418052872e-17	2.782210379955502e-17	7.078659425316274e-17	7.75059079329998e-17	6.261537049838433e-17	5.560374937715688e-17	6.100481618768756e-17	5.3055184701655614e-17	1.486723408845772e-17	-2.6655947746632405e-17	-4.089347928093441e-17	-3.0961730809888355e-17	-2.4930054289240452e-17	-3.630930281038381e-17	-5.303968558613174e-17	-5.586722342403543e-17	-5.587842769695445e-17	-6.994394495937946e-17
39	2.270309242576798e-16	2.098356722555119e-16	2.1647842670502698e-16	2.596583717849787e-16	3.085624895730521e-16	3.1572479791807696e-16	2.7250103156283477e-16	2.1375495492736745e-16	1.8910220518704141e-16	2.137082248154923e-16	2.6429022235169155e-16	3.0173670160335614e-16	3.0782553594268536e-16	2.9645722814236337e-16	2.773584850101548e-16	2.6027943202771185e-16	2.3356893278994293e-16	1.9577635691897174e-16	1.5567994586479092e-16	1.1933341437760599e-16	8.654523405926864e-17	6.81300095462052e-17	8.41062978930471e-17	1.3257024348135799e-16	1.6870742308736922e-16	1.459131089660035e-16	8.159209591480492e-17	4.360533834092965e-17	6.077003100444679e-17	8.593262152471489e-17	6.250228860617889e-17	9.090617166612331e-18	-2.0339774281144301e-19	5.794750279315503e-17	1.1473661216698588e-16	1.0347173956006155e-16	4.5689768716470806e-17	2.543457320434661e-17	7.352763851016908e-17	1.3625799168405623e-16	1.5272466694249732e-16	1.248601722347643e-16	8.840287811308081e-17	7.044688638993086e-17	5.0252784966782165e-17	2.4311918564739206e-17	1.2873273954074804e-17	3.28860300007964e-17	6.823322369928995e-17
40	-9.456894947998387e-17	-7.655113375500224e-17	-7.200947080084388e-17	-7.323176408776592e-17	-7.919956572419786e-17	-9.329163508717546e-17	-1.1546056493221952e-16	-1.4329736346788538e-16	-1.7862568799903212e-16	-2.1547746280598124e-16	-2.3441783988854418e-16	-2.2228153270838585e-16	-1.8500100264803004e-16	-1.4259536840836876e-16	-1.367134456489087e-16	-1.6272893694654232e-16	-2.0705936504464075e-16	-2.3767473577865537e-16	-2.3786464742943465e-16	-2.1890619156061202e-16	-2.123450448319999e-16	-2.304697934264391e-16	-2.4792435636681003e-16	-2.410888943037448e-16	-2.1672676670126664e-16	-2.1004076177600865e-16	-2.3270940974129503e-16	-2.5754348735748286e-16	-2.561120786975699e-16	-2.3670656640971316e-16	-2.338287433507446e-16	-2.573176766898387e-16	-2.821886868179317e-16	-2.809233650709658e-16	-2.602348630992603e-16	-2.492404423904672e-16	-2.52349147921954e-16	-2.4707640539242465e-16	-2.1691229809042966e-16	-1.7912717183809083e-16	-1.659785402905538e-16	-1.8405126087625764e-16	-2.0536374574977082e-16	-2.0142746605306382e-16	-1.8385424801315352e-16	-1.819111213764905e-16	-2.0673953541281187e-16	-2.2861574764920395e-16	-2.1882454593183015e-16
41	-2.9169225488785685e-17	-3.5511817730160735e-17	-3.3563905482971914e-17	-3.002241244993106e-17	-2.934710791435981e-17	-3.1056837723599125e-17	-3.768134275159193e-17	-5.4659288815404226e-17	-8.172283915373458e-17	-1.0558873057769458e-16	-1.1737495164375175e-16	-1.1721442052426932e-16	-1.1427263881792359e-16	-1.0736661400435235e-16	-9.308649596949074e-17	-7.0930467490829e-17	-5.848521076630605e-17	-6.601329482534995e-17	-9.094952798075727e-17	-1.15316004484956e-16	-1.2834847478694682e-16	-1.2961507638605462e-16	-1.2261728142295766e-16	-1.1391827540906133e-16	-1.0900213875107687e-16	-1.1766956366294346e-16	-1.353202336124526e-16	-1.4966382669777153e-16	-1.53118743931892e-16	-1.4740095419762664e-16	-1.3932808905825774e-16	-1.3430446769420751e-16	-1.301431921502992e-16	-1.327741221803342e-16	-1.4591990451736928e-16	-1.621705296352923e-16	-1.6251906384197953e-16	-1.3359991405084414e-16	-9.040466777272063e-17	-5.953097085461997e-17	-5.998021973298966e-17	-8.075529313921081e-17	-1.0375365610351142e-16	-1.1867342177777446e-16	-1.2347468876058928e-16	-1.1649367928115365e-16	-1.0056370785128627e-16	-8.597780176522461e-17	-8.543152590325498e-17
42	-1.6308658493970034e-16	-2.2157518883791726e-16	-2.4945900263402707e-16	-2.1547220192701436e-16	-1.707065422268278e-16	-1.8502183614578754e-16	-2.540976376307361e-16	-3.0497950930877766e-16	-2.9088906970253687e-16	-2.4416182226610114e-16	-2.3018292755175503e-16	-2.5479997750185473e-16	-2.6484250664619225e-16	-2.2878928976332555e-16	-1.837002127683125e-16	-1.8577846679698778e-16	-2.3017633042860484e-16	-2.5313202134419563e-16	-2.1839183965079595e-16	-1.6625761823792001e-16	-1.6223760770792301e-16	-2.0971392349134525e-16	-2.444657185569631e-16	-2.2976227591290336e-16	-2.0232237515216313e-16	-2.2645306366525297e-16	-3.020157443291721e-16	-3.6270842120280794e-16	-3.6096024884498443e-16	-3.248357391726981e-16	-3.0904062769575517e-16	-3.119723370363207e-16	-2.9391650954388145e-16	-2.4709509671159797e-16	-2.233287875617345e-16	-2.6287221586532634e-16	-3.236310272285693e-16	-3.3654858276734005e-16	-2.888183554040705e-16	-2.4236994086381467e-16	-2.42039300729685e-16	-2.6590843732491523e-16	-2.653277758141869e-16	-2.464778424950467e-16	-2.5751559119789144e-16	-3.1714082093124627e-16	-3.758973757201902e-16	-3.789793940129328e-16	-3.315865088513873e-16
43	-1.988914717544528e-16	-2.3223997758243543e-16	-2.72965115578821e-16	-2.884795786453107e-16	-2.826219066329485e-16	-2.878372618672446e-16	-3.2214118403994995e-16	-3.648333078777123e-16	-3.8395417692352835e-16	-3.7073348239300845e-16	-3.4959956253934087e-16	-3.348629143388099e-16	-3.176987452581164e-16	-2.7866970870410713e-16	-2.2233499511119807e-16	-1.701084749674035e-16	-1.4199853579509314e-16	-1.3555107488615185e-16	-1.4444852873600039e-16	-1.6485889121216557e-16	-1.9465418883019365e-16	-2.1968211535251817e-16	-2.2055576648650666e-16	-1.9602820109609418e-16	-1.627896820585993e-16	-1.4939214156626102e-16	-1.6133979737391687e-16	-1.8696835247762713e-16	-2.1820164041085764e-16	-2.4684924220573215e-16	-2.6544460821575074e-16	-2.697650957754098e-16	-2.6817392604653143e-16	-2.8326081947714486e-16	-3.192081260768487e-16	-3.490614977933367e-16	-3.3495768869542044e-16	-2.753379029835994e-16	-2.140899571830475e-16	-1.9618744410321403e-16	-2.2733281315215937e-16	-2.745918177186181e-16	-3.119766067868589e-16	-3.4078123603279426e-16	-3.6364310187636735e-16	-3.7011004462083095e-16	-3.491396265313417e-16	-3.035727334433325e-16	-2.5292473350320887e-16
44	-2.8823794182584775e-16	-3.1651907601559485e-16	-3.371890443360434e-16	-3.279253777533798e-16	-3.115910305010361e-16	-3.2447679102995754e-16	-3.6738795595340227e-16	-4.021353613104567e-16	-4.0543380550718837e-16	-3.8613846368220937e-16	-3.81469971370869e-16	-4.0096750518757263e-16	-4.168109563142887e-16	-3.9325965439155224e-16	-3.5313189759767196e-16	-3.1988893369804976e-16	-3.159051774632076e-16	-3.226448429882757e-16	-3.1345220872827895e-16	-3.002463615519269e-16	-3.1971071097333474e-16	-3.7338789656242035e-16	-4.0827359177132486e-16	-3.9632228827150866e-16	-3.668441994783367e-16	-3.7891211560105205e-16	-4.3737738198428696e-16	-4.897029384840627e-16	-4.966510030143916e-16	-4.812255697350466e-16	-4.838964367829425e-16	-4.900521035870155e-16	-4.603877397833273e-16	-3.975567624628589e-16	-3.6565673491723193e-16	-4.115467268120323e-16	-4.908236432594502e-16	-5.20587033022217e-16	-4.704002177778581e-16	-3.95774303986944e-16	-3.582187115868551e-16	-3.635384319354696e-16	-3.7308728319489516e-16	-3.709672088742136e-16	-3.809588077817068e-16	-4.193113569429329e-16	-4.612636423659481e-16	-4.667441199877104e-16	-4.360481420930059e-16
45	-2.3529947777008166e-16	-2.693381348282858e-16	-3.29244056927897e-16	-3.653247577140735e-16	-3.4413549140259437e-16	-3.0013131716730996e-16	-2.9797193530879604e-16	-3.5148450049321346e-16	-4.136199183996139e-16	-4.2144584918535333e-16	-3.7832523695834724e-16	-3.313070889809191e-16	-3.095738698772754e-16	-2.97891553503501e-16	-2.7511617432610435e-16	-2.4696859447320663e-16	-2.2330040307097356e-16	-1.9823726361820813e-16	-1.7090741909773454e-16	-1.6207239970952993e-16	-1.981437968513288e-16	-2.6329936393679997e-16	-2.988238565803916e-16	-2.8722713471455454e-16	-2.689113535257199e-16	-2.9863586474237737e-16	-3.626136241299419e-16	-3.986794011206095e-16	-3.7833172719002905e-16	-3.410628565361619e-16	-3.359930850088865e-16	-3.512769748232275e-16	-3.388669559250614e-16	-2.9244625178853797e-16	-2.5960246165146233e-16	-2.804309117293602e-16	-3.2420342574944e-16	-3.3475018843557807e-16	-2.989746935407754e-16	-2.5897105837926e-16	-2.546271810821274e-16	-2.783808385703267e-16	-3.0146992653789894e-16	-3.191565449893307e-16	-3.439006049351526e-16	-3.69514719227082e-16	-3.7776000583041504e-16	-3.5744069268433044e-16	-3.27800467390679e-16
46	-4.024522480413006e-17	-1.9738754304386966e-17	1.2678078676915086e-17	5.0857002336397273e-17	5.596980250804972e-17	-1.0659160160737155e-18	-8.942581924794534e-17	-1.3765028260320128e-16	-1.2217373107759828e-16	-8.797944738223208e-17	-8.923580388041916e-17	-1.1070010747555286e-16	-9.317132938991031e-17	-2.393896608441941e-17	3.062188306460649e-17	1.4391055363948278e-17	-5.411464992312526e-17	-9.81208348665113e-17	-8.551821622108159e-17	-6.049820965445778e-17	-7.923238920444765e-17	-1.3616805871566703e-16	-1.7359109487487007e-16	-1.6817366499635138e-16	-1.4737438575435957e-16	-1.5203105553549018e-16	-1.770603174590719e-16	-1.9108375569039238e-16	-1.8727705682145848e-16	-1.8881782379061655e-16	-2.0390708170399882e-16	-2.0008432254114097e-16	-1.5235258917524415e-16	-8.844778684854828e-17	-6.974706107347993e-17	-1.1721172606336808e-16	-1.7819995858748092e-16	-1.834136237032249e-16	-1.2288563615105708e-16	-5.579289807119242e-17	-4.0542908438413275e-17	-8.117327797587419e-17	-1.3879020114402455e-16	-1.803090640614855e-16	-2.0507802235221347e-16	-2.2196986432214598e-16	-2.310660253607499e-16	-2.3079595527347615e-16	-2.2499670763609636e-16
47	-6.545850808424002e-17	-8.653051715557124e-17	-1.0975860908914561e-16	-9.989829607265573e-17	-6.90614423024183e-17	-6.557000581574189e-17	-1.0600895266986454e-16	-1.5269780931928125e-16	-1.596972994068692e-16	-1.3132457438113798e-16	-1.0966245387491888e-16	-1.1256719298095625e-16	-1.1548069480361412e-16	-1.0096672995546423e-16	-9.160207933779418e-17	-1.1445775256821653e-16	-1.534460738840219e-16	-1.5796190973485392e-16	-1.13616215416407e-16	-6.869663327705083e-17	-7.889993768645066e-17	-1.3361429094266226e-16	-1.654704705923445e-16	-1.385973705131723e-16	-9.493287265627695e-17	-1.0117137828822167e-16	-1.6349648167597861e-16	-2.2090460964091762e-16	-2.2198526306991014e-16	-1.8275618439068705e-16	-1.562851662645712e-16	-1.5731905036093922e-16	-1.6086545373618615e-16	-1.464352223854977e-16	-1.3680159624330285e-16	-1.597099615373984e-16	-1.9440389087923587e-16	-1.9451258591311082e-16	-1.4552343825090828e-16	-9.754398835104935e-17	-1.0038626492109608e-16	-1.4851478572685432e-16	-1.8524359831948325e-16	-1.826518025411701e-16	-1.6901339577127566e-16	-1.8638281814965956e-16	-2.2426668785465613e-16	-2.403229709787526e-16	-2.20448044607856e-16
48	-1.7064185835560925e-16	-1.1543995256224225e-16	-3.879501399977575e-17	2.0501397016058808e-17	3.515701537962803e-17	1.1033595672364436e-17	-1.851294767819295e-17	-2.3017098373064724e-17	-5.2759629671929835e-18	7.16529324623478e-18	-3.5585837353781915e-18	-2.429277159842888e-17	-2.4263114168961037e-17	7.890068404453207e-18	3.981134894828264e-17	3.0035991063810526e-17	-2.6185850440207325e-17	-9.268253883054993e-17	-1.3876701876186706e-16	-1.6837300590900633e-16	-2.009830255977169e-16	-2.319912027442246e-16	-2.260630952073665e-16	-1.7637016161273194e-16	-1.1648723623650459e-16	-1.0110320269938167e-16	-1.4813201986625942e-16	-2.3152124977768454e-16	-3.108038259184733e-16	-3.584166493682019e-16	-3.5839594526148743e-16	-3.124738712887107e-16	-2.564423707230456e-16	-2.366463356121406e-16	-2.649539505290441e-16	-2.918737664880878e-16	-2.696790084152968e-16	-2.116679522437163e-16	-1.789815188661577e-16	-1.9518529097024437e-16	-2.1036834005311638e-16	-1.7785516647187704e-16	-1.2420656272033896e-16	-1.1597044818782869e-16	-1.7494558475665618e-16	-2.439824440354035e-16	-2.5944268725423516e-16	-2.1689760828327619e-16	-1.721870451730701e-16
49	4.127214584781813e-17	8.301951316736336e-17	1.5465577662651385e-16	2.1049851803826572e-16	2.3275199287320607e-16	2.5345511892379017e-16	2.9793344269757856e-16	3.4905494177006416e-16	3.7325444659253764e-16	3.69239980962007e-16	3.66069590489676e-16	3.7664264855877377e-16	3.7161004268697993e-16	3.1956073358298373e-16	2.3021207616052796e-16	1.4603375014454414e-16	9.287967298665384e-17	5.857438826176035e-17	2.4201080684209915e-17	-4.359481740454759e-18	-2.6036092802565453e-18	3.274015043166212e-17	7.64965067061237e-17	1.0744461869288242e-16	1.3276317466837237e-16	1.7289919673722791e-16	2.194230975575722e-16	2.412674717963922e-16	2.279429287133157e-16	2.0518142354293834e-16	2.1345783439657305e-16	2.584635690789452e-16	2.990945027850078e-16	2.9781791090826773e-16	2.640131511214021e-16	2.4633718540763213e-16	2.584529744842809e-16	2.6065461374603727e-16	2.1063596765685249e-16	1.2286693829110137e-16	5.61168856728674e-17	4.282517530150235e-17	5.337851075885856e-17	5.607920800456707e-17	7.151807931359365e-17	1.287642700519608e-16	1.9654706146497855e-16	2.0309100970303043e-16	1.2848418928763359e-16
50	2.9778503668866756e-16	2.8538222773931363e-16	2.859796281982998e-16	3.245275152132412e-16	3.759346439770885e-16	3.84015174861583e-16	3.365990860087716e-16	2.7829646747493947e-16	2.5910102901564587e-16	2.8141583266653195e-16	3.139107744689216e-16	3.376562461238989e-16	3.592507176085615e-16	3.842640776598023e-16	3.893681090625627e-16	3.6774583359762725e-16	3.304418007641367e-16	3.101355776459375e-16	3.210994508388434e-16	3.3746862263233634e-16	3.182369711236726e-16	2.649623126428464e-16	2.315717724179724e-16	2.595119599548548e-16	3.2114104844845805e-16	3.402756861461837e-16	2.8666608779763633e-16	2.1177281329903055e-16	1.766767363370862e-16	1.7946840714024403e-16	1.7581735613451103e-16	1.6181652431719518e-16	1.7940681851155508e-16	2.405774616546801e-16	2.888237576113445e-16	2.7332873291766164e-16	2.234238944058803e-16	2.0970469620836425e-16	2.421854311049408e-16	2.5936658279597966e-16	2.2158888422308725e-16	1.707015504918654e-16	1.629416354708387e-16	1.8932454465271797e-16	1.872879705648309e-16	1.3711135026018018e-16	8.824544777390299e-17	9.579763146756644e-17	1.4209716849503826e-16
51	1.5416316400032038e-16	2.1139741551137412e-16	3.041481748265631e-16	3.811879945712011e-16	4.1580958309394893e-16	4.1375899364475913e-16	4.0589693605440397e-16	4.131061801034567e-16	4.4265397785362463e-16	4.758883777346632e-16	4.985768903553483e-16	5.090741863111755e-16	5.101288062472357e-16	4.962865372754403e-16	4.446680690976807e-16	3.623514319699736e-16	2.7180624089165427e-16	2.0287052229811278e-16	1.5919437618889472e-16	1.2949304129715005e-16	1.1165739092894618e-16	1.2651575996195919e-16	1.8108476268809526e-16	2.57208563198809e-16	2.838737228295432e-16	2.34375063978365e-16	1.413534694036606e-16	6.999838304614266e-17	5.631945746361247e-17	8.24506800402119e-17	1.1772926982328254e-16	1.4451063642237897e-16	1.6201776890224762e-16	1.706107213075698e-16	1.7329222903322643e-16	1.890748730505756e-16	2.2415515937626885e-16	2.66262792709805e-16	2.8125143235182157e-16	2.546871670596592e-16	2.043948409344893e-16	1.6372478919052845e-16	1.5119749922686376e-16	1.6723626058302897e-16	2.0891945868114753e-16	2.4562836824790316e-16	2.447025873885283e-16	1.995322823685198e-16	1.3817601354435208e-16
52	7.665874506166612e-17	9.768488441754138e-17	1.0489482822646152e-16	1.0912635204543663e-16	1.264591064683814e-16	1.4035695428913159e-16	1.1714008719320448e-16	6.724264623387888e-17	3.515977371264636e-17	7.023332057545066e-17	1.4584529751259286e-16	1.8155978248698961e-16	1.4436395986418248e-16	8.902204963968362e-17	7.772195932714735e-17	1.0387738836732159e-16	9.702022234396345e-17	3.170632930468665e-17	-5.189506793791622e-17	-9.968188334254005e-17	-1.1538189664212419e-16	-1.2479336325008135e-16	-1.3456706112036358e-16	-9.715869074626272e-17	-3.0154583682969375e-17	2.4619681373293988e-17	4.05902586610194e-17	4.161042492142023e-17	7.145905123163611e-17	1.348957571782412e-16	2.0453251429365055e-16	2.591546333465929e-16	2.8940871189737844e-16	2.834333945972861e-16	2.3439377139185446e-16	1.6484656868988634e-16	1.0818463514066878e-16	7.436444075262467e-17	2.717535331913907e-17	-5.2742410977509625e-17	-1.4160887594019655e-16	-1.9561188299392696e-16	-2.1298750343016368e-16	-2.1426764083380954e-16	-2.1146233496716873e-16	-1.932595861812239e-16	-1.6161589125938407e-16	-1.491649420985841e-16	-1.7751046687685036e-16
53	-8.346600396583082e-17	-4.6255561555876486e-17	3.7691256296608316e-18	3.534444599537438e-17	3.6842423639474195e-17	2.5603801355040215e-17	2.4497023356939993e-17	3.842304108894158e-17	5.327477709094973e-17	5.3807134309625375e-17	4.705335498266201e-17	4.623066959743174e-17	5.627318402755553e-17	6.687025311176802e-17	6.225543437462404e-17	3.1001759326910875e-17	-1.9628943530620845e-17	-7.311620286511241e-17	-1.0938497414135377e-16	-1.163069118026237e-16	-1.0200993817870752e-16	-9.279712982414635e-17	-1.0539416970950118e-16	-1.2684443680484302e-16	-1.2337151854781618e-16	-9.349730444716834e-17	-7.52721936380933e-17	-1.0560793949079401e-16	-1.677147182616865e-16	-2.0547705405406644e-16	-1.8471976095630688e-16	-1.350018360674459e-16	-1.0682054865372621e-16	-1.1338587366219912e-16	-1.2543542848217564e-16	-1.1318352895504445e-16	-8.935678601685067e-17	-8.158281817664427e-17	-9.353364119082382e-17	-1.0716930772263965e-16	-1.0550974945457103e-16	-9.218410856125111e-17	-8.315698915151539e-17	-8.253352397140192e-17	-8.268661695120024e-17	-7.287836730898395e-17	-6.165298073035592e-17	-5.855672054529881e-17	-6.888919128608633e-17
54	3.0222195364962475e-16	3.015123463203352e-16	3.5127018914510153e-16	4.143875378668559e-16	4.447784180092021e-16	4.344195981072645e-16	4.1403475686356854e-16	4.131467442405589e-16	4.298218759783204e-16	4.3934808595323647e-16	4.3076889089572666e-16	4.1265522333569706e-16	3.9672242096434496e-16	3.8714698818993803e-16	3.6846501397607556e-16	3.476589205359774e-16	3.3226619644612267e-16	3.2800532349111965e-16	3.2878990023753226e-16	3.2435844437180836e-16	3.1500123533403705e-16	3.1003272987158787e-16	3.1063030435244033e-16	3.0974165940702596e-16	3.0309774338757486e-16	2.982700561035432e-16	3.0432946214681367e-16	3.1461161817995693e-16	3.158475108453431e-16	3.0806108357028607e-16	3.058018264779873e-16	3.0880266147007333e-16	3.0392268609061374e-16	2.870079730568469e-16	2.7971637872430473e-16	3.0057106082973157e-16	3.2831230121828373e-16	3.3385364635038696e-16	3.1544549219442664e-16	3.0453517168151115e-16	3.1266638235224484e-16	3.1708251543460956e-16	2.8948906798842443e-16	2.5249540620815966e-16	2.448714577171202e-16	2.7485242069110953e-16	2.9713239658529997e-16	2.798197694433275e-16	2.421703943464617e-16
55	-5.2775922407967395e-18	2.128790145813461e-17	1.9072859656385012e-17	1.7736798374607568e-17	4.539648539887441e-17	8.377873283715973e-17	8.631054242794461e-17	3.590130371033262e-17	-1.2071971743653663e-17	-5.563076337786774e-18	5.815252748363574e-17	1.3488232137233737e-16	1.872548286300936e-16	2.0190878736442154e-16	1.7410875573203618e-16	1.1116450051681171e-16	4.068738903307961e-17	-1.6284824342709164e-18	-1.5107639989330542e-17	-3.5695500669948175e-17	-8.187472203809173e-17	-1.127828065374897e-16	-8.166974923506091e-17	3.4045858941379883e-18	6.042348117609936e-17	3.869077526570696e-17	-2.5427816188796575e-17	-6.380085054088707e-17	-6.676956971769411e-17	-8.189606150420456e-17	-1.2376066672248113e-16	-1.4257793866195493e-16	-9.255150464693424e-17	-1.6351906908476165e-19	6.060803120289189e-17	6.228373693545151e-17	3.5551909252030206e-17	2.1537938233786386e-17	1.3409751047642325e-17	-1.1645624352699681e-17	-4.316961058313875e-17	-4.257482627502593e-17	-1.1054395186008793e-17	5.1211570219278005e-18	-3.2728517980906944e-17	-1.068486326531278e-16	-1.524336885962607e-16	-1.50247553912728e-16	-1.3146451348728868e-16
56	-2.559669787123099e-16	-2.670361212413437e-16	-2.689816892394667e-16	-2.690121210765684e-16	-2.882702620113464e-16	-3.3050043441773123e-16	-3.742373609034262e-16	-3.9478909067561624e-16	-3.9823753649665697e-16	-4.0813303486651436e-16	-4.358719767903568e-16	-4.55859236393601e-16	-4.335773867468722e-16	-3.6416499725018365e-16	-2.7265543202674367e-16	-1.9769089234449653e-16	-1.510738224146894e-16	-1.2727682430111184e-16	-1.211682070295183e-16	-1.4055571933428318e-16	-1.8788615169349929e-16	-2.448627639977146e-16	-2.6920697672138915e-16	-2.542323570673109e-16	-2.2409444341381543e-16	-2.269640519619156e-16	-2.676346836571364e-16	-3.0315846754223833e-16	-2.9630009456051044e-16	-2.656061302881199e-16	-2.7053252513827713e-16	-3.327900649180607e-16	-4.0715380422386404e-16	-4.314658966161181e-16	-3.979488162172306e-16	-3.606930459956325e-16	-3.5260504628935664e-16	-3.601627312963069e-16	-3.444110919325569e-16	-3.005842428872078e-16	-2.565474698737863e-16	-2.3708103302500987e-16	-2.298138970526549e-16	-2.2153251816189841e-16	-2.1362823088184035e-16	-2.164455607554093e-16	-2.269369883580676e-16	-2.214634866939593e-16	-1.9395566943704587e-16
57	-2.3561420413168993e-16	-2.4494463971868317e-16	-2.322131490139252e-16	-2.232053206852863e-16	-2.488149041200751e-16	-2.9083500715272457e-16	-2.9943469204455974e-16	-2.5883595650348e-16	-2.0648674868657625e-16	-1.7459499869288342e-16	-1.5570774283608574e-16	-1.1882683001504536e-16	-7.845729277007877e-17	-7.691601166215075e-17	-1.1564809137698276e-16	-1.4994068198907175e-16	-1.453999122608879e-16	-1.1884553192481591e-16	-9.948992774134254e-17	-7.995017882006789e-17	-3.998191137908516e-17	-1.2201467539888537e-18	-5.37199152321126e-18	-6.972091447987048e-17	-1.3061376301722388e-16	-1.3933154011558408e-16	-1.1616073047825443e-16	-1.2115097265041943e-16	-1.6164741320334914e-16	-1.776363704669695e-16	-1.2717610595348589e-16	-4.526412307509644e-17	3.993549217630044e-19	-6.8115346749554386e-18	-2.931759410002159e-17	-4.213804959479378e-17	-5.687649992609366e-17	-8.773924174547112e-17	-1.0213880193379309e-16	-6.045329140253225e-17	2.0094478643008963e-17	6.974251278725411e-17	4.293745428320903e-17	-1.6470949307161168e-17	-5.800355746183427e-17	-7.409988011972436e-17	-8.950913327266525e-17	-1.0271127810222375e-16	-7.591144834251826e-17
58	-7.388109308593585e-17	-4.654356715985523e-17	-1.8361827495789604e-17	-1.2505240234381191e-17	-3.4106663885979064e-17	-5.444937484324356e-17	-4.974085612202718e-17	-3.546707967437119e-17	-4.936955781316481e-17	-9.377945909731436e-17	-1.289647189912077e-16	-1.2100396585663303e-16	-8.577208451959714e-17	-7.447316348342324e-17	-1.0143160008159934e-16	-1.4702027203419225e-16	-1.7477814719010787e-16	-1.7576217822074091e-16	-1.5156722504311166e-16	-1.0131342153138994e-16	-2.6882916078313823e-17	4.3807894719527285e-17	7.183554752403939e-17	4.33963099919744e-17	-9.521607660979984e-18	-4.5609132719138607e-17	-4.794939658622452e-17	-3.1898186646229e-17	-1.5010586056623342e-17	7.434643234084907e-18	3.7136543817346046e-17	6.062170911895174e-17	5.852492243627817e-17	2.927134791202109e-17	-2.433700477870041e-18	-1.4500782349491588e-17	-3.558109063897001e-18	9.311207069225123e-18	1.1895552101022774e-17	1.1475957705964214e-17	2.54582449985241e-17	5.94852971212795e-17	9.814567644769067e-17	1.1530641124294832e-16	1.0554197776671117e-16	9.216654626036346e-17	1.0233774738692061e-16	1.3399349306243093e-16	1.6808895142265308e-16
59	-2.4966528440196734e-16	-2.448186784945075e-16	-2.455987339569121e-16	-2.5653228815872457e-16	-2.7274189206912134e-16	-2.7704639330694297e-16	-2.6137636230639163e-16	-2.4320542008133136e-16	-2.494069151687746e-16	-2.8329437877643647e-16	-3.153516835603162e-16	-3.13425898883678e-16	-2.820728476285087e-16	-2.6911229677087044e-16	-2.846503608559421e-16	-3.287783181582355e-16	-3.6461083131732373e-16	-3.7837366684574495e-16	-3.726695669850348e-16	-3.4738804173951873e-16	-2.9861091256132986e-16	-2.438094270815982e-16	-2.192045588745725e-16	-2.41902272480094e-16	-2.883589537021913e-16	-3.1942318598098664e-16	-3.2048838250659656e-16	-3.025417853584626e-16	-2.7868312624814337e-16	-2.420396978254829e-16	-1.965490449439882e-16	-1.6119901451116591e-16	-1.5554512582686625e-16	-1.7372865205505394e-16	-1.9190379733270812e-16	-1.966173377054681e-16	-1.8972414083388423e-16	-1.8111483834944248e-16	-1.736464318340104e-16	-1.610791038945135e-16	-1.4043156436126722e-16	-1.1348245401524124e-16	-8.616188124866343e-17	-7.363129826145945e-17	-7.660047567830245e-17	-8.451134458015442e-17	-7.187951791809034e-17	-3.263642220864042e-17	1.7578847932099274e-17
60	1.3754934954375076e-16	1.6365024923821745e-16	1.808387214458969e-16	1.7279370723223661e-16	1.4675750684686697e-16	1.2705592922680844e-16	1.33651647779273e-16	1.4746175258031547e-16	1.4433806098063287e-16	1.1854465122249183e-16	9.604742717407739e-17	9.680473075981539e-17	1.0875567523446057e-16	1.0668691487245984e-16	9.242262736207814e-17	8.471786618767723e-17	9.313924487473589e-17	1.0468699363737045e-16	1.143852892103152e-16	1.4044446847047045e-16	1.966591495685111e-16	2.615256612444418e-16	2.842851483845307e-16	2.5238618047491097e-16	2.0021777740956332e-16	1.7246516502085337e-16	1.7838287328336136e-16	1.9185375549178798e-16	1.8866723365334442e-16	1.8929837929709933e-16	2.192673991140646e-16	2.6690789027431565e-16	2.9464639640581524e-16	2.7994840967311353e-16	2.4528116178404153e-16	2.271260262213918e-16	2.3305788593200403e-16	2.384931390293497e-16	2.2316500577221855e-16	2.012234411658527e-16	1.9907091317451828e-16	2.2685299085259143e-16	2.6184818309367624e-16	2.8078826255149836e-16	2.8295496044485793e-16	2.8710801742914033e-16	3.073272719488407e-16	3.3337948689273926e-16	3.515761821330704e-16
61	-7.347273185028781e-17	-9.06171689596113e-17	-1.0709730416917981e-16	-1.2308513716131328e-16	-1.5184239029535027e-16	-1.943681215508007e-16	-2.3559267201881936e-16	-2.6801696763736644e-16	-2.942380741281538e-16	-3.2286697314495124e-16	-3.438802131965246e-16	-3.41843803236947e-16	-3.160672876061562e-16	-2.900404369211476e-16	-2.736145252717788e-16	-2.6422843594464273e-16	-2.4061882877711065e-16	-2.0153785236025266e-16	-1.6720620928497238e-16	-1.5073847973871456e-16	-1.41827265908199e-16	-1.2432365543661814e-16	-1.0617906887907625e-16	-1.0268304641100091e-16	-1.2377429462885325e-16	-1.5331642804189468e-16	-1.6785366570485098e-16	-1.5647420186145902e-16	-1.2813980181769545e-16	-9.873050288016949e-17	-8.423774362509814e-17	-9.184015735170358e-17	-1.1640494991392569e-16	-1.4921289316469034e-16	-1.7492162230827337e-16	-1.8010512928011406e-16	-1.5653075243602036e-16	-1.2213629265598598e-16	-1.1083710134184802e-16	-1.3775089489217783e-16	-1.7586534427187775e-16	-1.821990691878416e-16	-1.49756588921453e-16	-1.1832007757874883e-16	-1.2028149888893722e-16	-1.372852477774923e-16	-1.228332068803396e-16	-7.091504125133274e-17	-1.3460826695257938e-17
62	3.182568066501178e-17	2.4997657782094437e-17	3.198449716842474e-17	2.813724765431585e-17	-5.963196578555108e-18	-5.5181429497048663e-17	-8.652271832617889e-17	-9.48458388992058e-17	-1.0479220255538386e-16	-1.3372606811511217e-16	-1.6134653732810248e-16	-1.5008219791451625e-16	-9.450332410713631e-17	-3.26356121331833e-17	-2.8281410257500693e-18	2.631667011560136e-18	1.1805020535821372e-17	3.146523667679699e-17	3.606103786942925e-17	7.772794203446002e-18	-3.151024008277837e-17	-3.9826947804573735e-17	-7.123216962403102e-18	3.1649615746486455e-17	3.2495307243318065e-17	-8.556135374307377e-18	-4.7642145829039956e-17	-4.334878872738491e-17	-1.4925486962506716e-18	4.321070260014275e-17	5.842275430483906e-17	3.8538589925347105e-17	1.8129618034131626e-18	-3.471387496503165e-17	-5.4174378499141974e-17	-4.6355681232621854e-17	-1.561592760754208e-17	9.969003157120392e-18	1.2544512912838253e-18	-3.659848266937808e-17	-6.678585285990471e-17	-5.908465800837489e-17	-3.02667204643301e-17	-1.874189726561144e-17	-3.252541339553533e-17	-3.8314786805632596e-17	-5.651412590656964e-18	5.3358430153471273e-17	1.0958010909834821e-16
63	5.438349823614692e-17	2.9368677982629084e-17	1.9271352380429573e-17	2.2956579289922998e-17	2.7105408652387543e-17	2.5728700731574453e-17	2.605903240115171e-17	4.458359991440325e-17	8.088852049878703e-17	1.1648533872059733e-16	1.2155979382597856e-16	9.621492042112515e-17	6.470325672927638e-17	5.963550824402087e-17	7.735200660142703e-17	9.744693661722849e-17	9.60645887212419e-17	7.930099012557377e-17	6.25915212716787e-17	5.012740365640678e-17	3.26557177515438e-17	9.588736122476239e-18	1.3942880246123692e-18	1.4797492447159647e-17	4.694052193265011e-17	7.042456267957572e-17	7.726769937389087e-17	7.495943571026829e-17	6.82691340113951e-17	5.61099789112218e-17	4.033205828016245e-17	3.265851449736798e-17	4.7567741401155575e-17	7.927990719241115e-17	1.1007017151649982e-16	1.266960203869832e-16	1.3291144868595395e-16	1.3404257373050844e-16	1.2352360089546007e-16	9.918277169708065e-17	6.397802191898788e-17	3.356592820444672e-17	1.8477566196888652e-17	9.671545416654568e-18	7.666241934509966e-18	2.2923372658894836e-17	5.5370681287763506e-17	9.327260171665487e-17	1.0923378859929426e-16
64	2.4737641552992485e-16	2.789255798371259e-16	3.074918044801563e-16	3.313709670847285e-16	3.6988198077441203e-16	4.247027088725637e-16	4.625079161980752e-16	4.51160177842614e-16	4.130639587318101e-16	4.008084383631703e-16	4.2736900327630827e-16	4.459062500132969e-16	4.0761433749178455e-16	3.2797367964198846e-16	2.537838052983923e-16	2.1982804872189342e-16	2.0214265241428608e-16	1.770242272924492e-16	1.4661171778635512e-16	1.2607515095990568e-16	1.1644398932678992e-16	1.2143388925014602e-16	1.5249047311013643e-16	2.2191952629124143e-16	2.936430659790348e-16	3.2826581381146037e-16	3.2794917875953406e-16	3.383834588756305e-16	3.8118540986823605e-16	4.247959494769111e-16	4.2680959651883147e-16	3.9006238040488516e-16	3.589742809077243e-16	3.5357546243155246e-16	3.546148945188892e-16	3.3974746309374914e-16	3.088699377351279e-16	2.80134399120755e-16	2.4794133371447927e-16	2.0255659431442259e-16	1.5147810200595833e-16	1.3023078899434863e-16	1.5159375464309847e-16	1.8985482955332623e-16	2.1330478300366105e-16	2.1777141380698842e-16	2.226300624326512e-16	2.350550813950026e-16	2.4406365002249984e-16
65	2.0086440243871292e-16	1.7614406662924409e-16	1.8321002741471577e-16	2.194206957571739e-16	2.6890481418738266e-16	3.097880482143885e-16	3.2237726194103715e-16	3.043754710423399e-16	2.8197739167895833e-16	2.8605121962163343e-16	3.0754230989859636e-16	3.0807240157803154e-16	2.6587475785925756e-16	2.1529038429756664e-16	1.9390240222822873e-16	2.0048181209235862e-16	1.8775853900210642e-16	1.4086898835745963e-16	9.169499124789894e-17	7.380287708219558e-17	7.557976638986424e-17	7.239281727601995e-17	6.915342056253396e-17	9.759787259906748e-17	1.5789377853711849e-16	2.2060505306274672e-16	2.6586009449143974e-16	3.0586322784056857e-16	3.512260936859583e-16	3.871406902610456e-16	3.9315955112293496e-16	3.714574777153601e-16	3.431476208472348e-16	3.14045683622563e-16	2.790538482535537e-16	2.41720295178385e-16	2.1416745521347757e-16	1.993442710012546e-16	1.754274758631531e-16	1.3349808794419606e-16	8.559538738629199e-17	5.963383299725286e-17	6.494669447691981e-17	8.550872834393373e-17	1.0903647950981379e-16	1.3679662962586976e-16	1.6525751320400935e-16	1.8045075591701566e-16	1.762758711759281e-16
66	-5.994286019052286e-17	-4.6808380590422265e-17	-6.114236009386047e-18	4.584463128328963e-17	9.77353623851487e-17	1.394050185300225e-16	1.7038257253146655e-16	1.8569923922057178e-16	1.948619760120672e-16	2.0423946592534857e-16	2.1417266767818428e-16	2.1356808781321852e-16	1.9609427799864693e-16	1.623882455333653e-16	1.1343609444253696e-16	4.858441681898268e-17	-2.4649390438595902e-17	-8.5631291455371e-17	-1.2318527626067292e-16	-1.450899050131537e-16	-1.6504929071793158e-16	-1.72526776001154e-16	-1.5242949058983134e-16	-9.940761497667207e-17	-5.009661564043241e-17	-3.088161883913575e-17	-3.391135884067217e-17	-3.148750159573203e-17	-1.8470326508346083e-17	-1.3392393546789982e-17	-2.0297892720089544e-17	-2.506592320826928e-17	-1.1389756046243195e-17	1.1134998515768346e-17	2.7126991432812265e-17	3.9551243591930123e-17	4.977922071686094e-17	4.9525361270533135e-17	2.780009089434651e-17	-7.375852673751426e-18	-2.9494117936239844e-17	-2.2902291151717872e-17	-3.6158108918424e-18	3.6401603912631395e-18	5.225998077856556e-18	1.59590830443521e-17	3.182637481676841e-17	3.019047045425313e-17	1.300412226518263e-18
67	3.437156910476216e-16	3.5413968021636614e-16	3.3882610221536275e-16	3.0518402054145897e-16	2.75946448947876e-16	2.6498911663540663e-16	2.6532579885200196e-16	2.616062221968302e-16	2.708704353592506e-16	3.206781702213907e-16	4.0395737880521493e-16	4.733370113896666e-16	4.855582238584861e-16	4.52681083177078e-16	4.122622504853512e-16	3.8905988458296807e-16	3.6788025479776365e-16	3.4622395676823424e-16	3.467965200013162e-16	3.8093604926618103e-16	4.193401279397809e-16	4.341533855731831e-16	4.377200886319956e-16	4.703174097822726e-16	5.195846009399526e-16	5.308059676384333e-16	4.668439397769085e-16	3.63884581940792e-16	2.8967310221283157e-16	2.7400501725777395e-16	2.935703014258533e-16	3.161551102513638e-16	3.3300465265514033e-16	3.451701630836306e-16	3.467447830850994e-16	3.4032507452568545e-16	3.4171177402412804e-16	3.65445828171604e-16	3.8882920429427566e-16	3.7314701142390553e-16	3.114011829454724e-16	2.510984835831043e-16	2.362125416393674e-16	2.6281208288315984e-16	2.826015693182757e-16	2.549618468735911e-16	1.8868158235573181e-16	1.2354440759402754e-16	9.35892175184445e-17
68	4.3871344604348716e-16	4.348578815112237e-16	4.2458956730084027e-16	4.1212547121659976e-16	4.0648059074820444e-16	4.063846371388829e-16	4.014327585452519e-16	3.9081137814594897e-16	3.910105706650891e-16	4.2122586797860265e-16	4.70456806057317e-16	5.095190615153491e-16	5.15637206785856e-16	4.965070578587558e-16	4.645375664209364e-16	4.4050818584334833e-16	4.3181642421402695e-16	4.471314164260299e-16	4.817824595557589e-16	5.107887913293739e-16	5.114581031541234e-16	4.956324576858662e-16	5.000421466030336e-16	5.300699166804781e-16	5.495441276659837e-16	5.220152423751594e-16	4.588506766369793e-16	4.061534622899429e-16	3.881018111960202e-16	3.9154006725618186e-16	3.9701550797471777e-16	4.0705030932827263e-16	4.2905667461349333e-16	4.454942805378544e-16	4.346312225080676e-16	4.071661796479285e-16	3.9672270910233587e-16	4.136186373226339e-16	4.232683484439449e-16	3.9399515676992484e-16	3.407669834709521e-16	3.1509740248706417e-16	3.339414800138392e-16	3.611033378995477e-16	3.569357773947915e-16	3.195903480354654e-16	2.8373587708609687e-16	2.736304867282455e-16	2.8087048275702605e-16
69	9.80472899581648e-17	1.1103481437778576e-16	1.4851944198987755e-16	2.0020139200916663e-16	2.2124629455670425e-16	1.8758433541335554e-16	1.3522851434949477e-16	1.178165712778594e-16	1.3883751111346206e-16	1.5675098393682914e-16	1.5388028107093436e-16	1.5815026368970504e-16	1.8958731700040458e-16	2.24268465311635e-16	2.1719059474316568e-16	1.7503746710873043e-16	1.3967838407931171e-16	1.3538055418291825e-16	1.3792374438577135e-16	1.1268577712314952e-16	6.057147806828088e-17	1.642705463190453e-17	9.794689683236997e-18	3.766408751062923e-17	7.663880349274017e-17	1.005449051166994e-16	9.34445298228683e-17	5.777453700703358e-17	1.7089061772895515e-17	5.944590133956819e-19	2.029742232748078e-17	5.646058864630713e-17	7.092110956020297e-17	4.49220485814184e-17	-3.58011100229625e-18	-3.1310580317063435e-17	-1.1332969593150917e-17	3.960260368965522e-17	7.733579877386952e-17	7.908659961470414e-17	6.55363260790944e-17	6.573396569802743e-17	7.468503751678743e-17	6.347631167164084e-17	1.9327989301564488e-17	-2.3976776132462793e-17	-2.467151609716313e-17	1.7138870171798414e-17	5.446841378529393e-17
70	8.654806255496376e-17	8.798749448967588e-17	1.4130384707928157e-16	1.9405627204831698e-16	2.1800628762011676e-16	2.4023481717540383e-16	2.869144823109585e-16	3.3175390676709557e-16	3.466848260977091e-16	3.450360993230226e-16	3.672549874444107e-16	4.218316860291287e-16	4.602531614652127e-16	4.379386206111087e-16	3.4762303022048885e-16	2.3963405273079587e-16	1.4756369787211124e-16	8.920898482528633e-17	6.055315433325318e-17	5.0343356820231287e-17	4.4530276550242783e-17	5.0915679954407425e-17	8.982860123392928e-17	1.6442035166352488e-16	2.258535484324582e-16	2.3053108652881433e-16	1.933509555889698e-16	1.759723033615602e-16	2.0779151453870522e-16	2.5158402909193664e-16	2.6222154116186734e-16	2.482950876185806e-16	2.5423136583428775e-16	2.9424192859626355e-16	3.362136990021506e-16	3.4820140587355815e-16	3.1976801698079865e-16	2.595033407853574e-16	1.7560720972881565e-16	9.310541950922368e-17	5.0447551109537476e-17	7.031950081030102e-17	1.2299408324230624e-16	1.6384884011501792e-16	1.8465901047111972e-16	1.9533630426052525e-16	1.942603225150659e-16	1.5952284499048933e-16	9.527122703073873e-17
71	3.426302292251323e-16	3.530079924117024e-16	3.9039944364146846e-16	4.371018533885705e-16	4.666871256025185e-16	4.689650065126104e-16	4.597272810435332e-16	4.590157734697508e-16	4.65625770062054e-16	4.610813261806428e-16	4.4337053275003784e-16	4.2923534034628676e-16	4.3285194870882256e-16	4.540669094612689e-16	4.56980565739417e-16	4.5082593082460115e-16	4.446308623023113e-16	4.494390275207398e-16	4.608537195679619e-16	4.650342962856435e-16	4.580831067261643e-16	4.482758126407342e-16	4.447998131063285e-16	4.484271556893818e-16	4.546830811615785e-16	4.609183595424778e-16	4.648694297203761e-16	4.650164580709001e-16	4.642518245004589e-16	4.656664969727973e-16	4.675510595135304e-16	4.582163661577416e-16	4.3604086714086883e-16	4.1625944263935246e-16	4.1330034278047167e-16	4.2194224200005575e-16	4.1698546184059968e-16	3.9567487462109333e-16	3.793044838885908e-16	3.8793444885140123e-16	4.092194410971275e-16	4.1955722370915004e-16	4.056307077176744e-16	3.9323514226325554e-16	3.86521060043677e-16	3.770040931401811e-16	3.5486106967949934e-16	3.3480041669434904e-16	3.2879468808007857e-16
72	-2.6001707678629483e-16	-3.193123462490904e-16	-3.4834928228394427e-16	-3.297101720734801e-16	-3.038543684528643e-16	-3.1104475282049393e-16	-3.426206834368838e-16	-3.6271635433414536e-16	-3.6522400703589313e-16	-3.717864551235716e-16	-3.9434927910801246e-16	-4.0281739331220003e-16	-3.666218054913167e-16	-2.9985777874551686e-16	-2.5193382873983364e-16	-2.4855901873573485e-16	-2.6712148878892665e-16	-2.662604185426619e-16	-2.42045854521295e-16	-2.2807716116698173e-16	-2.5153290511301575e-16	-2.928177438612374e-16	-3.054115024237222e-16	-2.818769764269188e-16	-2.6171111485610256e-16	-2.8356364359462433e-16	-3.2878250445927597e-16	-3.4284613225495027e-16	-3.078184486663948e-16	-2.6796421906717504e-16	-2.769146733764343e-16	-3.28432567556076e-16	-3.6973153959517587e-16	-3.6700748292017254e-16	-3.411968044942936e-16	-3.3242624345684454e-16	-3.3687707570436877e-16	-3.2801132341570233e-16	-2.9879361980205504e-16	-2.7819146351707173e-16	-2.89400850026999e-16	-3.1675999498921e-16	-3.223202229603615e-16	-3.0111990441773153e-16	-2.834658229465042e-16	-2.97886469586448e-16	-3.2912532180561854e-16	-3.355710128011228e-16	-2.9642075718322275e-16
73	-5.309033036396774e-17	-8.979050758349961e-18	-7.349731894680786e-18	-5.148655212422965e-17	-9.07033003185947e-17	-8.917393648680908e-17	-7.394970680201755e-17	-9.352712993533515e-17	-1.4944051769068294e-16	-1.9802467824765612e-16	-2.0907848212064218e-16	-1.9651060337583396e-16	-1.894790592133824e-16	-1.9807612719450128e-16	-2.0295873190132392e-16	-2.022831738083945e-16	-2.025445223838934e-16	-2.0665693590508442e-16	-2.0328546902931343e-16	-1.8101420741228477e-16	-1.4402006420312896e-16	-1.146520845394207e-16	-1.1050708933116856e-16	-1.2855979369964481e-16	-1.526690509760195e-16	-1.737741025005082e-16	-1.9323026180682414e-16	-2.095898002769193e-16	-2.098631611151869e-16	-1.8051735372741948e-16	-1.3670824349075652e-16	-1.1327381603510233e-16	-1.2797464056834188e-16	-1.6462353671145538e-16	-1.8818881601093683e-16	-1.8198201490118167e-16	-1.5569178360172434e-16	-1.3302421264320487e-16	-1.2903644908474898e-16	-1.4016194877974041e-16	-1.5346107766783594e-16	-1.583775114153454e-16	-1.5672343640397944e-16	-1.608882062108575e-16	-1.6750796000490172e-16	-1.5770856483760688e-16	-1.1588454503846818e-16	-6.322751607186665e-17	-3.7941352702651085e-17
74	1.5816605786593119e-16	1.6871914593439646e-16	1.8318861257577453e-16	1.6531472307306806e-16	1.0582990717035672e-16	4.227129001808794e-17	2.1434469251159038e-17	3.136021989058623e-17	2.0679521039138002e-17	-2.792881729583232e-17	-6.640717901369165e-17	-5.161936191383373e-17	-3.8075144359204826e-18	1.3394797186619118e-17	-9.555994779045567e-18	-2.9674813217267316e-17	-2.778725243504292e-18	4.7341949659799645e-17	7.257336809755235e-17	6.789295412337668e-17	7.480982983614043e-17	1.1288735027661093e-16	1.462919333878062e-16	1.3753467525244304e-16	9.966931655289974e-17	7.790789750243609e-17	9.603484752574547e-17	1.3206853072674825e-16	1.4451153675441909e-16	1.3573748309858203e-16	1.2596127244909813e-16	1.2531087674970157e-16	1.2898273720587003e-16	1.2844652041397828e-16	1.2746011268391842e-16	1.2808555226603876e-16	1.293582565336342e-16	1.2426240528443335e-16	1.1331856479851546e-16	1.0631152811474503e-16	1.176568676458982e-16	1.5424505531515678e-16	1.971976188219341e-16	2.1029482701095027e-16	1.8212686138036103e-16	1.5065083377511887e-16	1.6712601184778848e-16	2.284150947097997e-16	2.8407079820042083e-16
75	-3.199705341694132e-17	-3.0720882272143547e-17	-3.87959870529691e-17	-7.326503667875428e-17	-1.3538040726812865e-16	-1.9737785688291936e-16	-2.341077327966839e-16	-2.501082786017593e-16	-2.717276947219475e-16	-3.1696130050928805e-16	-3.612067938689683e-16	-3.6321240043506044e-16	-3.012265295567018e-16	-2.090245697315541e-16	-1.3245179908470977e-16	-1.092387205929209e-16	-1.1700203175227046e-16	-1.202979643980574e-16	-1.0060886894045993e-16	-7.095354534385891e-17	-4.818047948249559e-17	-3.365008007173967e-17	-2.182355159838442e-17	-1.5550599910130723e-17	-2.6278639946150863e-17	-5.754071591818531e-17	-9.03596953120364e-17	-1.0432989903441705e-16	-9.582856940613997e-17	-8.357335834502107e-17	-9.508311819684654e-17	-1.3417859923247093e-16	-1.7762282959687026e-16	-1.9363670259265418e-16	-1.7038260945764473e-16	-1.3664027432981288e-16	-1.2617903520820836e-16	-1.4939276382855728e-16	-1.7609135066723053e-16	-1.7102281058597895e-16	-1.2358144968412384e-16	-6.124401730660963e-17	-1.433477628538372e-17	2.0833613413902316e-18	-1.1201052521263469e-17	-3.356040399408154e-17	-3.5454577219264955e-17	-9.58604083542793e-18	2.395624747416033e-17
76	-1.4436369230588415e-16	-1.8036872192651123e-16	-2.0509038814515162e-16	-2.0824178842019666e-16	-1.840309102384597e-16	-1.6679667408315756e-16	-1.7105705459992308e-16	-2.022065605227691e-16	-2.5255423726381614e-16	-2.9505008335039434e-16	-3.041100761549708e-16	-2.755772851558946e-16	-2.257890525866231e-16	-1.7085962396591263e-16	-1.1836845854024568e-16	-7.127526392223783e-17	-1.9154022182127864e-17	3.4732034083508626e-17	7.263893605336969e-17	6.916099586783644e-17	1.9529755675920418e-17	-5.266080977795759e-17	-1.137945081389771e-16	-1.4029271561352734e-16	-1.4246864374191763e-16	-1.503358887318351e-16	-1.7635300515752364e-16	-1.891628439509604e-16	-1.9413250972592465e-16	-1.9155959118825687e-16	-2.071089293046276e-16	-2.4854685244362286e-16	-2.8864626266538286e-16	-2.9365798603265446e-16	-2.5324977563325875e-16	-1.8836683850851192e-16	-1.2343416516908379e-16	-7.396814208415147e-17	-4.419387198363543e-17	-4.8161122810072475e-17	-7.763610545486116e-17	-1.0712104410238211e-16	-1.1895266638556471e-16	-1.293554059370998e-16	-1.6040271551423343e-16	-1.9596161521844206e-16	-1.9076907420752728e-16	-1.3020805537307207e-16	-5.5135847290360075e-17
77	1.3974214520892455e-16	1.355428165105253e-16	1.3892457037593037e-16	1.3326400877290052e-16	1.175485076561553e-16	1.0834013694009842e-16	1.170263683814212e-16	1.3090975376543326e-16	1.3079015371934264e-16	1.0840190857465115e-16	8.088762703996307e-17	6.866216865772324e-17	7.542126762806424e-17	7.983255991847218e-17	7.083155629229133e-17	5.330240898826732e-17	4.619337848708492e-17	5.2872531781790584e-17	6.672753502318609e-17	8.520543943256635e-17	1.174875719442942e-16	1.6120570575494104e-16	1.8852156973087492e-16	1.7543708016318323e-16	1.3170736317741508e-16	9.83504459537998e-17	1.090228992938916e-16	1.5485422976652098e-16	1.9183624635077788e-16	1.9929065666309735e-16	1.8864596439393494e-16	1.8241440814079037e-16	1.857209978091664e-16	1.8265952469472144e-16	1.6707971941709312e-16	1.5414918174105625e-16	1.633458680449205e-16	1.9087946372602144e-16	2.0942523160806646e-16	2.0049942476543027e-16	1.785123272336141e-16	1.777037849073138e-16	2.0709263059685573e-16	2.3647116621478916e-16	2.403417275550817e-16	2.2822332871951914e-16	2.3369048110920585e-16	2.642945743974001e-16	2.9845046812950885e-16
78	3.2861544868675495e-18	-1.4501861753128517e-17	-4.380335596543543e-17	-9.853418446554774e-17	-1.8206919489772092e-16	-2.565647523366124e-16	-2.8444326425402586e-16	-2.7093301146403936e-16	-2.5591953463981253e-16	-2.63913222424151e-16	-2.768904388317743e-16	-2.5884976352016173e-16	-2.0369350252191515e-16	-1.4053514957958627e-16	-9.624366053829178e-17	-8.491333511980578e-17	-8.777556562298099e-17	-8.35123769360423e-17	-6.042172193798358e-17	-2.5844227243122026e-17	8.831622304090122e-18	3.514644266514732e-17	5.732898727463371e-17	5.854518992055828e-17	3.8854627072620575e-17	-8.182885034981653e-18	-5.2759653123038985e-17	-7.278723516980352e-17	-7.416127545736094e-17	-7.798013622487485e-17	-9.656858519351911e-17	-1.1477551308033783e-16	-1.0404046686700815e-16	-6.809701495277296e-17	-3.719309564701508e-17	-5.074374526982323e-17	-1.0006760644891609e-16	-1.4024161214285993e-16	-1.3019921927345294e-16	-8.360855255952232e-17	-4.92565509477657e-17	-5.141679894272104e-17	-5.822869129455632e-17	-3.135713875176143e-17	1.4687783241100385e-17	4.516191053275045e-17	4.243728897041932e-17	3.3784295646393896e-17	3.9978854995286286e-17
79	7.599891869087231e-17	3.2678878628402724e-18	-5.366828450888734e-17	-1.0173670945162797e-16	-1.5491099581144575e-16	-2.0489327887186551e-16	-2.251670769268275e-16	-2.009986257543907e-16	-1.507000315415445e-16	-1.0699498456354131e-16	-8.708322823888097e-17	-7.153612294843561e-17	-2.662752220908026e-17	6.354734009311936e-17	1.6138838746699195e-16	2.1542579488585173e-16	1.9688633640398027e-16	1.3772378196312844e-16	9.604447098231057e-17	1.0125044296946675e-16	1.422770206666435e-16	1.9119466835694377e-16	2.3072285426652907e-16	2.3446979537914586e-16	1.9458530082502858e-16	1.230697523278729e-16	6.879886417144245e-17	6.217523742600196e-17	8.551741110954039e-17	9.574462101580432e-17	8.467200768971407e-17	7.539093530105987e-17	9.25105432653383e-17	1.2003894368112124e-16	1.3311689868900705e-16	1.2401485848246025e-16	1.0336728122637932e-16	7.470746910774728e-17	4.0493466453331115e-17	2.5984606465728548e-17	6.34393102214307e-17	1.5206805283282678e-16	2.463109290214203e-16	2.9148953345492304e-16	2.8492599852076797e-16	2.598971063156494e-16	2.3952648384319195e-16	2.289116165132388e-16	2.1380732667392434e-16
80	8.207947764734795e-17	8.168652786866664e-17	6.684324838904037e-17	4.849524998949888e-17	5.080937265695165e-17	7.76938998265352e-17	9.831907350666354e-17	8.187048085324694e-17	4.223334014093378e-17	1.8489977839616234e-17	3.012588924000502e-17	5.1847637555714375e-17	5.353557558863441e-17	3.7108256027751586e-17	3.4215445601166847e-17	6.390886698087315e-17	1.206666220504754e-16	1.8029730629108704e-16	2.1564263046567007e-16	2.1168747905355696e-16	1.7548577277346666e-16	1.3652291952475042e-16	1.1624879322176647e-16	1.2393759356226633e-16	1.3798913360581544e-16	1.3901020462380999e-16	1.2516041378250047e-16	1.046372453366417e-16	8.05659690556234e-17	5.814699323588409e-17	4.8940898205057147e-17	5.900839215866794e-17	7.79544851870303e-17	8.122962957275576e-17	6.413589174343419e-17	5.212970186060242e-17	6.685038697586996e-17	1.0013038341613485e-16	1.1921840809906273e-16	1.1176265230963315e-16	9.82805679292207e-17	1.0194103818319515e-16	1.0651187060589422e-16	8.504149136636369e-17	3.809034770767603e-17	6.6244160437271885e-18	2.035674865888788e-17	6.318577615501188e-17	9.825184987315311e-17
81	-1.989142616615121e-16	-1.9670060101291336e-16	-2.018117734859518e-16	-2.0014167506253964e-16	-1.8942879789442254e-16	-1.8504140250244312e-16	-1.9800771543722872e-16	-2.1805898807969828e-16	-2.271022328098095e-16	-2.2177116996302825e-16	-2.1379781765526779e-16	-2.108528935508851e-16	-2.0545878307182295e-16	-1.8759531830628466e-16	-1.731442227998991e-16	-1.677269905194184e-16	-1.7707481053528406e-16	-1.861799573574025e-16	-1.8722947024844396e-16	-1.8723762774389957e-16	-1.995343321283935e-16	-2.1719893533606032e-16	-2.175101796003458e-16	-1.9092652908752645e-16	-1.6161405943344664e-16	-1.6469678576360067e-16	-2.0662981358401316e-16	-2.618525678634486e-16	-3.0019137575847847e-16	-3.1251263957106235e-16	-3.0339250663881724e-16	-2.7512340981894755e-16	-2.3591526786330285e-16	-2.043157380854252e-16	-2.0374429967566694e-16	-2.33020592551533e-16	-2.632483426403803e-16	-2.632801353982476e-16	-2.367800286113758e-16	-2.1121671138551958e-16	-2.0727997965321864e-16	-2.230172551980556e-16	-2.410207309882693e-16	-2.543131116902484e-16	-2.7057285370506816e-16	-2.9927525979219986e-16	-3.2895686113036766e-16	-3.3967791922095347e-16	-3.222816656515062e-16
82	2.3067492908561324e-16	2.2377789291615647e-16	2.4383880524414466e-16	3.071083698233367e-16	3.7548349287407804e-16	3.9200587259679253e-16	3.6257208696279313e-16	3.502117596714819e-16	3.9855484525319867e-16	4.662779000870114e-16	4.871300579398025e-16	4.518232695130848e-16	4.127983597893731e-16	4.088364673029029e-16	4.035407772644596e-16	3.624748360847796e-16	2.8642100835968513e-16	2.1715104100840166e-16	1.7948196407724327e-16	1.6204104826454631e-16	1.4988931684612466e-16	1.5185118761328348e-16	1.793215986377818e-16	2.1937791703383109e-16	2.3189674109244547e-16	2.0223349765839636e-16	1.5265106390080867e-16	1.1387502711084222e-16	8.881510051912545e-17	6.35027624293774e-17	4.2572544636644657e-17	4.194783200317033e-17	6.506439278557567e-17	9.126437127930096e-17	1.0391744497636198e-16	1.166266369031131e-16	1.411575342419968e-16	1.6739882159286916e-16	1.6926726699891887e-16	1.507716426059298e-16	1.4669791490930148e-16	1.7261626368101627e-16	1.9411573160538602e-16	1.822721150339513e-16	1.548350066688354e-16	1.5923345201985793e-16	1.9182229169185178e-16	1.9708547528960808e-16	1.318989583379024e-16
83	5.661440568159079e-17	7.786645664367387e-17	1.219570646462649e-16	1.6018378733231391e-16	1.793699385016841e-16	1.8690641293747795e-16	1.9133485053041827e-16	1.9129438812256081e-16	1.88806798592164e-16	1.8597309831618594e-16	1.8699060488044948e-16	1.7833560460945354e-16	1.50647952715328e-16	1.2046086810430555e-16	1.1150298572230702e-16	1.2927501908308802e-16	1.4600664313714766e-16	1.3242246381289649e-16	9.429832167250243e-17	6.465800205592043e-17	6.646951563993178e-17	8.70484493558749e-17	9.418314238792812e-17	8.606368590514456e-17	7.81213234576309e-17	8.228755224337622e-17	8.488655193400802e-17	6.703306403339289e-17	3.823351586653147e-17	2.421069606760906e-17	3.624786550004283e-17	5.0637238979060487e-17	3.9762255751190324e-17	1.1231875342669945e-17	-3.627773815614707e-18	1.3460442846483228e-17	3.837698497786312e-17	4.6893261646165115e-17	4.129143726021541e-17	4.2517322334008825e-17	5.588136153294338e-17	6.477021688383746e-17	5.321950522879102e-17	4.273954015789436e-17	5.41320183352461e-17	8.704971873041271e-17	1.095931592190604e-16	9.912065502311021e-17	6.783866933569875e-17
84	2.173631868518874e-16	2.2824472088678376e-16	2.757624470054335e-16	3.4100507518784893e-16	3.8531781655211846e-16	3.869252209732073e-16	3.6873474899863275e-16	3.699898336672242e-16	3.933108513891586e-16	4.0412732930927404e-16	3.7896151259954815e-16	3.3883321318358943e-16	3.154409923539831e-16	3.1209565379792786e-16	2.9360183560610963e-16	2.5261835106173716e-16	2.0779325143712109e-16	1.8977321829952597e-16	1.979773294069942e-16	2.0479355165458159e-16	1.8751581143488528e-16	1.574721221025634e-16	1.4844278257395442e-16	1.634900803896931e-16	1.7861700009723446e-16	1.6844044403188848e-16	1.4594937608495548e-16	1.440557589833798e-16	1.6965497982724848e-16	1.9417809796367696e-16	1.9087017287099993e-16	1.5894841761132162e-16	1.2656214051320908e-16	1.1573874257159666e-16	1.306010816005002e-16	1.566126288145055e-16	1.7359109151097846e-16	1.7700385351369895e-16	1.7326732336584596e-16	1.7509291549728529e-16	1.7929578650074495e-16	1.7612414592574467e-16	1.5704449974686502e-16	1.3958847893548234e-16	1.468993330517664e-16	1.820185153583364e-16	2.08231875682763e-16	1.9667319977164749e-16	1.5067078369615267e-16
85	-2.6686619924478124e-17	-4.6123944958488866e-18	4.571933553228068e-17	8.891752271143999e-17	9.769315751681048e-17	8.168408734296197e-17	7.078082920027663e-17	7.936905218776282e-17	9.05751428432773e-17	8.431963551415686e-17	7.030113173990579e-17	7.093614468219546e-17	8.701669470198935e-17	9.936277090880603e-17	8.387836944300613e-17	5.663916137237418e-17	3.8376201014025456e-17	3.495494137632893e-17	3.0095891268962446e-17	1.3797724525930494e-17	-6.3885067733981565e-18	-1.7261142916424668e-17	-1.7949184350106083e-17	-1.1761984532951444e-17	-3.0811014689756407e-18	1.0311302350043455e-17	1.8696616482130256e-17	8.193895467969989e-18	-1.5101009359233442e-17	-3.068120165681312e-17	-2.091690723846617e-17	1.6648287106498868e-18	4.793416641165933e-18	-2.2600624240140822e-17	-6.0429433413065e-17	-7.804675245437417e-17	-6.903014749569067e-17	-4.6824957701290134e-17	-2.4345468341362933e-17	6.03498281312326e-19	3.1246440417245816e-17	5.4517975402530375e-17	4.942053406440419e-17	2.3888705732327275e-17	-2.545671742830148e-18	-9.698317804941731e-18	2.293479510580276e-18	1.8438753495458668e-17	2.1679657048576962e-17
86	4.0828327693085293e-16	4.094196718794286e-16	4.3473167762331864e-16	4.688176747738953e-16	4.93108123655769e-16	5.036256269320426e-16	5.08650116628429e-16	5.11199247908528e-16	5.070466176357146e-16	4.911203685004943e-16	4.802099402403348e-16	4.82049470349076e-16	4.897837359769586e-16	4.898247755940538e-16	4.601371743401978e-16	4.366957412442318e-16	4.4079696786016316e-16	4.71162638158785e-16	5.02584782603704e-16	5.117574803387054e-16	4.994408915260025e-16	4.857155452756162e-16	4.794908914096214e-16	4.777174152052537e-16	4.717210377325822e-16	4.686356464244756e-16	4.794229130840646e-16	5.041314605794147e-16	5.284227073915635e-16	5.388186711821548e-16	5.371007082374742e-16	5.266669045048096e-16	5.126410888261159e-16	4.943906084566893e-16	4.722874614319971e-16	4.547696433628254e-16	4.3771596754955277e-16	4.2763302915038872e-16	4.290344600135754e-16	4.4028574369353617e-16	4.476611526779337e-16	4.438503158135347e-16	4.255114280041641e-16	4.0899934833741175e-16	3.9583261159609846e-16	3.851937110918547e-16	3.764704584521707e-16	3.766139086134826e-16	3.822714550248095e-16
87	2.6816165409642876e-16	2.5741553487533534e-16	2.806168303380416e-16	3.3391717483303076e-16	3.7937788524004096e-16	3.822587349125308e-16	3.5221436381417567e-16	3.284382938830965e-16	3.3624889311997027e-16	3.561026222522135e-16	3.5737698587556165e-16	3.3528193480633903e-16	3.1258926665856097e-16	3.0714270666156146e-16	2.9842508568859984e-16	2.841732437480389e-16	2.7427413849364876e-16	2.823933064181015e-16	3.052845904401315e-16	3.228269497999525e-16	3.2777747721770473e-16	3.275662054895335e-16	3.2150589168346233e-16	3.100226080596648e-16	2.9540443369654527e-16	3.021316394216005e-16	3.39806359682352e-16	3.837711824466993e-16	3.9722074897900064e-16	3.7491487129723174e-16	3.4577157298529363e-16	3.311734737805756e-16	3.185451477096466e-16	2.927231191859959e-16	2.6411168238114096e-16	2.533710438286647e-16	2.5245157701170546e-16	2.455609859279309e-16	2.357833367655343e-16	2.449529787317032e-16	2.7028481891080076e-16	2.787780391976035e-16	2.4525321677411953e-16	2.0655563253023637e-16	2.0279233104261664e-16	2.330608205022749e-16	2.517046072406637e-16	2.27403754878835e-16	1.8869582108698796e-16
88	-1.6938359393016722e-16	-1.72668030199801e-16	-1.8018708897507847e-16	-1.928069838616379e-16	-2.0446508193372253e-16	-2.179332495278857e-16	-2.4179011273243225e-16	-2.7434918527072445e-16	-2.9322936116578944e-16	-2.834110307459736e-16	-2.597216339363794e-16	-2.4610325209139046e-16	-2.4654684373581215e-16	-2.448315981367815e-16	-2.3153787351181316e-16	-2.2618880286226426e-16	-2.451477887746314e-16	-2.7090090754301975e-16	-2.7500854859646876e-16	-2.5140962431585545e-16	-2.2527631567115734e-16	-2.1406461358064693e-16	-2.076972488611728e-16	-1.9149584615813958e-16	-1.8314948224495286e-16	-2.0587948895789717e-16	-2.4386254568865335e-16	-2.518780621180819e-16	-2.131570108866862e-16	-1.6163265338063522e-16	-1.4091329694216515e-16	-1.5269597863891961e-16	-1.655468262411114e-16	-1.7399467502997983e-16	-2.0052651616504332e-16	-2.5067422146787275e-16	-2.867607407910869e-16	-2.7551020958348906e-16	-2.4131484501684833e-16	-2.3437948721499897e-16	-2.6581901604015706e-16	-2.9167952386756214e-16	-2.7755297755579707e-16	-2.4379947239448185e-16	-2.2977888775809765e-16	-2.3658384504072454e-16	-2.268471130452164e-16	-1.849797400751222e-16	-1.3561271660514794e-16
89	-1.4294578345518096e-17	2.4633002142886533e-17	4.442719761680926e-17	8.838109171687972e-18	-4.183349094502698e-17	-5.105647467514487e-17	-2.298750456275784e-17	-1.4796007922458917e-17	-4.985062441248018e-17	-9.443537741156729e-17	-1.1324525677335612e-16	-1.1273337169982848e-16	-1.1419584327264843e-16	-1.1105904309537263e-16	-8.75524841953213e-17	-6.128578672843529e-17	-6.850796213071864e-17	-1.01570395337317e-16	-1.113366872459637e-16	-7.169739939810424e-17	-2.5569198439051675e-17	-2.713080024923736e-17	-6.70247553945355e-17	-8.507348748544167e-17	-6.00525269739165e-17	-3.876974412488082e-17	-6.34230426343047e-17	-1.1143969417154247e-16	-1.2709223539415758e-16	-9.625227008576749e-17	-6.330538026480105e-17	-7.025075473385871e-17	-1.0658561140444182e-16	-1.4191595455090147e-16	-1.6622270225294047e-16	-1.8917436701917984e-16	-2.0752778398521544e-16	-2.0196073837524393e-16	-1.7174083973611213e-16	-1.3985653791276496e-16	-1.303024985941645e-16	-1.3851046623819346e-16	-1.5240788233357003e-16	-1.69321098257571e-16	-1.8845808462063032e-16	-1.9318775782006439e-16	-1.649470042384371e-16	-1.1871363297055784e-16	-9.331562103564224e-17
90	-1.6815043700794604e-16	-1.941318690435833e-16	-1.8989167616821624e-16	-1.5967011471716188e-16	-1.4825194425347656e-16	-1.8588242719719067e-16	-2.5131628356755594e-16	-2.974462705417686e-16	-3.0726139569297085e-16	-3.004346861305559e-16	-3.0229228674574993e-16	-3.0535641769716065e-16	-2.9289019092199403e-16	-2.6339349458240957e-16	-2.3398858012578993e-16	-2.1368186590162772e-16	-1.9510463828551516e-16	-1.680699680146117e-16	-1.465031444714667e-16	-1.505923181824447e-16	-1.8259008589374295e-16	-2.1709750624445884e-16	-2.2691988514185895e-16	-2.1773556090686853e-16	-2.1457673607763813e-16	-2.3378340056181525e-16	-2.514210857935652e-16	-2.3897270949134123e-16	-2.0529801430966495e-16	-1.8628175661328718e-16	-2.002074849921496e-16	-2.2526797414985947e-16	-2.277818268056587e-16	-2.1205857225809812e-16	-2.079270139584642e-16	-2.2832556085657107e-16	-2.4648921897191104e-16	-2.378352684631954e-16	-2.1574337960444674e-16	-2.0924835133362453e-16	-2.2455446037260174e-16	-2.339387644499505e-16	-2.212203227882474e-16	-2.0611568281242306e-16	-2.1367480632450688e-16	-2.382472905042559e-16	-2.501423794776302e-16	-2.3164051887805486e-16	-1.940194566078131e-16
91	-4.1929408427633e-17	-4.804895088270902e-17	-4.791956525175462e-17	-4.380964535554676e-17	-4.1973096938838924e-17	-4.753127335216674e-17	-5.943339621517472e-17	-6.934615637938142e-17	-8.040589453762972e-17	-9.360599171175903e-17	-1.0950294010855722e-16	-1.211635409966611e-16	-1.1705423391297494e-16	-9.686733548840507e-17	-7.340859144089633e-17	-6.448932825472177e-17	-7.277219526566422e-17	-8.467048440746237e-17	-8.593404640098046e-17	-7.644548173494224e-17	-6.606064656557729e-17	-6.228202095257466e-17	-5.780995422856289e-17	-4.921180744977836e-17	-4.0868575997400214e-17	-3.9257106117460724e-17	-4.0398582527398696e-17	-3.6270209539453366e-17	-2.2452201271907873e-17	-8.63404845968067e-18	-8.384792116267033e-18	-2.0848716575802758e-17	-3.611555702175918e-17	-4.6442256776532665e-17	-4.996664113714013e-17	-5.076835143995163e-17	-4.749396426545191e-17	-4.399285538288543e-17	-4.2456026680004484e-17	-4.7295263834659913e-17	-5.6435320954964e-17	-6.345664080200908e-17	-6.117185323776345e-17	-5.1394724557626595e-17	-3.861835014043893e-17	-2.4091310790380928e-17	-1.1437480252843195e-17	3.8332687924659245e-18	1.7267601540884828e-17
92	-1.504747109162467e-16	-1.4378644723677606e-16	-1.248977903658617e-16	-8.886543318968647e-17	-7.011410587063266e-17	-1.0741202345109238e-16	-1.8555040063275414e-16	-2.4734934526420217e-16	-2.581877646056804e-16	-2.4789624405223646e-16	-2.5965657659969734e-16	-2.829152705101016e-16	-2.7146138922109913e-16	-2.2023945642593916e-16	-1.900085365228639e-16	-2.2322202365247997e-16	-2.871158331205436e-16	-3.0372397345298017e-16	-2.5760071629190923e-16	-2.134189876581641e-16	-2.296177667079019e-16	-2.8085601658142006e-16	-2.9874194063789797e-16	-2.5481804729276306e-16	-2.095219616828834e-16	-2.229335630531962e-16	-2.8846640410166047e-16	-3.4280671636411493e-16	-3.4590971233684817e-16	-3.2033519726288115e-16	-3.1353884694282293e-16	-3.3234717067547436e-16	-3.394587336213314e-16	-3.1182906687375434e-16	-2.7323806828611905e-16	-2.6096967600723943e-16	-2.7064966744442887e-16	-2.5585595635105414e-16	-1.9490671955393034e-16	-1.3029970432569562e-16	-1.2239691713947764e-16	-1.813928508080264e-16	-2.5449341098049154e-16	-2.7900324227024683e-16	-2.669064468804658e-16	-2.610162360749234e-16	-2.749955694740961e-16	-2.838917519694997e-16	-2.714703693864061e-16
93	2.2081229686680187e-16	2.25635842683257e-16	2.472546933255524e-16	2.716479028345756e-16	2.7942625989888644e-16	2.65673779003526e-16	2.4545949427509243e-16	2.3098755196857446e-16	2.2011208033978888e-16	2.0369472794290766e-16	1.8636537820133778e-16	1.889371117035828e-16	2.1953719327600684e-16	2.645303945110664e-16	2.9200551432839716e-16	2.933435560996362e-16	2.742939608046608e-16	2.5397817649062296e-16	2.435226111944591e-16	2.440804131443823e-16	2.4771977236585475e-16	2.5009468718816573e-16	2.4923228167983477e-16	2.5186604350566134e-16	2.6019691727608876e-16	2.684172272264454e-16	2.7136020536477007e-16	2.676286093690147e-16	2.579309711725632e-16	2.4699079981933064e-16	2.357965810235002e-16	2.2064118229077196e-16	2.077714374154467e-16	2.0190408857701137e-16	2.0478443549763396e-16	2.1226205500414992e-16	2.17644350075392e-16	2.233053170751264e-16	2.304090184765325e-16	2.388778576217024e-16	2.4076387185185244e-16	2.374465777455934e-16	2.2932168482922097e-16	2.2181357058884436e-16	2.15483026998193e-16	2.1489628532283541e-16	2.2026476742764574e-16	2.2640788386707766e-16	2.2874620468136706e-16
94	1.137704123530087e-16	7.108838344182145e-17	3.453933908284864e-17	3.9339092157537693e-17	6.283501338723515e-17	5.231226825696138e-17	-3.337199922027907e-18	-5.959692311635293e-17	-7.240511045534746e-17	-4.473106736514367e-17	-1.946607083944605e-17	-1.7272356385047002e-17	-1.8550528146373337e-17	5.44571284833934e-18	5.036773475814165e-17	8.920296825499746e-17	1.0233363166599301e-16	1.0367854840487851e-16	1.1532348089968433e-16	1.378559136602139e-16	1.504062024439986e-16	1.4044105176645193e-16	1.2470792737735408e-16	1.1384297914586827e-16	1.0255454014528432e-16	6.850020755902478e-17	7.509915220164904e-18	-5.667124812277736e-17	-9.215024268190446e-17	-8.581635010027687e-17	-4.904496535905392e-17	5.347806258210837e-18	5.821193277734767e-17	8.859379033804352e-17	7.49059621228799e-17	1.977386665638428e-17	-4.0389058887101947e-17	-6.496500378965261e-17	-3.994983285601033e-17	2.9484251585944196e-18	2.154342075118765e-17	2.924221835849245e-20	-3.5594330822837963e-17	-5.752978400555341e-17	-6.376302380187123e-17	-8.370993164331019e-17	-1.3013528059953273e-16	-1.7754359684492267e-16	-1.8682398467425554e-16
95	-3.0986813159007797e-16	-3.362058867861367e-16	-3.39326628252452e-16	-3.009785146895549e-16	-2.629516847811392e-16	-2.7878061573074553e-16	-3.3918573892241287e-16	-3.791209149051918e-16	-3.614709348280351e-16	-3.183855417778323e-16	-3.090692964964638e-16	-3.3694286461536477e-16	-3.574436274555137e-16	-3.424949522872842e-16	-3.12922468217333e-16	-2.95272837940416e-16	-2.8249313234523595e-16	-2.500202497963216e-16	-2.0746577264013978e-16	-1.9071133277081681e-16	-2.228772735676007e-16	-2.8103225211029985e-16	-3.2301568408562147e-16	-3.3104683830750204e-16	-3.1736395999011545e-16	-3.0635424757101307e-16	-3.0419351785733173e-16	-3.09012221238091e-16	-3.210145669250766e-16	-3.3536302143919186e-16	-3.4369945004070877e-16	-3.3937637298487677e-16	-3.2744903137299604e-16	-3.2571295264521473e-16	-3.4248358466736663e-16	-3.691863073955637e-16	-3.8157527265291545e-16	-3.6051073633909684e-16	-3.1751814229299113e-16	-2.869831511406022e-16	-2.944176993429428e-16	-3.2246179048365865e-16	-3.3436791050826316e-16	-3.1841505485437875e-16	-3.028466502969581e-16	-3.192654361527127e-16	-3.5602750711299884e-16	-3.710307583419247e-16	-3.4475775742748195e-16
96	4.1480897241997407e-16	4.129021718723791e-16	4.3712430066860005e-16	4.774138273976259e-16	5.07496210682646e-16	5.114048675486336e-16	5.024789414525892e-16	5.034202063096789e-16	5.180545134995016e-16	5.2584866038262e-16	5.150618145739175e-16	4.934665847387919e-16	4.743937706708155e-16	4.697304167308288e-16	4.612596322314359e-16	4.623905237923312e-16	4.671854761146504e-16	4.697356286559606e-16	4.661297254126225e-16	4.59402565334483e-16	4.558996812075314e-16	4.548143058269237e-16	4.477495484118246e-16	4.3377511295881527e-16	4.254845390168155e-16	4.3424494286048555e-16	4.511740224981045e-16	4.583757127879501e-16	4.532703013875664e-16	4.506566118727209e-16	4.591952772490828e-16	4.598963517269265e-16	4.363960243662784e-16	4.0207144150187637e-16	3.870022142496765e-16	3.986219302549638e-16	4.066566829803668e-16	3.9240876659079444e-16	3.744321256401777e-16	3.8329869724625685e-16	4.114081633177695e-16	4.229860208680615e-16	3.950667645203919e-16	3.6251912517386394e-16	3.511541187008604e-16	3.5562030388239856e-16	3.471174682712622e-16	3.2394506678052737e-16	3.0696003722273206e-16
97	-5.299926178518859e-17	-3.678611446528295e-19	6.04241674749459e-17	7.967824308090851e-17	7.915187345252017e-17	9.993691006222569e-17	1.3821914736117343e-16	1.4806635687995658e-16	1.1326022472707863e-16	7.051774203653644e-17	6.359126604339153e-17	8.006382633466503e-17	7.30273066098876e-17	2.3362674209396878e-17	-3.405944263027693e-17	-6.7245677138547e-17	-7.638815151571708e-17	-8.480781637506041e-17	-1.0448833618521713e-16	-1.2511311137392998e-16	-1.3171311209176057e-16	-1.194208047014892e-16	-9.757601708859238e-17	-7.536487396518576e-17	-5.552697857067408e-17	-2.98516983803629e-17	7.231527468378979e-18	4.399053796914961e-17	5.85733549989408e-17	4.426472626199573e-17	2.7186581144834102e-17	3.0767245423942024e-17	4.6608200230159726e-17	4.120738256045013e-17	5.613707626231401e-18	-3.11414300506412e-17	-4.6921023862765424e-17	-5.770878014891181e-17	-9.140831572585676e-17	-1.4379372727050164e-16	-1.7241074575257356e-16	-1.551220285293749e-16	-1.0979303670890046e-16	-7.337735090543356e-17	-5.4651697473427055e-17	-4.258932926684749e-17	-3.925682482582502e-17	-5.1302908690990643e-17	-7.594267332413106e-17
98	2.5987068879530595e-16	2.828877298689881e-16	2.893320550174657e-16	2.7809652816057113e-16	2.6552439781340006e-16	2.5814111163986693e-16	2.467336532277486e-16	2.14245603765389e-16	1.982880320942398e-16	2.224476377890507e-16	2.8705983583584226e-16	3.6325949585413116e-16	4.257492402836937e-16	4.670118272139839e-16	4.72259790148613e-16	4.3249273908635496e-16	3.5447601805964235e-16	2.8433540586569935e-16	2.6190171711317295e-16	2.7607607952621335e-16	2.8231114061540463e-16	2.7179865228259614e-16	2.794558409346527e-16	3.406362626851861e-16	4.051189446778418e-16	4.0347443279781315e-16	3.16203854043246e-16	2.0494672706972825e-16	1.4444508927523378e-16	1.5319260114901038e-16	1.9905602395584268e-16	2.4534316012618696e-16	2.788023760222206e-16	3.002097057662487e-16	3.0667649218251314e-16	3.0271341504059746e-16	2.913573288225446e-16	2.7385084725167605e-16	2.3826953379466393e-16	1.8162318147921764e-16	1.264698871623442e-16	1.0835213868700387e-16	1.3159068491923498e-16	1.5995404856160818e-16	1.4840569015234104e-16	8.731926877753979e-17	2.302601259915896e-17	-5.312054000279511e-18	2.3885522455206736e-18
99	-1.7487136027326302e-16	-1.4345177106603467e-16	-1.2694392350905e-16	-1.132044830730108e-16	-9.166750503054467e-17	-6.653974657357277e-17	-5.262060854091377e-17	-4.380173815422698e-17	-2.037853682222118e-18	9.665476788578955e-17	2.040559242060539e-16	2.36841653596828e-16	1.6692894519735648e-16	6.431022693480806e-17	6.625172146651351e-18	-6.481380000003615e-18	-5.2490157743915206e-17	-1.4729339179412823e-16	-2.323528542342579e-16	-2.482524042273852e-16	-2.256329745534055e-16	-2.22623622258029e-16	-2.317095035026361e-16	-1.834787836478657e-16	-8.941034665273715e-17	-2.4990638069186892e-17	-5.2374431389342533e-17	-1.2253273155117935e-16	-1.2726860475883738e-16	-3.6957450045735577e-17	6.940059778692389e-17	9.982411948541447e-17	4.8742184438423005e-17	-1.4720428071300773e-17	-2.7186677942895797e-17	1.611946283466652e-17	6.105029785922344e-17	5.835597997902583e-17	-1.0055088733064283e-17	-1.1081334529514889e-16	-1.9965267329602338e-16	-2.511241973423882e-16	-2.7537923024650497e-16	-2.750660681611e-16	-2.3565775071904615e-16	-1.658237893087892e-16	-1.1355648433034345e-16	-1.3816514093296373e-16	-2.2736028425376264e-16
100	-1.126516572924867e-16	-7.98581359693258e-17	-2.93567047280446e-17	4.4151028401311776e-17	1.369565470581281e-16	2.1601258740852276e-16	2.41598111668717e-16	2.2238196941808025e-16	2.1798572615231752e-16	2.655926623491507e-16	3.280543224596523e-16	3.328157285509876e-16	2.666604063202325e-16	1.8157416442805117e-16	1.1469870870293301e-16	5.0335323787875954e-17	-4.000058450941239e-17	-1.34636207325007e-16	-1.9720386192798586e-16	-2.2126371570235665e-16	-2.3289338818962043e-16	-2.303291323386402e-16	-1.8418112135143993e-16	-8.441971636723578e-17	4.2435660192337816e-18	3.0798974778532375e-17	3.5179049594020564e-18	-1.9569542203961357e-17	-1.9876908546120646e-18	3.619027081061899e-17	6.324219746243246e-17	7.051344170252093e-17	6.738239787137213e-17	6.820578354060173e-17	8.617619696953012e-17	1.324929048442785e-16	1.8046795868390482e-16	1.8513313631831875e-16	1.2014229208571808e-16	2.4754066867229935e-17	-3.456746545848653e-17	-3.7593626956006134e-17	-2.445863436098603e-17	-2.297882344398097e-17	-4.2912471917222115e-18	4.975528184635121e-17	9.770869802689134e-17	7.363035724718641e-17	-1.3082258310009772e-17
101	9.391487976944165e-17	1.0647401289327938e-16	1.354485768371428e-16	1.7199354090910285e-16	2.007642777169152e-16	2.0796850787828467e-16	2.017167941044906e-16	1.9037927954593946e-16	1.8071181075849082e-16	1.6865453391384144e-16	1.6410136563402377e-16	1.783538269743111e-16	2.0969720853839323e-16	2.3561192402677e-16	2.311853130800561e-16	1.9781841586434325e-16	1.5768838763997415e-16	1.3107864832327555e-16	1.1603596674437543e-16	9.685015769655898e-17	6.768758563112944e-17	4.4321405250332705e-17	4.2263895304721674e-17	6.802078932652151e-17	9.695182149686175e-17	1.0633375339394406e-16	9.368554224236986e-17	7.605816196709712e-17	6.103321852333097e-17	4.227891032938658e-17	2.157842609595267e-17	1.3017552516317648e-17	2.678539119303423e-17	4.549231296430114e-17	4.0725447860103927e-17	1.97623117269361e-17	1.4892355459635475e-17	4.4394534749099284e-17	8.452768905653212e-17	1.0195240936822419e-16	1.0139698996817134e-16	1.1276199725870036e-16	1.3275990480407782e-16	1.3477773740351113e-16	9.783457966766863e-17	5.001620171440274e-17	3.477760441147374e-17	5.715092481852682e-17	7.55219103526579e-17
102	-1.6137229832678515e-16	-1.4731436901566286e-16	-1.2132469978093173e-16	-9.779841475445595e-17	-1.0050107776094753e-16	-1.234986422743155e-16	-1.3552863142193973e-16	-1.2134389147302723e-16	-1.0576082543724215e-16	-1.1741143451048006e-16	-1.3803820809296904e-16	-1.253797611462634e-16	-7.426957864496264e-17	-3.367440046685697e-17	-5.265496339179805e-17	-1.1339345699165677e-16	-1.6428951396202515e-16	-1.866070749542653e-16	-2.1138854419617843e-16	-2.587676508592385e-16	-2.9870844354565294e-16	-2.8889005936090067e-16	-2.3133330830299315e-16	-1.8089592106659444e-16	-1.794331550584559e-16	-2.1547314152873826e-16	-2.473469134398643e-16	-2.555139841700459e-16	-2.5143082717262216e-16	-2.5967138930094014e-16	-2.80654559629728e-16	-2.958615786737323e-16	-2.9770443388589226e-16	-2.945925342005943e-16	-2.9851054450929824e-16	-2.987884620061467e-16	-2.804565679488613e-16	-2.4875694514762085e-16	-2.296556809908194e-16	-2.412056756060415e-16	-2.674379281418379e-16	-2.843909778449844e-16	-2.887182881756573e-16	-2.9592742712590666e-16	-3.137112526019559e-16	-3.292433848488172e-16	-3.2821792953067486e-16	-3.1146662482749395e-16	-2.895899404525491e-16
103	1.977014803375396e-16	1.9763107443314114e-16	2.6007020372886954e-16	3.454488302557593e-16	3.985056448487517e-16	4.0561308279164763e-16	3.9408864545447017e-16	3.90815391255e-16	3.90788925935324e-16	3.742515556733918e-16	3.4694989681299368e-16	3.2491518676755827e-16	3.1159717124003337e-16	2.957410175436053e-16	2.641186504705644e-16	2.377902616897287e-16	2.3692492067422163e-16	2.574087040763297e-16	2.776446249737186e-16	2.839767928656636e-16	2.8538136252691275e-16	2.8611445531726523e-16	2.704323357181463e-16	2.4032780877543924e-16	2.234607015862346e-16	2.527001377018282e-16	3.1042331250557534e-16	3.4128146294481113e-16	3.24898522172034e-16	2.9924458970970315e-16	3.0923225326178373e-16	3.3348974154057895e-16	3.1422868350380427e-16	2.4780647667239875e-16	2.0180241082772153e-16	2.279673978485579e-16	2.844734348905317e-16	3.0108255613033837e-16	2.7218312854149346e-16	2.5580118603030285e-16	2.8057697220922273e-16	3.027156356009376e-16	2.683766714804958e-16	2.0696266434532254e-16	1.822118135616351e-16	2.1695270294174457e-16	2.5457521843072547e-16	2.461160912354232e-16	2.122761517879287e-16
104	-2.591651555135196e-17	-7.399017765852451e-17	-1.1710855840144823e-16	-1.0527759237239803e-16	-6.575072933939093e-17	-6.310877684992643e-17	-1.1554318308255967e-16	-1.7571404240653925e-16	-1.9867694359734335e-16	-1.943835375496232e-16	-1.9672313543736953e-16	-2.0097082257468717e-16	-1.7324701427965317e-16	-1.0639439208693484e-16	-3.9932463974823234e-17	-9.47691829859313e-18	-2.1401445295755252e-18	1.8417593082366118e-17	5.41852518152915e-17	6.637910991879953e-17	2.657032211100292e-17	-3.85270525265143e-17	-7.340894570212368e-17	-6.021456078805004e-17	-4.5892183097215844e-17	-7.96659138337066e-17	-1.436491634475397e-16	-1.6789331166412158e-16	-1.1767559269809133e-16	-4.161304232101696e-17	-2.0331201416507877e-17	-7.236786510292699e-17	-1.3558832339522668e-16	-1.4796886078035188e-16	-1.1071589336983132e-16	-7.493414699530361e-17	-6.385065560499677e-17	-6.203869120892031e-17	-4.789479158038609e-17	-2.721260298405721e-17	-1.54186934295284e-17	-1.4496790456797657e-17	-1.3627078022953126e-17	-1.2714841046834158e-17	-2.7066173505619625e-17	-5.5381006176035e-17	-7.223623153936927e-17	-5.172997199795758e-17	4.262421579264332e-18
105	-1.6095763704455738e-16	-1.4847674236966195e-16	-1.3847825308420788e-16	-1.3758912157144708e-16	-1.4624796175777925e-16	-1.5478103784433158e-16	-1.575794371580121e-16	-1.621824381986111e-16	-1.776805863445679e-16	-2.0435621487463195e-16	-2.2620083439198093e-16	-2.3146760481600813e-16	-2.229825710999515e-16	-2.2596963780888166e-16	-2.367306161520096e-16	-2.609680755087754e-16	-2.7863899857510797e-16	-2.833702104116855e-16	-2.723488260934539e-16	-2.439994351136031e-16	-1.9710691334372313e-16	-1.4685721903990455e-16	-1.237003032550841e-16	-1.413869384193257e-16	-1.81812361897595e-16	-2.0665634852651206e-16	-1.989814626313105e-16	-1.731219622102045e-16	-1.5021448513385464e-16	-1.2643669294465754e-16	-9.322204863960242e-17	-5.8638778139729e-17	-4.884770534244373e-17	-7.103882054163038e-17	-1.0069684973835069e-16	-1.0975002108368403e-16	-1.0055742312501637e-16	-9.816846245425189e-17	-1.0865452611168492e-16	-1.0913296121873227e-16	-8.200662373207143e-17	-4.2348996087563934e-17	-1.8801083993073868e-17	-2.136366038976035e-17	-2.829768907450873e-17	-2.193595802586568e-17	-4.653454867671006e-18	9.59079758620459e-18	2.6683028084292808e-17
106	3.582777182840837e-16	3.804608706155555e-16	3.820930993053392e-16	3.820116640736362e-16	3.8917073516807666e-16	3.9215485479965456e-16	3.755679693604799e-16	3.4306628397024715e-16	3.1371298371909616e-16	3.007652493920621e-16	3.0346504235936413e-16	3.164721153145698e-16	3.368579891227112e-16	3.6130881080639187e-16	3.782366505822952e-16	3.825025315195714e-16	3.765543328730115e-16	3.683337916574027e-16	3.638333689287409e-16	3.550737804876368e-16	3.3601911081412077e-16	3.1160976493056786e-16	3.0081360105794905e-16	3.0007668266399693e-16	3.044995501770255e-16	2.9354914877359366e-16	2.696017636123973e-16	2.5154690639121057e-16	2.496686615057176e-16	2.5459891290688364e-16	2.5219401830756507e-16	2.497946915082632e-16	2.6502274069768314e-16	2.9727595216368213e-16	3.191299216317101e-16	3.1046001474915324e-16	2.855278093690282e-16	2.7634701210255737e-16	2.9613186014969395e-16	3.23216687076473e-16	3.3167475102294444e-16	3.207650294786378e-16	3.072041934444483e-16	2.915561707215621e-16	2.7778961202616635e-16	2.60478957730861e-16	2.4874172606186995e-16	2.504969432659234e-16	2.620672986128103e-16
107	-2.83046662170197e-16	-2.8925511699585545e-16	-2.6263265993652086e-16	-2.2058818749570996e-16	-2.0833530305720606e-16	-2.365574006994039e-16	-2.782952040489839e-16	-2.9741769197807255e-16	-3.229493413673926e-16	-3.60384264441647e-16	-3.928021917614805e-16	-3.9199682465193434e-16	-3.6333690973633854e-16	-3.329356986417555e-16	-3.1282264652651147e-16	-2.92833623175803e-16	-2.665390552366623e-16	-2.471295734751363e-16	-2.463687317029584e-16	-2.5726752413554225e-16	-2.7063017393567177e-16	-2.892290237498837e-16	-3.0003786936512093e-16	-3.060987026318232e-16	-2.996616900084864e-16	-3.006477255262259e-16	-3.291405619186405e-16	-3.8408280459546257e-16	-4.3162865312031064e-16	-4.3940821315514326e-16	-4.1423868554984704e-16	-3.8424466642536265e-16	-3.672828266532713e-16	-3.606451761396813e-16	-3.6197993970140104e-16	-3.765046279588171e-16	-3.88102517180644e-16	-3.69583191366859e-16	-3.1227272592897354e-16	-2.511225102921105e-16	-2.31589510999477e-16	-2.632415384647721e-16	-3.0957704023651823e-16	-3.2500616837968234e-16	-3.2727074351427875e-16	-3.37660966331748e-16	-3.6948768778618344e-16	-3.9132570031759863e-16	-3.8145692345352053e-16
108	3.1860912869906293e-16	3.025532593476543e-16	2.7914327086363204e-16	2.85728799124479e-16	3.1767920453168135e-16	3.2898913997374597e-16	2.928478148283012e-16	2.4153558924129826e-16	2.2687616804410754e-16	2.55427085922461e-16	2.851386076254541e-16	2.858155724680625e-16	2.7558747596799615e-16	2.8835192389779747e-16	3.1246359571864577e-16	3.115255228238033e-16	2.6629048862096996e-16	2.1380491700433268e-16	2.0447830297003462e-16	2.373246661285115e-16	2.61871376857706e-16	2.456865115939414e-16	2.174573635412945e-16	2.1537723797850877e-16	2.4306201257655943e-16	2.5294193944969203e-16	2.224869617806715e-16	1.7769110835387496e-16	1.509289538677923e-16	1.4473473429418209e-16	1.4532693207592672e-16	1.588467805492977e-16	2.0499232773491817e-16	2.6788035295614764e-16	2.943939347967319e-16	2.5730306220772575e-16	1.9751141614138359e-16	1.8706955640415492e-16	2.395773944268589e-16	2.948619150655681e-16	2.8924668212095527e-16	2.3108717344784994e-16	1.749273231057963e-16	1.5421370282811303e-16	1.6464089934042453e-16	1.789440063584638e-16	1.827612030904267e-16	1.7847458567388762e-16	1.7209916640324225e-16
109	-4.2693339917842546e-17	-6.53843792278289e-17	-9.113659054071078e-17	-8.797093717816802e-17	-6.299697282114803e-17	-5.960800375632523e-17	-9.963367559128779e-17	-1.4701888685814414e-16	-1.7185989895092698e-16	-1.7176442595329652e-16	-1.7362640723140191e-16	-1.85105292750524e-16	-1.8300232059713812e-16	-1.4767609584957904e-16	-9.714058403463935e-17	-6.958099490586043e-17	-8.984825082693813e-17	-1.4083839506230887e-16	-1.9094128257709926e-16	-2.2115687925452805e-16	-2.385015774781416e-16	-2.6021254852006734e-16	-2.7848760660799396e-16	-2.8592924514541264e-16	-2.781701881059513e-16	-2.6965200947477876e-16	-2.724552607912368e-16	-2.7928766428626703e-16	-2.7337760109064635e-16	-2.5335898240082157e-16	-2.3790633137674734e-16	-2.3586708047493056e-16	-2.3819997661843523e-16	-2.334853849834252e-16	-2.307384516110619e-16	-2.423816100044203e-16	-2.5543622318022397e-16	-2.4219312722931725e-16	-1.9992919497399944e-16	-1.576353226571335e-16	-1.3711736032992883e-16	-1.299122138275629e-16	-1.1908723752381478e-16	-1.1162033441000306e-16	-1.317364625980186e-16	-1.7380451818880106e-16	-2.061948234134873e-16	-1.99231113339955e-16	-1.691798107234933e-16
110	3.895848941924511e-16	3.895822945705232e-16	3.7078492107585667e-16	3.7633670846344654e-16	4.069595728593308e-16	4.1854259594455165e-16	3.8396422073759097e-16	3.2368009806439137e-16	2.901148258090589e-16	3.0021922920135e-16	3.3213158878662198e-16	3.54923671641951e-16	3.631858437923029e-16	3.734910404937486e-16	3.745589302445953e-16	3.632395615395598e-16	3.311143007771736e-16	3.0073523486277336e-16	2.976788237160532e-16	3.1899564093817196e-16	3.308709437848131e-16	3.1405933600059037e-16	2.8366288319352404e-16	2.826067341716696e-16	3.0962725585624e-16	3.285983620779367e-16	3.114818625912057e-16	2.7900437646509165e-16	2.6561395363883473e-16	2.7546242859522934e-16	2.791649001774485e-16	2.589139467196829e-16	2.422066580806277e-16	2.580312544272979e-16	2.8890593962143515e-16	2.9282692286153197e-16	2.62011938153344e-16	2.498317769183525e-16	2.945949091246104e-16	3.6842556919564425e-16	4.042616747703175e-16	3.804223079974819e-16	3.333558811803366e-16	3.158512536068944e-16	3.2410254828810475e-16	3.280480185012772e-16	3.178742845671892e-16	3.062997467919124e-16	3.127832394579574e-16
111	2.0434934324498375e-16	2.3997811158565504e-16	2.9628879203530097e-16	3.349616308509279e-16	3.2787870659290753e-16	2.863439919872392e-16	2.5121455133966963e-16	2.4006485856600743e-16	2.3829749024563823e-16	2.249779007265128e-16	2.12720291664187e-16	2.2377101185844354e-16	2.5642417112074225e-16	2.876111793930877e-16	2.8470412176556667e-16	2.68064119860314e-16	2.5595005018642123e-16	2.5307850828877885e-16	2.420111141982359e-16	2.1048883174230236e-16	1.7037794913878753e-16	1.5118921678512788e-16	1.6802013502955728e-16	2.0859990480154453e-16	2.333732313680167e-16	2.1906711084827476e-16	1.831284957195047e-16	1.640917000152002e-16	1.697477718449993e-16	1.6619794782815018e-16	1.2526803660195088e-16	6.683875874358087e-17	4.3262397409114964e-17	6.985687658355767e-17	9.92479919315113e-17	8.832411124666096e-17	5.546615335137973e-17	6.516164520162721e-17	1.3542970315368184e-16	2.146425054725871e-16	2.452330367842133e-16	2.315349809920321e-16	2.1127196892620445e-16	2.0531900003542847e-16	1.8568922100078665e-16	1.414474866579508e-16	1.00377474451059e-16	1.02626228217195e-16	1.4225196397865504e-16
112	3.6724655336436986e-16	4.0110932157954546e-16	4.520150283224999e-16	4.780866970731078e-16	4.917339698404278e-16	5.241393674843585e-16	5.661093763950472e-16	5.703578379582663e-16	5.312725363185071e-16	4.881484233794212e-16	4.795878835731514e-16	4.861767660965258e-16	4.66132039195712e-16	4.1551405480193476e-16	3.6579940352976064e-16	3.4430489897434036e-16	3.4088593486089754e-16	3.371900007332505e-16	3.295615160406324e-16	3.240932716482548e-16	3.2385413872726406e-16	3.3510218205756516e-16	3.510436927416193e-16	3.719940014458015e-16	3.848662724999792e-16	3.9331191822326586e-16	4.10683829872785e-16	4.4174803987961986e-16	4.615357411377016e-16	4.472143422597435e-16	4.1536259823550835e-16	4.0171176583750986e-16	4.1597690991690526e-16	4.266819775738261e-16	4.1100649122151215e-16	3.8894925344144226e-16	3.8493009065131986e-16	3.969188603230198e-16	3.940611318613613e-16	3.6779689098013813e-16	3.4143496562969915e-16	3.408850175545964e-16	3.5930777730058846e-16	3.707206290738562e-16	3.718249332007734e-16	3.7084975777470133e-16	3.7588529263303413e-16	3.7808139545442157e-16	3.7331972836107217e-16
113	-1.824289606866875e-16	-1.7647967496779112e-16	-1.5823306058719044e-16	-1.462244688071068e-16	-1.6237614879041252e-16	-1.9851213454620309e-16	-2.2973381138754543e-16	-2.4279900365669013e-16	-2.5932285341250575e-16	-2.9903290328895465e-16	-3.443561652655666e-16	-3.5188406207866985e-16	-3.064735457065684e-16	-2.4674555745301503e-16	-2.02927741214635e-16	-1.7755203913462385e-16	-1.3982865976773037e-16	-9.362451783488621e-17	-7.495303773600522e-17	-1.0029574488392266e-16	-1.3673881898117798e-16	-1.4637151653548743e-16	-1.2484680273302478e-16	-1.1031207446315465e-16	-1.180757654908896e-16	-1.4333693031379858e-16	-1.680655856530684e-16	-1.822273649911136e-16	-1.7786132094503407e-16	-1.556293529133475e-16	-1.4037874758922441e-16	-1.5636484543009232e-16	-1.9880560003768714e-16	-2.26160613038243e-16	-2.0698492467114503e-16	-1.6382324298152509e-16	-1.387224040741217e-16	-1.497278331525614e-16	-1.678646027080022e-16	-1.6227417996696116e-16	-1.333470286786244e-16	-1.1193846107013149e-16	-1.1474419931023546e-16	-1.3448672981418651e-16	-1.5149650136447218e-16	-1.5204951661635197e-16	-1.380751782673414e-16	-1.1819347353427008e-16	-9.45459091967704e-17
114	-5.28831827158577e-17	-8.512167343991583e-17	-1.2033474478937942e-16	-1.272915439391876e-16	-9.894811455038618e-17	-6.432675207137345e-17	-5.360727903714362e-17	-6.161157203206667e-17	-6.573872742592246e-17	-5.33035911318234e-17	-4.606208712484175e-17	-6.242558047962957e-17	-9.803900209272027e-17	-1.2185665912230424e-16	-1.186102253985175e-16	-9.488364155423715e-17	-7.66696943997171e-17	-7.495353546953383e-17	-8.798767821249853e-17	-1.0734206318353222e-16	-1.2725350098233573e-16	-1.424797935875469e-16	-1.4546876716411703e-16	-1.4478896256427098e-16	-1.4482124591632715e-16	-1.4520005377046536e-16	-1.2354305438882466e-16	-6.847365947328058e-17	-5.417800881951977e-18	2.1055920233500334e-17	-5.087796497533947e-18	-5.130159214457269e-17	-6.746793968483028e-17	-4.782063700223343e-17	-2.9924363458139866e-17	-4.7563237930434735e-17	-8.772837362525993e-17	-1.1357645934665848e-16	-1.1470420498373162e-16	-1.1395657296753817e-16	-1.375083844721776e-16	-1.7390163496229154e-16	-1.8832016512111336e-16	-1.714046872519018e-16	-1.4011131717741686e-16	-1.1483627639571766e-16	-1.0437564439657593e-16	-1.0062044639159623e-16	-1.0364713538196521e-16
115	4.439095174677549e-16	4.282665387580983e-16	4.643055626463371e-16	5.267615335316673e-16	5.767758814432606e-16	5.931805234843284e-16	5.828498330046831e-16	5.659904186804066e-16	5.579501786903638e-16	5.579920668277918e-16	5.535735821547455e-16	5.34699723310883e-16	5.036088493880009e-16	4.779574232375037e-16	4.613302759832625e-16	4.614628578283405e-16	4.644355160064528e-16	4.621116972508858e-16	4.557462485531551e-16	4.515949235105559e-16	4.498348800012849e-16	4.461448986584523e-16	4.3139773083640337e-16	4.1179622116327184e-16	4.017800132907526e-16	4.155143625096955e-16	4.476612064575149e-16	4.757897659031079e-16	4.817084867019164e-16	4.73398810968342e-16	4.699859878658674e-16	4.69611262960881e-16	4.580011290144345e-16	4.316365900477e-16	4.142121843417104e-16	4.1795920231746724e-16	4.211522315695174e-16	4.0761619895839836e-16	3.8869560482190897e-16	3.92039229610866e-16	4.093777694065869e-16	4.128651338058152e-16	3.9189933460724843e-16	3.7347764339537945e-16	3.800981666610724e-16	4.020072392413421e-16	4.0701408929514113e-16	3.913769292058921e-16	3.8008972940606083e-16
116	8.770713053243264e-17	5.0427399931428075e-17	5.673905500751147e-17	1.0811637081434923e-16	1.7300114414596616e-16	2.100691922841795e-16	2.0853682625167577e-16	1.9477256009328326e-16	1.8635870138668854e-16	1.8513168980654456e-16	1.6907774204066872e-16	1.323681207151149e-16	8.680401126792773e-17	6.030998126534384e-17	6.263537906789054e-17	8.82567534077419e-17	1.0522720619668471e-16	9.783854901257712e-17	7.276547992224521e-17	5.040569622596181e-17	3.3419554769821354e-17	1.639412937868299e-17	7.932426826026477e-18	1.3235422119636042e-17	3.5147372603701695e-17	5.5036844264361837e-17	6.909039734980348e-17	8.526704114247158e-17	1.1208662478052763e-16	1.3824189611359218e-16	1.445752569810852e-16	1.229939707275979e-16	9.25018759267603e-17	7.027187484153238e-17	6.779399183777534e-17	7.510108078783814e-17	7.976603289335045e-17	7.607023912644234e-17	5.976042299856157e-17	3.734682190409788e-17	1.4675616901245275e-17	7.64125529404366e-18	2.431393007039976e-17	4.472326491472568e-17	5.38640993182552e-17	5.580392022668735e-17	6.44747466418634e-17	8.427789933920431e-17	9.449813351343146e-17
117	2.125728488997554e-16	2.530008765876829e-16	3.14419371898319e-16	3.609316244211311e-16	3.927326009228483e-16	4.323706845347432e-16	4.765930293663192e-16	4.939745020736832e-16	4.76618958675302e-16	4.572103082904086e-16	4.595431013981802e-16	4.655619287219719e-16	4.3844652413570106e-16	3.7830017678024323e-16	3.0591907095992753e-16	2.4380112998779157e-16	1.8223395748095328e-16	1.2325047233866756e-16	8.218656072677526e-17	6.67769691851011e-17	6.499321168776664e-17	7.320562262369272e-17	1.0604880301165693e-16	1.720717546196254e-16	2.3742261843984567e-16	2.7121451687225205e-16	2.8250495494495245e-16	3.0660981764233033e-16	3.4319514274688834e-16	3.567051627213632e-16	3.381023178049059e-16	3.2748033703346637e-16	3.601432379252915e-16	3.9942479138496864e-16	3.8403088642697694e-16	3.1715954786694017e-16	2.6621964188238254e-16	2.7952972632601156e-16	3.1055114129198483e-16	2.8778831539802327e-16	2.113075084032051e-16	1.5997856465756975e-16	1.8260894735294015e-16	2.4182479995784005e-16	2.779685607112988e-16	2.789294098235061e-16	2.7100004159980997e-16	2.6258458901097085e-16	2.369471362988526e-16
118	1.7286197823326063e-16	1.8390918429983535e-16	2.163393117932667e-16	2.634632798888029e-16	3.0775536157433034e-16	3.2968900025216444e-16	3.257372697670526e-16	3.1424093852234705e-16	3.18564576069285e-16	3.41345917548942e-16	3.559405774155824e-16	3.4336028779054607e-16	3.115786864404433e-16	2.906045274894833e-16	2.8335375268992977e-16	2.7435675030584544e-16	2.415884839749346e-16	2.0263954053914584e-16	1.8531427057037377e-16	1.9009972416027662e-16	1.8359739413706204e-16	1.5209519344082004e-16	1.228356334243332e-16	1.4440152291054176e-16	2.0774951824377084e-16	2.7082305961205627e-16	3.0458988469877934e-16	3.2805391014525405e-16	3.679123381030004e-16	4.227391704049553e-16	4.654796692385865e-16	4.775990088692498e-16	4.633611852967293e-16	4.259162912984993e-16	3.683703367506882e-16	3.080755336930758e-16	2.703824132875779e-16	2.655235910650357e-16	2.6009033314029443e-16	2.2021304877264756e-16	1.45991064472355e-16	8.741938900804854e-17	8.389344440553013e-17	1.237580710910906e-16	1.6554009206669138e-16	1.847153520393665e-16	1.84533154966528e-16	1.7325312250841656e-16	1.5106095034332403e-16
119	1.947034729385276e-16	2.2879369319341164e-16	2.9367603141251703e-16	3.449958026216793e-16	3.7387315127770645e-16	3.9779752678454894e-16	4.2017828756816687e-16	4.1783506084954295e-16	3.892599561961927e-16	3.5940721162314113e-16	3.5988995848894677e-16	3.7700919275041693e-16	3.715249705882369e-16	3.2542608194962024e-16	2.615530872109774e-16	2.1433703542855252e-16	1.9470700244050994e-16	1.8586698174227778e-16	1.6937769104164413e-16	1.457470097564848e-16	1.3437674244880112e-16	1.5271215072523237e-16	1.8446894233780528e-16	2.154479958095802e-16	2.2664816515554935e-16	2.3374923979905616e-16	2.5197437221742236e-16	2.7707703673719305e-16	2.8801574462335626e-16	2.7613179857580426e-16	2.62601203563592e-16	2.6109461435755417e-16	2.603027564115553e-16	2.4085135297403506e-16	2.1404520822134274e-16	2.1753616041765906e-16	2.526094463808612e-16	2.835058358198862e-16	2.7425010758858967e-16	2.3803026966904326e-16	2.1825650784082416e-16	2.3320118828566494e-16	2.5570005777647414e-16	2.6092303480809914e-16	2.580771237907854e-16	2.6493999513323823e-16	2.7360211778973847e-16	2.569580863785075e-16	2.1681156452257106e-16
120	4.2244215168800853e-17	4.310688252966421e-17	3.6275464055910514e-17	2.364089892115587e-17	1.5339541617656448e-17	1.587831896729914e-17	2.2872583706440906e-17	2.822943513173806e-17	2.66306721740589e-17	1.4184383946043065e-17	-3.2489043649819658e-18	-1.519824078121248e-17	-1.4389055080842732e-17	-1.3973650329907154e-17	-2.0525548564462403e-17	-4.0499415973351897e-17	-5.793499519898797e-17	-6.276354038586839e-17	-5.3422200796478515e-17	-3.315965679680638e-17	-2.495695244266621e-18	2.937136090410718e-17	4.190526774308013e-17	2.3508168959534795e-17	-1.084759570812257e-17	-3.006187715204398e-17	-1.7062815562455328e-17	1.4713570432784575e-17	3.80319164655532e-17	4.7329471743708154e-17	5.13189059634829e-17	5.481294781263044e-17	5.215467535917878e-17	3.490155427411684e-17	1.1668169471029069e-17	2.888761241124698e-19	8.709966892726768e-18	2.4144807365360616e-17	2.7117341971264007e-17	1.8467073056378726e-17	1.908948843729218e-17	4.6949668666838834e-17	8.808978089448389e-17	1.0929521669318428e-16	1.0201701031454369e-16	9.363012498041808e-17	1.153212943287851e-16	1.5986608633217664e-16	1.9620494276651415e-16
121	-1.2818019070896915e-16	-1.1551285157692423e-16	-8.369977418906863e-17	-5.831616764797196e-17	-8.506605132286233e-17	-1.6324893672177963e-16	-2.385484955807525e-16	-2.6001844542029076e-16	-2.398887702668097e-16	-2.274581746890848e-16	-2.4666787834587766e-16	-2.707764669583638e-16	-2.6928429492398756e-16	-2.5302888483660836e-16	-2.4783266388552457e-16	-2.627020318594786e-16	-2.7322179400660664e-16	-2.558568536615573e-16	-2.0989118636850254e-16	-1.5562177383788332e-16	-1.1310929157837068e-16	-8.971571570927724e-17	-7.489978495821355e-17	-6.770053002748119e-17	-7.211950559612815e-17	-9.857535896701119e-17	-1.3352979097717244e-16	-1.5093732477386475e-16	-1.3292809000469927e-16	-9.403483769869377e-17	-6.911936899540756e-17	-6.599437128885056e-17	-6.396480567095059e-17	-5.1855875207743774e-17	-4.6200882726509526e-17	-7.580748129864012e-17	-1.245108745175519e-16	-1.5332849463711646e-16	-1.3848716688234696e-16	-1.0260255981792087e-16	-7.774991516613081e-17	-6.545870707446945e-17	-3.805842461718778e-17	1.4609685378348419e-18	1.804081789237913e-17	-9.036726686109999e-18	-4.580885428900371e-17	-4.0731317083612123e-17	1.1427876294612873e-17
122	7.965584131986168e-17	8.869237666550127e-17	1.0440938417433282e-16	1.0641094836766001e-16	8.418157138952935e-17	4.943770648774387e-17	3.031393434502108e-17	2.703319156009191e-17	2.4530105670752898e-17	7.977414517041519e-18	-1.2998532984036802e-17	-2.2891928239508358e-17	-1.964600283466659e-17	-1.831442917351165e-17	-2.3657463370872157e-17	-2.7382058635199938e-17	-1.9352186661154455e-17	-1.0076633150593657e-18	2.517767318736145e-17	6.059612363546343e-17	1.0284309681831577e-16	1.3941929177862209e-16	1.4578940831664385e-16	1.2308160238425259e-16	8.374046321096657e-17	4.962403441480374e-17	3.5107009190464906e-17	4.4611820477191746e-17	6.502203294883615e-17	9.172713333782158e-17	1.1547049292785165e-16	1.2563511523757535e-16	1.2068337373045097e-16	1.0609552490438422e-16	9.502774807721537e-17	9.307416239827374e-17	9.677215989232921e-17	9.445141831992794e-17	8.16546555393886e-17	6.900193256013383e-17	7.197432190589029e-17	9.847986434087123e-17	1.3460905325258625e-16	1.5602978437314853e-16	1.5397901887702321e-16	1.4928533725623e-16	1.6671393736123516e-16	1.994594486197597e-16	2.2492636017630726e-16
123	7.262371631486573e-17	9.003394168247642e-17	1.1762188606938367e-16	1.1138441403263685e-16	5.840148453396397e-17	-9.053750644930497e-18	-5.02849504333132e-17	-6.376235103334047e-17	-8.120704269502008e-17	-1.2299421729680963e-16	-1.682948903327109e-16	-1.8317640231782387e-16	-1.5753524142958558e-16	-1.1700017920938313e-16	-7.784730546751153e-17	-4.309625704727884e-17	2.6572804552483214e-18	5.243167510347136e-17	8.781256692606743e-17	9.898472687720526e-17	9.865749430211945e-17	9.964567148206063e-17	1.0131160912598514e-16	9.312932103050292e-17	7.903301053521237e-17	6.6182307716987e-17	6.625133329007028e-17	8.137907796455639e-17	9.87072350074393e-17	1.1574194177912116e-16	1.2169171118658443e-16	1.039189211286119e-16	6.541787502564073e-17	2.882608650251549e-17	2.6096339349757383e-17	5.740360593585461e-17	9.055346712360837e-17	8.309896775067073e-17	3.574527159786504e-17	-4.999883430130978e-18	8.721253010180415e-18	7.51980728534583e-17	1.3897442251687993e-16	1.4607427414545616e-16	1.0604351544194505e-16	8.179499009532867e-17	1.1064703694986205e-16	1.6413662262929074e-16	1.9496633505631092e-16
124	1.5681006879597954e-16	1.4019372468453306e-16	1.182628133105095e-16	1.1531323229464425e-16	1.388635128731523e-16	1.6902071482639035e-16	1.7249581980209191e-16	1.4174297128018766e-16	1.0229218960790733e-16	8.255588359389963e-17	8.623809153644811e-17	9.795956373932867e-17	1.1035567641076682e-16	1.310054148371099e-16	1.6718040727705357e-16	2.1107195449306639e-16	2.519279829193316e-16	2.8245392704562205e-16	2.968646917341958e-16	2.885740351807711e-16	2.6007420698571094e-16	2.268106865845404e-16	2.059377829311512e-16	2.0159834825069304e-16	2.0603995606302505e-16	2.0354314396079687e-16	1.966954491318261e-16	1.9205048539019796e-16	1.8617272843732012e-16	1.7616542019280036e-16	1.6732781631279306e-16	1.6765086170585002e-16	1.791651657312132e-16	1.8913176287595324e-16	1.8871028606181317e-16	1.8414415577612855e-16	1.8829389673029622e-16	2.0193946139910211e-16	2.1165032330313417e-16	2.1154600953792826e-16	2.0658984712586095e-16	2.107951712980586e-16	2.1487049266044456e-16	2.0013752524615484e-16	1.6659437168163877e-16	1.4147549303813454e-16	1.4242533727355798e-16	1.5963124890091507e-16	1.7436902475555206e-16
125	6.257409152312877e-17	5.011259824400691e-17	4.6560431147025334e-17	6.081102671328236e-17	6.743673446241788e-17	5.1296829263367647e-17	3.517125836665685e-17	5.241463280946422e-17	9.570694894761649e-17	1.2651728138182236e-16	1.1960969424398057e-16	1.0485495501888105e-16	1.178171058516998e-16	1.5571143019887527e-16	1.855144187375504e-16	1.826703405293174e-16	1.5241776083869155e-16	1.2280906134533896e-16	1.1815439585207293e-16	1.4253044135677798e-16	1.777006521415984e-16	1.9462109558865498e-16	1.9295907764005794e-16	1.7261352624075937e-16	1.5612511291238061e-16	1.3590975815882085e-16	1.0450648402670006e-16	7.960244253591603e-17	8.785638382339755e-17	1.2756145717711224e-16	1.6039879742495482e-16	1.6138874238408581e-16	1.5421027719244536e-16	1.7700957309714194e-16	2.2188897108285295e-16	2.371496914077087e-16	2.0418383375579864e-16	1.64890544426185e-16	1.7654830541624558e-16	2.414935784632972e-16	3.070086468220123e-16	3.2527841398040164e-16	2.957845847908975e-16	2.528042893847156e-16	2.1049300927595064e-16	1.6632020950122284e-16	1.255329204815618e-16	1.118873842635901e-16	1.355239057301395e-16
126	-3.078705368642279e-16	-2.91246036360603e-16	-2.8379237222305316e-16	-3.0203830257430767e-16	-3.342825544142743e-16	-3.4455512127727833e-16	-3.1655650096347487e-16	-2.791670542238056e-16	-2.704095462775354e-16	-2.89819987038712e-16	-3.010700989789027e-16	-2.829218945767433e-16	-2.5350258487824026e-16	-2.5263310805039945e-16	-2.783687651544236e-16	-3.1877497131164193e-16	-3.4626513171263546e-16	-3.5373147854465587e-16	-3.388887590318241e-16	-3.0090357106548915e-16	-2.5053440641929073e-16	-2.176137031490744e-16	-2.22669991119795e-16	-2.5545505639700326e-16	-2.8100203776860365e-16	-2.8127447978130273e-16	-2.7307162865065462e-16	-2.8185056740027717e-16	-3.026567567233321e-16	-3.038436030754827e-16	-2.6701069766572084e-16	-2.1001395980615145e-16	-1.7981049729374644e-16	-1.9866439283525361e-16	-2.4253518312135756e-16	-2.655720167244884e-16	-2.4489637873584883e-16	-2.1342170735796008e-16	-2.1227974828272962e-16	-2.4448161987691086e-16	-2.640612623261208e-16	-2.404852103334408e-16	-1.955353404869394e-16	-1.8318483207389468e-16	-2.1879220999925504e-16	-2.648101400117602e-16	-2.668573899372147e-16	-2.2281722941857445e-16	-1.7296786550770306e-16
127	-1.0061072050310633e-16	-1.0482045096906737e-16	-1.2930820711265754e-16	-1.6007369337377188e-16	-1.9811158706139086e-16	-2.4398033491601433e-16	-2.86127833316705e-16	-3.0887601826205603e-16	-3.1364277183506347e-16	-3.179356461639118e-16	-3.309953682789644e-16	-3.368686488736354e-16	-3.093344246229632e-16	-2.5358945789379004e-16	-2.050592701343243e-16	-2.0563871525211897e-16	-2.4297784956683386e-16	-2.6292593918313257e-16	-2.222932641179924e-16	-1.3718840578995243e-16	-6.634234402439075e-17	-4.9852996470985894e-17	-6.986798915511267e-17	-9.060069930286173e-17	-9.519668955104314e-17	-1.0528710680922735e-16	-1.2669080533456254e-16	-1.3840998983654466e-16	-1.1989130080444517e-16	-7.961949180246634e-17	-5.654666053855576e-17	-7.15706222547028e-17	-1.0617553794725402e-16	-1.2820659863126957e-16	-1.2053768548257674e-16	-1.007606312710216e-16	-8.665905690640413e-17	-9.06221681082061e-17	-1.0781262466812355e-16	-1.2492530722516638e-16	-1.253485596196778e-16	-9.944687579809187e-17	-5.607758145601483e-17	-2.829534006983897e-17	-3.8575384803225804e-17	-6.862580912286314e-17	-7.287490817495333e-17	-3.000154822374936e-17	2.870757711995754e-17
128	-1.2645436699427756e-16	-1.6177813811912804e-16	-1.846323684930404e-16	-1.8318923915257775e-16	-1.7980415737393031e-16	-1.9089149298093305e-16	-2.0222124254826217e-16	-1.899797526493762e-16	-1.6070390973233904e-16	-1.4491172185517749e-16	-1.5937246462895823e-16	-1.757232038718319e-16	-1.5986048663751647e-16	-1.1666984567902786e-16	-7.435831196705829e-17	-5.320630386277215e-17	-4.285432652064198e-17	-3.147381755201457e-17	-2.5288854393614433e-17	-3.78484331414918e-17	-6.304484065148874e-17	-8.252377417624723e-17	-7.910776092060667e-17	-7.129102404647843e-17	-6.9151501792959e-17	-8.414308184151212e-17	-1.1248120473149505e-16	-1.396273006842042e-16	-1.4912855482612885e-16	-1.376737395056194e-16	-1.1748786154966797e-16	-9.997712616334841e-17	-8.967074328386308e-17	-7.425190442196878e-17	-5.094169643573582e-17	-3.6505277879882594e-17	-4.2535806796141144e-17	-6.692310887849596e-17	-8.623132123467868e-17	-8.623157590432426e-17	-7.278690276771899e-17	-6.698789768483313e-17	-7.115120162367478e-17	-7.853554054235248e-17	-8.441010394156378e-17	-1.008225110142158e-16	-1.2988685491469372e-16	-1.50629075216751e-16	-1.474402446588413e-16
129	-5.381217898365878e-16	-5.542629242455003e-16	-5.719181557715688e-16	-5.779837839277224e-16	-5.749389384304537e-16	-5.695382509460353e-16	-5.650004852067236e-16	-5.615041828663786e-16	-5.618795896471579e-16	-5.706882970044077e-16	-5.777358263243173e-16	-5.68787626812027e-16	-5.449425920464367e-16	-5.387558472210765e-16	-5.630708466143569e-16	-6.09163477057022e-16	-6.379112305799573e-16	-6.326831770650235e-16	-6.060483874763551e-16	-5.7839383371893e-16	-5.510215079752379e-16	-5.232488804357925e-16	-5.068947302886774e-16	-5.162794957348672e-16	-5.448106287125686e-16	-5.671206482523891e-16	-5.686590531043307e-16	-5.538740429707028e-16	-5.355545612212119e-16	-5.105596738839082e-16	-4.785341148535205e-16	-4.514697858446757e-16	-4.508563784434109e-16	-4.756355220051294e-16	-5.038269996761651e-16	-5.142036616541641e-16	-5.061181084469498e-16	-4.924571197576389e-16	-4.824823635902885e-16	-4.705194616621359e-16	-4.524956867143357e-16	-4.350574147306513e-16	-4.2793718407943233e-16	-4.3430738893211325e-16	-4.477018097674937e-16	-4.590952225204061e-16	-4.521897569694566e-16	-4.263707662386281e-16	-3.8721855947875313e-16
130	-5.549794188147818e-17	-1.1982770849459574e-16	-1.9719307213901175e-16	-2.824285463841926e-16	-3.6975012817647955e-16	-4.335339627046193e-16	-4.457666628968154e-16	-3.99221194707154e-16	-3.19896686428199e-16	-2.493624828097258e-16	-2.0675817157991254e-16	-1.7748476211296352e-16	-1.3300162657809225e-16	-6.681856019111587e-17	3.0979846644892265e-19	4.2595140109481473e-17	5.638747973800323e-17	5.3904582741146994e-17	5.3747103445687836e-17	5.769154927656104e-17	6.466691856448927e-17	7.77654231059629e-17	1.0301528946858866e-16	1.2348004460454216e-16	1.1986313424454133e-16	7.521414912523867e-17	3.4374982270695912e-18	-6.996339548916444e-17	-1.231844551330291e-16	-1.5683392932313075e-16	-1.783079519320745e-16	-1.869606769006742e-16	-1.7042872061874372e-16	-1.257105173180641e-16	-8.179191926015224e-17	-8.843984024745018e-17	-1.4747715478990233e-16	-2.0448299660078906e-16	-1.945399015062223e-16	-1.2346582029242485e-16	-4.9195559344617517e-17	-8.593166407340495e-18	3.7550562337683215e-17	1.1664225934901785e-16	1.983457087854293e-16	2.101208283205748e-16	1.455090118559385e-16	7.613259346313863e-17	5.065718303339748e-17
131	1.0401207202048693e-16	7.453383736576818e-17	2.747039867682731e-17	-2.3801480470953308e-17	-7.153088709226065e-17	-1.1746259006613683e-16	-1.5272539915407118e-16	-1.623800691120552e-16	-1.354841242711735e-16	-9.594528524993524e-17	-6.856655740655667e-17	-5.276532730042079e-17	-2.1214102502171224e-17	3.836511737240604e-17	1.0175178908201187e-16	1.4190388850294453e-16	1.6391928796961007e-16	1.877736512597442e-16	2.2155556131110377e-16	2.411629308084849e-16	2.3299519865704494e-16	2.2061352264792102e-16	2.3297919096655033e-16	2.6783872426075604e-16	2.8812729624790873e-16	2.562781556140061e-16	1.8393690962130096e-16	1.1141256079679157e-16	6.355656314241967e-17	3.8765306019864844e-17	2.364319777701997e-17	1.3167967039460171e-17	2.0103770776915303e-17	3.954486866624435e-17	4.8923905010410685e-17	2.2589847523259777e-17	-1.9957579333351337e-17	-3.566018831984596e-17	-5.6309682702806455e-18	3.626717016981619e-17	5.17286988315753e-17	5.915838928912742e-17	1.1099731987994005e-16	2.09551102568687e-16	2.840884342836384e-16	2.795694240687804e-16	2.2328063208845056e-16	1.887119007067219e-16	1.9722392135552374e-16
132	-8.970837290255654e-17	-1.2597081329295283e-16	-1.547446353822659e-16	-1.5997719659654768e-16	-1.5527118312920637e-16	-1.6329983319938183e-16	-1.8472990848161812e-16	-1.9609697569180513e-16	-1.8143133225808797e-16	-1.4871964482328527e-16	-1.193130560996881e-16	-1.0383096273553395e-16	-9.586831760928952e-17	-8.225353523852434e-17	-5.566819763886146e-17	-1.2252558174360759e-17	3.8123688597863366e-17	7.643056018781944e-17	8.621870337250667e-17	6.734256126486356e-17	3.5733776701260634e-17	1.0021635383809939e-17	-8.978806469922016e-19	-8.768319428135519e-19	1.7427200673902592e-18	-8.121859110176173e-18	-3.0070772349815457e-17	-5.3504035479645705e-17	-7.401098340578882e-17	-9.412396930956265e-17	-1.194850067868129e-16	-1.4628145675112043e-16	-1.5436190171277639e-16	-1.3989239941280473e-16	-1.1948310574065115e-16	-1.1433536819312962e-16	-1.1925852202655488e-16	-1.1042926817123071e-16	-8.070500596213748e-17	-4.890251213692812e-17	-3.378313618496899e-17	-2.054780698599511e-17	1.3419245114538072e-17	5.894895792103451e-17	8.079462266365964e-17	6.30075152926954e-17	2.497211448266479e-17	2.049414925374992e-18	-2.1062299832448432e-18
133	2.180660119985423e-16	2.0807108296262336e-16	2.448100600521079e-16	3.056179534394593e-16	3.491140144816478e-16	3.558245142878308e-16	3.492760347393929e-16	3.598779884620016e-16	3.88778824479238e-16	4.1034659101919387e-16	4.095427339153684e-16	4.0190599058264215e-16	4.034565278080492e-16	4.063042192379836e-16	3.745248990939819e-16	3.088701560295123e-16	2.3795877968265915e-16	1.99952899334115e-16	1.965804081594537e-16	1.971603367753165e-16	1.7775362139591486e-16	1.51783653986661e-16	1.532008525429136e-16	1.8781733493481832e-16	2.215283055702176e-16	2.1992497041410277e-16	1.879695701845441e-16	1.598921813899774e-16	1.5220479758183065e-16	1.4980507637131464e-16	1.3856852691560962e-16	1.236512439299125e-16	1.2349663097550863e-16	1.4204518482811528e-16	1.6938174303784626e-16	1.94624643243204e-16	2.089649771767336e-16	2.1085012928061357e-16	2.023897790448429e-16	1.9494633430925869e-16	1.9355468638963696e-16	1.9035859413968963e-16	1.7513480982496246e-16	1.6588305119161676e-16	1.8371349151002866e-16	2.2161471574205469e-16	2.3379807958058097e-16	1.963841131946494e-16	1.405557851533306e-16
134	4.055437938830502e-17	2.8681904618098416e-17	1.7746612852939517e-17	5.2956159210422954e-17	1.0903722625049551e-16	1.215483642549083e-16	7.490051483571705e-17	1.872414163749223e-17	4.539649634791411e-18	3.2453800401491845e-17	7.147332754590192e-17	1.0556847691535862e-16	1.3874728851930146e-16	1.609846068490873e-16	1.3565841129849733e-16	6.426713042965482e-17	-1.441103305987281e-17	-5.018668515278193e-17	-4.125874607525878e-17	-3.145590878003581e-17	-4.698367338528788e-17	-5.750606637358473e-17	-1.9427091176274408e-17	4.539557064524132e-17	6.474212043936464e-17	2.6322483223996275e-18	-9.0214184003795e-17	-1.3683745678311256e-16	-1.2488006554708222e-16	-1.1043312088069858e-16	-1.2336095393104611e-16	-1.2091185715016367e-16	-6.115237665879609e-17	2.566324956960384e-17	6.302989212578213e-17	3.103450244912597e-17	-1.414458871890548e-17	-1.964203378599145e-17	-1.0691284543119377e-20	-5.38593952922839e-19	-2.322294890745162e-17	-3.455497708913366e-17	-2.3124035905613343e-17	-2.2530443300869464e-17	-6.260828121356006e-17	-1.3013550766171533e-16	-1.8199859397436792e-16	-1.9086238599043202e-16	-1.6897009359291368e-16
135	4.3676996277376935e-16	4.494089777574564e-16	4.740700093484586e-16	4.876695659702898e-16	5.00607078005444e-16	5.331893584041404e-16	5.725973341635588e-16	5.81313407382989e-16	5.556843780742058e-16	5.288827676994097e-16	5.330583060855596e-16	5.441972348573995e-16	5.228104200377653e-16	4.681592986394814e-16	4.278484347367029e-16	4.3009432820614013e-16	4.523047555153875e-16	4.467347123258979e-16	4.0710624202242894e-16	3.7031045882720258e-16	3.6825054616862754e-16	3.8493061599825187e-16	3.773992767575379e-16	3.472693756326341e-16	3.3453816602189485e-16	3.787604289832881e-16	4.596313706513515e-16	5.218328465633824e-16	5.366021294133674e-16	5.267287403731111e-16	5.278091918289013e-16	5.393423677907187e-16	5.296626243167163e-16	4.905835599672711e-16	4.522922912442477e-16	4.487700822247472e-16	4.614168660693602e-16	4.490224727461648e-16	3.967776231641136e-16	3.3839647099436507e-16	3.14691652618369e-16	3.2963631053208514e-16	3.554852934619549e-16	3.7186745739000245e-16	3.8912613068444775e-16	4.198121089875062e-16	4.51247266037886e-16	4.549084576852612e-16	4.24512373740701e-16
136	-4.925500974353561e-18	-4.9048434881812546e-17	-1.099559843075948e-16	-1.6055130348947598e-16	-1.927985067373063e-16	-2.1649535853750083e-16	-2.289490723574645e-16	-2.105778762492313e-16	-1.6103667735738492e-16	-1.0909667639387483e-16	-9.955878877158447e-17	-1.1383692604074922e-16	-1.1060642523733958e-16	-6.84972292366246e-17	-1.6682435046085513e-17	7.358463376780034e-18	-1.9061198972602865e-18	-6.955709108176605e-18	1.7409565029709075e-17	5.892613226021283e-17	8.110374675062745e-17	7.236740047584733e-17	5.3503392198479914e-17	4.0618030644442215e-17	3.4551351445026333e-17	1.3233041453619154e-17	-2.1684619466718863e-17	-4.3990561098584237e-17	-2.977584872126888e-17	5.936808507165726e-18	2.6845018081985536e-17	1.6544401649398513e-17	5.07740888295482e-18	2.249927421151915e-17	6.135051518263504e-17	6.376929113615209e-17	2.0196517947378016e-17	-3.523805966224663e-17	-5.305956698214341e-17	-2.3946637970516627e-17	1.7269175858055345e-17	4.261868146458114e-17	6.659033196459113e-17	9.972646952609109e-17	1.2507763209075652e-16	1.1718198192461842e-16	8.378046114490219e-17	6.15934092998556e-17	6.150463350500026e-17
137	-2.3180064433383406e-16	-2.2192936407326675e-16	-2.1273498435259157e-16	-2.289971810704338e-16	-2.84647606898399e-16	-3.5229592407377166e-16	-3.865219331612689e-16	-3.7148902124500747e-16	-3.397179219073864e-16	-3.266869984223382e-16	-3.3600494517959654e-16	-3.4390674395506493e-16	-3.3048077081157454e-16	-3.0004265244510155e-16	-2.6867542448627736e-16	-2.5395615486500745e-16	-2.620716334889196e-16	-2.835847743974791e-16	-2.929321119708842e-16	-2.699805230970697e-16	-2.1940776348954025e-16	-1.7036968120299597e-16	-1.4078835028208536e-16	-1.3913260618629192e-16	-1.532338654715467e-16	-1.8176690273914462e-16	-2.1849482368341908e-16	-2.5356223086152847e-16	-2.682977223384167e-16	-2.583730902113435e-16	-2.383015640982076e-16	-2.2158438254866334e-16	-2.0964814169349995e-16	-1.982357517975565e-16	-1.9022617651133548e-16	-1.981255165932339e-16	-2.201665931499827e-16	-2.4261841471098456e-16	-2.424517317145161e-16	-2.1759127747977266e-16	-1.8172403503972483e-16	-1.5317029864604803e-16	-1.334505024172535e-16	-1.1976985222497173e-16	-1.1775823866209125e-16	-1.2651429336284694e-16	-1.2915400184261564e-16	-1.1201977257507314e-16	-8.906417556709492e-17
138	2.4787448396063967e-16	2.2181541354564194e-16	1.9214662548954784e-16	1.8125835638550943e-16	1.759050021093545e-16	1.5331071430306e-16	1.2522595876917492e-16	1.2785423990725692e-16	1.6966737190448351e-16	2.188599862564296e-16	2.4119093669739305e-16	2.4966112605581064e-16	2.727836466418234e-16	3.109490013856178e-16	3.3120817235957807e-16	3.207704226743596e-16	2.9753332347728005e-16	2.8840490656779746e-16	2.9790690856094007e-16	3.086420623308889e-16	3.061383128994195e-16	2.899207557073447e-16	2.732070135967991e-16	2.548412314396999e-16	2.428057205037336e-16	2.2903386388972545e-16	2.0966416188344784e-16	1.9090977510528283e-16	1.872816642459585e-16	2.0553592777201854e-16	2.279354701001094e-16	2.282031690171647e-16	2.0987511203690353e-16	2.0958797914034298e-16	2.4744814207198833e-16	2.9259117757004244e-16	3.00964366524541e-16	2.72298058051304e-16	2.599055892430187e-16	3.019674827827671e-16	3.688800148007559e-16	3.9816970154147126e-16	3.6792224470946663e-16	3.176639336911335e-16	2.8699300205818593e-16	2.732340029470575e-16	2.547608852805664e-16	2.3457191157472097e-16	2.2147675139094868e-16
139	6.433030370739292e-17	4.8524116940692536e-17	3.98569773572144e-17	4.2137628309306314e-17	3.910597122185315e-17	1.656910543823881e-17	-1.25798288073349e-17	-2.2446812603536386e-17	-4.20211648729992e-18	2.288059743073283e-17	3.673763036997989e-17	4.565828815475526e-17	6.61461121188848e-17	9.724710137621986e-17	1.1005497921199207e-16	9.240958425475732e-17	5.56917790158521e-17	3.198099600230964e-17	4.421555602632956e-17	8.86745925314286e-17	1.3878181941765164e-16	1.6690804262506383e-16	1.613874332542767e-16	1.304377610089293e-16	8.96512256828469e-17	4.918228763214285e-17	1.492954725867653e-17	-2.03043004355548e-18	1.3329533403305504e-17	6.19205791136711e-17	1.1915331854522842e-16	1.5256172560457394e-16	1.6028334026592556e-16	1.5974954533720795e-16	1.609758527943224e-16	1.5058584262032015e-16	1.2119349144956558e-16	9.255059378678975e-17	9.452491155535489e-17	1.2638751799979715e-16	1.5678441194915739e-16	1.6682017563225583e-16	1.6654838535330492e-16	1.7813757664574952e-16	1.8674944796321787e-16	1.6942413383612953e-16	1.3786108280003465e-16	1.3045812219853352e-16	1.6015132862539962e-16
140	1.0187908060255196e-16	1.2852897597713792e-16	1.4730719919345415e-16	1.3812881007648754e-16	1.0468080716588977e-16	7.963104930354758e-17	8.701677153695359e-17	1.1446993800309713e-16	1.3336010777027057e-16	1.3844025798205827e-16	1.490563092650742e-16	1.7641874789477503e-16	1.9903037190165404e-16	1.9600197556060582e-16	1.746561221174672e-16	1.584891139691285e-16	1.5201098828797467e-16	1.441097701347902e-16	1.3919964638712576e-16	1.598214351804525e-16	2.084426885047409e-16	2.4857035710172646e-16	2.44577549298533e-16	2.028052422173552e-16	1.7097237745022794e-16	1.6754865397365442e-16	1.7297830686150137e-16	1.639734579364338e-16	1.5062735988697467e-16	1.652484207680996e-16	2.1162022519006907e-16	2.551280337000282e-16	2.6879091800143003e-16	2.5445989552257575e-16	2.333975202870518e-16	2.1682035868008476e-16	2.0372208398343548e-16	1.9451829616375651e-16	1.9431666468035541e-16	2.0369602830129484e-16	2.1145903528491402e-16	2.1559431460838953e-16	2.1951131869709983e-16	2.2685730069892647e-16	2.3090118495637205e-16	2.2508965872643154e-16	2.184178791594377e-16	2.28606015089876e-16	2.578733479094024e-16
141	-3.45863822115318e-17	-1.0644872346323059e-16	-2.0730776114347596e-16	-2.945225545770559e-16	-3.430018328205155e-16	-3.597905459051487e-16	-3.588942701295142e-16	-3.385876770985694e-16	-2.9241036846486015e-16	-2.302764187672186e-16	-1.8214922380213348e-16	-1.6143946120656146e-16	-1.4678644258990997e-16	-1.0348083705701584e-16	-3.02561619350062e-17	2.653490570932039e-17	2.3764829693719656e-17	-2.6987931760451294e-17	-6.5278154903628e-17	-5.1205587250875086e-17	-6.905547183643435e-18	1.679660214465312e-17	8.193723037301512e-18	-7.859029784828677e-18	-3.1301002066960286e-18	7.555898318827929e-18	-3.8386715562917186e-18	-3.594708351318857e-17	-5.692233208004866e-17	-5.2766213892800134e-17	-4.036705468432506e-17	-3.860251489143932e-17	-4.31301553711843e-17	-4.114285828252097e-17	-4.37890914951954e-17	-7.810828103318238e-17	-1.3422697535550292e-16	-1.7063978503395047e-16	-1.5097899072059175e-16	-8.837480419829998e-17	-1.8323256483425375e-17	4.1156692412831287e-17	1.0715629751541203e-16	1.7622975992183983e-16	2.1985170205932066e-16	2.1379905428463992e-16	1.8334885733347932e-16	1.7159303100523519e-16	1.680816272935562e-16
142	3.170708755999662e-17	-2.5250944689267215e-17	-6.620982001169569e-17	-1.0946599551449591e-16	-2.0146207771744529e-16	-3.2742713556852634e-16	-4.074680808387417e-16	-3.877815577969938e-16	-3.0784344984222906e-16	-2.4689621091518147e-16	-2.3104637733200244e-16	-2.1292202523648033e-16	-1.5002522013137267e-16	-6.334727454658316e-17	-2.0817069517854586e-17	-4.4078147384088896e-17	-9.056957080671942e-17	-9.991810914930161e-17	-4.8903752421518804e-17	2.4800998342185193e-17	7.262913369785655e-17	8.436088835689549e-17	9.41927335047606e-17	1.177515265965491e-16	1.4092784622604693e-16	1.1412787536274685e-16	3.4228121805491613e-17	-5.2974191090964863e-17	-9.496089999514643e-17	-9.151067080047509e-17	-8.043739219509345e-17	-7.943160719439881e-17	-5.863713720260248e-17	-7.372450533676474e-18	2.992401934493529e-17	-1.2913000874081032e-17	-1.185008071779947e-16	-1.9193842703673574e-16	-1.5597970627049076e-16	-5.074817146887949e-17	2.1007799437615335e-17	1.985144351645776e-17	1.9188530062075887e-17	8.11581281870644e-17	1.6796053605829102e-16	1.9081610398406879e-16	1.4073014900355934e-16	9.753651871078158e-17	1.1722804244388859e-16
143	-3.6709061254912193e-16	-3.6707710287623594e-16	-3.7967518254941224e-16	-3.9169658045115355e-16	-3.9809860922025513e-16	-3.945067417026725e-16	-3.796786629526334e-16	-3.6157707424564366e-16	-3.5615234187256686e-16	-3.613152074899173e-16	-3.5987488690547495e-16	-3.3871529482541026e-16	-3.1289261566937073e-16	-3.152138777344236e-16	-3.4324304727243727e-16	-3.8652215121587844e-16	-4.182371305983477e-16	-4.2839603310041307e-16	-4.129937877247624e-16	-3.732937093663161e-16	-3.243991178502002e-16	-2.9767095150807795e-16	-3.0164269557136773e-16	-3.284845920649602e-16	-3.4460620910196083e-16	-3.466593954025619e-16	-3.5425784334634116e-16	-3.782391025955831e-16	-3.9538487649993005e-16	-3.729966755654173e-16	-3.160824023366818e-16	-2.636509535774033e-16	-2.5467954983143025e-16	-2.8803995796730814e-16	-3.2837222806334686e-16	-3.477315432349223e-16	-3.428614230123994e-16	-3.3726448795295014e-16	-3.40504279344785e-16	-3.417490823442917e-16	-3.2523473192954657e-16	-2.969104710043783e-16	-2.773131523103435e-16	-2.820948134417557e-16	-3.0644609522745384e-16	-3.2918909217697077e-16	-3.276215440064679e-16	-2.9540362181974494e-16	-2.4750872691641987e-16
144	4.1971597721645477e-16	3.9712925657556087e-16	3.7984180701885864e-16	3.923419348614171e-16	4.356773605547661e-16	4.806397478147513e-16	4.99640310730578e-16	4.926543360851027e-16	4.857594774673689e-16	4.900565729758715e-16	4.896135132622577e-16	4.64012562546584e-16	4.178216987540185e-16	3.902177324644327e-16	4.03199934474498e-16	4.420237432334131e-16	4.600600734883175e-16	4.3525193572960475e-16	3.900080482925183e-16	3.617709093740188e-16	3.5858321113248784e-16	3.5781342516266875e-16	3.3745733343473194e-16	3.0998841876361157e-16	3.042318426098163e-16	3.3436480197411973e-16	3.8958909042511177e-16	4.448084334999598e-16	4.805705139281926e-16	4.910980715477818e-16	4.820096714434413e-16	4.594953149906422e-16	4.3423214188035697e-16	4.1334738549728813e-16	4.047648732405445e-16	4.0804433548529207e-16	4.109975297055983e-16	3.9845318624864786e-16	3.617826824782221e-16	3.162351602389777e-16	2.8258284616079564e-16	2.7780641914150533e-16	2.9519256415024017e-16	3.109641033312784e-16	3.132985508566116e-16	3.1552908795568426e-16	3.2836734987890116e-16	3.4509772013286774e-16	3.460682603021926e-16
145	-2.3201265811089588e-17	1.8360553747848653e-17	5.973803953369201e-17	7.361630434009393e-17	6.566089201917978e-17	6.101539743118019e-17	6.898769439758861e-17	7.147365772872137e-17	7.708234861094109e-17	1.0480686304005003e-16	1.6644424487612194e-16	2.3222084514355124e-16	2.581370071325666e-16	2.3187279955342263e-16	1.7668555400754342e-16	1.3368425267296183e-16	1.1023588633737253e-16	8.998921779664673e-17	5.902248409347576e-17	2.3788530982289297e-17	5.502658280204742e-18	2.2547308212205413e-17	6.251388895850415e-17	1.0716877708466683e-16	1.26438338737899e-16	1.2134907339070742e-16	1.0452294911601682e-16	8.234744662570085e-17	5.294603252037829e-17	2.2933012018306445e-17	1.7521580094842338e-17	5.053974070061487e-17	9.926398393612924e-17	1.254498401399021e-16	1.1689393966353243e-16	1.0618830778626932e-16	1.147405704915914e-16	1.2752361811448583e-16	1.0843715983767952e-16	5.160589916475475e-17	-6.438772077962763e-18	-2.5501901999878504e-17	-9.986688532820824e-18	1.1422548924742525e-17	1.6921242056114363e-17	8.130076614840872e-18	-2.0148374713769324e-18	-1.612465260753466e-17	-3.698642457765617e-17
146	1.1262202436775771e-16	9.420748893056305e-17	7.538690741329375e-17	6.415471887577861e-17	5.603266772951608e-17	4.5766840723250035e-17	4.0828098615521815e-17	5.481559547127215e-17	8.448011308164244e-17	1.0706060726919576e-16	1.0638989648784897e-16	1.0802765771489871e-16	1.3803681859431426e-16	1.8821896655535747e-16	2.1762707500759935e-16	2.0487685803670187e-16	1.6883927572607456e-16	1.469461786795716e-16	1.4847915645502222e-16	1.4936628868686946e-16	1.3322282846437536e-16	1.128040625591107e-16	1.2003705886111602e-16	1.4347824726411472e-16	1.6577137350027847e-16	1.5812977007856775e-16	1.269542338759379e-16	9.94085482683195e-17	9.032870578705836e-17	9.187570511181972e-17	9.139227272827246e-17	9.282860356977609e-17	1.1052800420280524e-16	1.4811347995679137e-16	1.851436303179825e-16	1.9362858270520862e-16	1.7643651529399574e-16	1.6216357052474762e-16	1.7991662653988966e-16	2.223520937968799e-16	2.5394571442702133e-16	2.5047201274550923e-16	2.2666583889616656e-16	2.068195860386547e-16	2.0140999284028314e-16	1.9189890200083894e-16	1.6371558352994474e-16	1.3047265749415784e-16	1.0097311139507622e-16
147	6.108568108938107e-17	7.545818018863288e-17	1.2161208236610746e-16	1.8151102128987742e-16	2.4588484178361888e-16	2.9848696859020143e-16	3.1275925787091255e-16	2.9788518765445795e-16	2.665217603549079e-16	2.483501080621368e-16	2.302533227915088e-16	1.796652117530371e-16	9.574613219232847e-17	2.4165744342569678e-17	-3.0716442303112646e-18	-4.066979926232077e-18	-1.6023329709841716e-17	-3.858828264759318e-17	-4.719877051480039e-17	-4.029957997729805e-17	-4.29521435917788e-17	-6.657642838198482e-17	-7.708636193062458e-17	-5.877380611750685e-17	-1.6527804798110827e-17	2.986995301342463e-17	8.180284422874251e-17	1.4548468200133703e-16	2.0176953132056837e-16	2.1192126051462936e-16	1.7370951109409718e-16	1.306679662975374e-16	1.1375090640707876e-16	1.0836848063452022e-16	8.776834237216245e-17	5.569909245184319e-17	4.0409617300413064e-17	4.472699691415599e-17	3.886231965892948e-17	1.3414382209162286e-18	-5.116398408430713e-17	-8.340109468668131e-17	-6.710377127217844e-17	-2.0933738291685734e-17	3.095391705171275e-17	6.881979198811838e-17	8.015079127080613e-17	7.214986568294755e-17	5.322674628468022e-17
148	2.0728611380451369e-16	1.813620557594373e-16	1.7951732552198958e-16	2.0363621832670563e-16	2.3133572335491426e-16	2.3773809008251405e-16	2.2115516263539435e-16	2.1094703920879023e-16	2.422196494809758e-16	3.0066378424548836e-16	3.3521456091025634e-16	3.1195289104727137e-16	2.541942566314262e-16	2.208395050423327e-16	2.453781040299893e-16	2.9890350712293927e-16	3.309533175006161e-16	3.1913974532715964e-16	2.852092421530699e-16	2.5704290939447155e-16	2.469998553276718e-16	2.4611602696110305e-16	2.494195142792789e-16	2.494210187162143e-16	2.578297647876221e-16	2.725301747347384e-16	2.904559474258388e-16	3.057149546897152e-16	3.1497962150570883e-16	3.1593823869418433e-16	3.063722027080021e-16	2.9023366365722623e-16	2.7560109215967134e-16	2.7910622355575193e-16	3.0705754609623523e-16	3.4041059008080976e-16	3.5066348811913366e-16	3.2475765410200014e-16	2.824358158001629e-16	2.4941904910037103e-16	2.26122850262353e-16	1.9187502574983103e-16	1.4951706654106694e-16	1.1865338869374477e-16	1.325521184656859e-16	1.7477073724840794e-16	2.0999089839613763e-16	2.222141695779383e-16	2.234994755679085e-16
149	3.571642524228654e-16	3.382936678767867e-16	3.465841421588902e-16	3.820457764365646e-16	4.3331121843958995e-16	4.789840422866399e-16	5.001414177410885e-16	4.975107864351323e-16	4.867311208310907e-16	4.77163595903614e-16	4.563417435455184e-16	4.1217823035779166e-16	3.5571186535549393e-16	3.2311512390534737e-16	3.2257104861183983e-16	3.407562460340561e-16	3.45787449951728e-16	3.341921093162686e-16	3.22775193984268e-16	3.2050304168062317e-16	3.1880446250913413e-16	3.109856813094506e-16	3.0293469978451053e-16	3.0432840250300704e-16	3.173139033672517e-16	3.368925291646329e-16	3.5870147367253575e-16	3.7814861683138323e-16	3.901753776876269e-16	3.958880052668019e-16	4.013772504371361e-16	4.0172260925690123e-16	3.90301372110298e-16	3.6654603552709835e-16	3.4717147521211835e-16	3.443567523072528e-16	3.4848263530208937e-16	3.453279811654701e-16	3.3092499835867835e-16	3.15913742268337e-16	3.008557442556179e-16	2.8502616138355466e-16	2.7526774791956296e-16	2.842876754630101e-16	3.067026565481945e-16	3.2780243837202457e-16	3.3286013248747987e-16	3.33078498724689e-16	3.414468723239748e-16
150	4.386774116499316e-16	4.0968712372445233e-16	3.861858166955999e-16	3.8824784790333777e-16	4.184269595255661e-16	4.592769602321499e-16	4.861330145533161e-16	4.932281473112724e-16	5.022527653584557e-16	5.262800219008908e-16	5.473014751275709e-16	5.346118736909292e-16	4.80810816347299e-16	4.2392091481375297e-16	4.0430133683259526e-16	4.2632479593179616e-16	4.514317292708603e-16	4.496855587527002e-16	4.320395685807766e-16	4.2581404522515503e-16	4.383617883144361e-16	4.464675600463409e-16	4.3310710593722127e-16	4.012290933672951e-16	3.8708832744664736e-16	4.073022393694188e-16	4.600213751135774e-16	5.195566039612386e-16	5.545724870574571e-16	5.508219611455661e-16	5.216876158464282e-16	4.928848957553655e-16	4.819957112756653e-16	4.873808015531293e-16	5.036664623544832e-16	5.2305430013747795e-16	5.320868277225988e-16	5.115402740528053e-16	4.578468939126191e-16	4.0166837389041983e-16	3.7708965612235214e-16	3.8934505935491605e-16	4.0901718300482173e-16	4.015411201144946e-16	3.8852959746510996e-16	4.010040980572341e-16	4.3800720330478416e-16	4.628475009504595e-16	4.506496229826596e-16
151	1.0657579163657714e-16	1.537711048454592e-16	1.5911310990621175e-16	1.137714230991998e-16	5.815984787621588e-17	4.590814940436168e-17	9.356530997355629e-17	1.612480300438383e-16	2.3380967657075687e-16	2.9047142954566577e-16	3.1814694190457643e-16	3.07228988386924e-16	2.7052753781067066e-16	2.3986851468228613e-16	2.275305802225314e-16	2.158845664725911e-16	1.820908246373004e-16	1.3907368415546927e-16	1.1270210517487622e-16	1.0921436394779326e-16	1.0712577164297677e-16	1.0653889351593075e-16	1.204427015349887e-16	1.7546439427735368e-16	2.2296464833858683e-16	2.2006277062584116e-16	1.68143128164348e-16	1.1823821365137111e-16	1.1426339057919964e-16	1.497638168662959e-16	1.945626045793707e-16	2.3633725436975295e-16	2.6856288774111055e-16	2.8152208330574544e-16	2.6651674105063003e-16	2.4432974671547094e-16	2.379259560079878e-16	2.4148356132105426e-16	2.1097583873261031e-16	1.2628584677383262e-16	2.0149884300245566e-17	-4.61980717114958e-17	-5.964566181770261e-17	-4.811889868399674e-17	-3.5179681813287055e-17	-2.782476326984988e-17	-3.058669122130048e-17	-6.273315496600046e-17	-1.1754853639516737e-16
152	2.3497226594859403e-16	1.902704426611998e-16	1.2204956438850699e-16	7.065790842959732e-17	5.056504112221482e-17	3.9855657669389355e-17	2.8910304733109206e-17	4.2160055356602914e-17	9.248664693426788e-17	1.5144541397416312e-16	1.7783511652876864e-16	1.8387589573251774e-16	2.1571032402769114e-16	2.88959802872291e-16	3.483522245685305e-16	3.46182199029205e-16	2.920751799862582e-16	2.4496708260712603e-16	2.4171769037385024e-16	2.605283231560942e-16	2.6335820213933564e-16	2.4694696853871145e-16	2.409625479740784e-16	2.510597044622683e-16	2.62351524272507e-16	2.5063548493591446e-16	2.233512969254328e-16	2.0335744985610556e-16	1.9878731940858714e-16	1.9567106934361876e-16	1.8739604801482164e-16	1.8446460808729e-16	2.0788403244977742e-16	2.528815536339692e-16	2.8823995434378855e-16	2.8591020199556985e-16	2.5659527926726535e-16	2.399963726585573e-16	2.65765782366392e-16	3.249420485499338e-16	3.7903308053094935e-16	4.0358481248365427e-16	4.0219634081731307e-16	3.924226822445363e-16	3.857802929703996e-16	3.7849573587128727e-16	3.6239553827977184e-16	3.411268911879306e-16	3.106171669804363e-16
153	-2.6777373479524524e-17	-6.361825017205559e-17	-1.229059168860473e-16	-1.6852309077190847e-16	-1.8544482775254273e-16	-1.7809874807098793e-16	-1.617378297031822e-16	-1.2427857961187073e-16	-7.756785940316607e-17	-3.0520944387996585e-17	-5.265795391081813e-18	4.617679973916919e-18	1.933472314699347e-17	5.75572703309195e-17	9.968521140612337e-17	1.2466953346133447e-16	1.2112929591203366e-16	1.0709665644515121e-16	9.759705795367702e-17	8.846064027275599e-17	6.767960337541119e-17	3.203413265782245e-17	1.1263958475501947e-17	1.0140673271225091e-17	3.5927716456431584e-17	6.593389547250686e-17	8.303504869654951e-17	6.86769320970411e-17	2.6366931683978618e-17	-2.59869991885136e-17	-6.821185096106743e-17	-8.829589145218914e-17	-9.004936003262869e-17	-7.578850221186648e-17	-4.6936021521926344e-17	-9.47843456604376e-18	2.7287535780000622e-17	5.874529469953914e-17	9.362555489149007e-17	1.4628054295573513e-16	2.027755551589428e-16	2.2670670019345127e-16	1.9085123597392325e-16	1.2512939958444615e-16	6.756326272253353e-17	6.430808235257677e-17	8.485210017556025e-17	8.861087684475069e-17	4.3538324882042326e-17
154	-9.72533080504836e-17	-1.3829260470400563e-16	-1.558842381896547e-16	-2.1201017824656998e-16	-3.415043214562017e-16	-4.750819520906012e-16	-5.1156921731697085e-16	-4.3904696585944814e-16	-3.4807132919125246e-16	-3.2264251118942953e-16	-3.391283336718424e-16	-3.1225341943122766e-16	-2.0828564473721838e-16	-8.311626382012521e-17	6.082854554022191e-20	3.3339720742395634e-17	5.880931307062887e-17	8.680676540527926e-17	9.472321877137246e-17	6.645637079931161e-17	3.8339654899448706e-17	5.3509372685125035e-17	1.1176368025185003e-16	1.436810938238479e-16	1.1530208404176932e-16	3.978378320001535e-17	-2.4596580140602153e-17	-5.747368235556651e-17	-7.889692094588203e-17	-1.1515088986660618e-16	-1.5559449792056961e-16	-1.65450631274068e-16	-1.2417687931958567e-16	-5.4825782401244016e-17	-1.1310004643540804e-17	-4.533120327342668e-17	-1.4032488446872916e-16	-2.2816546257582383e-16	-2.3922179452868755e-16	-1.7405921544687588e-16	-8.384896449152367e-17	-1.1917208235725119e-17	5.083226148989942e-17	1.1129760150439873e-16	1.5314599204106976e-16	1.520130722034297e-16	1.1969490448314202e-16	9.423776960032569e-17	7.453030653503647e-17
155	9.013318755305585e-17	9.279364201332154e-17	9.592895024724427e-17	8.477240316187124e-17	5.999070591527284e-17	5.1001896447929935e-17	7.494463965715371e-17	1.1451328197949948e-16	1.367666741808423e-16	1.3283035206724798e-16	1.2241955344003504e-16	1.254039415233635e-16	1.3279369283118948e-16	1.310671348107889e-16	1.3080016124379038e-16	1.5440587418403051e-16	1.9705073243515806e-16	2.230249980704443e-16	2.0970906758088645e-16	1.8067431906608941e-16	1.7700599812277257e-16	2.0004247011589076e-16	2.1371450779629103e-16	1.8513331866578363e-16	1.5378586990860079e-16	1.5242511086448342e-16	1.809738770023889e-16	2.0227493737539267e-16	1.9656618007318564e-16	1.8425594509370775e-16	1.9174400032074824e-16	2.11566651363132e-16	2.2231337605280385e-16	2.1752320048300883e-16	2.1457258063606358e-16	2.2527956106362576e-16	2.367612928805585e-16	2.344007748228151e-16	2.2027153209381786e-16	2.151282638332196e-16	2.2247272336161675e-16	2.2722676057107987e-16	2.1149561652703778e-16	1.868194566231675e-16	1.8286160709176972e-16	2.116626934629493e-16	2.3809323406589545e-16	2.2633407155157766e-16	1.860615271739712e-16
156	1.3383099953268887e-16	1.0473050981021802e-16	9.204694687366175e-17	1.038610050949211e-16	1.2547822751408422e-16	1.3518545646405392e-16	1.3335377343346618e-16	1.4425964894114745e-16	1.838679690044007e-16	2.325583130776789e-16	2.541883491383417e-16	2.454889698878783e-16	2.353839634823656e-16	2.477411587270353e-16	2.720311950699788e-16	2.8254735344979613e-16	2.708635073817571e-16	2.54365369069983e-16	2.509996340190337e-16	2.541331162395595e-16	2.4929705402656696e-16	2.332045751016202e-16	2.274757328538248e-16	2.326662063090325e-16	2.4858503798627927e-16	2.4808889026462315e-16	2.254052209868671e-16	2.0014558457403983e-16	1.9356547604269952e-16	2.041201781413001e-16	2.0775010182345731e-16	1.9397921447587422e-16	1.8228156972694466e-16	2.0480459525785857e-16	2.598312627036179e-16	3.0714957851583113e-16	3.138742616773436e-16	2.882693664866718e-16	2.7187017768554056e-16	2.843625457122276e-16	2.9979521931697675e-16	2.784319217279903e-16	2.2496349011761524e-16	1.756322841451234e-16	1.7099674404210244e-16	1.9220395124591454e-16	1.9933107123093612e-16	1.8382991417536234e-16	1.6506864338405091e-16
157	-4.95054687239777e-16	-5.106708734379604e-16	-5.163062316301191e-16	-5.221411257785309e-16	-5.400464234594107e-16	-5.579507730061182e-16	-5.582060213503169e-16	-5.436322147123054e-16	-5.365032732290389e-16	-5.443552625698826e-16	-5.483568942405735e-16	-5.314896096604589e-16	-5.074177323926479e-16	-5.1012041088226245e-16	-5.396977251954655e-16	-5.743657288012621e-16	-5.856847341442546e-16	-5.762158987178343e-16	-5.570775029405661e-16	-5.33138765935065e-16	-5.029813147713918e-16	-4.802462861055835e-16	-4.765485128973703e-16	-4.980846105037186e-16	-5.212435128950005e-16	-5.338326462357753e-16	-5.416273286436044e-16	-5.559181898058458e-16	-5.699084239942694e-16	-5.643520406480103e-16	-5.401150071013561e-16	-5.154722858546746e-16	-5.13183980447024e-16	-5.313947608598778e-16	-5.51748990349141e-16	-5.560427985435841e-16	-5.381986676101117e-16	-5.132557408820807e-16	-4.968106611409468e-16	-4.89972859828702e-16	-4.78055730479938e-16	-4.494331115352277e-16	-4.129511249825365e-16	-3.959300633456565e-16	-4.1347134726640374e-16	-4.508405713049231e-16	-4.634751496013617e-16	-4.30830824675798e-16	-3.708756792244439e-16
158	-2.147540803516699e-17	-1.3016301850578826e-17	-8.488216243813275e-18	-2.0128656074357348e-17	-6.734130872891213e-17	-1.3139614876374364e-16	-1.5921680999685578e-16	-1.2468248264106786e-16	-7.003743446865347e-17	-5.2845674392579187e-17	-7.950154472299295e-17	-9.693258238450818e-17	-7.451636099647874e-17	-4.447595873705302e-17	-5.272886800211522e-17	-9.265274072847729e-17	-1.1480405071628752e-16	-8.94089844887127e-17	-3.322097021410329e-17	2.2431871494975408e-17	6.687658696900122e-17	9.980119190212939e-17	1.1649916415003688e-16	9.085857228503954e-17	3.652301229998821e-17	-1.946292194404041e-17	-4.966588469770067e-17	-5.450897693000644e-17	-4.1556269566970014e-17	-4.43993365090588e-18	5.7652601144197e-17	1.1759648068971837e-16	1.4018517971111349e-16	1.157949646694917e-16	7.562471775625719e-17	4.735981458690451e-17	3.183260285395003e-17	1.002514039793935e-17	-1.4151566202961707e-17	-1.3104541643399845e-17	2.3518116272866614e-17	7.283860955175443e-17	9.909619209857528e-17	1.0037474880587386e-16	9.04762230090213e-17	9.222635448409148e-17	1.1022920302883485e-16	1.3636129685674694e-16	1.585003501984822e-16
159	5.1134827816598624e-17	2.3796458245962325e-17	5.198742945796602e-18	-5.83691121012636e-18	-5.2468842921627207e-17	-1.3806336319132546e-16	-2.041554853919438e-16	-1.901708850987924e-16	-1.1649786691717064e-16	-5.673063992186797e-17	-5.003961702393841e-17	-6.099104539071079e-17	-3.7799613441545705e-17	2.0575715828593747e-17	6.7659837017344e-17	8.377314916029148e-17	8.036233891427708e-17	7.967213303827016e-17	9.356760482944267e-17	1.2621511095457852e-16	1.7879703050010102e-16	2.239345276648402e-16	2.217311473842869e-16	1.501614732103987e-16	6.888964415336155e-17	3.665027944911995e-17	5.664183296464533e-17	7.098864193120637e-17	5.3158637884047425e-17	3.501318071854555e-17	6.489526018487041e-17	1.2667179161712447e-16	1.6573559672927906e-16	1.6493467910083785e-16	1.5689126821697604e-16	1.657427760104059e-16	1.6313030928124257e-16	1.264594099032547e-16	8.79402757300397e-17	1.057401507080982e-16	1.8060303161716487e-16	2.4982795745388056e-16	2.5711363952473713e-16	2.225841060707777e-16	1.7739750369432766e-16	1.4461758132503765e-16	1.241349364603138e-16	1.14245764678599e-16	1.185226385302077e-16
160	4.668293755851925e-16	4.429182178475684e-16	4.066945961030738e-16	3.6781786242103253e-16	3.489420220270098e-16	3.5745639670625915e-16	3.7960491938712267e-16	3.989465172045286e-16	4.155674068687998e-16	4.398436802360028e-16	4.701806576847902e-16	4.935355354191876e-16	5.012587311413685e-16	5.01665943864235e-16	4.999328998587903e-16	5.022667424794584e-16	5.008818783709669e-16	4.93423061366323e-16	4.839571787991696e-16	4.726300673619288e-16	4.508937083380893e-16	4.148928344567394e-16	3.7883656558441995e-16	3.6165418317516653e-16	3.7432076631212427e-16	4.0550354403574567e-16	4.365814955765974e-16	4.480137386275655e-16	4.2706100942850163e-16	3.7835047563680406e-16	3.2902537317557317e-16	3.1006389918064325e-16	3.3303179468231914e-16	3.7244895391752655e-16	3.9220044999748897e-16	3.814392486297472e-16	3.6411032716468817e-16	3.7262264041306364e-16	4.068538137466825e-16	4.4076890545832164e-16	4.459312811504943e-16	4.297103171081899e-16	4.1847694422074516e-16	4.179990407417183e-16	4.1545336821046283e-16	3.9881934038509163e-16	3.764776207308378e-16	3.7821028265374957e-16	4.0343168518990793e-16
161	5.003151457333704e-16	5.056227841313685e-16	4.722151794835755e-16	4.170162639347073e-16	3.9626861405549766e-16	4.2530408521522214e-16	4.642167065249001e-16	4.732454187568321e-16	4.574844176561709e-16	4.4286636254868204e-16	4.334718397478593e-16	4.100265211939685e-16	3.7739362922133566e-16	3.636492149415478e-16	3.808223879143763e-16	4.195409240837752e-16	4.572295542550224e-16	4.849593910849776e-16	4.982993068752567e-16	4.855819955924165e-16	4.446930789307591e-16	4.044822143539375e-16	3.9144936271909423e-16	4.112899507195084e-16	4.2757347094324057e-16	4.3582062814534974e-16	4.573652545634788e-16	4.884520181995612e-16	4.795338291733873e-16	4.0574192872081807e-16	3.338883693468613e-16	3.6039743269222604e-16	4.782626395304478e-16	5.718707155377427e-16	5.580104226034744e-16	4.971113750001484e-16	4.900645812689439e-16	5.376215862724642e-16	5.375595095824017e-16	4.3817403251413697e-16	3.0122965125491197e-16	2.1795565166592537e-16	1.9816062369683056e-16	1.948086926432e-16	1.9476354197689905e-16	2.082369779657756e-16	2.1612782959219046e-16	1.7369074906084668e-16	9.195429380368731e-17
162	4.3535325269695606e-16	4.3207542211752306e-16	4.253223039100616e-16	4.224378117641168e-16	4.2384777639361817e-16	4.2141233654828976e-16	4.152840221249424e-16	4.182255680838103e-16	4.396412282357693e-16	4.641704729655074e-16	4.686280024404498e-16	4.530770526947155e-16	4.435810512460873e-16	4.612896035228568e-16	4.830509485491526e-16	4.811641137695679e-16	4.506617281157399e-16	4.237022856056677e-16	4.283584376311196e-16	4.504779967671423e-16	4.512155174297076e-16	4.16714043651827e-16	3.749321954059665e-16	3.640860314961075e-16	3.8838280824191702e-16	4.2828401876152407e-16	4.70880604568418e-16	5.169563426401256e-16	5.609012295687037e-16	5.8490973690583255e-16	5.794784574160165e-16	5.574800872280234e-16	5.412775393819174e-16	5.303044326044382e-16	5.095561548689232e-16	4.751471655096427e-16	4.4193951157448e-16	4.2436549449068695e-16	4.091783186202658e-16	3.832173815083575e-16	3.542015986176833e-16	3.528400117942252e-16	3.841574571544117e-16	4.155703981578773e-16	4.1537768351543007e-16	3.9594540095206394e-16	3.880854974992675e-16	4.0192683403550896e-16	4.0681282688002005e-16
163	3.138752559126047e-16	2.993815930812569e-16	2.467419458252987e-16	1.905090061129396e-16	1.6508281902633765e-16	1.7537408279637586e-16	2.0198000026134245e-16	2.3079552105356564e-16	2.4910837278508473e-16	2.5183860917635986e-16	2.2956567272587937e-16	1.9606712187500052e-16	1.853203361039101e-16	2.2214468369767347e-16	2.754700301624017e-16	3.0625345697474857e-16	2.9814367273226336e-16	2.8825295197010326e-16	3.0417164634905447e-16	3.1827680285059996e-16	2.8275602417596685e-16	2.0605587929596227e-16	1.623665566620984e-16	2.0206536340040204e-16	3.0069653248809793e-16	3.801614490111789e-16	4.10251967491776e-16	4.1996829516915683e-16	4.448743401587673e-16	4.782897660652273e-16	4.912454508429395e-16	4.715300872223691e-16	4.3727100873882763e-16	4.0677530709370427e-16	3.864348606179351e-16	3.746650832276818e-16	3.693529423875905e-16	3.6986404301565986e-16	3.6035739191360274e-16	3.318392907002784e-16	2.829242554959823e-16	2.346777275884456e-16	2.1080958224150802e-16	2.13452975792352e-16	2.22691906617557e-16	2.1063615356861591e-16	1.6656802444269223e-16	1.2186347107472183e-16	1.0596622295079847e-16
164	5.087653422295661e-16	5.124452674724462e-16	4.806259968173044e-16	4.151288301045363e-16	3.528780700125419e-16	3.322690463481318e-16	3.6115168431379662e-16	3.9942415098596533e-16	3.977836919364582e-16	3.504387677366199e-16	3.0375881025712354e-16	3.110050710838305e-16	3.7748323100999e-16	4.555261034195861e-16	4.912238800405664e-16	4.914822459313955e-16	4.889119921221166e-16	4.991620733686318e-16	4.979234370777585e-16	4.621825980736393e-16	4.0725855605093805e-16	3.762988379202462e-16	3.872575920168828e-16	4.2405896523894037e-16	4.552473086662925e-16	4.808933352923712e-16	5.144682453579745e-16	5.466569012573729e-16	5.460691701259383e-16	5.032948840077415e-16	4.583681247163114e-16	4.589213874579149e-16	5.027313674333893e-16	5.37217934756208e-16	5.245251923302503e-16	4.893641224972196e-16	4.788427478308896e-16	5.04852539729079e-16	5.217775391799535e-16	4.941599675447294e-16	4.3287543602693546e-16	3.8726728769751413e-16	3.824282019388521e-16	3.9334904245640404e-16	3.812863941389037e-16	3.3750791090757616e-16	2.868359169304336e-16	2.5380917864432905e-16	2.3524534523104013e-16
165	4.418301490302089e-16	4.490877215554755e-16	4.589271879498763e-16	4.1974855971695615e-16	3.543709506710482e-16	3.408128529715187e-16	3.922339404459852e-16	4.444274625541181e-16	4.208434443248188e-16	3.526096751834398e-16	3.2420043931128966e-16	3.6129361197606106e-16	4.1215975230327364e-16	4.2067458703955663e-16	3.8763677173619086e-16	3.525011767950174e-16	3.393961615838132e-16	3.4865384743677625e-16	3.697944542542739e-16	3.761107564042519e-16	3.418562507298822e-16	2.769911881598774e-16	2.427926289592612e-16	2.853525113169991e-16	3.8349630208686185e-16	4.497324478040316e-16	4.473022525332452e-16	4.137821954847859e-16	4.0482207476575605e-16	4.2663905416578353e-16	4.574038562724059e-16	4.968162948353145e-16	5.41135810201933e-16	5.522799693856907e-16	4.954005265775813e-16	4.077311330762139e-16	3.622346716231553e-16	3.7674741318410913e-16	3.7982499424287814e-16	3.1064672372650854e-16	1.9217059524892239e-16	1.0114235002276544e-16	7.373962569530873e-17	7.983271940580074e-17	1.1754536593563043e-16	1.7556631839837808e-16	2.1099373627303836e-16	1.7555067569045178e-16	8.626824177363069e-17
166	3.3351587143584197e-16	3.366024458135397e-16	3.804499957290152e-16	4.3471549663545984e-16	4.713485842721525e-16	4.807902416984116e-16	4.723850732838042e-16	4.635466878720703e-16	4.588426951574124e-16	4.626391436732023e-16	4.649635336604956e-16	4.56416584512359e-16	4.3000807036038244e-16	3.911750783653657e-16	3.439584390304118e-16	3.0212221197973333e-16	2.6932853563286124e-16	2.555538988954311e-16	2.6254512186398142e-16	2.7561451558503703e-16	2.688180573030125e-16	2.4181203492783205e-16	2.3078583276805327e-16	2.4928963185186934e-16	2.8114853054312858e-16	2.9529021476880856e-16	2.9564394174073123e-16	3.067024079099353e-16	3.273419654908346e-16	3.3566477070398045e-16	3.211396396982248e-16	2.993207816397879e-16	2.9153672987042733e-16	2.92935555396132e-16	2.9296413458042325e-16	2.833948127908449e-16	2.722678857304162e-16	2.738148517146427e-16	2.862118332002371e-16	2.9791446351007267e-16	2.9155159714279247e-16	2.7133622937071917e-16	2.586693101333957e-16	2.620727258692989e-16	2.81474326550436e-16	3.0282859867401025e-16	3.0646894203141043e-16	2.943138899024721e-16	2.752870621377073e-16
167	1.8690595264821491e-16	1.82243695589606e-16	2.3780349999604154e-16	3.1715993555486684e-16	3.638545071128977e-16	3.600424254018773e-16	3.3597105503543245e-16	3.370305028145264e-16	3.522719283066047e-16	3.5417845661012215e-16	3.3163694819349355e-16	3.0251896204491484e-16	2.83574096193927e-16	2.7640350754601803e-16	2.58301160624063e-16	2.388197872729416e-16	2.340481771598068e-16	2.520623303836103e-16	2.768876533488157e-16	2.8373757939682837e-16	2.706488614307223e-16	2.516124323500723e-16	2.455716311210288e-16	2.366057038879844e-16	2.253352465329516e-16	2.166868598420381e-16	2.2440834111778483e-16	2.419906402865014e-16	2.552237349119219e-16	2.5963562286452505e-16	2.6130423333655904e-16	2.5723212688889253e-16	2.3613594742731477e-16	2.045977570556638e-16	1.9047049607933034e-16	2.0847852793712112e-16	2.33172474720528e-16	2.338526089207405e-16	2.183238790407826e-16	2.2156094823230278e-16	2.5224800871758287e-16	2.772294963882228e-16	2.6214106300641957e-16	2.278942380048682e-16	2.1904968964550406e-16	2.3575811596542597e-16	2.4628258333595547e-16	2.284633613666731e-16	1.9783593438354489e-16
168	-1.565698812409475e-16	-1.7972730190446758e-16	-2.367017461540859e-16	-3.0250183382325796e-16	-3.4366131866968647e-16	-3.45606187070124e-16	-3.164093068110653e-16	-2.7200268735444283e-16	-2.275312882761273e-16	-1.914622342253698e-16	-1.709557909174292e-16	-1.6538410349335045e-16	-1.6239146073454687e-16	-1.5047796093781888e-16	-1.270007264618001e-16	-1.1004894608059361e-16	-1.1261187758793423e-16	-1.3334501570236038e-16	-1.577662774285525e-16	-1.7545492209373547e-16	-1.8821255758478173e-16	-2.0518266470145816e-16	-2.203968941587499e-16	-2.231087152263634e-16	-2.0358054546739656e-16	-1.7337741245786313e-16	-1.5635628341569598e-16	-1.627945598634569e-16	-1.7579615541062665e-16	-1.8026191918610294e-16	-1.816355198911856e-16	-1.9330006907614615e-16	-2.1731590035093313e-16	-2.329427826377766e-16	-2.288364927480739e-16	-2.2060224190092425e-16	-2.2674281507686863e-16	-2.4605846423845703e-16	-2.5080836723228095e-16	-2.294912233333551e-16	-1.9536054867784473e-16	-1.7423671541669644e-16	-1.590705791003075e-16	-1.311956489051948e-16	-8.135817995248646e-17	-3.483409383396583e-17	-1.7146900562041534e-17	-3.032575339580374e-17	-6.3504572039806e-17
169	4.733763698116799e-16	4.543111537962657e-16	3.9413731270324496e-16	3.2436722669556963e-16	2.875771376516467e-16	2.9561361648190235e-16	3.2689648957259135e-16	3.546803331216244e-16	3.743834195068938e-16	3.97886759502103e-16	4.2551301336616763e-16	4.464185630272322e-16	4.561263217502684e-16	4.653290849909671e-16	4.770685796385107e-16	4.862559546170461e-16	4.792115699931924e-16	4.57249163553676e-16	4.306689326584527e-16	4.000558215856178e-16	3.5761702442354386e-16	3.093645120656141e-16	2.8419679700309873e-16	3.0320160092540285e-16	3.607156156339724e-16	4.222421780591612e-16	4.558878486348937e-16	4.542107041502917e-16	4.283587948509135e-16	3.97532521098368e-16	3.768747073016975e-16	3.665925732449823e-16	3.590059204447866e-16	3.4203739890442397e-16	3.1597926769131124e-16	2.968134700261902e-16	3.053990940442044e-16	3.4971262044983155e-16	4.1333049437279337e-16	4.652180761090837e-16	4.825391651681567e-16	4.706736150322808e-16	4.549851788642791e-16	4.523625443050105e-16	4.610704520314372e-16	4.667879304067492e-16	4.629599388572124e-16	4.607132552225458e-16	4.5598846283334355e-16
170	3.651580249209021e-16	3.7241559681709026e-16	3.645394964442693e-16	3.302849193582084e-16	2.839734024615294e-16	2.611118215916636e-16	2.8317589631594305e-16	3.31950846129898e-16	3.64234078847166e-16	3.632457325855032e-16	3.535363383732314e-16	3.6883597366868134e-16	4.084307936024041e-16	4.407966725420546e-16	4.399790467364172e-16	4.2433666890170655e-16	4.192846586567336e-16	4.258275694163027e-16	4.203010328496779e-16	3.831768859941563e-16	3.23179494947356e-16	2.676588043239552e-16	2.4752625522860226e-16	2.6824401295212243e-16	3.2653808390750754e-16	3.9516691935168826e-16	4.3897753847387323e-16	4.3137861425216595e-16	3.786043263477999e-16	3.1486189692573564e-16	2.7400169016742627e-16	2.63544296716705e-16	2.6768382119200743e-16	2.721227517604184e-16	2.7463457379010145e-16	2.8400317471573797e-16	3.0886260776605555e-16	3.523450074757142e-16	4.033223911336313e-16	4.407824758345146e-16	4.43575326044997e-16	4.151959844046821e-16	3.841134465636173e-16	3.7039073209276486e-16	3.716856634308268e-16	3.6549824166910424e-16	3.4147746548459025e-16	3.2039313615818985e-16	3.1324513102922727e-16
171	3.8603943431383977e-16	3.410665594564396e-16	2.763893135584412e-16	2.266097378240601e-16	1.9963216990099348e-16	1.8182540575556484e-16	1.8033613028628703e-16	2.1552920333300888e-16	2.801559751404389e-16	3.3227373119007146e-16	3.384243696072237e-16	3.1930651168665423e-16	3.2344409487346063e-16	3.6653150411546933e-16	4.1327078546004156e-16	4.234741986445324e-16	3.933784458260959e-16	3.512299029536581e-16	3.2077791817163365e-16	2.9785168291152807e-16	2.675849201875538e-16	2.3137678677497077e-16	2.1134523606592085e-16	2.2423787275640234e-16	2.655157382969087e-16	3.123941770399231e-16	3.387750641269913e-16	3.383100585722627e-16	3.222169214320112e-16	3.051595692588024e-16	2.9224525808022005e-16	2.8464519018664965e-16	2.842146351829512e-16	2.8966603296762743e-16	2.8701377496994964e-16	2.645185435205115e-16	2.3848445089645953e-16	2.421869137422912e-16	2.8799161414936446e-16	3.41627586796282e-16	3.6004304451972223e-16	3.4227889912465205e-16	3.3480985163648395e-16	3.677918479976929e-16	4.1628353214841094e-16	4.3194212291970983e-16	4.103423896300614e-16	3.954369518241572e-16	4.085140276327031e-16
172	7.838379997612568e-17	3.628513635725715e-17	-3.0362441926976566e-17	-9.640779506301112e-17	-1.424708005149255e-16	-1.6467184070047144e-16	-1.6017407248666532e-16	-1.3307927660941116e-16	-8.923844051156334e-17	-4.577881753787603e-17	-1.3333877280685007e-17	1.0945914452733106e-17	3.9656601535764766e-17	8.007305140642789e-17	1.2513232098085513e-16	1.6610229812077889e-16	1.927792168823775e-16	2.045626331178694e-16	2.0736748644799417e-16	1.991791159543108e-16	1.745425136629702e-16	1.4403987978947794e-16	1.3587077786638347e-16	1.687515509493664e-16	2.124258284453357e-16	2.1493301532281127e-16	1.5553832467943423e-16	7.385212558684839e-17	2.1885195385999023e-17	1.6135550001524349e-18	-2.1938501824245627e-17	-5.733263238234149e-17	-6.749701999877108e-17	-2.997490135313998e-17	1.6946471620784807e-17	1.1793294651968954e-17	-4.172842580530467e-17	-7.760929302674086e-17	-4.7083864230325295e-17	2.4050507948960736e-17	8.121871636037922e-17	1.1227588042040503e-16	1.5403157267636282e-16	2.0725829179383563e-16	2.2896708916536843e-16	1.8974323760925806e-16	1.287694797373205e-16	1.1254868479495335e-16	1.4293369077140237e-16
173	1.3019188656228236e-17	-9.537465346903301e-17	-1.9453012336460881e-16	-2.5233981863284026e-16	-2.8905448348325937e-16	-3.267592031661237e-16	-3.6009301361994893e-16	-3.728118911206428e-16	-3.5080242637279375e-16	-3.1443080648631124e-16	-2.810947905063976e-16	-2.5846531904026955e-16	-2.3264099783388024e-16	-1.8163733532482242e-16	-9.525080786701088e-17	2.451441595471081e-18	8.546511050253895e-17	1.376134405275635e-16	1.7158956609823985e-16	1.8738866579885875e-16	1.6762893855025694e-16	1.1068912814250129e-16	5.360885531233889e-17	5.409955069404312e-17	1.1271860486390487e-16	1.4775059413030563e-16	8.560426111232902e-17	-5.671058254193273e-17	-1.9031231399605312e-16	-2.5702238108893846e-16	-2.8307855146065295e-16	-3.1484293617239435e-16	-3.3300406803628647e-16	-2.942196304478104e-16	-2.1715424195446823e-16	-1.8919701882447847e-16	-2.4822316597026843e-16	-3.273958144968213e-16	-3.343132134773837e-16	-2.643697279765815e-16	-1.8653730712892302e-16	-1.301009378153794e-16	-5.3603653647059913e-17	5.762779275243426e-17	1.4404080592410605e-16	1.422155847421187e-16	7.543763199692058e-17	2.6355675838477166e-17	2.4869001932049785e-17
174	-1.6897842697518533e-16	-1.9978352102830573e-16	-2.709315016208618e-16	-3.8187543008738606e-16	-4.840692990738662e-16	-5.070428446130425e-16	-4.4368863814564283e-16	-3.6689568323378416e-16	-3.3911913256817285e-16	-3.3616994172656523e-16	-2.9228579547282595e-16	-1.9999072698124442e-16	-1.2662505061459904e-16	-1.1808509737264606e-16	-1.3663556323222113e-16	-1.0471152652858667e-16	-1.9141850433960668e-17	4.8241867265334624e-17	4.236953985934018e-17	-9.448153533540041e-18	-4.2842737528784274e-17	-3.7515214376149884e-17	-2.298417123871943e-17	-3.095181046553454e-17	-4.6597375418493656e-17	-5.928127978096358e-17	-7.653858535170352e-17	-1.1627821656424704e-16	-1.7760726994307554e-16	-2.3875914574640566e-16	-2.8050393782391452e-16	-2.967954984256306e-16	-2.8341113070035244e-16	-2.4789821576933193e-16	-2.165069081465008e-16	-2.1988580031397204e-16	-2.5647511804091884e-16	-2.930707657715216e-16	-3.022612961955737e-16	-2.8667783182367356e-16	-2.5831622910107082e-16	-2.0949327955191806e-16	-1.3491391261748524e-16	-7.567468575632021e-17	-7.734995326960155e-17	-1.361689470088344e-16	-1.937749498835263e-16	-1.8911253051734412e-16	-1.3625060465698224e-16
175	2.756308996824397e-17	1.8732625547909533e-17	-2.2501155059142718e-17	-7.784823052876563e-17	-1.1496346593402383e-16	-1.2161272960685913e-16	-1.0957635982590981e-16	-9.504172474839383e-17	-8.171333204799716e-17	-6.177359582140541e-17	-3.2385911043186966e-17	7.381021728259715e-19	2.8761327743237383e-17	4.9755260673543415e-17	6.629462527711598e-17	7.546686743296558e-17	7.442377198816773e-17	6.197011035023669e-17	5.086293114018801e-17	4.934964005222004e-17	5.4375564824818176e-17	5.23034510993244e-17	4.267615373189719e-17	3.5125807958152634e-17	4.629816345709679e-17	6.614320068956924e-17	7.280090399750355e-17	5.4687806448353295e-17	3.175711125379669e-17	2.2276972397938453e-17	2.3396443578482073e-17	1.894464045670487e-17	1.6619066006045124e-18	-1.4629042783696365e-17	-2.3089173887745844e-17	-3.6812665663084505e-17	-6.314833035203881e-17	-8.802553015271402e-17	-8.136941622211178e-17	-3.5489458213836034e-17	2.6675013471732256e-17	7.931824215602536e-17	1.2088848536736787e-16	1.574014857635855e-16	1.8780944743230966e-16	1.9456630193254417e-16	1.758282817941869e-16	1.5509278769173056e-16	1.3983814711240755e-16
176	4.0485562369508595e-16	3.759006993193548e-16	3.403777756005304e-16	3.1325476811070125e-16	3.0299091697637657e-16	3.0229211495847036e-16	3.119550393119151e-16	3.379981849833881e-16	3.713823158679393e-16	3.917760770839725e-16	3.8509510656450497e-16	3.6962070934941127e-16	3.725075334215261e-16	3.974672496189687e-16	4.2238363513245316e-16	4.368292547867486e-16	4.427997669628907e-16	4.503136659222195e-16	4.527752855007626e-16	4.31011737676675e-16	3.7410719583311964e-16	3.0623426668813795e-16	2.7429144038080806e-16	2.982610506255867e-16	3.64279525016964e-16	4.254156367010808e-16	4.536240324278093e-16	4.479184752642192e-16	4.215844397576401e-16	3.881915207420195e-16	3.53067538968934e-16	3.2475462848488185e-16	3.188176007337917e-16	3.350048962631691e-16	3.561219620428079e-16	3.617761984102077e-16	3.5477883096855024e-16	3.6467740580286064e-16	4.0599363848622764e-16	4.586090392571597e-16	4.759957713138397e-16	4.509079654035224e-16	4.1759386690926806e-16	3.9855695602220613e-16	3.8697243967132644e-16	3.599285822572393e-16	3.2339583215941843e-16	3.122483799993625e-16	3.355113611623173e-16
177	4.4274111745621257e-16	4.47303060586785e-16	4.370224567788636e-16	4.080077962763356e-16	3.740207609424358e-16	3.572165407709036e-16	3.702501016593005e-16	4.0234036303452163e-16	4.236811534082707e-16	4.1278800541454026e-16	3.8297892297924534e-16	3.6454384550715296e-16	3.7377477728793716e-16	3.968377859937045e-16	4.114928773963534e-16	4.185297550874375e-16	4.295784592559202e-16	4.429900062590436e-16	4.489400837524101e-16	4.392844860828073e-16	4.197901617542694e-16	3.9816640951790065e-16	3.798952820845725e-16	3.691956963177482e-16	3.7853990106150726e-16	4.1111501155989264e-16	4.486481086687478e-16	4.658879870939857e-16	4.600026680398943e-16	4.495409389573992e-16	4.483599561790127e-16	4.498399520964564e-16	4.388057780453453e-16	4.2037761526278177e-16	4.108258948189103e-16	4.157759996729915e-16	4.2184220273890013e-16	4.1925441150716713e-16	4.156515634352858e-16	4.1824398195355353e-16	4.131326247983038e-16	3.839677057411583e-16	3.4262393009903583e-16	3.175380785017923e-16	3.213760259616117e-16	3.269898985474828e-16	3.0935096042501327e-16	2.8671078585962724e-16	2.894359915893716e-16
178	-2.9839688160481533e-16	-2.6505189399962157e-16	-2.2273084716965293e-16	-2.1638136821987095e-16	-2.445745935824582e-16	-2.722005808190684e-16	-2.7722515772405036e-16	-2.7192447800334495e-16	-2.7818103997754e-16	-2.9559777391849514e-16	-3.0658411333903792e-16	-3.019447871808277e-16	-2.844423541669558e-16	-2.6418002069731565e-16	-2.4622033651442837e-16	-2.4111648938111806e-16	-2.5022825172504365e-16	-2.6612381767324305e-16	-2.7999732315978014e-16	-2.9004997424068016e-16	-3.047415512092044e-16	-3.2616513860152994e-16	-3.4313094340394994e-16	-3.3114611318033034e-16	-2.9116182310839867e-16	-2.342277754795577e-16	-1.7976349311749236e-16	-1.3792988908765823e-16	-1.0950715685816764e-16	-9.958549932712233e-17	-1.1015771318713524e-16	-1.3017994835990755e-16	-1.492404847240989e-16	-1.6221503666217916e-16	-1.761461453957595e-16	-1.9800162904936176e-16	-2.2381747166482174e-16	-2.425216041978185e-16	-2.4870213931285717e-16	-2.4767764485684925e-16	-2.4878675912991353e-16	-2.6307278576521307e-16	-2.881764038895039e-16	-3.135464937567247e-16	-3.271017469868168e-16	-3.276452726626568e-16	-3.2509658244594165e-16	-3.35924564566476e-16	-3.620973157704892e-16
179	2.91927056020372e-16	2.673130584254569e-16	2.4062953177650664e-16	2.307719068159817e-16	2.433689549814496e-16	2.636859666329807e-16	2.8330405087534264e-16	3.0912792092335315e-16	3.4632239826576975e-16	3.8255585798629444e-16	4.029070441099226e-16	4.068260264464254e-16	4.074689283712253e-16	4.106396603246137e-16	4.139283981653076e-16	4.105905925196947e-16	3.99654018907961e-16	3.7883477425910594e-16	3.5054900810719016e-16	3.2320296369454373e-16	3.078985396023187e-16	2.99886320069007e-16	2.8505344728893547e-16	2.590774233051492e-16	2.4231818175993694e-16	2.5905362527552035e-16	3.008235353789963e-16	3.3449486811736673e-16	3.3816808151970383e-16	3.178109890353386e-16	2.919663744669294e-16	2.7674285471715157e-16	2.815083752972049e-16	3.1648859837890267e-16	3.6976185555102376e-16	4.0451275359698967e-16	3.9273527725484383e-16	3.526330060034203e-16	3.3298272694176696e-16	3.5311741176551447e-16	3.7826960992989127e-16	3.6254377307707683e-16	3.114417386657044e-16	2.676838906080502e-16	2.573006141812029e-16	2.686738579790968e-16	2.774625475137124e-16	2.816081692799922e-16	2.828729536726018e-16
180	3.56971922742794e-16	3.71310538863469e-16	3.7651101814603403e-16	3.754626967070123e-16	3.8177701699188356e-16	4.0132486329527493e-16	4.2239666546544754e-16	4.3051250070146607e-16	4.2545165452254385e-16	4.2253996492286835e-16	4.2952850310514365e-16	4.389116645607531e-16	4.3559824501878686e-16	4.1960140104618255e-16	3.9801402627639247e-16	3.8081819843017067e-16	3.642853738177671e-16	3.4568931230347407e-16	3.295932755402314e-16	3.2135922419427616e-16	3.166844313616837e-16	3.027683258275734e-16	2.7969881472360745e-16	2.616214942470584e-16	2.7414306864793396e-16	3.2015164735387726e-16	3.8167636891452886e-16	4.3244146126080396e-16	4.603956097600156e-16	4.701485707232514e-16	4.680115825737344e-16	4.536087678688328e-16	4.334827873280998e-16	4.193912548986222e-16	4.19270915242995e-16	4.204682841946101e-16	4.041142018137016e-16	3.732148014762666e-16	3.4607227535875595e-16	3.3496515613949605e-16	3.273485016347337e-16	3.162592695059566e-16	3.131163439718025e-16	3.2726687425220977e-16	3.527595001164399e-16	3.7368810785164605e-16	3.807725667830266e-16	3.892230245657535e-16	4.0808895995148765e-16
181	-9.945073398706749e-17	-1.1678788363590814e-16	-1.4585477554297288e-16	-1.669236507783146e-16	-1.608739839470213e-16	-1.388438499895109e-16	-1.2345855186719632e-16	-1.1531328415817958e-16	-9.829135967146123e-17	-6.029704111492574e-17	-1.6948589849304688e-17	1.939651996310154e-18	-1.3354327000242007e-17	-4.2934926423578916e-17	-6.004797664795613e-17	-6.042078846228062e-17	-5.864133183662479e-17	-6.962191630472313e-17	-9.087938009428606e-17	-1.1189126575233684e-16	-1.288771449104664e-16	-1.5063483963667905e-16	-1.7442450849614496e-16	-1.93253276475131e-16	-1.9057303501847693e-16	-1.6530719271979576e-16	-1.308899186990302e-16	-1.0402238304896672e-16	-8.831759544307508e-17	-8.256760140474277e-17	-8.527400347140666e-17	-9.571275659394211e-17	-1.1730108849248713e-16	-1.370309263756548e-16	-1.3610735478161265e-16	-1.1059384452395384e-16	-8.279643027805979e-17	-8.745131618270454e-17	-1.2625807034939454e-16	-1.648502810209671e-16	-1.7034809369850515e-16	-1.5887145907741153e-16	-1.6398198572699633e-16	-1.9852200402922168e-16	-2.2446451357852297e-16	-2.0939806554649884e-16	-1.6929439092968471e-16	-1.4157401320080445e-16	-1.528647372852281e-16
182	4.0634892278239784e-16	3.820294562125649e-16	3.6199021531629635e-16	3.5257318294900666e-16	3.5923896408820803e-16	3.770599281319484e-16	3.959637927821494e-16	4.128431818491944e-16	4.307514244050235e-16	4.505954799277953e-16	4.617392314608617e-16	4.509572890792851e-16	4.1710005734871714e-16	3.8262513588627167e-16	3.686306266618216e-16	3.8110243709973447e-16	4.0128155148287223e-16	4.0962898576365187e-16	4.0169263012836295e-16	3.8764505172649418e-16	3.766356783847422e-16	3.6574617428065694e-16	3.5034414279815825e-16	3.35838115908101e-16	3.340877771404687e-16	3.542218734592058e-16	3.931040075795733e-16	4.345839009393993e-16	4.685543517909599e-16	4.836441340131474e-16	4.782648101323151e-16	4.571005256642525e-16	4.293141290482263e-16	4.0926273169909597e-16	4.062918407245403e-16	4.1490551200062e-16	4.177893917588746e-16	4.04013513671749e-16	3.79888008683383e-16	3.637444599668901e-16	3.6023937053297965e-16	3.563155070942226e-16	3.39603871245548e-16	3.107299453489216e-16	2.933420238249843e-16	3.073273215082233e-16	3.447677531394434e-16	3.8408301685662503e-16	3.9865680090643844e-16
183	3.857270138121665e-16	3.6862447488575696e-16	3.425704235661231e-16	2.929318602748192e-16	2.511139459433503e-16	2.607903509787083e-16	3.1093021500051746e-16	3.3609588365210367e-16	2.8287936836392007e-16	1.9027597455076276e-16	1.3671521315555895e-16	1.5569611598132465e-16	2.0848100700662068e-16	2.4949426314036317e-16	2.6992524871111764e-16	2.998258267158767e-16	3.430530321543881e-16	3.776287379763099e-16	3.9241639251322997e-16	3.9060364016526583e-16	3.743811774450543e-16	3.4260722624327803e-16	3.108360786969223e-16	3.0554611972260886e-16	3.487823289953089e-16	4.1332115755017364e-16	4.51050355834327e-16	4.320780831235343e-16	3.757497583322556e-16	3.2541048960623767e-16	3.1239763554713853e-16	3.437694956807051e-16	3.933305573342763e-16	4.252766973503619e-16	4.15497335998535e-16	3.7273370339728916e-16	3.2951200600953236e-16	3.080061342844632e-16	3.0074950823826425e-16	2.867838250158256e-16	2.5527346836558504e-16	2.1950176103395562e-16	1.866148113744269e-16	1.4162155003265432e-16	8.733690058603029e-17	5.387274622388928e-17	7.005731436808032e-17	1.2386569391951614e-16	1.510033496445133e-16
184	-6.687590458885643e-17	-8.55749728825696e-17	-1.6350642240923144e-16	-2.5223551177688084e-16	-2.814801762527365e-16	-2.351635794554236e-16	-1.639387281293228e-16	-1.2751188942656952e-16	-1.3515405977999574e-16	-1.4481645438189307e-16	-1.1860991698084658e-16	-8.986787758468119e-17	-9.277159267667225e-17	-1.300205040737064e-16	-1.447240452938591e-16	-8.357581424553242e-17	2.214241146311202e-17	1.0416391688312833e-16	9.921587155324167e-17	2.433714532413665e-17	-5.909574153657674e-17	-1.0515341305838859e-16	-1.1858806837202992e-16	-1.0024151247633997e-16	-4.5751617905562127e-17	3.151094676894564e-17	8.557890925135049e-17	5.687607810237062e-17	-4.134612738348384e-17	-1.3326041492780214e-16	-1.6632098725748087e-16	-1.4146913892887196e-16	-1.1071393128810703e-16	-9.98454690113252e-17	-9.702584110914195e-17	-8.295786506983641e-17	-6.51318992316348e-17	-5.0674121126862316e-17	-5.565037253223496e-17	-7.984203300672651e-17	-1.0213379566354736e-16	-1.0896668536033252e-16	-9.794022261235766e-17	-1.0424386121896448e-16	-1.5473916122486243e-16	-2.3048189919073575e-16	-2.8796105810803166e-16	-2.8715544297770833e-16	-2.522335690257481e-16
185	-2.821430471541301e-16	-2.5580008356293783e-16	-2.915873762348957e-16	-3.961793206754851e-16	-4.955626407105911e-16	-5.109915332145329e-16	-4.503898500630944e-16	-3.9410632570274015e-16	-3.9787486713648684e-16	-4.290823789926645e-16	-4.2060764551824466e-16	-3.6285729895763607e-16	-3.0746148984496936e-16	-2.908401616867159e-16	-2.76786564559536e-16	-2.142934237030312e-16	-1.114276866940142e-16	-4.4338876850020906e-17	-7.261410887633346e-17	-1.6457705901289403e-16	-2.3677348408944514e-16	-2.5140013675576986e-16	-2.4321383688237724e-16	-2.5352490786149825e-16	-2.6870975206519104e-16	-2.5268853831800156e-16	-2.0745079039999663e-16	-1.8700422276437866e-16	-2.2780371486835725e-16	-3.0829607783111585e-16	-3.720684288734885e-16	-3.8807833569396635e-16	-3.7466682321315615e-16	-3.669635815175964e-16	-3.759350544564071e-16	-3.817386755017976e-16	-3.5685943603598613e-16	-3.01178449791337e-16	-2.513099563801779e-16	-2.4374322487966544e-16	-2.668979804993348e-16	-2.7202905436601584e-16	-2.2938190385000424e-16	-1.7942481188028272e-16	-1.7841506785936292e-16	-2.3368176761252303e-16	-2.8976836916645054e-16	-2.9575332799474345e-16	-2.6680730260928784e-16
186	3.044666686623199e-16	3.11231318163503e-16	2.526807736063927e-16	1.2967635432014124e-16	3.2324237009011656e-17	3.575546189333612e-17	1.0827941381758779e-16	1.4503491740608425e-16	9.540306739297804e-17	2.3551718405856337e-17	1.3907999835738773e-17	6.382432669683351e-17	1.0830109256943288e-16	1.207643677682666e-16	1.3910623437486808e-16	2.1107357198877405e-16	3.019757024563126e-16	3.4406288602441634e-16	3.128005062727878e-16	2.4906465099440897e-16	2.0257280017299086e-16	1.9160403668117043e-16	1.9326387815139452e-16	2.0509190927710736e-16	2.2541678710247673e-16	2.565653864177867e-16	2.8285997910614396e-16	2.8486099180247063e-16	2.5399102116197493e-16	1.9501480714307247e-16	1.3500594704364326e-16	1.118163119499684e-16	1.4337816423675196e-16	2.017633038327088e-16	2.360391189642191e-16	2.248791228552479e-16	2.0004431073452107e-16	2.0297782375732868e-16	2.2424343999525317e-16	2.1813873239071768e-16	1.6444376098728797e-16	1.0285625684140877e-16	8.32288625984551e-17	9.77453983569681e-17	9.37497181222293e-17	3.9821030735340716e-17	-3.262012669172291e-17	-5.857359925802878e-17	-1.2807885796908862e-17
187	9.113470928258819e-17	7.256898456897853e-17	1.281280598622273e-17	-5.692534277372555e-17	-9.652495573713057e-17	-9.755866605816004e-17	-8.143063353912354e-17	-6.684400433369916e-17	-5.558568133980542e-17	-3.430837723247883e-17	2.106933289642836e-18	4.898390446272224e-17	9.673930566513495e-17	1.3985795116258092e-16	1.7434484427620043e-16	2.075526072917146e-16	2.388002811300959e-16	2.600963539453091e-16	2.633762956789009e-16	2.457494785322888e-16	2.1710371266626352e-16	1.9006957710632493e-16	1.8014483117678158e-16	1.8199346460881045e-16	1.9541322176068904e-16	2.0811828308834238e-16	2.0498885188498068e-16	1.7478275417471482e-16	1.1971463331009392e-16	5.4880455441626764e-17	1.181294761458518e-18	-2.4472190033883628e-17	-2.03786087458089e-17	-5.660025432920214e-19	1.4186792811512285e-17	1.0459459812573439e-17	1.190540987276275e-18	7.383736856623705e-18	3.7358298047083533e-17	7.566684150583567e-17	1.0525999605365948e-16	1.2522657346444186e-16	1.552340890815354e-16	1.8839630735737714e-16	2.061701613873682e-16	1.8799529057962857e-16	1.4679239059443983e-16	1.2516625725178894e-16	1.3498797845108674e-16
188	-8.404430594105691e-18	-5.028826342287438e-17	-9.5082661818294e-17	-1.490866495143197e-16	-2.2786001469201817e-16	-3.1589813962426137e-16	-3.7275580498514534e-16	-3.7158076849654636e-16	-3.239294019225998e-16	-2.6718105424075766e-16	-2.189354051346409e-16	-1.708562575856332e-16	-1.1020693579282916e-16	-3.6900980662241416e-17	3.358620786117599e-17	9.312375996205502e-17	1.3919291210153227e-16	1.625441972242178e-16	1.636710885656815e-16	1.4665712372021182e-16	1.273978131329307e-16	1.2458751559765759e-16	1.4374700455090508e-16	1.6502358155488287e-16	1.6879982893235726e-16	1.3122474345945777e-16	6.189651967967782e-17	-1.3320950151376356e-17	-7.530850180026193e-17	-1.18504734364847e-16	-1.4641994468511777e-16	-1.5686058805821604e-16	-1.3361675007289672e-16	-8.425456584656647e-17	-4.457530521080194e-17	-5.566740602369951e-17	-9.964080677215236e-17	-1.2490499174104078e-16	-1.0180795621081282e-16	-6.255353229883556e-17	-4.375320365075167e-17	-2.4500697261576296e-17	4.999598258713679e-17	1.6379105984456635e-16	2.412091078235132e-16	2.29807090883193e-16	1.6766080133180246e-16	1.338161010069854e-16	1.4234174005956641e-16
189	-1.2039617933257362e-16	-1.5180324908221701e-16	-2.4441173638997794e-16	-3.6567992004087746e-16	-4.602037896958911e-16	-4.900592458949446e-16	-4.608716348421377e-16	-4.1218430845051644e-16	-3.6236239960693797e-16	-3.1226998427118896e-16	-2.5316614106550445e-16	-1.948308805295672e-16	-1.4724743607900194e-16	-1.0370423578508833e-16	-4.517528983482504e-17	2.6600027389721376e-17	7.460631634302591e-17	6.687948236779549e-17	1.1163977000384305e-17	-4.754171814847914e-17	-6.912349673276927e-17	-4.928760149561743e-17	-1.5553424343326656e-17	1.1928791209906538e-17	2.339376255269605e-17	1.630217068065261e-17	-1.0978350484162018e-17	-5.4856836853742653e-17	-1.0282978585509013e-16	-1.3716545405592775e-16	-1.4424057462747976e-16	-1.3369268731305021e-16	-1.2152720688493483e-16	-1.2480462399668694e-16	-1.5204588147331883e-16	-2.0025224880426645e-16	-2.448426476342157e-16	-2.4528123436234784e-16	-1.804246526802942e-16	-7.553478416353948e-17	1.671037825431881e-17	6.75330405361687e-17	1.013006181861491e-16	1.3716658302884317e-16	1.6103167153074393e-16	1.429969434984419e-16	8.766040419951591e-17	4.6055182022910355e-17	4.438495474272105e-17
190	6.1326626260447805e-18	-2.6734571365128122e-17	-4.8356578198308663e-17	-6.148862888234722e-17	-1.104303680121951e-16	-2.0179430879460765e-16	-2.904726019188636e-16	-3.2983882839092636e-16	-3.202933874468203e-16	-3.1249501878031145e-16	-3.3283307221930215e-16	-3.456228370554372e-16	-2.9883564166957854e-16	-1.910166929816336e-16	-7.24957047399652e-17	-5.214303016123004e-18	1.1578677162963088e-17	1.3651791861781918e-17	3.5239896035782437e-17	6.465454725269972e-17	7.206295460008408e-17	4.5269872539195816e-17	1.0305135235352872e-17	-2.005962758083872e-17	-3.035726521999886e-17	-4.347606861666411e-17	-6.861419308636061e-17	-1.0842228685136768e-16	-1.499893400685349e-16	-1.8719209987772533e-16	-2.302289047215221e-16	-2.7723019264730674e-16	-3.0803310795263984e-16	-2.956974156181332e-16	-2.4230666163572557e-16	-1.9958325087278822e-16	-1.9860387585329635e-16	-2.2407819063164853e-16	-2.2553784254642866e-16	-1.8412304110534442e-16	-1.2919322592366816e-16	-9.942800937100381e-17	-8.570986216765765e-17	-6.499867196635292e-17	-3.3748935415545905e-17	-1.3372642508370319e-17	-1.94641884684265e-17	-2.9410487443986375e-17	-2.5469961394793914e-17
191	1.2567028599798547e-16	1.0034255286134382e-16	2.962171580326366e-17	-4.803655117280812e-17	-8.809591588017902e-17	-7.945478364278292e-17	-5.032816364340926e-17	-3.166193449745038e-17	-1.796796801328448e-17	1.8505736683773967e-17	8.470948551462222e-17	1.4068074425773956e-16	1.466318775551168e-16	1.1639686987141727e-16	1.1017911270410139e-16	1.6374663363758477e-16	2.444069026183069e-16	2.8785434251590525e-16	2.777938417541031e-16	2.4816165063497167e-16	2.372610576326945e-16	2.417263851151289e-16	2.4434518898608846e-16	2.362832824040069e-16	2.3442935850851007e-16	2.324613940977335e-16	2.1415485776082887e-16	1.7078794987179165e-16	1.153771177781343e-16	6.544657641701309e-17	2.5299169546118094e-17	-1.211610440291149e-19	-3.586107407265381e-18	1.3765673355585353e-17	3.222601393150823e-17	3.080633943986604e-17	1.742839720613234e-17	1.5747751529949058e-17	3.648992079480988e-17	5.993209021371201e-17	7.45945491220615e-17	9.596361859080241e-17	1.4448931541978442e-16	1.9930099047253345e-16	2.307193001550153e-16	2.232949164981035e-16	1.9325870668758996e-16	1.7220586238354929e-16	1.643464743601401e-16
192	-3.331027295642144e-16	-3.5976006503339163e-16	-3.984781372143465e-16	-4.297841440512693e-16	-4.3542090113642426e-16	-4.1940334641637107e-16	-3.9314903020383517e-16	-3.702665216587231e-16	-3.454673061171152e-16	-3.1271865381489246e-16	-2.849689153681149e-16	-2.760953789040341e-16	-2.866873994862737e-16	-2.965191915194363e-16	-2.8792994885932856e-16	-2.7590072727159516e-16	-2.742518623598562e-16	-2.8631541806435905e-16	-3.0370981130861443e-16	-3.1685153212589823e-16	-3.2997222948037043e-16	-3.3822432501737167e-16	-3.446649055609911e-16	-3.3939524795601053e-16	-3.338315446056244e-16	-3.29381820513494e-16	-3.232186922788994e-16	-3.2279868723629073e-16	-3.31255454198159e-16	-3.517786214161261e-16	-3.8187191401467494e-16	-3.9975657858866496e-16	-4.0123278210830843e-16	-3.867859739752569e-16	-3.634181570142966e-16	-3.380775799542564e-16	-3.1088984968784447e-16	-2.919038721447426e-16	-2.807920860449285e-16	-2.724076939336567e-16	-2.679435981234974e-16	-2.7827254941666854e-16	-3.0867934278407506e-16	-3.3500906896958487e-16	-3.406443808606636e-16	-3.245212911026997e-16	-3.0553940111010143e-16	-3.086909954530886e-16	-3.344642359437586e-16
193	2.1988424425530065e-16	2.0408000001745572e-16	1.876991810532027e-16	1.7493530412258083e-16	1.679385305479422e-16	1.6758834486429468e-16	1.8112638079409318e-16	2.1505443785880126e-16	2.589820887176193e-16	2.879355579301712e-16	2.8448730437051267e-16	2.650295063458373e-16	2.5789104372098835e-16	2.7509047447088103e-16	2.938544083121833e-16	2.9933087341099246e-16	2.905637493262321e-16	2.8210415175924376e-16	2.8212421299088e-16	2.821024835668931e-16	2.7135857588658257e-16	2.4961967861716777e-16	2.3278794693380594e-16	2.2817382626696763e-16	2.4503193612490935e-16	2.7192834338201815e-16	2.947230903481707e-16	3.016537177835628e-16	2.9056797045611856e-16	2.719711122185099e-16	2.5478591376516456e-16	2.4045316416215874e-16	2.3548012563241244e-16	2.4959740149254473e-16	2.855818004796462e-16	3.2323303629500355e-16	3.355331072651217e-16	3.175678839541597e-16	2.922971373943219e-16	2.8391718161027046e-16	2.827586507250092e-16	2.667832180774589e-16	2.334768461807839e-16	2.0163726671556412e-16	1.9448586107325457e-16	2.0549881331251268e-16	2.1399817239025427e-16	2.1937444762223056e-16	2.2876508820036744e-16
194	1.0482118553574018e-16	3.180457485853721e-17	-1.158727489109332e-16	-2.5780832719635743e-16	-3.0324580367941234e-16	-2.3917915983159543e-16	-1.4727483774598045e-16	-1.030181367221963e-16	-1.1366177930043998e-16	-1.1444729625509223e-16	-6.818567976340857e-17	-2.32229936766474e-18	3.6982335813189595e-17	5.2816703391805654e-17	7.10960353366861e-17	1.1603745152648589e-16	1.5335481173752673e-16	1.406690560467223e-16	7.69572332420085e-17	5.728336710571717e-18	-2.9932629124668915e-17	-2.407129147772415e-17	1.1650673819812357e-17	5.713895729241189e-17	1.1832942268581498e-16	1.7821273493891092e-16	2.1009927059388894e-16	1.8888960597000955e-16	1.1907952379283132e-16	3.083024840324468e-17	-3.703157960543467e-17	-5.982236311062274e-17	-4.47941445274875e-17	-2.3691254617017126e-17	-1.9765102739810146e-17	-2.710931865150054e-17	-1.3304513394373866e-17	3.730250819754041e-17	9.68165639057918e-17	1.2406972501508298e-16	1.1599365223168695e-16	1.1203220582539704e-16	1.510495228130091e-16	2.0133776257909962e-16	2.1867313659373573e-16	1.8361737741664597e-16	1.2224200558721968e-16	9.430062922237103e-17	9.953630597432994e-17
195	-6.474825719410525e-18	-2.674139289783247e-17	-8.866404194839104e-17	-1.6130577218167934e-16	-2.097964368963886e-16	-2.1623133566255924e-16	-1.906721264581929e-16	-1.5637288826997002e-16	-1.4288280066262702e-16	-1.4717654784794947e-16	-1.523527535188937e-16	-1.3992277905654435e-16	-1.1404104000981906e-16	-8.693467133455737e-17	-7.373193320998828e-17	-6.535595378106527e-17	-5.4300685831014935e-17	-3.2845121119308844e-17	-9.026469822955084e-18	-5.416267858637748e-18	-4.502066649020154e-17	-1.1811268757925964e-16	-1.6837907088728955e-16	-1.5302276900599654e-16	-7.28737374260266e-17	2.280473590685956e-18	2.08086451359509e-17	-1.0586780671555392e-17	-5.0567594889800307e-17	-8.137679016537734e-17	-1.1538034153916064e-16	-1.540658873135828e-16	-1.7027510051753621e-16	-1.548890220744589e-16	-1.3445024065443975e-16	-1.3719698394688597e-16	-1.4612714526246673e-16	-1.265648851423229e-16	-8.432977972956957e-17	-6.068247019511729e-17	-7.92302327148703e-17	-1.1000095676168484e-16	-1.1667254236165462e-16	-1.1503327182335098e-16	-1.332815499944714e-16	-1.7153905609209699e-16	-1.9971167819086056e-16	-1.8954549033241557e-16	-1.6090619917456975e-16
196	2.0000926960312736e-16	1.5756572487052315e-16	7.413520977955084e-17	-8.57516466752222e-18	-4.77750907795411e-17	-3.621059125402354e-17	-2.2370043949413116e-19	3.065049475258459e-17	2.7323923990399286e-17	-2.975580573186692e-18	-3.384876309131302e-17	-3.3124501612610046e-17	2.3033114259439154e-18	5.356336186001783e-17	1.0110706749442345e-16	1.613533578716022e-16	2.346967057882827e-16	2.8888953710051175e-16	2.8220527419730234e-16	2.1659396048830472e-16	1.3853311259175176e-16	8.951491374892527e-17	7.925699472682243e-17	9.228029576951823e-17	1.3031325376201864e-16	1.8270684939971177e-16	2.229654166925644e-16	2.1763882139068776e-16	1.6747284153906631e-16	9.758709844150773e-17	3.921459915964274e-17	1.6958871468541565e-17	4.157679550155875e-17	9.851136406377375e-17	1.449945312004253e-16	1.4769015131702952e-16	1.2534655810935808e-16	1.273621836849189e-16	1.6175281461054704e-16	1.8105285232676992e-16	1.3995623030723097e-16	6.383840894931691e-17	1.644434522150185e-17	5.800019757122123e-18	-2.232199611020049e-18	-3.953277304972375e-17	-8.915724890595126e-17	-1.0931300305386837e-16	-1.0598711616825845e-16
197	-1.9826243656841685e-16	-1.6953725729580736e-16	-1.6235035212471786e-16	-1.9029662644227833e-16	-2.2906379654568e-16	-2.441030342827417e-16	-2.2783208058730425e-16	-2.0118068317153983e-16	-1.8521108540559198e-16	-1.7901018273485401e-16	-1.7665301342533677e-16	-1.7601539782677248e-16	-1.8101924369938384e-16	-1.9316847042879483e-16	-2.1036939781846706e-16	-2.239368635065295e-16	-2.239774802087526e-16	-2.016861556615611e-16	-1.7622606304232173e-16	-1.7641640242626216e-16	-2.091657139236521e-16	-2.3465959851207183e-16	-2.1125149114522345e-16	-1.507876001810299e-16	-1.1726842569336998e-16	-1.4463463683324843e-16	-1.9582303191614663e-16	-2.1690746807694902e-16	-2.0706208952713155e-16	-2.0838348418968953e-16	-2.3271364382107353e-16	-2.395335533030131e-16	-2.037497276523332e-16	-1.6000624149556397e-16	-1.5616833513641844e-16	-1.845199838776658e-16	-1.9779058847548732e-16	-1.825145146999367e-16	-1.8347803067125346e-16	-2.349988735441732e-16	-3.158254745000503e-16	-3.747524739852917e-16	-3.91089043384655e-16	-3.850860625088051e-16	-3.752887787376921e-16	-3.7202638272899213e-16	-3.7994089052465492e-16	-4.0449878340153754e-16	-4.337512918949535e-16
198	3.5634036407935936e-16	3.738374338216133e-16	3.391773091187381e-16	2.6871932044871664e-16	2.249800240968014e-16	2.438379783824049e-16	2.89981518481245e-16	2.968364847250714e-16	2.425103493966748e-16	1.8233515134880543e-16	1.692683192879727e-16	1.9626424632254462e-16	2.1121793961931006e-16	1.9719943209723164e-16	1.8374333102326256e-16	2.2445614273615735e-16	2.988250300928149e-16	3.457910758879328e-16	3.3248686633224977e-16	2.808335399257261e-16	2.3279279837331396e-16	2.0936798936598197e-16	2.0868046604804942e-16	2.268667156724558e-16	2.6526942975232753e-16	3.0902054243359324e-16	3.2997573860193566e-16	3.1367771237439813e-16	2.7600352476052446e-16	2.444577184257178e-16	2.316408585978866e-16	2.3300269858024867e-16	2.403795314047577e-16	2.568082837966416e-16	2.899183532452653e-16	3.317704391450807e-16	3.5505058758399773e-16	3.3805471924601733e-16	2.846846375484715e-16	2.279082048408105e-16	1.9299250510560264e-16	1.8103270690711543e-16	1.674469242423424e-16	1.3751417211969157e-16	1.0540996371241892e-16	8.290541366702211e-17	6.623833332542743e-17	4.400286447553224e-17	2.214322450074931e-17
199	9.697808299188282e-17	1.267213696885542e-16	1.4914842484524135e-16	1.1942992751696585e-16	4.3630380775901134e-17	-7.281129106941172e-18	1.6709056386260245e-17	8.747055455122952e-17	1.1622217459193914e-16	8.157808974516907e-17	3.381978099888145e-17	2.3653050175904216e-17	3.5702549830143144e-17	2.7343746064668773e-17	-3.8509706557034787e-19	-1.1606208250288106e-18	5.674216341124515e-17	1.4666524476835052e-16	2.106410746690924e-16	2.1661820818075983e-16	1.751475390192075e-16	1.1999197086824488e-16	9.054151523815321e-17	9.332918617404542e-17	1.2561850449128064e-16	1.5605808167769927e-16	1.5661936892437167e-16	1.154987297693751e-16	4.656403194199655e-17	-1.6522894098872707e-17	-2.710087779652745e-17	4.527087242364077e-17	1.5926170404984745e-16	2.255561876577892e-16	1.9853160858090064e-16	1.37569774709804e-16	1.3235827543445384e-16	1.7351523792670998e-16	1.540557935862569e-16	1.5941411447039706e-17	-1.540484333405925e-16	-2.1347583328531454e-16	-1.3951139891247398e-16	-6.621547216922854e-17	-8.265881349780171e-17	-1.5651067300461677e-16	-1.9692551419098973e-16	-1.8333603424417177e-16	-1.7444408205827703e-16
200	-1.0431790895229748e-16	-1.0593683407702334e-16	-1.6632101320794027e-16	-2.550537262437778e-16	-3.211274174409636e-16	-3.22236392589816e-16	-2.6111855668498516e-16	-1.836886391612549e-16	-1.6030367837261088e-16	-1.922625711840276e-16	-2.245143917355788e-16	-2.056622714910082e-16	-1.4848971425639074e-16	-1.0861624718929372e-16	-1.1541865936538968e-16	-1.3612609169800226e-16	-1.310965339165517e-16	-1.1073925704535775e-16	-1.2507272713844942e-16	-1.9487054904736082e-16	-2.852659297632506e-16	-3.4406134669649337e-16	-3.444069586079607e-16	-3.008857312850293e-16	-2.1771162399433955e-16	-1.1782971718653807e-16	-3.911172239157719e-17	-2.951070074458683e-17	-9.305272036963115e-17	-1.8048455522128472e-16	-2.3436019687398497e-16	-2.4274093958356157e-16	-2.357292814188898e-16	-2.3836239688554786e-16	-2.464454569843448e-16	-2.4785821529800786e-16	-2.3657283986200525e-16	-2.1298759011212038e-16	-1.755220430034771e-16	-1.3290992047935494e-16	-1.1202641681542922e-16	-1.2991259328600432e-16	-1.65657796086027e-16	-1.9302769666529368e-16	-2.0068012868329362e-16	-2.0885500639054858e-16	-2.380427497951634e-16	-2.59714901215111e-16	-2.552598819414082e-16
201	-8.287039462108841e-17	-7.426253943359106e-17	-1.4287506121634627e-16	-2.5932135228625044e-16	-3.3439863934085516e-16	-3.148311477309254e-16	-2.3439353674119485e-16	-1.700414402391474e-16	-1.5761378377450746e-16	-1.6145488317141443e-16	-1.3338033627897479e-16	-7.496918697848975e-17	-2.3937842042744413e-17	-1.6171414063212917e-18	8.99454179281858e-18	2.8747067224062757e-17	4.604459531210311e-17	2.588539154390679e-17	-5.0908549610214854e-17	-1.5690261473670083e-16	-2.396367859810503e-16	-2.6399486832870887e-16	-2.381554506784426e-16	-1.8288639421942485e-16	-1.2208543590335809e-16	-6.747129656591837e-17	-3.343195266970785e-17	-3.501561897033411e-17	-6.990735131521298e-17	-1.2526649724125713e-16	-1.8017446580922452e-16	-2.1439456632089888e-16	-2.1776805501407845e-16	-2.0086360909301537e-16	-1.944722690876348e-16	-2.2370099306930044e-16	-2.6995813637028703e-16	-2.8118042763054444e-16	-2.265498288443258e-16	-1.3322828898187847e-16	-5.365478564997162e-17	-1.8481266883303578e-17	-1.2742610788490003e-17	-1.8886276779988988e-17	-3.2093605922430623e-17	-5.740425879341537e-17	-8.050600658082233e-17	-7.879810783221667e-17	-6.380212750514342e-17
202	1.492098901171038e-16	1.0991816545487485e-16	1.6725375056362768e-17	-7.963630033461923e-17	-1.3117123890474036e-16	-1.3254870826338485e-16	-1.0607186963773943e-16	-6.49025722177768e-17	-1.1771930525702462e-17	4.1452673857889e-17	7.619205580538569e-17	9.229941818291368e-17	1.1535370240248012e-16	1.603927071571358e-16	2.041452362424538e-16	2.15515047028513e-16	1.9662369041864043e-16	1.7946397498263363e-16	1.779312735536668e-16	1.6377107055858674e-16	1.1119999156701568e-16	4.492066842359079e-17	2.212563312344435e-17	5.5257530178565154e-17	1.0337698026494996e-16	1.2195201758340806e-16	1.1100678500007301e-16	9.775032944796682e-17	9.146701479265287e-17	7.130978814501924e-17	3.1032093083427253e-17	-3.1095968705186008e-18	-8.96196350680464e-18	2.1642411436369766e-18	-2.6083279461755632e-18	-3.384425604244359e-17	-6.08401371968074e-17	-4.988171226232805e-17	-1.6166530350977296e-18	5.067682411670726e-17	8.222655484160555e-17	9.62095225321524e-17	1.1818425483071385e-16	1.4795591888091086e-16	1.7050615889158533e-16	1.7078196326294762e-16	1.6277367014720858e-16	1.7476963463053637e-16	2.012771500889052e-16
203	1.2322971792828103e-16	1.6073728696624956e-16	1.7874748987681294e-16	1.6532603287193285e-16	1.4679420619777874e-16	1.4632948053447274e-16	1.5324637569215088e-16	1.490941379710502e-16	1.39390461900909e-16	1.4349135793166113e-16	1.606784295146639e-16	1.6634696566352083e-16	1.5472239888675233e-16	1.425950161100973e-16	1.4737773568625693e-16	1.5327927024445479e-16	1.435276351585301e-16	1.23599010345e-16	1.1359383150795455e-16	1.1413537056147248e-16	1.0497337663450525e-16	7.969048225923978e-17	6.120231116768448e-17	7.812196222279969e-17	1.287872229001198e-16	1.9472981676574394e-16	2.590398520318159e-16	3.1517959299739135e-16	3.5677305435846776e-16	3.746628010049167e-16	3.7112749515268106e-16	3.634188753842302e-16	3.5053870797021495e-16	3.2383087856792594e-16	2.855065698645901e-16	2.584716732022843e-16	2.542825778192212e-16	2.513985411318134e-16	2.146766518980349e-16	1.4786834188972503e-16	9.543489457470228e-17	8.678003581207226e-17	1.0554907554481412e-16	1.1169143005492642e-16	9.833876708953467e-17	9.002264957611661e-17	1.0402516253854264e-16	1.1809236620103787e-16	1.0331945527676728e-16
204	5.328678490474824e-16	5.00251442694455e-16	4.309762360722924e-16	3.576790369635904e-16	3.2484992481096265e-16	3.5074350989912566e-16	4.108380868148873e-16	4.649710333111777e-16	4.93978142827641e-16	5.147450022819729e-16	5.456692288319386e-16	5.824183129358976e-16	6.037836116267762e-16	6.021466277023663e-16	5.854128530568998e-16	5.701740501796637e-16	5.548367678203718e-16	5.345760676146603e-16	5.10411210981229e-16	4.846539650444079e-16	4.552920550482366e-16	4.2248516318066116e-16	4.0611627555552893e-16	4.209391950321292e-16	4.669956003740689e-16	5.109835833292643e-16	5.253382622357018e-16	5.065631815488986e-16	4.680244693059676e-16	4.190612674586687e-16	3.661313681798586e-16	3.2339994844881246e-16	3.1316636931715035e-16	3.38819101108931e-16	3.7640131154027e-16	4.0038804667069226e-16	4.115477877312538e-16	4.30766992799485e-16	4.631937141177558e-16	4.883401531281191e-16	4.843260940855721e-16	4.633267609176684e-16	4.547475238928492e-16	4.5948852435692115e-16	4.620938938822392e-16	4.528942914674784e-16	4.4233251174785344e-16	4.50575217147155e-16	4.647925028389217e-16
205	9.686485824451282e-17	5.68050211340308e-17	-8.593666498843176e-18	-5.805998754612485e-17	-7.847752982501668e-17	-8.263582480558063e-17	-7.480060163430321e-17	-4.471373056144521e-17	5.835106572716442e-18	5.38737299001879e-17	7.321473501586989e-17	7.170592813627927e-17	7.564689608742378e-17	9.429373497320512e-17	1.1012286120389344e-16	1.0737909920359652e-16	9.034110077105965e-17	7.116109635838916e-17	5.182864875326892e-17	2.3260645461565405e-17	-1.1255294056651909e-17	-3.522624168665555e-17	-2.9575322723599446e-17	-5.56231475846293e-18	2.2581695639854295e-17	3.6506188582836316e-17	2.998426030501977e-17	8.321394289971428e-18	-1.526951571831937e-17	-3.236656701429811e-17	-4.465020788372496e-17	-5.3753976415924076e-17	-5.75463997599053e-17	-4.5808641373516904e-17	-2.3009729118259668e-17	-9.118150775990972e-18	-1.1999122920996535e-17	-1.819010657568351e-17	-1.4523355377286633e-18	3.787703514140195e-17	7.747832734033387e-17	9.913507473091868e-17	1.156913517215467e-16	1.3529816749151586e-16	1.5017207294273677e-16	1.4069336572415748e-16	1.1322512895540179e-16	9.651959824885311e-17	8.842779742558265e-17
206	2.9021476026777885e-16	2.642967106888291e-16	2.273190375262692e-16	2.0825087141824707e-16	2.1927337963646387e-16	2.4304812240695974e-16	2.5713855719269917e-16	2.693050657363307e-16	3.009816371571714e-16	3.516549223844282e-16	3.9290664273920755e-16	4.068164615350076e-16	4.068083783962957e-16	4.1696955433698325e-16	4.272447265569364e-16	4.1936211075655043e-16	3.8058269954191214e-16	3.388819910563392e-16	3.235914657609782e-16	3.2812153104053087e-16	3.211449639714612e-16	2.904395153246578e-16	2.6227914587119964e-16	2.646914848297485e-16	2.9240168787433464e-16	3.14182909512521e-16	3.148661442268911e-16	3.0972922747344753e-16	3.1362308992493223e-16	3.1949661265795064e-16	3.1178330125950637e-16	2.8661671316988127e-16	2.7206740404070473e-16	2.9269945079613746e-16	3.405911628623687e-16	3.8298735561223024e-16	3.9381196954409985e-16	3.8455982236522125e-16	3.8236910790029386e-16	3.9761747616534896e-16	4.0715430311836275e-16	3.873949251124164e-16	3.4539777453058803e-16	3.139158256690617e-16	3.1111298297342313e-16	3.27427724888976e-16	3.3307876272042963e-16	3.237044084935104e-16	3.121823919377862e-16
207	1.845864564466881e-16	1.217118939061551e-16	9.993255918827317e-17	1.320188134682226e-16	1.7363397747486285e-16	1.8005944504268436e-16	1.6513953840667505e-16	1.750171121908617e-16	2.221499858323373e-16	2.625363888477539e-16	2.53963519471358e-16	2.1515083121371326e-16	1.9734599865166794e-16	2.250549153870925e-16	2.677256599226336e-16	2.8977944236833275e-16	2.8184163582297195e-16	2.6722897494297763e-16	2.598762294867035e-16	2.570565069909069e-16	2.505306445401713e-16	2.441449208289389e-16	2.4089406260297116e-16	2.4630129562631315e-16	2.5507533857638305e-16	2.5681118930191303e-16	2.473704675985815e-16	2.329724383453781e-16	2.247415197141858e-16	2.2919503823249434e-16	2.355932153846602e-16	2.238175339830222e-16	1.985593246673722e-16	1.877751834832953e-16	2.1671724119293467e-16	2.7030277017890736e-16	3.01944025683323e-16	2.9217060675733865e-16	2.662270060585552e-16	2.665420091901008e-16	2.8807161649191496e-16	2.9385886635697226e-16	2.632000299266727e-16	2.274815857912285e-16	2.2068984433593156e-16	2.4169018767825323e-16	2.566179628616852e-16	2.455126407581053e-16	2.2186708948315396e-16
[truncated: 152 more columns]
