# Supplementary material for: Neural dynamics of phoneme sequences reveal position-invariant code for content and order
Source: Nat Commun. 2022 Nov 3;13:6606. doi: 10.1038/s41467-022-34326-1 (PMC9633780; doi:10.1038/s41467-022-34326-1)
Supplement: Supplementary file 4 — Source Data [file 41467_2022_34326_MOESM4_ESM.zip › source_files-sept/sup_fig18-fig45/supp_fig31-word_onset_coefs-.csv]

	t0	t1	t2	t3	t4	t5	t6	t7	t8	t9	t10	t11	t12	t13	t14	t15	t16	t17	t18	t19	t20	t21	t22	t23	t24	t25	t26	t27	t28	t29	t30	t31	t32	t33	t34	t35	t36	t37	t38	t39	t40	t41	t42	t43	t44	t45	t46	t47	t48
0	1.3174039996728483e-16	-3.4288995634432355e-17	2.70656048554896e-17	-6.256252639967734e-17	-2.7757059891646127e-16	-6.263468541947674e-16	-8.571806903336442e-16	-6.634349461741938e-16	-2.7445681952971654e-16	6.465622838748264e-17	1.3324215297262366e-16	5.460111784187597e-17	1.282804882730337e-16	3.3398659645287797e-16	3.942029158148499e-16	1.8650406715482026e-16	-7.358984094309915e-17	6.240122590202463e-17	4.798979671960208e-16	9.35195463427524e-16	1.163271011855165e-15	1.0828760014726127e-15	1.0393248265704539e-15	9.562755308574617e-16	8.190284469288385e-16	5.204168949394671e-16	2.713473075700596e-16	3.787708353985214e-16	6.574819496484655e-16	7.685854955727282e-16	5.708365520152573e-16	1.6789188726933577e-16	-1.427824520094035e-16	-2.5987068963313634e-16	-2.778912739639484e-16	-2.9007429378246554e-16	-2.4266793269174357e-16	-2.495317682341516e-16	-3.3846661720420105e-16	-6.853443692004315e-16	-1.1327529693654387e-15	-1.4287499751665563e-15	-1.3244595689717343e-15	-1.16980173404374e-15	-9.53267297983019e-16	-1.1936835477634962e-15	-1.4804385432331822e-15	-1.5264879538029811e-15	-1.3625746981853877e-15
1	-2.059805397357261e-16	-2.59808738864553e-16	-2.7693046984722344e-16	-3.693275938232382e-16	-4.488285552495353e-16	-5.326060647106303e-16	-5.704827907004222e-16	-5.732627765797313e-16	-6.430978201982472e-16	-6.558969615196346e-16	-6.255509083883075e-16	-4.876543213928489e-16	-3.65636836366491e-16	-3.005386150035545e-16	-3.2569650192111926e-16	-4.450764948116492e-16	-5.793051644832142e-16	-6.378985830828297e-16	-4.72923642828106e-16	-1.5599989948810438e-16	9.949471508413262e-17	1.4231929229078023e-16	1.1536926814130427e-17	-1.9764585339275978e-16	-3.771290153640049e-16	-5.183268234099187e-16	-5.896546277714518e-16	-5.509914519436418e-16	-4.809274631547558e-16	-4.2637461107325633e-16	-5.462264269006329e-16	-6.84716013135617e-16	-8.588686692677196e-16	-8.677750354069981e-16	-9.903476518418033e-16	-1.0862535294622828e-15	-1.1123049753402626e-15	-9.475499752552468e-16	-7.697683382599952e-16	-7.392250099983388e-16	-9.122004915711212e-16	-1.0722957141071847e-15	-1.0146349052230687e-15	-8.043748637988822e-16	-7.30372560035024e-16	-8.225843690273257e-16	-8.411466293617325e-16	-6.192796223051786e-16	-2.1776695867990817e-16
2	-3.027822651890252e-16	1.914072862620748e-16	4.000623434845978e-16	-3.06246993959617e-17	-7.677848813110334e-16	-1.1620746193523658e-15	-9.255543876524636e-16	-3.9340257971659987e-16	2.971280520991263e-17	6.540143286697701e-17	-2.5197517612446036e-16	-6.742595964020427e-16	-8.251225101826836e-16	-6.884449713387886e-16	-4.79373801414217e-16	-4.873541114680566e-16	-6.137956803101456e-16	-4.1159564540272455e-16	2.0252553931943587e-16	7.432651102547868e-16	6.086804987223434e-16	-7.064558664258334e-17	-7.235530592754082e-16	-9.859284153855734e-16	-1.240261819523154e-15	-1.7185112598386608e-15	-2.172928629453095e-15	-2.0823303797751975e-15	-1.5530949110311198e-15	-1.1629551400633524e-15	-1.2790607203327082e-15	-1.5520908646278407e-15	-1.6267879770528122e-15	-1.4057319194360896e-15	-1.3716520161893214e-15	-1.5324855628384207e-15	-1.6265052067332644e-15	-1.4439659355071465e-15	-1.2195567970438751e-15	-1.226617275024553e-15	-1.42943532983652e-15	-1.5106826993465461e-15	-1.327166248111715e-15	-9.982641510322784e-16	-9.895574853914575e-16	-1.2416851677302564e-15	-1.7021685288631989e-15	-1.8824568929843215e-15	-1.6984867483885143e-15
3	1.5541930873487558e-16	2.984552175694646e-16	4.607525669690384e-16	3.8661066190674575e-16	2.5521915859860852e-17	-3.6646236454846357e-16	-3.8813126851312413e-16	-1.833960218985958e-17	3.6432295295620835e-16	3.350707612299942e-16	3.324335999916914e-17	-2.545048858845643e-16	-3.4691734333825924e-16	-3.812101657855034e-16	-5.035488020304205e-16	-6.319535046160888e-16	-5.719523615676808e-16	-3.186100442811342e-16	-3.051332045122256e-17	6.301325890174899e-17	-6.349475918835254e-17	-2.1890449049545343e-16	-2.769542770500839e-16	-4.026062129510553e-16	-6.626831678248404e-16	-1.0268617575621624e-15	-1.2306134805388731e-15	-1.0920403402051307e-15	-7.299639424738106e-16	-3.8401116079526965e-16	-2.923609699009298e-16	-3.924881262536779e-16	-6.763705505551704e-16	-8.160520754987044e-16	-9.609502237329185e-16	-9.799687266406937e-16	-9.31693210501769e-16	-8.026488129793377e-16	-7.575049779647368e-16	-8.285395854683777e-16	-9.83069479448546e-16	-1.0529038745118334e-15	-8.994401559349844e-16	-5.968345438661351e-16	-4.044281144126462e-16	-4.3716751870632207e-16	-6.272677821035022e-16	-7.033622858026561e-16	-5.621205023658161e-16
4	3.679892687858535e-16	5.3090290835591475e-16	5.655428064864538e-16	4.3678360116273227e-16	2.2390909592741445e-16	2.4794141061519203e-16	4.683908797564879e-16	6.529151406296554e-16	6.911316607162912e-16	4.468863942518755e-16	3.6321459944354205e-16	3.7210719646186724e-16	3.8595414161750055e-16	2.2404245097798606e-16	8.927609322122674e-17	2.0042066196887084e-16	6.244110144510322e-16	1.074215653004778e-15	1.3131586410550832e-15	1.209944168451085e-15	8.786041873248589e-16	4.080129202281617e-16	-7.762807823262549e-17	-7.589142091636777e-16	-1.245036436083079e-15	-1.4273768904439176e-15	-1.25940946384619e-15	-8.670008357429925e-16	-5.906370835330207e-16	-4.062408964415652e-16	-3.158701116423345e-16	-2.161860502938642e-16	-2.3392896650036357e-16	-2.5124811423913585e-16	-3.9308032033884757e-16	-4.156780554451082e-16	-3.5347635422954405e-16	-2.050070036673129e-16	-1.4042033689698968e-16	-3.1409325660253277e-16	-6.683696252361416e-16	-1.0218298321110126e-15	-9.916099701042404e-16	-7.445500754382911e-16	-4.1343844814085887e-16	-4.539906596537296e-16	-6.776372327885275e-16	-8.670573880685679e-16	-7.587807634135982e-16
5	-1.4954540589010622e-16	-2.6515298558161397e-16	-2.449249021118978e-16	-1.1141713727978742e-16	-1.2536811546849793e-16	-1.733407942839587e-16	-1.2213338304494734e-16	6.425450899336397e-17	4.619859202571296e-16	6.508950928615994e-16	6.539944351165828e-16	5.319963482874683e-16	5.676298142155742e-16	6.869366687348961e-16	7.711726995760928e-16	6.927019128660006e-16	5.722812626405547e-16	6.498524354545146e-16	9.404080876282039e-16	1.1215480722857389e-15	8.127240719918393e-16	1.2399256632724023e-16	-6.010857049587313e-16	-7.809744815248562e-16	-6.177242157813396e-16	-4.686420877238984e-16	-5.849421572510486e-16	-6.008890353285935e-16	-2.7667091530700213e-16	2.996007858922272e-16	5.366462015550874e-16	1.8990894290699226e-16	-4.2868505716449363e-16	-5.565580538858504e-16	-2.613447063506701e-16	7.677700408288215e-18	-1.4188248895893348e-16	-5.077371763161239e-16	-6.363838763253632e-16	-4.523621192672717e-16	-4.352930989434464e-16	-7.747661296960415e-16	-1.2205001163624486e-15	-1.2120582500511793e-15	-1.050924913758124e-15	-9.620405849790197e-16	-1.4748109814612215e-15	-2.0371548079603373e-15	-2.2304070179550856e-15
6	-2.3254252418876144e-16	-4.98127476817936e-16	-7.5115114132111865e-16	-8.276979674771572e-16	-7.796998658587105e-16	-7.398284606366892e-16	-7.597308512159622e-16	-6.618507997752615e-16	-4.367534938583881e-16	-3.0100835696216335e-16	-2.858457955434897e-16	-5.010943787132618e-16	-7.162244018151218e-16	-7.727452796198695e-16	-6.563145393895557e-16	-5.68333881880963e-16	-5.675521517239031e-16	-6.811371028121465e-16	-5.68207512508183e-16	-2.8488991739367466e-16	-5.678397686916597e-17	-9.121516126431737e-17	-1.9718898150206092e-16	-3.7152178047569224e-16	-4.357599662310906e-16	-5.328973034834525e-16	-6.419730197182092e-16	-6.624732643937125e-16	-5.215894084562384e-16	-2.9235920868180335e-16	-2.3320433091396013e-16	-3.0021903317036084e-16	-3.770715605672031e-16	-1.8488414428228612e-16	6.090033345890274e-17	1.319239083995355e-16	-8.410400675996175e-17	-4.006017450913694e-16	-5.514671170146143e-16	-5.644870840948662e-16	-6.293460182177097e-16	-9.598019855468612e-16	-1.2233725093858204e-15	-1.3917155649714897e-15	-1.1641211279590528e-15	-1.1205731410807211e-15	-1.0965498864830203e-15	-1.1997364382614416e-15	-1.1803148572810033e-15
7	7.849379133541987e-17	-1.244593587277836e-16	-4.173746175787842e-16	-8.479707604389225e-16	-1.1339835662939728e-15	-1.1329401691811606e-15	-9.093213657277192e-16	-4.763405136251023e-16	-1.8245576717881482e-16	5.833264639145707e-17	1.4271442464614616e-16	1.943734027754001e-16	1.7548779980413047e-16	1.4489928090916612e-16	3.350569726732676e-17	-1.1562573673025245e-16	-1.9399892060771105e-16	-6.577402866089247e-17	1.1787955977208833e-16	2.667156267310844e-16	3.9752187049740767e-16	3.664989593862081e-16	3.513456471347648e-16	-5.815039161827005e-17	-4.617433274731064e-16	-7.195474028321029e-16	-6.617892288185628e-16	-5.9215472706568e-16	-6.272722316492884e-16	-8.742154046666493e-16	-1.0397211815661359e-15	-1.0074171450888108e-15	-8.356177154965886e-16	-7.532842533076847e-16	-7.247213960527359e-16	-6.092838993292717e-16	-4.516154828289466e-16	-4.3699065461509806e-16	-6.4835112688984e-16	-1.071873372194016e-15	-1.32467302913896e-15	-1.3926488603621223e-15	-1.0732208043945358e-15	-8.5721870189541e-16	-4.669921695193155e-16	-5.475552311901936e-16	-4.507362092039642e-16	-3.602568960298915e-16	-1.8584233976927616e-16
8	5.307412390113258e-16	1.620212290923398e-16	-4.479845792240928e-16	-7.673849853257405e-16	-6.628756402782905e-16	-4.223301896133419e-16	-3.8111034046909686e-16	-3.5264381247064555e-16	-7.793664734221569e-17	2.56871927792404e-16	2.9206856740612673e-16	-1.322689645685726e-16	-5.005021041493651e-16	-3.456947323013633e-16	9.828510117700257e-17	2.996656908725271e-16	1.8452053128575848e-17	-3.401673055692138e-16	-3.8399697859635896e-16	-1.5357053733856598e-16	6.266792294175434e-17	-1.3441160847065198e-17	-1.451605646691181e-16	-1.5163516291843553e-16	4.3461292354613443e-17	2.0997561866428993e-16	1.1686648211409167e-16	-1.1689120567210053e-16	-1.9102383210813154e-16	-7.327262014120131e-17	1.0677304933816034e-16	2.7590181683991596e-17	-2.058929863494374e-16	-4.1405514278546525e-16	-3.100143579624843e-16	-1.2709501615886292e-16	-1.2441584211479731e-16	-3.490822732610416e-16	-5.042565307673669e-16	-5.299009604506293e-16	-4.841266999939376e-16	-6.346727826201926e-16	-8.739905188836939e-16	-1.09659293207184e-15	-9.625562452920094e-16	-8.955411301340132e-16	-8.742526585523978e-16	-9.452552025714258e-16	-9.571537618942237e-16
9	9.034957030052896e-17	3.3666141966806417e-17	-6.28754450080082e-17	-2.349262344526754e-16	-4.507924278390667e-16	-5.828154081343884e-16	-6.196098440947808e-16	-3.8835687218305894e-16	-7.293167042237456e-17	1.1292862346625775e-16	6.742843019561054e-17	-2.261769386813744e-16	-4.0429869811518546e-16	-3.377899326307648e-16	-2.2266043991093418e-16	-3.729000909564454e-16	-6.599307302987749e-16	-6.88810116713468e-16	-2.4574940460525115e-16	1.9273993274640333e-16	1.7435565667239402e-16	-3.097309038672704e-16	-5.427318829689769e-16	-7.638441093767539e-16	-9.42548660285898e-16	-1.3877580786098313e-15	-1.7101059035616753e-15	-1.4636189245979315e-15	-7.793990194668978e-16	-3.2196251050384383e-16	-4.294416455431279e-16	-8.175355217297525e-16	-1.0118688454352069e-15	-7.749477496845397e-16	-5.632487902576756e-16	-6.299841791208443e-16	-8.833172542013184e-16	-1.0661932172290863e-15	-1.0110102137664673e-15	-9.582084975027724e-16	-1.0390271242759767e-15	-1.2741600038448138e-15	-1.1502433939603816e-15	-8.641428330999947e-16	-3.148907755917546e-16	-4.3247859941652054e-16	-7.546514583520726e-16	-9.924731241190155e-16	-7.066882603727002e-16
10	-2.811840654682779e-16	-4.704418303236696e-16	-5.068913144410202e-16	-5.821143346323742e-16	-8.199536195378148e-16	-1.1521207493772942e-15	-1.391156975261839e-15	-1.1819048862944746e-15	-8.211473449164712e-16	-4.517269424067852e-16	-3.780843250009205e-16	-3.747166733174606e-16	-2.6172316202100905e-16	-4.3917135967214756e-17	-1.1417397930111562e-16	-6.204772499650022e-16	-1.1684402599625593e-15	-1.2027133666766887e-15	-7.573846023439632e-16	-3.141208379431422e-16	-1.6385496426640127e-16	-3.5412085653142915e-16	-2.8235106965552806e-16	-5.256962006607451e-16	-8.016165422707802e-16	-1.2148804990438097e-15	-1.3771780847978812e-15	-1.1747600212122108e-15	-7.674041411654788e-16	-6.293734587188091e-16	-8.480946930274436e-16	-1.2856291770006655e-15	-1.709185952807913e-15	-1.8324356510227963e-15	-1.8000974614919678e-15	-1.6367644413997368e-15	-1.4820694396088642e-15	-1.414683292511227e-15	-1.3498165006412926e-15	-1.3927678069193192e-15	-1.459127865606546e-15	-1.6511468854815167e-15	-1.5269638688763905e-15	-1.4135546588333968e-15	-9.020389610558319e-16	-8.903247612310517e-16	-7.244152936162866e-16	-5.195962295070249e-16	-1.1174593495433517e-16
11	3.2168800543305394e-16	4.2867019798129586e-16	4.539326685294558e-16	2.777476887834937e-16	9.179719192572432e-17	2.2203770656813052e-16	6.166960764898522e-16	1.0059316240569105e-15	1.0275936012552295e-15	8.260184033743013e-16	7.323350299075309e-16	7.838442472346421e-16	7.14318374307581e-16	3.9738091475561976e-16	9.275802608864612e-17	7.52951619315974e-17	3.4408170881131594e-16	5.957769288233076e-16	6.276690033683465e-16	4.595547511555981e-16	2.9628607198105993e-16	1.187008397080077e-16	-7.47401207714269e-17	-6.438413216719355e-16	-1.148327007831541e-15	-1.324324676578771e-15	-1.113864469478718e-15	-7.544914148186677e-16	-5.42874031624726e-16	-5.023553507176926e-16	-5.461385282886433e-16	-5.294962394041721e-16	-4.914321330404757e-16	-4.0722594076495813e-16	-3.9592639559776227e-16	-2.988166902475284e-16	-2.1608386105638935e-16	-1.1502120909455038e-16	-1.2399828935083323e-16	-3.249352921486691e-16	-6.003842371634325e-16	-8.534968553351856e-16	-6.823311640283952e-16	-3.9708693093691335e-16	1.622253694307989e-17	-8.81752167800269e-17	-2.7726019725958745e-16	-4.817658813176107e-16	-3.9609761319347653e-16
12	-3.597550099740737e-16	-5.899285787633123e-16	-5.69458617262121e-16	-3.3600904430050203e-16	-1.322000569856215e-16	-3.056106901477904e-17	-4.414086133004477e-17	-6.698457831900648e-18	1.0565637890687515e-16	2.0805583055732726e-16	3.5121235517017634e-16	3.934063767946833e-16	4.876716870630341e-16	5.347440037527792e-16	4.770250481680846e-16	3.528958914871355e-16	3.041297393266366e-16	3.1068046462511034e-16	2.823568939560803e-16	2.879533861826411e-17	-3.6542943892206447e-16	-6.912997646977098e-16	-7.316389470058399e-16	-7.641463164555759e-16	-7.696582276634675e-16	-7.479472527988935e-16	-5.799545040921314e-16	-2.411185430422332e-16	3.971086169604829e-18	7.802103572554607e-17	-5.755733230619366e-17	-2.5092041516587326e-16	-4.1387772656917716e-16	-3.691438000656413e-16	-1.9043035145859122e-16	8.718925646989558e-17	2.719477662056583e-16	3.2283100472665203e-16	2.3877201895012106e-16	8.422295143258114e-18	-2.510951549627247e-16	-4.573507848717003e-16	-3.975717320419857e-16	-4.2658318793976544e-16	-3.8437299090337657e-16	-5.787566201976272e-16	-6.389986560764394e-16	-6.17977677178389e-16	-6.417047569956232e-16
13	-3.741509083907363e-16	1.0227032866250585e-16	5.81737159672595e-16	5.189161414254448e-16	1.6092275684570765e-16	-1.4486351063600807e-16	-1.7712198217285866e-16	-1.662229970547809e-16	-4.003187051051548e-16	-6.244952897563026e-16	-8.100010292981779e-16	-8.155630194846527e-16	-8.194208055193063e-16	-9.715149769214328e-16	-1.2409387733003943e-15	-1.2952224142859422e-15	-1.008504711973973e-15	-4.555605408418693e-16	-1.5852343345220635e-16	-2.125527064568091e-16	-3.4866067107908885e-16	-3.1037198211337157e-16	-1.9652882991313293e-16	-2.44595160694124e-16	-5.317305796083854e-16	-7.244839694952476e-16	-5.807038204262486e-16	-3.1928516709883646e-16	-2.413714123132318e-16	-2.6526662406275336e-16	-2.0108535803428083e-16	1.9193955240867413e-18	4.161288987544074e-17	-3.5912846175731035e-16	-8.865682650817485e-16	-9.878001303345626e-16	-7.27680819155663e-16	-4.49612471734919e-16	-5.710721446578834e-16	-9.746309024168159e-16	-1.1614239162884961e-15	-9.320021568396285e-16	-6.005329127417281e-16	-5.799285893934267e-16	-8.616272600025233e-16	-9.928411220133718e-16	-8.027170057426135e-16	-4.912340077919144e-16	-3.295153918973807e-16
14	2.0145250059599175e-16	6.368507441097492e-16	1.1409314114755816e-15	1.2746899810331487e-15	1.0207967957862227e-15	9.686238210112864e-16	1.232467138753914e-15	1.4500684809182753e-15	1.3155596477876586e-15	9.842285931374307e-16	8.303712345860833e-16	1.044823748948218e-15	1.2621553096236611e-15	1.1326319779972759e-15	8.174225380976313e-16	7.986645460658784e-16	1.1591167482946174e-15	1.7242490200486985e-15	1.837384802300468e-15	1.5683006401453184e-15	1.2551261595780914e-15	1.0732775241525524e-15	7.965781348813128e-16	3.1498466003178044e-16	-2.2392818534216053e-16	-3.6679444788612565e-16	-1.132148623175836e-16	2.6776207847554095e-16	4.3854425181868943e-16	4.670547278323832e-16	5.026479336937905e-16	5.595438666829918e-16	5.46233609158449e-16	3.710844192561225e-16	2.083195507959025e-16	2.2797197298652264e-16	3.129519466719882e-16	3.844030278107954e-16	3.1351513891278135e-16	8.851518110692072e-17	-1.617796736954711e-16	-3.774941189436945e-16	-4.738481528387602e-16	-4.96695301212837e-16	-6.038965387244983e-16	-7.608487014539052e-16	-9.325732867785793e-16	-1.078123541349539e-15	-1.2819255638237178e-15
15	6.464347905564655e-16	9.705758692291469e-16	1.3753588414117072e-15	1.439611028735835e-15	1.098661604457715e-15	7.561769618336162e-16	6.271683609152732e-16	7.634880992277102e-16	7.284753189853367e-16	4.80703476707456e-16	1.5786146741060354e-16	-2.338000413276255e-17	-6.611238852329536e-17	-1.1187352764347697e-16	-1.914069459502231e-16	-1.6318900023818013e-16	8.45508017562302e-17	6.552725407502731e-16	1.0999468514280229e-15	1.113630859696705e-15	7.294475971004204e-16	1.4341989991572097e-16	-2.8441138755921595e-17	-2.7859938432564373e-16	-4.508831144772774e-16	-7.376042393763014e-16	-9.093204443549278e-16	-8.360516856852421e-16	-5.386898650369784e-16	-4.1607816687059355e-16	-4.642464569928121e-16	-5.885858987367451e-16	-5.987303400078715e-16	-5.299867983853271e-16	-5.773252684764871e-16	-6.950247448807123e-16	-7.350972476423454e-16	-5.759711739598998e-16	-3.993187384721973e-16	-4.719332284996603e-16	-6.557084313811935e-16	-7.790224700946006e-16	-5.056034385888324e-16	-3.379543180758921e-16	-1.3356323803516618e-16	-4.658357071771648e-16	-5.90744164291922e-16	-5.381004500832531e-16	-3.9841749566561547e-16
16	6.303724403197773e-16	5.292641779671266e-16	4.899492799618709e-16	4.758995197227202e-16	3.881958166113334e-16	3.417516003055077e-16	2.4797576648639224e-16	1.4633604749372523e-16	-1.268225019600907e-16	-2.8057848670766386e-16	-3.0156597412819024e-16	6.79428642554621e-20	4.863549924212102e-16	8.523593609422567e-16	1.0237893118080936e-15	1.0808794469986637e-15	1.1224449511254665e-15	1.0961727953306247e-15	9.627767311053208e-16	8.378083603941146e-16	8.94675380858041e-16	1.0817922607261693e-15	1.2751194226388699e-15	1.3509652653783314e-15	1.2672803291582954e-15	1.2536963989340553e-15	1.2543108033054024e-15	1.2749474138609849e-15	1.2156434111174374e-15	1.055233365725382e-15	9.059658690723613e-16	8.046319917335229e-16	8.621413388151536e-16	9.312080356838996e-16	1.0275049452734177e-15	1.0171567883853803e-15	9.428165329552298e-16	8.93938400719034e-16	9.74854643042739e-16	1.0764704759301495e-15	1.1467874060257788e-15	1.194165781138153e-15	1.314674387825671e-15	1.4946094074473003e-15	1.810500482428613e-15	1.8928946350298957e-15	2.09649206384967e-15	2.3037814555999223e-15	2.290245614485956e-15
17	-4.0987127847363156e-16	-7.366426200243521e-16	-8.91843362858728e-16	-7.734809091704834e-16	-5.841596386664875e-16	-5.768581462332523e-16	-7.158520691152698e-16	-6.061203341847206e-16	-1.805101426012926e-16	1.8568259131316857e-16	2.598049490375668e-16	1.397913393325911e-17	-7.115313599825226e-17	1.5151783436749775e-16	4.367723252224985e-16	4.30948178335095e-16	1.635537783618867e-16	-3.575822277452742e-17	1.7184735472482853e-16	5.960339033210067e-16	8.661376904023584e-16	7.89733863028822e-16	5.797560173776836e-16	3.8128587593288194e-16	2.579943273745244e-16	4.883997830241838e-17	-1.9853625483598347e-16	-3.3218925161527723e-16	-2.735229088676051e-16	-1.372417020822521e-16	-1.4597028685831742e-16	-3.201176404865846e-16	-4.996696669280177e-16	-3.3687111570248866e-16	-1.0000072574334361e-16	-9.720730909110973e-17	-3.258912102149621e-16	-5.984492382160254e-16	-5.912577242040301e-16	-4.980946797572457e-16	-6.691468475805935e-16	-1.1770313518102227e-15	-1.516226364813357e-15	-1.4859332371307737e-15	-1.1525173267000293e-15	-1.1886873555485917e-15	-1.505106848141822e-15	-1.7215242800242571e-15	-1.5303208546107021e-15
18	-2.229755613292703e-16	-2.704265232676799e-16	-3.764819724669099e-16	-5.736944469876539e-16	-8.15788955042275e-16	-8.199794573886133e-16	-5.410940693991571e-16	-5.194253527995409e-18	4.637133979538381e-16	5.995103803188731e-16	5.091799684819716e-16	2.1266024652909755e-16	6.628752143384982e-17	1.0764492034487479e-16	2.0719516941843555e-16	1.469600859740008e-16	-1.5944374304164597e-17	-5.5329733138836715e-17	1.8196067978117233e-16	3.4095023412170584e-16	7.021806894978201e-17	-5.565498050645869e-16	-9.331202384816461e-16	-9.863440185461807e-16	-9.012465856534324e-16	-1.0388974565290103e-15	-1.2623413877478063e-15	-1.156018831197149e-15	-7.611611810973233e-16	-5.092881428322233e-16	-7.006281319915303e-16	-1.0633824266928993e-15	-1.1680405876400745e-15	-8.074630856845776e-16	-4.2849726794486515e-16	-3.075677238887624e-16	-3.926972376526654e-16	-4.876006238052582e-16	-5.31609161030118e-16	-7.027391824258998e-16	-9.928936089999261e-16	-1.1987414495587406e-15	-9.588810863523377e-16	-5.506695947458776e-16	-1.0995655632087109e-16	-2.684312072530101e-16	-6.342029185769553e-16	-8.60894195554166e-16	-6.912352170188385e-16
19	-2.104090918029494e-16	-5.149657934058423e-16	-7.473857107977428e-16	-8.179805358911537e-16	-8.6018904906107335e-16	-8.956320881662279e-16	-8.47565065342557e-16	-6.550818754294422e-16	-2.540917903514939e-16	-3.0118157726083944e-17	-1.911190827717991e-17	-3.3062548758351166e-16	-4.3359834178068486e-16	-2.235063440418903e-16	1.179458293652167e-16	2.0799975057223341e-16	-3.913577657680357e-17	-3.4671092479257696e-16	-3.3706095531493987e-16	-9.588348887866835e-17	4.0305801078730865e-17	-2.6244275579541868e-17	-1.807376443196633e-16	-2.7410037293081295e-17	1.6437847898148307e-16	1.5793652615153078e-16	-4.4203051070417104e-17	-1.6867850471489614e-16	-2.5064311757038055e-17	2.7475236301121642e-16	3.1192086114061915e-16	5.9222219269916e-17	-2.0169426154860774e-16	-9.433859630431255e-17	1.6864017477408486e-16	2.1416389305015017e-16	-7.9518963282234e-18	-2.597859097372126e-16	-2.401266709651732e-16	-1.6425533281421595e-16	-3.686405194411798e-16	-8.35105455823076e-16	-1.2031671888899555e-15	-1.1551494617722385e-15	-9.13923783210087e-16	-6.883642126521364e-16	-8.56845658130851e-16	-1.0565009949962416e-15	-1.0446817675356432e-15
20	-1.3651722317511927e-16	-3.927228943557166e-16	-5.517711240488003e-16	-5.593309376851096e-16	-5.222327150268603e-16	-6.300456710195569e-16	-7.992289810558322e-16	-6.66155378236331e-16	-3.3056521879128507e-16	-1.0277302960959019e-16	-1.9747520763295228e-16	-4.621855797884265e-16	-3.369780537790873e-16	9.63304985194048e-17	2.9069622818782026e-16	-9.189673292424746e-17	-6.119719646043891e-16	-6.350086093315591e-16	-7.947264251868747e-17	3.9551284771815605e-16	3.0865311621693734e-16	-1.83874956196666e-16	-4.3823643737275333e-16	-5.261446603523955e-16	-6.403648635261057e-16	-9.31959316533503e-16	-1.1078525436872374e-15	-9.292234723511683e-16	-5.667375495876332e-16	-3.9873800634901966e-16	-5.427871201582847e-16	-7.162859378356237e-16	-7.636054930926569e-16	-5.644302174083686e-16	-5.138129010410394e-16	-6.756093675021746e-16	-8.397781177095826e-16	-8.996787024040894e-16	-8.172910248748805e-16	-8.666379590097961e-16	-1.1391228414534312e-15	-1.4679904909985578e-15	-1.423047398494696e-15	-1.1617472516837785e-15	-8.251077397445748e-16	-1.03148790077795e-15	-1.3728016620989566e-15	-1.4403178234790704e-15	-1.0601555106761363e-15
21	1.6911995982707686e-16	-3.374623497877208e-16	-5.335575261548427e-16	-5.614886821333975e-16	-7.502073097798529e-16	-9.539412702615723e-16	-8.538670659307517e-16	-2.2055041974291445e-16	3.907501258800053e-16	4.924681230995264e-16	1.71422898481396e-16	-5.984095992293169e-17	1.234759109429712e-16	3.9179158076627982e-16	2.4385144713062327e-16	-2.208487205903306e-16	-4.866785798413878e-16	-2.3115110938925784e-16	1.5869339639656466e-16	1.5947222612643298e-16	-2.1805368779319454e-16	-5.931402420222135e-16	-5.616398870451935e-16	-6.138191815162062e-16	-8.168612371732091e-16	-1.0996535594937436e-15	-1.0561638716436091e-15	-5.924056983937238e-16	-4.6813218436312385e-17	1.1117412702642696e-16	-1.5025282140189937e-16	-5.059485844248572e-16	-6.531329137065966e-16	-5.411495315161233e-16	-4.915046200879965e-16	-5.938430773181985e-16	-7.551456890918227e-16	-6.625775643940736e-16	-4.2435630462533286e-16	-4.350727762678925e-16	-8.48185688043721e-16	-1.390784296148574e-15	-1.3888257355922575e-15	-1.0682150524204577e-15	-4.981687783508668e-16	-5.687273782325318e-16	-8.624714582475451e-16	-1.1842492799610322e-15	-1.3102684644333908e-15
22	-1.2449328155558726e-16	-3.7223735718274587e-16	-3.7099936717574783e-16	-1.957127993432504e-16	-1.397638063465894e-16	-3.792872221057403e-16	-6.077306994727274e-16	-5.054313808558215e-16	-2.5126806893678056e-16	-2.263765752502613e-16	-5.204017649143937e-16	-7.983122526694662e-16	-7.832314655559864e-16	-6.279362499196499e-16	-6.544326650199168e-16	-9.117627271255859e-16	-1.0690923585999113e-15	-8.866087289957839e-16	-4.0849152861412455e-16	-5.54473967389677e-17	-7.25830971862285e-17	-3.331816169047728e-16	-5.05700118009155e-16	-5.988605691565072e-16	-7.034897683431347e-16	-9.342084837590342e-16	-1.131148724566141e-15	-1.0529614529122362e-15	-7.068296730027009e-16	-3.6299067016743714e-16	-3.2091143127483015e-16	-5.1720603269033005e-16	-8.473685806114507e-16	-9.208695468062962e-16	-1.0166312006181775e-15	-1.1357195558793217e-15	-1.2704064164367523e-15	-1.2371370557660241e-15	-1.0936827213068575e-15	-1.0319889772014728e-15	-1.2498585291527246e-15	-1.5205239854217008e-15	-1.478014012681126e-15	-1.069687377842569e-15	-6.574293239697579e-16	-6.235665739648086e-16	-8.867110001382587e-16	-9.847150714643263e-16	-7.000840436818214e-16
23	-4.518496113358002e-16	-3.9307627180001857e-16	-4.770493279114662e-16	-5.991423152327913e-16	-7.088274762976723e-16	-7.50752836430176e-16	-5.743679906374458e-16	-3.3261993318318597e-16	9.182538670892561e-17	3.905029956075566e-16	4.4349015335746193e-16	2.378256885136046e-16	-6.58901674573909e-17	-2.35554440677369e-16	-1.941671875574505e-16	-7.324550743925962e-17	1.0707929111703833e-17	-3.704207457657195e-17	5.0476368159061476e-17	4.537322248438632e-16	1.0395288235096348e-15	1.5862012416752102e-15	1.4604031115007413e-15	1.1559525947554359e-15	5.742271704888011e-16	1.4846267611773617e-16	-5.886270697513646e-17	-4.210873238654004e-17	-7.946265741695233e-17	-6.722123488371054e-17	-2.623055740647098e-16	-4.973305503802991e-16	-6.559398198266592e-16	-4.179387247969961e-16	-6.449815053169699e-18	2.256944043483018e-16	-1.4369672291025729e-18	-5.0912608098639825e-16	-8.753278665534815e-16	-8.039998959030346e-16	-6.759671772541206e-16	-8.316518059503527e-16	-1.3921181876066916e-15	-1.4638448285517567e-15	-1.451528883043167e-15	-9.436432839131235e-16	-9.047812591386215e-16	-1.1137430891150772e-15	-1.2130054044260524e-15
24	1.1536025377039988e-15	8.161670821456063e-16	5.496225359684211e-16	4.4320424055977334e-16	2.2070294355353104e-16	-2.4307381240279518e-17	-1.4340637546051792e-16	4.594852667350564e-17	2.595302032316891e-16	2.2120621634728392e-16	-5.198185665040793e-17	-1.5322939910959838e-16	8.833126195353778e-17	4.911539137639017e-16	6.792108607398356e-16	5.510090506342846e-16	3.2512308416689054e-16	2.6515317936869005e-16	4.165922636437198e-16	6.185944964314691e-16	7.321840141033361e-16	7.027751062727766e-16	5.958972276012541e-16	6.158516417366475e-16	7.211619270854814e-16	8.804636623757113e-16	8.675089717387577e-16	6.635880935056104e-16	4.652211889436303e-16	2.390122706966815e-16	3.817331893142469e-17	-2.125735068567426e-16	-2.971311983177836e-16	-2.0086222500620495e-16	1.2811673297047335e-17	1.4556236368009113e-17	-2.6400709604227123e-16	-5.214507245834539e-16	-4.719312209631383e-16	-1.0040600358951306e-16	3.5389065692722224e-16	6.400607546330651e-16	7.420503268732762e-16	8.247630674665818e-16	9.473674549291661e-16	8.712953467777087e-16	8.088697868931814e-16	7.689239340347397e-16	8.541996978571247e-16
25	9.712002798647668e-16	6.638831329934486e-16	2.800288979849062e-16	4.3013967806622446e-17	-1.9816995403897728e-16	-2.892244348317828e-16	-2.630745853772073e-16	1.3519329591498134e-17	2.0269047518924052e-16	1.22432060458505e-16	-7.302569645250356e-17	-2.631064393495651e-16	-9.431971562023279e-17	3.428977922511417e-16	7.823770106021079e-16	1.0389787993207825e-15	1.139166384754436e-15	1.1213581272538098e-15	1.0818058125554164e-15	9.677783123254216e-16	8.946138562700884e-16	8.547856791345799e-16	9.985246821786747e-16	1.1042495708387199e-15	1.1722897195512744e-15	1.1031036337957045e-15	9.50875854242783e-16	8.902203044056344e-16	9.012085143833123e-16	8.819334794058587e-16	7.066307649633049e-16	2.803877237109441e-16	-2.947909513163191e-17	-7.396281601414989e-17	2.407651656328492e-16	3.657614117025181e-16	1.805552222077408e-17	-5.344617053892874e-16	-6.136204595044712e-16	-1.483542465189288e-16	4.988010277461644e-16	7.194394161949123e-16	6.200232453945809e-16	3.2845438288400944e-16	5.530467029194555e-16	5.498635151989334e-16	6.889864080965492e-16	6.969277524433102e-16	7.322430601186609e-16
26	8.961345842642635e-16	4.647923854487391e-16	1.4775240712447453e-17	-9.262734364653626e-18	1.6331822469853035e-16	3.404118656172007e-16	3.5354909808168957e-16	4.4127325096179985e-16	6.256560133369487e-16	7.1917551158087e-16	6.080839482298828e-16	2.9640946551653776e-16	1.280480548055294e-16	2.6920709989719083e-16	6.249114045158169e-16	9.061227498481862e-16	9.34104235795287e-16	7.784348597153824e-16	5.94674426601678e-16	4.541022088666485e-16	3.933030390353767e-16	4.987502755408992e-16	6.827019722983139e-16	8.617125215737432e-16	8.491254634568024e-16	7.389001943071177e-16	5.593923595727412e-16	4.233478571846875e-16	1.882169026948004e-16	1.466203545540543e-17	-1.5572510239544118e-16	-2.0928499858873692e-16	-2.511307495774192e-16	-1.6859637522388854e-16	-1.0774112191646037e-16	-1.0984001541919194e-16	-3.170470223173999e-16	-5.487749183982479e-16	-6.003210669163837e-16	-3.7785974905005364e-16	-7.604076331429247e-17	-1.6242623785228565e-16	-5.413392791259241e-16	-7.271455155839469e-16	-4.899730109535216e-16	-1.896672969889942e-16	-4.6547158555196555e-18	-8.854589958239385e-17	-3.354514766863565e-17
27	3.384086288354392e-16	5.302397653970852e-16	2.916517943449268e-16	-6.351843586011965e-17	-5.810175826299175e-17	2.3193129374258714e-16	5.20372829486523e-16	6.589242314731142e-16	5.678292189338983e-16	5.664185125736128e-16	6.894267721641908e-16	7.993101450395465e-16	6.606506926161933e-16	4.914595745955737e-16	3.4880692665272523e-16	1.7890089250845535e-16	-1.286811601446665e-16	-4.550341276937455e-16	-5.965388342591572e-16	-4.826593357609072e-16	-2.7346507661538187e-16	-2.110621542949122e-16	-1.866358778417583e-16	-3.2481005681440206e-16	-3.181848871173858e-16	-3.038686959052991e-16	-3.0095977763805525e-16	-4.1213562887611985e-16	-5.194504076970115e-16	-6.286958949930003e-16	-7.381151222572685e-16	-8.571188130233952e-16	-9.554935174346319e-16	-8.384689227246155e-16	-5.789211282067599e-16	-3.4030017884359257e-16	-4.3994106517117933e-16	-7.032714173180661e-16	-9.215153074392195e-16	-8.775805846427932e-16	-7.238562877489037e-16	-8.37114511311666e-16	-1.0450342577681563e-15	-1.211047837040091e-15	-9.152244741489414e-16	-7.819220603484937e-16	-6.643180047595964e-16	-8.503603375561077e-16	-1.0134458145707896e-15
28	-9.369791651913512e-17	1.561889846742139e-16	-4.4628801886525964e-17	-5.303461517892999e-16	-6.234644412458925e-16	-3.7335198895227447e-16	-1.645367425832161e-17	1.9691450535015485e-16	3.1433906401797104e-16	4.634841155769231e-16	7.69568357101745e-16	7.672291068735624e-16	4.128948904244342e-16	9.93114179855984e-17	9.099851179239888e-17	2.6661723105334604e-16	3.128294347992579e-16	7.570946131840331e-17	-2.917097803458404e-16	-4.768120883809725e-16	-3.669271112039864e-16	-1.7116317663817814e-16	-1.1835051727107638e-16	-4.119269823821099e-16	-6.10267680272741e-16	-6.583356575540132e-16	-5.483332039716418e-16	-5.548420873814442e-16	-7.552384818924464e-16	-8.5798451515933705e-16	-7.538543762637004e-16	-6.728181596761824e-16	-8.032397263390399e-16	-9.59303680886194e-16	-7.756214383912904e-16	-3.482128267125626e-16	-7.276625730352056e-17	-2.4169025377516816e-16	-6.837438334455228e-16	-1.11567157423954e-15	-1.4172538476223222e-15	-1.854894414942109e-15	-2.1648812603035864e-15	-2.245819333050424e-15	-1.8942716444974617e-15	-1.6248547155610841e-15	-1.4980692756111787e-15	-1.5555129714086785e-15	-1.4577991922097216e-15
29	4.909975524716201e-16	3.998829248989684e-16	4.2589329738973426e-16	5.320878156318056e-16	4.720160205185261e-16	3.2891798242379076e-18	-5.86799692963417e-16	-6.459104089986613e-16	-2.492097187377089e-16	2.4835089144037597e-16	3.963927865518789e-16	8.403819459059419e-17	-1.971682481948538e-16	-1.9100115365790373e-16	-8.132657378066933e-17	-1.4730485963067476e-16	-3.0829828772101527e-16	-3.6239284399508e-16	-1.4007457479794961e-16	8.821168820036063e-17	1.7658865659969338e-16	1.7728883307861364e-17	7.029204782259355e-17	-1.4180380909335695e-16	-3.788843499272203e-16	-7.734682989930956e-16	-9.495386890274928e-16	-8.695079787581657e-16	-5.898275958737661e-16	-4.78030384598733e-16	-5.60747214814784e-16	-7.876829424694133e-16	-9.36689946382065e-16	-9.014452591653344e-16	-6.527427159221001e-16	-4.1492954201173317e-16	-3.3820317488980084e-16	-4.78602465646586e-16	-5.634155410134029e-16	-5.944187991302703e-16	-5.762651183045894e-16	-7.739893657807285e-16	-8.646840714854295e-16	-1.0595118812462103e-15	-6.210003788744157e-16	-4.555104078533754e-16	-1.44270284831781e-16	-1.0719769351118161e-16	-1.4455837381590945e-16
30	-7.400026516836329e-17	-2.2457465483547253e-16	-2.8511580577888487e-16	-4.065462256484527e-16	-6.061876431082839e-16	-6.813621897589642e-16	-4.432404294401114e-16	-1.627875939111212e-16	2.1555828166310268e-17	-8.800477824014161e-17	-1.6344041748578219e-16	-1.5171110114780904e-16	7.627469599326609e-17	3.004088893894994e-16	3.9360500450049965e-16	3.296936993131895e-16	1.8593608525775918e-16	-2.886071045823316e-17	-1.6191309771492268e-16	-1.834037842613482e-16	-1.6793804802022244e-16	-1.0487868464246155e-16	-2.273066500746496e-16	-1.6663487860931666e-16	-9.377964248051704e-17	5.866590853204728e-17	1.7360128853786807e-16	2.925347026918527e-16	3.2463748291320026e-16	4.0906366345068573e-16	3.9833869995003317e-16	3.207259045208225e-16	1.7387245769639804e-16	1.525232378665621e-16	2.0352720438393243e-16	3.030858599177639e-16	3.183867292944713e-16	2.1821740992619447e-16	4.060514613461476e-17	-1.8132670276148464e-16	-4.031942605252542e-16	-5.386352341224702e-16	-6.206195609290473e-16	-6.000718901814036e-16	-6.792068350016524e-16	-5.910776409442743e-16	-6.563123653050374e-16	-7.060335791359487e-16	-7.417239830178956e-16
31	3.240094001987395e-16	1.8298976715564852e-16	7.793786084309818e-17	-6.760155670158765e-18	-4.059065519459581e-17	-1.850664247220118e-16	-3.415195917446941e-16	-2.8398453023185964e-16	-5.439806767476312e-17	3.085902695468498e-16	5.276110424290589e-16	4.2706970232430654e-16	1.8390949989882228e-16	7.988645361496404e-17	2.218736374845301e-16	3.6281409562296417e-16	2.70710515574406e-16	-6.303836068409596e-17	-2.6896713279364113e-16	-1.6513003923775753e-16	1.127197729483351e-16	3.518736305765748e-16	4.121079189495489e-16	3.011919712605957e-16	4.1920288208925047e-17	-2.9348958168382236e-16	-5.622397162929237e-16	-6.502845437057555e-16	-5.102120593294192e-16	-2.8469755894933733e-16	-2.9525254913959316e-16	-4.610943980047749e-16	-5.968943462161999e-16	-3.783792021149537e-16	-8.160206244704344e-17	-2.5252543477866295e-17	-3.413507740581536e-16	-6.58726597688571e-16	-6.989298275097565e-16	-4.965724492318081e-16	-3.999597722099709e-16	-6.738905367720716e-16	-9.825679662060167e-16	-9.73626964802423e-16	-6.548405832863635e-16	-5.41298206435548e-16	-5.776887215100322e-16	-6.927716603206015e-16	-5.653641595377276e-16
32	5.310318647850277e-16	9.364377517522842e-16	1.5095876573700827e-15	1.8669088874334793e-15	1.658346511351182e-15	1.3813762628686316e-15	1.3921265742729582e-15	1.5468726189760486e-15	1.7142963778820196e-15	1.4399103970014025e-15	1.3163089147529752e-15	1.5556547664399284e-15	2.1141392594041874e-15	2.391530147925839e-15	2.366944190772898e-15	2.263224507909362e-15	2.2557236808188834e-15	2.3366424879901477e-15	2.1928772914545407e-15	1.8200123928563755e-15	1.4170206619561545e-15	1.2075098195878521e-15	1.0874562689359576e-15	8.89226987598571e-16	6.153337416177472e-16	2.984967323438383e-16	4.901266751800425e-17	8.080136517374342e-17	3.119297307025411e-16	8.739124513129246e-16	1.3658855874766103e-15	1.487699313218784e-15	1.0756320016389074e-15	4.802754036944506e-16	7.283173252358788e-18	-6.503377987761801e-17	3.412366467460364e-17	2.4582116367752e-16	4.494437037155112e-16	5.54800272225487e-16	4.828149315620096e-16	1.0235348507069592e-16	-3.7414468705914577e-16	-8.034728166868654e-16	-1.1441941687697483e-15	-1.368317147316443e-15	-1.460323545014814e-15	-1.5811957363235689e-15	-1.7899258025620347e-15
33	-1.7238267437252984e-16	-3.3166810771747295e-16	-2.771262379013615e-16	-6.977256075286429e-17	7.805711862552287e-17	1.647815463872072e-16	1.5171747231141337e-16	1.6266021972756422e-16	3.0895985655816025e-16	4.884281821745926e-16	7.045434675311627e-16	7.64152053605812e-16	7.558963936343333e-16	7.527495633989622e-16	7.838898439060306e-16	6.821979859220945e-16	4.2350086389900056e-16	2.1036505725507078e-16	2.4643214106828515e-16	3.016545181024034e-16	3.65957144705019e-17	-5.567887792594648e-16	-9.269836288321106e-16	-1.049615395987189e-15	-8.5688388462619355e-16	-7.899457364838952e-16	-8.34049803630669e-16	-6.40843345181752e-16	-1.393994635014148e-16	2.871089087053271e-16	2.3631732177334467e-16	-2.0045969022152705e-16	-5.90563779909867e-16	-5.162657977398212e-16	-3.5390308686021106e-16	-3.9228558930442625e-16	-6.071580804455578e-16	-5.668669890817101e-16	-2.0542622753867766e-16	6.596441489376882e-17	-1.402924844918942e-16	-7.209157509570178e-16	-9.781560112382882e-16	-8.917904298085815e-16	-5.309693751203654e-16	-6.572283058360614e-16	-1.0188144841103592e-15	-1.429848653990823e-15	-1.6436261590774587e-15
34	-4.4281916998452493e-16	-5.771357314743985e-16	-7.041428132181281e-16	-6.542052317456611e-16	-4.720341325086513e-16	-2.0091015372964985e-16	9.814801093432243e-17	2.5270114934754777e-16	4.375582783085255e-16	4.5955073803268435e-16	2.544423504638865e-16	1.6599795298293188e-16	3.48295866097654e-16	7.476526064201318e-16	1.0392577606354338e-15	9.200477826841608e-16	4.258755996459049e-16	1.9880688491064862e-17	-9.797164163662051e-17	1.5690005357105167e-17	4.0811754230824807e-17	-6.993025962606078e-17	-3.797709607720399e-16	-3.9089967658948536e-16	-2.2997743740139516e-16	4.271595310776314e-18	1.4767121968415766e-17	-6.464137087801594e-17	-4.403571979233754e-17	1.739294603984432e-16	3.443882405595407e-16	1.983648534355656e-16	-1.8140784287895913e-16	-3.9562510034627466e-16	-2.7752139975681126e-16	-1.1408683689007148e-17	9.479468357417405e-18	-3.1911920722483633e-16	-7.040768651738826e-16	-8.40090775196974e-16	-8.201848217715953e-16	-7.469033259366798e-16	-8.467371636314744e-16	-6.681789584631612e-16	-5.981167518477688e-16	-3.033593758934168e-16	-5.077146061234195e-16	-8.585475162256987e-16	-1.1588916014224037e-15
35	6.513057538734075e-16	4.575857575368675e-16	3.5761697916590634e-16	2.0861979230994607e-16	-8.612169155370075e-17	-4.538401436491862e-16	-5.106116372974365e-16	-2.4123756367799775e-16	1.3406703070288645e-16	1.876615513456088e-16	-2.769443114784874e-17	-1.6703334524020335e-16	8.176924224293188e-17	5.451541912418777e-16	8.698619512709842e-16	8.885408511738196e-16	7.444535940282465e-16	5.831748858996318e-16	5.176347097774412e-16	5.630510971675454e-16	6.711303944575825e-16	9.107310840339762e-16	9.090523024027347e-16	8.761122207836831e-16	5.735129618372053e-16	3.926527265079222e-16	4.9585675651673155e-16	7.813902157262718e-16	9.116452347561862e-16	8.953501154982529e-16	7.721789585473801e-16	8.170286857838576e-16	9.326743314658738e-16	9.026128279956056e-16	7.132998277199608e-16	5.462284567792094e-16	4.773932631772909e-16	4.732983542673259e-16	3.3707399053380245e-16	1.0165792967191614e-16	4.8168145778972244e-18	1.6518429851196435e-16	3.539148296788642e-16	5.096419358981286e-16	3.564214565708739e-16	3.057374024001829e-16	2.6357525411626043e-16	2.8526959787852053e-16	3.448472420050117e-16
36	1.502335919609923e-16	3.458832968078735e-16	4.1957836800504547e-16	2.5917337478654914e-16	4.8917993434157774e-17	3.5175276321925785e-17	1.5293561574543207e-16	2.107196890993913e-16	-2.6400427486215862e-17	-1.877912585509213e-16	-1.9475402122443923e-16	1.5142276555778488e-16	3.609564907779006e-16	2.460391682590292e-16	9.32292261628056e-18	2.566603913161118e-17	3.290858303587383e-16	5.205283951628481e-16	4.018212130762834e-16	1.5989911006684737e-16	1.6681088695790399e-16	4.729528439733045e-16	6.002937171522072e-16	5.000909102205374e-16	1.8291452845596435e-16	1.1481596934943038e-16	2.348837946844319e-16	2.761128380284013e-16	1.97396065843914e-16	1.0468146753226402e-16	1.474182836807474e-16	2.6584640942448295e-16	3.971674938211965e-16	5.465168768201664e-16	8.094669949209813e-16	1.0693281699645572e-15	1.0587766226640604e-15	8.590133857933125e-16	6.732554541285272e-16	7.459153039452596e-16	9.437237449925169e-16	1.0336108207894572e-15	8.63098891370647e-16	8.98111331628055e-16	1.099463237272506e-15	1.4399376232316672e-15	1.6566961657676541e-15	1.660645075265967e-15	1.5527457477922365e-15
37	1.4857191931141793e-15	1.4534328282432242e-15	1.31612154586554e-15	1.2942660664722023e-15	1.2515836711944283e-15	1.2240402795800513e-15	1.0125601345467641e-15	6.447722979923031e-16	4.831817811835257e-16	5.485744219488005e-16	8.009296311797027e-16	1.1852825134724341e-15	1.6686029475721226e-15	2.194234500644252e-15	2.4818002968805637e-15	2.310044613141608e-15	1.6727858467536917e-15	1.0390022696149683e-15	6.890129086483394e-16	5.603890903056955e-16	3.850072634184235e-16	2.4269604524462187e-16	3.442887819539467e-16	8.46103900776801e-16	1.3294278855331642e-15	1.3820074414313144e-15	9.521953953862594e-16	6.137855238879454e-16	6.977669027218765e-16	8.83329773059522e-16	8.417936739793849e-16	4.3624317522451813e-16	5.097281050041207e-17	-1.1876779465391916e-16	-1.5186789812724391e-16	-2.2733902865094633e-16	-3.7436016571149845e-16	-2.9539725445163653e-16	-2.1435071261127994e-19	3.55224982421801e-16	5.702002643432418e-16	6.26566230681905e-16	5.56608712257164e-16	4.100756340215411e-16	2.2772064671834515e-16	1.3428035062712225e-16	9.701606753260712e-17	6.8074435848756e-17	-9.677310563467491e-17
38	5.677834798193983e-16	5.177501213492119e-16	5.074506635800413e-16	3.823632949032945e-16	1.553464429662421e-16	6.179702969233571e-17	1.820512369048343e-16	2.497557071089947e-16	2.0068636640216402e-16	5.559850746919502e-18	-1.3442401707050652e-16	-3.9714147115252015e-17	3.862656927724718e-16	8.595044328890268e-16	1.102769825938376e-15	1.0582897164563618e-15	8.498877841232685e-16	6.543067563376615e-16	5.207145913452009e-16	5.128316605695696e-16	6.253272977982752e-16	9.148158564858003e-16	9.67980053088337e-16	1.1246821047745763e-15	1.0632486779234027e-15	1.1012630521744441e-15	1.1544703300869338e-15	1.1997545721476616e-15	1.0933847287295452e-15	1.0631937150540523e-15	1.1170924635710447e-15	1.1907773547662002e-15	1.147323305169937e-15	8.473297307253316e-16	5.991135829674399e-16	5.816875896425316e-16	6.758061087302457e-16	5.972174070201245e-16	3.256735510708837e-16	7.578883838620477e-17	1.9747077665672183e-16	6.643429897458594e-16	9.113911246452345e-16	7.758341327009065e-16	2.0911197338807318e-16	3.559567948173033e-17	4.345836423202382e-18	8.663839861549783e-17	3.818647643653363e-17
39	1.786132782698266e-15	1.1750195493403228e-15	6.413721037528594e-16	4.762384807243091e-16	3.8593578190803753e-16	2.967934850547203e-16	1.1033393199852658e-16	2.4602191815038123e-17	1.0884722744384681e-16	1.311297318850618e-16	-7.74450509292338e-17	-2.6907037362169304e-16	-6.567637338864667e-17	6.597741157158253e-16	1.389838732231374e-15	1.5695205155620115e-15	1.1970256767567041e-15	7.504049500981594e-16	6.674553588048374e-16	8.832893183327322e-16	1.096363951333274e-15	1.223147448102609e-15	1.2846172907175254e-15	1.5418408250987854e-15	1.6211948520959172e-15	1.4208620436023554e-15	9.343649447667198e-16	5.428433867950681e-16	3.8819698991417694e-16	3.6428972305876265e-16	2.677411343811519e-16	7.056499666596963e-17	5.2480984450174376e-17	1.3686055445077028e-16	2.0135334080352706e-16	-2.2592877125185952e-17	-4.2229563809675382e-16	-5.962601141821582e-16	-3.488291048004676e-16	1.4064239693910478e-16	5.857141724422617e-16	8.826689526878116e-16	1.0670257538862618e-15	1.2635315418352326e-15	1.3563175988523886e-15	1.3511502348721154e-15	1.377258694670766e-15	1.5065059725330172e-15	1.654720991977211e-15
40	1.2963544572012553e-15	9.784620613791201e-16	6.387140292354716e-16	5.213211003782833e-16	5.133806052880361e-16	5.847355338956487e-16	6.240086695788674e-16	7.438646486145865e-16	7.975373800870567e-16	9.458780286353971e-16	9.950580754458553e-16	8.592125800715955e-16	6.960341995106416e-16	5.977951857134836e-16	6.76457671467687e-16	9.098478416035874e-16	1.1764591602867373e-15	1.2490478141213774e-15	1.1395317391101111e-15	9.200177202820928e-16	7.905159154803692e-16	8.41127923861287e-16	9.877731491598936e-16	1.1573146222839983e-15	1.1392555361202382e-15	1.043698633748511e-15	8.950520267610277e-16	8.122150281045239e-16	6.498313684211646e-16	5.020010247476802e-16	2.8446538435246674e-16	8.831243468206676e-17	-3.753814850136544e-17	1.1166922079697146e-17	1.8746163180521958e-16	3.726228181038908e-16	3.21875399203134e-16	1.0527576225431379e-16	-8.428002744948824e-17	-9.569468929547956e-17	7.238731228034972e-17	1.495436046981609e-16	1.7429254338271623e-16	1.5569942312209268e-16	2.707272476355437e-16	2.0370122349386526e-16	9.451599494042971e-17	-1.465229773317354e-17	1.4585779656118472e-16
41	6.440374090722667e-16	6.707988984251548e-16	5.648135551559623e-16	4.3777261352884224e-16	4.1184134255694857e-16	4.0571664320682014e-16	4.559109545246573e-16	5.861813281011588e-16	7.683419144107633e-16	8.206919973595513e-16	7.579097439924251e-16	5.813677025283264e-16	4.458239436915615e-16	4.815684998631983e-16	6.632600804539506e-16	8.231760023105115e-16	8.399633539926859e-16	6.813590715418431e-16	4.867869281224643e-16	3.5317000195391033e-16	3.318239576325563e-16	4.536103057920509e-16	6.078107824513917e-16	6.270328431997598e-16	5.224143985888039e-16	3.6592005576553545e-16	2.7465817719429085e-16	2.2150491784290408e-16	1.2789678944094954e-16	4.6475349767215545e-17	8.821367632537106e-18	1.186584274860292e-16	2.1820940091893668e-16	2.9867000077651847e-16	2.150012979703164e-16	9.843894803192358e-17	-4.8670330699009216e-17	-5.753167909803502e-17	2.4296104501303213e-17	1.9547148572332925e-16	3.003733341937155e-16	1.69545560962743e-16	-6.942424542880376e-17	-2.3209334059986904e-16	-2.4061220970407705e-16	-2.781068145129676e-16	-2.589541415184184e-16	-2.32463072131542e-16	-4.0273694451263214e-17
42	4.174729708691663e-16	3.250078576320789e-17	-2.0871460860350858e-16	-1.0427861296680024e-16	3.7665126652819353e-17	-1.0375814790556103e-16	-4.406779395972195e-16	-5.198090400594793e-16	-1.678361783614956e-16	1.311915536299279e-16	8.21129641317313e-17	-3.748191535485347e-16	-4.510196249994421e-16	4.8952900410487076e-17	6.659633571510748e-16	7.167067622587274e-16	1.8726363511674853e-16	-3.915828822961686e-16	-3.882964945594591e-16	-1.314016571795095e-17	2.0274739676222456e-16	7.349794080938357e-17	-2.5324492359213303e-17	1.4705041467804727e-16	3.91005234371941e-16	2.8942429931156823e-16	-7.142825283868719e-17	-2.074330377021327e-16	2.013028619208464e-17	3.2707629577775484e-16	2.748920384936324e-16	-7.656001517628202e-17	-2.1467851187043973e-16	7.612473719449991e-17	4.768228846620681e-16	4.1200301239988023e-16	-6.242664497280639e-17	-5.558558523460712e-16	-5.947801519280425e-16	-4.156767361028802e-16	-3.776378423814167e-16	-5.88643237982739e-16	-7.021127444765184e-16	-6.245453260997766e-16	-2.4655062214002045e-16	-4.6254373031462385e-17	-1.8714978403943712e-17	1.7767431908547777e-17	1.826381947999457e-16
43	3.4600033462929704e-16	5.382857744761721e-17	-4.377661100583601e-16	-7.472362570505391e-16	-7.26257980250936e-16	-6.928828062635605e-16	-6.326444755860518e-16	-3.7055296840708013e-16	1.5834970698118497e-16	4.241974672155241e-16	2.963646776314361e-16	-1.089452824872754e-16	-2.2399191570867893e-16	8.451951916109676e-17	3.6173760973126603e-16	2.1604876000193602e-16	-9.473988153984411e-17	-1.7950156530135184e-16	2.479655116878363e-16	7.972169077203013e-16	1.0291276808033965e-15	9.087769888711889e-16	6.125903103362648e-16	3.3132019231314576e-16	4.1511757639031674e-17	-2.4979809011279847e-16	-3.888618625521018e-16	-3.3864032201756113e-16	-1.8240956149857448e-16	-8.487209409363981e-17	-2.2918220698984494e-16	-4.616488936425857e-16	-6.180576679348681e-16	-4.419741635869394e-16	-1.5136093216621995e-16	-1.873415076488129e-17	-1.513518678026213e-16	-4.185560702717993e-16	-6.0745984951351e-16	-6.740745302566615e-16	-7.799486877737489e-16	-1.0228556852454263e-15	-1.136611121847794e-15	-9.634970564059488e-16	-6.130120332268102e-16	-4.1375487441564194e-16	-4.1275298102888984e-16	-4.449033536629697e-16	-3.233915519225419e-16
44	9.37296507704894e-16	5.999744840667479e-16	2.941551519326772e-16	1.748120129768167e-16	1.7434821609074635e-16	1.1002105323928654e-16	-2.8926058583498664e-18	1.2295521282688306e-16	4.344991633894322e-16	4.778101772143715e-16	2.088509303276819e-16	-2.56025715378268e-16	-2.182830039831635e-16	3.460705087252846e-16	8.781796087389357e-16	8.802266854456619e-16	5.23766912366722e-16	2.6387310686013497e-16	4.90544882362196e-16	8.51538378516097e-16	9.403937158616649e-16	6.865273998917744e-16	5.956348452342319e-16	6.745368368844665e-16	8.48585940472356e-16	6.983745954687968e-16	4.095038933943518e-16	3.5207147693477e-16	6.191349012154152e-16	9.670466972047325e-16	9.908956227296277e-16	6.511752803384582e-16	3.375111454714249e-16	3.0438875924454536e-16	5.234602186372749e-16	5.674368682286138e-16	3.756563946689257e-16	1.22815960682272e-16	8.313856175430276e-17	2.4058173498998868e-17	-2.6941358093344335e-16	-7.199603846716919e-16	-8.138454647311003e-16	-6.803138553064357e-16	-2.343608132573794e-16	-3.296902278176895e-16	-5.629875691710408e-16	-6.793312157316436e-16	-4.447101423509258e-16
45	-3.038465985642269e-17	-2.436384646550371e-16	-3.306973891493189e-16	-2.835647048691979e-16	-2.925102912851192e-16	-4.778204565158926e-16	-6.468148421640704e-16	-5.196088164182032e-16	-1.509868401608732e-16	4.444151688439337e-17	2.1601613543261902e-17	-2.846187718574816e-16	-4.485465300062804e-16	-3.112989924001324e-16	-1.502216065802956e-17	1.5940634189440263e-16	1.6169621895110356e-16	-3.070774956300946e-17	-1.1020072852350024e-16	-7.438516350756997e-17	2.09629542870547e-17	8.778612845089573e-17	1.8014362816341828e-16	1.3473924004350367e-16	1.0365171297751914e-17	-2.4629727280294243e-16	-4.0605780346668424e-16	-3.3725691927038954e-16	-1.6269858188371235e-16	1.372017347149572e-18	-3.46987408105001e-17	-1.7802940009477125e-16	-3.0722884152207253e-16	-1.7872001151069479e-16	1.1683821235101727e-17	6.77267319775221e-17	-1.342371359713052e-16	-4.103390118005272e-16	-4.994429425634615e-16	-5.019455194782319e-16	-6.34568983393352e-16	-1.0464637506366358e-15	-1.310034091158449e-15	-1.250169200261122e-15	-6.765192983166919e-16	-3.6522460492634194e-16	-3.0911681833813776e-16	-4.787638406114047e-16	-4.958335755412101e-16
46	8.427726632253378e-16	4.0205451079986854e-16	-7.495677026575669e-17	-2.635845290803852e-16	-3.324200379022822e-16	-5.1882857025821e-16	-7.407322546747786e-16	-6.069519953288018e-16	-1.3818067730075386e-16	2.0433673164328866e-16	1.379382566452554e-16	-3.819181691491013e-16	-6.525523140448476e-16	-4.08348655610617e-16	1.1887859773261036e-16	4.624198676926118e-16	5.295574615044868e-16	4.718435265391704e-16	5.397552919527053e-16	5.312104440440076e-16	2.725809319729601e-16	-5.797003472291065e-17	-1.2820238519700175e-16	1.490296832970236e-16	3.3836241996027834e-16	1.771648189493713e-16	-1.7541367560094963e-16	-3.1038500860431895e-16	-2.2853958833361854e-16	-8.55662240072803e-17	-2.2891162574591735e-16	-4.864012334179921e-16	-5.73888405697278e-16	-3.3796228990116855e-16	-1.0680525932868162e-16	-1.583196798831831e-16	-4.993103330004586e-16	-8.061177507282731e-16	-8.031398338242328e-16	-6.303336045106754e-16	-5.344771512128521e-16	-6.5989909674172e-16	-7.478583494181647e-16	-6.3946869220050625e-16	-2.609596581273626e-16	-1.7291428422058386e-16	-2.4507949189768426e-16	-3.5178207760128046e-16	-1.0432283710524941e-16
47	2.720617709209316e-16	5.1757185242721306e-17	-1.8769143824572832e-16	-2.6116532266029507e-16	-2.8084538935913464e-16	-3.655046126040194e-16	-5.342252821668194e-16	-6.127768009766543e-16	-3.6866291109673855e-16	-9.661401761522604e-17	-2.6600794953474226e-18	-3.181401677504563e-16	-5.13910146885947e-16	-3.023615469064993e-16	1.8719115708593904e-16	4.530480908513914e-16	2.927083721487148e-16	-4.460214709215321e-17	-6.855590611545409e-17	1.608851288984781e-16	2.6894243234010134e-16	1.1922084581022842e-16	-4.513433669032544e-17	1.8355074278709255e-16	5.348947947463466e-16	5.624497726569244e-16	1.624052214956766e-16	-1.87718862935622e-16	-2.0279696274875978e-16	8.435131499687405e-17	2.1213716636934117e-16	-7.452535282774591e-18	-2.595054476208521e-16	-2.3462414222406883e-16	1.9559378110944497e-17	4.134599485658512e-17	-3.2159080750765315e-16	-8.742683009040238e-16	-1.0450175875416353e-15	-7.96589899425881e-16	-4.0214479309645e-16	-1.8854652896870408e-16	-2.0611458852322672e-16	-2.8712125332410276e-16	-2.255187928674027e-16	-9.122470009849681e-17	-9.521271221032418e-17	-9.037699975307605e-17	1.9483435661930806e-17
48	8.916904058514989e-16	6.789048046874521e-16	8.099756706894017e-16	9.909162140592741e-16	7.614305417091038e-16	2.9541746430836506e-16	-1.607651653949771e-16	-2.611323625754833e-16	-1.8850238750888343e-16	6.071836669439245e-18	2.0353526685656416e-16	4.593021179171285e-16	7.839105255619046e-16	1.1483660624790805e-15	1.3995104064341472e-15	1.494569449518528e-15	1.4280955412682196e-15	1.0923787068819658e-15	6.315904328212066e-16	1.8108562662028633e-16	3.656205341910607e-17	2.7012235616472577e-16	7.118756500723839e-16	1.024271738991441e-15	9.04223574194603e-16	5.943740865398425e-16	3.160877715823652e-16	3.2846321292351914e-16	3.6624701121998737e-16	2.7339437525886066e-16	7.491740220695181e-17	-1.3235300363464164e-16	-2.027031164275364e-16	-4.534101543556715e-16	-8.057361215519002e-16	-1.1301931982164038e-15	-1.1568934566543028e-15	-8.747387372833256e-16	-4.3559886386321586e-16	-1.1266831569804258e-16	2.028713937758378e-16	5.962520405268734e-16	1.041033568514751e-15	1.2089634106753714e-15	1.4226003068653476e-15	1.5817194317672238e-15	2.1595274897738902e-15	2.6769129597675552e-15	2.7944071023367375e-15
49	1.0830848826021352e-15	1.4915616517433434e-15	2.241173807338782e-15	2.6684201253994985e-15	2.3421839851441097e-15	1.8913264765682197e-15	1.6688372319922917e-15	1.5434500050806453e-15	1.4023844224286423e-15	1.2211502881758945e-15	1.6170343515593048e-15	2.5613193294730974e-15	3.3938222498665117e-15	3.53301323678398e-15	3.2273269174120595e-15	2.9820607531528562e-15	2.9133380973125987e-15	2.7384273326218205e-15	2.161281717152796e-15	1.4740764437189906e-15	1.0635666553203259e-15	1.0396874195376723e-15	1.0695583703832681e-15	9.560282765926263e-16	7.737678504331174e-16	7.280170747615449e-16	9.001152941436907e-16	1.1907762116939243e-15	1.3915545606116069e-15	1.381414843637754e-15	1.2560956421194157e-15	1.1381140803532564e-15	1.0728649478227324e-15	8.280347495681671e-16	4.96724196651763e-16	2.8029770861178817e-16	2.527227835084232e-16	3.976783457633303e-16	4.441502503074719e-16	3.346113068828747e-16	3.6577349085422093e-16	5.276332344312529e-16	5.893531502155428e-16	2.4178826120897834e-16	-3.55956266418524e-16	-7.507364975533151e-16	-5.53508950159327e-16	-4.1023365489517665e-16	-8.857534663365471e-16
50	1.4723062155614212e-15	1.0588968609270172e-15	6.247677026734964e-16	4.190407597225426e-16	3.3635676637531045e-16	3.7447057907221235e-16	3.691642977189671e-16	3.160074835780217e-16	2.536449764819473e-16	2.049046452394626e-16	1.6263952093234568e-16	2.928704606876763e-16	6.118903888927065e-16	1.0200309006391372e-15	1.2438122612234165e-15	1.1320376634275756e-15	7.638322427322014e-16	4.516790966497446e-16	4.2671399825463904e-16	6.320722656111604e-16	7.962860033471971e-16	7.377274687488548e-16	5.19684688547046e-16	4.634743245590115e-16	5.884691934811291e-16	7.366138464432085e-16	6.160723162787884e-16	3.2625138846224383e-16	1.8126051745714303e-16	2.2112298428746436e-16	3.429778547734621e-16	2.5323120154647366e-16	5.817334102243034e-17	-9.862444313165402e-17	-4.942250307285026e-17	-2.3742621742024245e-17	-1.504641691929968e-16	-3.5905491799647167e-16	-4.118381587017906e-16	-2.4077174012752927e-16	4.708452956264489e-17	3.2702631411603406e-16	5.834810445578615e-16	8.613608770821756e-16	1.093054135617732e-15	1.086552546390644e-15	9.19927932761352e-16	8.114505640802804e-16	9.099579988887406e-16
51	8.279110453493613e-16	9.414159414320448e-16	1.0641295369880615e-15	1.0345052034949372e-15	7.364595560877195e-16	5.246925432838525e-16	3.300583758711098e-16	-6.590824521465475e-17	-5.070035681054294e-16	-5.89550455113431e-16	-2.768373306555932e-16	3.6452909058660895e-16	9.869703586476363e-16	1.4522688536019368e-15	1.7515570894334852e-15	1.863084036416067e-15	1.5887254089418576e-15	1.0747330192508167e-15	6.581141286081023e-16	5.835102082200143e-16	6.448142991800539e-16	7.71773502814282e-16	6.547919275005301e-16	1.0268462126852247e-15	1.203289383086582e-15	1.1714431926642026e-15	7.835314460463596e-16	5.781099184419192e-16	7.09352249786036e-16	9.502774706584395e-16	9.226061637667177e-16	5.927976227477429e-16	2.7303328210872447e-16	9.888545148611053e-17	-6.667545387196598e-17	-3.212899791426322e-16	-5.976855303143674e-16	-6.56010938599135e-16	-5.402344805057749e-16	-2.843373649512308e-16	4.1267252611937876e-17	5.203394852182394e-16	6.487289224977856e-16	5.219907380939536e-16	-1.6842671771868514e-16	-4.332481572025547e-16	-4.752215017561166e-16	-2.453055562931086e-16	-3.069600582750869e-16
52	5.437099052892791e-16	1.1161682834973358e-15	1.859727976661511e-15	2.3352726668365898e-15	2.129361951456138e-15	1.7433350400663773e-15	1.6279365718491483e-15	1.5541427027062474e-15	1.705718644788862e-15	1.6256574713160662e-15	1.7789447009421622e-15	2.211492763715144e-15	2.9523537213996712e-15	3.3309280862540386e-15	3.4445039129082907e-15	3.3712912059935508e-15	3.1273580402364863e-15	2.8062213728300513e-15	2.4506673787049287e-15	2.2154724268947146e-15	2.002137526286672e-15	1.8699350970198384e-15	1.4108740205831974e-15	1.2587992408534907e-15	9.829470214401881e-16	6.6510454222248e-16	2.3166392658858554e-16	1.4062893027011554e-16	4.699946048179305e-16	1.287962336569357e-15	1.8165808464417165e-15	1.8272245009030735e-15	1.3508730270381849e-15	1.0756887906782326e-15	9.041229597972685e-16	8.241122409474214e-16	5.925622337750186e-16	4.474806575340276e-16	5.159294638648139e-16	7.446702427774441e-16	7.507133695888921e-16	4.234152479521359e-16	-2.949065273995483e-16	-6.485490864203157e-16	-1.242774627337236e-15	-1.2945369546463046e-15	-1.5734016231078603e-15	-1.8705437003603477e-15	-2.3010175670717756e-15
53	2.697322938823954e-16	3.4494276480862573e-16	5.026808940493571e-16	4.1221246157062635e-16	8.625011677693633e-17	-1.7690260878041293e-16	-2.3336560841656406e-16	-1.8820096027194324e-16	-4.596779788479172e-16	-6.995175694852061e-16	-6.948792619440273e-16	-1.42750013047259e-16	4.607366904272883e-16	7.085695285972976e-16	5.428268535443419e-16	3.8508407112072763e-16	4.593070959946937e-16	5.157923681966395e-16	3.1005092071161013e-16	1.487878460319208e-18	-2.222653599955079e-17	2.837756043372042e-16	5.305379247153057e-16	4.3831422370571354e-16	6.634845018386854e-17	-6.748768351349343e-17	9.004238196854736e-17	2.752424888989803e-16	2.336294536071429e-16	3.3729799990145476e-17	-9.822005325860027e-17	-7.633407711434646e-17	-2.969811553587437e-17	-2.2534554979047634e-16	-4.916266918316166e-16	-5.783537806228373e-16	-3.972285302797854e-16	-1.8418599293214705e-16	-5.4218065269824344e-17	-6.294494080690972e-18	2.510740738126572e-16	7.135475806167222e-16	1.175525735508503e-15	1.3363475474240524e-15	1.3893836203963973e-15	1.3632414189446214e-15	1.6717780068123786e-15	1.924727901495339e-15	1.904047240869318e-15
54	-9.5900093657674e-17	-6.343708958672248e-17	2.5568992938367008e-17	8.945721136335444e-18	-1.2232059374985172e-16	-2.0078360193919656e-16	-2.1248407413514429e-16	-2.0045069545816063e-16	-4.4027536052108357e-16	-5.892843243039691e-16	-6.516450118795557e-16	-3.065275067183012e-16	4.901595854939339e-17	2.2150995134816354e-16	1.9892426024679078e-16	2.1153501421545694e-16	3.3948937274613553e-16	3.7808397191778056e-16	2.1924231278925288e-16	-4.606820608173653e-17	-1.7306126513767123e-16	-1.0303448866074724e-16	-5.330893898298085e-17	-1.1074384976483094e-16	-3.0627697284556044e-16	-3.4748857237657996e-16	-2.750195771239982e-16	-2.516197799402605e-16	-2.645696371314251e-16	-3.7926780981132646e-16	-3.967744409889157e-16	-2.8498982748783483e-16	-8.679972857291383e-17	1.1507591432641771e-16	2.397072974734331e-16	2.6524480809639873e-16	1.6534076156423483e-16	1.0820718591851573e-16	1.4504119931876244e-16	3.1841961375653815e-16	4.517775303675876e-16	4.602998737644232e-16	3.6306126445450007e-16	4.558899468663172e-16	7.564496344037214e-16	1.0729303304712117e-15	1.3702357984795956e-15	1.507278614086304e-15	1.5092164583056904e-15
55	9.947836070400794e-16	5.641736400474168e-16	3.466293562660094e-16	3.0695647296542094e-16	3.5266548314627695e-16	3.8154148783615815e-16	3.5617718525582914e-16	1.256963397961538e-16	-1.0745878755086082e-16	-2.0582707563006963e-16	-2.1216996506104061e-16	6.768357852646385e-18	2.6873554921493827e-16	5.943723820965335e-16	8.624261457910401e-16	9.943440995687388e-16	8.430810734191514e-16	5.48880985218677e-16	2.0954464306809182e-16	2.4507842951674073e-17	-3.306022523743809e-17	1.4448003971019595e-16	3.604535481841081e-16	8.227017007658364e-16	1.072993880736074e-15	1.0463802223448624e-15	7.337453520571856e-16	5.412578790894633e-16	5.750727374628121e-16	6.053779805070819e-16	4.301515644232152e-16	9.852934088260019e-17	-9.564519902697945e-17	-1.531425655023479e-16	-1.839684180241043e-16	-2.4455017816037224e-16	-3.04366184758653e-16	-1.6298806552793714e-16	9.69613032123219e-17	4.073895761572719e-16	7.39986227618236e-16	1.036122135514988e-15	1.0135001238441282e-15	6.638861457781297e-16	4.5268231046938585e-17	-9.282022298197278e-17	1.3739143444814643e-16	5.660577006101228e-16	6.516048239455106e-16
56	-1.8729985302208586e-16	-2.557415554619171e-16	-2.601876774408548e-16	-2.1661843546733401e-16	-2.55444067135125e-16	-5.976876955728224e-16	-1.0325505784573952e-15	-1.1195439524311123e-15	-8.855806825637562e-16	-6.600332399534391e-16	-5.834113843755627e-16	-8.41333839906814e-16	-1.0241408128348136e-15	-8.822730566031142e-16	-6.091642120123678e-16	-6.022470487011885e-16	-8.836543163646636e-16	-1.1611074621652754e-15	-1.0144622601709962e-15	-5.106216605847825e-16	-2.634000319607595e-17	8.800345363408387e-18	-7.401021278373476e-17	-3.2379625535052703e-16	-3.3781870636852903e-16	-4.335328572835837e-16	-6.404054568437734e-16	-9.454431132671342e-16	-1.1736605410194078e-15	-1.3184586254794616e-15	-1.4539633378542615e-15	-1.6402363723457287e-15	-1.7474219030304403e-15	-1.6477541422536376e-15	-1.4053663365494213e-15	-1.3143843413053858e-15	-1.2823210259701272e-15	-1.2928615363902395e-15	-1.1274288536888243e-15	-9.892118737939175e-16	-1.0021836503905836e-15	-1.1715320641132688e-15	-9.803037400608272e-16	-5.225589218660145e-16	2.0687928684066e-16	3.832360505467517e-16	3.320755265553692e-16	3.1354458601473957e-16	6.365143221155228e-16
57	7.992704042274744e-17	-3.4267669728366454e-16	-6.134702310350532e-16	-5.462445894918372e-16	-2.7579620977647173e-16	-2.650191678583138e-16	-4.305715004925434e-16	-3.7923586295913936e-16	2.2081472118524184e-17	2.6478447675661635e-16	1.859210955503556e-16	-3.338134772276285e-16	-6.997438568269509e-16	-6.510474563413157e-16	-4.250888695992727e-16	-5.436192222279852e-16	-9.534356859070381e-16	-1.2762602876480553e-15	-1.1482912284606032e-15	-8.535026128444903e-16	-7.314991265438872e-16	-7.754108373587867e-16	-4.649610231557614e-16	-1.694523595773119e-16	9.096930341000355e-17	-1.0994001508623462e-16	-3.770586463335206e-16	-4.277737721776952e-16	-2.66987719980875e-16	-2.861867836678191e-16	-4.793001942362218e-16	-5.426748270231668e-16	-2.702932232447604e-16	1.0807848152610587e-16	1.4559156084359928e-16	-2.431734299596396e-16	-4.857136310809911e-16	-3.72091847175679e-16	-8.108624234278823e-17	-4.9818060858173774e-17	-3.42605947288174e-16	-6.475417078812986e-16	-5.082819118513784e-16	-2.3216995663577733e-16	1.7780746021416756e-16	1.2390471664516588e-16	-1.0496403231928992e-16	-4.1147554857379465e-16	-5.11125712132668e-16
58	-6.909780695589877e-16	-5.514399071859371e-16	-5.12307373088114e-16	-5.805155317012981e-16	-5.078245619791682e-16	-6.140385576771491e-16	-7.162487237863835e-16	-6.817695795689165e-16	-4.670185670475203e-16	-3.06002466032927e-16	-2.1609474182953002e-16	-2.9430131135317534e-16	-5.010958909541901e-16	-6.234950959986235e-16	-7.473971667428943e-16	-9.352652712074534e-16	-1.1036895816043678e-15	-1.1402849237155469e-15	-1.1428967668432793e-15	-1.1393072973615104e-15	-1.1006535917346016e-15	-1.0272257960301061e-15	-8.57167789225233e-16	-9.047645829794386e-16	-9.23465206208286e-16	-9.601235619984849e-16	-9.13824592323243e-16	-1.0285356744884404e-15	-1.2635663375494308e-15	-1.4701326049663164e-15	-1.42960750533746e-15	-1.2037340477595246e-15	-1.0630340511511907e-15	-1.1887748022081782e-15	-1.45418186361689e-15	-1.643782271454638e-15	-1.591188463949917e-15	-1.4071528024702963e-15	-1.2812203362118226e-15	-1.2632724504269618e-15	-1.2807336565421763e-15	-1.309297256362682e-15	-1.2433735789847463e-15	-1.2325773047845709e-15	-1.1856049070218427e-15	-1.1768945560001577e-15	-1.0464959769260436e-15	-1.0123719662557452e-15	-1.0449750849450915e-15
59	-8.132737546707175e-16	-6.919734328358984e-16	-5.897713303584968e-16	-5.186233854809296e-16	-6.019474919497941e-16	-8.310127320575039e-16	-9.560113181418546e-16	-9.103459282334547e-16	-6.251344176243987e-16	-4.45039141178134e-16	-3.6552318429657524e-16	-4.1882264601067167e-16	-5.713759245562648e-16	-6.575943623213476e-16	-7.306070218967429e-16	-7.96812636427999e-16	-8.468695479467438e-16	-8.415281831267352e-16	-9.11301776647707e-16	-9.795186460291951e-16	-9.538579125400612e-16	-7.497576173573247e-16	-5.677349031001041e-16	-5.705098352065142e-16	-6.313991062889293e-16	-6.359465172037521e-16	-5.034607513555285e-16	-4.287032820189293e-16	-5.919535032543964e-16	-8.649890567360259e-16	-9.77457699139638e-16	-8.482941180828119e-16	-6.905025903344003e-16	-7.215571774875095e-16	-9.673863919634081e-16	-1.221412692440421e-15	-1.2732921518037845e-15	-1.1118167110606452e-15	-1.002026417561314e-15	-1.043296639816862e-15	-1.2195376171194373e-15	-1.4049439655707868e-15	-1.522032262858662e-15	-1.5926520730322083e-15	-1.7586662189841812e-15	-1.7640873892710137e-15	-1.73711255655052e-15	-1.6487574502395846e-15	-1.5247708661335392e-15
60	-1.4667735306708554e-16	-1.4501335706027387e-16	-1.7328592603549792e-16	-2.493049398181981e-16	-1.487899048453074e-16	-2.298023386645234e-16	-2.4727463676477555e-16	-1.8782574689103913e-16	1.0194276651210253e-16	2.6904438288031603e-16	2.420933008323115e-16	1.1869446080882931e-16	-6.194871250456419e-17	-1.3289786094896221e-16	-1.9348364201713713e-16	-2.9743554630975993e-16	-3.81418742375091e-16	-3.347027742508997e-16	-2.6256469699943483e-16	-2.0353673460073121e-16	-2.1966180424526887e-16	-2.1763083371625918e-16	-3.293244046545437e-16	-3.799734102677649e-16	-4.0233805197738143e-16	-3.763758883115705e-16	-3.3609782676831704e-16	-5.113504008169017e-16	-7.119978891350282e-16	-7.970674790085298e-16	-6.69383765032664e-16	-4.3659013038615026e-16	-3.3575382009462203e-16	-4.1976659492850523e-16	-5.694167714980836e-16	-6.344475749526172e-16	-5.678578060959762e-16	-4.254586639161335e-16	-3.981589660025773e-16	-4.087925793853662e-16	-4.549592274123432e-16	-4.805398402893526e-16	-5.193243241202947e-16	-3.437749546024631e-16	-3.773878113182307e-16	-2.4967198505053755e-16	-3.2230042604350225e-16	-4.549444399261997e-16	-5.369203004321725e-16
61	-7.022415860974937e-16	-3.7887166766355796e-16	-3.665557694073488e-16	-5.02856884470229e-16	-3.301785029444463e-16	-1.8618934301235174e-16	-4.279203326219142e-17	4.570186748648708e-17	3.3268183266847686e-16	6.437159432666483e-16	8.713038531990673e-16	6.150912531205824e-16	6.62260741962104e-17	-3.6775207813639705e-16	-4.0534889464640855e-16	-2.0510762295062087e-16	-3.4965033490506533e-17	-1.3057976417692051e-16	-3.5258311099517883e-16	-3.6474562481435575e-16	-5.769638946245101e-17	3.960201398377795e-16	4.638956930190937e-16	2.617760230306302e-16	-3.2085268298341007e-17	-1.604229170148715e-16	-7.201781631723326e-17	-7.052729347064085e-17	-2.8249727285566884e-16	-4.516744864763265e-16	-5.412509500388323e-16	-4.735833731079595e-16	-3.615092855577264e-16	-1.8724404637359668e-16	-3.435264505596638e-17	-1.0993457559954585e-17	-6.032874381059868e-17	-1.269141028651915e-16	-1.8845373726635444e-16	-2.9562289340417603e-16	-5.63095685266463e-16	-9.363854413271506e-16	-1.1743977155716125e-15	-9.740333046245178e-16	-8.360445992279871e-16	-6.267901272470559e-16	-7.544864371200542e-16	-1.023718538007201e-15	-1.1842520929197228e-15
62	-4.651502286900397e-16	-1.3070586822129045e-16	-1.794264173046393e-16	-4.282418307669108e-16	-4.1352521737206117e-16	-3.128456417796609e-16	-1.1440678995275796e-16	9.182148002315373e-17	3.6680526280876844e-16	5.263707934508393e-16	6.530007331421517e-16	6.088283751986286e-16	4.0972136968829846e-16	2.204238458587841e-16	1.407036044033334e-16	1.4318330004990811e-16	1.6343501352016778e-16	5.325219122383189e-17	-1.5971983082627625e-16	-2.4965705651945145e-16	-2.200377690724546e-17	4.935846174030232e-16	8.274717819619436e-16	7.496467419146522e-16	3.544491181172477e-16	8.619251829558935e-18	-7.230824555279886e-17	-8.625906518542251e-17	-1.9667716975047434e-16	-3.430395231232995e-16	-4.554410532154949e-16	-4.627087885565732e-16	-4.805579537876567e-16	-4.0868631726314083e-16	-2.688256814172091e-16	-9.756684748198264e-17	-1.5173450943313917e-17	-3.674042027139264e-17	-1.462396718406776e-16	-2.335023446537211e-16	-3.4238409661913593e-16	-5.57482669416391e-16	-7.214920888495426e-16	-6.600251423671199e-16	-6.270971372955444e-16	-5.80339114329888e-16	-6.23788586656996e-16	-6.947806542238974e-16	-7.186000669146233e-16
63	6.957174027490665e-16	6.318243734488677e-16	6.351202925341354e-16	7.741006899007158e-16	8.355849042549193e-16	6.822902081153214e-16	5.355509246955507e-16	6.759571018064207e-16	9.018756440595334e-16	8.577170423375391e-16	5.476723211859122e-16	2.1282278533834685e-16	4.298114464921072e-17	8.221673004579412e-17	1.9077229761976461e-16	1.7237243982247643e-16	3.3936833847754047e-17	-1.672813386729138e-16	-1.9452287552498553e-16	-1.208788734407225e-16	-9.649285935683812e-17	-2.369562789919394e-16	-2.0043592059287512e-16	-1.8598754430691417e-16	-1.2960169193213053e-17	-4.0139487380574363e-17	-2.606993498721113e-16	-4.447416540730232e-16	-2.3456680944162957e-16	1.7030385448454623e-16	4.4081780267549595e-16	4.2637875547824605e-16	2.8262659432152277e-16	4.65977280888743e-16	8.133768536092757e-16	1.0545928324722977e-15	9.243012914915342e-16	7.866544529742881e-16	8.085077968127129e-16	1.0736738586514889e-15	1.2582056107719286e-15	1.156285431632586e-15	1.0270491926555746e-15	9.367752879754093e-16	1.1681417046784585e-15	1.1958951424868845e-15	1.3481981210155595e-15	1.4308446110803077e-15	1.514639703002969e-15
64	8.666000120609808e-16	1.208419727259891e-15	1.5909669636800127e-15	1.826459005320303e-15	1.7669788202031926e-15	1.633851695211488e-15	1.601713948411355e-15	1.5767435502426662e-15	1.6755395894790856e-15	1.7053340994051972e-15	1.7411409257764375e-15	2.0261036025066084e-15	2.4101557028014104e-15	2.695817020610512e-15	2.8264204957047654e-15	2.7227181146978108e-15	2.3598614106269884e-15	1.9807510410452635e-15	1.7745743667052904e-15	1.7831994600911e-15	1.697480876991736e-15	1.4646355255302292e-15	1.0068673309084146e-15	9.65197235925528e-16	1.0895489946666577e-15	1.1978184063774834e-15	1.0270928993909155e-15	8.686560562373834e-16	1.070037349938997e-15	1.4805612397386458e-15	1.6242931126429184e-15	1.3511220912426507e-15	9.5008801656544e-16	9.486172842492016e-16	1.1069808596800165e-15	1.1662088783080234e-15	8.979502505081853e-16	6.685693735491607e-16	6.541205880290902e-16	9.121362058059931e-16	1.1256459025032623e-15	1.1345019903441946e-15	8.635462627015611e-16	7.168066387102653e-16	2.7493959107059884e-16	1.8704005903743128e-19	-3.394753031502373e-16	-6.270935390514891e-16	-9.613362099605556e-16
65	4.1015666982397363e-16	5.455010804013041e-16	7.761059755183602e-16	1.103140997765133e-15	1.2254076446054739e-15	1.1706423056218944e-15	1.0935113731335914e-15	1.1047741550066012e-15	1.2962918389452222e-15	1.4541560025448993e-15	1.500860977893523e-15	1.6290948052318353e-15	1.8392691898418738e-15	2.002409134778677e-15	2.0345819144346897e-15	1.878854494847916e-15	1.5489542683378662e-15	1.2183380446908621e-15	1.0483618211676737e-15	9.940229780674296e-16	9.046647530307706e-16	7.59868068331253e-16	5.615416642654507e-16	4.998335694752409e-16	4.606753754831793e-16	4.041147063668092e-16	3.6303436298681943e-16	5.14900151734815e-16	9.614515145882787e-16	1.3715420966038947e-15	1.4656619730018752e-15	1.2913165074996084e-15	1.0468839675319223e-15	1.0637465871383948e-15	1.1469778332407299e-15	1.1813910562049032e-15	1.0488111245520118e-15	9.341263950127735e-16	9.004219381493349e-16	1.0715170233277376e-15	1.2063135829716177e-15	1.2820177744418772e-15	1.1911646743372546e-15	1.1258755647173767e-15	9.440023265373914e-16	8.221492290484269e-16	5.721448209411705e-16	2.276072575747071e-16	-8.42669933495021e-17
66	5.481176668996947e-16	6.61704917750529e-16	9.291659376334652e-16	1.127284515922932e-15	1.0777777009036036e-15	9.364583051524205e-16	8.10634137044514e-16	6.215030744167692e-16	3.95938089854431e-16	3.265916346840926e-16	4.926856675160373e-16	9.730774120859635e-16	1.4766580454521565e-15	1.829098217318487e-15	1.9265851503814128e-15	1.894594031283913e-15	1.7750954824621692e-15	1.6212428947019058e-15	1.4601318970678403e-15	1.39823271055215e-15	1.3974511307298275e-15	1.5070001307279293e-15	1.4187630271034213e-15	1.5726010990235331e-15	1.6008672241703954e-15	1.6648902278472766e-15	1.6783533358802378e-15	1.7747897037428599e-15	1.760506875123106e-15	1.7107282138033773e-15	1.564592326126102e-15	1.4445359446166796e-15	1.3497140701787167e-15	1.2657439793578946e-15	1.0627614163937126e-15	9.593176115181932e-16	8.972600034425213e-16	9.361983201367349e-16	9.837518970688105e-16	9.955231811448938e-16	1.0659441505269372e-15	1.2355749188783792e-15	1.172757471298523e-15	9.370214165205964e-16	3.9693965377119665e-16	1.9929321098880835e-16	1.7355991878338937e-16	1.7407150429838463e-16	-1.2559693666687739e-16
67	-1.1707602019289187e-16	-2.521897053053435e-16	-8.402659922933827e-17	1.6180089306925845e-16	1.8089945409118142e-16	1.1377448539052902e-16	1.2889118327161144e-16	2.910218556101806e-16	6.679626067803646e-16	9.678466058509247e-16	1.0418494357504752e-15	1.0501504312116056e-15	1.1503434101905084e-15	1.4135934520094529e-15	1.6560195960868016e-15	1.6039111635368459e-15	1.139928259287999e-15	7.472987394560747e-16	4.95254844221122e-16	3.637298967009913e-16	1.0225526087627096e-16	-1.4657525965987054e-16	-2.463481722442699e-16	1.5667151891059634e-16	5.136410549188777e-16	5.687092334716378e-16	2.8948575155061396e-16	1.8733863156129438e-16	5.105978468344418e-16	9.293315218201307e-16	1.0261761325331848e-15	7.1691641927661285e-16	3.563305852762696e-16	2.1269762863998572e-16	2.20772293524221e-16	2.136572445970351e-16	6.199891505499946e-17	1.4828907143793527e-17	5.141819260499132e-17	7.207495540874411e-17	-1.1436151148788818e-16	-5.249199453967086e-16	-1.0268860633857994e-15	-1.1877716646322063e-15	-1.2932207292554037e-15	-1.1747378157515662e-15	-1.2320993605830204e-15	-1.4083960276919197e-15	-1.7565881616392085e-15
68	1.159195893060113e-16	1.3930120513537363e-16	3.3000334110992836e-16	5.977658427542786e-16	7.621663099356935e-16	8.010468588643394e-16	7.557064408646526e-16	7.91311712758009e-16	1.0069479862182922e-15	1.1866690072951521e-15	1.124596150447533e-15	9.846302672334117e-16	9.1524058889246e-16	1.0372426597949267e-15	1.2130368250983545e-15	1.20703756039098e-15	9.874008548880767e-16	9.220148007667064e-16	1.0000418042679125e-15	9.948379369660037e-16	6.360763397515042e-16	7.02106427764897e-17	-2.34410314713872e-16	-1.4421073714324643e-16	1.2286752023519364e-16	1.724338787352428e-16	-5.198655104980348e-17	-1.9733876592114972e-16	7.504545435554061e-17	4.891390306287627e-16	7.020885266384747e-16	5.349255740628823e-16	2.513399394005576e-16	2.0682624671888118e-16	3.527900983032419e-16	4.869580126952378e-16	4.183629483294357e-16	3.287316000264441e-16	3.046257399708383e-16	3.127562544052485e-16	1.6063264693565724e-16	-2.2265360257092956e-16	-5.544901064657992e-16	-6.457054962785435e-16	-6.459920502249265e-16	-8.100398681640324e-16	-1.1015157833870924e-15	-1.3605505533147542e-15	-1.5312485282040407e-15
69	8.447286312341266e-16	5.655830217128524e-16	4.402858876590923e-16	6.047666235845098e-16	6.485290522983042e-16	4.405373400398187e-16	-3.930514342504009e-18	-2.5906604392104537e-16	-2.4652047469287764e-16	-8.781253806699257e-17	-1.039249904179785e-17	5.713556326995788e-17	2.9097649243716204e-16	6.291248873207001e-16	8.846577880486141e-16	9.182930173234169e-16	8.041321574403154e-16	6.177306205017525e-16	4.771951945461687e-16	3.4411855005599086e-16	2.7463816511908723e-16	2.661258929530531e-16	3.2326638780552236e-16	4.578995560438611e-16	5.288516177110343e-16	5.329404662805378e-16	4.3690822832544325e-16	3.467084801525644e-16	2.774894898470565e-16	1.7411335764860714e-16	4.1687716877807165e-17	-1.374095319946236e-16	-1.7929366662441006e-16	-1.7638401222626266e-16	-1.8595474457445182e-16	-3.3719098843053676e-16	-4.445303653629145e-16	-3.647620168748648e-16	-8.499457735368912e-17	1.3509273393519042e-16	2.498916981951578e-16	3.9438086400202376e-16	7.221943121644048e-16	1.0363613719115647e-15	1.2954660018012937e-15	1.2781301843895085e-15	1.42545637458903e-15	1.6628023500569953e-15	1.746513451585563e-15
70	1.3388930297650892e-15	1.4523518060884564e-15	1.912024700742756e-15	2.4660516413367875e-15	2.6251783259762218e-15	2.4500369670778833e-15	2.145772983522277e-15	1.8312801256778643e-15	1.7690647184854201e-15	1.7521909872615504e-15	1.830883926212309e-15	2.2153115841658985e-15	2.7713122645386276e-15	3.2859530145745637e-15	3.461985074126634e-15	3.1471000928107514e-15	2.4592680684011274e-15	1.9303274866431172e-15	1.7991470124698937e-15	1.8939737954295075e-15	1.7544590499821249e-15	1.4868007353639689e-15	1.303077385042672e-15	1.7421743511268733e-15	2.259277591894905e-15	2.3136950567260227e-15	1.7548359115723608e-15	1.1995328114478279e-15	1.1457189647554462e-15	1.4574148094256514e-15	1.6917248242709678e-15	1.6037197099641175e-15	1.3685945890026721e-15	1.1097811688199825e-15	7.847561396949367e-16	4.728307323665882e-16	2.1974359494649513e-16	3.470066753053521e-16	6.831535432123709e-16	9.612145867423098e-16	9.595518998761483e-16	6.392633189703951e-16	1.3020562276710384e-16	-2.4119333903122257e-16	-6.977144046195831e-16	-9.417547906050596e-16	-1.1720215084183715e-15	-1.3767427022267838e-15	-1.7039500922281875e-15
71	6.412737309338907e-16	5.339300405823441e-16	4.2946896276832817e-16	3.0600548951417482e-16	1.470612087200928e-16	3.436778453722851e-17	-6.129942751624081e-17	-7.564452023276196e-17	-2.408713746639761e-16	-3.3411914084417973e-16	-4.0034389693514014e-16	-1.3796354844365415e-16	1.9908228720600745e-16	3.660407836056261e-16	2.9199086828543274e-16	1.8185094574682918e-16	2.40827228397424e-16	3.239592279543088e-16	3.877959810201395e-16	3.626386343820647e-16	3.7988577358431063e-16	4.439237594940726e-16	4.919135969753491e-16	4.657768402174462e-16	3.7703701335132144e-16	3.7173462645335516e-16	3.931338237920682e-16	4.1318627201316435e-16	4.519103722501458e-16	4.522928390218906e-16	4.5099380039175115e-16	4.2323505482208904e-16	5.038590077639932e-16	6.581355656190234e-16	8.370158367353722e-16	8.710264539587592e-16	6.995776723743722e-16	5.838311802260371e-16	6.763190533454054e-16	9.478370732245054e-16	1.1344115644429492e-15	1.1816661956942327e-15	1.1616792096269502e-15	1.3492611314806296e-15	1.730469667985309e-15	1.92115525708744e-15	2.0551430442207367e-15	2.0963805172348262e-15	2.1129513761324843e-15
72	-1.9843061315778589e-16	-2.3180484759118636e-16	-4.574028402681927e-16	-5.4700836805670455e-16	-3.857050471715458e-16	-2.6379315145152987e-16	-2.821729887311002e-16	-2.6258179263285975e-16	5.9248112945784825e-18	2.059169711136605e-16	2.526706249904678e-16	-1.203869400140358e-16	-4.901906735014892e-16	-5.692181264639409e-16	-3.8795468643459574e-16	-2.6802387036744146e-16	-3.1878342162328183e-16	-4.351125458530056e-16	-2.8815871274303815e-16	5.873478180809159e-17	3.5522473867823083e-16	3.795459386929675e-16	2.6741197083595435e-16	1.0448826345629935e-16	7.533566836624098e-17	-5.926834777122874e-18	-1.267445927893764e-16	-2.012018690062274e-16	-2.060570726654789e-16	-1.5964460205635873e-16	-2.972797465681815e-16	-6.112221393324314e-16	-8.530200677918712e-16	-6.549721125717971e-16	-2.3849235952789073e-16	-3.798156129249814e-17	-1.8889579811400808e-16	-4.749474686909273e-16	-4.931074154411283e-16	-3.4070385749038644e-16	-3.7575732136365327e-16	-7.230613586122278e-16	-9.429412755957125e-16	-8.4398300795947875e-16	-4.878359482086235e-16	-3.8089471780266093e-16	-5.456698355115544e-16	-7.492810812690755e-16	-7.321750432360248e-16
73	-7.960080988349467e-16	-6.402711496704634e-16	-5.848697878017299e-16	-6.605051277779273e-16	-6.056685702235054e-16	-5.346926556468408e-16	-4.4340531619338646e-16	-4.491062832519652e-16	-3.8282445511588107e-16	-2.422181205548107e-16	2.5026161896703056e-17	7.197144937602366e-17	-1.9355248606896173e-16	-4.684275775730185e-16	-5.478112029595162e-16	-4.288568099611592e-16	-3.475992721671121e-16	-5.130232996989142e-16	-9.237959289953613e-16	-1.291313830606862e-15	-1.3341857239013598e-15	-1.0060598147411626e-15	-6.574248540182136e-16	-6.490506350825383e-16	-9.269799696092408e-16	-1.2012680719843284e-15	-1.1418601940410443e-15	-9.235109863664888e-16	-8.2595567016111e-16	-8.898049700756753e-16	-9.143614565899567e-16	-7.737905036763189e-16	-6.371361181119498e-16	-6.505298638297803e-16	-7.850080053773817e-16	-8.414182758327789e-16	-7.472169506212794e-16	-5.651090982551132e-16	-5.26529130339718e-16	-6.800502935521558e-16	-9.862834707477817e-16	-1.3123865136630455e-15	-1.4486797081846336e-15	-1.3352715385321196e-15	-1.123909205734256e-15	-9.04960928255364e-16	-9.098440165296227e-16	-1.1551646861679517e-15	-1.4743794918410316e-15
74	-7.458971543765029e-16	-4.04534759912615e-16	-1.5783204748701475e-16	-3.412270671069959e-16	-4.893238867410223e-16	-6.85272601828557e-16	-6.073742868658075e-16	-3.3212241530455594e-16	3.528630693220479e-18	2.643095491699351e-16	4.450417344376429e-16	3.864901087523497e-16	-6.928541411243178e-17	-5.542186299999094e-16	-7.588328197682841e-16	-6.353162123860422e-16	-3.7469413468110527e-16	-3.6106865757294993e-16	-6.404359851648678e-16	-8.561621908072669e-16	-6.848283236308394e-16	-2.080799921278916e-16	7.309470850619054e-17	-8.808276706448798e-17	-5.016619039785675e-16	-7.737801418003383e-16	-6.452404648369358e-16	-5.367824096403785e-16	-6.114041767597282e-16	-8.140922270433007e-16	-9.303214153073752e-16	-8.291650169216814e-16	-6.616736099461453e-16	-6.252886043393324e-16	-6.357072277191137e-16	-6.02858098813373e-16	-4.77165982180154e-16	-3.8302318138666737e-16	-4.062558236905869e-16	-4.0558632464163935e-16	-3.0056773609417456e-16	-2.274938740593105e-16	-2.355421506679534e-16	-1.7205439733172098e-16	-1.2242169388384084e-16	6.479735345302401e-17	2.0620125180335154e-16	8.699430028681715e-17	-6.084508783172724e-17
75	-1.5030998461283627e-15	-1.1006592429707677e-15	-7.419013355144609e-16	-8.739493847404035e-16	-1.0386013342687675e-15	-1.2973887946247385e-15	-1.276734186025918e-15	-1.0694150867896905e-15	-8.384223612788435e-16	-6.914841732038393e-16	-5.044864936537885e-16	-5.960260839646248e-16	-9.305937284303568e-16	-1.2507007839181712e-15	-1.3704856961187753e-15	-1.310432594895258e-15	-1.193270444437522e-15	-1.2108516390538259e-15	-1.3196842157769706e-15	-1.3091894962299937e-15	-1.0831534213366087e-15	-8.209596055575463e-16	-6.916662066028287e-16	-6.5077179329451e-16	-6.254158406409347e-16	-6.558804513792946e-16	-7.244968162581483e-16	-9.950328784799526e-16	-1.3878851552707379e-15	-1.668554116571111e-15	-1.7860279277652595e-15	-1.7004280271757508e-15	-1.4073679058066298e-15	-1.1824034294683742e-15	-1.0336814286689268e-15	-1.171146263997134e-15	-1.2431348186525957e-15	-1.2549328593784645e-15	-1.1241020266278544e-15	-1.0723523166545138e-15	-1.1009148019974746e-15	-1.1084232256080694e-15	-8.57323233632036e-16	-3.256647823091775e-16	8.865378305098808e-17	3.141136734764139e-16	2.1198060443025464e-16	9.232323699467869e-17	2.1129834402127744e-16
76	-8.064452540259735e-17	2.831617880025532e-16	2.432593693218311e-16	2.404528307035489e-16	-4.781696517329453e-16	-4.982862973210701e-16	-1.7189249482128722e-16	3.4280891572915128e-16	7.346434166026672e-16	5.037870691779112e-16	6.917104126931562e-16	3.99743680061812e-16	1.446651965694681e-16	-1.7450549544271177e-16	-1.9987953369195556e-16	-9.744773384958485e-19	3.1901447146870485e-16	3.20699996072334e-16	1.4174121971202333e-16	1.7809785411311644e-16	5.915789312035896e-16	1.0977901357068044e-15	1.1327880755498179e-15	6.823478620442894e-16	8.317570025346582e-17	-1.8090310142665564e-16	-3.4355412179057485e-16	-3.6814750047006395e-16	-7.195488698134317e-16	-9.402608404884756e-16	-9.990080749508078e-16	-9.491524551197051e-16	-9.399033712482155e-16	-9.625802000550054e-16	-7.629597050982977e-16	-7.105652137220664e-16	-5.436189867179586e-16	-5.595056853480379e-16	-5.885210816943444e-16	-7.773348102732658e-16	-1.0208298424909006e-15	-1.296191337474239e-15	-1.2795396541310803e-15	-9.621830016076153e-16	-5.882973546705074e-16	-2.5782698701969833e-16	4.555880368909868e-17	4.096915555227446e-16	7.633360496339221e-16
77	-5.503407253125933e-16	-3.5335281650227106e-16	-3.228784519075885e-16	-4.549662868547922e-16	-4.441383680292909e-16	-3.896416469418593e-16	-2.4564912654912897e-16	-1.5797379883639256e-16	-8.837195094120921e-17	-2.0546774026923406e-17	4.6045363247381256e-17	8.716610307781647e-17	-8.73552969695785e-17	-2.8766457548256435e-16	-4.3215443105777227e-16	-4.485658618475889e-16	-4.0563516663876786e-16	-3.872968537752626e-16	-5.547593242225505e-16	-7.274317205015916e-16	-7.165093890493985e-16	-4.825397535730083e-16	-3.4908732388887384e-16	-4.544154618863111e-16	-6.623116547955194e-16	-7.091863168521879e-16	-5.160884793490959e-16	-4.4299643371006865e-16	-5.716930783923714e-16	-8.049150082464298e-16	-7.98483074173684e-16	-4.947519690968141e-16	-2.0197733378062668e-16	-2.434933794781139e-16	-5.256492589030041e-16	-6.822392490590409e-16	-5.284495237078759e-16	-2.0761780567709577e-16	-1.243662205947897e-16	-2.778023439306614e-16	-4.3879774033231935e-16	-4.559580660441933e-16	-4.056430497753001e-16	-3.9583785737878593e-16	-5.723786332442788e-16	-5.433839132642048e-16	-4.312116264845579e-16	-4.366374284375448e-16	-6.30676028768542e-16
78	-8.328801833973569e-16	-7.090071276197443e-16	-6.549541619356037e-16	-8.762830885001344e-16	-8.278649962674742e-16	-9.795164963862935e-16	-1.2233149198392718e-15	-1.266994635328715e-15	-1.1264268889083496e-15	-8.736539492588661e-16	-7.796575119853628e-16	-1.016434089379699e-15	-1.5397227393438904e-15	-1.631796433467042e-15	-1.397018798487311e-15	-1.2958544025067617e-15	-1.5806146308012261e-15	-2.094437950988551e-15	-2.2517208580049034e-15	-1.9748416574834166e-15	-1.5360001520869916e-15	-1.5001381453638586e-15	-1.3468367090392844e-15	-1.4565640664647563e-15	-1.1770377963625088e-15	-1.081296555513617e-15	-1.2208199732527672e-15	-1.65127139030611e-15	-2.0060744184558622e-15	-2.265432498568891e-15	-2.3198892681050504e-15	-2.154719959566619e-15	-1.724025162044578e-15	-1.3181238261841683e-15	-1.134473473440539e-15	-1.3041067860382453e-15	-1.4817577500073741e-15	-1.4469598794822412e-15	-1.2697539982159045e-15	-1.1733094012251377e-15	-1.1707635142301854e-15	-1.0990938765505627e-15	-5.460082325205327e-16	-1.7398527132580157e-17	6.793799469417184e-16	8.306840086672064e-16	1.0307864758202806e-15	1.3288611925479575e-15	1.7751352385874786e-15
79	3.7904638334453923e-16	2.5086686964205056e-16	2.4769517655643025e-16	1.3838463829651113e-16	2.21329052661419e-16	4.56772365026782e-17	-1.6674741279982842e-16	-2.4761996521677235e-16	-1.1337451924854656e-16	2.3484084306497565e-17	3.799448435494887e-17	-1.455189343042352e-16	-4.849437394303658e-16	-7.17117416677316e-16	-8.992084211562e-16	-1.155892727244308e-15	-1.5075448043561703e-15	-1.6888885310867375e-15	-1.4902548634105583e-15	-9.572821143717291e-16	-4.57025177916937e-16	-2.6793036925405686e-16	-9.120518365545456e-17	2.4307948353123817e-17	2.8575318614340046e-16	2.9141112914840935e-16	6.132482973606946e-17	-1.8518691698387513e-16	-5.538767795090311e-18	3.286781627177961e-16	5.36736148375099e-16	5.077747739796121e-16	5.357465317272401e-16	6.658265703654513e-16	6.922404870744881e-16	3.45916075001227e-16	-1.1734890898273418e-16	-3.4423435726735065e-16	-3.9896447283635802e-16	-5.248517131966634e-16	-8.097145219463492e-16	-9.487097108067791e-16	-6.945035361066928e-16	-3.039390585881205e-16	-1.6428414976414326e-16	-2.9207281592723856e-16	-4.425436446855491e-16	-2.5764207696331436e-16	7.218164257690094e-17
80	7.757734769023079e-17	2.380781632845802e-16	1.8834264482376084e-16	-1.5663119131878288e-16	-4.55269797752234e-16	-5.184241729538377e-16	-2.656345409357657e-16	4.469112865037451e-17	2.941538367858582e-16	3.8627254254911793e-16	3.449575162689399e-16	3.076438124213294e-16	2.641568959480751e-16	2.417346455706412e-16	2.258423268364957e-16	2.424426530947847e-16	3.260262831736561e-16	3.8634977489015974e-16	3.436129329896196e-16	3.263324083574204e-16	4.725535808446302e-16	8.397603558290619e-16	8.885710845932075e-16	7.060437284785219e-16	2.593558675357352e-16	9.726654123452045e-17	3.077891746365254e-16	5.1678874174742935e-16	4.175660211330303e-16	2.4839862308083543e-16	2.0939072136392942e-16	4.222941926592959e-16	5.498158497493095e-16	4.948225927379596e-16	3.5336539750406545e-16	3.6230732805646086e-16	4.198519238171503e-16	3.807623023679246e-16	1.5854986604888219e-16	-7.213502558649765e-17	-2.0038469119193208e-16	-2.9470009913839904e-16	-4.508106179259843e-16	-3.840740020917725e-16	-5.140736105104075e-16	-4.720844854731932e-16	-5.295026228607938e-16	-4.920265622956201e-16	-3.3066590154123197e-16
81	3.840606610960148e-16	6.874410027932617e-17	-2.124189312691646e-16	-3.3415112904623133e-16	-4.2284239466172347e-16	-4.945653485145158e-16	-4.683683754745473e-16	-3.5939703266923214e-16	-2.0529013552577087e-16	-3.036967116006416e-16	-3.957575002019923e-16	-4.0312262633202684e-16	-6.615303164822088e-17	3.093777238543652e-16	4.802545255768911e-16	3.5511034915049e-16	1.4101142483551376e-16	-8.735143402575041e-17	-1.6277224763732096e-16	-1.1292348697865118e-16	4.007648616838765e-17	2.627030392233583e-16	3.492971461686338e-16	3.8063926829141247e-16	3.470573431530935e-16	2.794646324976474e-16	1.8448710058891072e-16	1.050921414583892e-16	-2.936936940070685e-17	-5.183784729188824e-18	5.1951580956112807e-17	7.620534635130269e-17	-1.7831289325933046e-17	-1.6292777778451666e-16	-2.90039439072065e-16	-4.3081796418395065e-16	-6.910472932370577e-16	-9.475319799581934e-16	-1.0383545189588959e-15	-8.711289675903414e-16	-5.344333415056547e-16	-1.9348059090695714e-16	1.3256714103680342e-17	9.284266984842529e-17	1.449138130389899e-16	2.877458824326736e-16	3.586628556473823e-16	3.816768431235119e-16	4.2742091238471773e-16
82	4.934506483508597e-16	4.853941567749693e-16	6.719603248235754e-16	7.395459774780219e-16	4.2705511751934925e-16	8.053365128857029e-17	-1.5843884735725113e-16	-3.3968201463852215e-16	-5.993673068965568e-16	-7.772837037447096e-16	-7.693484760814134e-16	-2.5270764319960874e-16	5.43601643293971e-16	1.2804148615894555e-15	1.5918347570549444e-15	1.4519362833728347e-15	1.0255902641729167e-15	5.665698493183957e-16	2.7439441938049225e-16	1.944589816401663e-16	2.798415634629557e-16	5.449445456534425e-16	7.176659426149564e-16	8.664773898416299e-16	5.734587566379286e-16	1.7778894285345615e-16	-9.698952754714981e-17	1.1409331289739289e-17	2.913235773181809e-16	3.030342770656122e-16	5.900406870387939e-17	-1.9959786835827304e-16	-2.3933536810135494e-16	-3.1135609746647554e-16	-5.657105833587967e-16	-8.882169274466093e-16	-9.750096180134683e-16	-7.246768706285958e-16	-4.1354773136780937e-16	-1.9461932663557777e-16	6.044661290723175e-17	5.719832096798657e-16	1.0133481148316714e-15	1.2150465483407852e-15	9.756794544387316e-16	7.986314396460357e-16	8.644696415158038e-16	1.2036996749229861e-15	1.4265842227675363e-15
83	1.511376083352802e-16	3.188985724544301e-16	5.372569628624109e-16	4.738816303204027e-16	1.4483045899517621e-16	-2.089265822353025e-17	4.533410568242167e-17	9.956709072037125e-17	-1.875467482612402e-16	-3.877463417043676e-16	-2.8918045715766584e-16	2.5209242437629894e-16	7.464052116998964e-16	8.323056186552787e-16	6.568239733901919e-16	6.647383669732615e-16	9.485774385471586e-16	1.0765106838093936e-15	7.794396554962432e-16	3.1898022296386137e-16	2.05195402812856e-16	5.395107655396321e-16	7.253853530049115e-16	6.500081456291722e-16	2.2764351125531776e-16	1.0729031513703618e-16	3.0778037011643225e-16	5.115150066376959e-16	3.682178520960908e-16	4.389447526069292e-17	-5.714370571093459e-17	2.1162775975128028e-16	5.783196835297023e-16	5.44368819951477e-16	2.7253971432536013e-16	1.22350417018614e-16	2.4592555139426486e-16	4.599680143094571e-16	5.080587484657006e-16	4.4080507177935713e-16	5.628206974166786e-16	9.640279412356618e-16	1.2937884400004324e-15	1.3990191382967017e-15	1.3271971208016997e-15	1.4463761435597849e-15	1.8635171727389697e-15	2.2376516065513428e-15	2.2556731880473165e-15
84	3.766646763082216e-16	2.1618907844532743e-16	2.750492459046699e-16	4.835320823105015e-16	5.163287074226263e-16	3.0609340956269347e-16	-1.2077912501997748e-16	-3.8185262232888306e-16	-5.756412958265708e-16	-4.4367009234013083e-16	-3.1218027785130025e-16	3.837631498154525e-17	4.731163304135286e-16	9.46250867254152e-16	1.2043812478597494e-15	1.1679361304691686e-15	9.306879345756105e-16	6.502020791369484e-16	5.368976453637953e-16	4.609758399925208e-16	3.1082577463103155e-16	1.0135178435326308e-16	9.143294716546042e-17	2.4207534061075404e-16	3.183455536481701e-16	2.410859718433199e-16	-3.8260251598099514e-17	-2.378581334153475e-16	-2.2665999785069435e-16	-2.97333657443609e-16	-4.260601118702029e-16	-5.359093711907853e-16	-4.2585694895096585e-16	-1.9210338591394655e-16	-9.815184819203194e-17	-2.2205463525442404e-16	-3.7041863813069874e-16	-2.8408062557767674e-16	1.47343485390447e-17	3.616043151009198e-16	6.093667805254261e-16	8.058131102729419e-16	1.0166039664352542e-15	1.1730427666041444e-15	1.4374105320185678e-15	1.4622916820218115e-15	1.673945707391542e-15	1.9390416421361578e-15	2.1112470621836245e-15
85	8.438937842537673e-16	8.164236076518769e-16	7.697218125038294e-16	7.226375010167005e-16	5.700021168002417e-16	5.738680991973699e-16	5.4731339992386535e-16	4.332792310889302e-16	1.7306119084914768e-16	4.4615560421834916e-17	1.3493556661161316e-16	3.651696934211116e-16	5.95705657116651e-16	6.553132569445576e-16	7.164948351046207e-16	8.692174839459094e-16	1.068884830217881e-15	1.0480367683737178e-15	8.74057484069637e-16	6.609577426546208e-16	5.894494851107459e-16	6.591625884154681e-16	6.80238367457353e-16	7.367744319798447e-16	7.026671454934258e-16	6.942877100490344e-16	6.436905711684352e-16	6.603763767764884e-16	6.043431130840758e-16	5.67797557160693e-16	5.154082347968628e-16	4.541327435481777e-16	4.928499971385001e-16	5.429033942926113e-16	5.908557112823985e-16	5.282094192518206e-16	4.1955680360002856e-16	3.500945373368954e-16	4.691456447673032e-16	6.838995864687609e-16	9.252352121914237e-16	1.1323331042123242e-15	1.2813791759515679e-15	1.433640422198086e-15	1.6522352419200863e-15	1.7744639208998267e-15	1.9780136774077093e-15	2.1511489402069423e-15	2.2456694461616385e-15
86	2.457192095217874e-16	2.106710127822415e-16	1.209561095058372e-16	-7.713446697088722e-17	-2.2605611542083474e-16	-3.243871385787288e-16	-3.673539934565823e-16	-3.484443440822681e-16	-4.080113076420927e-16	-2.8015002608206603e-16	-3.0805370319217734e-16	-3.643484890722152e-17	1.502040181124696e-16	2.1150113727790344e-16	1.2613008234086245e-16	6.49933970303885e-17	1.1092650312391821e-16	1.886552474413228e-16	2.2902769434904817e-16	2.1921850346034271e-16	2.5481566954616276e-16	3.9393328301885327e-16	4.79194211699311e-16	5.146449005856909e-16	3.969145671367599e-16	3.093579119948824e-16	3.2385741043235777e-16	3.7501630549544188e-16	4.306921689390401e-16	3.5031007293611796e-16	2.360183619270646e-16	2.0093781421979489e-16	3.2808660877699516e-16	5.406233319069267e-16	6.64282647312954e-16	6.917841548521129e-16	5.397072820753419e-16	4.098744458559224e-16	3.5132930137930846e-16	4.484860175562138e-16	5.540798054519317e-16	6.082488221518575e-16	4.930343120411114e-16	5.645968581902343e-16	6.84471906398959e-16	8.770631861641799e-16	1.0058366601885563e-15	1.0894882053773272e-15	1.1330716425257859e-15
87	1.325298061600258e-16	3.016400238857833e-16	3.3799102377606116e-16	1.5864920361886824e-16	-1.7623774542253805e-16	-2.7027962840335745e-16	-1.0825910515555145e-16	2.910954244072792e-17	-1.3506202958670953e-16	-3.382006326514165e-16	-3.5074808288121193e-16	1.2956804051368703e-16	6.323821033605481e-16	7.478000787375914e-16	5.403744030321415e-16	4.813562806131048e-16	7.809052002046128e-16	1.0444511322460142e-15	9.171395562875421e-16	5.528923774084269e-16	4.0148604195346194e-16	6.657798116566701e-16	7.916762515896998e-16	7.793120640938408e-16	5.470295790075469e-16	5.336765907303532e-16	6.18637327547637e-16	5.66487743212029e-16	3.742628179932255e-16	2.742795289536116e-16	3.921980309638679e-16	5.879295435568443e-16	6.7849780832505205e-16	7.724002561408343e-16	9.72753866453966e-16	1.1572244509726029e-15	1.036121282105964e-15	7.14838327394678e-16	5.062817910178575e-16	6.702630119234899e-16	9.706907276224467e-16	1.0853295842014693e-15	8.85957735230507e-16	8.978417328205358e-16	1.0204399075792467e-15	1.3868930811431856e-15	1.5446817134390067e-15	1.4969006872341833e-15	1.3855786263227276e-15
88	-2.1039838989604603e-16	3.0256968647155003e-17	-3.947984744644894e-17	-3.1871017934222724e-16	-4.258483656503851e-16	-3.7329428529025256e-16	-1.6483138591000963e-16	-3.9588775175907956e-17	4.6740067064048306e-17	4.505853275373594e-17	8.441823610125111e-17	-6.885684185435227e-17	-3.602335705001234e-16	-5.262155030206544e-16	-3.7356010620554722e-16	-2.2457769053317277e-17	1.5155567650284763e-16	-7.022541141396772e-17	-4.778749110758061e-16	-6.692362508330847e-16	-5.284465753854934e-16	-2.0959124715198656e-16	-1.165236769564296e-16	-1.6963318547828043e-16	-2.2627707383901535e-16	-2.1820419789295283e-16	-1.8163472109611414e-16	-2.024254490881232e-16	-2.5256835739674987e-16	-1.7457428106452486e-16	-1.413440955569164e-16	-1.9140343761499056e-16	-3.2177889892724267e-16	-2.066546857657056e-16	1.6811617079084834e-17	1.4296961475704916e-16	-1.3707523809241763e-17	-2.070299475180152e-16	-3.0303594525296272e-16	-3.2463237695262784e-16	-5.173756561013695e-16	-8.74403800838678e-16	-1.1068186938303934e-15	-1.0005483869760776e-15	-9.84571193181301e-16	-1.0724313931334442e-15	-1.331833594856555e-15	-1.3936747581421177e-15	-1.1435435205322671e-15
89	3.8218531967743547e-16	5.062034682905414e-16	2.8450474574846656e-16	-8.101055442695965e-17	-2.0644284509417376e-16	-8.186266391540032e-17	2.764923725812948e-16	5.68456787479648e-16	7.39138095971671e-16	7.342246201689011e-16	7.011933405038592e-16	6.097414601947174e-16	4.137604648171143e-16	3.012717043367361e-16	3.720538080125033e-16	5.558714849968637e-16	5.833003793261701e-16	3.3229770303292673e-16	-4.069655524139731e-17	-2.536102665230126e-16	-2.567802847272136e-16	-1.2352448096403308e-16	-8.275869893413959e-17	1.9523066473643666e-17	1.6979338762318739e-16	2.30293093810934e-16	1.176517803158413e-16	-1.4050668145739658e-16	-3.5115871045259105e-16	-3.864795684221583e-16	-4.2683326003365925e-16	-4.965988630463652e-16	-5.375318028645089e-16	-3.1729311336586394e-16	-8.824691901554342e-17	-7.753507570610949e-17	-4.2965184769388974e-16	-6.83681563017641e-16	-6.325440072550951e-16	-3.5513156041190523e-16	-2.610427521591829e-16	-5.395915104100321e-16	-9.14773007438924e-16	-9.898138383339497e-16	-9.484285114053466e-16	-8.597504116380476e-16	-9.722637793335623e-16	-1.1111200583321098e-15	-1.0659917113303036e-15
90	6.7034641573830905e-18	1.975244939037862e-17	-1.0806597122185854e-16	-1.6814351693815055e-16	-5.362697531744879e-17	-1.9124018678071663e-17	-1.935437992847201e-18	1.2715981919122614e-16	4.161529200122872e-16	4.403875389713509e-16	2.597947494442022e-16	-9.973191399646487e-17	-2.5274013926198233e-16	-7.793058756055715e-17	2.1364165280344092e-16	2.8769867415869263e-16	8.650785522328274e-17	-2.4693598753987604e-16	-3.8090578961941483e-16	-2.4112713416727755e-16	4.4450127874018987e-17	3.1962124574494505e-16	4.546837909505454e-16	3.3123697663737063e-16	9.760413687460491e-17	-2.1457041888769545e-16	-3.8311516293700496e-16	-4.282621985585347e-16	-3.7025786379816653e-16	-2.6176334968341846e-16	-2.8292784553413795e-16	-3.790823809188864e-16	-5.252238272690991e-16	-4.605268752815039e-16	-3.0211015207056105e-16	-1.6909249102469888e-16	-1.7000207096457578e-16	-2.0277078608174124e-16	-2.1164548276599655e-16	-1.7857666686008774e-16	-2.7655535144265734e-16	-6.110128974922064e-16	-8.969482995648977e-16	-9.337364356683588e-16	-7.377595230328024e-16	-5.103460879015801e-16	-4.2135131893840887e-16	-5.205854292399481e-16	-6.091057930374506e-16
91	-1.6561595932500797e-16	1.6142776276889487e-17	6.046703147730068e-17	2.704897383752673e-18	3.349292887468872e-17	1.1974098090413155e-16	2.361582402601215e-16	3.4037072877577535e-16	3.812561542257845e-16	3.593820658739446e-16	4.573127922382963e-16	4.3495554638612267e-16	4.240004168653918e-16	3.8663130979898295e-16	3.799644991871135e-16	3.834971705685126e-16	3.4888526347845633e-16	1.9673738598764315e-16	2.6584915869462964e-17	-8.361968652085209e-17	-3.7708451301804676e-17	6.307876864612254e-17	1.6996595498478373e-16	4.246673322198388e-17	-5.864990914889219e-17	-1.1235282345909832e-16	-2.92435642113949e-17	7.850197123099708e-17	8.388826056038212e-17	7.146281048190087e-17	7.187762216492906e-17	9.244145541484879e-17	1.0673254589852312e-16	1.024707313239264e-16	1.0221031498169774e-16	7.266666609301747e-17	7.188960553998306e-17	5.457063388806696e-17	9.521920749314028e-17	5.760903837420308e-17	-5.910349909874161e-17	-2.603831289595665e-16	-2.761633762690476e-16	-2.6671635941440315e-16	-1.4809543925009358e-16	-2.347649130496335e-16	-2.6225565924371845e-16	-3.321397246314513e-16	-2.9412560778884577e-16
92	6.157913530864063e-16	3.8955683658300485e-16	-9.279428576828071e-17	-2.681919398466096e-16	-2.1959709807293278e-16	-6.960753135082944e-17	-1.0923229813057845e-16	-1.7567079790586744e-16	6.302508899799627e-17	2.993791925757224e-16	3.8592300905959326e-16	-4.968557184156044e-17	-3.4716572692183024e-16	-1.5689797203013945e-16	4.848202640693834e-16	9.251254527204964e-16	7.806755562917019e-16	3.6553592964043144e-16	2.4761875291120784e-16	4.74963603216683e-16	6.6625787696081e-16	6.88715507578123e-16	5.469159458485716e-16	7.806033223171262e-16	9.821568826959404e-16	9.861101845173076e-16	6.52107404520857e-16	4.2711909259298135e-16	3.149747360067001e-16	4.058590633460495e-16	2.0530953278657168e-16	-2.7347507911700615e-16	-6.956174716082499e-16	-6.437011462132496e-16	-2.714670669380486e-16	-7.256235578024666e-17	-3.3917926338247213e-16	-8.353203774182942e-16	-9.68083752840524e-16	-6.431363475418072e-16	-1.7589261366892037e-16	-1.390052835252581e-16	-5.36705703659856e-16	-7.160204326685989e-16	-5.662675846286631e-16	-1.5689423545900646e-16	6.033032718193165e-17	4.0092370497174544e-17	4.500301231480945e-17
93	2.6328718542319784e-16	2.6242198931648316e-16	1.0296070327131551e-16	-4.697160709051327e-17	5.5385747175535593e-17	2.0291425554709338e-16	2.6669345694710915e-16	1.8725073473085678e-16	1.9663460191325062e-16	3.262152587372153e-16	4.624268025719864e-16	4.758819402190017e-16	2.7514911217144866e-16	1.28166625843504e-16	2.400660630447418e-16	5.090435056503147e-16	6.277865262399215e-16	4.998601725035004e-16	2.550257633665889e-16	1.5016067270354895e-16	1.9801595829836663e-16	3.478450540060258e-16	3.5464633578898833e-16	3.455857894367446e-16	2.4718025803522295e-16	1.4773877481585576e-16	8.338413119682596e-17	5.067925416057299e-18	-2.8351305934022646e-17	-5.298983873245351e-17	-8.405942209932845e-17	-4.6162628929573975e-17	-2.553225638666888e-17	1.1853719491438754e-17	-4.2870628660164346e-17	-8.254692395395375e-17	-1.3287139875971753e-16	-1.0607394542900628e-16	-1.3936117016833414e-16	-1.4060744170242398e-16	-1.1211499236592993e-16	-1.2206998050127854e-16	-2.2462621552433756e-16	-1.913451830233698e-16	-2.2284172083702113e-16	-1.5654539916042871e-16	-1.4140070116861964e-16	-1.910989306825207e-16	-1.9852778669242576e-16
94	3.980492434967308e-16	-2.290827939890461e-16	-6.714732711277858e-16	-7.623759262589988e-16	-6.879682676078299e-16	-6.539876570326828e-16	-7.273993016884549e-16	-6.802111246461329e-16	-3.6356111955289773e-16	-1.0373194410733757e-16	-1.1134201466493654e-16	-3.6022983096037763e-16	-3.5184872556246263e-16	2.589985112224657e-17	3.7669689876444257e-16	2.84875816532378e-16	-1.7056373290387733e-16	-4.751274629829587e-16	-3.638986057768158e-16	-1.335422515590399e-16	-1.1170726844671833e-16	-2.682063782255317e-16	-2.7565026929622154e-16	-1.3249555223671796e-16	-2.5243631714383212e-17	-1.0927375099038621e-16	-2.1613222843180683e-16	-1.8066402196501692e-16	-1.54368264813718e-17	-1.6373807355944264e-17	-1.511139053127084e-16	-2.9943887590169163e-16	-2.5423513774623125e-16	-2.4319418740666518e-17	2.9592785717333275e-16	4.986748933232555e-16	4.591819332586579e-16	1.801024722421785e-16	-6.498095298320189e-17	-1.6699233251931501e-16	-8.727715935744807e-17	-3.7607494142359006e-17	-2.1620404235825438e-17	-1.5165970307859478e-16	-1.2323487924638564e-16	-1.8519104218843482e-16	-2.843735529823875e-16	-3.132424942439048e-16	-1.9506881504264688e-16
95	-8.955307119433768e-17	-2.7822106386446867e-16	-4.2690745946116154e-16	-3.851020549488841e-16	-2.4401143929915766e-16	-2.8994669467930074e-16	-4.0985751110637084e-16	-3.5967525295173994e-16	-1.1328154670001678e-16	3.6916208122919585e-17	-1.4742160479448466e-17	-2.5772149667935633e-16	-3.3651864182367734e-16	-1.2976939244079665e-16	2.2999027387868926e-16	4.3913753998012955e-16	4.0964744242184215e-16	1.2964452016506027e-16	-3.556693700846445e-17	8.43218250332167e-18	1.7178631904683118e-16	3.330807106732535e-16	3.7352367204169147e-16	3.426311751524098e-16	1.9420864069293695e-16	-3.667821887987215e-17	-1.967051419832971e-16	-1.7769771925461983e-16	-8.953036949455526e-17	-5.1257265091872306e-17	-2.3846019258760054e-16	-4.2536073718119817e-16	-4.76224718413442e-16	-2.196720440710507e-16	-2.3979946152451433e-17	-1.8539758728954453e-17	-1.8154107767305968e-16	-2.781010146189302e-16	-2.7933726312502935e-16	-3.2207817875341146e-16	-5.051270559868202e-16	-7.241721191773273e-16	-7.590865520626973e-16	-6.26109792470953e-16	-4.974572245805759e-16	-5.666672220853661e-16	-6.961808871346598e-16	-7.383796143350266e-16	-5.97693030839214e-16
96	4.1410867678198347e-16	2.5726364510483877e-16	1.7197126627540446e-16	1.5549636379572075e-16	1.1113703416439776e-16	7.091006363035732e-18	-2.0522931666216433e-16	-3.4231090220454134e-16	-4.96534332414405e-16	-4.529977870798334e-16	-4.342915309845664e-16	-2.2570217922066385e-16	-3.5793040188502514e-18	1.7176849785058914e-16	2.5126455708924036e-16	2.7252523903614054e-16	2.906527733058731e-16	2.424784169206641e-16	2.1237223707993714e-16	1.763611912297654e-16	1.7370676428388995e-16	1.688081205542915e-16	1.8499511777846804e-16	2.2929683850240785e-16	2.7462725008232966e-16	3.0258142440785913e-16	2.2642975255448126e-16	9.21155749898531e-17	8.328526348823598e-17	7.917389068786295e-17	9.069628636823281e-17	4.582853257793394e-17	1.1700341580723917e-16	2.85016653633679e-16	4.835461810800553e-16	5.057799357258935e-16	3.4311648252061864e-16	2.296342501224603e-16	3.0507095640032284e-16	5.00891568186377e-16	5.964131079805071e-16	5.833221886657698e-16	5.75175909561111e-16	8.047872787275535e-16	1.2106707822834021e-15	1.452025059985142e-15	1.635560322046023e-15	1.756727226423209e-15	1.833556962495413e-15
97	-3.872868110461381e-16	-2.5730480911140393e-16	-9.920204840665919e-17	6.922886378121532e-19	5.636911425329341e-17	1.7248130584342832e-16	2.8631853519735215e-16	2.8863066710056373e-16	2.861660079664243e-16	3.109722280219216e-16	5.717708143914366e-16	7.341451717704093e-16	8.705271578073813e-16	8.081681150715572e-16	7.745842031759085e-16	8.137354694232975e-16	7.430545156771151e-16	5.364486811687436e-16	2.386395679530102e-16	2.8700143534598505e-17	-4.145950762178117e-17	-1.7384547431415825e-16	-4.078398174639667e-16	-5.030508741003245e-16	-4.362508244025716e-16	-2.2932595081468684e-16	-1.4708290387919723e-16	-1.6977974746599264e-16	-8.365937864791783e-17	2.6624786272326783e-16	6.164606662754854e-16	6.579376992344946e-16	4.069310906664385e-16	3.9882570238029404e-17	-4.603681605925129e-17	4.5298116667379733e-17	9.785391286164313e-17	-6.961642299697488e-17	-2.2442089938728877e-16	-2.564753232404584e-16	-1.2532802985248949e-16	3.742931090457318e-17	-4.8340607117584424e-17	-3.7988625137847683e-16	-6.661402957101289e-16	-7.356519018456766e-16	-7.774042476458221e-16	-9.883801685800106e-16	-1.4898245052866677e-15
98	2.063074185789354e-16	4.276887504925903e-17	5.384290563988446e-17	1.6489751973744649e-16	2.052215068796279e-16	1.9129598545302954e-16	1.3262181885679167e-16	-6.202536456159477e-18	1.9718190255815228e-17	1.115519951124296e-16	1.1777204800276114e-16	1.601635795628625e-16	3.7455699134851124e-16	8.158651897365538e-16	1.2003445063781953e-15	1.2072970325630849e-15	6.947232874337825e-16	9.80987998215003e-17	-3.093590023992312e-16	-3.394437398630082e-16	-2.3512425306325875e-16	1.261005904619271e-17	1.143413395350064e-16	6.171973041396567e-16	9.893392549733686e-16	1.1908296056710622e-15	1.0111156738590596e-15	7.601267699208122e-16	7.10280888146223e-16	8.882325524146868e-16	9.842727430834283e-16	7.217270290278999e-16	2.5833705914981074e-16	-1.1738646691775729e-16	-1.2609293162814209e-16	1.048158898129069e-16	2.142376458750504e-16	1.2330583137500513e-16	-6.052791528234066e-17	-9.120580093928641e-17	6.3077799610222026e-18	9.853397243604242e-17	-1.5902776184501424e-16	-4.487731404952991e-16	-9.956936554626067e-16	-1.0269326695321741e-15	-1.0882160153952506e-15	-1.0205293354038492e-15	-1.064668721288497e-15
99	7.724267367638731e-16	1.2796928355879339e-15	2.0199483251089002e-15	2.6752197358711255e-15	2.720007897981902e-15	2.342980567621027e-15	1.865654115424968e-15	1.413582880947796e-15	1.5582177795991004e-15	1.780762218863804e-15	2.2072520584602166e-15	2.6437253519614834e-15	3.250897726176547e-15	3.755784205230685e-15	4.155076017152938e-15	4.171543194429874e-15	3.753450390020053e-15	3.244506000290516e-15	2.878943681541212e-15	2.6827708027178375e-15	2.3328782455373153e-15	2.040088545223064e-15	1.7296379868252537e-15	2.029771571637979e-15	2.246324586608058e-15	2.010371582463872e-15	1.3155097433339875e-15	9.413767032508811e-16	1.2221190185271888e-15	2.002163902565733e-15	2.3717160644374516e-15	2.059410286664549e-15	1.361039905866683e-15	9.554118277872066e-16	7.235671948099255e-16	5.314561244147426e-16	1.994216888430596e-16	6.941130716555273e-17	2.364213061612991e-16	4.642559945932447e-16	3.0840574424498655e-16	-3.0562328628838895e-16	-1.2211380677628854e-15	-1.7379107749641973e-15	-2.2264202163825596e-15	-2.2055441499654905e-15	-2.406890584386535e-15	-2.8974921307711404e-15	-3.683235064688868e-15
100	1.4103941436530209e-15	1.8369523641352242e-15	2.4102867367323557e-15	2.650338257005921e-15	2.3637927459419e-15	2.117483328796045e-15	2.0204858456315934e-15	1.6654595047778685e-15	1.2566848970896425e-15	1.080547080423996e-15	1.5103532122401847e-15	2.3557133519314687e-15	3.0118186736879815e-15	3.0816664469556845e-15	2.8910010244537865e-15	2.790776405432587e-15	2.6335668313722268e-15	2.2365955291739093e-15	1.6648987221382033e-15	1.3562541732171274e-15	1.36361275599732e-15	1.6310067399115577e-15	1.5546850660330742e-15	1.7339477211039806e-15	1.8191854064339325e-15	1.9877530593696148e-15	1.961324915314897e-15	1.915412039320833e-15	1.85581219378214e-15	1.9087993924882853e-15	1.8242046321823998e-15	1.6000344320140764e-15	1.342021284875641e-15	1.1271816290089071e-15	8.480061313989353e-16	5.558951269598956e-16	2.920620415772439e-16	3.6903260208436563e-16	7.162792855079496e-16	1.0781735661105362e-15	1.2490140886709863e-15	1.2212593631629636e-15	8.803315403925805e-16	5.170716057140897e-16	-2.301746726231323e-16	-5.431297841965507e-16	-7.711397653288144e-16	-8.96074027074494e-16	-1.2965119230513241e-15
101	1.0677974740245182e-15	8.840099094914547e-16	6.687780358640616e-16	4.3645777643968166e-16	1.8200018454873633e-16	7.369331452744949e-17	8.465904961228033e-17	7.559180432623798e-17	-7.53558631206772e-18	-1.0504609173498828e-16	-1.1342060581135029e-16	9.480809616668927e-17	4.197498501843549e-16	7.587351585044884e-16	9.828630524373917e-16	1.1131891544558035e-15	1.1719375843511951e-15	1.1212835622551623e-15	1.0001229826882995e-15	8.923290850109443e-16	9.00046893570143e-16	1.0879514280776854e-15	1.1052618377532218e-15	1.3703318324717292e-15	1.4334099820853739e-15	1.5263294777635931e-15	1.4995346882069932e-15	1.5103369329593687e-15	1.3784109570350652e-15	1.2311572007119641e-15	1.0669990618697143e-15	9.446575125389306e-16	9.751989301223333e-16	9.577660816507466e-16	8.975261298003025e-16	7.304868049826234e-16	5.953281250065995e-16	5.128138560284879e-16	6.094216484277791e-16	7.967022225619128e-16	1.0358866421150986e-15	1.340848394030222e-15	1.487814507950851e-15	1.618770257890591e-15	1.53931508001339e-15	1.5749961583977863e-15	1.6133648496307415e-15	1.723064872813921e-15	1.741323130971705e-15
102	1.3446444474621517e-15	1.1758801396492834e-15	9.115231066795451e-16	6.406313649534877e-16	3.442936068569635e-16	1.6031306559574268e-16	2.6557017639656583e-17	-1.2541523131798053e-16	-3.7923079680473764e-16	-6.006637390350676e-16	-6.308882854457938e-16	-4.2176493113510505e-16	3.6091864929273537e-17	5.075415962449831e-16	7.622845828653748e-16	7.830517295968246e-16	6.675990307528022e-16	4.254381696009194e-16	1.3314891751274863e-16	-1.2821672909577498e-16	-1.4803750074144503e-16	1.549098388099052e-16	5.656976279734526e-16	7.41926187734416e-16	4.595753369790992e-16	1.2297146914137907e-17	-2.559260904920199e-16	-2.1261557084277329e-16	-1.621813543355266e-16	-2.515255144060248e-16	-3.5082672643936253e-16	-3.0147597805846713e-16	-1.3036982772433986e-16	-2.317665909446226e-16	-5.225550872030334e-16	-8.026352781497955e-16	-8.682778586343533e-16	-8.29720972683368e-16	-7.587704812386066e-16	-6.418301280342861e-16	-2.446330945070905e-16	4.526837350990854e-16	1.1024979440561789e-15	1.22618519040565e-15	1.1435894412403412e-15	9.88473902943042e-16	1.1383848178203265e-15	1.41461320176366e-15	1.5868136635375018e-15
103	-4.712309180091074e-16	-2.437015837500435e-16	-8.413035106769488e-17	-2.5829554548770605e-16	-6.415458923939812e-16	-7.893717076209966e-16	-6.827574846950139e-16	-5.629977552986256e-16	-8.639774470612655e-16	-1.2064219292944237e-15	-1.2382258463401683e-15	-6.922226980607599e-16	-1.2922281357390948e-16	-3.576374765421827e-17	-3.180459373376321e-16	-3.749659233858604e-16	3.338768365663177e-17	4.1187743045553174e-16	2.700057571390283e-16	-2.472921871637334e-16	-4.947513156115025e-16	-2.72754422458932e-16	-9.509183685389687e-17	-2.772962502668802e-16	-7.460839905604531e-16	-8.888383717860235e-16	-6.472395252002759e-16	-4.450299590400455e-16	-5.219543701897143e-16	-7.149946491558112e-16	-6.544643986458726e-16	-3.413860356812781e-16	2.0865445915423864e-17	2.4570295404676557e-16	4.630747262297023e-16	6.545281909775826e-16	6.075338399320154e-16	3.315862548679556e-16	5.81683401039845e-17	2.3399583868189054e-17	2.141180121496056e-16	4.412677843148846e-16	4.881087254040168e-16	5.516645526372522e-16	7.14014133044991e-16	8.934802171676636e-16	1.1314617828287058e-15	1.2317599418904544e-15	1.2128697962400992e-15
104	-5.956519939463475e-16	-5.066592879773347e-16	-5.690246630483442e-16	-6.440060782031131e-16	-5.889795333389489e-16	-6.964482494248204e-16	-8.5217418371745065e-16	-8.110328230010245e-16	-4.167498630056426e-16	-3.646626541087126e-17	4.27957113951894e-17	-4.4031743487657684e-16	-9.692429505766078e-16	-1.1050448032123943e-15	-8.756367304262563e-16	-7.44158209740442e-16	-8.96285551557866e-16	-1.1395951315733325e-15	-9.711831127432018e-16	-3.7420446826050637e-16	2.1487560778312206e-16	3.719227441367606e-16	7.199153647990049e-17	-2.3428107128239367e-16	-3.6770156132248543e-16	-4.591072471381761e-16	-6.127451792569398e-16	-8.303893705460267e-16	-9.38024526253005e-16	-9.814352835621571e-16	-1.1728576783057742e-15	-1.5026976268459282e-15	-1.73728189809424e-15	-1.5160527993137515e-15	-1.0639062203160258e-15	-8.744491265162727e-16	-9.690070332282826e-16	-1.2169434903000024e-15	-1.2543584425196578e-15	-1.1274416107352676e-15	-1.169569519693191e-15	-1.4030708374175386e-15	-1.5307259611923937e-15	-1.2531079021366928e-15	-9.149869667903745e-16	-7.121134884102838e-16	-8.574237653799304e-16	-9.304849801943885e-16	-7.301729750274229e-16
105	-5.420360563790194e-16	-3.516782307469839e-16	-2.513608009166968e-16	-3.5613302572307156e-16	-4.410567815146214e-16	-4.483968955199638e-16	-3.0464376420566245e-16	-2.3330514336622516e-16	-1.8638583615273985e-16	-1.0309459137967023e-16	5.096143115561976e-17	1.6691332230203203e-16	3.27579265579982e-17	-1.9037292006289834e-16	-4.2699140522349944e-16	-5.052426116339971e-16	-4.433813157439888e-16	-3.087285730606742e-16	-4.210810041002449e-16	-5.99124118360977e-16	-5.791525416496682e-16	-2.564300261863327e-16	-5.495958680495223e-17	-9.836880146130167e-17	-3.3697114479372695e-16	-3.956169806393341e-16	-1.6269335390521464e-16	-3.800456001531819e-17	-2.432627463245151e-16	-5.920296328755105e-16	-6.380177495261296e-16	-3.4148185211949786e-16	-8.521926675718655e-17	-2.487855179595764e-16	-6.175419612316917e-16	-8.210379711845662e-16	-7.274986689483791e-16	-5.671497038562129e-16	-6.337131491252212e-16	-8.254287960896477e-16	-9.197652617274612e-16	-8.459915922726969e-16	-8.58751785854717e-16	-1.0574632526386638e-15	-1.4767510357283854e-15	-1.5004585336470187e-15	-1.3943286647599995e-15	-1.2135065784083803e-15	-1.133911532409686e-15
106	9.538242890078629e-16	7.274483370678919e-16	5.007101361086277e-16	3.8624115122939434e-16	3.543596312187445e-16	2.963465333933774e-16	1.375187716634428e-16	1.8354869859474516e-16	3.4372130440188054e-16	5.984571062831559e-16	5.86442224703421e-16	4.149582255549988e-16	2.233349482695819e-16	2.6706787915294917e-16	4.459824120396614e-16	5.467834794038503e-16	4.615691448973533e-16	3.4943946033916775e-16	3.4607588459665517e-16	3.9110760259387765e-16	3.898020787440187e-16	2.0770963653347359e-16	1.9044685272216886e-16	1.3862552123847594e-16	2.1219540664818917e-16	1.7257218138549866e-16	4.1858897267823844e-17	-1.4402945454517482e-16	-7.985867401235838e-17	2.0119133018852503e-17	1.219452169628477e-16	5.1066256742052334e-17	2.7288411939432724e-17	5.1041253416211876e-17	2.0917714830837922e-16	2.5670638932886726e-16	1.0250976346156714e-16	-9.811879692191493e-17	-1.3688585301720916e-16	-2.958769194080018e-17	1.4116799701859633e-16	1.6717559379393262e-16	2.470353589928274e-16	2.25714312679595e-16	5.074540211198269e-16	4.484137738594971e-16	5.52765861920456e-16	6.065033035970074e-16	6.958669846682991e-16
107	5.492306895330442e-16	6.496090304086402e-17	-4.594437481053471e-16	-5.835864496434161e-16	-3.45758734394039e-16	-1.986987384081922e-16	-3.669441946453528e-16	-4.533134750326056e-16	-3.392227548139075e-16	6.660534273055911e-18	2.8376675911598986e-16	1.3755729438966781e-16	-1.491169977008016e-16	-2.628504204558871e-16	-1.3903178201526954e-16	2.702810243854751e-17	1.5624517294590972e-16	1.5569325020571826e-16	2.3249501327850685e-16	2.2136474348581709e-16	9.972799167662123e-17	-7.321682466747622e-17	9.836042388831326e-17	1.944949773170055e-16	2.8159787603104196e-16	9.815405898504929e-17	-1.6533654019081414e-16	-3.087352429121931e-16	-2.8614289874762254e-16	-2.2288233802798787e-16	-3.0079604857316874e-16	-4.961909565799586e-16	-6.25832075497561e-16	-4.919915031813551e-16	-2.0072415297342016e-16	-6.391630282304845e-17	-2.70826982325051e-16	-6.292684494985831e-16	-7.25647880963732e-16	-5.547240571735629e-16	-3.4632877500079796e-16	-5.150852508498728e-16	-7.266577002007213e-16	-9.667011515980595e-16	-4.33165052947902e-16	-1.1926260358198189e-16	2.46713323351424e-16	1.8121740168555255e-16	7.80691039056082e-17
108	1.6667036204226634e-15	1.3360460326591923e-15	8.863636607658074e-16	5.288293523332775e-16	2.763038974691775e-16	1.440067573035154e-16	9.843798249641685e-17	2.3413937099496695e-16	2.9675901309448567e-16	1.7452825260844162e-16	-1.2735213408606793e-16	-1.6307209982094006e-16	1.4098033262253573e-16	6.334205938176198e-16	8.675157765043314e-16	6.893210907556125e-16	3.976975831762584e-16	3.3594957928589036e-16	4.950234850045542e-16	5.62333215704556e-16	4.247828283443525e-16	2.3457870568601577e-16	3.0278800711417513e-16	4.2924037944653926e-16	4.247450997034084e-16	1.8337679909684959e-16	-1.1508987689448855e-16	-2.769001911115201e-16	-1.330932864559927e-16	-2.855680137274503e-17	-3.350253291553976e-17	-1.885005294770259e-16	-2.2052032767060776e-16	-1.097733239029261e-16	1.3278124817827805e-16	1.9154270508072173e-16	-1.5805987168830004e-16	-6.612066543387315e-16	-8.880227817415283e-16	-5.836083579479426e-16	5.566013038160958e-17	4.980007341625128e-16	6.342983650762122e-16	5.946906156804466e-16	8.641675901285191e-16	1.0593347556518067e-15	1.307060549232675e-15	1.2780004132515318e-15	1.1576794156906176e-15
109	2.9761194162882103e-16	-1.152896980513641e-16	-2.7402894875337847e-16	-5.847563030743835e-17	1.1451739507237233e-16	7.477705043066228e-17	-7.739483262971641e-17	8.029467215701385e-17	3.710141312376644e-16	4.137790966484107e-16	1.4003300910930512e-16	-3.5268058781612697e-16	-5.392759728412846e-16	-3.080584510905456e-16	6.636772408817165e-17	2.7330473512203393e-16	2.9434725872195313e-16	2.732557679516807e-16	2.5303879546689634e-16	9.535917175429414e-17	-1.3158036312214935e-16	-1.6630051367927482e-16	2.5797763457659265e-16	7.705904126157351e-16	9.939359255843488e-16	7.568245475967774e-16	3.4783096032458264e-16	1.7980811573734748e-16	7.189410624370383e-17	-6.027323031241649e-17	-3.9853273455887425e-16	-7.077621307350387e-16	-7.375887084152692e-16	-4.264782236748216e-16	-9.822932631866928e-17	-2.175702845166001e-17	-2.7481642088382043e-16	-5.558537637038439e-16	-5.283135121398821e-16	-2.9250985678017687e-16	-3.48195328349867e-17	-1.6408377197366878e-16	-4.445234876024455e-16	-7.317193809552785e-16	-6.063427244852593e-16	-6.427840523401917e-16	-4.720806413066852e-16	-3.886118984515205e-16	-2.6454557705306724e-16
110	1.3615064994550345e-15	1.2256669958266408e-15	6.71687031670134e-16	1.709339090462056e-16	-6.634223609896358e-17	1.287936847227493e-17	1.7490668970048896e-16	2.5451810744946526e-16	3.7033807656637106e-16	4.902257095685336e-16	4.772816267186195e-16	3.6819359732955567e-16	2.609821605677959e-16	3.2957500609242004e-16	5.82754964912616e-16	8.251793649604076e-16	8.664388812165284e-16	7.540280560497388e-16	6.502015322832633e-16	6.600220776982034e-16	7.367970024900976e-16	9.332698145723138e-16	9.448293742891548e-16	1.2176119501402334e-15	1.2473656860216027e-15	1.1578726582182294e-15	9.042210338271914e-16	7.205244566754025e-16	6.464009920216267e-16	6.369403532707457e-16	4.537415418429405e-16	9.21840916592163e-17	-2.320234557999297e-16	-2.4786751123014913e-16	2.4246479794478902e-17	3.255384392479953e-16	2.9756304870978085e-16	6.213353579594833e-17	-1.900530389991268e-16	-1.6324268613043124e-16	4.2158272924727525e-17	2.9150615891826677e-16	3.008816017501541e-16	4.832945837703689e-16	4.0691633582295536e-16	4.026704100547276e-16	2.0638580806355442e-16	1.5656128923815365e-16	3.90041051200021e-16
111	1.909269218834021e-15	1.6536822240434045e-15	1.265170079315633e-15	8.975146225710515e-16	6.13848649177531e-16	5.132055853243999e-16	5.042412626543467e-16	5.463967980191015e-16	5.716991251648294e-16	5.285380231369997e-16	3.831165725477369e-16	3.3591621265704715e-16	4.833149621632964e-16	7.792014175980248e-16	1.0241349608148184e-15	1.0901808843941664e-15	1.0523446727345104e-15	1.0692622780144209e-15	1.1943140839338146e-15	1.2727719078312747e-15	1.2509846971017968e-15	1.25196958515784e-15	1.2188510883628486e-15	1.410857136447182e-15	1.4267083920993286e-15	1.3440149166347228e-15	1.2238209630448085e-15	1.2010939448810112e-15	1.1101988745302532e-15	8.523224772295168e-16	4.893461270129327e-16	1.8090115231403408e-16	9.997806491582259e-17	2.778604525955781e-17	-8.985973461683214e-17	-2.3528945627934476e-16	-2.936825531529805e-16	-1.7971155178226125e-16	1.519397950303483e-17	2.437598030571778e-16	5.275103487805265e-16	8.940293796851326e-16	1.115127683968488e-15	1.2553105485438294e-15	1.2309854522649476e-15	1.2438774449687837e-15	1.3765364927448888e-15	1.5397636798744523e-15	1.6295031346545089e-15
112	-5.325072001001568e-16	-2.24334828867229e-16	-8.518204141910186e-18	3.0259996797848736e-17	-9.023375674599208e-17	-7.417987030872471e-17	1.1449354239866997e-16	2.336420865525037e-16	2.402013955515291e-16	2.9844265873434184e-16	3.377028222769825e-16	5.210344028763326e-16	6.049420871910926e-16	5.422151939501739e-16	4.521874268557001e-16	5.002928279001517e-16	5.827900513950784e-16	5.676734352542828e-16	3.6228597375474613e-16	1.827063093347398e-16	1.3161116346995723e-16	2.343781284396726e-16	6.783864719983226e-18	-6.6435714126041055e-18	-2.192093452109553e-17	2.851063442333901e-16	6.10879710563188e-16	7.170809346929939e-16	6.37279608894281e-16	5.729289896609012e-16	6.717037348408948e-16	8.956447618252364e-16	1.0249112772402217e-15	1.0013933767702807e-15	9.28616484324537e-16	9.549480877668433e-16	1.0025519345339456e-15	9.982438924809134e-16	8.294401509566724e-16	7.053206605113921e-16	6.748072528594435e-16	8.061346396410331e-16	7.077672061177101e-16	7.005051451628594e-16	3.864987559487419e-16	5.124851126310479e-16	5.801569425842623e-16	6.075617712645092e-16	4.191065696824752e-16
113	-5.20108129841763e-16	-2.7506994402101993e-16	-2.484484002419603e-16	-4.337817089492663e-16	-4.915873865007308e-16	-5.471165195270785e-16	-5.534822072011806e-16	-3.9806170533078194e-16	-1.2165678766875283e-16	1.3202831124978282e-16	3.0655931915195295e-16	1.3132937495498823e-16	-2.2332317833983445e-16	-4.386788984994265e-16	-4.514471975748421e-16	-4.3458263392807807e-16	-4.928903186362854e-16	-6.300032592269218e-16	-6.783325683338823e-16	-5.400393055394029e-16	-2.281377330958629e-16	-2.756352249922955e-17	7.477000360865829e-17	-2.0074895774826754e-16	-4.4130288487885913e-16	-6.532323128811989e-16	-6.322075624625687e-16	-6.048002118779412e-16	-6.910520449052414e-16	-9.14389192224813e-16	-1.1596837816986878e-15	-1.2910431086024268e-15	-1.1876740382624549e-15	-9.252815303925591e-16	-6.312532386512714e-16	-5.205441664851859e-16	-5.633711306936586e-16	-6.67913505957019e-16	-6.602889438511459e-16	-6.818012187192205e-16	-7.822743582675799e-16	-1.0345268917687228e-15	-1.0064601925178448e-15	-7.762110565831526e-16	-1.913537098523829e-16	7.068597547311031e-17	2.3847115103568414e-16	1.7402506236045055e-16	1.2750480970407231e-16
114	1.673534975572355e-16	-3.5641787315089454e-17	-8.596963937436546e-17	1.7736434902549613e-16	4.137613170648612e-16	3.9258555496788867e-16	1.7849089729694213e-16	1.5009884281392066e-16	3.215494063052098e-16	4.688871482259598e-16	3.792162213477027e-16	1.5363156602741134e-16	-4.206086766567584e-17	-5.62830901956859e-17	-2.2836924107937542e-17	-1.0826181889431348e-16	-2.96615182082046e-16	-5.02026953704809e-16	-4.2190209994211524e-16	-2.613950976155697e-16	-2.629410553833774e-16	-5.165725491071899e-16	-6.215541245724295e-16	-6.183868541394758e-16	-4.6608170186961855e-16	-5.097081812755517e-16	-7.201759662367948e-16	-8.248301632362335e-16	-5.536743883731666e-16	-1.8799608347324956e-16	3.551685449101143e-18	-1.1841490516019248e-17	-7.808838179655833e-17	9.500864300942947e-17	2.782760687165895e-16	4.0663967304463e-16	3.695359122878448e-16	3.599147734948982e-16	3.6762256871368408e-16	4.234727684523983e-16	4.63804164599887e-16	5.808263312702037e-16	8.438656656892983e-16	1.004181895204251e-15	1.199043570300837e-15	1.1310995549859854e-15	1.2045533718280804e-15	1.2634999597040315e-15	1.3082174492847184e-15
115	-5.65001974229728e-16	-5.5248936090668285e-16	-4.4278127963386277e-16	-2.538735920768576e-16	-1.679403772330622e-16	-1.8204423377468304e-16	-2.299114619663884e-16	-2.1177282026287757e-16	-2.565185322478578e-16	-2.86829175206676e-16	-3.9634641445675673e-16	-2.4967561487449997e-16	-9.878572092674402e-17	-5.1282039382946456e-17	-1.2309866552400417e-16	-9.63647578221866e-17	6.11498875370599e-17	1.6206066476726936e-16	1.0067477768321847e-17	-2.817258951529509e-16	-4.1323127778488013e-16	-2.753698710590554e-16	-2.090881120563071e-16	-2.122997013664893e-16	-4.147618867957708e-16	-4.867890955444031e-16	-4.633364448980335e-16	-4.700316512170215e-16	-4.225460610404011e-16	-3.98038337891141e-16	-3.3148514304311577e-16	-2.566786534165342e-16	-1.7735664000219725e-16	4.417086875281825e-17	3.278869979200886e-16	5.302656193369633e-16	4.376012297604005e-16	2.205251028681976e-16	8.324284678037472e-17	2.1198716474326802e-16	3.4989891878748847e-16	3.600821300212204e-16	1.6196642817246896e-16	2.326751171414544e-16	4.169385587249277e-16	7.011801307736264e-16	8.300554743184076e-16	8.522576799584266e-16	8.832536642495485e-16
116	7.481400392227276e-17	1.2276353404557356e-16	3.694912624703001e-16	6.361488877448062e-16	5.836783658128911e-16	2.631564851655519e-16	4.8787602577649416e-18	2.096965335430704e-16	5.509094078219582e-16	7.052804200841221e-16	5.089689659314143e-16	3.5942600341220807e-16	4.046036520396597e-16	6.1650341203167215e-16	6.655388857500092e-16	4.443503425224514e-16	1.9448854905826485e-16	1.1134643570652185e-16	3.0637104243982894e-16	3.5218363448207694e-16	3.758470342085076e-17	-4.760142938624496e-16	-5.529730362846675e-16	-3.3864587906761783e-16	-6.081919040030275e-17	-1.1044005896899125e-16	-4.212560818560276e-16	-4.1838735169600388e-16	5.577946431193774e-18	4.1896874446651355e-16	5.932129730656969e-16	5.924046520282048e-16	6.596609686830821e-16	9.462324420191318e-16	1.0720413133684952e-15	9.663295497813934e-16	7.486217572546133e-16	7.301687627229911e-16	8.522176749294081e-16	9.57546955186723e-16	8.889153539198708e-16	8.25912272663938e-16	9.886042060974311e-16	1.1964237945194493e-15	1.6209919091800976e-15	1.6055015965367561e-15	1.5735804917020973e-15	1.3726729755371621e-15	1.1645491179928441e-15
117	8.853077416973587e-16	1.1425154049142993e-15	1.4636238755294105e-15	1.817477971507711e-15	1.931990209236641e-15	1.8457635907762734e-15	1.516903716486022e-15	1.1338080467079244e-15	1.0653123808575921e-15	1.3590509934095597e-15	1.7464898170378036e-15	2.115801821346673e-15	2.320384694985528e-15	2.503360432120239e-15	2.7964896075509327e-15	2.974647320028833e-15	2.7113455576323024e-15	2.1433114173075754e-15	1.6102974205934216e-15	1.3606976906198984e-15	1.2193531911008625e-15	1.0795062168295583e-15	8.43020607480289e-16	8.646124288639451e-16	9.691323388937192e-16	1.0509258744287821e-15	9.893610354873243e-16	9.814133439637556e-16	1.214185983476755e-15	1.4603813121002805e-15	1.4766095050426676e-15	1.258048037841613e-15	9.86948831794784e-16	9.626265791569655e-16	9.887583735213264e-16	9.943591982379944e-16	8.406315714740882e-16	7.266616497693398e-16	6.87435191715029e-16	8.239374033304355e-16	1.0091978618119637e-15	1.0763275027947468e-15	8.737717717860902e-16	6.184885297071484e-16	2.617213403672227e-16	1.0609717647479324e-16	-1.881388540154461e-17	-2.7383759587412698e-16	-7.153611164289128e-16
118	3.3884864848867703e-16	6.325605855559446e-16	9.597838884884053e-16	1.3147092417870801e-15	1.4175506848509367e-15	1.4304239980241846e-15	1.4144041297855479e-15	1.3063646711536069e-15	1.3117980516775856e-15	1.311816694845822e-15	1.5026810907847456e-15	1.97273070423202e-15	2.5063865968458966e-15	2.7562737825152513e-15	2.7543640136489275e-15	2.592070930331804e-15	2.3535558182009916e-15	2.099490512330742e-15	1.814324757809871e-15	1.517570686222904e-15	1.1765374841185785e-15	9.625543486244731e-16	7.347056042573551e-16	7.711538421607246e-16	6.960722088870132e-16	4.91817606459313e-16	1.2184963086724456e-16	-4.084448446430838e-17	2.6763937295129456e-16	8.65704344791152e-16	1.212879495144317e-15	1.098001170176394e-15	6.303352110053235e-16	4.3384441423342847e-16	4.352874990409674e-16	5.238688915194396e-16	4.602346857217833e-16	4.077617325737159e-16	4.4299832502873584e-16	6.281768949221961e-16	6.645907338411787e-16	5.042784366272154e-16	1.715392162520785e-16	1.1885627747323265e-16	-8.960025004244448e-17	-1.341825435346901e-16	-3.569179438003284e-16	-6.750656712432907e-16	-1.0643107814117508e-15
119	1.4079943355618449e-16	5.177436267091391e-16	6.996435348397086e-16	5.746122624471018e-16	3.263511501577391e-16	3.5624865846271073e-16	5.898457496262362e-16	6.222952158305665e-16	3.6906825642441307e-16	2.825736423728474e-16	4.521624809132548e-16	9.267075663753473e-16	1.3291131103662822e-15	1.432816396568468e-15	1.3747088745821769e-15	1.3889399352504622e-15	1.4435827761721646e-15	1.3927350907195109e-15	1.130048246433519e-15	8.676127110014148e-16	7.499416089630696e-16	8.373775174854695e-16	6.403642811125801e-16	6.108070228737524e-16	4.821834236623286e-16	6.744034171401627e-16	9.906447984374326e-16	1.1555059627656849e-15	1.0004671811944512e-15	7.481005517792041e-16	6.780635077443772e-16	8.868293745934107e-16	1.0987082919805558e-15	1.0328303419977208e-15	8.279055594541352e-16	7.924483964182071e-16	9.027027592005387e-16	9.488629372459506e-16	7.522797568949261e-16	5.71459465846363e-16	6.74421105303576e-16	1.0141188353726334e-15	1.00341544224193e-15	7.579709028292968e-16	2.648852297630506e-16	3.684531326726235e-16	6.263021233801959e-16	7.354842137291219e-16	4.318195930166315e-16
120	-8.749273370464351e-16	-6.003105495185737e-16	-4.807306569188923e-16	-5.581154321068806e-16	-6.028278317683925e-16	-6.630267743374402e-16	-6.05952768091385e-16	-5.057270285561558e-16	-3.610244552835898e-16	-2.396424540240167e-16	-1.6311797609819745e-16	-1.6580604275571883e-16	-3.0132277668138945e-16	-4.065509986416706e-16	-4.515006504924981e-16	-4.0563821889391825e-16	-3.673131604202078e-16	-4.2126046398138422e-16	-6.87532856758162e-16	-9.295613473962764e-16	-9.162922129442973e-16	-6.437635675218725e-16	-4.782840241493273e-16	-5.73921009198021e-16	-7.482114285138701e-16	-7.413013554070029e-16	-5.472913273060347e-16	-5.148442790685045e-16	-7.400470620439332e-16	-9.611356417334673e-16	-9.35038422165281e-16	-7.3083058675845495e-16	-6.553001379143634e-16	-8.161847911191907e-16	-1.0344360125404236e-15	-1.0764834351673323e-15	-9.794570308224164e-16	-8.418463650690904e-16	-8.891920332136227e-16	-1.0198729781166936e-15	-1.1590210250477206e-15	-1.2660357063551415e-15	-1.365978545754671e-15	-1.4468893097829955e-15	-1.6323649305632174e-15	-1.6470511176450532e-15	-1.625140037301823e-15	-1.6074762951771104e-15	-1.6033934822200843e-15
121	-9.5475872187923e-16	-8.876091696476886e-16	-1.0444093883625915e-15	-1.252226102114657e-15	-1.0063583957877689e-15	-9.294883789125686e-16	-9.801242246545425e-16	-9.379571739662704e-16	-5.419879771120593e-16	-1.4002867956044813e-16	8.808076212538766e-18	-3.6899944039551305e-16	-9.266236323715977e-16	-1.1364360682462882e-15	-1.0822453267988711e-15	-1.1958652707298588e-15	-1.5096472373527146e-15	-1.77670218530687e-15	-1.6638076294366793e-15	-1.3689377085766576e-15	-1.2325938776264533e-15	-1.406881093429169e-15	-1.4778584382371396e-15	-1.5114034405245874e-15	-1.3504416147057734e-15	-1.3759556646239488e-15	-1.4196095180229474e-15	-1.5064865126494239e-15	-1.5335152767526083e-15	-1.6163091416649911e-15	-1.6699860763895064e-15	-1.5836267925800753e-15	-1.3255058439140299e-15	-1.1469319764815393e-15	-1.2032093334542503e-15	-1.4624509389020267e-15	-1.4760448723098363e-15	-1.2407611630139903e-15	-9.515475783691079e-16	-9.045146278415481e-16	-1.0737976254707441e-15	-1.2056581550064571e-15	-9.961496178484402e-16	-6.728769121888351e-16	-4.053491277584163e-16	-4.3857458674062145e-16	-5.161592889776967e-16	-4.953703274652221e-16	-3.255044336898618e-16
122	-6.159656672889031e-16	-5.174416763325749e-16	-5.495107188247807e-16	-6.651679261383265e-16	-5.191891129785252e-16	-5.321880754457113e-16	-5.040647820031914e-16	-4.46870343228684e-16	-1.278161282261357e-16	1.2308138548634534e-16	1.9428286220353693e-16	1.2518264848734834e-17	-3.1115600619642283e-16	-4.248029429345797e-16	-3.2286593693547876e-16	-2.345148896016788e-16	-3.026249235858191e-16	-4.954997368868079e-16	-6.797680520320644e-16	-6.757735138405866e-16	-5.331375665138076e-16	-3.065462324726418e-16	-3.434141523459491e-16	-3.8505308919563325e-16	-4.580506606574026e-16	-4.611999116339645e-16	-3.951274608587846e-16	-5.086689700705183e-16	-6.625392363291175e-16	-7.099305590622091e-16	-5.810552395070794e-16	-3.374062875791823e-16	-2.1782284699203103e-16	-3.052475595912491e-16	-5.230542534411099e-16	-6.944352557782506e-16	-6.572670110495239e-16	-4.569110757022763e-16	-3.4471765156122075e-16	-3.33790344509603e-16	-4.452196387646766e-16	-5.356585850798512e-16	-6.340482852143716e-16	-4.862943790885422e-16	-6.519505369656608e-16	-6.124050733319712e-16	-7.2747196381056e-16	-8.456083442926337e-16	-8.995504200428873e-16
123	-4.571996605078067e-16	-2.8828220815582575e-17	9.195203938902323e-17	-2.912098079138753e-16	-5.539300442176277e-16	-7.277788655159474e-16	-6.61835133151008e-16	-4.67942924100105e-16	-3.0138983641444257e-16	-1.1609385250535642e-16	1.5144576157192455e-16	2.539875384128921e-16	-9.149916493080855e-17	-5.575106390131764e-16	-8.009982912735215e-16	-7.085459902854663e-16	-4.488382314326701e-16	-4.2108593801892577e-16	-6.629641005410499e-16	-8.659877390095074e-16	-7.133771595579816e-16	-3.3289625994777384e-16	-5.251945777629678e-17	-2.6203636290879707e-16	-6.62313306263766e-16	-9.19171325080305e-16	-7.418868486157522e-16	-5.956110105881683e-16	-6.668162213690886e-16	-9.575594020886607e-16	-1.1333952485254027e-15	-9.886398310039674e-16	-6.887238958640601e-16	-5.698907825602759e-16	-5.85040094023539e-16	-5.638020991620689e-16	-3.1793609587129417e-16	-5.661071852840349e-17	-6.312562967978969e-17	-3.6185654821697064e-16	-6.917098230527512e-16	-8.82364136886872e-16	-7.049763479216973e-16	-2.8061226473935964e-16	1.3090797776929006e-16	2.599272659656034e-16	3.621089886007135e-16	4.0345658929559324e-16	5.916573517808696e-16
124	4.3914523515864863e-17	2.361815148664076e-16	1.670931054465662e-16	-1.1876874059822153e-16	-1.9101267182453697e-16	-1.0156019196409046e-16	7.998483809438723e-17	2.3133888435492495e-16	2.816590298868219e-16	3.0941003854613687e-16	3.558921662233043e-16	3.6303733612135e-16	1.2853697028837012e-16	-1.3946943836316448e-16	-2.4198100155465843e-16	-9.747254522422017e-17	1.1052896549407819e-16	1.9428660891987118e-16	1.679967500905799e-16	2.4485020272059597e-16	5.238585017461075e-16	8.039151807662985e-16	7.552511627372424e-16	3.302671268685385e-16	-1.5418316690466474e-16	-3.678802836198706e-16	-2.7870600105576975e-16	-2.500331661357894e-16	-3.6220908823721964e-16	-4.788632454918976e-16	-4.93298971922232e-16	-4.465004811885508e-16	-4.713927064793545e-16	-4.526826146402094e-16	-2.352883177905672e-16	1.8090925238746798e-16	4.469201516441064e-16	3.894220294081932e-16	5.258084022626487e-17	-2.3370128837379524e-16	-3.013419414222299e-16	-3.9303110602479525e-16	-5.663311631405887e-16	-6.994765929796108e-16	-6.550621371061974e-16	-4.1317341976504103e-16	-8.032590057320612e-17	4.787223469617586e-17	6.289510896557475e-17
125	7.015609818698252e-16	1.8507491034386109e-16	-3.8649929852618423e-16	-5.620083410656099e-16	-3.7860825508114423e-16	-1.0486939594735651e-16	-4.330476556662439e-17	-3.7833134606118304e-17	-2.8526185344039566e-17	-9.898221143240988e-17	-7.402184258241245e-17	-2.2101036307133276e-16	-2.885668250298609e-16	-3.6119852714687233e-16	-4.1717975473382926e-16	-6.112387045381524e-16	-8.826142748443915e-16	-1.0635563534816105e-15	-9.437269055186137e-16	-6.943606110182252e-16	-5.18075013177494e-16	-5.258071458758214e-16	-2.2122133583109783e-16	2.4345237134668332e-17	2.624084503195409e-16	5.461236962325566e-18	-5.195115910877383e-16	-8.621356131462462e-16	-7.016654572005887e-16	-3.8187434400468205e-16	-2.0169917548271866e-16	-2.235414137048795e-16	-1.53282944205449e-16	9.789995397366209e-17	2.2229836377885306e-16	-6.050496474356938e-17	-2.900334429786477e-16	-1.6862898408251646e-16	2.71596424381439e-16	4.651946067072859e-16	1.551090411116707e-16	-3.6311984379457054e-16	-4.418385921469063e-16	-3.5621422890626506e-16	-3.840949605983672e-17	-3.6224532767745433e-16	-7.457847355676052e-16	-1.044257403602464e-15	-1.0798651954377598e-15
126	9.445836277554042e-17	2.680767879709269e-17	-1.9406554237145206e-17	-6.220471701617213e-17	-9.443784507659052e-17	-1.6232356537384803e-16	-1.3932450645446017e-16	-4.1926641889282905e-17	1.0298419320853548e-16	7.748434190190332e-17	8.04238636968641e-18	-2.0897334444558243e-16	-2.738427682981567e-16	-2.2546006628729104e-16	-1.8968918835357445e-16	-2.582944002965496e-16	-3.241218223658512e-16	-3.0235433186737924e-16	-1.9858337173230556e-16	-9.159306166220378e-17	-5.4817521257657466e-17	-8.442497776323523e-17	-5.523611794352094e-17	5.4443976076708074e-17	3.2393268095247246e-16	5.296298248252986e-16	5.662361550994213e-16	3.8084178538065666e-16	5.453515853972265e-17	-5.875844599557693e-17	5.4964599032495757e-17	2.2033132743939838e-16	2.614600387582251e-16	8.584064705883195e-17	-7.384521496517475e-17	-1.6274255588459008e-16	-1.2499763079080145e-16	-7.490830724943768e-17	-1.099244412909624e-17	-5.565977099563068e-17	-1.7884751689332306e-16	-3.015797251631741e-16	-3.028664183875499e-16	-3.196301628389422e-16	-3.139563601047047e-16	-2.9619546179974705e-16	-2.805295451282709e-16	-2.252198009957309e-16	-1.675196973273129e-16
127	-1.21023429383188e-15	-8.579954287777719e-16	-7.057608898421948e-16	-9.488556404126955e-16	-1.0406905038812216e-15	-1.2205216759472346e-15	-1.2252569688833592e-15	-1.101964850855686e-15	-9.016685542206127e-16	-8.122696356313493e-16	-7.39058511966945e-16	-8.343038810676487e-16	-1.1167929008791232e-15	-1.3454437082936713e-15	-1.4782100521944694e-15	-1.613434867356026e-15	-1.708807139391936e-15	-1.8187432866645263e-15	-1.7958783299552627e-15	-1.6611180449923688e-15	-1.5099981456908876e-15	-1.4745931807077049e-15	-1.4278752267650255e-15	-1.4277207737067804e-15	-1.2958556199249984e-15	-1.256951607824976e-15	-1.2611036864341042e-15	-1.4224315446671175e-15	-1.5748792139965029e-15	-1.62680894755599e-15	-1.6098646547544016e-15	-1.5654799972124509e-15	-1.4933694462213876e-15	-1.4114152601688794e-15	-1.2584359947327124e-15	-1.1501907621440718e-15	-1.0374465394053128e-15	-1.0109096744784771e-15	-1.065790920104497e-15	-1.1958392383320592e-15	-1.3621052923731352e-15	-1.4730628055120618e-15	-1.2733468444286025e-15	-7.775127832459183e-16	-3.0461447419059515e-16	-1.8182029488799589e-16	-3.6796310346040946e-16	-5.811614529679317e-16	-4.820939703138458e-16
128	-5.91874093214908e-17	-3.3459557988344483e-16	-5.880689708657611e-16	-4.60005637238915e-16	-1.9318387140372906e-16	2.0744345865553272e-17	-2.7874153378096064e-17	-4.4638390250187516e-17	6.347923346815054e-17	1.5458204510545307e-16	2.1401282984386309e-16	-2.0775698554964402e-17	-1.0616158618841776e-16	1.5543365875917558e-17	2.2557193022696217e-16	2.2293677926765395e-16	-2.051076963147189e-17	-2.7843451062123107e-16	-2.975254750671567e-16	-2.2840284806344464e-16	-2.7167302924530454e-16	-5.22517077362668e-16	-4.113505409248065e-16	-2.252750424285618e-16	5.465729113455218e-17	-8.249193050565394e-17	-4.941217127616744e-16	-7.079131186401411e-16	-5.233439206610663e-16	-2.360120479942021e-16	-1.5703998204707318e-16	-3.352614292626339e-16	-3.419293232171627e-16	-9.208896464608066e-17	2.9892077343432226e-16	3.782100520416131e-16	3.1695962232012906e-16	2.7792194944475644e-16	4.832024076330683e-16	6.084078439576158e-16	4.818601980059879e-16	1.5533243185657333e-16	6.174985614455442e-17	-7.95485206672005e-17	6.17162741301077e-17	-2.551277417686222e-16	-5.248217860013601e-16	-7.256666081591311e-16	-7.27422753504662e-16
129	-5.797379808328283e-16	-5.475150824053745e-16	-5.175135139524409e-16	-5.480767075923697e-16	-6.983590346379322e-16	-8.443390189578561e-16	-8.58047650806699e-16	-7.881089268752607e-16	-7.320518535113613e-16	-6.429681384763045e-16	-5.815024507701943e-16	-4.882593694750954e-16	-5.322711355241165e-16	-6.48389150862442e-16	-8.99100232782182e-16	-1.0982400333894806e-15	-1.0993606994598944e-15	-9.550632985108872e-16	-8.59085693898651e-16	-8.032316894684475e-16	-6.48835149370691e-16	-3.333432635735622e-16	-9.49863673992721e-17	-8.307316660867236e-17	-1.944255432601833e-16	-1.7254554890452972e-16	-1.1051273547261573e-17	4.5715901962894357e-17	-1.271067391262146e-16	-3.971355431470076e-16	-4.121835972363742e-16	-2.253385724901341e-16	-1.1356140566876983e-16	-2.9285391895838505e-16	-5.665134584039913e-16	-6.918516388609011e-16	-6.268635159296834e-16	-4.634407749637912e-16	-4.131853440522595e-16	-4.3523392385648164e-16	-5.36100849296034e-16	-6.147419200379423e-16	-7.331861343430239e-16	-8.716646816104296e-16	-9.842977615454732e-16	-9.105951218331825e-16	-8.769314254939517e-16	-8.248134385859495e-16	-7.268993805149275e-16
130	8.082384684332446e-17	1.8360893978230548e-16	4.3650417695568956e-16	4.058367227580331e-16	3.27033220820273e-16	-4.168607898066864e-18	-3.683451653728216e-16	-6.01460542174e-16	-7.913399240339115e-16	-8.259802999662131e-16	-9.079753456657427e-16	-1.1073594179829334e-15	-1.3359615098032353e-15	-1.3875529553758969e-15	-1.4037773678755877e-15	-1.513095085918152e-15	-1.7002420991486185e-15	-1.5443835790651835e-15	-1.0709251437645958e-15	-5.422263547851024e-16	-3.3459785200399537e-16	-5.293085538175163e-16	-4.345337969321624e-16	-1.6426803776557255e-16	3.3474717142891107e-16	4.519483016668132e-16	1.8939360982827085e-16	-2.175582278416398e-16	-4.764489214279885e-16	-7.056012870162882e-16	-8.088053160660923e-16	-7.711939091956157e-16	-6.032503583355819e-16	-5.757198452871181e-16	-8.305135535557386e-16	-1.2209974946841921e-15	-1.2984818068265615e-15	-1.1059804493696496e-15	-9.080347060110548e-16	-1.0754626671610934e-15	-1.4036274255404989e-15	-1.4880090812186888e-15	-1.1097251861526028e-15	-7.979197473367787e-16	-5.051686078826085e-16	-3.278378278016682e-16	-1.0382146624636744e-16	3.867230845013169e-16	8.793479361047794e-16
131	-9.367378807586812e-16	-5.630642670520129e-16	-3.130230168453914e-16	-6.125665024172369e-16	-8.859456147059018e-16	-1.2323544864772584e-15	-1.3305262500164618e-15	-1.2706386125566873e-15	-1.1388431881752162e-15	-9.145519230995095e-16	-7.540428335518434e-16	-8.371041750717519e-16	-1.2260829840275935e-15	-1.4941971343300171e-15	-1.5497073432609703e-15	-1.5371282396086638e-15	-1.6251906907895935e-15	-1.7412325684658003e-15	-1.7436949604504148e-15	-1.4843419323254545e-15	-1.1405511048533975e-15	-9.692421777974496e-16	-9.50397984968246e-16	-9.426448992048647e-16	-8.005551194540543e-16	-6.579318152137477e-16	-6.019920391640012e-16	-7.719274697664112e-16	-1.0657252951695784e-15	-1.4036506548892078e-15	-1.6430655648437836e-15	-1.5996857901736422e-15	-1.321853723609993e-15	-1.0992389242475252e-15	-1.1221609530829182e-15	-1.3641708515977177e-15	-1.429172286879707e-15	-1.2999389937202015e-15	-1.2035794003069908e-15	-1.2653844920593784e-15	-1.394858224766422e-15	-1.339078270477554e-15	-1.0875056500522936e-15	-6.799899315769725e-16	-4.872289394119813e-16	-1.7453167273943787e-16	6.813808284011984e-17	5.72225961721801e-16	1.1864622084927057e-15
132	-2.89584752571639e-16	-2.4311638425042235e-16	-3.9079285721331254e-17	-4.0321914495243845e-17	-2.5187994262516725e-16	-6.806782600217665e-16	-8.82178613927973e-16	-6.566060216772051e-16	-3.5364864175128367e-16	-2.9002228015130457e-16	-5.269468712825594e-16	-6.609292368824362e-16	-4.921575633434116e-16	-1.2453494740487003e-16	2.4445675390805465e-17	-2.213068944751701e-16	-5.652463126901722e-16	-7.186911924531214e-16	-5.558056422171938e-16	-2.671112106404227e-16	-4.711446836488833e-17	8.432270737670385e-17	1.165848079160327e-16	-4.442922646923916e-17	-3.705383339641422e-16	-6.720645710756186e-16	-7.324111401070385e-16	-6.96460121904934e-16	-7.599662495472581e-16	-9.907727025377437e-16	-1.2368207231724082e-15	-1.2448440423911725e-15	-1.1950174564046129e-15	-1.1784202861707146e-15	-1.347189873706405e-15	-1.4268778330222145e-15	-1.2906427609471586e-15	-1.0826847052791448e-15	-1.1030612879758707e-15	-1.3239948446390097e-15	-1.5179901860680538e-15	-1.5227753245872947e-15	-1.3081480339875573e-15	-1.0066789827303782e-15	-8.165868878016546e-16	-6.522921367265472e-16	-3.5854645332798493e-16	6.342777418287625e-17	4.948202688136123e-16
133	4.901905426644694e-16	2.8261158624413643e-16	1.1086554786975887e-16	2.3288840529854536e-16	3.9669368956211995e-16	4.550562443748241e-16	1.5911071906469294e-16	-2.722255418980294e-16	-6.093791987196507e-16	-5.915027934440173e-16	-3.9196895971422323e-16	-4.247357262886737e-17	3.5053138065848655e-16	7.569295954291056e-16	1.064060716526057e-15	1.149539142529704e-15	9.622103321764495e-16	6.103346649662549e-16	4.040333260660137e-16	3.862908048326718e-16	4.2974675505682483e-16	4.541707620557362e-16	4.751133362936643e-16	5.899313454805997e-16	6.313286338197502e-16	5.405615416234997e-16	2.6416188527259527e-16	6.924041685562801e-17	8.129132419218451e-17	1.2072597282052148e-16	1.075283707541838e-16	-3.667223745684161e-17	-2.0850134160746617e-16	-2.9423338330836247e-16	-3.7244105316092744e-16	-4.761838864527087e-16	-5.175555073673449e-16	-4.1818299900670335e-16	-1.684661040986483e-16	1.7194847205494296e-16	4.870286727727064e-16	7.48282491058041e-16	8.787172488196526e-16	9.362125880999697e-16	1.003562278314057e-15	1.0309658304361997e-15	1.1111298033376088e-15	1.1970416064180417e-15	1.2281562905470353e-15
134	7.155024058297471e-16	4.2349957970584137e-16	3.050828406134541e-16	3.570862189729877e-16	2.469544308427881e-16	4.516702424289855e-17	-1.7475842382861659e-16	-2.8924943826535667e-16	-3.55344906402646e-16	-4.411537813288391e-16	-5.529667580229464e-16	-4.0755916961170547e-16	7.726905495039696e-17	6.578368352479805e-16	9.28974433239152e-16	7.990845085867833e-16	4.559802526648272e-16	1.596200091118802e-16	4.676899209443446e-17	3.5207119064266066e-17	6.693467802543798e-17	1.8637763432279384e-16	4.129437824106789e-16	6.530379142294595e-16	6.966220994958754e-16	5.548265507232123e-16	3.419199329975532e-16	2.82617429882822e-16	3.33316756258903e-16	2.9228099599809774e-16	1.422351714010688e-16	-9.86374260852904e-17	-2.4591924767440847e-16	-4.0699396026128095e-16	-5.798156196483066e-16	-7.536712173007126e-16	-8.655087023147044e-16	-8.531325414071631e-16	-6.843137083289354e-16	-3.648130320402158e-16	1.5648473434347726e-16	7.124156970554692e-16	1.0117128045816212e-15	7.840836154266514e-16	4.369748156703755e-16	2.166120526841197e-16	3.089433154157902e-16	5.493847694705041e-16	7.3570675565234465e-16
135	2.29802159584803e-17	4.443286006668876e-16	7.623796080649265e-16	7.09050224119048e-16	4.2501664897042096e-16	3.5996078920605044e-16	6.083140300684133e-16	7.949994038091768e-16	6.837930987386055e-16	6.079817487320616e-16	6.263185269395786e-16	8.586542540548712e-16	9.349945212146105e-16	7.11603027321348e-16	4.453511909017043e-16	4.867601326972172e-16	6.810841970895486e-16	7.75114511782836e-16	5.108971710555694e-16	1.9946207774265883e-16	1.4958955468594808e-16	3.1779151148425585e-16	2.544313789819059e-16	1.486606632978131e-16	-3.597181174478763e-17	1.1587269370195027e-16	4.0275765301194513e-16	5.352284666265707e-16	5.299584836504079e-16	5.438509889355435e-16	7.484014779178287e-16	1.010796725306631e-15	1.0939788944222502e-15	8.634427273577589e-16	6.420733735185496e-16	7.058857071495406e-16	8.643106017160951e-16	8.982108078182163e-16	6.777063143512389e-16	4.728034539224799e-16	5.169593981388341e-16	8.180701472985638e-16	8.616890750737594e-16	6.637562822586546e-16	3.3946747816089493e-16	4.933517247150759e-16	8.452471750471678e-16	9.755673372630572e-16	6.404858481116384e-16
136	-1.0350585723197253e-16	-3.77949380054893e-16	-5.608282100596252e-16	-4.565696148236102e-16	-3.129816362662644e-16	-1.913939465303308e-16	-2.628838145575945e-16	-3.158012132627352e-16	-2.248297699287104e-16	-1.633769413929828e-16	3.1853300188528974e-17	-1.742739822194832e-16	-4.3818956104716277e-16	-6.005573468054553e-16	-5.816225001216795e-16	-6.285386898659431e-16	-9.221070444974402e-16	-1.1586528269754525e-15	-1.0673427018101236e-15	-7.097101734072399e-16	-4.2970997783639907e-16	-4.582371435941733e-16	-2.526552580113414e-16	-5.972022131008139e-17	3.7460607730744764e-16	4.287649916190597e-16	1.4735640124815315e-16	9.201409375899116e-18	1.5816283464699672e-16	3.539589317323195e-16	3.453626978410745e-16	2.0677237938574436e-16	2.9513243831514825e-16	6.3562687534638e-16	8.677281326487575e-16	5.528706407140066e-16	1.36942360792881e-16	-9.096987598933945e-17	-8.134645034265242e-17	-2.6294039448296677e-16	-7.534127322443902e-16	-1.1935112489220205e-15	-1.0489308795576911e-15	-7.741697361094781e-16	-5.366531425350984e-16	-8.069241930557228e-16	-1.0812324831479184e-15	-1.036549220493814e-15	-8.390702435608172e-16
137	-3.8364231152299837e-16	-3.269789985658151e-16	-3.5851586880329314e-16	-6.111231496456938e-16	-5.708338279694805e-16	-6.459179372902434e-16	-7.485348748989894e-16	-7.712147717008218e-16	-5.445868075426102e-16	-2.5107576406980845e-16	-6.035600341715239e-17	-3.3499239356837262e-16	-7.86778277892361e-16	-9.771330744962687e-16	-8.870882772763544e-16	-8.432520966014513e-16	-1.0311958128562739e-15	-1.3198153745158327e-15	-1.3621124094580511e-15	-1.180258735979025e-15	-1.023272887189867e-15	-1.1303385475207204e-15	-1.0882059646905606e-15	-9.722778340296308e-16	-5.884379223793397e-16	-4.3978735731278756e-16	-5.726625228594857e-16	-9.733146460925648e-16	-1.2874206865250758e-15	-1.3019318761517944e-15	-1.0251860055513749e-15	-6.645443882836032e-16	-4.245886754376773e-16	-5.182198594153887e-16	-7.907931515962988e-16	-1.0815437067013031e-15	-1.0924893012334146e-15	-1.0204970498555145e-15	-1.0070679466302244e-15	-1.2060676597063147e-15	-1.409712173546924e-15	-1.4037782111309085e-15	-1.0694325871340076e-15	-7.894658009412936e-16	-5.659581617441742e-16	-5.770832082892256e-16	-6.326586972086214e-16	-6.213003257645377e-16	-5.324157591553876e-16
138	-2.296586278097092e-16	-5.246097406794253e-16	-8.415616702689232e-16	-8.263547086075956e-16	-4.9804613687569635e-16	-1.748233274174038e-16	-1.43066696975446e-16	-1.9588487723477897e-16	-9.605814849245086e-17	5.621351287530525e-17	1.7042030559906e-16	-8.378671754749099e-17	-4.611652156775955e-16	-6.060407691622266e-16	-4.675915654685135e-16	-4.0154614764770216e-16	-6.641214491816889e-16	-9.9019085327149e-16	-9.886095501688107e-16	-7.251459884342986e-16	-5.781847880344749e-16	-7.969703117160374e-16	-7.899042474272148e-16	-5.394392937778419e-16	5.799042469977935e-18	1.5792378810618191e-16	-9.180265343600382e-17	-3.4820836711741586e-16	-1.8576171346833366e-16	9.546353956342196e-17	2.155919904970282e-16	7.303754072450754e-17	8.00236950652369e-17	3.5377758730606485e-16	6.613368501410804e-16	6.117908095630178e-16	4.00648055514725e-16	3.020499541840275e-16	4.115152308441451e-16	4.801377916367493e-16	3.377286911869768e-16	9.915909438767513e-17	9.120716872473038e-17	1.4659694213020837e-16	3.1433113228545864e-16	2.326904172874152e-17	-3.4525517904684076e-16	-6.6934750471872245e-16	-7.846030076824482e-16
139	2.716405830176477e-17	-3.944950381837295e-16	-8.737954846461729e-16	-1.0337282142751053e-15	-6.565505617118596e-16	-4.239229041204977e-16	-4.90233297800953e-16	-6.412831158572671e-16	-4.57763504279658e-16	-1.5820699203915131e-16	9.313395234082151e-17	-3.3659375326929865e-17	-3.06374694547541e-16	-4.3312787280356456e-16	-3.3777432494107024e-16	-3.4864269455997436e-16	-5.412846046503827e-16	-7.732322634336472e-16	-7.305022809355798e-16	-5.29859091085147e-16	-4.674911067277426e-16	-5.78537278641069e-16	-5.671541129521123e-16	-2.9263309097311955e-16	1.3249508260295848e-16	2.0720978100104857e-16	1.5166714163362968e-17	-2.0826472939161476e-16	-1.3758055413328928e-16	4.958720030140408e-17	1.1747626781919205e-16	4.0908250993871084e-17	5.2839623161543324e-18	1.588884766615412e-16	2.605354502798281e-16	5.4143337576870576e-17	-2.0283382873058772e-16	-3.539738994301967e-16	-3.6718102088173207e-16	-3.979196708368306e-16	-6.108678527859885e-16	-8.761777621084228e-16	-9.708669404722864e-16	-7.593014586614303e-16	-5.953231517684685e-16	-5.668057070962651e-16	-8.349825924847823e-16	-1.1134304990129172e-15	-1.2708365504066012e-15
140	4.652023767734204e-16	1.656255572870334e-16	-3.8596114188432416e-17	-8.223640206424672e-17	2.8561845125699374e-17	-6.874190722806926e-18	-7.747685546845539e-17	-2.2954115000737863e-17	1.724820834201179e-16	2.1895892683303966e-16	1.8919794703788552e-17	-2.242087953338923e-16	-3.264797040345979e-16	-1.8415170192436702e-16	-3.0513338319594136e-17	-1.0859790456465353e-16	-3.633758780024239e-16	-5.081802019171528e-16	-3.997623434478066e-16	-1.8898742517372984e-16	-1.3474928829127852e-16	-2.404006954577888e-16	-2.290707775445125e-16	-1.2032220637203838e-16	1.1528095932435848e-16	1.498991145739956e-16	-1.2746707778698113e-17	-3.022283403435087e-16	-3.8068918600552133e-16	-3.274452748264114e-16	-2.3077436085255625e-16	-1.6846450027544995e-16	-1.416371181714379e-16	-7.417817164027218e-17	-5.707684170816408e-17	-1.1669368129684087e-16	-1.5804221214288062e-16	-7.703183883814679e-17	2.240913082303186e-18	3.012250297155981e-17	-2.0724110143672217e-17	-9.137584023460595e-17	-1.648673673315695e-17	1.623273255390337e-16	2.738235186602304e-16	2.0851033346621518e-16	1.4368839807745596e-16	1.241464831755654e-16	2.243700004081428e-16
141	6.8768626179334345e-16	1.833967703094563e-16	2.1834925890800605e-17	2.0885062067068746e-16	4.011649611465236e-16	2.0960689168729983e-16	-1.4049963782887705e-16	-2.2622703578408585e-16	2.169568651790616e-17	1.1166786783768763e-16	-1.5368096818412681e-16	-7.521570278767952e-16	-1.194099082139323e-15	-1.2510562867496893e-15	-1.1581895140163779e-15	-1.2058802340885333e-15	-1.4550182040369835e-15	-1.492472916308371e-15	-1.2074956304357995e-15	-7.311446748180112e-16	-3.820626103499918e-16	-2.981015744823628e-16	-4.1803442945688686e-17	3.1399042010256368e-16	8.057352583982758e-16	8.448154225772547e-16	4.6333340372680715e-16	1.0794047007397734e-16	9.354303811125629e-17	2.421036806329979e-16	3.205198183309234e-16	2.229509063541253e-16	2.5853940330727244e-16	3.9947830811258663e-16	4.630021685571791e-16	1.90739766539032e-16	-1.7271414820296183e-16	-3.830682230708149e-16	-4.0635864953929193e-16	-5.469707160060755e-16	-8.401227270465926e-16	-1.033196511596958e-15	-9.18709300458051e-16	-7.83422663520026e-16	-7.251927234245915e-16	-7.955322845153311e-16	-8.757976382785785e-16	-7.790388240020218e-16	-7.097960100191779e-16
142	-7.134726213410158e-16	-8.474051171975268e-16	-6.986197854842431e-16	-6.987849774597448e-16	-5.850281898443825e-16	-8.435061586342604e-16	-1.1208977628115623e-15	-1.09561294688224e-15	-8.43740192083456e-16	-7.015598389857834e-16	-8.21056886392751e-16	-1.165157526323509e-15	-1.5322979749194788e-15	-1.4810906723767486e-15	-1.334097773410264e-15	-1.411065655857521e-15	-1.7827009448411674e-15	-2.0565460738631932e-15	-2.059676758812899e-15	-1.8861629968016354e-15	-1.7213113649260403e-15	-1.6465433018256447e-15	-1.0585895503987526e-15	-5.405070198276395e-16	-3.501050518644963e-17	-1.4889042194721643e-16	-5.04308834939753e-16	-7.203046753168602e-16	-6.889682726808859e-16	-8.436915511263361e-16	-1.1355844014595303e-15	-1.2632061688793363e-15	-8.723282639444257e-16	-4.119969015295592e-16	-3.964567576142622e-16	-1.0147574919424134e-15	-1.556828418734279e-15	-1.647071655071862e-15	-1.434412823725061e-15	-1.4238136488071533e-15	-1.6530237097281237e-15	-1.7383551753731e-15	-1.352300512062431e-15	-9.714380757889219e-16	-6.641968594517066e-16	-6.699394821789697e-16	-6.188985529298341e-16	-2.336709795578882e-16	1.3436873834427159e-16
143	-6.766337170933403e-17	-3.334431249057678e-16	-4.3327841956768514e-16	-3.1656445613519303e-16	-1.680407284223538e-16	-3.0005842010080536e-16	-5.33967862959416e-16	-4.938944497752511e-16	-2.1544884571349724e-16	-1.0821026450421963e-16	-3.1237749974765934e-16	-7.381336401777562e-16	-9.180437566564994e-16	-7.290596639884881e-16	-5.290047762828963e-16	-6.642726491991343e-16	-9.937437338920005e-16	-1.189847411905355e-15	-1.080464926153717e-15	-8.593232766539131e-16	-7.369834897472216e-16	-8.095834368475314e-16	-6.503590526421875e-16	-5.765139236933536e-16	-3.1194007525673585e-16	-2.4253892188742272e-16	-3.637140642079459e-16	-5.974805590083701e-16	-7.762611319736488e-16	-7.754532348028391e-16	-6.78304802446453e-16	-6.711193217515589e-16	-7.752562678581081e-16	-8.473112232416729e-16	-8.127049122745025e-16	-7.855969618035405e-16	-7.902729935954838e-16	-8.034745707987948e-16	-6.596347540813742e-16	-4.702304894140216e-16	-3.9061538611713326e-16	-5.344361485304594e-16	-6.175415079507698e-16	-7.927222617489194e-16	-6.160492111006986e-16	-5.698340948749729e-16	-3.800382008988578e-16	-2.1236672624231012e-16	-4.18799631819529e-17
144	-3.1010747795929916e-16	-2.5620345076769086e-16	-1.9564127419850652e-16	-1.6153194621557083e-16	-2.0422060855165188e-16	-2.3438169761181666e-16	-1.0941407700353525e-16	1.3765816727735078e-16	3.544409913194309e-16	5.252295302286827e-16	4.956008528363144e-16	4.771962122718543e-16	2.9238037509798536e-16	8.133898777559869e-17	-4.711580647059687e-17	-1.74134971797259e-17	-4.2768257840681454e-17	-2.327818467979781e-16	-4.68188404731811e-16	-4.830404323438472e-16	-2.3967856415048702e-16	6.115563338129419e-18	-7.344040880298544e-17	-3.194945191794514e-16	-5.281189556388033e-16	-4.473472801373137e-16	-2.431653941499718e-16	-1.6418696850518556e-16	-7.125893206914343e-17	1.3281405340696334e-17	2.088897794440986e-16	4.3669706632178803e-16	5.246973478329277e-16	5.316754667398367e-16	4.8356643962623e-16	5.248073017046459e-16	5.296979918551912e-16	5.077957655297252e-16	3.635029780405618e-16	3.1644471976193865e-16	3.517960527066146e-16	5.260202566048541e-16	6.489033598601046e-16	8.112955864487388e-16	9.545886374669827e-16	1.2452454302995369e-15	1.445124402055288e-15	1.3978843126657868e-15	1.1018076813986698e-15
145	1.8347875084449103e-16	5.535176909879586e-16	9.209594958515566e-16	8.238053508445012e-16	4.573809162073184e-16	3.4981813881811323e-16	6.729343875617508e-16	8.634548183000901e-16	7.407377756212703e-16	4.1076202735352995e-16	3.3998391127501457e-16	7.228602159372027e-16	1.1638816193432784e-15	1.2747517138723562e-15	1.1307684104298544e-15	1.1117488304826527e-15	1.2278846508599322e-15	1.300740491376411e-15	9.225494330333119e-16	3.9739787619467506e-16	1.1248442529259073e-16	4.016617514086611e-16	7.147535220042111e-16	1.1481308203026033e-15	1.1546188612521497e-15	1.0334343470959633e-15	9.226144369746435e-16	1.0124579582510177e-15	1.2154366165702776e-15	1.4371012289810049e-15	1.4247940251187799e-15	1.1994598420434426e-15	9.231802975064674e-16	5.982585493840667e-16	4.117503267698532e-16	3.833550332534376e-16	3.928954242225367e-16	4.572421096176098e-16	4.678942973586669e-16	4.665009261894916e-16	5.169080137136113e-16	5.431977001054045e-16	2.4416416133052224e-16	-1.4744357838573182e-16	-8.042776628216599e-16	-9.203332866921452e-16	-9.384859158278331e-16	-9.41782551410085e-16	-1.189634161587892e-15
146	3.574787592806839e-16	1.2113374165107778e-17	-3.182463555776405e-16	-1.9661406873207793e-16	2.1090847073114825e-16	4.585802469288444e-16	3.243709762424972e-16	1.9059067333391964e-16	2.8213655372710387e-16	4.1459432501566e-16	3.4198287022652093e-16	-1.2807658206841087e-16	-5.82091503259595e-16	-6.158590422582363e-16	-3.3017596813208487e-16	-2.0023507684309977e-16	-4.553402939448632e-16	-7.810640240880056e-16	-8.0930419236114075e-16	-6.441559573237945e-16	-6.079686015143043e-16	-9.04354592368387e-16	-8.550680630134022e-16	-6.63728767807027e-16	-2.3414162771633435e-16	-2.1098802299941454e-16	-5.262748374943389e-16	-7.928338276149907e-16	-5.83876210421435e-16	-3.0522448839880345e-16	-2.1112581145714773e-16	-4.2289992855672966e-16	-4.2148296513237737e-16	-7.551111513239624e-17	4.641397842382981e-16	6.388972289549687e-16	5.00464277426754e-16	3.678774644798644e-16	5.307050269300369e-16	7.462133121162248e-16	7.261474709642717e-16	4.3553440043842966e-16	3.425029040016996e-16	3.3406313050154196e-16	6.113711314486571e-16	3.1480324734805175e-16	1.9262966825096613e-17	-1.3169931503963042e-16	5.930915903477579e-17
147	-7.895938857792938e-16	-8.340925511431356e-16	-7.538268676228838e-16	-4.1717700842940777e-16	-2.1614902492465126e-16	-1.396280922003369e-16	-2.5516993279494e-16	-2.109027502811364e-16	-1.7977182885875882e-16	-5.461863805035729e-17	3.625820198526638e-17	9.20649424222185e-17	2.18719465619047e-16	2.3480263076782096e-16	1.5096339108117846e-16	-3.343952218917867e-17	-2.8005624753252636e-16	-5.975320959919197e-16	-7.57843653688052e-16	-8.259056857973749e-16	-8.313520212308019e-16	-1.040364485807632e-15	-1.1014631345129573e-15	-1.2249288804046566e-15	-1.1046505145450695e-15	-9.879777975572407e-16	-9.689454548211835e-16	-9.585435104605364e-16	-6.093695313991763e-16	-1.334463630752638e-16	3.0178009706476313e-16	4.133617096520297e-16	2.9022947299751725e-16	1.9396025528081218e-16	2.2445104003902814e-16	2.707409700171752e-16	1.967180600486735e-16	2.475422036923561e-17	9.180951010461876e-18	1.6454350731936652e-16	3.8041923152637117e-16	5.868057588906312e-16	7.882434214402622e-16	5.481006139269132e-16	6.735264745276129e-16	4.836905867854307e-16	6.365186073251299e-16	5.739917647699045e-16	2.587716755191564e-16
148	5.973370157720583e-16	6.742994410352417e-16	7.637408435221067e-16	7.4945344299149185e-16	6.46102527201482e-16	6.717631761936544e-16	7.585240289675495e-16	8.391577247444724e-16	5.907344240681799e-16	3.210797552609546e-16	1.3958949512408827e-16	1.2037895147042796e-16	5.689063546221738e-17	-7.993770604838937e-17	-2.5988283966724864e-16	-3.383568646468439e-16	-3.7514949579003195e-16	-2.585773724529394e-16	-1.1630691963191338e-16	-3.7479128844866204e-17	-6.837052793908726e-17	-3.283967323537206e-16	-3.7729763884207256e-16	-4.504596332511201e-16	-3.7889498407973993e-16	-4.552478571690775e-16	-6.44968510783467e-16	-7.896241701733539e-16	-5.860289388862508e-16	-3.1372771219537677e-16	-4.7892749484953674e-17	4.731922975881275e-17	1.934334438139706e-16	3.405206255189228e-16	5.588909107433216e-16	7.116679142369489e-16	7.597194754372126e-16	7.919148693894975e-16	8.132803700267541e-16	7.492723962576433e-16	7.284788499489345e-16	8.173410783195882e-16	1.14730995961237e-15	1.2199877919253343e-15	1.3589636351931714e-15	1.1009018032260844e-15	1.1944754283521227e-15	1.3736096536204745e-15	1.4124722154654538e-15
149	-3.1054571730319426e-16	-3.528180765805049e-16	-1.7390520553309273e-16	1.4667451515458294e-16	2.3880348127155323e-16	8.360484586698798e-17	-1.080252706914987e-16	-6.303518336847407e-18	2.029022311489525e-16	3.104766315224498e-16	1.3299625724110667e-16	4.041495998176581e-17	8.47722063701822e-17	2.30468805388959e-16	2.777599951706032e-16	1.9561176247189108e-16	4.970917424494927e-17	-7.658052244273282e-17	-1.3407732770732743e-16	-1.8797546840386095e-16	-2.353296954090468e-16	-2.399710695577112e-16	-1.7674387350875823e-16	-1.1727843007848625e-16	-2.0274506160194693e-16	-3.3606474348641304e-16	-4.265579678876652e-16	-3.912382557378736e-16	-1.5416147556610067e-16	-1.1807262448714562e-17	3.531210925840604e-17	1.0107856834737302e-16	2.800239391791466e-16	5.893678206199805e-16	7.662330954228015e-16	7.687057044283486e-16	6.401924913072642e-16	5.993381405612416e-16	6.282429657302513e-16	7.320745907798562e-16	7.884010595371032e-16	8.203160960054511e-16	8.032339771022887e-16	8.764907914756743e-16	1.0360690746834564e-15	1.1777310776351844e-15	1.3435699929915332e-15	1.3516208868283716e-15	1.2017406525462694e-15
150	6.983277188160297e-16	6.583174032773036e-16	5.877795335439159e-16	5.580682548565345e-16	6.028311053295378e-16	6.825002783596187e-16	7.427436120999502e-16	8.93128535722113e-16	8.5818686789824215e-16	7.750371888082767e-16	5.364874504181158e-16	4.090751969706158e-16	2.852599094723866e-16	2.1469239406498038e-16	6.522434623157846e-17	-1.3265200712475955e-16	-3.3599716146782915e-16	-3.699774175257552e-16	-2.8811331366149213e-16	-2.248042497898533e-16	-2.5001994445584353e-16	-4.333170062989945e-16	-4.0347539483908247e-16	-4.511127216756336e-16	-4.428052849458471e-16	-5.34521218752239e-16	-6.231057832844399e-16	-6.439522302340272e-16	-3.500518294301329e-16	-8.607980723054359e-17	1.153722887492044e-16	2.303814737026479e-16	3.983062098776374e-16	6.344198500115345e-16	8.26059602935198e-16	9.083429467437523e-16	8.426795951945233e-16	7.935309431438691e-16	7.322883789537486e-16	7.060041465399549e-16	7.3357346867565e-16	8.476585070091079e-16	1.1023067359741663e-15	1.1697155597915879e-15	1.3344501309163331e-15	1.2200324991937541e-15	1.4025532697900392e-15	1.5176475038680388e-15	1.4669111482603525e-15
151	-1.4790529442149056e-16	5.458760100040061e-16	1.2070037786845963e-15	1.4846389913212187e-15	1.3451461791497108e-15	1.4098041395002146e-15	1.7337429808047465e-15	1.803552360485676e-15	1.764733540979828e-15	1.5678049903009089e-15	1.78359615630333e-15	2.3328251612156766e-15	3.0448294059479792e-15	3.297429089033659e-15	3.1212922183587953e-15	2.7447391641911334e-15	2.4410127380412506e-15	2.5858002786827718e-15	2.790861203115012e-15	2.809948148631887e-15	2.404424360927414e-15	1.9730015961958445e-15	1.4031895468574277e-15	1.3661195925636128e-15	1.1869701761653304e-15	9.773108039799569e-16	7.38404909698994e-16	8.390772701941514e-16	1.0964277091260614e-15	1.5620087572146585e-15	1.8074786706623755e-15	1.9332909843238663e-15	1.9246805362541234e-15	1.8786267128292793e-15	1.592196293171142e-15	1.2031364725513025e-15	7.658979828265543e-16	5.831755100178215e-16	5.670708437098495e-16	4.940972220923067e-16	1.368098493107882e-16	-5.084794430565154e-16	-1.3632997698225346e-15	-1.7679905276197774e-15	-2.340570644222608e-15	-2.2865227076028326e-15	-2.510071295353369e-15	-2.9192674831025263e-15	-3.624421841318576e-15
152	6.540656912461977e-16	2.2982727934736924e-16	-1.7265803174438047e-16	-2.265863665152088e-16	1.3709136564406001e-16	3.9109366099533316e-16	3.365344484316885e-16	2.504197634023358e-16	4.417271776439475e-16	6.217760181699517e-16	5.251960930845833e-16	6.244275617524763e-17	-4.0844236324941525e-16	-4.536798580881358e-16	-2.6893751270562886e-16	-3.247590051604382e-16	-7.090728563422123e-16	-8.729821548781818e-16	-5.658859200351807e-16	-1.3147947000827674e-16	-6.680438163286284e-17	-3.2716687432511186e-16	-1.298644292562627e-16	4.0506208174485465e-16	9.95688303100709e-16	8.260790135911164e-16	2.1353832003421028e-16	-1.452639940807806e-16	1.42817456047498e-16	5.4227160487756725e-16	6.495987378922925e-16	4.996612914984669e-16	5.845108285903435e-16	9.637765874545017e-16	1.222698118406026e-15	1.0086902811273917e-15	5.968320919083099e-16	3.673707092893849e-16	3.188132838904008e-16	2.4647424517180998e-16	9.561052059025457e-18	-2.64644217083042e-16	-3.447747792529545e-16	-2.8439794790781143e-16	-1.8396439724724752e-16	-2.887262449013938e-16	-4.96971469234375e-16	-7.478707289358693e-16	-9.639416815335428e-16
153	-2.3078710532266795e-16	-5.34110251916579e-16	-7.418924779525231e-16	-5.604131077234725e-16	-5.1713074495337127e-17	4.4622562932248785e-16	6.932207838938048e-16	8.297990598184549e-16	8.4025392140870785e-16	6.564183350093271e-16	4.189787105151903e-16	-9.768849345778383e-18	-3.875664613453491e-16	-5.304633834695533e-16	-4.252681452726527e-16	-3.4206398854762523e-16	-5.23499874420571e-16	-9.453588644716737e-16	-1.1865903019657137e-15	-1.1908664776875481e-15	-1.056346243954167e-15	-1.095933802405506e-15	-8.053579349771633e-16	-6.45312100428315e-16	-2.642399262929087e-16	-2.369485470799997e-16	-5.217791170495767e-16	-8.431709550232308e-16	-7.65473526396471e-16	-5.495252590522947e-16	-3.5364577728415554e-16	-3.4813216060314747e-16	-2.866076269555679e-16	-1.022393427684288e-17	3.7999974324148775e-16	5.882907120713792e-16	5.995157368405526e-16	7.041844771011154e-16	9.3414487091255e-16	1.1510836412549486e-15	1.1371466620613568e-15	9.220665885886092e-16	9.325804225975803e-16	6.803725154582657e-16	8.343858588895952e-16	2.982440410239282e-16	-9.828777347080967e-18	-3.2038882839152783e-16	-4.166025259059788e-16
154	-3.4943411283935917e-16	-4.1428433493147107e-16	-2.58993411512753e-16	-3.669782266560023e-16	-3.038951819286251e-16	-5.461575696247501e-16	-9.035773744386646e-16	-1.04377650409754e-15	-1.0071309480268235e-15	-7.942148696498552e-16	-7.42473769270803e-16	-1.0488959988713231e-15	-1.4581362422428378e-15	-1.4552947078638163e-15	-1.272261137104051e-15	-1.290179741361201e-15	-1.6245521507672869e-15	-1.7297227970845834e-15	-1.5743018500328815e-15	-1.3155060893662606e-15	-1.1919367379320425e-15	-1.3219122206456726e-15	-9.092439350626784e-16	-5.692080116223782e-16	-7.068563193089788e-17	-6.576777611057557e-17	-2.507243999984556e-16	-4.2171573775654867e-16	-4.783274449717996e-16	-7.923199543438173e-16	-1.1721394852553583e-15	-1.3180347501041975e-15	-9.899513237214245e-16	-7.210405456973946e-16	-8.485232955521118e-16	-1.3666196705968864e-15	-1.5562835503765096e-15	-1.3237572717939071e-15	-1.0410785516737522e-15	-1.2610386632459618e-15	-1.707675991388116e-15	-1.84600775139511e-15	-1.2193314991515927e-15	-6.832276042744242e-16	-9.508328381766735e-17	6.909942974286102e-17	4.3477055183531597e-16	1.1021767205990417e-15	1.6972149931852783e-15
155	-3.337005563304074e-16	-4.4177380277013584e-16	-6.811181396222582e-16	-8.826691380100761e-16	-7.919797551210922e-16	-5.223863710941835e-16	-2.931737124562791e-16	-1.9390310774329046e-16	-3.3179939325569616e-16	-5.131274358931629e-16	-5.358678921439428e-16	-4.4039944870830236e-16	-4.517618470429881e-16	-6.096996410784364e-16	-7.685108555053057e-16	-7.826485901149174e-16	-6.329105337279829e-16	-5.584974897474076e-16	-6.411744388654785e-16	-8.155581742422476e-16	-8.761067835626502e-16	-7.943342673145228e-16	-5.047868346467584e-16	-5.787476127679398e-16	-7.412306269504292e-16	-9.522059079887397e-16	-9.636958546344223e-16	-9.137824878804838e-16	-8.698365624335327e-16	-8.753343760658277e-16	-8.135415925660679e-16	-5.654475426684989e-16	-2.5686857622371637e-16	-4.7160910666626016e-17	-1.8944600503595696e-17	-2.8426710113540783e-18	1.2351378177183365e-16	3.5805031593000347e-16	4.53938726393137e-16	4.003935078604945e-16	3.360305248565056e-16	2.495128531011401e-16	2.8208355784437633e-16	1.426508864359674e-16	1.3866132210092e-16	-5.948920857067306e-17	2.0807663460761703e-17	-8.224279331258734e-17	-2.756874333699556e-16
156	7.430719740958643e-16	3.4941366345070827e-16	-7.289071433577888e-17	-5.0222496254243806e-17	2.5642972867401692e-16	5.1694989398406555e-16	4.994321317500993e-16	5.135742602697396e-16	6.052744564250823e-16	6.343552027315171e-16	4.776855565006956e-16	1.1757511943181408e-16	-1.084042534382575e-16	-2.4363315572982855e-17	1.6771575928761523e-16	1.4156699377287817e-16	-1.4482645112483837e-16	-3.074706010903866e-16	-1.4711526552426986e-16	7.096989900839314e-17	2.981413238848401e-17	-3.587113578114742e-16	-3.374509449603564e-16	-1.4627677143542994e-16	1.854115350972227e-16	8.906310371828286e-17	-3.141143727682183e-16	-6.266200388905912e-16	-4.642852317866731e-16	-2.7435199260754703e-16	-2.414835546139658e-16	-3.947713862077792e-16	-3.048710286180917e-16	5.602206521412152e-17	4.645106280145316e-16	5.381215809410948e-16	3.887963461677829e-16	3.137947685938913e-16	5.049585986146479e-16	7.705366297415979e-16	9.31063149020875e-16	9.0379142076068e-16	1.0107349936982951e-15	1.0048993509578248e-15	1.2544067241034081e-15	9.946129535082373e-16	7.933335397809591e-16	6.125696716375139e-16	6.244337008932265e-16
157	-5.172580304232304e-16	-5.832885621677707e-16	-4.511280896750649e-16	-2.817757957332258e-16	-2.8021354066328147e-16	-5.510451499689444e-16	-8.447181712749916e-16	-8.670021543292921e-16	-7.200116352543437e-16	-6.147307295220327e-16	-6.742739875542775e-16	-7.930928160386853e-16	-7.950623107869156e-16	-6.641821236680586e-16	-6.1584708337830735e-16	-7.51149800293874e-16	-8.796843311532352e-16	-8.781504061662227e-16	-7.349583709474205e-16	-5.9323099986733065e-16	-4.4024097420879233e-16	-3.016884642721816e-16	-5.2062872376689695e-18	3.87552459662949e-17	3.3330578208298206e-17	-6.473480448149942e-17	-1.1963868256764593e-16	-1.6162079531911833e-16	-2.345388179328181e-16	-3.1071081132139283e-16	-2.641529853135431e-16	-1.4321198629762464e-16	-1.1818703087740117e-16	-2.250871050079191e-16	-4.4049589339097393e-16	-6.142901573467313e-16	-6.689113679312568e-16	-5.837876652201548e-16	-4.736413034842016e-16	-4.235413626682275e-16	-5.006580194912037e-16	-6.738366385088642e-16	-7.650028270508496e-16	-9.536951077477485e-16	-9.050255849178982e-16	-9.186712484495085e-16	-9.026190693323602e-16	-9.457015742151357e-16	-9.623760257840398e-16
158	-1.686420835747278e-16	-5.74201075315005e-16	-8.744703519410432e-16	-8.676331887911045e-16	-3.7987843880504884e-16	-2.6023436642536244e-16	-4.2560354064990977e-16	-4.288142395329367e-16	-2.89648232855989e-17	2.4517020095454537e-16	2.004908028523178e-16	-1.713843038170801e-16	-4.649787771739693e-16	-4.4404972236464783e-16	-3.8175187302741554e-16	-6.58809503098781e-16	-1.0582790581060267e-15	-1.2605214127159039e-15	-1.084949651380347e-15	-8.79132101440665e-16	-8.980003541869139e-16	-1.1136511935953756e-15	-9.514127965060143e-16	-7.326671727090604e-16	-2.499937980031314e-16	-1.172202695604953e-16	-2.5034142782525616e-16	-6.466789202757455e-16	-9.153505307373564e-16	-9.699139581962535e-16	-7.923113361584695e-16	-5.700424668567429e-16	-4.106620649155997e-16	-3.748351583654545e-16	-4.4343827873768e-16	-6.649404210761918e-16	-8.302999546438976e-16	-9.16971776020996e-16	-9.384301782439403e-16	-9.440788312641778e-16	-1.0036607363329283e-15	-1.086054325528182e-15	-9.108583800912622e-16	-6.813374872820979e-16	-3.5080590788958435e-16	-3.7043115738538603e-16	-3.9887309113823325e-16	-4.2052585392471086e-16	-3.2644099252201874e-16
159	-8.807502721521554e-16	-1.2571869996467648e-15	-1.7531058955311753e-15	-2.045589627548401e-15	-1.6708660023488947e-15	-1.075899654159995e-15	-6.869119654199971e-16	-4.748251312244895e-16	-3.064293652138827e-16	-2.1472661683414591e-16	-6.362545141742591e-18	-2.0475799314581596e-16	-4.50375647223178e-16	-6.64178560604946e-16	-6.991920367541559e-16	-8.002893834080918e-16	-9.069764347333376e-16	-9.879838487146078e-16	-8.5375203731907105e-16	-7.601617225686114e-16	-8.036047912128756e-16	-8.949902954191797e-16	-3.8119571981594514e-16	1.4409826875085592e-16	6.575432722902414e-16	5.666110017458422e-16	3.2714132120256105e-16	3.1303949967467844e-16	4.58591547743115e-16	6.496726235200686e-16	6.112768312512708e-16	6.225883889215954e-16	8.804648791648793e-16	1.1752921292623652e-15	1.1505291192531512e-15	6.503923735074138e-16	3.11151880771534e-16	2.4870403324693304e-16	2.2864532295431444e-16	-9.384263704427801e-17	-6.620887367151378e-16	-1.1030160416767677e-15	-1.0575920068468874e-15	-1.0984499637898431e-15	-1.1593904874005045e-15	-1.7643134673674205e-15	-2.3370821360880614e-15	-2.9702176796482327e-15	-3.3779061715731354e-15
160	1.003426513431616e-15	8.326116504963047e-16	8.020550585519459e-16	1.0902118625824266e-15	1.5089493669133286e-15	1.6255601637093219e-15	1.4064720781973875e-15	1.1257834077790133e-15	9.642568089805643e-16	8.668030271303178e-16	4.0586053068796535e-16	-1.6067929410045161e-16	-6.364835377868729e-16	-6.412013173144872e-16	-3.066017688713497e-16	2.712986691312459e-17	1.2892722280758844e-16	1.2009497710058637e-16	2.337588618658497e-16	4.1285451636809393e-16	4.1820525964642116e-16	1.818821472992807e-16	1.8527442125577338e-17	5.351116628486871e-17	3.133588372177397e-16	4.570500927335935e-16	3.793594928040266e-16	3.327413471979744e-16	7.033544202496207e-16	1.228228699101762e-15	1.5023641112602687e-15	1.2954632850342823e-15	8.559779199040778e-16	7.789963751765664e-16	9.920049513138112e-16	1.2606060298990478e-15	1.2063132101870846e-15	9.726278485525542e-16	7.87841466271308e-16	8.799379996222163e-16	1.0201307923043628e-15	9.76603469815935e-16	6.900905647035382e-16	3.2093967883310256e-16	6.433809553125819e-17	-9.373109755448366e-17	-1.300728480821157e-16	-9.572590054668773e-17	-3.641262715083236e-17
161	5.479694778437809e-16	1.0639299656155984e-15	1.676925711427905e-15	1.8498931175180176e-15	1.4108446680055944e-15	9.482891765906891e-16	8.715946559836749e-16	9.081344906871724e-16	8.707466541455959e-16	6.115882113419065e-16	2.6700888075867443e-16	2.2935144035815573e-16	4.121510527999823e-16	5.5558605504135075e-16	6.61492853623698e-16	9.22221306373685e-16	1.3031770575268506e-15	1.9654353795796786e-15	2.3720479654946055e-15	2.4901821491775795e-15	2.2960362895501947e-15	1.923294398030167e-15	1.2741583825078348e-15	7.115226737377055e-16	2.8173904152801395e-16	1.485259113283646e-16	9.276219345584122e-17	2.74695907036992e-17	1.6311592511871663e-17	2.780699297384025e-16	7.136770169781839e-16	1.0301141353307798e-15	9.627148954418403e-16	7.638696993756336e-16	6.226548383232022e-16	7.830739130644347e-16	9.492200717880081e-16	9.978446905109718e-16	8.580538626371106e-16	7.026837323278515e-16	5.598173664321264e-16	3.997875887138182e-16	1.2425875594788476e-16	-9.877838940180058e-17	-5.968719184954284e-16	-8.866395833793573e-16	-1.1718714431622659e-15	-1.2218826031155623e-15	-1.2760226314565544e-15
162	1.2175291030907716e-16	3.382732072161306e-16	6.672913412866679e-16	8.845034101412426e-16	8.059127703598606e-16	5.858444572041133e-16	5.407363524899667e-16	6.744995332385495e-16	7.416663372267806e-16	7.283233734391794e-16	4.956680671041512e-16	4.2602078552572025e-16	3.8059340978991083e-16	3.7698440072391134e-16	4.0788093257828534e-16	5.313752535106597e-16	6.05158290077825e-16	6.058079358037511e-16	4.868110103794222e-16	3.675901223396272e-16	2.7873169864460694e-16	1.8404011456788064e-16	8.483718420208355e-17	8.525527360995011e-17	1.1822521640268952e-16	1.0657485325409963e-16	-2.5731736181515236e-18	-7.038438534926917e-17	2.5537908604310785e-16	6.702801933438794e-16	8.451148846563603e-16	6.149466909902502e-16	2.634732042745686e-16	2.4954666140977406e-16	5.314916924267682e-16	8.203243359965214e-16	7.814906128340806e-16	5.962628655911934e-16	4.3230810857571273e-16	4.660436422235428e-16	4.467146829629348e-16	3.209243429461907e-16	1.0890501555220273e-16	8.734846414912899e-17	1.8115773880149211e-16	3.2514528682234194e-16	2.740254626353381e-16	5.46766324334317e-17	-1.7150524880145312e-16
163	1.340496735341176e-15	1.2974984296412893e-15	1.361699431762948e-15	1.598253124781337e-15	1.806254969066961e-15	1.72059879293286e-15	1.322218077331623e-15	9.13126495819851e-16	8.679007786696758e-16	9.700722278078717e-16	9.845922211308703e-16	8.648926249753973e-16	7.2867387678814795e-16	8.036139309905289e-16	1.1832443302470589e-15	1.671159483247239e-15	1.91736346910374e-15	2.0121533328965927e-15	2.025073564724748e-15	2.0176232806066495e-15	1.8479601632583854e-15	1.3539919797465123e-15	7.777498751680663e-16	1.870695478130345e-16	3.707572212934206e-17	8.573882041037394e-17	4.613065460190808e-17	-1.2758274653959998e-16	-1.4862611324740587e-16	3.843582250670436e-17	3.3962257995472275e-16	4.743341527292922e-16	3.3236300704737463e-16	3.6467850497239437e-16	5.10102896499159e-16	8.216419878697721e-16	9.380985635177992e-16	9.345505731810341e-16	8.773376453217491e-16	9.478622955162617e-16	9.697006521935526e-16	7.619988434291757e-16	4.83554711507208e-16	2.388172337035006e-16	1.7149935738844074e-16	-1.9653995053372595e-17	-1.5929627863629356e-16	-3.1668292067229e-16	-4.620936441273578e-16
164	8.980890799797591e-16	9.143893343716987e-16	1.2495590696681433e-15	1.727777255442481e-15	1.9705053698865837e-15	1.8861232326060333e-15	1.6276570894805738e-15	1.2064807087629727e-15	8.680740195055516e-16	5.112580831780751e-16	5.58375829781114e-17	-3.128021155094316e-16	-4.717207957979986e-16	-3.2523593391650347e-16	2.0593001461187664e-16	9.335419644389767e-16	1.4010019013272204e-15	1.7031399634892325e-15	1.8036142237516037e-15	1.8704394626329587e-15	1.7955201147529946e-15	1.5130373601152935e-15	9.630101300119272e-16	5.663406224705868e-16	3.627258170401338e-16	1.9971757188129221e-16	-1.1679600516339634e-16	-3.9787683587222156e-16	-3.0847502003647564e-16	1.0242219605134099e-16	3.965152448862892e-16	3.2073573980538115e-16	-6.280756427277209e-17	-4.8508504496418195e-17	1.9290328402046435e-16	6.119081912582517e-16	8.042328142638769e-16	8.900344808547491e-16	8.540255644216963e-16	7.672891589507904e-16	5.117801638829298e-16	2.2245301765509385e-16	-7.950621378239682e-18	-1.401250143558492e-17	-2.684091148878105e-16	-4.414300921709807e-16	-6.521245477748223e-16	-6.429344589103184e-16	-6.633386952194458e-16
165	1.158766566688246e-15	1.7787484690804373e-15	2.501187620603001e-15	2.655456461407808e-15	2.1942924879267946e-15	1.7432938629996e-15	1.6244883761431689e-15	1.7497735681979474e-15	1.5545112401667023e-15	1.3414032764928917e-15	1.2535334245099457e-15	1.6331834989757667e-15	2.036705774986157e-15	2.0868984606694628e-15	1.971840663963593e-15	1.996400736008572e-15	2.129821435705942e-15	2.263542793009896e-15	2.118854046737948e-15	1.8584425180891306e-15	1.664114988714274e-15	1.3381450334184011e-15	1.0193300066535153e-15	2.9434706785520496e-16	-2.9478175634538803e-16	-7.258443626339539e-16	-9.705227369971392e-16	-1.1369387105757873e-15	-9.691012830083574e-16	-6.292263982349793e-16	-1.8857932209578994e-16	1.3320951862214481e-16	2.7473606719395527e-16	2.7946752759753036e-16	1.3767032448844916e-16	4.807921025363739e-17	3.1581704089153516e-17	2.741449714527513e-16	6.238490296169693e-16	8.475215019933149e-16	8.653791492373589e-16	6.338150997395904e-16	5.126973738269286e-16	1.931115459610545e-16	1.7613529865870774e-16	-1.382035523655322e-16	1.1483165815365304e-18	5.797389766333249e-17	-8.862536529337342e-17
166	-6.981003050049516e-17	-1.5806344924798893e-16	-3.2123235146323907e-17	2.595885255087781e-16	3.067710193569147e-16	1.0946408906604817e-16	-2.0925087050033766e-16	-2.1469933975598446e-16	-1.9650005780667113e-16	-7.695092852826856e-17	-1.237876220516917e-16	-6.023649281246393e-17	1.8899176123561857e-16	5.905566330978331e-16	8.828894999335266e-16	9.059187745074121e-16	6.883935352319583e-16	3.4093012050786256e-16	1.5267507858858421e-16	4.9377418753296536e-17	-1.0659337646189894e-16	-4.3566733904484186e-16	-6.030328079143306e-16	-6.626202579473119e-16	-5.851777298630698e-16	-5.42066812156276e-16	-6.536949049547863e-16	-7.086266510736744e-16	-4.4258765992122384e-16	-1.5760102153888863e-16	1.1151801963851743e-17	-2.7714353851043462e-17	-4.820380724296684e-17	2.2565684492345947e-16	5.529830896714496e-16	6.220415241757616e-16	3.0087640623401874e-16	-7.056745431504172e-17	-9.43518387446098e-17	2.712272602536589e-16	6.603823634526543e-16	8.072048333781275e-16	8.005430399708727e-16	7.659546477637458e-16	1.1883892046652038e-15	1.3953017120901717e-15	1.6173879221032434e-15	1.5472233534405225e-15	1.3315599301200716e-15
167	1.2244578603461207e-16	1.6365182972673163e-16	3.33054131669216e-16	2.8424073860258263e-16	-3.0442815334761125e-17	-2.278789614327954e-16	-3.1564283135955633e-16	-2.2762378294736706e-16	-6.045928305018551e-16	-9.176217134242247e-16	-1.0531289039416086e-15	-6.095625959783537e-16	-6.983730172900764e-17	1.8009310602044946e-16	7.495996016557263e-17	-1.2626374471335624e-17	1.6579080741812748e-16	2.823311544210561e-16	1.5455600367436243e-16	-2.1973639648123708e-16	-3.8145843910627495e-16	-3.5311068995857224e-16	-1.0008831449840997e-16	-3.047116422990815e-16	-5.816666790822381e-16	-7.183043606515856e-16	-6.49989927963977e-16	-6.726742206207491e-16	-7.682825877747691e-16	-1.0183934914058934e-15	-1.0062621149527894e-15	-8.011950921058575e-16	-4.3638878782964633e-16	-2.1393606707132623e-16	-2.29570089152938e-17	1.2513920882605572e-16	1.4418925035002399e-16	1.3173106319138327e-16	2.2719805623797675e-16	4.2183736910303917e-16	7.310869146153954e-16	9.852584497795884e-16	1.371577345375506e-15	1.5446190732229914e-15	2.1957840502527885e-15	2.3452647452312314e-15	2.8713492292233406e-15	3.2166611282624146e-15	3.313646627406096e-15
168	7.03336660033761e-16	4.953878964349797e-16	3.7759021929230884e-16	2.8776599500565226e-16	1.4273999925766658e-16	-3.4505992724046057e-18	-8.922794606738259e-17	-7.020387405082965e-17	2.407077029599698e-17	3.14159160583464e-17	-2.8311062878521696e-17	-3.55413803898325e-16	-7.147497136359378e-16	-9.5853578947901e-16	-9.338592764769968e-16	-7.093958681586219e-16	-5.507960575631845e-16	-5.208262405154715e-16	-5.813407412141313e-16	-5.615820603268767e-16	-4.061058119131606e-16	-2.838654361060969e-16	-7.969813370437613e-17	7.513783346663793e-17	3.589599023875751e-16	4.604020978712395e-16	2.912536870257157e-16	2.037783831396397e-17	-1.4216964831568796e-16	-2.3155707380998865e-17	2.220113090350098e-16	2.9555698218526374e-16	2.4858532171533033e-16	1.2298973993310847e-16	1.440042516104788e-16	1.9371308683677196e-16	1.8377347861359295e-16	6.295347945285681e-17	-4.754803415984193e-17	-2.3097399568217817e-16	-4.361993652213486e-16	-5.614507392489018e-16	-4.757091943771936e-16	-4.241151956059828e-16	-3.4186689394863985e-16	-4.499534321414129e-16	-5.793363970025938e-16	-5.856233287820975e-16	-4.901786120883926e-16
169	1.2644543828674063e-15	8.95191821064798e-16	6.553749220557952e-16	7.257305877021947e-16	9.540439129978287e-16	1.013361651676846e-15	8.151362776256765e-16	5.437292070348356e-16	4.931585432877097e-16	4.679874225921141e-16	1.7608649962515732e-16	-3.5004818920323167e-16	-8.848021107031333e-16	-9.731904560752624e-16	-5.73811173766761e-16	-7.380846046862043e-17	8.317015474555157e-17	-5.5327353245478085e-17	-2.274890703297108e-16	-2.347816533093246e-16	-1.6841759180913687e-16	-1.5669145023998906e-16	-5.4407280207722954e-17	1.511933435766276e-16	4.897553231155822e-16	6.15776531114877e-16	4.2949088627924775e-16	1.6083465703061493e-16	1.977862574640382e-16	4.386175781155833e-16	6.555643527113438e-16	5.849747700409267e-16	3.096296660672696e-16	1.646904359212737e-16	2.0242015733750118e-16	4.178505443672974e-16	5.707052617398069e-16	6.149627883752951e-16	4.920384008347353e-16	3.4436752895309393e-16	2.408673765424735e-16	1.702500696322225e-16	5.84759200528508e-17	-1.0223673755276705e-16	-3.10446588258568e-16	-4.15433705328535e-16	-4.128863864098176e-16	-2.7252745074659406e-16	-1.1373880238050322e-16
170	1.3672410724754926e-15	1.0987560106647822e-15	1.0515706234641436e-15	1.318598245814935e-15	1.665697856930686e-15	1.6877964346442213e-15	1.377125912470205e-15	1.0560444237918214e-15	8.623695717470198e-16	6.468465495763145e-16	5.068632956797979e-17	-6.572557028544055e-16	-1.169394268506428e-15	-1.1079462321812523e-15	-6.335429071072235e-16	-1.2596309160698593e-16	7.920854839423017e-17	2.2148403021318487e-16	3.419182895239486e-16	4.0956494861573394e-16	2.8596421391796313e-16	-2.6910123317585767e-17	-8.88527139214247e-17	-1.063655655314655e-17	2.4371419372406926e-16	3.0813406994855576e-16	1.3893241874368978e-16	-7.150147942772427e-17	3.142241777360637e-17	2.697908947096385e-16	4.803529308646881e-16	4.568656645664916e-16	2.909579006618635e-16	2.706684844207216e-16	3.375672915188635e-16	4.670495736553539e-16	4.374705627233244e-16	3.8718109971770017e-16	3.609928998342565e-16	3.784849885518031e-16	3.5092703423180647e-16	1.8815939884338096e-16	5.927470762276326e-17	-1.0964844536700196e-16	-1.9255662193369284e-16	-4.797079267113432e-16	-5.842134628177987e-16	-4.366728539937685e-16	-1.8899040249892606e-16
171	9.095155257917521e-16	5.676376639690535e-16	2.0626253219477777e-16	1.6619916272598804e-16	3.651935848199968e-16	5.150147622375666e-16	3.8785162983658863e-16	1.576538573201794e-16	1.3338897002611738e-16	1.9347836533934623e-16	7.228012953220283e-17	-3.948045799502668e-16	-9.144008254869552e-16	-1.0455524685414196e-15	-7.606329578013439e-16	-4.53927810987175e-16	-4.891256204123441e-16	-6.21404431202512e-16	-6.171249932075201e-16	-4.2983486451481957e-16	-3.035670178028022e-16	-3.774038404676377e-16	-3.5352518008048307e-16	-4.7079477180726447e-17	4.479329706445065e-16	7.016973109682788e-16	5.2067090829360065e-16	2.0604071558229098e-16	1.184587039517181e-16	1.768778694367643e-16	1.823860764323089e-16	-3.243773935058425e-17	-1.9006989010666415e-16	-9.481547248572525e-17	1.1956063662933042e-16	8.858372838896121e-17	-2.1507774990468832e-16	-4.474338960132732e-16	-3.2713685754822583e-16	-3.860691301294447e-17	-1.6109479038319919e-18	-3.1665791643206947e-16	-6.996780241085753e-16	-7.961364855750053e-16	-6.859139140510826e-16	-6.106732007159683e-16	-7.593045163671736e-16	-8.432771645585815e-16	-7.70208448187795e-16
172	-2.5085306218471654e-17	-1.4316799906735404e-16	7.968843126997891e-17	4.164589211951863e-16	6.135594275032645e-16	3.223333633540585e-16	-1.9800743962999776e-16	-5.662534117547967e-16	-5.548866819318781e-16	-3.9858890837088374e-16	-5.491851650211164e-16	-1.0271235068770529e-15	-1.3771252071229488e-15	-1.2714206136207954e-15	-8.8546676437221045e-16	-6.447136723441357e-16	-7.7669494025836e-16	-8.328566361350436e-16	-5.490876590321005e-16	-1.74524320263366e-17	3.033542507684905e-16	2.1313683307502687e-16	9.94281610424478e-18	7.190637164081722e-17	2.666825424034022e-16	2.6111582221598434e-16	3.1442540447690986e-17	-1.0904987571000059e-16	6.114836926320747e-17	2.9620035049597973e-16	2.9576793065549085e-16	7.40400102408153e-18	-3.5484838061970485e-16	-5.485559348617674e-16	-7.550113398953793e-16	-1.0371200810090089e-15	-1.2406736926916508e-15	-1.1874350276471e-15	-9.586309161892768e-16	-8.740391160834085e-16	-1.1385203570966599e-15	-1.42629223233887e-15	-1.4514053914488948e-15	-1.1221048769484564e-15	-8.355412019410822e-16	-5.358546742963314e-16	-5.612774261913519e-16	-3.4900112946872806e-16	2.771346428249332e-17
173	-1.2447001944085774e-15	-9.242829092493533e-16	-6.305326546253209e-16	-8.337617084533389e-16	-1.009000814900543e-15	-1.201603637915439e-15	-1.1714761978864483e-15	-1.0904758612225162e-15	-1.097085478434154e-15	-1.0803772847714026e-15	-1.0954853984612061e-15	-1.2674538067499333e-15	-1.4963184664740711e-15	-1.457152684822116e-15	-1.2303867331382254e-15	-1.1175502649954273e-15	-1.31065854311213e-15	-1.512829474961606e-15	-1.4347808936873813e-15	-9.358216250043738e-16	-3.6226866113005766e-16	-1.5368600318904404e-16	-2.9228703418331657e-16	-3.3533621193105126e-16	-5.3236266125496965e-17	2.1947335923275138e-16	1.31764419825856e-16	-4.3065837844986123e-16	-1.184983265867608e-15	-1.6429261996001841e-15	-1.7695997596076376e-15	-1.678820101286456e-15	-1.563100286937889e-15	-1.5101505449792745e-15	-1.5069784796702533e-15	-1.5768957820008408e-15	-1.5036921058485769e-15	-1.389003918151508e-15	-1.2890387457172073e-15	-1.3673209220027523e-15	-1.556540060694793e-15	-1.7390003214177377e-15	-1.7340114285227228e-15	-1.4756248862327567e-15	-1.3068609177620958e-15	-9.3249567234432e-16	-6.069281443850931e-16	1.7513542837170797e-16	1.1117756359158392e-15
174	1.1850289415732406e-16	-6.132682695313142e-17	-2.6382687775572552e-17	2.031805410789509e-17	1.0549372549416622e-16	-1.1546710784350905e-16	-4.3076405661074814e-16	-5.585613197204e-16	-6.508248428632356e-16	-7.483608904459404e-16	-1.0899156803549225e-15	-1.3624872849050575e-15	-1.4352206986246845e-15	-1.2963542583087878e-15	-1.2541575005279733e-15	-1.3614295922530504e-15	-1.4185993864507721e-15	-1.168916328112314e-15	-6.986182713906948e-16	-3.2195371730210113e-16	-2.1352001570313471e-16	-3.099193047688288e-16	-2.5851630351091044e-16	-2.7258438432275885e-16	-2.9444044131665103e-16	-4.1917722669391673e-16	-5.277098649310506e-16	-6.331511328097048e-16	-6.826209647534397e-16	-7.198643640987377e-16	-7.179437209161501e-16	-6.946766753087923e-16	-9.362218263596478e-16	-1.3324310397535757e-15	-1.8443055702805365e-15	-1.969763060932486e-15	-1.7640448424392929e-15	-1.386037738159555e-15	-1.2224418116527057e-15	-1.3122384121052042e-15	-1.4917118498933604e-15	-1.5070543369785183e-15	-1.2054936436700668e-15	-8.51449540412247e-16	-5.085694735006257e-16	-3.8328421196760504e-16	-1.721752898113977e-16	2.5015186757457836e-16	8.17736737819549e-16
175	8.808386342558472e-16	5.800182074024359e-16	4.887329028498063e-16	4.8692211023424105e-16	5.140036524753961e-16	5.350190284389838e-16	5.174200719432943e-16	5.970147688005568e-16	7.124393831671775e-16	7.241592701196978e-16	5.612856048888136e-16	1.6750108986098864e-16	-1.156420384905148e-16	-1.377016895127731e-16	-6.204768694551661e-17	-8.386290100771934e-17	-2.6095504898508997e-16	-2.6509650781514584e-16	-1.0537345119002693e-16	8.410503512329524e-17	1.7026038715562887e-16	1.2451876749281757e-16	3.0431970654074675e-16	5.538614860217002e-16	8.090286516249255e-16	8.131767774437782e-16	5.969083681949636e-16	4.945218411546522e-16	5.746972433335385e-16	7.718106783644435e-16	9.636778677651556e-16	1.0053333091840637e-15	9.719023489029511e-16	7.969166694345496e-16	6.500092099424376e-16	5.294189665172629e-16	4.582162358020863e-16	4.027326032380123e-16	3.612321199984669e-16	2.488612978732252e-16	1.098719575884795e-16	7.881830594295867e-17	2.0843080980089424e-16	2.525910152125145e-16	4.3658127671848206e-16	4.534340292255113e-16	4.3248034663120255e-16	4.1564930369954213e-16	4.2579791015934963e-16
176	1.3042584420808546e-15	1.0539505998389779e-15	9.300599919852193e-16	1.210306238948157e-15	1.6962737932223838e-15	1.9102144146933326e-15	1.6711881829667084e-15	1.2482041809170197e-15	9.449496563591744e-16	7.869556987992176e-16	3.591360428110647e-16	-1.7643013209753805e-16	-6.223430515069425e-16	-5.148220729654071e-16	7.757935893657367e-17	6.568037842477065e-16	7.857719842057846e-16	7.546248992088306e-16	8.739569291294485e-16	1.1464991353388068e-15	1.208121731471192e-15	8.471249823602894e-16	4.552819803680083e-16	2.7429739367838377e-16	5.213455006134406e-16	7.290379560867285e-16	6.006312684428733e-16	2.805969944049629e-16	2.7829259814449286e-16	5.12857216660544e-16	6.78467794960269e-16	5.04099552546631e-16	1.9116334643718673e-16	2.9332097433048776e-16	6.372002400109041e-16	9.836117916203685e-16	9.297944180097574e-16	6.959862594433426e-16	5.261009553360358e-16	6.118665756202915e-16	7.763916696468507e-16	7.540785719052765e-16	6.034957850352508e-16	4.0901309242210235e-16	3.19669142951862e-16	1.7299080301548121e-16	8.071244675644417e-17	1.3392033404379676e-17	3.326157569929626e-17
177	8.862485027246295e-16	1.007181862227894e-15	1.1190334433663503e-15	1.1794800223147747e-15	1.2196222481139384e-15	1.2272413014916385e-15	1.1694583158516852e-15	9.962179747099015e-16	7.091414170112889e-16	5.225137531501725e-16	2.8301020112215765e-16	1.1393850951835598e-16	-4.9883362670855884e-17	-1.0247414679868524e-16	8.231345094946879e-17	5.115459979030331e-16	9.036272382577977e-16	1.1909826822987994e-15	1.1735249374725499e-15	1.0380157291771473e-15	9.149984820529588e-16	7.688085883041872e-16	6.41803280352812e-16	4.4060969335183043e-16	2.841384045626122e-16	1.8567451394634422e-16	1.325971096894657e-16	1.3815627000031228e-16	2.95572930774711e-16	3.908565801833537e-16	4.0334259309105673e-16	3.566893303484083e-16	4.333228128320931e-16	6.48738019631488e-16	8.682013502771737e-16	9.96277867882796e-16	1.0168520282583513e-15	1.0028841160806644e-15	9.619739741029307e-16	8.681300293813177e-16	7.716742312556627e-16	7.162103722946476e-16	6.92867156624268e-16	4.69124971214169e-16	1.8796004678185808e-16	-1.347257108949014e-16	-2.6549615582281745e-16	-3.0773452584520224e-16	-4.3230751509868603e-16
178	5.184396841391744e-17	3.921328921587262e-16	7.019801642662808e-16	8.35443803591954e-16	7.401488288873115e-16	6.923811749555449e-16	7.774122496926821e-16	7.227703838787074e-16	5.946643060221399e-16	3.4424422409928096e-16	2.627601667940496e-16	2.3311813147098264e-16	4.199105362525325e-16	6.104758536456495e-16	8.624554061860357e-16	1.1563163465653752e-15	1.3596638757250478e-15	1.3963133879246965e-15	1.2803130261575113e-15	1.1328418600973844e-15	1.0156159039918502e-15	9.37503721093401e-16	7.096087606484589e-16	5.373598891610913e-16	3.4238098457118746e-16	1.6815206859976275e-16	-1.4774975196803982e-17	-8.559010321837366e-17	-5.732221322616183e-17	1.89862242520833e-16	4.14631226908212e-16	4.994670899222795e-16	4.17926103626354e-16	3.6347341912569175e-16	4.540450079926498e-16	6.6517927705524e-16	8.096022900459234e-16	7.46118882912023e-16	5.942007885796917e-16	4.733077721967124e-16	4.603023132319523e-16	5.219971761947622e-16	4.605795837301231e-16	2.65742030787661e-16	-1.0177897743854063e-16	-1.9860591201404532e-16	-2.264410961916008e-16	-2.4016354563544037e-16	-3.8170938893699943e-16
179	4.917115674043012e-16	3.8281504372450784e-16	2.1979757785381603e-16	1.9474092537082866e-16	3.3047624449609546e-16	6.757101879160762e-16	1.0299675456573551e-15	1.1520267108783309e-15	1.018277894001921e-15	7.463600851380992e-16	4.811485221236827e-16	2.6023140076788424e-16	4.991192271584213e-17	-1.0164276925291588e-16	-1.4615741689518795e-16	-5.389044375543486e-17	-1.4108412653449105e-17	1.2274115086514028e-17	7.512938052384782e-18	6.273089677637963e-17	1.3598166379924207e-16	1.0072317302779541e-16	3.3708185336507906e-17	5.494177182483408e-17	2.0280745975393397e-16	3.216609991951723e-16	2.725956707091637e-16	2.0757481114038532e-16	3.8801304631735034e-16	6.856067039442489e-16	9.145607038533574e-16	8.788047690550057e-16	7.989016476307388e-16	8.372171506721109e-16	1.0534644215374938e-15	1.1654152115626122e-15	1.061415430662351e-15	8.678180104591245e-16	7.747779133922184e-16	7.982878641298527e-16	8.110049365675216e-16	7.978029178869199e-16	7.186357865977276e-16	5.725799017104045e-16	4.0313845634229945e-16	2.503987330938176e-16	1.6908264502104818e-16	1.97110081953034e-16	2.076256643099832e-16
180	3.2080844673232663e-16	3.445468170295509e-16	4.0994580799798176e-16	4.439632736784853e-16	4.12930440474088e-16	3.5242538596257077e-16	3.9099366819656876e-16	5.576276867650355e-16	6.653979826429555e-16	6.619702561368499e-16	5.419316241363723e-16	5.352287577384914e-16	4.901920196281665e-16	3.814596481616888e-16	2.384165021848422e-16	2.0730335099241907e-16	2.4042046866608076e-16	2.5620300833128604e-16	1.7632524286756145e-16	8.612666210693311e-17	5.660335129670723e-17	2.3972833716088043e-17	2.8667541469482716e-17	-2.871734228256364e-17	-2.5499832491636162e-17	9.251462211565679e-18	2.97827038786497e-17	2.832821519907464e-17	2.7518443910249096e-16	5.331763404540765e-16	6.452063400073657e-16	5.124730092672462e-16	3.186177151505976e-16	3.0615917290622376e-16	4.637626531637094e-16	6.33112540683906e-16	6.072835418540941e-16	5.653867213332628e-16	5.304065652207215e-16	5.663165968372301e-16	5.637903378462163e-16	5.556662320611637e-16	5.960106618758887e-16	6.941512453496187e-16	8.562507454142381e-16	9.191591903844368e-16	1.04139890038062e-15	1.0472234882193022e-15	9.308811710856336e-16
181	5.718241129424238e-16	6.446826183551912e-16	6.663216841971374e-16	7.266019206018426e-16	7.469782074416906e-16	8.705468400597254e-16	1.0623745218853806e-15	1.2373878519847306e-15	1.2046083567849273e-15	1.0391086003908446e-15	8.932772991362007e-16	7.439597402441162e-16	7.123763843550864e-16	7.022838533342479e-16	6.611736883729413e-16	6.2977509506841e-16	6.069148609869622e-16	5.546475759954876e-16	5.173194911521768e-16	4.87096243932547e-16	4.894059317913297e-16	4.045146561970238e-16	3.9115548229212244e-16	3.440724552458377e-16	4.496058006762539e-16	5.817779219570014e-16	6.441972912551567e-16	6.755604975114029e-16	8.182024978065681e-16	1.1259610796548618e-15	1.4518768553919919e-15	1.5410859582130079e-15	1.4430802322587408e-15	1.2565632835682615e-15	1.3127767381086486e-15	1.4872391583999872e-15	1.5096825454172684e-15	1.26076930950524e-15	9.729115797475024e-16	8.40118092078351e-16	9.493808139383712e-16	1.1641293195006483e-15	1.3335669929402846e-15	1.1469637038885667e-15	1.1158538665861258e-15	1.0542585588035482e-15	1.1391902789308959e-15	1.0976791839229884e-15	9.60964803124635e-16
182	2.5578413906849523e-16	3.252877900205474e-16	4.107939054627023e-16	5.54786261949617e-16	7.515059283878908e-16	8.67196083831293e-16	9.525700788504315e-16	9.925711194681526e-16	1.0078765849357277e-15	9.793050791980427e-16	8.268015399259519e-16	6.637708074816122e-16	5.637286710976628e-16	6.026729756581466e-16	6.529136511595221e-16	6.963005624485421e-16	6.258603000891204e-16	5.345536770473116e-16	5.065160736518194e-16	5.239038644135222e-16	5.283676672295425e-16	3.894520998149763e-16	2.378404113448792e-16	1.705708975782967e-16	2.7008513456200915e-16	3.8693307745740447e-16	4.2459853519248897e-16	4.554800155170861e-16	6.737949231643457e-16	9.846236217188133e-16	1.2197568157365678e-15	1.2469706905154211e-15	1.1858184911477746e-15	1.2355025841114748e-15	1.3991289788823694e-15	1.5628468730413107e-15	1.453102122509821e-15	1.2765479497451309e-15	1.134012542463178e-15	1.1716782227737888e-15	1.1801189961778868e-15	1.2292418073046462e-15	1.2227027783885014e-15	1.1104811912101917e-15	1.0714790641410488e-15	1.0121240067663625e-15	9.701688236398722e-16	8.444850591704622e-16	7.412087466305014e-16
183	1.2527353432006286e-15	1.7048612612263381e-15	2.1676298083263177e-15	2.281467180119572e-15	2.023838126361719e-15	1.7239418738092139e-15	1.5278881390297916e-15	1.309050828752184e-15	7.665126014391189e-16	1.0642347422507253e-16	-3.6318373385722605e-16	-3.300819524761086e-16	-7.093748308355869e-17	2.907775776800171e-17	3.881766295393686e-17	2.7832908764431554e-16	8.063597194796439e-16	1.5666884793312521e-15	1.9670099580007756e-15	1.9000188379668687e-15	1.5068761328784716e-15	9.275028678182593e-16	5.35895326175914e-16	6.93852203622885e-17	-1.8088188170627532e-16	-3.4763653544346925e-16	-4.961073182093584e-16	-6.024924356470795e-16	-4.986392943206882e-16	-3.400736929939244e-16	-2.734716803824962e-16	-4.3604466817440856e-16	-6.287446060379553e-16	-5.236739935966711e-16	-1.4948362384551245e-16	2.540955476291235e-16	3.3899874840214697e-16	1.935981699665139e-16	3.792420576608296e-17	-4.4994610392674634e-17	-6.369094929912532e-17	-1.6870908953181902e-16	-1.4772880678656843e-16	-1.589156902765087e-16	1.0202061135827536e-17	-1.6421478220867395e-16	-2.8502337139489346e-16	-4.438680734047016e-16	-6.065345383439653e-16
184	8.714082878078422e-16	8.632350030327041e-16	7.793646513194387e-16	6.870273005537875e-16	6.531205862491496e-16	6.808435345764309e-16	8.11559463619794e-16	8.784987916626782e-16	9.475659338674327e-16	8.317569399400999e-16	4.3422038931325276e-16	-2.4659723889344677e-16	-7.643802515122011e-16	-1.0128426636098725e-15	-8.575215516946067e-16	-5.775059691926353e-16	-2.9592550884729374e-16	2.20063888841995e-16	8.416586737402761e-16	1.2948600255761009e-15	1.2928143736517298e-15	1.0403154881842133e-15	7.819771969165628e-16	7.5211535105737775e-16	8.00254209948187e-16	7.288475187899947e-16	6.006060527375262e-16	5.705572952065416e-16	5.258384122618313e-16	4.606394620015604e-16	2.2927205941927536e-16	2.618980386340517e-17	-3.572771906063197e-16	-6.693049708542123e-16	-1.078827422729533e-15	-1.144360979723611e-15	-7.851295752579459e-16	-2.5988791763218163e-16	4.578333145089689e-18	-1.0188436034237472e-16	-3.7078712345430045e-16	-5.518396517307138e-16	-6.929163104409756e-16	-8.539777693397051e-16	-1.2054952726426793e-15	-1.3093371471551676e-15	-1.2299604107041275e-15	-9.560980325198653e-16	-7.409425594319024e-16
185	7.516766200066148e-16	8.794644853930762e-16	1.1103188646691404e-15	1.0806152086162743e-15	8.711120972459754e-16	6.276900404161511e-16	5.777802616435501e-16	6.136633790185361e-16	5.274724639155583e-16	2.431087187987067e-16	-1.2718714517046687e-16	-4.51390156379396e-16	-7.207507325653113e-16	-1.0108281604973033e-15	-1.2242942204568314e-15	-1.111500784473387e-15	-6.212574794504668e-16	5.5008746379765126e-17	4.3222768745908114e-16	4.601054029657965e-16	4.322978319855923e-16	5.359432319362284e-16	6.545625633009649e-16	4.857660314658432e-16	1.2913069088994457e-16	-1.10005122614466e-16	-1.8319529256848998e-17	1.8405873865263465e-16	1.6260083028833063e-16	9.816891897183674e-17	1.4192539007392762e-16	3.282297997860679e-16	2.446342009772462e-16	-2.3861902996222796e-16	-8.946136947519812e-16	-1.089105065719204e-15	-9.588133138439386e-16	-7.437258667020955e-16	-7.697977857901424e-16	-8.760797503829882e-16	-7.206246516865251e-16	-3.6344325826009455e-16	-1.339946338607986e-16	-3.1492137225941014e-16	-5.372514107106965e-16	-4.323417231349476e-16	1.4602035391713927e-17	3.800370838382358e-16	4.623632022558781e-16
186	5.555496427220004e-16	7.39762090167221e-16	1.110174638348703e-15	1.2740987375322506e-15	1.0677829041035353e-15	6.270032545962802e-16	3.7271114757331987e-16	2.833097914182127e-16	4.1988122347692456e-16	3.9036498615819324e-16	1.4742218558920037e-16	-2.395630805303514e-16	-4.655812375763107e-16	-6.142537007762598e-16	-6.010122995163924e-16	-4.0535286247974624e-16	-4.0040822267768686e-18	7.749969251760885e-16	1.4867157776755555e-15	1.807314366973747e-15	1.5483239242520606e-15	1.1038696663704671e-15	6.724995276341226e-16	6.667669227494255e-16	6.310552494426343e-16	4.322953463513208e-16	1.0741893575705911e-16	-3.476715234405773e-18	9.888682038195179e-17	4.319269677870498e-16	6.241723043218344e-16	5.785126382995661e-16	1.7245606629562926e-16	-1.6602073074487143e-16	-4.703196294556819e-16	-4.534529283819697e-16	-2.4580987808313236e-16	-1.2962219029761026e-17	2.875588701498424e-17	-8.601020928373622e-17	-2.610493365104551e-16	-3.268165078119095e-16	-4.3047464047871213e-16	-3.571818750203874e-16	-7.171931046723934e-16	-8.657382444844614e-16	-1.2573819413660673e-15	-1.435038566343429e-15	-1.5027911003133712e-15
187	3.1727229075735583e-16	9.130618108905727e-17	3.516225555891438e-17	1.3370505802376546e-16	2.956580232531128e-16	1.9363234605031266e-16	-1.4429393280698971e-16	-4.109686529521228e-16	-5.303662051970908e-16	-5.90306216276508e-16	-8.849313756896186e-16	-1.3327252743744652e-15	-1.6567977097041928e-15	-1.6699797879387343e-15	-1.5432885776320864e-15	-1.4809197449696555e-15	-1.5421093461942635e-15	-1.271748477759819e-15	-7.42267080099708e-16	-2.7615383714491986e-16	-2.1501838344833918e-16	-5.583457526812512e-16	-6.421715033789811e-16	-5.820750309769713e-16	-3.8390076804767915e-16	-4.623774398809796e-16	-6.994814697991654e-16	-7.943382771330193e-16	-5.455707833490124e-16	-3.407499543429965e-16	-3.3706878805862805e-16	-5.598298127228952e-16	-8.343208953570031e-16	-1.0555704115045365e-15	-1.3744216352441572e-15	-1.692389559137897e-15	-1.8579491103845574e-15	-1.707624953209793e-15	-1.4070171377224906e-15	-1.2467926918838247e-15	-1.266567566249526e-15	-1.2173882150510478e-15	-9.161420019688422e-16	-7.09399890732799e-16	-5.697018447960894e-16	-6.828817109979269e-16	-6.173762007276593e-16	-1.7320246558800754e-16	3.7047250881024435e-16
188	-5.705362434940792e-16	-4.674201033305612e-16	-1.0373439325443999e-16	-2.917411270267982e-17	-9.061179877677423e-17	-6.176003741921222e-16	-1.0453340144612924e-15	-1.0818247020043096e-15	-9.480284420957581e-16	-8.477802635864463e-16	-9.874484920490297e-16	-1.1869386664278964e-15	-1.3097326812498434e-15	-1.1234523969066745e-15	-9.707397175325736e-16	-1.0986312111393266e-15	-1.442711799200458e-15	-1.4914010912007413e-15	-1.1494028509426243e-15	-6.210636623271449e-16	-3.782063137602661e-16	-5.959459609851086e-16	-6.5714901703411e-16	-5.34838723646657e-16	-1.149658807173591e-16	-1.424964641691702e-17	-2.639358890927059e-16	-6.932946191900907e-16	-9.52095216512997e-16	-1.2782100635161847e-15	-1.6794340372405366e-15	-1.9057286308277835e-15	-1.6849649401336009e-15	-1.250587815404815e-15	-1.0490843652248674e-15	-1.2914707711564862e-15	-1.5055826349859889e-15	-1.4147672528931868e-15	-1.2303542775044845e-15	-1.3576125433096595e-15	-1.775247405438416e-15	-1.9786412337483013e-15	-1.4862026310276746e-15	-6.616637316010084e-16	6.891926737949677e-17	4.902142964161832e-16	7.229165784407643e-16	1.2734933132748015e-15	2.0643905181959125e-15
189	7.931740215537667e-16	8.472600039012588e-16	8.744923342362313e-16	6.043089016268359e-16	3.737496190151182e-16	6.230482752024365e-17	-1.5973885827733616e-16	-3.7136267066588133e-16	-4.950214056216533e-16	-5.395904865749806e-16	-6.78233952145402e-16	-8.980625330822829e-16	-1.1655133067851783e-15	-1.2507282397574734e-15	-1.1598647772450981e-15	-9.312178904299128e-16	-7.020021525272367e-16	-4.2646902708887334e-16	-2.5271103422672366e-16	-1.3104233015774778e-16	-1.717308866357401e-17	1.9839244362088076e-16	4.455850661149623e-16	7.090575714491925e-16	8.328106215882173e-16	8.684479300089176e-16	9.153103075871338e-16	9.84136281047011e-16	9.51693048828856e-16	8.735730008641064e-16	7.860499184364456e-16	7.849293162529866e-16	6.265990098303949e-16	2.255781287343114e-16	-3.709482394282549e-16	-6.666651209829971e-16	-5.875028357368715e-16	-3.578504823378809e-16	-5.055264717947486e-16	-9.875317178098918e-16	-1.370665204842135e-15	-1.1834932127563528e-15	-7.194759369228753e-16	-3.378952599043944e-16	-4.329610994282287e-16	-1.9867072546159784e-16	1.5096177882404164e-16	7.65221577549144e-16	1.2317761115321144e-15
190	-1.183304030282046e-15	-8.062421786311253e-16	-4.3883162825205835e-16	-6.185520763026218e-16	-8.912666196999684e-16	-1.3746907754250415e-15	-1.6854566965950834e-15	-1.6055349462772924e-15	-1.4957815291271277e-15	-1.2790775936561669e-15	-1.2317542990131864e-15	-1.3396451812508428e-15	-1.4511629417267607e-15	-1.3261986885686635e-15	-1.2392326902733116e-15	-1.4842125025529364e-15	-1.948810299996917e-15	-2.2427714602377494e-15	-2.152327348686917e-15	-1.861284842647623e-15	-1.6347860400434136e-15	-1.7651215066766023e-15	-1.6251216654356685e-15	-1.6150457168799083e-15	-1.426499504179048e-15	-1.558232352638187e-15	-1.8335245661464553e-15	-2.2064344710058882e-15	-2.387885608805025e-15	-2.6400775727904157e-15	-2.8941702121906003e-15	-2.9899760045695818e-15	-2.7221445173485664e-15	-2.3977052736467372e-15	-2.1606701003692126e-15	-2.1643702708181064e-15	-2.009178450098706e-15	-1.772734254445023e-15	-1.6197055225100308e-15	-1.7883997386944952e-15	-1.937133005793582e-15	-1.819600472634607e-15	-1.0682106644331215e-15	-5.47188954674562e-16	2.4458411074814636e-17	1.3738401841231864e-16	5.317457059105935e-16	1.0952918198150774e-15	1.6413511793828338e-15
191	-5.03369797991075e-17	1.4896544684045146e-16	4.956856463256015e-16	4.4278427765523746e-16	1.0154444030308869e-16	-1.9678123624473264e-16	-2.241405277933601e-16	-2.3631306434855576e-17	-1.841540113672338e-16	-4.0920997169679844e-16	-6.262579226228122e-16	-5.023527608730434e-16	-2.588993354161452e-16	-1.1070821811307958e-16	-2.663478014606972e-16	-4.681669622559773e-16	-4.817510524925543e-16	-1.241791671599407e-16	1.6555327077154558e-16	2.7994924465112393e-16	3.315522627206732e-16	3.308801340267793e-16	4.8710210642387035e-16	3.626221171519366e-16	1.2136774976978724e-16	-9.817883548835496e-17	-1.3648942500970778e-16	-7.010844624206785e-17	-1.0135430117777715e-16	-3.383505791367685e-16	-5.762041057457416e-16	-7.150822671281912e-16	-7.791928229192332e-16	-9.836333663371588e-16	-1.19686401257548e-15	-1.2214477051838379e-15	-1.0283438457928823e-15	-8.074411855096061e-16	-7.394570515239524e-16	-8.816953471756824e-16	-9.21435943644271e-16	-7.816171843996075e-16	-4.0109852975689404e-16	-3.1364601302001776e-16	-1.8443519376306896e-16	-2.8415016417285115e-16	-6.520156460992171e-18	4.744497174078053e-16	8.917992455123006e-16
192	8.738249745128525e-17	6.395600638147219e-17	-1.2730526071447426e-16	-2.938599092175764e-16	-2.7913407794718973e-16	3.7962123128333817e-17	5.378653050152874e-16	7.059868422376516e-16	6.602090574647421e-16	2.8959178408127564e-16	1.4369912009581e-16	4.176717600312421e-17	1.7704298846844903e-17	-1.0840436308073242e-16	-2.0327853541424912e-16	-1.3376159812335137e-16	6.246093291621862e-17	6.050050036132421e-17	-1.197437813789411e-16	-2.618633547590241e-16	-2.2523969713208606e-16	2.8498786737890857e-17	5.245807675829323e-17	2.134206426408151e-16	4.454887284662008e-16	8.367631721884877e-16	1.1174881205697969e-15	1.1288048024546327e-15	8.377278863948636e-16	7.491745999008299e-16	9.103007073575135e-16	1.2002070137885776e-15	1.283699771377959e-15	1.2000860267704804e-15	1.1337394995823317e-15	1.2389225965443514e-15	1.4308922818160756e-15	1.4478885176055936e-15	1.2556287257272598e-15	1.0042884547360839e-15	8.463088034263304e-16	8.662793963822821e-16	7.495718767203792e-16	5.681396986351817e-16	1.0080012358277809e-16	2.7686551614720775e-17	-8.203500390022787e-17	-8.997978716994704e-17	-1.631374967455604e-16
193	1.0560337196410157e-15	7.264941963052912e-16	3.994612465736674e-16	4.447433030684098e-16	6.841527619404877e-16	8.191534596240939e-16	7.11680265032497e-16	6.574328526276331e-16	7.426156575267602e-16	8.413282034326953e-16	7.493943103805741e-16	5.315281669696857e-16	3.080150124048746e-16	3.1007383467917187e-16	4.55282303352406e-16	5.045967049975665e-16	3.589888201012475e-16	1.9414733854796875e-16	2.202060437912309e-16	3.638202055237753e-16	4.1828531154781525e-16	2.490466134157236e-16	2.224947809199711e-16	2.1239279616489537e-16	3.1353697234910833e-16	2.324062585186119e-16	-3.90067980193129e-17	-1.9643909937924719e-16	1.3330447120852197e-18	2.4974311131106826e-16	3.759891908732417e-16	3.1534987321321167e-16	3.270041746393348e-16	6.071476394769194e-16	9.333525778793283e-16	1.016022829419868e-15	8.788518303569773e-16	8.041337741057173e-16	9.098627811898595e-16	1.1208040709015077e-15	1.2128245687518134e-15	1.1333838846177428e-15	1.1200780385407667e-15	1.1148638824420519e-15	1.2574459640155297e-15	1.0684581827758472e-15	9.899658471603993e-16	9.69566965037244e-16	1.0240903015699728e-15
194	1.1600561027589113e-15	8.956316251208016e-16	9.669063957486109e-16	1.0012529474676679e-15	9.226455024575342e-16	6.231079789185844e-16	3.753287625990998e-16	4.1344586459371617e-16	4.730457001809038e-16	3.5664295378923905e-16	-1.200698264801632e-16	-7.939996532202576e-16	-1.4656747176042552e-15	-1.8724475029238095e-15	-1.8111253621530558e-15	-1.3485605509571852e-15	-8.41615693569646e-16	-2.565164819595293e-16	1.1379714244526372e-16	2.5786696106535033e-16	2.2596072404537984e-16	-1.7325939288088282e-17	3.179847771418354e-17	-4.839440272125475e-17	1.0181347397038715e-16	1.1351601255360948e-16	6.70309277786302e-18	-2.01433315351438e-16	-2.8011245185054865e-16	-3.0057989342686316e-16	-2.3802252492834526e-16	-3.215935763383595e-16	-6.852913742994379e-16	-1.1588505935508311e-15	-1.5767786521188413e-15	-1.6237467156412216e-15	-1.5109757476359808e-15	-1.3464096880417116e-15	-1.2567564006503894e-15	-1.1115646386308219e-15	-7.575980057950384e-16	-3.146780451011159e-16	2.8106152714980206e-17	-2.1586980420443238e-16	-3.878495194038215e-16	-5.142408086935331e-16	2.6472959807360067e-17	7.740526959643452e-16	1.2006246824397864e-15
195	9.309741021647608e-16	8.249023905819558e-16	8.999861112006281e-16	9.973181680543213e-16	1.0634799422796653e-15	9.604694930192356e-16	7.944269819751693e-16	6.986632518832179e-16	5.878138376111974e-16	2.6166913693075637e-16	-2.332412604570847e-16	-7.073835992655496e-16	-1.028574307721274e-15	-1.1422533475163248e-15	-1.0301807721945643e-15	-7.836071715901288e-16	-4.428052634375159e-16	-4.837180665937684e-17	2.991715123409121e-16	4.4234400057679826e-16	3.7095152640485804e-16	1.6566707113871177e-16	2.0329112610690324e-16	1.099053632738589e-16	8.925824350434953e-17	-1.1950334361908605e-16	-4.146167091329123e-16	-6.887058490366799e-16	-7.190342296669309e-16	-5.706279736613542e-16	-3.867450472091381e-16	-3.3294748034561877e-16	-5.689216237456888e-16	-7.478564980322223e-16	-8.779724595624087e-16	-6.993344490198858e-16	-4.648550422576893e-16	-2.3669257244293295e-16	-1.653400828492418e-16	-1.3936326663378427e-16	-6.289408325259135e-17	-3.927022568797311e-17	4.072655902216038e-18	-1.0674517094219055e-16	-7.426161661887322e-17	-1.4087710018999065e-16	3.888824276217879e-17	2.1968633836001578e-16	3.119771869275787e-16
196	1.3773641569216303e-15	1.484138388665476e-15	1.9094758792359034e-15	2.219377619322905e-15	2.1695516571567726e-15	1.8148345904076974e-15	1.4937034751937326e-15	1.369118742788277e-15	1.1394364677549863e-15	6.524247874257166e-16	-2.2404621847421593e-17	-5.319990140894384e-16	-7.372754892177338e-16	-7.581277610040609e-16	-5.849910401060836e-16	-1.480066808805739e-16	4.895035004038946e-16	1.2596300721782926e-15	1.6695302525623872e-15	1.5594806480047512e-15	1.1557312000209057e-15	7.547007853131583e-16	7.724140941836697e-16	7.167724241395263e-16	6.970201048950612e-16	4.43681363890985e-16	5.258802143289479e-17	-2.840839267333661e-16	-4.029701762678144e-16	-2.901760829207771e-16	-5.17178378672787e-17	3.313291588759929e-17	-2.5242570786256804e-16	-5.097640137110849e-16	-6.11014481777211e-16	-3.1496479345103865e-16	-7.17753194025678e-17	-1.3320080318352944e-17	-1.1657472633039952e-16	-1.3716677608467236e-16	5.010480793909953e-17	1.7830775754398163e-16	2.732348481143951e-16	1.1557064872453575e-16	1.1780049803666535e-16	-1.7190192543077857e-16	-3.02130472761115e-16	-3.6771078993819543e-16	-3.7891173726051727e-16
197	2.2734699238327753e-17	2.0036539630562286e-16	5.230749880406948e-16	7.839970088478431e-16	7.630713366340526e-16	6.324652731249755e-16	6.431133480412512e-16	6.968622727343324e-16	8.118527504371184e-16	6.619172862424589e-16	6.13674645969389e-16	7.001717090542628e-16	9.237153834447751e-16	9.736594033379594e-16	8.841443503383866e-16	8.366248297199683e-16	1.0203754913889001e-15	1.3175900530918667e-15	1.505205860518142e-15	1.4182725085790509e-15	1.0953338686457259e-15	7.604962729698156e-16	4.536948173854938e-16	2.4460849266195583e-16	8.606567463131182e-17	-8.831847915315524e-17	-2.5390896014854715e-16	-2.2750191282728735e-16	-8.778652351828565e-17	3.059469635979232e-16	6.352838730336867e-16	7.738277408292179e-16	6.032499144018868e-16	4.043446820692216e-16	1.6411576790240395e-16	2.890240795031126e-17	-6.117689854305566e-17	-8.479969105167866e-18	1.2792164371515423e-16	2.27657889602814e-16	1.3226921634261766e-16	-1.32737804136484e-16	-4.2091170208865243e-16	-6.631325497352371e-16	-1.0112021460465385e-15	-1.2399732618008053e-15	-1.3493698271173519e-15	-1.2694820214332511e-15	-1.21230132208639e-15
198	6.984891046663888e-16	1.0913311464037174e-15	1.3628772756388518e-15	1.3107652052001962e-15	1.0968916325570663e-15	1.0045843511924862e-15	1.069166927061989e-15	1.11852774231341e-15	1.0498332547786446e-15	8.03888122862305e-16	4.484269950178144e-16	1.4354550917923443e-16	3.154388965592501e-17	4.124879952345858e-17	2.72032390371037e-16	6.204987412675889e-16	1.020909708231883e-15	1.5966294405251108e-15	2.092081176794433e-15	2.2776282993798293e-15	2.0047035294580594e-15	1.38879209767805e-15	8.459684562974837e-16	3.9729074108930105e-16	1.344911879937063e-16	-1.4528791558095764e-16	-3.3501854785623034e-16	-3.17410303299013e-16	-8.96772691544153e-17	1.3627645100118222e-16	2.454380995247493e-16	2.3620788024043986e-16	6.441253318064311e-17	5.374526811827387e-17	-2.506277534132134e-17	7.995000005536185e-17	2.270818762885877e-16	3.1045057734360615e-16	1.4554599759112145e-16	-1.4743198988129615e-16	-3.951478907021185e-16	-5.436845047530572e-16	-6.371567368519995e-16	-7.591005217845905e-16	-8.95531051141299e-16	-1.0578611362697702e-15	-1.1528278449930985e-15	-1.2429701526179776e-15	-1.4643758578227464e-15
199	8.518923759889015e-16	1.4495119388603794e-15	2.0884469069104393e-15	2.2622225798119224e-15	2.001783131775875e-15	1.8032567234626223e-15	1.8319700452346278e-15	1.9618993907508436e-15	1.8748243756197007e-15	1.569748033320979e-15	1.3490029009139142e-15	1.2670893219101844e-15	1.2365209425525863e-15	1.0301759032675446e-15	9.21851357079721e-16	1.1287381220788587e-15	1.6863427298336943e-15	2.392114077498327e-15	2.731765966502792e-15	2.501313829511676e-15	1.8786327238012827e-15	1.1023110206512975e-15	6.664425660746676e-16	1.2285450307002866e-16	-3.126526367311051e-16	-8.003278732189803e-16	-1.083827505829222e-15	-1.047019503155177e-15	-7.245720769217522e-16	-1.971900814110796e-16	3.472817400195734e-16	7.284350240893626e-16	7.369033150402639e-16	4.772203273102867e-16	1.5281338166865543e-17	-1.9087995639881633e-16	-7.626695874593528e-17	2.6633870398739516e-16	5.403382694438216e-16	4.688928842722354e-16	1.2444491967698577e-16	-3.5463266542681015e-16	-4.887800026575928e-16	-5.626934115631324e-16	-3.8147361844836444e-16	-6.529270125807153e-16	-7.930053554295712e-16	-9.178598687281546e-16	-9.740376349029194e-16
200	1.5135037020149022e-15	1.2293212568985198e-15	1.2946154673511403e-15	1.447611774375115e-15	1.4930641475120572e-15	1.4171883071884723e-15	1.318857002243014e-15	1.2461200816706011e-15	9.149860902995658e-16	3.1234807693814185e-16	-4.0036548769099043e-16	-1.047403048421885e-15	-1.5426234543343822e-15	-1.7643420643078598e-15	-1.5075851688700492e-15	-8.85835479942789e-16	-2.631628961377758e-16	5.5188844523073625e-17	1.1338667946518986e-16	9.812873529734528e-17	1.0743446858375544e-16	-5.656346079756727e-17	-8.379730739902714e-17	-3.0453201752614124e-16	-1.7653768914748805e-16	-1.1245520515930682e-16	-2.753462138306104e-16	-6.231530739862932e-16	-8.106293716014066e-16	-7.20488504163899e-16	-5.4370325002743e-16	-5.17575892439965e-16	-6.314428919835941e-16	-5.628822135000748e-16	-4.2984560561292873e-16	-3.262293919083556e-16	-4.869142686722766e-16	-6.573816698326657e-16	-5.8946846629018435e-16	-3.343624669240599e-16	-4.244459912360247e-17	3.1302348825858794e-17	7.611216107666602e-17	-1.8802344543151953e-16	-1.9730865249736815e-16	-4.0708577791081366e-16	-1.7532306713894287e-16	1.5539524964011306e-16	3.707494511164515e-16
201	1.3725023899667352e-15	1.2840632531826104e-15	1.1640210868158672e-15	9.827163757901605e-16	8.619640254016857e-16	8.604376749751264e-16	9.399780370479199e-16	8.609308778260791e-16	7.830787502334311e-16	4.702547963149358e-16	3.5835593653142714e-17	-6.261901341139274e-16	-1.2335526985700417e-15	-1.5908743587060955e-15	-1.480678259949304e-15	-1.0288796695772342e-15	-5.336158352945199e-16	-8.188006887276476e-17	1.7803896445965606e-16	2.999864642602979e-16	3.215690907825188e-16	3.7834826740248885e-16	5.243065934883984e-16	7.746958481490189e-16	1.0227594264500756e-15	1.0700883421192852e-15	9.547732249697586e-16	8.630099603175108e-16	7.089004706626206e-16	6.632725102981131e-16	6.567432715176159e-16	7.155543573662314e-16	6.699553721575692e-16	4.496784596273388e-16	3.0622156660101475e-17	-2.301024038806925e-16	-1.997867351263031e-16	2.952448778371505e-17	1.2630318089032806e-16	-4.728482373695437e-17	-2.571619726844957e-16	-3.0666438411456234e-16	-3.839805562562292e-16	-6.448225689973844e-16	-1.1529222770939816e-15	-1.2170882829599721e-15	-1.012920499434391e-15	-6.07348657918532e-16	-3.9801373439967123e-16
202	1.1513788798624649e-15	9.508115647491835e-16	6.870349484281816e-16	4.441865236425717e-16	3.72217415692402e-16	2.9406087708685e-16	1.3960118569181977e-16	-4.615105454580019e-17	-8.371200139308712e-17	-8.435053961158797e-18	-1.2703388922168104e-16	-5.422128709986124e-16	-1.0899509292644599e-15	-1.3984516931131652e-15	-1.35326824013024e-15	-1.1274010029481296e-15	-1.0364976198594591e-15	-8.804366048872092e-16	-6.683080633077288e-16	-3.7461501472321846e-16	-1.4360953574748194e-16	-8.553286686967364e-17	5.825149044715644e-17	2.7238503736641487e-16	5.872359107980667e-16	6.397484855573965e-16	3.9586432719194064e-16	1.3727642410339116e-16	1.57621696826906e-16	3.8254578503438353e-16	5.876579093331019e-16	5.277372887224979e-16	3.45611747752819e-16	2.025472528200299e-16	1.1179935713720608e-16	-2.858441124839233e-17	-2.8557211196495473e-16	-4.3941555734973315e-16	-3.771568576443449e-16	-2.424487930215557e-16	-2.2198963616133674e-16	-2.8235186826438965e-16	-2.7768515952714925e-16	-2.2463230945679486e-16	-1.5412180510828605e-16	-1.3231760493982457e-16	-2.2339660431093943e-16	-2.112600122590725e-16	-1.4085346338262198e-16
203	2.2129424274494448e-16	6.829865460883338e-16	1.1030373854405263e-15	1.2238876586559967e-15	9.926361841607336e-16	9.288085998424462e-16	1.1066384424547297e-15	1.1642366188389922e-15	1.052072472352968e-15	8.836357864619749e-16	1.0300319410561926e-15	1.402279128760631e-15	1.7533619372085078e-15	1.739848611082973e-15	1.588792409268521e-15	1.634215408829156e-15	1.8272660884746e-15	1.9876797371112395e-15	1.7961186085270874e-15	1.4299567562801215e-15	1.144626155643941e-15	9.844883727121494e-16	7.051231866325875e-16	3.1947191922733272e-16	-8.060608420304769e-19	7.67022379565272e-18	2.347857158404744e-16	4.2639031945954395e-16	4.28445264639076e-16	4.83364576192476e-16	6.988285024370603e-16	9.470587368605808e-16	9.388647144261743e-16	5.700443744171329e-16	2.9209512985602785e-16	4.1464632938091297e-16	7.683936158380322e-16	9.467906192992823e-16	7.929990177260535e-16	5.061785897302524e-16	4.127486722612496e-16	4.981360295298944e-16	4.941708942240453e-16	2.778858918064301e-16	3.350039447718076e-17	7.788362767491661e-17	2.0650441957095847e-16	8.88632646130286e-17	-3.0743052568882457e-16
204	1.0269397444623806e-15	7.767557428608016e-16	6.638394434464758e-16	8.786463188227693e-16	1.3746004490856615e-15	1.7121660227446379e-15	1.6471036357686665e-15	1.3042346859677176e-15	9.128628603879875e-16	6.752652030988648e-16	3.142134056768641e-16	-1.4659587556576982e-16	-7.302382812639681e-16	-9.456679912140347e-16	-6.380229503424612e-16	-1.2751695505303853e-16	5.0546679176671306e-17	-2.0639655395309364e-16	-5.252695956487179e-16	-5.623850406594442e-16	-3.8941426070051137e-16	-3.316018267190236e-16	-2.706804701205523e-16	-2.506248794943402e-16	1.3078015385098061e-17	2.382463400051266e-16	2.737672096676304e-16	1.9594152975526525e-16	4.2412609836716695e-16	7.322856823280904e-16	8.86837542885988e-16	7.020493791375864e-16	4.415279639918764e-16	5.377749003612401e-16	8.341638304653076e-16	1.034419885998559e-15	8.655468311171364e-16	5.421792317608632e-16	3.0126702581607203e-16	2.671104483943452e-16	2.951622039866504e-16	2.61416547035008e-16	2.24615151722783e-16	8.737810199843523e-17	-2.0494296094537808e-17	-3.399328721678522e-16	-4.451779938475424e-16	-3.427022625121005e-16	-1.2261727813236708e-16
205	8.210058297614929e-16	4.892130610649995e-16	3.055074224875252e-16	3.321419115652235e-16	4.7610065967395695e-16	6.299459388307858e-16	6.153451896960348e-16	5.305915798508271e-16	4.808455699051253e-16	4.843987515351963e-16	4.3742677263652025e-16	4.291249569599583e-17	-5.168900840024073e-16	-8.014048445735391e-16	-6.226884985141914e-16	-2.847572725174352e-16	-2.4965788093884504e-16	-4.573259597391998e-16	-6.584796964388431e-16	-6.927264061005706e-16	-7.159295245058203e-16	-9.306918924767077e-16	-8.616395198397444e-16	-5.408679548732528e-16	8.896112339614118e-17	3.533641248247128e-16	1.14786948487397e-16	-2.2009769462462735e-16	-1.6601429050951873e-16	1.3694229586635682e-16	3.938234507839392e-16	3.41902338737344e-16	2.8521936341741816e-16	3.5097406121477077e-16	5.548400531862171e-16	6.31748476114442e-16	6.093800602614531e-16	5.349669104941469e-16	4.745502098415588e-16	2.6503858544581963e-16	5.601471392694223e-18	-1.9309860889729687e-16	-1.6007594816522488e-16	-2.663721999504563e-16	-2.8339190394153223e-16	-5.454988739042048e-16	-5.910175845547343e-16	-5.342338946810489e-16	-5.323665971862713e-16
206	7.394720312987941e-16	3.855840429383531e-16	1.797986161855775e-16	3.2814311420524726e-16	6.226086803614188e-16	7.629795693652484e-16	7.725434619694394e-16	7.934579150676394e-16	9.341179045914368e-16	9.43519940625087e-16	7.423286753168892e-16	5.371743703291191e-16	3.778349850703811e-16	3.6351203128871596e-16	3.8997818915565497e-16	3.1859642562568103e-16	1.5475587909805547e-16	4.755871978721804e-17	8.772869543382155e-17	1.65616953257295e-16	1.1212750281216164e-16	-2.929630795874827e-17	-4.6833390220696116e-17	1.695482443760104e-16	4.870770122063241e-16	6.245162437879236e-16	5.545635602981198e-16	4.679646110634955e-16	6.46625573779623e-16	8.376269886819613e-16	8.701431497251217e-16	7.488063156984586e-16	6.794811828454171e-16	8.783331400772927e-16	1.06369684719423e-15	1.0468257707306708e-15	8.382901938649149e-16	7.268760009384798e-16	7.731220254868981e-16	9.504537859062373e-16	9.83014133649811e-16	8.749178576254797e-16	7.478959302147669e-16	8.035300589015287e-16	8.306488727386103e-16	7.780533526066857e-16	6.186503735908661e-16	5.030362646446131e-16	4.741408398611895e-16
207	1.5800953457049158e-16	-4.888813236389973e-17	-3.197425027092777e-16	-2.7186982588890627e-16	3.952101151908694e-17	2.7202976850460524e-16	3.63485357503491e-16	3.1960352785825385e-16	3.4631723058355855e-16	2.666699272007234e-16	5.4198172745736816e-17	-1.6195130621109186e-16	-2.8421629755582186e-16	-2.5449056615925675e-16	-2.0186074703288889e-16	-2.704404397708839e-16	-4.091749602533034e-16	-4.766710844483007e-16	-3.185085889793737e-16	-9.479670904952407e-17	-6.27882884432716e-17	-1.3688114638873828e-16	-2.5921217788001203e-16	-9.634863526412682e-17	4.335502796023341e-17	-2.2044150459985196e-17	-2.7663112807407135e-16	-4.755631356221795e-16	-3.6480576812690286e-16	-9.154223691340734e-17	6.694451465313868e-17	1.2320964748510298e-16	1.9806806434747411e-16	5.166348849654717e-16	8.232071945131652e-16	9.431346558443653e-16	8.970090152939713e-16	9.065838101805386e-16	9.492855323144413e-16	1.0075269815295906e-15	8.88296012029646e-16	6.835960352490028e-16	5.074846252279872e-16	6.72824496006936e-16	6.773737571240984e-16	6.822907322023966e-16	4.3615394359026457e-16	2.1814054603774078e-16	1.7010756827786203e-16
[truncated: 152 more columns]
