# Supplementary material for: Neural dynamics of phoneme sequences reveal position-invariant code for content and order
Source: Nat Commun. 2022 Nov 3;13:6606. doi: 10.1038/s41467-022-34326-1 (PMC9633780; doi:10.1038/s41467-022-34326-1)
Supplement: Supplementary file 4 — Source Data [file 41467_2022_34326_MOESM4_ESM.zip › source_files-sept/sup_fig18-fig45/supp_fig33-syllable_onset_coefs-.csv]

	t0	t1	t2	t3	t4	t5	t6	t7	t8	t9	t10	t11	t12	t13	t14	t15	t16	t17	t18	t19	t20	t21	t22	t23	t24	t25	t26	t27	t28	t29	t30	t31	t32	t33	t34	t35	t36	t37	t38	t39	t40	t41	t42	t43	t44	t45	t46	t47	t48
0	-8.935207746532503e-16	-1.1569050865625855e-15	-1.0367911140039253e-15	-1.0034070224300835e-15	-1.2318537515148681e-15	-1.8034886708771395e-15	-2.30796945755073e-15	-2.2365782528296962e-15	-1.790014425208279e-15	-1.3017199212182596e-15	-1.0420184961050795e-15	-8.858761477838448e-16	-5.54697182691088e-16	-1.3298517935176893e-16	3.9169176256816286e-18	-2.0826946644271522e-16	-4.2751442927618335e-16	-2.6113716988747496e-16	1.5216985616193656e-16	5.339811532914754e-16	7.594309553238304e-16	7.791603549529789e-16	7.241727139597187e-16	7.475383773498956e-16	5.752133065667692e-16	2.6890291237758255e-16	-2.0361592597896932e-17	1.8228820604995236e-18	1.463541598187488e-16	2.2290138475824483e-16	9.041696737946149e-17	-1.8549809301772924e-16	-4.787407970626486e-16	-6.880650528257989e-16	-8.051241810810744e-16	-8.494272806259312e-16	-7.471276925874127e-16	-7.185100879373447e-16	-7.784201835455575e-16	-1.087844827294978e-15	-1.4416979189346987e-15	-1.5911416774495679e-15	-1.3332873454152445e-15	-1.0112858916481975e-15	-7.528192985555491e-16	-8.822074300351172e-16	-1.1202676072914575e-15	-1.2066900978405446e-15	-1.2506290052482413e-15
1	-5.65238828513533e-16	-6.726738603824031e-16	-5.692306706299543e-16	-4.971178338122705e-16	-5.408228800033964e-16	-7.400705037900852e-16	-9.777919301802702e-16	-1.1581487461644e-15	-1.341449552867277e-15	-1.3028225220232573e-15	-1.0621353363558393e-15	-6.28869539323999e-16	-2.881246869090515e-16	-1.6043483865406982e-16	-2.392437716341412e-16	-4.005017590484351e-16	-4.865288158378651e-16	-4.2000680254669655e-16	-1.2508672397137247e-16	2.925083232999108e-16	6.098338337382991e-16	6.808454258316426e-16	5.113533454297824e-16	2.996667621125322e-16	1.7087670064995454e-16	1.0011248252370757e-16	1.5248053989863796e-17	-1.0864383188450467e-16	-2.1769213444868476e-16	-2.1609893910529072e-16	-2.705323041374841e-16	-3.6375091493652157e-16	-5.975312193513326e-16	-7.344822935732481e-16	-9.13003883799265e-16	-9.868607981984368e-16	-1.0151437633360857e-15	-9.515547353451744e-16	-9.267339559573413e-16	-9.709653438759546e-16	-1.0952025499229378e-15	-1.095170738016032e-15	-8.315640940278186e-16	-4.228906266507226e-16	-1.5132389319910128e-16	-7.638684682166109e-17	-3.4782458032698064e-18	1.7287180559831302e-16	3.707258717949568e-16
2	8.077261507683961e-17	6.942213037009517e-16	9.371185558665185e-16	5.662105599807249e-16	5.162940929484131e-17	-1.2395454041657722e-16	3.674370456212693e-17	1.9452872841822183e-16	2.967192565713639e-16	3.211160643739374e-16	1.5889624977031446e-16	-2.516280548251966e-16	-5.921551732934467e-16	-5.347509724531247e-16	-7.027130352464247e-17	3.952441019307964e-16	6.472186127113539e-16	9.718928684756012e-16	1.5895368920120926e-15	2.19897321882718e-15	2.1810637551097374e-15	1.4688531960178136e-15	5.909484859224084e-16	-9.224724666738379e-17	-4.0049241358849768e-16	-8.007123697459193e-16	-1.176901053080347e-15	-1.1892902230052855e-15	-8.06599976293621e-16	-3.453831222286917e-16	-2.2070847415599258e-16	-3.4498392570871093e-16	-5.004667732461933e-16	-4.489934238558311e-16	-4.365715104167971e-16	-4.644486929609765e-16	-4.471865045854571e-16	-3.2837332293960984e-16	-2.2982352554768587e-16	-2.271045857855812e-16	-2.4928673049492685e-16	-8.234756391508316e-17	3.419507421429697e-16	9.646127670841752e-16	1.3343659005635166e-15	1.4245882318200467e-15	1.0743191856787162e-15	6.723556657534538e-16	4.3394444609076413e-16
3	3.6642462128570897e-16	5.648284137247711e-16	7.69262035504191e-16	6.886283005991774e-16	3.2921371171584726e-16	-4.78790831535039e-17	-1.3358856610897928e-16	5.677550955438405e-17	2.0678676554876835e-16	8.661847641346231e-17	-1.527723283216596e-16	-2.904911694793374e-16	-2.6427510403647885e-16	-1.9448909781330545e-16	-1.8683020010312242e-16	-1.2695336990942103e-16	1.2923550259094445e-16	5.296229919362336e-16	8.707978436424475e-16	9.70851168674915e-16	8.645116489323784e-16	7.401244518541954e-16	5.986539415357661e-16	3.4117739254112034e-16	-7.815264269839899e-17	-5.073014012577024e-16	-7.239977646415352e-16	-6.590784084152675e-16	-4.3188853055036525e-16	-1.319483228660512e-16	2.5591171403783373e-17	1.7513807452743785e-17	-2.5604359848049687e-16	-4.677712499917427e-16	-6.230980613224263e-16	-5.595300567787462e-16	-4.0753744104219094e-16	-2.6882277092226447e-16	-3.041416886532033e-16	-4.1179654747341853e-16	-4.843362193865825e-16	-3.4139668419007596e-16	8.87335166666686e-17	6.334337379704229e-16	1.0132334227443977e-15	1.084058269842856e-15	9.03284643623634e-16	7.171421646593155e-16	6.093954333200553e-16
4	2.404230669025567e-16	6.361585499722518e-16	6.970314153693372e-16	4.458114399889306e-16	1.9354401516671996e-16	3.154915275828488e-16	5.701645428423987e-16	6.104514139319227e-16	3.762208647025847e-16	1.1579755617464503e-17	-4.1040492964142566e-17	7.500951255155279e-19	-6.331137561239003e-17	-2.661000841350961e-16	-2.5924647855493443e-16	1.3537357533819164e-16	7.873221084956528e-16	1.3473435388867256e-15	1.664940842535694e-15	1.7103801093919064e-15	1.532487217087231e-15	1.0535237453490703e-15	1.7367715557575577e-16	-6.131045966320121e-16	-1.3391156605639134e-15	-1.4945393719154438e-15	-1.3321998521866931e-15	-1.0005330777287574e-15	-8.619789821298672e-16	-6.654089992254468e-16	-4.568297769605217e-16	-2.841283988875734e-16	-4.14520108720799e-16	-6.063636632568632e-16	-7.816877410589297e-16	-6.268587588906544e-16	-3.5811144209836513e-16	-1.5431540014870484e-16	-1.4266906893631707e-16	-2.5161579676174e-16	-3.575677508199904e-16	-3.9839558537430546e-16	-1.4322104098821577e-16	2.0012282510306923e-16	6.614375047111761e-16	7.737196542360338e-16	5.775647523321964e-16	2.2005065847344398e-16	8.840659653059808e-17
5	3.453043069341724e-16	3.474884668320787e-16	5.250859633184929e-16	7.697594397618542e-16	8.486775147198834e-16	8.645991129513391e-16	8.474885738314164e-16	7.49700340451988e-16	7.430640847283456e-16	6.719472331383817e-16	7.010887965533858e-16	7.795761889695409e-16	9.080862457045437e-16	9.538412167464883e-16	9.79853181579163e-16	1.0758808777461963e-15	1.3275268647791372e-15	1.7294660727967137e-15	2.0899379741156062e-15	2.166918867864016e-15	1.7899844906234304e-15	1.1411735194942594e-15	5.031201803728157e-16	1.1276308512955457e-16	6.119614809228546e-17	8.33138023581975e-17	5.27871671517143e-17	1.5314971735428774e-16	4.1631720640525353e-16	8.614642038496859e-16	1.0897029081885127e-15	9.143681207714841e-16	4.723801857344314e-16	3.122115397940968e-16	4.156874948302208e-16	5.737615528112287e-16	5.516945011053942e-16	4.1290390170414506e-16	4.206424946488452e-16	6.347897014024884e-16	7.107733814376195e-16	5.70857556351684e-16	3.7270349311609853e-16	5.524349965635547e-16	7.845974441039805e-16	9.01705620447904e-16	4.0767831941810775e-16	-2.368738575358632e-16	-6.634530814126135e-16
6	-9.55872946377839e-16	-1.1506820390823463e-15	-1.177814766307008e-15	-1.1029250886347264e-15	-1.1008082679857501e-15	-1.1346481483527787e-15	-1.1178862710359e-15	-8.357046127932657e-16	-5.559665513846347e-16	-5.072565375849374e-16	-6.137570443526019e-16	-8.063000360760441e-16	-8.614013147451449e-16	-7.646849462522886e-16	-6.345648055406806e-16	-6.448800573916172e-16	-7.468528077052999e-16	-9.00506898450739e-16	-8.317583912777022e-16	-6.2816328319823e-16	-4.323933020963728e-16	-3.387939778323634e-16	-4.1362635644139244e-16	-2.661259747453775e-16	-4.135466510953981e-16	-6.11143277396241e-16	-8.494774731852151e-16	-9.117986972662461e-16	-8.405136138048165e-16	-6.353392732395851e-16	-5.1315142673024e-16	-3.839731646019158e-16	-3.122728714897494e-16	-1.7127448947520116e-16	-1.4356796388314765e-16	-2.351818263505225e-16	-3.950114542987539e-16	-5.288581110294171e-16	-5.804697197215998e-16	-6.265184190915853e-16	-7.447787682491637e-16	-1.0050890872281752e-15	-1.1094620922734746e-15	-1.2286294361944925e-15	-9.921584659136475e-16	-8.902308637478664e-16	-6.996325127681372e-16	-6.568200786612366e-16	-6.758473070688614e-16
7	-2.0398429514400052e-16	-6.71139402894631e-16	-1.0366035548868705e-15	-1.2480684117322832e-15	-1.2749158750564296e-15	-1.2305753185618514e-15	-1.2036119938953724e-15	-9.061812291739633e-16	-5.990963503097499e-16	-2.3762131382466525e-16	-1.0479493153821091e-16	-8.400198715925588e-17	-7.984792561440515e-17	1.7472270099760297e-17	4.298873919979707e-17	-8.948846781042402e-17	-2.3218630647776895e-16	-1.5363592060547097e-16	9.618136541771755e-17	3.351977611712012e-16	5.065308597313497e-16	4.687434957495488e-16	3.2467900707466066e-16	2.417245255420364e-16	-1.367478804979973e-16	-4.286531948642462e-16	-6.17439044034374e-16	-7.558657818812524e-16	-9.616607510802645e-16	-1.1911066445028312e-15	-1.2660061120600069e-15	-1.1634651467599097e-15	-1.0612880706805533e-15	-1.129505640368279e-15	-1.1968451914426696e-15	-1.0424253363960271e-15	-7.918346812733435e-16	-7.611484724339423e-16	-1.0520749603434231e-15	-1.5472112529841422e-15	-1.7512921997645884e-15	-1.6695416395234975e-15	-1.1180503079317138e-15	-6.67552792537962e-16	-2.879235997725808e-17	9.71067503436466e-17	1.75684439466924e-16	7.820498831518475e-17	6.636606300239121e-18
8	-1.9203929456121842e-16	-4.0784355152779415e-16	-7.356982835556874e-16	-8.485483195721492e-16	-7.200261689449636e-16	-5.179513662897604e-16	-4.0103738389906467e-16	-1.7723445815679123e-16	2.1676400200281567e-16	4.949373188529071e-16	4.1855062625205075e-16	-1.6592090954887716e-17	-3.3395414654754377e-16	-2.1829627823112467e-16	6.89104628470063e-17	1.448280731323508e-16	-9.143904757823082e-17	-2.9784337084498023e-16	-2.1699888903063633e-16	1.9386510492104938e-17	1.6428942031879625e-16	2.2314469757149998e-17	-1.28824674190091e-16	-9.50693015875549e-18	1.606426387722624e-16	2.241536666206423e-16	-6.564202715685062e-17	-4.1838291278283097e-16	-5.26008532731087e-16	-3.7545356809430943e-16	-1.6817338549390878e-16	-1.8267640600893781e-16	-2.8671014368491927e-16	-3.458982958329741e-16	-2.3895933207939974e-16	-2.3521644222114226e-16	-4.1035015644054016e-16	-5.841950577336621e-16	-4.706462361388012e-16	-2.8177453976002103e-16	-2.2215205483189103e-16	-4.539442860433854e-16	-6.734498909388407e-16	-7.602636459018143e-16	-5.08173714627064e-16	-4.0670328420367024e-16	-3.920458594750789e-16	-3.7776730400800674e-16	-2.464367826869553e-16
9	2.0954351224202353e-16	8.451190392123174e-17	8.499111220767027e-17	1.4476809371348882e-17	-1.9114450002302822e-16	-3.889642587775802e-16	-5.748094096286002e-16	-5.061542416556371e-16	-4.628482733821954e-16	-4.3731540317812846e-16	-4.020565801412466e-16	-4.267775191268393e-16	-3.961539862149533e-16	-2.95970837414002e-16	-1.74658030485846e-16	-1.0233348485560344e-16	3.2086315068599405e-17	3.3689593055475485e-16	8.550467449008578e-16	1.2353876813071744e-15	1.2660315362068678e-15	9.03542321755107e-16	4.3709739509843694e-16	1.600426293337796e-16	-3.98431612435572e-16	-9.733015012217118e-16	-1.375848549540343e-15	-1.1808139057306763e-15	-6.094933666421665e-16	-8.583356829979932e-17	-2.6778842743043148e-17	-2.9377168642552913e-16	-5.693819397760657e-16	-5.315534385691762e-16	-4.391361445146468e-16	-4.707943673703178e-16	-5.785856730805549e-16	-6.30303997273267e-16	-5.399661255851551e-16	-5.661445699470271e-16	-7.7589120439115e-16	-1.036317078209364e-15	-6.611319138955374e-16	4.7313134695094396e-17	1.0091430490175387e-15	1.1664788681887331e-15	8.690620916053308e-16	5.104353412490282e-16	5.459720671317574e-16
10	-3.5621021418101603e-16	-5.746611734711013e-16	-4.613937865796674e-16	-2.7776287277309337e-16	-3.081083714720978e-16	-6.316782274450495e-16	-1.1564897276226083e-15	-1.2948898796878513e-15	-1.3099192960253463e-15	-1.0715185506344877e-15	-8.539736046153486e-16	-5.672302116683644e-16	-2.0235221138552517e-16	1.6400452323542921e-16	2.0660680991158578e-16	-1.1798249621252436e-16	-4.0670832652863037e-16	-2.6706590925743415e-16	2.348557146799405e-16	6.562441795580469e-16	8.349160233751591e-16	7.115649193759534e-16	5.970471057592323e-16	6.000027687470939e-16	1.6315921916963595e-16	-3.147508884522148e-16	-6.58624539853971e-16	-5.908377124520108e-16	-3.3658741045656808e-16	-1.2948143984623178e-16	-1.5364006539816766e-16	-4.050461519361756e-16	-8.522814015931568e-16	-1.1775713089840573e-15	-1.322129981673035e-15	-1.165335719146307e-15	-9.328783305173967e-16	-9.21186402451542e-16	-1.1007760014926692e-15	-1.3921224254324212e-15	-1.4670603327709336e-15	-1.3914090715421146e-15	-8.6152119995981555e-16	-4.991639576488912e-16	1.2749677392500378e-16	2.8175691611502386e-16	5.718380985216211e-16	8.345537465028334e-16	1.0349850925628832e-15
11	3.067083423853484e-16	5.133707713812729e-16	6.458523169462631e-16	5.8261853135367265e-16	5.260038167958371e-16	7.551105954520104e-16	1.0164085388310532e-15	1.0854859031857652e-15	7.25391257948406e-16	3.450528508815424e-16	2.1844133750661744e-16	2.0840139793776186e-16	-1.4597074575619025e-17	-3.702366788436351e-16	-4.474111087349691e-16	-7.091406771893812e-17	5.118680235739954e-16	9.298686752266882e-16	1.0649072047909512e-15	1.011683712600261e-15	9.222046236217666e-16	7.136332640275431e-16	1.5470549480564563e-16	-3.6835031542112354e-16	-9.741859855506002e-16	-1.106903196135662e-15	-9.43243196070651e-16	-6.652778679034236e-16	-6.210480403599288e-16	-5.918836712622435e-16	-5.177535305314682e-16	-3.760389131773145e-16	-4.00546119870545e-16	-5.1008958595658915e-16	-6.621759296534194e-16	-5.706703641458448e-16	-4.1606985511630324e-16	-2.637796459741903e-16	-2.540850391788454e-16	-3.491532666953612e-16	-4.494733621386404e-16	-5.416009129729171e-16	-2.50308681999979e-16	1.3764271620282768e-16	7.997282575511076e-16	9.710912534011037e-16	8.791179581427986e-16	5.182342518164861e-16	3.1546685102485915e-16
12	-1.2156670924509615e-16	-2.6147287454171176e-16	-2.3981067257032564e-16	-1.5808983399381137e-17	2.628424920388354e-16	4.8215766083381065e-16	4.491125063517896e-16	3.1047452660664384e-16	1.3779377290418723e-16	4.7539879214093084e-17	1.3406746934418925e-16	1.850108735335273e-16	2.6009541849648763e-16	2.787053024589273e-16	2.4192173878453887e-16	2.4464822384309487e-16	4.0802322421475413e-16	6.84469016968148e-16	8.565147313872181e-16	6.408657891194793e-16	1.3901520546322683e-16	-3.13606689646864e-16	-6.079125934985478e-16	-5.204303125705147e-16	-5.771348035706613e-16	-6.188285966713097e-16	-6.13703358163463e-16	-3.801612210556262e-16	-2.0990104454192297e-16	-1.2702843057134718e-16	-2.1255419531746532e-16	-3.0708398102103546e-16	-3.6039301684540295e-16	-2.4442441789280503e-16	-7.755154507604611e-17	1.3197984552374599e-16	2.745616379282894e-16	3.5992573603898567e-16	3.7784481957305276e-16	2.8973914250198167e-16	1.8488143532177796e-16	1.4717607877285231e-16	3.9916887786254735e-16	5.283045545409084e-16	7.330579300133176e-16	6.881076597685784e-16	6.863049877549014e-16	6.336601827330398e-16	4.439420244939009e-16
13	-6.609316885551865e-17	2.3887023030350924e-16	5.0309104050395e-16	3.5649692488274597e-16	3.3728098802700825e-17	-3.037574202458158e-16	-5.494688295380442e-16	-8.372164986037961e-16	-1.1794634144542112e-15	-1.2518173375369457e-15	-1.1201273885777818e-15	-9.077784957010065e-16	-8.29965035344039e-16	-9.203055356555274e-16	-1.059900857917059e-15	-9.586775252910834e-16	-5.817382116372444e-16	-1.1105951999928022e-17	3.4243013484461225e-16	4.0538707249580844e-16	3.7391936033130574e-16	3.9074858231818196e-16	3.5425823381467894e-16	1.927450605073283e-16	-1.1648499135264474e-16	-3.3324434138938894e-16	-2.607911956219226e-16	-1.3611944218510902e-16	-1.3992964934704916e-16	-1.7383056975435532e-16	-5.656912671061608e-17	1.7966428448135296e-16	2.1088334523168344e-16	-1.735309956099995e-16	-6.069414911789067e-16	-5.734924475938654e-16	-2.484598603593717e-16	-8.88610595671569e-18	-1.7430160724771582e-16	-5.653868705770579e-16	-6.595324956804686e-16	-3.40595929710544e-16	1.1210456073176067e-16	3.034525868926381e-16	2.5362903238946537e-16	2.320677877909175e-16	3.568070302525324e-16	4.727945109438221e-16	4.2375130902376796e-16
14	1.8158091107336723e-16	5.363301071805998e-16	9.27452304197576e-16	1.1206060175924902e-15	1.0954620248958351e-15	1.1856373529298558e-15	1.3158710862589305e-15	1.2072834111899664e-15	7.914184363579199e-16	3.1217456231213763e-16	1.1994799343393997e-16	3.3673270757681593e-16	6.015507922236853e-16	5.971172829627954e-16	4.584099028360513e-16	6.099100051961317e-16	1.0989128496616809e-15	1.7306553021075558e-15	1.865026038986326e-15	1.5729270281142097e-15	1.2169774532812543e-15	9.844228460432753e-16	6.769995557324655e-16	1.4193476036529045e-16	-4.0670953580360707e-16	-5.811035507586266e-16	-3.4575881643302085e-16	6.392225510477659e-17	2.5941550218875217e-16	3.426712881414756e-16	4.3223144507890074e-16	4.972825906712587e-16	4.431089150087943e-16	2.4666118454824104e-16	1.0379011509761646e-16	1.7681949402347936e-16	2.6808652500423664e-16	2.817293406417976e-16	1.4646825332141092e-16	-6.973400067729621e-17	-1.8675131632806443e-16	-1.5168889367856675e-16	5.636950288236825e-17	2.861398118314628e-16	3.337849946766565e-16	1.4810476817531768e-16	-1.937914035471858e-16	-5.520061555893145e-16	-9.019710957116692e-16
15	8.427735585377843e-16	1.2365501979487953e-15	1.621411380177578e-15	1.6707176790654186e-15	1.411828333810766e-15	1.1641968920094528e-15	9.788987577422785e-16	9.665332928090831e-16	7.699779100335455e-16	5.16309165853489e-16	2.9028244321308407e-16	1.8081491940945915e-16	1.0473878482062124e-16	-1.903823816702033e-18	-8.452598692279416e-17	4.36401347838067e-17	4.928154878432795e-16	1.2885019073766275e-15	1.942425021148038e-15	2.0597227649662495e-15	1.6421385179276503e-15	9.320947465612203e-16	4.168401584962139e-16	2.8889786652129795e-16	5.63425181197092e-17	-2.6657825178212327e-16	-6.409533996305382e-16	-7.151894017232473e-16	-5.079545805032344e-16	-2.6189616143961315e-16	-1.7483528707680485e-16	-2.825063397530175e-16	-4.193162735123338e-16	-4.50017374498151e-16	-4.556393112152265e-16	-4.207329839710504e-16	-3.318585035236502e-16	-1.6853320586981235e-16	-8.465369318025631e-17	-2.0933618336799377e-16	-3.2727126348695035e-16	-2.606851359735908e-16	2.9321875031071623e-16	6.827406052404346e-16	1.0656194320316886e-15	8.935086718705938e-16	8.09313047827203e-16	7.675460688658339e-16	6.121441869436978e-16
16	4.626567754915429e-17	-1.4076129299763708e-16	-2.902251725102061e-16	-3.4826291662841424e-16	-3.53959268095963e-16	-2.7775403699202504e-16	-3.294761594837134e-16	-4.503833839153648e-16	-7.162571433895767e-16	-8.468664791133457e-16	-8.813700037325811e-16	-7.226790390826402e-16	-4.506591915050002e-16	-2.1903222752464108e-16	-2.063133911678193e-17	1.8103257039313367e-16	3.6944659354579975e-16	4.0572298287943945e-16	2.5822276368862833e-16	3.090928062220426e-17	2.1125908543704228e-17	2.118788207415649e-16	5.345048987265532e-16	5.677107177870782e-16	4.406231147326343e-16	3.2757975015712816e-16	3.3459737306367063e-16	4.505380445922542e-16	4.675405164580341e-16	2.982151791989446e-16	7.910155724391145e-17	-3.360908335154071e-17	2.6040259215243248e-17	1.2392468576373726e-16	2.7637148242634556e-16	3.690050909196516e-16	3.828267016315669e-16	3.5896174717127944e-16	4.250009903377469e-16	5.442159455710852e-16	6.766138424579965e-16	7.667382824679116e-16	8.081844265824116e-16	9.217899900110706e-16	1.22156970499306e-15	1.4132856710359455e-15	1.7397640388250088e-15	2.051459262653415e-15	2.1559353336132126e-15
17	-6.706482942171085e-16	-1.0158672628812474e-15	-1.1606727568630726e-15	-1.0558945712831324e-15	-9.097547058844858e-16	-9.166750804802148e-16	-1.0241041675219704e-15	-8.207522749633126e-16	-3.77283192939107e-16	-8.04205384410437e-17	-1.2522544632005467e-16	-4.0823908770860487e-16	-3.995534500481757e-16	-1.2985247042139385e-17	3.8433304324284618e-16	4.2082771106545264e-16	2.1366525719674574e-16	1.338968585608388e-16	4.363452610669435e-16	8.476594528558387e-16	1.065086865686022e-15	1.024836944374196e-15	9.261704716588697e-16	8.872151787444166e-16	7.142750218915019e-16	3.48629293360334e-16	-4.7241825786829505e-17	-2.627732483952655e-16	-2.644314138256553e-16	-1.3898542485237957e-16	-1.0423281514745077e-16	-1.3690044606582485e-16	-2.2381794634854315e-16	-1.5329922098515108e-16	-1.4265953380221973e-16	-3.1856876264347254e-16	-5.024078550097084e-16	-5.979440571726092e-16	-4.28398513670941e-16	-2.595673719525737e-16	-3.6453098752964465e-16	-7.348358288967158e-16	-9.490201863968709e-16	-9.092754677683284e-16	-6.713192530938533e-16	-6.633476870055019e-16	-7.300568295385319e-16	-6.463883062647636e-16	-4.080056435602564e-16
18	7.035516798607708e-16	5.896750703516372e-16	4.879212926011269e-16	3.2161894110461977e-16	1.1733302962177598e-16	1.1217691995904482e-16	2.567619759234911e-16	5.959154257992551e-16	8.669169205532699e-16	9.478499268699153e-16	8.777792730570774e-16	5.793327546425052e-16	3.468076344724449e-16	3.285985645431892e-16	4.919373539039878e-16	6.543048017403915e-16	8.048782860846366e-16	1.0927015279673536e-15	1.5712804991509923e-15	1.828167543777942e-15	1.536785337524723e-15	8.173919551116373e-16	2.0623216255316188e-16	1.3493615838521763e-16	1.0843785030140116e-16	-1.0126298083428228e-16	-4.2006042051449847e-16	-3.4223287083979836e-16	4.27155370502764e-17	3.5430917638950757e-16	1.955139182862908e-16	-1.572296792871225e-16	-2.731631962599337e-16	5.970178255108735e-17	3.695336449997254e-16	3.746669028384497e-16	2.0983304876961623e-16	1.1720786246264381e-16	1.277612914500351e-16	1.306103892488779e-17	-2.0613302039998683e-16	-2.251123568811915e-16	3.410570123811472e-16	1.0427905852547208e-15	1.6406531813743432e-15	1.5971971920706085e-15	1.356151587077908e-15	1.224152607989308e-15	1.2593960954477788e-15
19	-5.862419096463303e-17	-4.4190183063517084e-16	-5.557743025691854e-16	-4.507059663838586e-16	-3.8100304188399713e-16	-3.878901887869262e-16	-3.490188510939629e-16	-1.9361900070099468e-16	1.1602674890439492e-16	2.1261957316545776e-16	1.293530300685536e-16	-2.2100175886469e-16	-3.4508770307410424e-16	-1.8569926899720958e-16	9.711453443605436e-17	1.7970889064900385e-16	-1.1065539146962085e-17	-2.1751917036433921e-16	-1.3849899658478502e-16	1.0794656473516427e-16	2.2400866689434115e-16	1.6343513064551257e-16	1.0828744997763473e-16	3.0600300598773017e-16	5.346040641296498e-16	4.630656006009385e-16	1.3306465769509835e-16	-1.0093450753285912e-16	3.349142168927013e-18	3.2060128354336315e-16	4.148888824689507e-16	2.6267443556831707e-16	9.445698024385518e-17	2.06462830220235e-16	3.5313239905726704e-16	2.1641334475414922e-16	-7.972140768014798e-17	-2.5308004103385434e-16	-4.2914222074930844e-17	1.9304161696412482e-16	1.0034697960495063e-16	-2.65973986170558e-16	-5.121264551235734e-16	-3.3756792577879396e-16	5.324469472965764e-17	3.689399708291243e-16	3.100898894740783e-16	1.9756386606915957e-16	2.0740983433012866e-16
20	1.3694140238628867e-16	-2.612582487749203e-16	-4.0284243019332556e-16	-2.9567803782630597e-16	-1.705782493403726e-16	-2.714528503619827e-16	-5.147370359471419e-16	-4.3124554948322454e-16	-1.9096235775070554e-16	-6.19504370173719e-17	-2.100355045528793e-16	-4.032248585602407e-16	-1.3395495376584938e-16	3.9263469545467135e-16	5.69883464702378e-16	1.7898271728443437e-16	-1.9658923029228958e-16	2.7735762486006246e-17	7.624476291409575e-16	1.255435960627506e-15	1.1582508568726642e-15	7.365185291073943e-16	5.090976191354219e-16	4.599508704337912e-16	1.7903987882601959e-16	-3.218672526107482e-16	-6.730380192421965e-16	-5.839061689597467e-16	-2.8664092777160036e-16	-8.362908853496673e-17	-1.3433868029923288e-16	-2.1794731079463782e-16	-2.9444622752755927e-16	-2.7361288767219196e-16	-4.013238194573527e-16	-6.006384894283988e-16	-5.999045645379382e-16	-4.710131033210036e-16	-3.4346154397147145e-16	-5.086633913945988e-16	-8.765607071960356e-16	-1.0871562150786778e-15	-6.967207556529415e-16	-1.0217668747767104e-16	3.970700661308105e-16	2.7934242617497536e-16	4.6135380110115457e-17	1.0392249847832999e-16	3.874430455497016e-16
21	5.044027018147576e-16	1.3476004534420916e-16	-2.7697151408499755e-17	-7.955702011435558e-17	-2.1749082395607387e-16	-2.783079362618673e-16	-1.321595671202587e-16	4.289718319928588e-16	8.281477579574818e-16	7.249032390875372e-16	2.2962322370053767e-16	-1.311951020886437e-16	4.4327258588605605e-18	3.2390683528600453e-16	2.7626419073532103e-16	-3.795252753985737e-17	-3.1506247116717135e-17	6.47825423268321e-16	1.4255050933202077e-15	1.5112303430176226e-15	9.249355658441784e-16	2.943411956770723e-16	9.450374541422117e-17	2.2687971189351156e-16	1.883061962342088e-17	-3.272701957520778e-16	-4.455907287017652e-16	-6.630204250358434e-17	3.518587435007804e-16	4.213402201468632e-16	1.2631594065600777e-16	-1.3671689582287055e-16	-1.5990187028297992e-16	-1.738906325859685e-17	-9.069298440695823e-17	-3.0094712189908783e-16	-3.978417524474543e-16	-9.100641775436071e-17	3.1343739135012035e-16	3.629367821018533e-16	2.60389701186743e-17	-2.8316608370124947e-16	1.0809051989964512e-16	7.288713005386546e-16	1.3945324152953974e-15	1.311973102843381e-15	9.956137817432305e-16	7.029614076999086e-16	5.240263652063126e-16
22	3.678904365041285e-16	9.498746038883751e-17	1.3657500164342917e-16	2.9437284199529934e-16	2.6373483960905406e-16	-9.023439735132875e-17	-4.553989296281368e-16	-4.772135275403991e-16	-2.858219615032343e-16	-1.4848943847689211e-16	-2.3129890987436737e-16	-3.2972318376793444e-16	-2.486286624708169e-16	-5.033799981616321e-17	2.7680977624687142e-17	-6.328608233147993e-17	-7.873281688880398e-17	1.890759105278275e-16	7.107896407994216e-16	1.1216301287891482e-15	1.178667422084181e-15	9.654926912085443e-16	7.036204415797226e-16	4.980732983462625e-16	2.6438715776408895e-16	-3.992099987378602e-17	-2.5511977978197446e-16	-2.074449923260679e-16	6.873200176561796e-17	3.4071238933687443e-16	3.416499225946427e-16	1.660434279052616e-16	-1.0345881087456708e-16	-1.7067906946477872e-16	-3.2404381660693007e-16	-5.206847725953367e-16	-6.673818172482247e-16	-5.841137655975286e-16	-4.0475115770062025e-16	-3.4472728366083123e-16	-5.521443276817254e-16	-6.807137366231724e-16	-3.4924456214999844e-16	3.4580529315531864e-16	9.188683151477844e-16	9.924963742098384e-16	7.228201904556665e-16	5.928642682639596e-16	7.19750259626389e-16
23	-1.3758148491066076e-15	-1.3469670673949598e-15	-1.3816212127191587e-15	-1.3725517374685933e-15	-1.3500058988089419e-15	-1.3452096921878167e-15	-1.2000416156648762e-15	-1.0638398321440145e-15	-7.0040617989759e-16	-3.5382200109524815e-16	-1.3572836442400252e-16	-1.200572372574208e-16	-2.6073223345117125e-16	-4.109616851200254e-16	-4.59823477191904e-16	-4.3311075876470053e-16	-3.7018740120176104e-16	-3.5883758147646005e-16	-2.3926224904924773e-16	1.365599446257757e-16	6.457056057339166e-16	1.1616801766037695e-15	1.2879382408709418e-15	8.631809083403431e-16	4.79829791091231e-16	1.0457161017880977e-16	-5.1819272755083084e-17	-1.3988094722965652e-16	-2.3851674793768894e-16	-2.6222844611006466e-16	-3.4709595255036024e-16	-4.221498594981567e-16	-4.555527115953018e-16	-2.543241621714549e-16	2.1249613833502765e-17	9.939485368609841e-17	-1.7771498475249311e-16	-6.472448365918625e-16	-9.396541767627097e-16	-8.221082001371273e-16	-6.817304664654175e-16	-8.154654283408912e-16	-1.3635159757752452e-15	-1.3713761790932199e-15	-1.3246051057051209e-15	-8.280137867913475e-16	-7.601098459941145e-16	-9.268570076054567e-16	-9.608366876057865e-16
24	8.005992031384034e-16	5.546867305403694e-16	3.5523660466005957e-16	2.88226516513614e-16	1.24597353223204e-16	-6.552003518667009e-17	-1.58126991175891e-16	2.2395317341292035e-17	1.906346954397145e-16	1.015894884273983e-16	-2.079131893984453e-16	-2.9086736565416366e-16	3.1905857298255616e-18	4.0694290764591686e-16	5.14314310064133e-16	2.8709572277255297e-16	2.6104805881837696e-17	-2.8189667535892185e-17	5.57705674717831e-17	9.086533031363817e-17	6.673366861072168e-17	8.308437560493234e-17	2.706105913297754e-16	5.1879609229768e-16	7.898428273055179e-16	9.379232073540084e-16	8.264296678495424e-16	4.956735548245509e-16	1.2577941560280308e-16	-1.975707233628792e-16	-3.8383513088286914e-16	-5.348937947750924e-16	-5.368920303227357e-16	-4.010395542707544e-16	-1.3940906558346569e-16	-2.4979960323812015e-18	-9.986872696635529e-17	-2.5122513815483026e-16	-2.7606800584913425e-16	-9.950413687102063e-17	1.659888010310132e-16	3.4438152273611017e-16	3.518135695474513e-16	3.503986988854321e-16	4.362882439530909e-16	5.330515351204437e-16	8.023793409091929e-16	1.0936329972606342e-15	1.2937238804253561e-15
25	-4.5542153447221e-16	-6.870912397672149e-16	-9.382938123076235e-16	-1.0954494926703864e-15	-1.308679388169444e-15	-1.3757345988127047e-15	-1.3064396513691362e-15	-9.668940217065032e-16	-8.089963252605544e-16	-9.692916061554634e-16	-1.1694275513537062e-15	-1.2678869205253827e-15	-9.862676625223293e-16	-5.454036191014941e-16	-2.2149580184005824e-16	-9.273091641630358e-17	-4.6989123858490386e-17	-6.334646524248465e-17	-1.3127328825134848e-16	-3.5062384056949004e-16	-5.045989127807646e-16	-5.114305334225417e-16	-3.3590758733607235e-16	-4.4207626045547576e-17	-3.938722418538048e-17	-2.324885115619752e-16	-4.461518682528635e-16	-4.521856792260617e-16	-4.2976308359985353e-16	-5.312265697023625e-16	-8.008464599948823e-16	-1.1137028002472452e-15	-1.1561271054374518e-15	-1.0324137154723297e-15	-8.768697992288928e-16	-1.0431122695326456e-15	-1.4008658745688039e-15	-1.6298297669683623e-15	-1.3829812188270538e-15	-9.920627742297279e-16	-7.288010755257235e-16	-7.860048279302373e-16	-8.192538399959463e-16	-9.13286835054498e-16	-6.405068876377486e-16	-6.504009319367218e-16	-4.460680236919074e-16	-2.0457195952292484e-16	4.902495913892937e-17
26	7.399005705490236e-17	-3.6038051819291353e-16	-7.959950033948959e-16	-7.787068721484005e-16	-5.562492088006777e-16	-3.4704879983879337e-16	-2.930968126597009e-16	-9.45944613323914e-17	2.01647137848577e-16	4.0209510062695663e-16	3.430246369015045e-16	6.915709905039016e-17	-5.247058329212611e-17	7.593275426146559e-17	2.9207681693332565e-16	3.1948660191898266e-16	9.907919838835254e-17	-9.965924982426752e-17	-1.2628146035849933e-16	-5.198078837876907e-17	-2.1071180411331307e-17	4.4640836715879175e-17	1.9267414983145131e-16	3.736003635601496e-16	4.511663228483701e-16	3.8610490600122143e-16	2.0501643826858575e-16	6.792499498221823e-17	-1.2941157677304296e-16	-2.556361323935859e-16	-4.630649891641373e-16	-6.825156092840835e-16	-9.542713093871377e-16	-1.0527455879403086e-15	-1.0114926948264572e-15	-8.908533784699726e-16	-9.126932942726983e-16	-1.0087640949227187e-15	-1.048052152898805e-15	-9.11972973765681e-16	-7.290397013987843e-16	-8.606657158782571e-16	-1.243817962762706e-15	-1.4614344169669682e-15	-1.260134952419219e-15	-9.490482938986902e-16	-6.538274557216613e-16	-5.662423873451802e-16	-4.010411115155467e-16
27	7.125209380831107e-17	2.8004053119010393e-16	1.8691190229235573e-16	1.0261108200453276e-16	2.1352033730349766e-16	3.1415905855798005e-16	2.613627970784027e-16	2.8139950503128296e-16	3.4589096287134563e-16	6.260531219871168e-16	8.305231427978093e-16	8.2412348658064e-16	5.615386697527309e-16	4.2990009713714965e-16	4.2373557507625457e-16	2.9244592267210524e-16	-1.6169922041926464e-16	-6.568986764580648e-16	-8.313411794449104e-16	-6.07942288106675e-16	-2.895742968785004e-16	-1.3493875711772765e-16	-1.8724709707256165e-16	-3.879211428563633e-17	1.9101805417475052e-17	-5.828941876473261e-17	-2.827504420111808e-16	-4.4146717824755424e-16	-3.751055500401717e-16	-1.7926206364810873e-16	-1.1992081242246684e-16	-2.7506986970553994e-16	-6.222083550009445e-16	-9.120079364260205e-16	-1.0607691949011918e-15	-9.868121351125746e-16	-8.524027790707934e-16	-6.356527264175893e-16	-5.968488554024556e-16	-7.245379649220965e-16	-1.0031616216310265e-15	-1.3725725468421392e-15	-1.5287029011265336e-15	-1.6038259700995255e-15	-1.335408164881612e-15	-1.2282881244790818e-15	-1.024831333058792e-15	-1.0077311671357325e-15	-1.0167559773117726e-15
28	-9.634078954592626e-16	-6.204770603384041e-16	-7.173064329891263e-16	-9.740839646830879e-16	-8.578379821621196e-16	-6.229002872261842e-16	-5.142456834229776e-16	-5.171687785563719e-16	-4.1914230905217807e-16	-1.713196554253157e-16	1.332812198025375e-16	1.0686323717648985e-16	-8.728408493780212e-17	-7.688876491578882e-17	1.3332170946397326e-16	1.8942334134487265e-16	-7.03755028887572e-17	-4.921044299695774e-16	-8.617313960067335e-16	-1.0104076480554393e-15	-8.93912328914869e-16	-5.86866521128376e-16	-4.4359982304947863e-16	-3.224221237437444e-16	-5.544278400335307e-16	-7.448848304073763e-16	-8.133179775600484e-16	-7.810241721358233e-16	-8.286617916122472e-16	-7.962965841120505e-16	-6.70344782702834e-16	-6.482614506495929e-16	-9.109528990428177e-16	-1.3298211753939764e-15	-1.4815628317446259e-15	-1.3638180952815426e-15	-1.1407478744803533e-15	-1.072138848817661e-15	-1.1825267319336556e-15	-1.4565793263006202e-15	-1.854372038260974e-15	-2.4920581452649717e-15	-2.878114170629736e-15	-2.9642640602196148e-15	-2.7468434479688284e-15	-2.6054434317416303e-15	-2.496825737142495e-15	-2.3805303749502505e-15	-2.0845027652921035e-15
29	-1.778530362850643e-16	-1.2306598219696118e-16	4.7894530001067956e-17	2.5198400628154524e-16	2.1459833922651028e-16	-2.2452613587866155e-16	-7.546732927245802e-16	-6.675195798347233e-16	-2.5790531956888223e-16	1.217265687513554e-16	1.5084364503694205e-16	-1.0690247131805828e-16	-1.8680236014360551e-16	-5.002851777365765e-17	-4.181909998364225e-17	-3.686721955711081e-16	-7.367307181051151e-16	-8.69670460614936e-16	-6.535800447174198e-16	-4.578467297763218e-16	-3.895794798661177e-16	-4.705672461594321e-16	-5.244751853884826e-16	-2.616998854203002e-16	-3.6101096175681557e-16	-6.889312773058211e-16	-1.0896490837659467e-15	-1.2836616776911482e-15	-1.2923062646250236e-15	-1.2344499284045262e-15	-1.212942342575028e-15	-1.2230826913034172e-15	-1.2178052065838675e-15	-1.1808727121367423e-15	-1.1119241598209607e-15	-1.1142574632500818e-15	-1.1064234571590134e-15	-1.1051716904309435e-15	-1.0042821998865068e-15	-1.0171914913481976e-15	-1.1444916842250975e-15	-1.4785773464846723e-15	-1.5346873313857342e-15	-1.7200355800780637e-15	-1.3505528120044758e-15	-1.1370455795266034e-15	-5.654448702547428e-16	-1.2546009279855511e-16	4.540246158522929e-17
30	-5.179747588722721e-16	-6.693748311962319e-16	-7.171818879423669e-16	-7.029070751509983e-16	-6.711212635918169e-16	-5.968454037147916e-16	-3.995837705091187e-16	-2.779199802110307e-16	-1.999993044538285e-16	-3.324398106656381e-16	-4.2973083438444654e-16	-5.12407356474306e-16	-4.110897288780144e-16	-2.7366574473811435e-16	-2.0055111825788583e-16	-2.1918914068013704e-16	-2.6926185301685035e-16	-3.2549651238143643e-16	-3.6849508880208407e-16	-4.4322900367220317e-16	-5.640198048881261e-16	-5.759801931544059e-16	-5.833316479878476e-16	-4.541448640257323e-16	-3.231827703560694e-16	-2.4239402527052766e-16	-2.31076255981197e-16	-2.0142808028729755e-16	-1.73226021313248e-16	-3.6477048197907133e-17	5.450987558253668e-17	8.395274917468618e-17	-3.376581239771716e-17	-1.0151533436616245e-16	-1.1038491478702197e-16	-4.526573187867004e-17	-3.256900976322795e-17	-1.3185375321892543e-16	-2.5799682183909646e-16	-3.6695211602177454e-16	-4.2877065640124435e-16	-4.1816199753966635e-16	-4.317715225768928e-16	-3.2382511649238453e-16	-2.224794567342785e-16	4.9598248516179886e-17	5.76432204484033e-17	-1.216150331840562e-16	-3.3844823503716184e-16
31	3.518430311263542e-16	1.9412632157362955e-16	1.2325424932208738e-17	-1.3500177533963748e-16	-2.0717404672511856e-16	-3.0294893588285774e-16	-3.4345799417218843e-16	-1.5021901480457784e-16	1.0123023073393527e-16	4.481801809616961e-16	6.954622483301403e-16	7.330475107058525e-16	6.035515247633219e-16	4.407036653623552e-16	3.7505443289901737e-16	3.222421081835612e-16	1.857383895154257e-16	-3.91598754535289e-17	-1.4484417283184402e-16	-4.316090170665949e-17	1.5347312257438913e-16	3.769229317366887e-16	5.327519070112344e-16	6.147382992956297e-16	5.793890469803914e-16	3.204352636373734e-16	9.114507316955464e-17	7.180112411712862e-18	8.797127373980213e-17	1.504232507341984e-16	-5.4262905322650723e-17	-2.89630975408649e-16	-3.740267811584589e-16	-1.9151108467957385e-16	-1.009006158726048e-16	-2.762144032897989e-16	-5.480440980734091e-16	-5.260314875864434e-16	-2.615862082635354e-16	-7.149029513149763e-17	-2.54360302167118e-16	-7.088813691316316e-16	-9.621985691987629e-16	-8.79187569593763e-16	-6.46228420587323e-16	-7.059133455518765e-16	-7.684797712709852e-16	-6.840704367429609e-16	-3.190640763801325e-16
32	1.0440552076930415e-15	1.4083262984286565e-15	1.7484744483545904e-15	2.0067920397757194e-15	1.9265701387632235e-15	1.7551190462892417e-15	1.590242852744062e-15	1.4652317252686876e-15	1.5028742272633381e-15	1.340497486481662e-15	1.3043505988811681e-15	1.4428632089715448e-15	1.8310819156679804e-15	2.119055987283473e-15	2.2831227606033605e-15	2.301553850761491e-15	2.1957681143595074e-15	2.1609004966417264e-15	2.0979821245386874e-15	1.9514100643056705e-15	1.6644236812821166e-15	1.3261684046478423e-15	9.132970436892161e-16	7.538895103563451e-16	5.545147842251767e-16	3.8568115287421395e-16	1.3209263483460842e-16	9.018792545716831e-17	2.9965426106895235e-16	9.698828404932189e-16	1.5947034281445205e-15	1.7583433323856912e-15	1.3139016629243817e-15	7.667010034234742e-16	4.369753383324356e-16	4.7619726979568515e-16	4.2533415111270506e-16	2.493869356939333e-16	7.259149501567091e-17	7.589762218359524e-17	1.7761423029150757e-16	8.976028520035944e-17	-1.4341447902384417e-16	-4.639659659464478e-16	-7.017670689789886e-16	-9.239249983727118e-16	-1.133315350516099e-15	-1.4725677189337022e-15	-1.766182315364382e-15
33	5.24510322838032e-16	6.110515916595308e-16	8.427001538413472e-16	1.1042209022990906e-15	1.2455648225692192e-15	1.3363290187217796e-15	1.2483905748027235e-15	1.09620073837342e-15	9.37199279980416e-16	8.715810165001199e-16	9.941945966505465e-16	1.121108079425181e-15	1.1956971911793526e-15	1.228683376327023e-15	1.2848904090133419e-15	1.3072925363661092e-15	1.27481582890016e-15	1.301455007067107e-15	1.432684239155931e-15	1.4249694818394014e-15	1.0568805641138828e-15	4.586690117550735e-16	-8.682309807918944e-17	-1.3989247445975545e-16	-1.6441963638846087e-16	-2.3372833245333346e-16	-3.362454155279735e-16	-4.560958174107355e-17	4.806750027303491e-16	9.090484615443865e-16	8.363280769016614e-16	4.447522387430574e-16	1.3059438930833338e-16	2.2639122604232846e-16	3.1592894111997914e-16	2.0328949241203998e-16	4.285744463443514e-18	1.3835380061212808e-16	5.677826854229365e-16	9.006849568015088e-16	7.983073534481696e-16	4.511455594276928e-16	4.981972486551912e-16	7.975598925722673e-16	1.2939690064125308e-15	1.2606086375034896e-15	9.27474098626184e-16	4.442163082851123e-16	6.140257695805016e-17
34	-3.715803447872146e-16	-3.8139096414598224e-16	-3.391536193720513e-16	-1.600198788403457e-16	9.54871507681911e-17	3.618052258428748e-16	6.274564939096073e-16	7.439186749729085e-16	9.082317006624077e-16	8.038820106794636e-16	3.9580784596337475e-16	9.027984355335656e-17	1.986261722217201e-16	6.117799455824353e-16	8.987746165384274e-16	7.61159806102997e-16	3.6153105851472094e-16	2.0961638055371498e-16	3.2167369267853114e-16	4.753890722025658e-16	4.0217645769138915e-16	1.8958491265199683e-16	1.7937003690546033e-17	-2.0715655145628328e-16	-2.0731344896148311e-16	-2.085495278525044e-16	-2.255549751161817e-16	-2.1384464550303524e-16	-1.4957809884319256e-16	-3.595342578682621e-17	6.098439706485046e-17	-1.8953710228840192e-18	-1.6498447371202081e-16	-2.4544553979324245e-16	-1.5959999091867452e-16	5.595802735878963e-17	1.065784119648027e-16	-1.478916300298375e-16	-5.207135412117484e-16	-7.011599663569414e-16	-5.954848702590521e-16	-2.5819486903687713e-16	-1.2083352653032174e-16	1.4411590079838276e-16	1.5748290332330885e-16	4.730871822063084e-16	4.594956194584975e-16	2.0202884594054644e-16	-2.976751530583435e-16
35	-4.351941454098754e-16	-6.022798935941282e-16	-6.125036616341806e-16	-6.074484976216756e-16	-8.210930270089417e-16	-1.20349286793689e-15	-1.2558043774586617e-15	-8.872005419631969e-16	-3.952366349402796e-16	-3.960361634349187e-16	-8.214213066831204e-16	-1.1310780249991928e-15	-8.657055222901656e-16	-3.135432000306773e-16	-6.197750904650117e-18	-1.4424012482493545e-16	-4.393134443155301e-16	-5.830833709045641e-16	-5.638662202405751e-16	-5.197499116284811e-16	-5.185729592197383e-16	-3.472021419052743e-16	-1.4393383215499704e-16	-2.478900941958962e-18	-8.737295370071847e-17	-2.5266722403904695e-16	-2.2258410388478286e-16	-8.03137735565743e-17	-1.0823830277288216e-16	-3.149798893769924e-16	-5.384001975140612e-16	-4.3079112515372847e-16	-1.4899878091188007e-16	-7.633399102357029e-17	-3.2138293886614973e-16	-6.073495579954821e-16	-6.982660823385473e-16	-6.107714835976435e-16	-6.78863780409959e-16	-9.884372261176475e-16	-1.2161236234694997e-15	-1.077177159078422e-15	-7.907434233845496e-16	-4.971110893852786e-16	-5.003618255536085e-16	-4.1289669563396143e-16	-2.5541526698444457e-16	-9.264809540580703e-17	-3.720345909654789e-18
36	6.67494769365374e-16	8.751623005645686e-16	9.264735820602489e-16	7.138202333105883e-16	4.852993075234742e-16	4.936566477528775e-16	6.304105537130645e-16	6.8521024152034e-16	4.3955568385062737e-16	2.6422961769090456e-16	2.2135611576840394e-16	5.258372505846535e-16	7.047176598690975e-16	5.888935322472541e-16	3.9677863463122494e-16	4.767661741109548e-16	8.12838492770729e-16	9.61226013415595e-16	7.300431193358278e-16	3.6123160090996403e-16	2.5671671083219216e-16	4.655442784219439e-16	8.120580062636648e-16	5.590401918824855e-16	2.852650582464725e-16	1.5206659569329173e-16	2.874561199002764e-16	3.5780172484083055e-16	3.0181064123579266e-16	1.488020288470821e-16	9.199869751758922e-17	9.794195590500308e-17	1.6830264453058108e-16	2.848658315269603e-16	5.292189078328956e-16	7.983404863242992e-16	8.280655224123056e-16	7.122806959094909e-16	6.108004588345345e-16	7.418548543798732e-16	9.447374195784599e-16	1.0414489385415723e-15	8.709115614199551e-16	9.323751833538152e-16	1.1221261205666394e-15	1.4276298671957392e-15	1.6302948694518513e-15	1.6852329114801449e-15	1.6469450761979505e-15
37	1.0788734111679907e-15	1.0824693425162144e-15	1.177503850675584e-15	1.54524769705762e-15	1.8795094736413513e-15	2.0364469004347976e-15	1.8727104479987833e-15	1.5805491332252929e-15	1.5490739039731059e-15	1.6633838668726808e-15	1.7566863641379042e-15	1.8570719382710824e-15	2.1230120707311453e-15	2.597866851330099e-15	2.945421259827134e-15	2.8519353171015247e-15	2.259072832309137e-15	1.6823942753310279e-15	1.3508509202878203e-15	1.1540068869224826e-15	8.042660178925368e-16	5.162686403021831e-16	4.949874172815776e-16	1.1258847823136537e-15	1.6663489273360883e-15	1.7374162093536236e-15	1.2759458884279492e-15	1.0014675981723565e-15	1.135145937765819e-15	1.3529468580058072e-15	1.2836839570899354e-15	8.767181936299472e-16	6.048615728555198e-16	6.809853600770529e-16	9.373017925473265e-16	1.0769855540522658e-15	9.094285367422935e-16	7.55118030622573e-16	7.214154963344165e-16	8.778205643706607e-16	1.0910883004692049e-15	1.2726562522813687e-15	1.3390722450248557e-15	1.2928867899517278e-15	1.1766602963878229e-15	1.1205724753310038e-15	1.1070269179175213e-15	1.1544437033646022e-15	1.1724280310175595e-15
38	-1.0481634147645318e-15	-1.032522856295502e-15	-9.750633943690543e-16	-9.842170858548026e-16	-1.0260423215892327e-15	-9.808611940368863e-16	-8.366472621059754e-16	-8.524519847019734e-16	-8.735984484530077e-16	-9.708111286840752e-16	-1.0227566161318796e-15	-1.006558968905213e-15	-7.330956862826919e-16	-3.639375118329982e-16	-1.2890895899776104e-16	-1.9249194632750193e-16	-4.856620897834196e-16	-7.238607497574069e-16	-7.907386624758744e-16	-6.841763307325936e-16	-5.733742648083609e-16	-4.259356409471477e-16	-3.377236256903861e-16	-1.9717009700671797e-16	-5.381133066899471e-17	1.0956638217757757e-17	-6.528256059723306e-17	-1.9465580408137533e-16	-3.3024013330737226e-16	-3.021130200540718e-16	-1.6758532394589954e-16	-8.202249950230369e-17	-1.2673825292876506e-16	-3.5169437967209557e-16	-4.80218054471664e-16	-4.24290418881645e-16	-3.755467498313446e-16	-5.822977501226538e-16	-9.167608915895048e-16	-1.1747680745482763e-15	-1.021666018040375e-15	-5.636190644333429e-16	-3.2612056371185464e-16	-3.349158749638105e-16	-6.055066103169984e-16	-4.963487136328147e-16	-3.819396208476706e-16	-3.639095696511991e-16	-5.251840379257402e-16
39	6.220308406361415e-16	8.460653204661474e-18	-5.195087501755271e-16	-6.37234268557509e-16	-5.915322770061024e-16	-5.21639562216195e-16	-5.862637689442245e-16	-6.408411305314665e-16	-5.541573134348838e-16	-5.229098118168942e-16	-7.210699313667367e-16	-1.0028654841001482e-15	-9.99481322056845e-16	-5.480568447497104e-16	-3.230049221514297e-17	7.40598601352157e-17	-2.1712057387752229e-16	-4.836231846095206e-16	-4.368395721525934e-16	-2.7101581698372537e-16	-2.495989245482114e-16	-2.4276322309693414e-16	-9.573918404072304e-18	4.782954731922802e-16	6.573924268271748e-16	3.006822578895943e-16	-4.267178756364631e-16	-8.96994675133246e-16	-9.888496524260778e-16	-9.146208269901986e-16	-9.906425195177975e-16	-1.2132291708384644e-15	-1.2484629967557457e-15	-1.1196910880315548e-15	-9.483753505786128e-16	-9.913333185650788e-16	-1.2143126808664686e-15	-1.3129952176359005e-15	-1.174322808750692e-15	-9.21557401183471e-16	-7.049741541569254e-16	-5.253084640057164e-16	-3.4738389859908995e-16	-2.928638804957599e-17	2.614656889212074e-16	5.270143913521594e-16	8.297694603956957e-16	1.1738046733695304e-15	1.442058829464096e-15
40	1.7368243219989505e-16	-1.5812986390748328e-16	-4.649105756563935e-16	-5.198448349771219e-16	-4.981399678032003e-16	-4.832977905639327e-16	-5.028814420680236e-16	-3.260892061256779e-16	-1.5217963042205526e-16	9.428625065316157e-17	2.1088876743559188e-16	1.1496574077580876e-16	-2.1772551682864576e-17	-1.6367958119589238e-16	-2.3756708344073247e-16	-2.020337337205614e-16	-5.30733822029158e-17	5.786907641269201e-17	5.774595607842857e-17	-1.1171148728304343e-16	-2.751487742404779e-16	-2.1284647890814555e-16	5.772633491463541e-17	3.7259391651978776e-16	4.902915662203071e-16	3.3514394570224697e-16	1.0631929572864056e-16	4.551212239946746e-17	2.934626504134819e-18	-1.4022073012424474e-16	-5.553419287538478e-16	-1.0316365030965039e-15	-1.3030179861995746e-15	-1.2065997014320854e-15	-9.098502591827613e-16	-6.552418304474075e-16	-6.134465614026693e-16	-6.760673264968192e-16	-6.84920250967125e-16	-6.336281104376098e-16	-5.526686508846027e-16	-5.910363643491951e-16	-6.230372308650892e-16	-7.095902245707221e-16	-7.109309007359369e-16	-8.342812635368043e-16	-8.190917366721447e-16	-6.405795955791986e-16	-2.53419485153744e-16
41	2.0776031450323231e-16	3.804862112912036e-16	3.3305708849752375e-16	1.9348091274766207e-16	1.387849550705285e-16	1.6449335782569163e-16	2.5790354915698785e-16	4.006405889026797e-16	5.192917824477713e-16	5.684554197392988e-16	5.669358439802949e-16	5.147719167303402e-16	4.4286013037479727e-16	4.264974823412572e-16	4.69819640876177e-16	4.87965083383192e-16	4.059290851882696e-16	2.589844197296029e-16	1.3970768345583271e-16	1.0739460483109586e-16	1.5630155556820794e-16	3.3705834335091473e-16	4.865117195262813e-16	6.195662332732074e-16	5.695335277194334e-16	4.75419588823715e-16	4.351761606170747e-16	4.224055608529195e-16	3.477756765061759e-16	2.59016909006551e-16	1.5960708704661516e-16	1.4461849852661086e-16	7.945294313681213e-17	-5.018899209434068e-18	-1.6130683299393106e-16	-2.278006959032463e-16	-2.483600580412815e-16	-1.435720125169437e-16	-7.901579602303725e-17	-2.1058246141672032e-17	-5.424739703510405e-17	-2.0750419711749991e-16	-3.6893783143522783e-16	-4.792230988855663e-16	-5.010139514774781e-16	-5.688799444647832e-16	-5.225813628579892e-16	-4.1339429031107696e-16	-1.5058066006158295e-16
42	3.5621057804469156e-17	-2.1213681944443727e-16	-3.3216285948347965e-16	-2.1931058714429618e-16	-1.225551635879506e-16	-2.46990511630792e-16	-4.724948031173816e-16	-4.136497467951953e-16	-3.249903943280584e-17	1.7438843187578092e-16	3.9950720953947966e-17	-4.1892920092926886e-16	-4.510290184111995e-16	-2.832860418163734e-17	3.4976937228643975e-16	1.8001579984270836e-16	-3.170917690150999e-16	-6.120643971975034e-16	-3.4609262040417593e-16	3.945890466674157e-17	9.324742721039573e-17	-1.1779964841849393e-16	-2.263017365238732e-16	1.7400490875894745e-16	4.1133366689069217e-16	2.2368764052684847e-16	-2.7000010995920665e-16	-4.819367780551712e-16	-3.1063529552354456e-16	9.424650651215799e-18	6.754181980758762e-17	-1.0846527156827074e-16	-1.765922284743551e-16	-1.7725773691011888e-17	1.4656409777194507e-16	-5.435216951940151e-17	-4.448665296347803e-16	-7.900882087855551e-16	-7.798159455434614e-16	-7.085329524673799e-16	-7.96919633709446e-16	-1.0652039171546027e-15	-1.1444337729248442e-15	-1.0067892227197264e-15	-5.421158405014689e-16	-1.707166233813204e-16	5.31090264189777e-17	2.001413380816317e-16	3.5062657589070035e-16
43	-1.7113956626304346e-16	-1.7121735094790565e-16	-3.4564070248691403e-16	-5.795006121490793e-16	-8.089465109724209e-16	-1.140532916106812e-15	-1.3106693221044456e-15	-1.021476943196432e-15	-3.389957400743355e-16	1.0873986299500932e-16	7.085072538344925e-17	-2.575072506903588e-16	-2.679581323108756e-16	1.3187772760503493e-16	3.7213753339408126e-16	1.7130064467620647e-17	-5.335913034907701e-16	-6.857416214399982e-16	-1.6846233927331238e-16	4.88386677600421e-16	7.635751494464308e-16	7.488691229833e-16	6.294874140187273e-16	7.071469134761933e-16	4.3401413158895413e-16	-7.187245382847836e-17	-5.031588345232462e-16	-6.207877613955375e-16	-4.898285559414649e-16	-3.0078266886528644e-16	-2.67543522730318e-16	-2.7231075048613927e-16	-3.5409911431847554e-16	-4.334612077913919e-16	-5.800436695395052e-16	-7.212898270307741e-16	-7.36725996971443e-16	-6.98325837712063e-16	-7.353563819904477e-16	-8.707505499900087e-16	-1.0719061685890258e-15	-1.2295517789896062e-15	-1.1805998301311585e-15	-9.781924387032294e-16	-6.87372305375362e-16	-4.941855223996592e-16	-3.452956531100721e-16	-1.8368354324687254e-16	2.7426291082832718e-17
44	6.865668278979405e-17	-1.1994410685800077e-16	-3.2457533559990154e-16	-4.819220718991067e-16	-6.345091363801476e-16	-7.98167653960846e-16	-8.95337461590682e-16	-6.603433550899202e-16	-3.460976626802524e-16	-3.646815829188375e-16	-5.689873625452165e-16	-7.671311201372303e-16	-4.44771654249029e-16	1.4825707046041243e-16	3.773311318986103e-16	3.5096237779306513e-17	-3.834074336197872e-16	-4.2830895376188315e-16	-2.68090695964815e-17	2.552448629213447e-16	1.9096744298106234e-16	-2.9500319870052367e-18	-1.3440908929230432e-17	4.041969314295373e-16	4.1205422419697336e-16	8.835559462495975e-18	-3.983620268794901e-16	-3.428503540488339e-16	2.4261816280189185e-17	3.4125348943290686e-16	2.5508413837846154e-16	-5.534051120836648e-17	-2.434731758568193e-16	-2.2870474518117367e-16	-1.7205345253573104e-16	-3.622698048114785e-16	-5.955658186117211e-16	-7.045939746583984e-16	-5.775168518153516e-16	-6.228473207776469e-16	-1.0106715343720776e-15	-1.5120299065699595e-15	-1.5371278376055107e-15	-1.3241454167656311e-15	-8.624455253318245e-16	-9.441067827941004e-16	-1.1499913077026287e-15	-1.2005070369702698e-15	-8.935357508077136e-16
45	-2.2071627472810178e-16	-4.2070321961203744e-16	-5.190325729121702e-16	-4.4138851217610212e-16	-4.124799568940118e-16	-6.099077069867169e-16	-8.384006835371118e-16	-6.869663870813867e-16	-2.677663045554111e-16	-1.124305234448293e-17	-4.3728664524033054e-17	-3.5996994661310865e-16	-4.605954897537162e-16	-2.5396973772990805e-16	-4.760730912025275e-17	-1.5320507454604817e-16	-4.1799481987064913e-16	-6.20694339702081e-16	-4.915114763542367e-16	-2.6335113030902233e-16	-1.1717814479396272e-16	-4.966581848543066e-17	-1.971846932178126e-17	1.5267536433884384e-16	3.6223480428256046e-17	-2.007072031599639e-16	-3.7325879788209513e-16	-3.2885509503486773e-16	-2.8032925339113366e-16	-2.6882033012188723e-16	-3.4693772999665246e-16	-3.666326741550343e-16	-3.7621931647358823e-16	-2.886711630223472e-16	-2.392881993689719e-16	-2.4725976512665965e-16	-3.511341329938958e-16	-5.28214977173827e-16	-6.545284069439965e-16	-7.879472271668194e-16	-9.910477076605243e-16	-1.3557368957856214e-15	-1.5424224755854276e-15	-1.51246421419963e-15	-1.0326423753653457e-15	-6.957386223998271e-16	-4.917779085296641e-16	-4.773396027006204e-16	-4.072311042197604e-16
46	8.542037609391263e-16	5.257686878286727e-16	8.405888128979424e-17	-1.8734816970314514e-16	-3.65903671815092e-16	-5.395128232257627e-16	-6.212256918995747e-16	-3.1952602614334977e-16	1.6275810276441664e-16	4.172750560223535e-16	2.965242020789834e-16	-2.0185942678669217e-16	-4.357741519208788e-16	-2.459402460727957e-16	1.56715085482745e-16	3.8379057212686674e-16	3.753635904670107e-16	2.4744393297657426e-16	2.0547739034984664e-16	9.787871258509736e-17	-1.4679685533420781e-16	-3.292705253665474e-16	-2.3589412714118274e-16	1.8171959829434933e-16	3.926645952943586e-16	1.6104890082458563e-16	-3.3861447706919584e-16	-6.296960490822462e-16	-6.073469745794797e-16	-3.990983691182946e-16	-4.17856909249464e-16	-6.087847510514322e-16	-7.681283439570129e-16	-6.870209720658042e-16	-5.646336975954703e-16	-5.573075303292083e-16	-6.533234917434073e-16	-7.083823412406567e-16	-6.326105971870654e-16	-6.311387829921863e-16	-7.848976780490014e-16	-1.0226709642661185e-15	-1.0788385909272786e-15	-9.437078699748337e-16	-5.818847337949234e-16	-4.2262338066677934e-16	-2.508661331610902e-16	-6.115650833161739e-17	3.1453126647478337e-16
47	-4.196900624893506e-17	-1.293120721895141e-16	-1.4276355481152612e-16	-9.904256758009928e-17	-1.736283019476819e-16	-3.7225400230977897e-16	-5.186153283197302e-16	-4.464317293828181e-16	-9.483629352113648e-17	8.523851486064062e-17	2.9630273822973874e-17	-3.00453155990424e-16	-3.1446104646770204e-16	3.7274889166887857e-17	4.3672859671525483e-16	4.674908366452127e-16	1.7770941582604383e-16	-8.810701403065421e-17	-1.6438345760725587e-17	1.673249947313461e-16	1.8052006600572783e-16	8.595358898770206e-17	1.0366283155678665e-16	5.213917365592065e-16	8.252609848778061e-16	7.305255231471289e-16	2.545280924222231e-16	-1.0210156328780676e-16	-1.7293498327123454e-16	1.4625157680630473e-17	1.2145983087378416e-16	4.965545268865553e-18	-1.7929518919701348e-16	-2.512248384054375e-16	-1.8241346165945013e-16	-2.0069941335792695e-16	-3.6421239565579113e-16	-6.991305040217473e-16	-8.297875649099504e-16	-7.423854737516083e-16	-4.662241242060161e-16	-2.1778677466173743e-16	-1.2029988512812982e-16	-1.7827278731398613e-16	-1.9996875455008218e-16	-9.813066073544285e-17	2.99654289281983e-17	2.4449010313153205e-16	5.08361553411466e-16
48	-4.668997706627045e-16	-6.146214703807252e-16	-3.7112381963205783e-16	-3.07332010424781e-17	-6.26012631211016e-18	-2.515097662583711e-16	-6.778290255181415e-16	-8.700505200958057e-16	-8.135125717696342e-16	-5.016302974960093e-16	-2.0045067743603005e-16	-7.496519094825006e-17	-1.547201293955387e-17	1.366733917091227e-16	2.8593612060148813e-16	3.120008650440795e-16	2.024517117641166e-16	-3.982063979489254e-17	-2.995573439781281e-16	-6.605449570268038e-16	-9.253621292906185e-16	-8.841200284433964e-16	-5.427595662281239e-16	-1.199262050526009e-16	-2.46527250028001e-16	-6.505165705092087e-16	-9.628502810545934e-16	-7.714484450371478e-16	-5.542681456852432e-16	-6.223165018911826e-16	-9.48718504666401e-16	-1.2720076264336953e-15	-1.4037228897160021e-15	-1.6254244457926276e-15	-1.867010634490519e-15	-1.9398792705942785e-15	-1.7208350789216548e-15	-1.4236959338246191e-15	-1.2450269002335955e-15	-1.2359284346302264e-15	-1.0065212607206499e-15	-4.928260276691817e-16	6.914239764427931e-17	2.414430522684985e-16	4.961760335383303e-16	8.922002428975308e-16	1.7692069077089225e-15	2.480605330265945e-15	2.66560252456612e-15
49	8.824537775312048e-16	1.2003081544509304e-15	1.828301304028223e-15	2.3625442211686994e-15	2.3580281988267024e-15	2.190184506498407e-15	1.9819718559313065e-15	1.727808136623837e-15	1.4992298629216956e-15	1.3637770343302285e-15	1.7577091857143308e-15	2.5782774710942028e-15	3.2583103384085775e-15	3.3453071398082863e-15	3.0643893668854783e-15	2.8062608106323117e-15	2.6744978468071032e-15	2.5254406564572665e-15	2.0969068025097844e-15	1.5195935183908638e-15	1.0696899541641924e-15	9.523589523887197e-16	9.794519380848364e-16	1.1454230033398888e-15	1.0194822640446233e-15	9.771564632249832e-16	1.092299525178639e-15	1.446485766070325e-15	1.7005786420893827e-15	1.6997090743426305e-15	1.559573490889596e-15	1.4764540798569829e-15	1.518622577205454e-15	1.4462705607999225e-15	1.2655426097207292e-15	1.1006547994399054e-15	9.061808507206849e-16	7.257748922216696e-16	4.625517223117948e-16	2.4243390047478054e-16	3.320372469551578e-16	6.207177459189427e-16	7.947725877004053e-16	5.378304753939943e-16	2.3835379058154106e-17	-4.593164021202174e-16	-5.302592695079611e-16	-6.47352619869046e-16	-1.0656815543476196e-15
50	5.59279984820342e-16	2.359288797898647e-16	3.426082447561945e-17	1.1650927186504482e-16	2.3206977002099655e-16	2.72168703114525e-16	1.7894279054317828e-16	1.3174211353819253e-16	2.2005204306613949e-16	2.7301610386417633e-16	1.3144563159248948e-16	1.8059929230847895e-17	1.9479435554399344e-16	6.059998118877422e-16	8.450788104951741e-16	6.457489776931076e-16	1.8586418277318042e-16	-6.144198867932006e-17	7.422445884137156e-17	3.3170017496899034e-16	3.671042800210279e-16	2.048285298967031e-16	8.574210409363975e-17	2.984122313390892e-16	5.393279014582351e-16	5.706072029083693e-16	2.1206401406797625e-16	-1.8432004251721393e-16	-3.496039938716247e-16	-2.706472416698512e-16	-1.6369846261448429e-16	-2.862346556347637e-16	-5.046206794536308e-16	-6.4305909254757325e-16	-5.554057703379261e-16	-4.773754729418399e-16	-5.71367662150162e-16	-7.567197734582216e-16	-7.82976337473745e-16	-5.687257278499522e-16	-2.437110321384921e-16	2.372848739316318e-17	2.22885117358917e-16	4.852842247036074e-16	8.0543287837181735e-16	9.935446894783773e-16	1.0321274705902046e-15	1.0698490882955644e-15	1.2402639127419857e-15
51	4.3534685963515207e-16	5.484177255680862e-16	6.706098114403258e-16	6.949216493450054e-16	6.236572263804698e-16	7.571011406552113e-16	9.119279832916592e-16	6.873931012437551e-16	3.1922943884340913e-16	2.0486930586745794e-16	4.143354766350549e-16	8.28375665184727e-16	1.1599023958196106e-15	1.4050061193201143e-15	1.6711087907449832e-15	1.9211006301411736e-15	1.7826508150436214e-15	1.3248935068057368e-15	8.508213852618703e-16	7.011307393828997e-16	7.464447307137139e-16	9.146067231750258e-16	1.1171570896640323e-15	1.2746454316563268e-15	1.5447233503722544e-15	1.5343020234183384e-15	1.2802574065132327e-15	1.159960073605166e-15	1.3327865212542346e-15	1.53417939137117e-15	1.4935844111503023e-15	1.1584051265404818e-15	8.916668843176512e-16	8.62918155204436e-16	9.596266824978647e-16	9.761051479220085e-16	7.348344655943651e-16	4.4185685957268713e-16	2.1495691246725052e-16	2.475271585394207e-16	5.549849998487485e-16	1.1352020405947954e-15	1.339437750871376e-15	1.299912098362133e-15	6.379210490067227e-16	3.467697412989699e-16	3.3409263399379233e-16	6.862087651773567e-16	8.142744800344192e-16
52	1.6300616502781626e-15	2.059951953067612e-15	2.447934005722266e-15	2.642565759588681e-15	2.413523683012261e-15	2.1040006373724098e-15	1.98945079527893e-15	1.7719716014876305e-15	1.8356152222360713e-15	1.7912665012661524e-15	2.0098887071917394e-15	2.388153754134196e-15	2.937057545043512e-15	3.153266782396747e-15	3.217175964847376e-15	3.146953469095892e-15	2.848191357319266e-15	2.5302003706160127e-15	2.3125461025759247e-15	2.328130224087526e-15	2.3228870524152352e-15	2.1833284141810904e-15	1.9201784003777526e-15	1.3960121399158759e-15	1.2061231282853418e-15	9.401404522017978e-16	7.577165849996616e-16	8.163958743319898e-16	1.2602940590930238e-15	2.0409376380038486e-15	2.5358632717759195e-15	2.5276957666666142e-15	2.0995386131687166e-15	1.8833439115100885e-15	1.7588177231884942e-15	1.6952086250754435e-15	1.3230183524201531e-15	8.405853241903629e-16	5.114489896263662e-16	5.115049544588419e-16	6.038115966550013e-16	6.456737646856471e-16	2.8578652216747057e-16	1.3038801972602957e-16	-4.356087279267211e-16	-6.49928007383018e-16	-1.0459172121292543e-15	-1.4039559099563957e-15	-1.7607042204405928e-15
53	7.767696110713143e-16	8.700326371624836e-16	9.419367368286938e-16	8.941959467980727e-16	7.7820905769799e-16	6.900688836689607e-16	6.019146457108865e-16	5.594321158188668e-16	3.609265526038611e-16	2.964736303467059e-16	3.130547014326438e-16	5.763848963419429e-16	8.176271181454851e-16	9.09030172577508e-16	8.538111830126301e-16	8.689800666676035e-16	1.0273205805436648e-15	1.1030552324322125e-15	9.235105496738238e-16	5.929049978439e-16	4.776838441952717e-16	6.678747918916904e-16	8.962324300026154e-16	8.35568733772731e-16	4.550593597811353e-16	2.4190792342471483e-16	3.656280260846309e-16	6.190002899178236e-16	6.723895841040096e-16	4.732594856425898e-16	2.5420687544486264e-16	1.755739540721082e-16	1.5256797703851455e-16	-3.7796225338584346e-17	-2.260971074714491e-16	-1.72277117753644e-16	9.996680648430947e-17	2.6732710899949213e-16	2.567208130878353e-16	1.6943173783030938e-16	3.911336090352352e-16	9.089764191382642e-16	1.4276791012118833e-15	1.5991943347295606e-15	1.6497773090495881e-15	1.6756752716942124e-15	2.102656691311723e-15	2.5080734686447483e-15	2.6177658061284997e-15
54	6.273299621102928e-16	6.778295628126079e-16	7.584022281401785e-16	7.113599021757558e-16	5.352956969797133e-16	4.2165727730212674e-16	3.950302718442811e-16	4.396066770758131e-16	2.39685401179099e-16	7.094118900472847e-17	-1.32328496921602e-16	5.8233420197442825e-18	1.7556003496933587e-16	3.0087297956571595e-16	3.8997843817096605e-16	5.997280943782243e-16	8.784739156453223e-16	9.410440654116821e-16	7.0484409691359e-16	3.542135610122597e-16	1.847836869792116e-16	2.471404524400346e-16	4.525508295870544e-16	3.2753156979293223e-16	1.4073414763876358e-16	3.711687733393181e-17	1.0705204136265946e-16	1.7988431653187052e-16	2.308198070407934e-16	1.0813235235260784e-16	-3.164394343086977e-17	-9.306066775087731e-17	2.441948419811241e-17	2.730421053411411e-16	4.880668558855031e-16	5.601878977768047e-16	4.283621822030405e-16	3.572273088369674e-16	4.035334310917673e-16	5.98038768389301e-16	7.325854759142192e-16	7.748457682822787e-16	7.308933775957343e-16	8.869256244107331e-16	1.1802382417308799e-15	1.4646300656748885e-15	1.777557695168742e-15	2.033495290378614e-15	2.182012825233982e-15
55	1.0908784972009351e-15	7.551282187202188e-16	5.703812736419044e-16	6.019301821416836e-16	8.054450034072977e-16	1.0269701113485398e-15	1.1694522387309292e-15	1.005240197797533e-15	7.837632953361169e-16	5.948776538082668e-16	4.1858314194109877e-16	4.085105919297296e-16	5.029812323810559e-16	7.550670485696178e-16	1.0116884354787307e-15	1.1397923283388987e-15	9.958446710719152e-16	7.980127636132958e-16	5.853718407861008e-16	4.572065282290092e-16	3.0796240153184786e-16	3.498698344199123e-16	5.673881702809122e-16	1.0341157546220594e-15	1.3619632157206183e-15	1.279638738567188e-15	8.831166482438024e-16	6.935699182708496e-16	7.998152947071353e-16	8.839478525149719e-16	6.806743881425652e-16	3.1292845334449273e-16	1.7832839291644472e-16	3.1054871892670427e-16	4.256698069074842e-16	3.882182517403096e-16	2.1337096128939638e-16	2.1101737521706783e-16	3.222384195232609e-16	4.859883589473424e-16	7.304119481019635e-16	1.1282347614006327e-15	1.3882941352796997e-15	1.3937042051522127e-15	9.636288879260445e-16	8.709017069913916e-16	1.1028016092098607e-15	1.5625320156283131e-15	1.705283884634481e-15
56	-3.9146659123487626e-16	-2.790582245062076e-16	-5.537889542472326e-17	1.187556725215597e-16	-4.8364342694484124e-18	-5.433682017297116e-16	-1.1191618890421015e-15	-1.1950142237698898e-15	-9.62058280349637e-16	-8.280372996009189e-16	-9.043571777417493e-16	-1.1692368755062978e-15	-1.130792771950859e-15	-6.982673573523427e-16	-2.7038108860761023e-16	-3.1216503967734796e-16	-7.076149672813132e-16	-1.0994630480067826e-15	-1.0432513975459033e-15	-6.21938788180747e-16	-1.5119113768269273e-16	2.925055916030178e-17	-1.6761723633284277e-17	3.316000121772611e-17	-2.254223406224097e-17	-1.6457732867200729e-16	-5.219659859961881e-16	-1.0052205499847983e-15	-1.4596554295095488e-15	-1.7203420191855203e-15	-1.8093640559171194e-15	-1.7986982190822654e-15	-1.7570320031162845e-15	-1.6777869174522017e-15	-1.5369427288095458e-15	-1.504167647737911e-15	-1.3892333544958194e-15	-1.313088937610359e-15	-1.1346530457216812e-15	-1.0297920499579935e-15	-1.0136799985415673e-15	-1.1063025996757505e-15	-8.536447700498525e-16	-5.004803368231023e-16	9.845943994808476e-19	2.0778784945664628e-17	-2.7381482939478726e-17	1.2480666119568896e-16	6.20674760267015e-16
57	-5.28099206917386e-16	-9.955953361741699e-16	-1.0489220086529184e-15	-6.198784988908026e-16	-5.822487316936056e-17	1.7089539319941719e-16	2.0705803179376093e-16	4.2724746148456484e-16	7.992046032911598e-16	8.512616867129491e-16	5.995050128944663e-16	7.391463118762191e-17	-1.7194819287088852e-16	-7.644162062894244e-17	5.535416647887829e-17	-2.301465437415611e-16	-7.700539473170753e-16	-1.193295984116583e-15	-1.1427356421465648e-15	-8.478138818170046e-16	-6.2685648343052e-16	-4.714677296516494e-16	-3.9200353123368716e-16	5.621279219896669e-17	3.388337049211021e-16	3.638261363938956e-16	2.5031568174688227e-16	2.279830270009644e-16	2.4721624919630105e-16	2.0126288561834442e-16	1.4091256548095335e-16	2.8974380986610635e-16	5.963127703413864e-16	8.105803101852629e-16	6.484307079225412e-16	2.137617403298573e-16	1.0109977064950247e-16	3.566792237012453e-16	6.783923517992943e-16	7.005273927469583e-16	3.9418372275579322e-16	5.571061523564686e-17	8.302167943301985e-17	2.0158797166408804e-16	4.963970363970511e-16	5.422904598393934e-16	4.3702661541209235e-16	1.239454516185584e-16	-1.3876006257103468e-16
58	-1.1969882884708044e-15	-9.219299746126357e-16	-6.260994615978579e-16	-4.073828899450243e-16	-2.000755279362652e-16	-2.8544719217392405e-16	-3.8928309445581355e-16	-3.2678546306262315e-16	-1.3037853731616928e-16	-3.138516123161252e-17	-7.448168983958772e-18	-4.26540142778101e-17	-8.749155067203191e-17	-7.473215051086923e-17	-1.7386428328292993e-16	-4.632126197800351e-16	-7.802425778582927e-16	-9.858073929221049e-16	-1.1333915460732208e-15	-1.195480330311344e-15	-1.1472619411275556e-15	-9.78859622484346e-16	-9.267187576758523e-16	-8.09586494933898e-16	-7.552513584742518e-16	-6.120148530198718e-16	-4.380863709286262e-16	-5.371336561602757e-16	-8.932460203241946e-16	-1.2220687919277889e-15	-1.2121913962802688e-15	-9.002019562061064e-16	-6.668145571034901e-16	-7.856400490340532e-16	-1.0898211361287095e-15	-1.315210545808286e-15	-1.2275896311283144e-15	-9.96246998719253e-16	-8.594054083965221e-16	-8.402017127692136e-16	-8.427117035571552e-16	-8.729863374993682e-16	-8.742653966262161e-16	-1.0357807603009409e-15	-1.1800576351928808e-15	-1.2607194095291266e-15	-1.155886988611273e-15	-1.1640785876543988e-15	-1.3055095524592515e-15
59	-1.3478174625242846e-15	-1.1193323410006856e-15	-9.478991209177975e-16	-8.398688120069994e-16	-9.170760221389021e-16	-1.1405960627694421e-15	-1.2181472709769364e-15	-1.138663009617832e-15	-8.541950967386339e-16	-7.111768038759408e-16	-6.707491488958181e-16	-6.863349882758361e-16	-7.045127016682934e-16	-6.800508054660531e-16	-7.420237569277566e-16	-9.097657471326726e-16	-1.0747899533235172e-15	-1.1444102762225247e-15	-1.2471314061372812e-15	-1.3310060056243967e-15	-1.342727366226183e-15	-1.1311381433305431e-15	-1.039551556546684e-15	-9.430998876521353e-16	-9.633128395609129e-16	-8.705141185129928e-16	-6.538007969948668e-16	-5.015292044281034e-16	-6.600753638576968e-16	-9.849922193515325e-16	-1.1577110813614886e-15	-1.0601967245026036e-15	-9.139693594896865e-16	-9.707160751726326e-16	-1.234121621966495e-15	-1.4868056124890966e-15	-1.4927873616970625e-15	-1.2622418081368064e-15	-1.122921624747633e-15	-1.157674387651325e-15	-1.3466630342375051e-15	-1.5782769458554331e-15	-1.7848071393715567e-15	-1.9963193611697614e-15	-2.2735631951973225e-15	-2.380325884553422e-15	-2.4551268704297595e-15	-2.5162374633856984e-15	-2.5333829141020057e-15
60	-5.715714730761111e-16	-5.277681572199808e-16	-4.227771600335533e-16	-2.88720086525434e-16	-3.4228795712865483e-17	-2.9392307177805996e-17	8.3895657565339e-19	5.151751687801193e-17	3.099242645704059e-16	4.397527504171625e-16	3.584552372926476e-16	2.3217555558929756e-16	1.1806055285202655e-16	1.312985874749685e-16	1.1648749519286878e-16	-5.859219996200297e-17	-3.373675564281861e-16	-5.26632969582586e-16	-6.078522158951969e-16	-5.229587597951523e-16	-4.450701562857727e-16	-3.7871232207120896e-16	-4.614825024321493e-16	-5.75826387388249e-16	-4.2841862520488327e-16	-2.0594525722981392e-16	-1.315547016116505e-17	-2.0166569160805876e-16	-4.589383730215776e-16	-5.936870008102218e-16	-5.0945923495784055e-16	-3.4233256245506724e-16	-2.7948746397344465e-16	-3.223664437178588e-16	-3.393337976261489e-16	-2.8547111034871683e-16	-1.6451528859871454e-16	-1.3410689832535101e-17	-4.4727995126551555e-18	-4.005480224815078e-17	-1.4249667586956377e-16	-2.2404016510988217e-16	-3.187533637133789e-16	-1.9615545503220532e-16	-2.9923382009173065e-16	-2.6327026687812077e-16	-3.9180833174648697e-16	-5.7599762611143e-16	-7.340351294617429e-16
61	-1.4417515967870341e-15	-8.368232995095386e-16	-5.616516627533362e-16	-5.743692264577283e-16	-4.59213332356436e-16	-4.066042432375385e-16	-3.0898831098400905e-16	-2.9473444126849183e-16	-1.3397850946911222e-16	6.161503500486954e-17	2.693912450349405e-16	1.336404062764687e-16	-2.5280960294902045e-16	-5.998520918669214e-16	-6.284734013698967e-16	-4.719189544156292e-16	-3.6668768452840364e-16	-5.545471135296262e-16	-8.911323957953468e-16	-9.693013603495225e-16	-6.655486012440451e-16	-1.537926714684252e-16	-2.8848349917510164e-18	-3.1150275988112525e-16	-6.081304513441727e-16	-7.156838506361272e-16	-5.030515939960536e-16	-4.251617427028542e-16	-5.849058158848818e-16	-7.504090038140708e-16	-7.966029273239431e-16	-6.525750334316422e-16	-5.105100486784947e-16	-4.514031624482435e-16	-4.3867915089904803e-16	-4.913725366333672e-16	-4.655950190811109e-16	-4.219205152220891e-16	-4.3044431968547993e-16	-5.67095161415262e-16	-8.674143422275242e-16	-1.2415458797528654e-15	-1.487967648529045e-15	-1.3802877569376329e-15	-1.4606835124074022e-15	-1.540681096431553e-15	-1.859635753042938e-15	-2.142569671116322e-15	-2.1457131216015822e-15
62	-7.208551393591056e-16	-2.7045607176643206e-16	-8.649277361015687e-17	-8.635105120771242e-17	-4.3639120097225144e-17	-1.6749882726890919e-16	-2.748941638839763e-16	-2.1365891479064973e-16	1.3158430839075467e-16	4.590283979697331e-16	6.07314920568134e-16	4.868383481679747e-16	2.692434746506609e-16	2.0467672536814517e-16	2.8910634816980404e-16	3.0020425290843283e-16	1.4991915391857724e-16	-1.4901072516890093e-16	-4.3667027912471164e-16	-4.83896090760524e-16	-2.1410111265929803e-16	3.2711027488344053e-16	6.637170087275737e-16	6.384081756340219e-16	3.185916146269481e-16	-3.591452535992246e-17	-1.1563067968371423e-16	-8.752099497696674e-17	-1.04475686278841e-16	-2.0355186452802746e-16	-3.7736379158806904e-16	-4.899400122980527e-16	-5.732124672459315e-16	-5.548181722595807e-16	-4.634987424873504e-16	-3.536910564006846e-16	-2.7159923163056914e-16	-2.4693587461192784e-16	-3.4412954651072954e-16	-4.754166985638139e-16	-6.359254715001897e-16	-8.297724088491687e-16	-9.461035120006127e-16	-9.491046244480127e-16	-1.0735880725896668e-15	-1.1442377422229336e-15	-1.136622522128137e-15	-1.0544688101776094e-15	-9.957562596590294e-16
63	1.1097390094083282e-15	1.103998700400628e-15	1.1750124105979397e-15	1.3686422192585332e-15	1.4404156269267896e-15	1.2937825306500587e-15	1.133278118202909e-15	1.2730931065804595e-15	1.4000659634405e-15	1.257605874357466e-15	8.375705003512244e-16	4.622326698184666e-16	2.4321902055789024e-16	1.8191946110452412e-16	1.124912733351867e-16	-3.8739114384107376e-17	-1.638839255798043e-16	-2.2243371661536006e-16	-1.5684532292057328e-16	-1.439334167804054e-16	-2.2426889132006026e-16	-3.230320091818499e-16	-3.1243517780516713e-16	-8.432362433722938e-17	-9.951612380262383e-17	-2.871629073361544e-16	-5.28178832953639e-16	-5.178562201002616e-16	-1.9241518937135848e-16	1.9787099702219587e-16	3.3353810888811336e-16	3.0053815575277115e-16	2.811292073772806e-16	6.272997313337703e-16	1.0694857948485854e-15	1.32473723143149e-15	1.1751702778437107e-15	1.0514348799313826e-15	1.0457134606391175e-15	1.3008011131415768e-15	1.4502720022954965e-15	1.2928169715699499e-15	1.0578852506778175e-15	7.925044664117332e-16	9.154127787643448e-16	9.901990199125975e-16	1.2702102033166881e-15	1.4649527441749939e-15	1.5704995345512376e-15
64	1.8494363400386354e-15	2.181129636125871e-15	2.5068878471081625e-15	2.700497112040861e-15	2.6313421536711885e-15	2.4845503088064732e-15	2.399374463436938e-15	2.302109571080105e-15	2.355545408594862e-15	2.381683490175229e-15	2.3660608189127385e-15	2.567403343567091e-15	2.8532252637181173e-15	3.064226627192695e-15	3.1502307071594994e-15	3.0284902323720803e-15	2.654204958386747e-15	2.2803669174163087e-15	2.0536374829176475e-15	2.04141544780644e-15	1.983942556312087e-15	1.8857218534296283e-15	1.789161461757503e-15	1.6874383671936512e-15	1.797427446042212e-15	1.827399092001317e-15	1.7558061725460998e-15	1.7339312341589531e-15	1.965986585543628e-15	2.2793549075069212e-15	2.3759205378653563e-15	2.1916043246342166e-15	1.9488535604396857e-15	1.983877091087855e-15	2.0433704688803017e-15	2.0030890748808214e-15	1.6496060291520372e-15	1.317432350995494e-15	1.1115692584779427e-15	1.2022584082563571e-15	1.3694258284522382e-15	1.507903576829101e-15	1.3913874864692011e-15	1.317420965402215e-15	8.214463865660897e-16	3.7878618503926953e-16	-1.0397272583985122e-16	-4.464468785351558e-16	-6.845480051189835e-16
65	1.4356889796530598e-15	1.5702620600773758e-15	1.6705466654662982e-15	1.7917658656809888e-15	1.74947766816923e-15	1.6401295810990792e-15	1.5518371069592811e-15	1.5733773100033856e-15	1.7976031307520456e-15	2.0532673448016003e-15	2.1126874940408793e-15	2.112149929473293e-15	2.042352184739012e-15	1.9726597986688884e-15	1.9406889738204086e-15	1.888420869150386e-15	1.675034155967257e-15	1.4073368548605654e-15	1.21594832294589e-15	1.1193946193668796e-15	1.0273077904467246e-15	9.807232597943648e-16	1.0401190963460807e-15	1.0916362084721175e-15	1.0885475118001853e-15	9.441951385133458e-16	8.188688248816288e-16	9.15669050437513e-16	1.3130289692247433e-15	1.6736643735774914e-15	1.7450650476774802e-15	1.6059700796447185e-15	1.4380672781366798e-15	1.4932288484492277e-15	1.5652504940067721e-15	1.564634132947571e-15	1.3166800324918076e-15	1.0195089326518311e-15	7.459614888614906e-16	7.660146011272364e-16	8.857339894183812e-16	1.082429249405836e-15	1.1273759026300626e-15	1.1302653093133743e-15	9.32664755781129e-16	6.86341531944544e-16	3.153279362853288e-16	-8.260380344268267e-17	-3.08745838861613e-16
66	-4.714060630400767e-17	4.138983129278358e-18	1.7880161554284884e-16	3.789098812692973e-16	4.652666425998506e-16	4.803655807220718e-16	4.77349704382633e-16	3.195805564645298e-16	9.330173158180709e-17	-3.684916734732521e-17	-2.738327458663169e-17	2.0386477944993737e-16	4.79379572426303e-16	7.742715210364995e-16	9.957718073182031e-16	1.152777740538084e-15	1.1414377505591904e-15	1.0178138194194364e-15	8.740018683226713e-16	8.485257347645782e-16	8.622460553678872e-16	9.331641479926935e-16	9.56291145352508e-16	1.0262316147437482e-15	1.1982930446387193e-15	1.30920791194649e-15	1.39937921326429e-15	1.5590122399207107e-15	1.6258176508801588e-15	1.5283670696674702e-15	1.2699534488427667e-15	1.069566132917946e-15	1.0863587284050929e-15	1.2562209338383263e-15	1.254572605680869e-15	1.1470633941699899e-15	8.93613476484896e-16	6.9791797818392345e-16	6.160317259672461e-16	5.619678068803454e-16	5.840196672757615e-16	7.640397463172594e-16	7.831824622469426e-16	6.995526284852841e-16	1.8448313093326312e-16	-1.2492245174991772e-16	-2.836220592683488e-16	-3.421980450893994e-16	-5.643605328195524e-16
67	1.2570778935088845e-16	1.1843227118401136e-16	3.9074813409365624e-16	8.003722349090459e-16	1.111573282068141e-15	1.3054249786847386e-15	1.312585193897493e-15	1.139567099713499e-15	1.0950731223018755e-15	1.1200932157672436e-15	1.098752766164045e-15	1.1191846611501652e-15	1.2689408319740652e-15	1.6269061714719018e-15	1.9842519741456963e-15	2.0442846132595702e-15	1.6967822561989502e-15	1.4705014357016688e-15	1.3673103254073276e-15	1.245887404181356e-15	8.116734287626839e-16	3.529204018465183e-16	2.934285665748114e-16	6.056430379957114e-16	1.0333583261130145e-15	1.0184316967952957e-15	7.026087638931239e-16	6.353146589001899e-16	1.0316388601001823e-15	1.5461820048358371e-15	1.7256810145189742e-15	1.44920266395586e-15	1.0832912419787125e-15	9.421699611382556e-16	1.0251519950231475e-15	1.1620656983400335e-15	1.0705005936184577e-15	8.9792072484912e-16	6.980677332402524e-16	6.350596526083499e-16	6.642104362347668e-16	6.77068502450451e-16	5.064733058887609e-16	4.734378442035389e-16	3.6310993613654835e-16	4.52929271892238e-16	3.8323606961863156e-16	1.3646409199734018e-16	-3.477329892158193e-16
68	9.941425251949703e-16	1.2250607016702821e-15	1.4985715387706438e-15	1.713594246226842e-15	1.8326325353455312e-15	1.933130535216135e-15	1.936951991849106e-15	1.853924970800343e-15	1.7440797834743954e-15	1.613234954279695e-15	1.4319468430913064e-15	1.399996586218035e-15	1.4761319273177041e-15	1.6553602360342662e-15	1.8374704966357175e-15	1.9420294642814694e-15	1.9840705451936332e-15	2.1969677485924326e-15	2.383806226738594e-15	2.2915367951637915e-15	1.779057253531569e-15	1.150112608201799e-15	7.723471602783009e-16	7.752412785327897e-16	8.542781593196609e-16	7.666496623002263e-16	5.836027020827065e-16	6.425579383688289e-16	1.0121994764233785e-15	1.429752359909886e-15	1.5978744135775166e-15	1.448758471220338e-15	1.2201964240353176e-15	1.1814907624426755e-15	1.269292172524293e-15	1.3911422741692945e-15	1.387843604812009e-15	1.3834508207370279e-15	1.349278732322071e-15	1.3215177417159894e-15	1.2216198191517424e-15	1.0714631272758918e-15	1.0362802024699281e-15	1.1069817083737516e-15	1.1223821542927376e-15	9.292174164616851e-16	6.337157639765761e-16	3.4544490700896924e-16	-3.0615291462737325e-18
69	3.913098068269917e-16	8.99869064005202e-18	-1.2740610589603414e-16	1.180809796799999e-16	3.473963205704841e-16	3.2243259318362624e-16	-5.003862181842302e-17	-3.109302111373731e-16	-2.80045920340562e-16	-3.539011639962575e-17	1.1595057094507308e-16	1.211088380498477e-16	1.9205169712324782e-16	3.904972946025156e-16	5.919107170990222e-16	5.988560607051724e-16	4.477518144393416e-16	2.437110771489348e-16	1.3874342389264542e-16	4.3159915520547406e-17	-2.2804824265951602e-17	-5.955473015296457e-17	-1.9966643557748028e-18	4.2434109632890734e-17	-3.0785673067406307e-17	-1.7255944003887496e-16	-2.876911248332655e-16	-2.535059256845493e-16	-2.4949117111499383e-16	-3.920974247390156e-16	-6.272073810182793e-16	-8.669177106823599e-16	-9.032667372769602e-16	-8.440821032867252e-16	-7.627505192288384e-16	-7.714177548819838e-16	-7.441273723219992e-16	-6.11547698953552e-16	-3.6144084528936213e-16	-1.9087301199357736e-16	-1.1190471948913993e-16	-2.5867928738423166e-17	2.135285335735701e-16	4.925801607971563e-16	8.00324626847481e-16	9.452921981207606e-16	1.2465453592578678e-15	1.6155459733311751e-15	1.82175448739176e-15
70	1.3207804628918426e-15	1.672956409928036e-15	2.19103025547431e-15	2.6950507210957717e-15	2.932565290205501e-15	2.993879778195863e-15	2.8871936146707602e-15	2.587456140963084e-15	2.4531019107207132e-15	2.4316116296334433e-15	2.5245425459569353e-15	2.8545686253583637e-15	3.288881081614295e-15	3.738703894060573e-15	3.9478567701029424e-15	3.665465463022911e-15	2.9067369725842027e-15	2.3099050448785476e-15	2.1700699330653622e-15	2.2853515121580462e-15	2.080028966262849e-15	1.6991340277823062e-15	1.5608805327941764e-15	2.073108459877339e-15	2.7207035586734053e-15	2.829720728851342e-15	2.3645134143104015e-15	2.0431622287893685e-15	2.236456668182696e-15	2.647665796355228e-15	2.7874166803654683e-15	2.546091388978874e-15	2.292664374965037e-15	2.1806245574218135e-15	2.0180411448245496e-15	1.759475555745675e-15	1.3626726933443916e-15	1.2303282472423666e-15	1.291228784278482e-15	1.4000978803680391e-15	1.3549939364320816e-15	1.1339462455507934e-15	7.981639151559622e-16	5.988726353057389e-16	2.525685080334464e-16	-3.169332671839275e-17	-3.9263385354342733e-16	-7.569114456208407e-16	-1.1414381686145143e-15
71	7.59656181402351e-16	6.426735458067215e-16	6.055415704249518e-16	5.50113759741568e-16	3.9872235966434305e-16	2.43189490286292e-16	1.0760184822554352e-16	1.3674183306111274e-16	3.842918499823169e-17	-5.1422667623653176e-17	-1.7487371493516864e-16	2.2546603685813956e-17	3.3536799147821843e-16	5.280806667639909e-16	4.825003499560619e-16	4.035519114038461e-16	5.023933345999289e-16	6.027049590478988e-16	6.171029091760828e-16	4.611125332306628e-16	3.353752100943387e-16	3.362057308019507e-16	5.672028072557762e-16	4.877842095296885e-16	3.4665357460159603e-16	1.6759037711434758e-16	1.2942882330359015e-16	2.518316710551391e-16	4.3312459355664096e-16	4.938279148200733e-16	4.3525186900192606e-16	3.085575018305798e-16	3.524811474319457e-16	5.294703822513743e-16	7.062337222263374e-16	7.251686888640881e-16	5.534431747433416e-16	5.253498191854484e-16	7.407930543068079e-16	1.0940300189005042e-15	1.2667420708228886e-15	1.2834635822303887e-15	1.2387197161618103e-15	1.4663872478384159e-15	1.8737467125714143e-15	2.0936963276815e-15	2.2423776683434126e-15	2.3543414693536433e-15	2.4666120161116873e-15
72	-5.780775274892513e-16	-4.691741162752274e-16	-5.098848073113222e-16	-4.772379826846897e-16	-3.4119759059883343e-16	-3.3261971125876086e-16	-4.3970098559328764e-16	-4.029403638850386e-16	-1.0931052506088012e-16	7.633707347600171e-17	4.922831465987244e-17	-3.6271179479901254e-16	-6.899684439045728e-16	-6.902012074869539e-16	-4.617776301156769e-16	-3.460232620207973e-16	-4.137168495467274e-16	-5.288982259233311e-16	-3.9159491113794125e-16	-7.209768158273283e-17	2.044200899657179e-16	2.582597670107901e-16	8.222998545825239e-17	-1.5082358951657647e-19	-8.491359458321777e-17	-1.6043858928058213e-16	-2.742842825968694e-16	-3.474963079147221e-16	-3.564855409225431e-16	-2.8346758265320753e-16	-3.6237715430199556e-16	-5.801570362141869e-16	-7.801280950350658e-16	-6.4671528392217e-16	-3.2943218166466435e-16	-1.7418497355614463e-16	-2.434313939735401e-16	-4.228851263809767e-16	-3.966780544217514e-16	-2.875133081959927e-16	-3.842165487679654e-16	-7.652989623984695e-16	-1.0012802722214725e-15	-9.678986944288478e-16	-7.068459886604397e-16	-6.19544339860696e-16	-6.895405543653857e-16	-7.41585725685591e-16	-6.396679311998105e-16
73	-8.561521076816218e-16	-5.662025238668702e-16	-2.1655577550027942e-16	-8.965911606715858e-18	4.350077361805085e-17	-1.1006764136414515e-16	-1.3073592616684807e-16	5.129295000139084e-17	3.9516667459521385e-16	5.655427989758208e-16	5.304494903987664e-16	3.239070389042865e-16	1.3702610835811458e-16	1.1026189497208708e-16	8.132870584868465e-17	-4.6771335958685926e-17	-2.399192433420635e-16	-4.2726959334263865e-16	-6.967210288611963e-16	-9.856953430791526e-16	-1.0888523837930332e-15	-7.4841416498341e-16	-3.324007277718403e-16	-1.3353604648317283e-16	-4.4285930634787125e-16	-9.178413308345686e-16	-9.868563985678056e-16	-6.331704116996137e-16	-2.635903724124553e-16	-1.8196163556238202e-16	-3.1586839751644073e-16	-3.864033378294988e-16	-3.5452569486430882e-16	-3.4691963128438797e-16	-4.526635282005278e-16	-5.973722227122852e-16	-6.337442199515777e-16	-4.96369967723606e-16	-3.9567042327365606e-16	-4.698267869274835e-16	-7.704761175915189e-16	-1.1413438721945955e-15	-1.2824218942553436e-15	-1.1741547230567266e-15	-1.0656734543540298e-15	-1.0769503489283684e-15	-1.3085904058733899e-15	-1.5973683154133458e-15	-1.7561902799211983e-15
74	-1.3591093866338258e-15	-8.63083222300181e-16	-4.635752810541185e-16	-4.3784506339946897e-16	-3.9736422582970037e-16	-4.716024123958181e-16	-4.467368048188457e-16	-4.007139146841469e-16	-3.114050686491152e-16	-1.2308329674892999e-16	1.3442876343405916e-16	2.0598156617843497e-16	-1.6349091550233825e-16	-6.40533414505122e-16	-8.563423496700013e-16	-8.09040586579994e-16	-6.963726348876135e-16	-8.485783397812048e-16	-1.2020630231217438e-15	-1.389361158585456e-15	-1.241609477369759e-15	-9.003036794034154e-16	-7.62231499552733e-16	-9.881258348228247e-16	-1.2057927967924065e-15	-1.2346001200851175e-15	-9.303404931350064e-16	-8.39124271181383e-16	-1.0378782126543445e-15	-1.3812408471381298e-15	-1.5610295765974212e-15	-1.4172851312550971e-15	-1.1538483016228887e-15	-1.0593197844956695e-15	-1.0149755674324035e-15	-9.236716647549313e-16	-7.137012153472537e-16	-5.946500692958692e-16	-6.797953046831644e-16	-7.548271895883691e-16	-6.526507716566533e-16	-5.530382848039697e-16	-6.27023195536806e-16	-8.005574287357063e-16	-1.01807453408052e-15	-9.895777881443753e-16	-8.60210394215917e-16	-9.590926079971487e-16	-1.1358617160799874e-15
75	-2.8178311422695876e-15	-2.1679189481090713e-15	-1.4971441747445297e-15	-1.3701336705428195e-15	-1.4161056450529289e-15	-1.636495711992861e-15	-1.650631953828811e-15	-1.6438837917280662e-15	-1.709575058485876e-15	-1.8356586870763483e-15	-1.7310765192106362e-15	-1.7011891537259846e-15	-1.807783961565313e-15	-1.9745642785676344e-15	-2.073359888479719e-15	-2.1504113219497793e-15	-2.203319028938709e-15	-2.3691254457518585e-15	-2.5096779067133244e-15	-2.427563417651567e-15	-2.1127312806925983e-15	-1.8301018801769604e-15	-1.6390652800341412e-15	-1.698526357399776e-15	-1.6209127586072963e-15	-1.5765180659866238e-15	-1.5567468833357104e-15	-1.863645498910662e-15	-2.3300353202704337e-15	-2.7167371480791463e-15	-2.8591377537263953e-15	-2.724981042154085e-15	-2.3807170638005132e-15	-2.1541588402401858e-15	-1.930724946745904e-15	-1.90690538185706e-15	-1.7629076592694826e-15	-1.7286971810798267e-15	-1.7041874003939245e-15	-1.8069835788524564e-15	-1.857132371155772e-15	-1.876622802615457e-15	-1.76357295901054e-15	-1.5163049665438743e-15	-1.3892575024428544e-15	-1.2788824684528703e-15	-1.301254648536551e-15	-1.2521754423709343e-15	-9.952311365479102e-16
76	-1.4901870703265527e-15	-1.101590210585811e-15	-1.0076235719020258e-15	-8.657378426450771e-16	-1.476357968906141e-15	-1.6712634911673668e-15	-1.619363259841932e-15	-1.2430945778402549e-15	-7.625392337031141e-16	-7.350799606697049e-16	-4.685024569453359e-16	-7.409778668328415e-16	-9.375800957169043e-16	-1.0509877448517698e-15	-8.850560200170578e-16	-7.069520132067627e-16	-5.91450745607747e-16	-7.359115503786444e-16	-8.093240746036323e-16	-5.130165412812629e-16	6.87722551592424e-17	5.850372787784184e-16	6.22120006273842e-16	3.0779349910398854e-16	-1.4495977492153098e-16	-3.721362571713153e-16	-7.928423018222496e-16	-1.0946494647973541e-15	-1.6628321643815325e-15	-1.8981791729082333e-15	-1.87385416632555e-15	-1.7917094835989655e-15	-1.857653794861283e-15	-2.0038133356089244e-15	-1.781569044502359e-15	-1.7234102846548149e-15	-1.5068527210380569e-15	-1.5792817776037013e-15	-1.6668866083680434e-15	-1.856428326247767e-15	-1.9968977845546815e-15	-2.1667214761574798e-15	-2.1005849259923174e-15	-1.8068122235318284e-15	-1.4868437282717549e-15	-1.2276727819452274e-15	-9.439969670467356e-16	-4.765383532412144e-16	1.0400913047354287e-16
77	-4.451038019648837e-16	-1.1698385275383431e-16	-1.6485354848222933e-17	-9.398953579674484e-17	-5.4722836015799677e-17	7.210688924948524e-18	1.1809677875681608e-16	1.0696604581336609e-16	1.0170257167652688e-16	1.7112108918658458e-16	2.7183817317757036e-16	3.726650411922495e-16	2.7756288599101183e-16	1.3812137090662733e-16	1.5849489572799862e-17	-5.677952478766449e-17	-1.2735156546744035e-16	-2.324774715359341e-16	-4.789268870983331e-16	-6.542542168518199e-16	-6.28268301437855e-16	-3.5483374126941087e-16	-2.5515095650744637e-16	-3.5954867666339697e-16	-5.505648766787672e-16	-5.554740021706023e-16	-2.8352638221707637e-16	-1.3214004053054444e-16	-2.4963444098602275e-16	-5.526750332620926e-16	-6.566230700943103e-16	-4.1686608617510503e-16	-1.1956135292582452e-16	-1.2524037452828681e-16	-3.627166343504626e-16	-5.055308425597898e-16	-3.7408962665148213e-16	-9.863900287456261e-17	-5.831390568877585e-17	-1.9259263030699053e-16	-2.8621607750207565e-16	-2.7787647286880833e-16	-3.15533741042991e-16	-4.973271912793804e-16	-8.359066565298948e-16	-9.058720786321813e-16	-8.378169129861607e-16	-9.050933325497092e-16	-1.1723053942997652e-15
78	-1.6616611050926683e-15	-1.285505098051192e-15	-8.848073939238696e-16	-8.548482902325664e-16	-7.588569177925116e-16	-9.512226969657576e-16	-1.2862257360608357e-15	-1.5023400308179869e-15	-1.686411775262944e-15	-1.7246157598813464e-15	-1.7457617585747976e-15	-1.8707775805939906e-15	-2.1929558032433464e-15	-2.16646770151988e-15	-1.942402240510642e-15	-1.985501330127395e-15	-2.434585504613193e-15	-3.0066621755258312e-15	-3.0028200930221203e-15	-2.4446494542162443e-15	-1.845580036978647e-15	-1.8290872087726228e-15	-2.0179723049987366e-15	-1.716174629870558e-15	-1.2862775354237381e-15	-1.001917676701074e-15	-1.3135229196799912e-15	-1.9886844333054773e-15	-2.5209440900184273e-15	-2.7543465557676257e-15	-2.833718268830064e-15	-2.7912001290862763e-15	-2.5267165948547135e-15	-2.1705547536873466e-15	-1.8379495205417478e-15	-1.7854176483788594e-15	-1.784287307534296e-15	-1.73309956594128e-15	-1.7170170554742578e-15	-1.813386284667055e-15	-1.938335477873061e-15	-1.9392152496124532e-15	-1.4569529644083855e-15	-1.1387818885749723e-15	-6.77019067138337e-16	-5.733038321004714e-16	-2.7354356148020263e-16	2.351170497335942e-16	7.718907524711009e-16
79	4.3657397488835724e-16	3.596834744856882e-16	3.631939877639894e-16	2.716520646326275e-16	3.0936281912782517e-16	-3.3594651264034823e-17	-4.868486441114613e-16	-8.430008553703608e-16	-9.070504247058621e-16	-8.162391266140224e-16	-7.350577955043438e-16	-7.45623933122788e-16	-9.364935487881997e-16	-1.0915136439777905e-15	-1.2221354838812838e-15	-1.345485006359477e-15	-1.4965273684366327e-15	-1.547686927237659e-15	-1.3298394779714345e-15	-7.699735774469169e-16	-1.4307180468126578e-16	2.338369180589568e-16	3.588121954549624e-16	6.129343787403935e-16	9.423387515742625e-16	1.0730926528539597e-15	7.356728510185118e-16	8.677341385335294e-17	-1.7587657635954055e-16	4.5004407487554486e-17	3.4778723862342385e-16	2.8214646642204076e-16	3.2422827818841376e-17	-5.037564269326041e-17	1.7139642099004478e-16	2.708686893905287e-16	1.1489734366368936e-16	-1.4182505157443466e-16	-3.794488860413779e-16	-5.545998763870953e-16	-7.761695593955383e-16	-9.265670519917297e-16	-8.132771641174904e-16	-6.029512933511011e-16	-5.091876069136242e-16	-5.537240914531463e-16	-6.405794284545052e-16	-4.484975090233077e-16	-2.0424028642521882e-16
80	-4.60362004272859e-16	-3.8374976850252967e-16	-5.472764524907664e-16	-8.558467114762827e-16	-1.0175305360898903e-15	-1.0264285100241554e-15	-8.901939562879987e-16	-7.598438057125127e-16	-5.24869829994985e-16	-2.649687819793082e-16	-1.62551204867956e-16	-1.9573033442365333e-16	-3.0238705291999897e-16	-3.264883599857206e-16	-2.8943474109475196e-16	-3.1340656108264777e-16	-3.884582766558514e-16	-4.214630964326923e-16	-3.695471905974128e-16	-1.9514300118869927e-16	1.5817326339675108e-17	2.8717497972793177e-16	4.3853810843447587e-16	2.965096748911971e-16	7.544126550382473e-17	-9.558526417689796e-17	-4.85284543515647e-17	-4.357252854974592e-17	-1.8825901297344338e-16	-3.3507461417230204e-16	-3.5031551956919893e-16	-1.4606705790661146e-16	1.4071751384623544e-17	1.1345657843114385e-17	-1.0995978138247873e-16	-1.4857123855016047e-16	-1.31269082020445e-16	-1.1856236159010704e-16	-2.409786030213169e-16	-4.400850635769122e-16	-6.312951692706381e-16	-7.781344169471041e-16	-9.298201781545222e-16	-7.923901545023795e-16	-8.305145918671074e-16	-7.632399191410098e-16	-7.826135365351372e-16	-7.125651243454391e-16	-5.563347919349297e-16
81	-2.93134055155148e-16	-6.309717324883053e-16	-8.836642359595826e-16	-8.494083288679992e-16	-7.467252694369518e-16	-7.374459369117058e-16	-7.470922230126534e-16	-6.772039894303109e-16	-4.815658169029551e-16	-5.293785974751935e-16	-6.373636661937072e-16	-7.210714101112643e-16	-4.0138983933590665e-16	2.306278379886719e-17	2.0497781502673514e-16	-3.423705723897643e-17	-4.1106833323434105e-16	-6.599898488769918e-16	-6.183261668467073e-16	-4.557358415965585e-16	-2.8636906509209584e-16	-5.5229455627850554e-17	1.02575175400327e-16	3.54000687380858e-16	3.305304054295954e-16	1.0184252750277113e-16	-2.4120863783626333e-16	-4.626053845544968e-16	-6.054654869423779e-16	-5.933819656578731e-16	-6.080039440557418e-16	-6.18581263825793e-16	-6.256498240797327e-16	-5.851171108005187e-16	-5.86941930056714e-16	-7.551222771235132e-16	-1.1533604470818611e-15	-1.5259593623579474e-15	-1.6455724077767943e-15	-1.4671018251398368e-15	-1.1313578952921056e-15	-7.961327605653268e-16	-5.277251414236976e-16	-2.7960091581968114e-16	1.1370884251126791e-17	3.6548461766643726e-16	5.779041494561334e-16	6.516837699668786e-16	7.414403070659406e-16
82	4.682569264277035e-16	4.302019767068247e-16	5.036734647772865e-16	5.844281458730662e-16	5.687445070495877e-16	5.9546609224058635e-16	5.38760790914117e-16	2.894153246512798e-16	-3.5923493000924123e-17	-1.920321010326726e-16	-2.039743914189157e-16	6.527889730643132e-17	4.897713495528295e-16	9.716625045970548e-16	1.2933677088066392e-15	1.3419534977648315e-15	1.1015653364711642e-15	7.430231521050481e-16	4.197258961069815e-16	2.0684736405707654e-16	1.5352001887203912e-16	3.8850711464373765e-16	8.09052320276431e-16	9.74250884944574e-16	7.022142712559252e-16	1.6832613751157784e-16	-1.5965674291768083e-16	4.027765510282611e-17	4.4042158800667957e-16	4.451893919180245e-16	4.531709658120408e-17	-4.2709332206383047e-16	-5.62662514335211e-16	-4.832885882367372e-16	-3.700714604552312e-16	-3.0471709255511636e-16	-2.753644018869419e-16	-2.2037861750397272e-16	-2.4159756693288333e-16	-2.3237895493156684e-16	3.968679172248436e-17	7.008819893818572e-16	1.276244700760129e-15	1.6196700182193865e-15	1.5074226751110247e-15	1.4574459912759365e-15	1.6028834212427187e-15	1.949267543355472e-15	2.1367472488615404e-15
83	-5.14144003160629e-16	-4.0806238361470156e-16	-3.092341684419791e-16	-3.857779444972435e-16	-5.636386212836618e-16	-5.567040452693996e-16	-4.497822763809439e-16	-4.674048842665535e-16	-7.689011221371857e-16	-9.289509635098037e-16	-8.434893845663704e-16	-4.984478731185935e-16	-2.7540651630139903e-16	-2.9371475928668226e-16	-3.086283241569521e-16	-3.614016835323688e-17	3.8159444541470747e-16	4.7182181346601975e-16	1.0794027696485365e-16	-3.549810948041049e-16	-4.552000757314497e-16	-2.2186703155625167e-16	1.9090110115411353e-17	-2.11811194915313e-16	-5.478305976166564e-16	-6.335965114311477e-16	-4.156143964603191e-16	-2.311282827106351e-16	-3.2796304863273647e-16	-6.257937521502747e-16	-7.626989702245057e-16	-6.36812411871972e-16	-3.9545016254176433e-16	-3.971111979444043e-16	-5.256757586850656e-16	-5.855649893111012e-16	-5.666277229326777e-16	-5.190646113157525e-16	-5.041435908724825e-16	-4.606453595407117e-16	-2.2091404009239093e-16	1.906261489359315e-16	4.656095142949582e-16	6.114583589388818e-16	6.394603068408193e-16	7.839704149665755e-16	1.151278319156562e-15	1.546798228364054e-15	1.7648967414891273e-15
84	1.2218384026353609e-15	1.064077867060873e-15	1.0660671424536843e-15	1.2527872859609547e-15	1.3834376902957734e-15	1.3291856418662897e-15	9.756262127566677e-16	7.261101017957908e-16	5.162412911472226e-16	6.096454321671849e-16	5.856142947774871e-16	6.436051517848743e-16	7.672641975492984e-16	1.1075244263211323e-15	1.4718353871056568e-15	1.6942625198808177e-15	1.702985932170318e-15	1.553574424706696e-15	1.4314172652551933e-15	1.2742115250755644e-15	1.0645470753731261e-15	8.948140308741004e-16	9.819651373122234e-16	1.184870283937621e-15	1.2058499182886506e-15	9.856547663255481e-16	6.235649610606975e-16	4.930042115879755e-16	5.986769563397612e-16	5.590114339674662e-16	3.400542591028203e-16	1.270835825630876e-16	2.0044125731132476e-16	4.759436693755869e-16	6.077818688713127e-16	4.506736951637628e-16	1.7177289071725275e-16	1.6433643668965158e-16	4.453675395916613e-16	8.431232109796597e-16	1.110701488409749e-15	1.322578711286473e-15	1.5742542776967566e-15	1.8279504983581114e-15	2.1363523258501133e-15	2.1681790726049467e-15	2.3939846056754884e-15	2.803889793467183e-15	3.166801208879465e-15
85	1.686387196223057e-16	3.7591172565754616e-17	-1.1296352400706065e-16	-1.924955757080858e-16	-2.8926300887304474e-16	-2.4179953133296794e-16	-2.846210308380009e-16	-3.817672957932124e-16	-5.443947983926045e-16	-5.562568807328144e-16	-4.106785234420204e-16	-2.654279943762364e-16	-1.9481436928168178e-16	-2.5133504545023996e-16	-2.0306837838808239e-16	-2.291241687620613e-18	2.39061901315612e-16	2.278755556537299e-16	3.1389397840426496e-17	-2.288586247525789e-16	-3.3569508933820635e-16	-3.1170164881807156e-16	-1.9181397062224008e-16	-3.006132758013076e-16	-3.877759169251412e-16	-4.556883547742877e-16	-4.499269318543299e-16	-3.3575152574123817e-16	-3.297520542758752e-16	-3.8641820491793446e-16	-4.807880371562787e-16	-5.966164048633739e-16	-6.0116586697359215e-16	-5.51683245746758e-16	-4.520287918457336e-16	-4.1090726913147637e-16	-4.2536862407572456e-16	-4.521287538113941e-16	-3.085275574281165e-16	-7.003249047117913e-17	1.918720390846853e-16	4.047094479987855e-16	5.204201615831907e-16	6.655991464225406e-16	8.730755899970724e-16	1.0481701048274564e-15	1.350015543104603e-15	1.6692722732752588e-15	1.9148256876201707e-15
86	7.856637656764234e-16	7.068950843485309e-16	6.286713635816118e-16	4.859207797946632e-16	3.894003316647064e-16	3.1316187371589814e-16	2.624489012597941e-16	2.758844312925626e-16	2.4102265266539907e-16	3.707088602078948e-16	3.2221807225800266e-16	5.312851602767581e-16	6.498851317428256e-16	6.720672091319732e-16	6.038185832288194e-16	6.225823497430237e-16	7.893336300810603e-16	9.277308023072224e-16	9.067174057157167e-16	7.343927398922047e-16	6.09864158731799e-16	6.641516275074804e-16	9.78437072873995e-16	8.548333144421967e-16	7.257058116159818e-16	5.507128025392682e-16	6.236504641027587e-16	7.672088912964647e-16	8.970319015980071e-16	7.946525217279365e-16	6.066444639838799e-16	4.97849525033423e-16	6.192564967412199e-16	8.475328224714196e-16	9.323927091858177e-16	9.23318030190324e-16	7.672349907764331e-16	7.470054907056604e-16	8.413224914675094e-16	1.0237787893401972e-15	1.083652498873022e-15	1.0813565418974102e-15	9.470196621178632e-16	1.1035118259538929e-15	1.2309536182696383e-15	1.3511707758552413e-15	1.3576989819316128e-15	1.3957500280437185e-15	1.4931569967038872e-15
87	2.9701328540689896e-16	4.925668734624346e-16	4.507698404137429e-16	1.4621494774466502e-16	-2.4538941003848023e-16	-3.088541413295184e-16	-8.704549345955056e-17	4.029270846701253e-17	-1.5921294541912637e-16	-3.8206164789193577e-16	-3.907384676750068e-16	5.659851946093886e-17	4.3686448892076777e-16	4.1679760700475773e-16	1.9410703569118087e-16	2.856587863069397e-16	7.760222134153553e-16	1.1282406027414952e-15	9.409052981026387e-16	4.704922954596168e-16	2.4912986523919923e-16	5.062189573669271e-16	8.637888447757018e-16	6.902044685048508e-16	4.171044479123632e-16	2.7653711422672766e-16	3.5289249896454965e-16	3.615854961824565e-16	2.490691982750673e-16	1.396801768755039e-16	1.9351727541677963e-16	3.159967719741163e-16	3.797876590058201e-16	4.4223392371530957e-16	5.937073782781611e-16	7.482735732786136e-16	6.416029373269165e-16	3.8604517473168505e-16	2.2135293854291955e-16	3.752945347607767e-16	6.507475855763354e-16	7.846956735834014e-16	6.145430106622307e-16	6.907032108257847e-16	8.570643640239261e-16	1.2076942523774472e-15	1.3527385234866353e-15	1.334976401350643e-15	1.339968730365355e-15
88	-3.1094408460348334e-16	1.0669865176790825e-17	6.217641718858901e-17	-1.0283159048212315e-16	-2.2005799417983107e-16	-2.8967900318697256e-16	-1.9267842300515368e-16	-7.920226823190947e-17	5.671572390347663e-17	7.966839119343091e-17	6.629704987973149e-17	-5.551505274315496e-17	-1.7079406973507134e-16	-1.716616574771952e-16	-6.805547429889604e-17	3.881560912225782e-17	1.556350800349117e-17	-1.4633085450045876e-16	-3.888179353040308e-16	-5.33262654932819e-16	-5.046437384188589e-16	-2.2598434655718937e-16	-2.821169549764885e-17	6.457100814848442e-17	1.0158077300010425e-16	9.650735891893218e-17	1.7423832400619935e-16	2.5141958132572323e-16	3.013620113886895e-16	3.5377303193753007e-16	2.685028760667109e-16	9.209109820232598e-17	-1.3581022941336198e-16	-1.473296788227286e-16	-3.8013177733476705e-17	3.6133933840006874e-17	-4.962234669249564e-17	-1.0934115721811204e-16	-1.3370562226257427e-16	-1.802477821990243e-16	-4.3276312666572884e-16	-7.771029909799794e-16	-9.441972248952349e-16	-8.607603976096837e-16	-1.0193258000572752e-15	-1.3322886777025872e-15	-1.6729395078554856e-15	-1.6539812457733956e-15	-1.2783612388351062e-15
89	1.0849840366222318e-16	1.3604603271899174e-16	-8.055000533689068e-17	-1.952188290726602e-16	-5.13885467175456e-17	7.73926885238453e-17	2.0245449507942863e-16	3.1939222669034284e-16	5.897725910841296e-16	8.66083871866812e-16	9.945227250526471e-16	8.68161976126675e-16	5.439865424891403e-16	3.2024619718858086e-16	3.128598699978398e-16	4.1491212320208047e-16	3.7214920898693756e-16	1.621332789833416e-16	-8.205213381075212e-17	-1.4167938324961698e-16	-5.913003120969835e-17	1.1402085724357243e-16	1.5454000426491068e-16	2.4347909284886257e-16	3.8825267465970376e-16	4.447401561729055e-16	3.7702220026112825e-16	1.8470805462221617e-16	3.564381071837867e-17	2.6654451950911486e-17	-1.6380263823824247e-17	-1.266928262108577e-16	-2.800209434218621e-16	-2.592815712617549e-16	-1.9396474816686486e-16	-1.9739921448486045e-16	-4.046282598526479e-16	-4.891316163339068e-16	-3.920417402447588e-16	-1.7555812320884283e-16	-1.803141002218956e-16	-5.356297486380466e-16	-1.0018047838646319e-15	-1.190921416409469e-15	-1.2294490504400527e-15	-1.1429749322365502e-15	-1.2281702323620369e-15	-1.3779515197492037e-15	-1.3327181673707197e-15
90	-4.494876695069266e-16	-2.787865619885884e-16	-2.055874676705365e-16	-1.642244780716594e-16	-1.2177798654248026e-16	-1.892569656121096e-16	-1.7546476370257206e-16	5.703928073627889e-17	3.987049296672884e-16	4.2472022916332203e-16	1.9930791082034485e-16	-1.146380973103404e-16	-1.4674823895270741e-16	1.3372151598431942e-16	4.156060753163958e-16	3.6171154305842776e-16	1.7138193676042412e-17	-3.450419961702158e-16	-4.2469827541564794e-16	-2.528956123191622e-16	-3.1283262445173475e-17	2.0516227443380364e-16	3.0312832963691386e-16	4.768096671369758e-16	3.4578030904675435e-16	3.3281664552648693e-18	-3.094485414329122e-16	-4.1944226395221375e-16	-3.0531752960608034e-16	-9.461234152345019e-17	-9.198042941853592e-17	-2.2217335635934855e-16	-4.261212764793098e-16	-4.520397466482454e-16	-3.843040686848752e-16	-2.9826333832863106e-16	-2.3092432225314765e-16	-1.421926635903288e-16	-1.2106463708614512e-16	-1.674419849540179e-16	-3.8765301117604384e-16	-7.448660156890076e-16	-9.569679575624772e-16	-9.920840000322784e-16	-8.485530301803977e-16	-6.923002448563682e-16	-5.274201752512059e-16	-4.093229641697562e-16	-2.9212280799457535e-16
91	-4.585121280643885e-16	-2.000833964777421e-16	-8.595915296478967e-17	-7.083900736992356e-17	1.9492135696572772e-18	9.870707633175853e-17	1.8260961954919005e-16	2.5909727825114503e-16	2.721369989829913e-16	2.639794539650276e-16	3.866488695325647e-16	3.885074823760628e-16	3.892990790462176e-16	3.594681498689686e-16	3.393437410135218e-16	2.849085409949702e-16	1.7524776880891149e-16	-3.6692492861918736e-18	-1.5177515243520956e-16	-2.3504420137272117e-16	-2.0593685908247282e-16	-1.0361656225890023e-16	-8.42706892295081e-17	-1.7661506369668964e-17	-8.915385053567583e-17	-1.554221104109423e-16	-1.2838630733043026e-16	1.0596280862954474e-18	8.907544729893785e-17	1.285692503099985e-16	9.566523682328427e-17	4.218014458469415e-17	-1.6594496120152342e-17	-9.308581292306635e-17	-1.6671690855512393e-16	-2.6436353101431373e-16	-2.507124418632983e-16	-2.383755147546311e-16	-1.6285203435333253e-16	-2.1227590191357162e-16	-3.548509633306522e-16	-5.779769746144981e-16	-5.723089803194117e-16	-5.831892130424981e-16	-5.388776975238248e-16	-6.952442306448888e-16	-7.640802500169303e-16	-8.347210127217472e-16	-7.605490005975068e-16
92	-3.8267907670077613e-16	-6.018291255396524e-16	-1.027000108214561e-15	-1.1446436885478815e-15	-1.057694938565791e-15	-8.912324469192225e-16	-8.801606689627265e-16	-8.718647657815639e-16	-6.014576925130664e-16	-3.794348758123368e-16	-2.774428303203327e-16	-6.690238970178459e-16	-9.462746237764768e-16	-8.647296676634145e-16	-4.047540215473913e-16	-9.046090285772004e-17	-2.3433814208387757e-16	-5.432447412431929e-16	-5.721212106151817e-16	-3.09049033577807e-16	-9.242189095031458e-17	-4.8366704638698296e-17	-1.357646459334495e-17	4.1079965895015736e-17	2.8041914149427816e-16	3.574665415918861e-16	1.9812110978219304e-16	9.470003843997276e-18	-2.2669857054141444e-16	-3.9429314919467e-16	-7.211795430774605e-16	-1.1252285818120707e-15	-1.3987387660626496e-15	-1.3348963418715523e-15	-1.0881091464584642e-15	-9.653259476868502e-16	-1.0845488173017489e-15	-1.3525598332488075e-15	-1.396437124074842e-15	-1.2394361639393585e-15	-9.742680151671617e-16	-9.604628828530984e-16	-1.2852237027259825e-15	-1.4360560705435847e-15	-1.3870046307138823e-15	-1.0359221118005155e-15	-6.639007348301011e-16	-3.799027761708172e-16	-1.1799594371869512e-16
93	5.928047070426022e-16	5.465276924321921e-16	4.1233589345262563e-16	3.667633362573932e-16	5.179163060170958e-16	6.283273751317507e-16	6.597814798945251e-16	6.364867138680545e-16	7.274835478227218e-16	8.815788766921066e-16	9.34183648161197e-16	9.195459744500615e-16	7.962476591829378e-16	7.411597279931892e-16	8.075655382960957e-16	9.037437729311991e-16	8.658930883120633e-16	7.378745749857398e-16	5.887457594441218e-16	5.628582965171584e-16	6.277886486442508e-16	8.066577874059964e-16	9.760208798976897e-16	1.002124185836389e-15	9.586651156104686e-16	8.1729426178043425e-16	7.279085729060038e-16	6.132235125920499e-16	5.511060213432263e-16	4.903150957188554e-16	4.1799699569766887e-16	4.137844330271334e-16	3.967468404850151e-16	3.843724338261034e-16	2.9878323388826814e-16	2.6144274405418946e-16	2.44454666661483e-16	3.5160630145066194e-16	3.8985934557056644e-16	4.2373595943741926e-16	3.7885477809041684e-16	2.4340404809982886e-16	1.0868390416129947e-17	3.4159496661864605e-18	3.522832769113318e-17	1.9129690287537679e-16	2.629579844675781e-16	2.0036695601364083e-16	1.3798072811410822e-16
94	4.179765993532809e-16	1.6431597388203645e-17	-2.490991873864469e-16	-2.9927903940481123e-16	-2.727633994473978e-16	-2.855885745467554e-16	-3.6207138361610874e-16	-2.660875761641758e-16	7.837243124538496e-17	3.111011286185286e-16	2.2309786484850854e-16	-1.3003599046479684e-16	-1.9146096447979912e-16	1.5959441415726947e-16	5.011488150827868e-16	3.8845531387934115e-16	-9.427056523429949e-17	-3.849837546173273e-16	-2.261914156824325e-16	2.933873682253712e-17	3.023936528274158e-17	-1.4403280192523992e-16	-2.2910405597104594e-16	1.2930226404589954e-16	2.4957385465110716e-16	9.540041486296036e-17	-2.1374178853556625e-16	-3.008672888537284e-16	-2.1603748771147301e-16	-2.254329420072053e-16	-3.548400198234056e-16	-4.460954663576996e-16	-3.5464956159362804e-16	-1.9231538379757216e-16	-1.221386754472827e-16	-1.7349933948938146e-16	-2.1746497678703467e-16	-2.259279331523839e-16	-1.8169330807045485e-16	-2.550919756531818e-16	-3.248763010717967e-16	-3.3968880439027133e-16	-1.3743211803413507e-16	-6.835313867864452e-18	1.857083826442527e-16	2.2795554305171667e-16	2.846738469102691e-16	4.525609571370459e-16	6.489287640999602e-16
95	-5.471357600138363e-16	-6.617471786849365e-16	-6.738551233758889e-16	-5.461481701197992e-16	-4.39586885309309e-16	-5.286760711312786e-16	-6.179768927194997e-16	-4.803856973077841e-16	-2.382924749735041e-16	-1.3085274861326762e-16	-1.5053480426621487e-16	-1.9361761969564244e-16	-5.82163394562084e-17	1.5085494975954957e-16	2.7601030612665037e-16	2.3604333593931273e-16	1.4444923202150224e-16	-4.428673884067133e-18	-7.918829710197193e-17	-7.793682448654084e-17	1.7584520342702076e-17	2.3876807006660065e-16	4.360571094310798e-16	5.384378192668699e-16	3.783940875080014e-16	1.0087249840848751e-16	-2.4371488399514448e-17	4.7365339918110205e-17	1.220966635406977e-16	5.906573829440229e-17	-2.1688568416036714e-16	-4.1597765629463073e-16	-4.962545941486146e-16	-4.161990201807114e-16	-4.744987695818101e-16	-5.941739079498409e-16	-6.145578691711197e-16	-4.2033527853627313e-16	-2.4320530475074926e-16	-3.400399938871435e-16	-7.13299812498753e-16	-1.0479617796440774e-15	-1.0790905051558713e-15	-9.145559254105713e-16	-7.463910567997258e-16	-6.954321890431689e-16	-5.76970529630548e-16	-3.734607838062866e-16	-1.6739102181436449e-16
96	9.648851099542596e-16	8.343008400240074e-16	8.112233021762414e-16	8.06072041738814e-16	7.261918024751425e-16	5.9704894403296855e-16	3.9376711515223163e-16	3.0097366688004493e-16	1.6790686718869364e-16	1.7528819505787097e-16	1.3596839083319623e-16	3.0509658302849647e-16	4.931801992730529e-16	6.296959582820831e-16	6.701752938030526e-16	7.099574400263901e-16	8.269492529793299e-16	8.796665412165166e-16	8.462253285870086e-16	6.781811934128375e-16	5.139350288280239e-16	4.339205809834444e-16	5.924264330602895e-16	5.441045211473056e-16	4.953710252416231e-16	3.7116216879074275e-16	3.165124962932025e-16	3.483352509855941e-16	4.739701745791672e-16	4.772089139974075e-16	3.9000605796377933e-16	2.567239998713046e-16	3.2452999979409036e-16	5.321738970586028e-16	7.233921021455848e-16	7.191926631461716e-16	5.488410625822192e-16	5.058161672439236e-16	6.705153856064361e-16	9.083488496929097e-16	9.688348629346932e-16	9.28085066480751e-16	9.30514355049803e-16	1.2439633061283825e-15	1.6764377644763901e-15	1.92327349624947e-15	2.0952282269751316e-15	2.2766989220825647e-15	2.447391476503419e-15
97	-3.0613138909400154e-16	-3.365483994522025e-16	-3.81950967930425e-16	-4.4928882764121e-16	-4.527585310496823e-16	-3.151801883708509e-16	-1.4179065224536451e-16	-9.75430681706612e-17	-6.136706364690565e-17	-1.2487656013778185e-17	2.370836107353456e-16	3.20941350811598e-16	3.2049245698487403e-16	1.2001958348813245e-16	1.6582384517160614e-18	2.085639932121125e-17	-6.387876269793071e-18	-1.3075813542007195e-16	-3.184545778732548e-16	-4.706585291652457e-16	-5.450025789760119e-16	-7.293331307703054e-16	-8.173104338097249e-16	-7.439572852125928e-16	-5.041621246592668e-16	-2.9207214261981894e-16	-3.1796879515545726e-16	-4.602576603707388e-16	-4.1316482986016056e-16	-7.73803853409843e-17	2.7510793865198036e-16	3.146776135347661e-16	4.914432895631591e-17	-3.231197300785476e-16	-4.043129747632242e-16	-2.7038305126405534e-16	-1.7060482527244595e-16	-3.7491343786931153e-16	-6.415047291867244e-16	-8.358724345611984e-16	-7.708373270413974e-16	-5.482416932871426e-16	-5.082460922597002e-16	-7.386902262148934e-16	-1.028052448712014e-15	-1.227891008226302e-15	-1.4024417688304769e-15	-1.598448645058848e-15	-1.8962048300630953e-15
98	-1.3651946337758347e-16	-1.5055532644128287e-16	6.189852243047038e-17	4.523792163293072e-16	7.732715083703412e-16	8.479402356009165e-16	6.943421855711033e-16	4.0800538759646284e-16	5.076207209313928e-16	7.273103774592267e-16	7.046525315269555e-16	5.149003447098698e-16	5.183393728178074e-16	9.097881052780312e-16	1.3226516299848123e-15	1.2990791520883469e-15	7.41074518867406e-16	2.582705246441182e-16	4.299080773916937e-17	3.888108421515173e-17	-1.1562837188515522e-16	-1.699422772929188e-16	-7.906629664804145e-18	4.991308205265734e-16	1.0604670899170254e-15	1.1773401678153577e-15	8.661439776183158e-16	5.866428843447204e-16	6.391126451969599e-16	8.952382584577965e-16	1.004491516466643e-15	7.328175156350026e-16	3.7311673002984264e-16	2.367633059451577e-16	4.813741323925712e-16	8.596469839589856e-16	9.085209628214561e-16	6.371733650126598e-16	3.2122229395515285e-16	2.9335300313623104e-16	4.839802133012938e-16	6.518844100073106e-16	4.168654238164818e-16	2.310271934006471e-16	-9.550989247773805e-17	4.091249486237887e-17	1.829440661510217e-17	-1.3077971745728092e-17	-9.844019510691733e-17
99	1.5942746699643921e-15	2.036707952577423e-15	2.682092603014105e-15	3.354610188071715e-15	3.4895856167303115e-15	3.17671695362821e-15	2.7343424066310777e-15	2.348894901200445e-15	2.543840965575708e-15	2.7346497951179473e-15	3.0481610022522307e-15	3.4166166973714532e-15	4.026414339888439e-15	4.5170152151310766e-15	4.807996905346798e-15	4.687249229758451e-15	4.197289521865806e-15	3.79023379488971e-15	3.5630840964879585e-15	3.4206376465957796e-15	3.003343854346416e-15	2.5578009026807116e-15	2.2944694217400005e-15	2.3403132116330034e-15	2.6196238946093027e-15	2.5599561246774014e-15	2.256412618555806e-15	2.2093101916023082e-15	2.6072000865702602e-15	3.280991429673908e-15	3.54024306086354e-15	3.2412418808437674e-15	2.6823651021998423e-15	2.4429392387077894e-15	2.342006022565084e-15	2.204748922705014e-15	1.7191913480002281e-15	1.2061032212093697e-15	9.560905920616253e-16	1.020591028921885e-15	1.0592288678282309e-15	8.868767792413471e-16	4.29986704370727e-16	2.414876766184496e-16	-1.7920408065611557e-16	-4.456587442936577e-16	-1.089285326420925e-15	-1.9080790589273142e-15	-2.6333151214692164e-15
100	5.119671046180124e-16	9.874605633141869e-16	1.5971851598934045e-15	2.0161848562131342e-15	2.043719228689755e-15	2.0506938558984813e-15	2.028149926075879e-15	1.6086481494397762e-15	1.227828825435409e-15	1.138375863199552e-15	1.5567068997518093e-15	2.153496455909306e-15	2.494151265993684e-15	2.424446474034291e-15	2.3526793694355317e-15	2.4397781462332285e-15	2.291094846689292e-15	1.7988732668423773e-15	1.1853167356251505e-15	9.693056933121214e-16	1.0665075444161004e-15	1.2881546847259335e-15	1.2472973639300392e-15	1.3138938141955893e-15	1.6259128992136371e-15	2.06231299211638e-15	2.306582473242111e-15	2.4106567046714846e-15	2.425698551189831e-15	2.422875903357089e-15	2.2524787660586207e-15	1.945428235661185e-15	1.7316832537683079e-15	1.735073959823835e-15	1.7370768160645427e-15	1.6016903540752656e-15	1.1560776690238287e-15	8.065251767760946e-16	7.485601576599453e-16	9.237889043143321e-16	1.1448048775833565e-15	1.2961924969235476e-15	1.1213832588388698e-15	8.576061091927486e-16	1.2938432480741e-16	-3.4135121681443806e-16	-6.934205920860457e-16	-8.405541953609846e-16	-1.0628421602945434e-15
101	-6.571299105755375e-17	-2.7974009987329974e-16	-6.052047562838362e-16	-9.011627480354446e-16	-1.0480584437080367e-15	-9.678418411379772e-16	-8.016087114596012e-16	-7.753655084269716e-16	-8.355029818176222e-16	-9.124613402549362e-16	-8.92724412976316e-16	-7.400263909472648e-16	-5.558504104428736e-16	-4.0594462755427033e-16	-3.173192018450934e-16	-2.1204873929891648e-16	-8.836774379736076e-17	-6.776130190019749e-17	-2.1825791436606366e-16	-4.379830973600578e-16	-5.061378823366729e-16	-2.840313563270702e-16	5.680702163182444e-17	2.051458075828224e-16	2.7869373366902157e-16	2.5882701563500655e-16	2.629822379955048e-16	3.148824309021462e-16	1.9908201559546106e-16	-2.987622302665922e-17	-2.317957799122801e-16	-3.1644857753501877e-16	-2.1369577967824838e-16	-1.9314904781065206e-16	-2.6017505759736523e-16	-3.8867365928189183e-16	-4.2028253092054017e-16	-4.295952048218331e-16	-3.2694749959587837e-16	-2.332527721756365e-16	-1.0596809838825065e-16	1.3665807344899167e-16	2.334585768911635e-16	3.9462190939206384e-16	3.318450555513432e-16	4.900850680318619e-16	7.18179465123106e-16	1.006941126262859e-15	1.143449693401102e-15
102	2.538591397500279e-16	-2.6377865149918537e-17	-3.3332421341081184e-16	-4.3937148713408126e-16	-3.9613338986823486e-16	-2.9572174869345586e-16	-3.540173556466464e-16	-5.396158643589245e-16	-7.378124480648524e-16	-8.315739697500637e-16	-8.336660664473763e-16	-8.442410174465476e-16	-6.781724370418877e-16	-3.428568387045588e-16	-3.965133758962004e-17	4.076926682228801e-17	-1.0480241996710622e-16	-3.385926376698881e-16	-5.075341447022443e-16	-6.753561795675963e-16	-7.752786085791827e-16	-6.704321426370006e-16	-4.4133239480725237e-16	-9.260480143055471e-17	-3.0778616985250137e-16	-8.338716101278512e-16	-1.2994189320681027e-15	-1.293306055959801e-15	-1.1252155954904569e-15	-1.095992603150033e-15	-1.2320657617777762e-15	-1.2970266824485938e-15	-1.1869405023582074e-15	-1.2166560111051102e-15	-1.388374863260931e-15	-1.5206797103931996e-15	-1.4283248553960407e-15	-1.2871461133756576e-15	-1.2723542531728412e-15	-1.4219361242747985e-15	-1.3357119813617893e-15	-7.861348922782504e-16	-4.387108341774883e-17	2.75359352700411e-16	3.4698254495388507e-16	2.883268445800679e-16	5.251323076437306e-16	9.16654900735147e-16	1.2454522270127985e-15
103	9.385992108752523e-17	4.087432639638724e-16	5.032739683636813e-16	1.4493045275084425e-16	-4.087509204095414e-16	-6.288926971234375e-16	-5.254210601494542e-16	-3.729870730191644e-16	-6.340897246643049e-16	-9.433836977442259e-16	-9.992019920719828e-16	-5.706418193271903e-16	-1.8015703392441029e-16	-1.5807320259067657e-16	-3.041446941085512e-16	-1.0841450198932563e-16	4.485110678950934e-16	7.564089203766875e-16	4.3604955685571106e-16	-1.8697768227358393e-16	-4.078457254773428e-16	-1.6031711921841546e-16	2.2958409016384254e-16	-4.905535168757773e-17	-5.395745117560116e-16	-7.633500865653691e-16	-5.797953360575247e-16	-3.8209587743441074e-16	-3.5458473506254215e-16	-4.668669417416657e-16	-4.660112993463328e-16	-3.598388975203788e-16	-1.6354882597356993e-16	5.282389689820092e-17	3.333905449513679e-16	5.144415069687371e-16	3.317370691741054e-16	-3.407462286831323e-17	-2.3317293216911157e-16	-1.044904578823405e-16	1.853068016865254e-16	3.732812188340807e-16	3.108457336755125e-16	3.5692854337482207e-16	5.559166165515832e-16	7.697941225083473e-16	9.934533379081933e-16	1.1124289463914686e-15	1.2193419916426124e-15
104	-4.403448544884313e-16	-1.9381975993050592e-16	-5.659956219551575e-17	-7.622337731611803e-17	-1.7725053470221334e-16	-4.548286300176425e-16	-6.175010541351169e-16	-4.587693042541605e-16	-1.4309330627544442e-17	2.6781198245582645e-16	1.8787384114770762e-16	-2.7495948592792055e-16	-5.947061573943748e-16	-5.335822402323945e-16	-2.882269014123164e-16	-2.694025991506184e-16	-4.667483750650683e-16	-6.353682598374744e-16	-4.0055537173615766e-16	1.699651339349471e-16	6.861525765139895e-16	8.451103899466085e-16	6.62006661860944e-16	3.050503892095555e-16	1.399465816855962e-16	4.7742996739524427e-17	-1.0786511465587983e-17	-2.0349711464423217e-16	-3.848117611320196e-16	-5.517642040893586e-16	-7.443101155692912e-16	-8.97811701488569e-16	-9.279784206613485e-16	-7.070571283047334e-16	-4.1930307648469585e-16	-3.9980670830195914e-16	-4.750173071356158e-16	-5.871142662349783e-16	-5.087385440899018e-16	-3.640619745185454e-16	-4.1892286612669866e-16	-6.599028431608443e-16	-8.227921471526651e-16	-6.444965523832738e-16	-4.943105479167755e-16	-4.2062255215295603e-16	-5.651998178925777e-16	-5.377123687377339e-16	-2.4661235901514044e-16
105	-1.6203932054911583e-15	-1.4027763622830042e-15	-1.2783243109159768e-15	-1.2603857545340622e-15	-1.1834442285419e-15	-1.1060455866029799e-15	-9.67483771761729e-16	-9.60233863711821e-16	-8.97754428356149e-16	-7.596492615794301e-16	-5.803180054754645e-16	-4.81933585661764e-16	-5.826300146203051e-16	-7.131594375415661e-16	-8.685698332065345e-16	-1.0003251600393611e-15	-1.1112063981804758e-15	-1.1582754571811024e-15	-1.3295940755904675e-15	-1.4611918242217819e-15	-1.4344257355188592e-15	-1.1826479361408772e-15	-1.0451639569986455e-15	-1.0234992465652934e-15	-1.0567375394629712e-15	-1.0071616883439079e-15	-7.936977516630185e-16	-7.11008468945049e-16	-8.663257467414936e-16	-1.1716299386837776e-15	-1.2888336973313985e-15	-1.1343929144431138e-15	-9.266166176429963e-16	-9.878996026778706e-16	-1.2237742555972442e-15	-1.414941576759904e-15	-1.3766442703350831e-15	-1.2051731371256408e-15	-1.1646856881385754e-15	-1.2597375583565709e-15	-1.3423942416651058e-15	-1.3429065102250366e-15	-1.4278169225824022e-15	-1.6905681695553807e-15	-2.219140657477654e-15	-2.4230386308636665e-15	-2.4787176456735387e-15	-2.405155033156239e-15	-2.38177633834401e-15
106	9.293394431343467e-16	7.710351742073052e-16	6.375055226448264e-16	5.8077918581826835e-16	5.381818718025847e-16	4.683626961649035e-16	3.4358402326904237e-16	4.796427123816703e-16	6.611404202816693e-16	8.331092932640521e-16	7.097031547367546e-16	5.06670386698501e-16	3.9064345204563623e-16	4.840850642822956e-16	5.842036103774952e-16	5.280805559622119e-16	3.700571297489902e-16	3.1978454110751147e-16	4.159986851081164e-16	4.594353376394477e-16	3.796640748395471e-16	2.226853416512805e-16	1.7944070357422464e-16	4.502936220310192e-16	4.796261585267839e-16	3.208580838722252e-16	2.1372429964920252e-17	-1.5886893056576017e-16	-1.4551841664810707e-16	-1.4521459374847327e-16	-1.8637498875868035e-16	-2.725540046680518e-16	-2.18544534973674e-16	-1.5598103092788365e-16	-1.0479883735372072e-16	-1.6010001037811684e-16	-2.6498650563425445e-16	-2.8565643106040733e-16	-2.4875529656088163e-16	-2.5205267486932907e-16	-2.4327147248012375e-16	-2.5609321743820497e-16	-9.677275539597954e-17	-1.3064311365220582e-16	9.658557053137795e-17	8.903563274274337e-17	3.6855145025503827e-16	5.941677503889657e-16	6.667028357738226e-16
107	2.5723122829032806e-17	-3.861204758892899e-16	-9.054770040653647e-16	-1.0010749026848723e-15	-6.502558472521869e-16	-3.278308815946191e-16	-4.094865206507708e-16	-3.887112876829777e-16	-2.6964174962739477e-16	8.625856890918944e-17	3.956939452623633e-16	3.4407829371397363e-16	1.974308634379533e-16	1.162775299119047e-16	-5.525406201358178e-18	-2.8629677731357804e-16	-4.566785048707846e-16	-3.604773218660949e-16	1.0251511510862252e-17	8.354611666661381e-17	-2.4253340176932528e-16	-5.607039143101114e-16	-4.818615534550337e-16	1.398315166535732e-16	2.7172363218457746e-16	-2.367084558745204e-18	-3.7850747382736317e-16	-4.2313267412790085e-16	-4.020959512200294e-16	-4.82448622188163e-16	-7.264979668510857e-16	-8.327825457921482e-16	-7.868830935697281e-16	-7.015677854677323e-16	-7.1833977962535e-16	-8.183934690779746e-16	-9.220257641300005e-16	-1.0508484547735269e-15	-1.115923971433538e-15	-1.0977015402105937e-15	-9.684109084333358e-16	-1.051597540350318e-15	-1.204748721268375e-15	-1.5631111093856942e-15	-1.127566834819956e-15	-5.601410330875023e-16	1.95309806988339e-16	3.454857316847836e-16	1.2045368068592725e-16
108	1.2861868423650723e-15	9.474747512484474e-16	6.099469699144469e-16	4.800490472437539e-16	4.3954516699041326e-16	4.065029656041832e-16	3.5177578304399413e-16	4.770517809508176e-16	5.518611768251069e-16	4.416042703684976e-16	8.540420500386198e-17	-3.798656314643708e-17	2.224197158909622e-16	6.920325859495596e-16	8.725971619352511e-16	5.838977637378748e-16	1.8463988063357945e-16	7.278482989225914e-17	1.9455296570293996e-16	1.7582509213339724e-16	-5.587125927883241e-17	-1.4709884198198721e-16	8.376432456741376e-17	6.223460046351459e-16	6.419474282830837e-16	2.0939668937275285e-16	-3.7003206558927835e-16	-5.898311020008291e-16	-4.243700848668537e-16	-2.9934607426280316e-16	-4.065018336866593e-16	-6.577343535942588e-16	-7.050098356090722e-16	-5.449081856271721e-16	-3.086837898827821e-16	-2.6044766912206057e-16	-5.366239240788432e-16	-8.48535834315182e-16	-9.769630494435309e-16	-7.844458672932285e-16	-3.768645333496802e-16	-1.871630019951554e-17	2.361691181467264e-16	3.0682390658012947e-16	5.602175545803095e-16	7.18283902313241e-16	1.0644493362188476e-15	1.2935849753723304e-15	1.3836487066401069e-15
109	-5.495739249734016e-16	-9.546557510023933e-16	-1.1861651972814877e-15	-9.989331850611709e-16	-7.659715854282066e-16	-7.423345239816209e-16	-8.991525380725734e-16	-6.980338895212532e-16	-3.666325996807101e-16	-2.9225771938665124e-16	-6.336664219983709e-16	-1.2892043400323026e-15	-1.5800350474664178e-15	-1.3371515786699594e-15	-9.10676895398274e-16	-7.193703750254423e-16	-7.329279255515187e-16	-6.503368871967284e-16	-4.558140016346153e-16	-4.932838597220896e-16	-7.885446386079373e-16	-9.283110729386628e-16	-5.14985789890753e-16	2.345540414219603e-16	4.84980173429308e-16	5.575262197390632e-17	-5.426291513417705e-16	-5.768510108225611e-16	-3.2948930172235727e-16	-2.6384835893438237e-16	-7.704420450752256e-16	-1.4270662518049183e-15	-1.7208951572150138e-15	-1.5654323223925205e-15	-1.4163653998316324e-15	-1.4882346390691257e-15	-1.5954445569885707e-15	-1.4047816743288616e-15	-8.975542914954602e-16	-5.819007674956918e-16	-6.443964063939425e-16	-1.1181719556659335e-15	-1.5071547492289837e-15	-1.777692366735003e-15	-1.6911279770363804e-15	-1.7102211048221578e-15	-1.40654372195843e-15	-1.0756376950282541e-15	-7.946973873233048e-16
110	5.106714794111232e-16	3.4633191634466183e-16	-1.1564322511023902e-16	-4.621266061988547e-16	-5.710212638074713e-16	-4.511268184057975e-16	-2.6718039234135723e-16	-1.7939871770741392e-16	-4.952791964107826e-17	4.778496733459192e-17	-3.32360496961352e-18	-1.2212769404976862e-16	-2.3895826329917936e-16	-2.528020663144365e-16	-1.4292618811357385e-16	-1.4976826080012513e-18	3.321581782743284e-17	-4.23752083272288e-17	-1.859040217696603e-16	-2.602766548656958e-16	-2.2366323292390144e-16	1.2381542328059572e-17	4.153123055913085e-16	5.121378128614535e-16	6.607801009737648e-16	5.861649377753208e-16	4.585501223328857e-16	2.993900932227268e-16	2.0387248085288239e-16	8.620038889637492e-17	-1.889330306186408e-16	-6.332018181860949e-16	-1.0099419905075395e-15	-1.0613312676151315e-15	-7.623660069569985e-16	-3.247292433556071e-16	-1.3074927967107652e-16	-1.5444214179236621e-16	-3.455120247385574e-16	-4.4173248112800343e-16	-4.2241056619198277e-16	-2.5636577072958854e-16	-2.717343835977489e-16	-8.474913819744179e-17	-2.0315051522366954e-16	-1.8167148580001388e-16	-1.8821952127034923e-16	-9.943425892173606e-18	2.940962624048037e-16
111	4.924047583506264e-16	1.996721863655296e-16	-1.7634844302602732e-16	-4.3948267641796723e-16	-5.374382979009101e-16	-4.746379450188081e-16	-3.8612581812889903e-16	-3.243853738537217e-16	-3.101864560249553e-16	-3.8275310911663986e-16	-5.410889194937353e-16	-6.178961963276789e-16	-5.354410228546279e-16	-3.8398342875256656e-16	-3.0675389673298457e-16	-3.3658234137636123e-16	-3.5451923956146303e-16	-2.734708596285534e-16	-1.865572572553559e-16	-2.5766768810064e-16	-3.8931591049376306e-16	-3.269401671197228e-16	6.616209858274631e-18	2.3022682961430044e-16	2.2693954313202454e-16	-5.594679344341551e-17	-2.804969099445451e-16	-3.2071231900053494e-16	-4.212835691847789e-16	-7.302326229585346e-16	-1.0857941421643047e-15	-1.2754419533814455e-15	-1.175271640196544e-15	-1.1171313308486897e-15	-1.1990416820284538e-15	-1.2826977507387768e-15	-1.1786709865511353e-15	-8.359535882274881e-16	-5.115721155754049e-16	-3.546433593356594e-16	-2.5659048642248686e-16	2.0398555199554884e-17	2.7839593265132787e-16	5.186496769599209e-16	4.444418314253745e-16	3.4677762766672193e-16	4.586569748462012e-16	7.824555844682749e-16	1.0892054790129528e-15
112	8.601953015850166e-17	2.168978581655375e-16	2.397556310529353e-16	1.9442015467623835e-16	1.0457981520061156e-16	1.6749967014833996e-16	3.836334196836088e-16	4.747925824269319e-16	5.128424696129645e-16	5.841244582831822e-16	5.330957085785444e-16	5.186847289873966e-16	3.67893923023487e-16	1.7427719031436312e-16	1.1522538550204796e-16	3.1803756250741666e-16	5.647265118934097e-16	6.585236466678034e-16	4.782536842283734e-16	2.553417751847325e-16	9.145331989507867e-17	3.502661346383238e-17	5.127577345620664e-17	-1.6548756067147968e-16	9.26651156195949e-18	3.56899125598836e-16	7.359930813754598e-16	8.062943738916542e-16	7.540660593488705e-16	6.984764756528532e-16	7.792340124733145e-16	8.975828868404511e-16	9.537613376051894e-16	9.575974802915704e-16	1.0009709810663445e-15	1.0839948202731297e-15	1.005326413437146e-15	7.906362616105567e-16	5.0281811205069e-16	4.181312146044169e-16	5.104548116703427e-16	7.345945207903412e-16	6.392619199486823e-16	6.502876230498183e-16	3.7967040436073877e-16	4.607284922687479e-16	4.73216946801318e-16	4.923584754470337e-16	4.2670070524579745e-16
113	-1.2687551986498243e-15	-8.313927470049279e-16	-6.701366392910471e-16	-7.413636175664828e-16	-7.369617427295158e-16	-7.814558482123842e-16	-8.683794821158573e-16	-8.185252153261111e-16	-6.5326174683466e-16	-4.558212918897736e-16	-3.073719657622709e-16	-4.631278406095577e-16	-7.192786300141938e-16	-8.206375266911034e-16	-8.046699608973064e-16	-9.278899565100432e-16	-1.1729347381637135e-15	-1.4019410409226896e-15	-1.384140821160301e-15	-1.1515659309633173e-15	-8.464438148872263e-16	-7.181242645232339e-16	-8.288440526363935e-16	-8.94034176906557e-16	-1.0935524296717833e-15	-1.2779463087567882e-15	-1.3821869197541322e-15	-1.5024251321819756e-15	-1.7270396226624267e-15	-1.9963851444140347e-15	-2.200352320844214e-15	-2.182572610823336e-15	-1.9349246823216202e-15	-1.6448389571631295e-15	-1.4327059664768167e-15	-1.4241555719435019e-15	-1.4487005328014135e-15	-1.4784634838792037e-15	-1.421184588421991e-15	-1.465612139550271e-15	-1.592015623884783e-15	-1.850231280281929e-15	-1.8137206309353683e-15	-1.7019211326616587e-15	-1.3242739133385637e-15	-1.2174398869924348e-15	-1.0862369848172947e-15	-1.0453302099076868e-15	-9.402736310619313e-16
114	1.090569281429711e-15	8.739398943858377e-16	7.60605633372415e-16	9.527803572378377e-16	1.15032842635923e-15	1.1385251904760518e-15	9.26776225875682e-16	9.271668333380872e-16	1.072855407902353e-15	1.2086920051833498e-15	1.038111871091352e-15	7.027615608843865e-16	3.6908664399598375e-16	2.7024764495813553e-16	2.7147632664453024e-16	2.1250326800196056e-16	6.827660883084572e-17	-6.93039696042724e-17	3.1880796732078493e-17	1.2948236921630318e-16	1.0095706002857232e-17	-3.086603085321117e-16	-5.397157716934628e-16	-3.5642726607337977e-16	-2.2698609127332773e-16	-2.2641143379314576e-16	-3.5710119783258056e-16	-2.782806512314494e-16	1.1485912506295607e-16	5.193136980559066e-16	6.147120071128016e-16	4.943917363208249e-16	4.0326823126935023e-16	6.185867316229446e-16	8.417568368404304e-16	9.494025224345002e-16	8.322333139874e-16	7.682253959217923e-16	7.562855967649335e-16	8.439999094026829e-16	8.655116862303275e-16	8.766493342136403e-16	9.735599180685106e-16	9.453437571786202e-16	1.0619462186520924e-15	1.0615462322074635e-15	1.261246103549779e-15	1.4253248058876205e-15	1.5212668581233969e-15
115	5.089543393546226e-16	4.817915093126642e-16	4.873908677800092e-16	5.450407858274458e-16	5.496169011283801e-16	5.189232078739112e-16	4.574295923732392e-16	4.484127610055123e-16	4.0334695566660397e-16	4.2877656497001985e-16	3.332846766015658e-16	4.086570525092978e-16	3.853487536792602e-16	2.7993581600242703e-16	1.7719294457177244e-16	3.1930022150061045e-16	6.427299691476637e-16	8.488134864112348e-16	6.698151023293085e-16	2.589834271163635e-16	-4.636439448449554e-18	5.205363032974107e-17	3.7557803319277926e-16	2.589531819865824e-16	5.154826317219651e-17	-1.196822177693145e-16	-6.009556892499319e-17	6.580361986474682e-17	2.6071712217965596e-16	2.8106675959525084e-16	1.6365740442035438e-16	-1.813756078049165e-17	-7.142772293520206e-17	1.624363253398416e-16	5.20659825660936e-16	7.297306815364947e-16	5.384454693346739e-16	2.4866354007954763e-16	1.4173365753959048e-16	3.974037550132851e-16	6.389668299441968e-16	6.766980968985187e-16	4.238722940106899e-16	4.608990716787641e-16	6.364584890904185e-16	9.216736721896516e-16	1.0783678775017793e-15	1.1849158238142021e-15	1.3475790987513054e-15
116	1.155022932866411e-15	1.0697228956631488e-15	1.1072063942194751e-15	1.2296825253788734e-15	1.1653975257344423e-15	9.067613355976548e-16	6.398831325973494e-16	8.360566868388562e-16	1.142746702072653e-15	1.3123955149978149e-15	1.053751456506357e-15	7.795378142606041e-16	6.587077797134168e-16	7.860592280095585e-16	8.544374218613989e-16	7.551118432167795e-16	6.32389072890129e-16	6.274577620941277e-16	7.792990858232058e-16	6.961260118307552e-16	2.443875518956835e-16	-3.2251497330529064e-16	-4.788622650621986e-16	-1.0453786828292054e-16	1.1461512476974781e-16	2.291283387573728e-17	-2.8800366015433347e-16	-1.6242044514013316e-16	3.7097461904791253e-16	8.188656735223528e-16	8.806697078092361e-16	7.430139157993646e-16	7.869659738589172e-16	1.143262265564159e-15	1.3341993778163833e-15	1.2050273750700675e-15	8.854917800010223e-16	8.279394882145361e-16	9.526086596775819e-16	1.0707907656525787e-15	9.202430887102144e-16	7.463839679825309e-16	8.579197886973344e-16	1.0694650056128772e-15	1.4138493343117703e-15	1.4068321713794158e-15	1.4397300770119673e-15	1.420579002735769e-15	1.4167209064340116e-15
117	1.954955214110586e-15	2.1360469342133497e-15	2.3215754062257516e-15	2.6097106678950255e-15	2.7441145917559337e-15	2.7289366274978207e-15	2.4825056968137744e-15	2.18972993244137e-15	2.150626233901754e-15	2.4036226342761548e-15	2.6351344222446563e-15	2.809709642509968e-15	2.81363699964718e-15	2.8408111625299944e-15	3.0713100610098916e-15	3.297677312703016e-15	3.132626340476865e-15	2.6739304310421874e-15	2.204252669654305e-15	1.9834383009146184e-15	1.829740614986754e-15	1.664969784143701e-15	1.503085304877498e-15	1.5429848476501827e-15	1.7581339758903503e-15	1.8975915101880067e-15	1.858980897312381e-15	1.8694917530989904e-15	2.1225657377597972e-15	2.393088376070549e-15	2.407978296093177e-15	2.1543456110822087e-15	1.909596379497237e-15	1.9981263068179247e-15	2.1635626063177167e-15	2.2076669419926966e-15	1.8818182106678534e-15	1.5031258836778381e-15	1.2060736197807184e-15	1.1982756776693797e-15	1.3483960284474037e-15	1.5305947863747008e-15	1.524258981747584e-15	1.3952099279660796e-15	9.477315952188813e-16	5.146176471210506e-16	1.827763639752239e-16	-6.145467994558142e-17	-3.133760809946508e-16
118	1.897330139521536e-15	1.9996739610859645e-15	2.029385916318739e-15	2.2473258397715594e-15	2.3912768459360378e-15	2.417525269371707e-15	2.238184924693636e-15	1.9168440964981907e-15	1.8302569595045796e-15	1.8999497744282708e-15	2.0964447871406756e-15	2.485131105010414e-15	2.902606366949911e-15	3.1226908113634152e-15	3.1333886078289547e-15	2.9377656974744606e-15	2.5913137921168574e-15	2.282677737910122e-15	2.0390770681297186e-15	1.8569357205207955e-15	1.6289546336965635e-15	1.5224246914629103e-15	1.5649193665488875e-15	1.4979571420380016e-15	1.444890225456479e-15	1.1902118917624213e-15	8.786677928951506e-16	7.892830057736741e-16	1.1209348089275905e-15	1.6807072180931695e-15	2.0235543850569498e-15	1.9748693986278796e-15	1.6131480245939145e-15	1.4402157777116154e-15	1.38077075379658e-15	1.3906980341376144e-15	1.2268383313982222e-15	1.0173146647378218e-15	7.9766168707119e-16	7.656697473700288e-16	7.453922043116867e-16	7.710776920593501e-16	6.903812355542507e-16	7.575774648364645e-16	4.715599648079706e-16	1.749351447864636e-16	-2.1366102412660633e-16	-5.129815086315258e-16	-6.964104544740376e-16
119	2.126597848667724e-16	4.441733565813325e-16	3.8878254732932596e-16	1.7327753714410173e-16	4.3314574039708364e-17	2.4705771604785206e-16	5.706756436650464e-16	5.54210561456307e-16	2.728709817952712e-16	1.4338665848567099e-16	2.0045286277484206e-16	4.38596621374187e-16	5.686689245102592e-16	5.345110608557136e-16	5.462783327009377e-16	7.489611308153727e-16	9.491669085853542e-16	9.565963976233197e-16	7.087967783920673e-16	4.572236508215963e-16	3.220250200040977e-16	3.278832443824461e-16	3.5095584102249384e-16	1.392097804982726e-16	1.6924477656492175e-16	3.623830667164469e-16	7.140866497692777e-16	8.970237567658648e-16	8.465584792852183e-16	5.936444602740358e-16	4.2649944019304006e-16	4.763802276651122e-16	6.696809101779592e-16	7.845547678582825e-16	8.274585904986195e-16	8.9382113821868e-16	8.515482513596516e-16	6.418486589399248e-16	2.8653344276960743e-16	8.280900334105702e-17	2.445113625008112e-16	6.569396137861986e-16	7.016148934757974e-16	5.547906465745156e-16	1.0381262358278359e-16	7.901118555779156e-17	1.7816769181891506e-16	2.5524176815406406e-16	1.5369955703618375e-16
120	-7.498041879116363e-16	-3.9410101887710137e-16	-1.6066019388097977e-16	-9.146178498823775e-17	-7.59851901155733e-17	-1.915201356574425e-16	-2.0659061532408248e-16	-1.3838437953175006e-16	5.513851688257153e-17	2.251874692080069e-16	2.820072802114221e-16	2.474203059014672e-16	1.3617882474207709e-16	8.835130757073162e-17	5.5040201333487317e-17	1.1603674399297809e-17	-9.015164547762902e-17	-2.4260066932287007e-16	-5.12920794970249e-16	-6.713752269962061e-16	-5.831299783334367e-16	-2.6265849558873935e-16	-1.6832597039093703e-16	-2.920053829575693e-16	-4.3946092907601124e-16	-3.618333647340256e-16	-4.162011526863835e-17	1.1607522583317219e-16	-5.3101575665293205e-17	-3.4627118172294626e-16	-4.700684742210384e-16	-3.9628030317192775e-16	-3.6469586166975106e-16	-5.219469856205097e-16	-7.327760506018863e-16	-7.943279324449173e-16	-7.020427998809028e-16	-5.204453900149e-16	-5.33981644836524e-16	-6.702337032686659e-16	-8.629519102169631e-16	-1.0479483158118342e-15	-1.2226026085799249e-15	-1.4040482668986104e-15	-1.7118067069041293e-15	-1.8745100478771352e-15	-1.9710795741112178e-15	-2.0265998928187734e-15	-2.035000462093882e-15
121	-1.5215352652683247e-15	-1.212528348661878e-15	-9.070729117125818e-16	-7.707467040258572e-16	-5.076279810609555e-16	-4.830833662742735e-16	-4.564175797590381e-16	-3.045301672235654e-16	-1.0395291195263481e-17	1.220786469300067e-16	9.571147070564832e-17	-1.6310961067141426e-16	-4.186616319729707e-16	-4.683998241512192e-16	-4.993012468829842e-16	-8.5192985247436e-16	-1.3760492216889611e-15	-1.77702922183245e-15	-1.7423648270924436e-15	-1.4843796957102875e-15	-1.3557893562050146e-15	-1.4891204272783837e-15	-1.6454940455718785e-15	-1.5190096583976617e-15	-1.2473751944429648e-15	-1.0996228529731436e-15	-1.0464903228624935e-15	-1.1398363502340076e-15	-1.2371252438269963e-15	-1.3812808324944741e-15	-1.5126950472477929e-15	-1.4996487668883132e-15	-1.2971526593537246e-15	-1.117617320643009e-15	-1.0502181684064364e-15	-1.131269248894758e-15	-9.730845464222105e-16	-6.983034682506202e-16	-4.778999433563143e-16	-5.1069230371774e-16	-6.895375983989527e-16	-8.15748724286836e-16	-6.341733955251238e-16	-4.542414307447956e-16	-4.319276456987723e-16	-6.694600632792817e-16	-8.877853098206054e-16	-9.02073976677324e-16	-6.983040247401927e-16
122	-8.566780422131083e-16	-5.957553273780144e-16	-4.0462209866752314e-16	-3.20943682952987e-16	-1.2235443169342165e-16	-1.4673499040280893e-16	-1.1070423696392905e-16	-9.187994887698153e-17	1.3131642039976509e-16	2.6923471591971767e-16	2.607426893348628e-16	1.2372964175812992e-16	-7.4653623094831e-17	-1.0213919357261132e-16	9.127215998888193e-18	1.7755923152772688e-17	-1.792655955536381e-16	-5.146812355482987e-16	-8.229048306469787e-16	-8.663606790871907e-16	-7.372497758496321e-16	-4.881460989475375e-16	-3.7387771577722653e-16	-4.73295741854672e-16	-3.887267045429085e-16	-3.120573112552101e-16	-1.5677363697458525e-16	-2.7636663381692297e-16	-4.281661023656497e-16	-5.128731980092733e-16	-4.480167454017871e-16	-2.8067772269573096e-16	-1.9535374329833693e-16	-2.818893106512011e-16	-4.190258951048716e-16	-4.826782324401146e-16	-3.279459601666599e-16	-7.78859963025688e-17	-1.4757288969550536e-18	-4.097575663643427e-17	-1.4223442318407694e-16	-1.7643881193928344e-16	-3.00575500086604e-16	-3.12924242776861e-16	-7.264402385094757e-16	-8.767558995503374e-16	-1.0299460830205167e-15	-1.1554530646130832e-15	-1.2746886794876164e-15
123	-1.1715639222448336e-15	-5.135620649887332e-16	-1.975592373123632e-16	-4.1551091443813244e-16	-6.097909273001302e-16	-7.212530079494761e-16	-5.980489686269902e-16	-4.187239652172178e-16	-4.4143269383253774e-16	-5.1913235955171e-16	-4.56482799740444e-16	-3.12969937553831e-16	-4.1633532202028804e-16	-6.692082288369687e-16	-8.839982316317584e-16	-9.888915175063958e-16	-9.790206753764422e-16	-1.105678625237115e-15	-1.3414866189878035e-15	-1.4628911014486847e-15	-1.3094705739131282e-15	-9.942605980734553e-16	-8.194450873810069e-16	-9.644016709236904e-16	-1.2498872639010002e-15	-1.4099635256259796e-15	-1.2346812824544091e-15	-1.1731903100583802e-15	-1.3531755392404372e-15	-1.708423314491378e-15	-1.896370691097309e-15	-1.687503022200547e-15	-1.2986241658148657e-15	-1.1406088229243413e-15	-1.1405081995343182e-15	-1.1078972097286179e-15	-7.966063578294082e-16	-4.781595145000769e-16	-5.003097917513867e-16	-8.582242710322206e-16	-1.2153390730946945e-15	-1.4053081916474116e-15	-1.2948030622530208e-15	-1.1060294869939543e-15	-9.600639688888195e-16	-9.520427834629772e-16	-8.079295397537969e-16	-7.006810978522999e-16	-5.750775533585268e-16
124	-7.1326597586723935e-16	-4.361873122131084e-16	-3.5332148866792974e-16	-4.7409806358234675e-16	-5.255306388014014e-16	-5.489856915069583e-16	-5.09974419204947e-16	-4.323971314163244e-16	-4.1203598291438e-16	-3.540326192842853e-16	-2.51364106552642e-16	-1.3205996813841231e-16	-2.499669814684971e-16	-4.583910217623777e-16	-5.387859797333261e-16	-4.0580897244598306e-16	-2.6694061855211167e-16	-3.261335835419572e-16	-4.89922888984078e-16	-4.1036104939433876e-16	1.737744888341203e-18	4.212928145492388e-16	3.9369174769833854e-16	-4.309206155678647e-18	-4.660798899382682e-16	-6.255442044760812e-16	-5.675914128384241e-16	-6.80394903601237e-16	-9.405271090542874e-16	-1.063902776200191e-15	-9.905430789681164e-16	-8.892988313371274e-16	-9.630977169072998e-16	-1.0378562610080029e-15	-8.427948069113804e-16	-3.7220393039719664e-16	-3.168697191697678e-17	-3.0493124637187063e-17	-3.6198550976623503e-16	-6.91845395259547e-16	-8.280313330477957e-16	-9.334385641446617e-16	-1.050559604535906e-15	-1.1286066521464186e-15	-1.065863986515694e-15	-8.814732591761953e-16	-5.813930627031738e-16	-3.668995680578456e-16	-1.835678483592548e-16
125	1.6244631556521458e-16	-2.5427647374960947e-16	-6.420134518984029e-16	-6.903508167540906e-16	-4.0445828133185633e-16	9.705085271245221e-17	4.927618010915884e-16	7.91711946375502e-16	8.062013521490809e-16	5.41418953527875e-16	3.7383836303278756e-16	1.9018067883998314e-16	1.6932846488963103e-16	4.517471785152165e-17	-1.7861736558731995e-16	-5.182054173093616e-16	-7.890868342914335e-16	-9.12532555498574e-16	-8.196425045816086e-16	-6.718107830645785e-16	-4.957805023404816e-16	-2.6764802340103484e-16	-1.4811974997945075e-17	4.0992639719850554e-16	5.235707385343628e-16	3.113230596908151e-16	-5.300774136006191e-17	-1.8280616119794093e-16	-4.288855126084137e-17	1.367575830796171e-16	2.2764847079008733e-16	3.3037659634743293e-16	5.63677065628938e-16	8.23517505654667e-16	7.761863279419912e-16	3.4311088211887044e-16	1.3622579363677296e-16	3.955704993679307e-16	9.08143110142971e-16	1.1002420917698033e-15	7.755800486834611e-16	2.8424145099123025e-16	2.1598964472123e-16	2.0431187502572016e-16	3.2664617081119947e-16	-5.1185981094109994e-17	-4.051339066033031e-16	-6.853152118222312e-16	-8.081325351030765e-16
126	-1.4451720641942987e-15	-1.5107601039650517e-15	-1.4733341338133058e-15	-1.3574911889422883e-15	-1.2531343636933163e-15	-1.2584535136037256e-15	-1.1954388855033145e-15	-1.0606733012397524e-15	-8.834263547477128e-16	-9.277893976569038e-16	-9.73360513598951e-16	-1.0969675490420071e-15	-1.0019776409530225e-15	-8.692631166589684e-16	-8.96171573094116e-16	-1.1390597815625345e-15	-1.362702882733165e-15	-1.4443885043782023e-15	-1.3806041566561502e-15	-1.26063487017443e-15	-1.1530308494600683e-15	-1.0673715686805822e-15	-1.1319892525150144e-15	-9.487553681351905e-16	-6.38251544089781e-16	-2.9632745733764265e-16	-1.6718466868941347e-16	-3.6287827465223447e-16	-7.46819764006888e-16	-8.929841374029397e-16	-7.255102218394338e-16	-4.753590578331738e-16	-4.120487394326435e-16	-6.024527033980034e-16	-7.475774103402705e-16	-7.777403759424072e-16	-6.365164356003222e-16	-5.277756397504345e-16	-4.4319025346534863e-16	-5.1868801539062165e-16	-6.918613710572626e-16	-8.848467101661497e-16	-9.237265933784048e-16	-9.659459245360628e-16	-1.0013426095089372e-15	-1.0606415642559802e-15	-1.135377139396155e-15	-1.141818174566596e-15	-1.0908094881896876e-15
127	-1.804030813437974e-15	-1.2524948243083105e-15	-7.453437997572576e-16	-6.435891179913389e-16	-5.907851530493866e-16	-7.544105795429829e-16	-7.901425105249964e-16	-7.605787476778771e-16	-7.638871234812718e-16	-9.032310977214728e-16	-9.358358978379709e-16	-9.102353378164739e-16	-9.652117668513158e-16	-1.111569114809211e-15	-1.3588462570298291e-15	-1.6850291277532285e-15	-1.866276166410134e-15	-1.9781570659191148e-15	-1.987261272214304e-15	-1.941698336020846e-15	-1.882056080621332e-15	-1.8405917680086996e-15	-1.8089135865029613e-15	-1.7292572093469992e-15	-1.5470304614368517e-15	-1.3707006337978537e-15	-1.2171787342624332e-15	-1.3409166820823791e-15	-1.59532520353229e-15	-1.8136038633887814e-15	-1.890215751038361e-15	-1.790120456807251e-15	-1.59052458189682e-15	-1.4238944483975406e-15	-1.1995408423975069e-15	-1.0123788819764037e-15	-7.573230898421949e-16	-6.29680286894781e-16	-6.640911773312095e-16	-8.18095851612326e-16	-9.945821824195706e-16	-1.1459164454277738e-15	-1.0907569765728699e-15	-8.87172321924935e-16	-7.122279016305974e-16	-7.029388220923993e-16	-8.208280713639441e-16	-9.049656833028916e-16	-7.697643913017986e-16
128	-7.86444837153997e-16	-1.001788849518271e-15	-1.119407479028119e-15	-8.410861375815386e-16	-3.742224337089277e-16	1.1869297974323992e-16	3.099317705536216e-16	3.6877875071290556e-16	3.237889056268667e-16	1.9156780249046344e-16	1.2036965484566014e-16	-1.835413344557533e-16	-3.8209966111998433e-16	-4.462496280204793e-16	-3.932007333462559e-16	-4.099321340486243e-16	-5.444695030728735e-16	-7.14287689654281e-16	-7.367956902803076e-16	-7.157311495638633e-16	-7.142425102182593e-16	-7.965562584776766e-16	-7.760477123885083e-16	-4.2595897752964037e-16	-2.5363546151196695e-16	-3.466687811975712e-16	-6.81933294496695e-16	-7.500281094759885e-16	-5.086056786951673e-16	-1.8584317510181717e-16	-7.239183921416221e-17	-1.609415319516362e-16	-1.345287340271484e-16	5.258383729892123e-17	2.9078613315959273e-16	2.395321777086053e-16	1.7142767283573354e-16	2.128574861362641e-16	5.198182983317051e-16	7.18092687559898e-16	6.466901669528441e-16	3.1923315207960423e-16	1.7061036776354993e-16	-1.4194002032766195e-16	-2.1446531310766093e-16	-6.107013716456386e-16	-8.216991579768011e-16	-9.16501668791574e-16	-8.969547185085932e-16
129	-9.294142173812787e-16	-8.009348847427304e-16	-6.765846367037464e-16	-6.212222983259223e-16	-7.532773372677313e-16	-9.784997932195398e-16	-1.0889835086470345e-15	-1.0841570216357226e-15	-1.00680530539656e-15	-8.66165185943757e-16	-7.367782820127139e-16	-5.79614941371512e-16	-5.448876510275661e-16	-6.255630019387324e-16	-9.02766559917779e-16	-1.1865523310692683e-15	-1.2883675067048932e-15	-1.2540192071475217e-15	-1.2277264391193263e-15	-1.1602937141840706e-15	-9.47066804897725e-16	-5.583980358558312e-16	-4.2345007875812383e-16	-4.114897721112378e-16	-4.518387499511754e-16	-2.630542578061004e-16	3.5024528406560646e-17	1.3825503148614345e-16	-9.04840878019112e-17	-4.3356935670010474e-16	-4.673024052828139e-16	-2.6146892023668567e-16	-1.3699840906695117e-16	-3.3483822564662086e-16	-6.583917523512188e-16	-8.435310168156306e-16	-8.25427872370323e-16	-6.607942372247646e-16	-5.936904596819149e-16	-5.852127246304233e-16	-6.646282768860423e-16	-7.815350684438379e-16	-1.0097596462768892e-15	-1.301570774928041e-15	-1.512865031567136e-15	-1.4600503751768731e-15	-1.4056593893241998e-15	-1.3946982018053552e-15	-1.4219675601261672e-15
130	-3.407466674462929e-16	-1.2464687796456523e-16	4.937033829616423e-17	-2.0905634336848417e-16	-5.128506285376448e-16	-1.0498205730162214e-15	-1.7221629041305487e-15	-2.4410578207488474e-15	-2.998189566514334e-15	-3.021573337727938e-15	-2.6967936859823672e-15	-2.3915351884236073e-15	-2.235838320092022e-15	-2.0442625023062993e-15	-1.9167260864170023e-15	-2.0030534094724456e-15	-2.2904091971638666e-15	-2.305571415393906e-15	-1.844523982804525e-15	-1.0899361449935432e-15	-4.918760713655073e-16	-2.662411496362799e-16	-1.0946287417511187e-16	4.765910645766514e-16	9.413749006662676e-16	9.209950997867779e-16	3.489681731047146e-16	-3.3673699458465366e-16	-7.914522365293639e-16	-1.0754210301020236e-15	-1.2008640500804916e-15	-1.1703385311958554e-15	-1.0110131161157843e-15	-1.0085415074341658e-15	-1.2946708081397495e-15	-1.7387234443757583e-15	-1.8001598147760657e-15	-1.545409642204512e-15	-1.2876783140224029e-15	-1.5149145532928123e-15	-1.9567755107226836e-15	-2.130736816529522e-15	-1.6454120100829107e-15	-1.1562710388744495e-15	-7.507324024372201e-16	-5.861166383744806e-16	-3.946903118925729e-16	1.9405850297980141e-16	7.853790554343465e-16
131	-1.617065420842532e-15	-1.050603387704982e-15	-5.45740261724677e-16	-6.989107979925289e-16	-9.61218309226187e-16	-1.3221465267452193e-15	-1.447921028090588e-15	-1.6800009046267403e-15	-2.0476013011198253e-15	-2.275197655313101e-15	-2.21184317580399e-15	-1.9874204509300017e-15	-1.9650440922511993e-15	-2.0100067848939403e-15	-2.0415024317382705e-15	-2.082353169336792e-15	-2.177495770929109e-15	-2.276776931630794e-15	-2.200381769608253e-15	-1.7951236723923777e-15	-1.3403255298606927e-15	-1.1593908665639155e-15	-1.1216121180920394e-15	-1.111069390416917e-15	-7.843262685347208e-16	-5.45476853790476e-16	-5.571880687710088e-16	-9.434446264898626e-16	-1.3446810547761938e-15	-1.677811010269196e-15	-1.909191103869523e-15	-1.9562938253470816e-15	-1.7826410988383616e-15	-1.5687936907734124e-15	-1.4128562798402023e-15	-1.4567289647563168e-15	-1.4017994362196925e-15	-1.3040346981678746e-15	-1.320716358359066e-15	-1.5055255501269222e-15	-1.7215248484876889e-15	-1.7558690209474364e-15	-1.6180586807488413e-15	-1.291621163581684e-15	-1.098516829330582e-15	-6.686260369411038e-16	-2.6918304477724364e-16	3.283064517472429e-16	8.535306462151322e-16
132	-3.245052214195638e-17	2.308743800033634e-17	2.1235770364765793e-16	1.9963749546842534e-16	-7.579428308557414e-17	-6.564325476553676e-16	-1.1201491020629804e-15	-1.1748398142940247e-15	-1.0303766738101082e-15	-8.614878318492111e-16	-8.437730288040271e-16	-6.9075260389433e-16	-3.313325060532612e-16	1.3385988546023692e-16	3.4554758857868944e-16	1.5195100471286146e-16	-1.65663284289948e-16	-3.571673891315634e-16	-2.934200743118947e-16	-8.115541478664448e-17	1.6759156653530305e-16	4.848743175288022e-16	7.116233332274609e-16	6.817297062877926e-16	3.470432075347288e-16	-4.3183513855297365e-17	-1.9625891078511478e-16	-2.8389541493747387e-16	-4.8524328275086415e-16	-8.036863232785451e-16	-1.0283301175637312e-15	-9.441775688290235e-16	-8.478566025830697e-16	-9.150916698569495e-16	-1.1964123043430357e-15	-1.3293783348011457e-15	-1.1722797937903593e-15	-9.33860917469464e-16	-9.498784525714618e-16	-1.142764442433526e-15	-1.2860525250695913e-15	-1.2351311699167018e-15	-1.0085576670649986e-15	-7.321590263637215e-16	-5.145703974324036e-16	-2.771036188220137e-16	9.43583537999008e-17	5.465228124769162e-16	9.160752543585614e-16
133	9.375524418653434e-16	8.382647314880212e-16	7.819775889979939e-16	9.844840114426048e-16	1.2428980196995042e-15	1.4181131017233606e-15	1.2461564453679833e-15	9.21034658381842e-16	6.190652935422423e-16	5.585201216650676e-16	5.605423164265692e-16	6.684100536574768e-16	8.566772121718627e-16	1.1434680212297172e-15	1.4247400871726355e-15	1.5888197961818179e-15	1.5524616674131613e-15	1.3627315997802546e-15	1.2106219976189994e-15	1.1163130671550051e-15	1.0380797244320382e-15	1.0256654785327948e-15	1.153417061741663e-15	1.3136237249332262e-15	1.3811669688320485e-15	1.2335123073623696e-15	9.252480532957309e-16	7.927678235994465e-16	8.731449033370276e-16	9.067277205191035e-16	7.854695955794289e-16	5.256253096699088e-16	3.7484300079563445e-16	4.522418504773432e-16	5.476508809790569e-16	4.881561494145026e-16	3.064469864913339e-16	2.1863182297488537e-16	3.2194506159675267e-16	6.112862095672451e-16	9.502934703537458e-16	1.3157393883906489e-15	1.5713251842836452e-15	1.7078148192016199e-15	1.7140397349589786e-15	1.6891916684757804e-15	1.8583287905302145e-15	2.1851014196551712e-15	2.4099042396808525e-15
134	7.468456535397957e-17	-5.4531761778534445e-17	3.442979221813274e-17	2.328560430576619e-16	2.176618105026464e-16	8.513830963867415e-17	-2.945621948668198e-17	2.5045885769808836e-17	1.5695051071117903e-16	1.6032470049257848e-16	-1.5597149714700835e-17	-9.450467344235527e-17	1.5899946556882592e-16	5.4888521956425e-16	6.819243338313409e-16	4.779741693312466e-16	1.878531879670806e-16	6.106377054517784e-17	4.548186997243072e-17	-1.0252648875220005e-16	-3.2747334833225433e-16	-2.7788506936295815e-16	4.919672106594845e-17	5.945753414566506e-16	5.970309766143893e-16	1.852930299255677e-16	-2.54652038537026e-16	-1.886284642948586e-16	9.146337474332225e-17	1.168356508306798e-16	-2.3303428343971436e-16	-6.82194625698497e-16	-8.216890563395582e-16	-7.372030415757545e-16	-6.327786481320576e-16	-6.195584798368333e-16	-6.84156594038393e-16	-7.319885334825578e-16	-7.147242556223953e-16	-5.982867902371833e-16	-2.196096861342882e-16	3.57341458062345e-16	8.86610154469887e-16	9.94468288684757e-16	9.50460773245888e-16	9.194783634347947e-16	1.081126545453662e-15	1.3632721379519565e-15	1.6255840947592851e-15
135	3.7162951996148635e-16	6.48853209808287e-16	7.358360549409103e-16	5.448785259356669e-16	2.7478702736936076e-16	2.6799889590959224e-16	5.044455570860048e-16	6.051213010620993e-16	4.9968510396891e-16	4.846314099752437e-16	5.073610053525183e-16	5.769919437063025e-16	4.1286486870115273e-16	6.086933915506018e-17	-1.757695413640953e-16	-5.295211543798522e-17	1.5644452189159592e-16	2.2664741268915703e-16	-6.3614132552227846e-18	-2.4896533710519877e-16	-2.9704422111534975e-16	-2.1494646298098153e-16	-1.2847507737069632e-16	-2.7956004590392814e-16	-2.396647940915116e-16	-9.091429568484312e-17	1.355181254751859e-16	2.41913936653774e-16	3.394243218585212e-16	4.284497414320892e-16	5.765521255887958e-16	6.700962402645754e-16	6.515423972080202e-16	4.936043232943941e-16	4.067190234386618e-16	5.274512209274657e-16	5.699069112716379e-16	4.4294874663981696e-16	1.4633104989031393e-16	-5.63112135120062e-17	-5.335221273403879e-18	2.44246352372593e-16	2.0066852166605255e-16	6.99358898670977e-20	-2.519986105255931e-16	-1.0906576307417182e-16	1.5001806302279659e-16	1.9976068011152446e-16	-4.22973919950003e-17
136	-4.5840496606613496e-18	-1.8492461009710813e-16	-2.1093283784263862e-16	-6.555420242738092e-17	5.44237302219114e-17	1.7471255010470045e-16	1.6278284971569022e-16	1.1333825071346506e-16	-3.0408710469498384e-18	-2.2449599660731196e-16	-2.1371379146141757e-16	-3.3788833349644966e-16	-4.2102984330170887e-16	-5.171383028083692e-16	-6.004930399536424e-16	-7.527365218665173e-16	-9.86686442632748e-16	-1.0469384789939526e-15	-8.086605584710214e-16	-4.30656788728342e-16	-1.6059341689480486e-16	-1.416788695065124e-16	-7.908543616993296e-17	3.0646660688021146e-16	6.207850116091199e-16	7.312955088781717e-16	4.791566274118586e-16	3.710501863400173e-16	4.460166745932209e-16	6.068103455981986e-16	6.365662267843838e-16	5.743671593876103e-16	6.621815983490157e-16	9.108801233805988e-16	1.1202967818580462e-15	8.781494051290333e-16	6.45727934886174e-16	5.380722534587316e-16	5.441810207351616e-16	2.9815945954970453e-16	-2.435967702796925e-16	-7.435989652973081e-16	-6.534709963378811e-16	-4.821795690756957e-16	-4.0510412780479215e-16	-7.704761105610401e-16	-1.1052237144022674e-15	-1.0744146569572463e-15	-9.01920576597202e-16
137	-1.8560035588482457e-15	-1.7115083587959963e-15	-1.4634676767601914e-15	-1.4250876304100289e-15	-1.2517277652491329e-15	-1.2881002803470506e-15	-1.351606986687151e-15	-1.3790318790982254e-15	-1.2666752193873527e-15	-1.1435994844311975e-15	-1.0248098129599678e-15	-1.2324666469648795e-15	-1.5476119116541567e-15	-1.6766264372663945e-15	-1.5839421439305968e-15	-1.5662556158607058e-15	-1.7824651270051003e-15	-2.1168599616758504e-15	-2.1727390126920277e-15	-1.9456723328069445e-15	-1.71786004888297e-15	-1.8193777260365258e-15	-2.0102022446644282e-15	-1.808367246170756e-15	-1.255841595599214e-15	-7.992678789602065e-16	-8.154743451684105e-16	-1.3398141978470288e-15	-1.8579672718931642e-15	-1.967523636269976e-15	-1.7000832974517172e-15	-1.3542765527600786e-15	-1.170029361161046e-15	-1.263804427087705e-15	-1.4104893912288736e-15	-1.5319769183468286e-15	-1.4096755383119835e-15	-1.3178654803449398e-15	-1.3137344737934179e-15	-1.5138940480521964e-15	-1.6977442529486314e-15	-1.7275110547645366e-15	-1.4619143027279774e-15	-1.3137947164570956e-15	-1.2436212808893644e-15	-1.3743893545156411e-15	-1.5210203359726645e-15	-1.5278816417971707e-15	-1.4214162605850256e-15
138	-7.473094361277165e-17	-2.8167368200526675e-16	-4.722288949990801e-16	-4.169775641712718e-16	-1.1281616530155498e-16	2.6745549706110124e-16	5.055769696880194e-16	6.711410377080669e-16	7.55092855230565e-16	6.66395817885116e-16	5.187304654883911e-16	2.272023125957028e-16	2.2789817783056258e-17	3.091630606548514e-17	1.3438199811943563e-16	5.962409873164752e-17	-2.67595901174272e-16	-5.747338519857538e-16	-5.869090654867234e-16	-4.275200897993221e-16	-3.620970591749104e-16	-5.153874454562369e-16	-5.548961375935075e-16	-2.241834077523053e-16	2.3886878965674827e-16	4.372654291722811e-16	2.974593501131393e-16	1.3364723092987319e-16	2.315330933824289e-16	4.245174691294837e-16	5.481341978061641e-16	5.218193264695763e-16	5.903457948701735e-16	7.852551516598915e-16	9.167055096321073e-16	7.348667681480762e-16	5.213255451738333e-16	5.210430795294836e-16	7.482323285023695e-16	9.18383376581271e-16	8.015318886906781e-16	4.949606164966522e-16	3.668842912429515e-16	3.1260261489063623e-16	3.9905746537010867e-16	1.2082739833998046e-16	-2.4364898781081693e-16	-5.688284574479686e-16	-7.048056702010406e-16
139	-1.8569331573127644e-16	-5.666996196807183e-16	-8.409256115340398e-16	-7.853477092290623e-16	-2.8261117044297923e-16	7.407222987265344e-17	1.9547542806975098e-16	1.7752348584406903e-16	3.1975471670644434e-16	4.210003302912511e-16	4.638701602672127e-16	3.1268306531663173e-16	1.7175068303783664e-16	1.47475999243611e-16	1.9043789619013401e-16	1.5863349039648103e-17	-2.952117377822875e-16	-5.474331657753192e-16	-4.977710600026021e-16	-2.749130831874694e-16	-1.3442794512843742e-16	-6.743993675260351e-17	4.5702222439812676e-17	2.517317393957205e-16	6.591239094969256e-16	7.827069654230128e-16	7.274725591604833e-16	5.388725117091482e-16	5.587299165413107e-16	6.958744836265761e-16	7.876366479912479e-16	7.527322112049445e-16	6.487985582584371e-16	6.631596544615886e-16	7.536236611614639e-16	7.171249693234311e-16	6.867661767669694e-16	6.180427185806751e-16	5.361898574634504e-16	4.658127619750148e-16	3.070226369267495e-16	1.0869132397926206e-16	-6.641362624189547e-17	1.1141287092116238e-17	-2.4851387989446668e-17	-1.6286232039378166e-17	-2.550588287672493e-16	-5.584642615907891e-16	-8.349998297013705e-16
140	3.669029639090844e-16	6.65341390433504e-17	-4.804419361634312e-17	8.999263255590559e-17	3.7363364864405603e-16	4.660535040519096e-16	4.544395760279216e-16	5.295134329973837e-16	7.004361214555759e-16	7.42382038370552e-16	5.509718870552343e-16	3.7414406510553313e-16	3.534726707224088e-16	5.17037085733261e-16	5.965554904536336e-16	3.747087164957255e-16	-2.1855923007758552e-17	-2.7267228347403706e-16	-2.2895866629596946e-16	-5.079144750937623e-18	1.1193341983997932e-16	1.1895741922427438e-16	4.479338472112559e-17	1.7913616556784536e-16	4.288143036610048e-16	6.008660294368807e-16	5.736698657337459e-16	3.199654518145016e-16	1.3847429764667606e-16	1.1028796456449596e-16	1.8885584794735965e-16	2.785582674899756e-16	3.1758475862111833e-16	3.8787811968018593e-16	4.4175025415283767e-16	4.3755861293199986e-16	4.390052793803659e-16	5.578725815119414e-16	6.492573582710218e-16	6.88714297698473e-16	5.798800033191923e-16	4.3457876551216033e-16	4.712292517485337e-16	6.499545896065273e-16	7.755452832136051e-16	7.165320131311329e-16	6.380671543566755e-16	6.100382013311534e-16	6.78982663846941e-16
141	6.93154619726142e-16	2.876675706611262e-16	1.5505137773864124e-16	1.6600865136993073e-16	2.9249938088887796e-17	-5.115562576850968e-16	-1.0720230539045758e-15	-1.279628498274554e-15	-1.1160913760236069e-15	-1.105318439536613e-15	-1.3621042343504945e-15	-1.7430454835897455e-15	-1.7893205369968566e-15	-1.4742221894076884e-15	-1.2526897893680286e-15	-1.3892309310006909e-15	-1.7361467075072435e-15	-1.734893029219962e-15	-1.2789775644443565e-15	-6.306682583938327e-16	-1.5136921212536673e-16	4.35146235571453e-17	2.3506039511973947e-16	7.02008019433069e-16	1.0664517453652723e-15	9.888211565661807e-16	4.0449464766108475e-16	-1.675734370581106e-16	-3.6989864235017934e-16	-2.463283432540308e-16	-8.886747962329208e-17	-9.305950139678877e-17	-4.372457352124318e-17	7.849404797193731e-17	1.7609309857203527e-16	-2.2431509477790343e-17	-3.0366991502187637e-16	-4.64666021742136e-16	-4.1157413992730474e-16	-4.536405259686921e-16	-6.657896477836608e-16	-8.899346145942985e-16	-8.177666228398527e-16	-6.666770976701144e-16	-5.340368891809408e-16	-5.446782109540937e-16	-6.567543588070641e-16	-6.061148099635292e-16	-5.554034628828368e-16
142	-5.164647915341315e-16	-6.581832320031041e-16	-5.161971371460297e-16	-4.780843072325959e-16	-2.9223965237824736e-16	-5.002316086186036e-16	-7.936499472902661e-16	-9.491914341154476e-16	-9.928772320624754e-16	-1.151585592334999e-15	-1.4444140324212666e-15	-1.7492548811840933e-15	-1.8559031092195774e-15	-1.4908029063735967e-15	-1.148990366355176e-15	-1.2416938000490125e-15	-1.7281472941183132e-15	-2.0637386329780668e-15	-1.9417795498718553e-15	-1.5689964348683582e-15	-1.2692177284335587e-15	-1.1374661619792958e-15	-6.950072797197965e-16	1.72144814125479e-16	7.644623100180618e-16	7.320667962187103e-16	2.037167634100838e-16	-2.5426891619231695e-16	-4.2016282787426815e-16	-6.248561853175409e-16	-9.355050054606887e-16	-1.1138104388294306e-15	-7.887584562601635e-16	-3.211239270872197e-16	-1.357656800151963e-16	-5.27159451893795e-16	-8.828155336618899e-16	-9.731339151210203e-16	-9.177538491735996e-16	-1.0952796095885e-15	-1.4341936291811664e-15	-1.5967465280961885e-15	-1.3009126320242017e-15	-1.0838457777415098e-15	-9.471853252609423e-16	-9.7228868237166e-16	-8.488206247741139e-16	-3.042177374688534e-16	1.1992389708493869e-16
143	-1.0487328425018036e-15	-1.1588932047766825e-15	-1.0452790241508647e-15	-7.619027034808598e-16	-5.535175060180633e-16	-6.665383517721077e-16	-8.800678444079625e-16	-7.853439756632043e-16	-5.109251712863901e-16	-4.2965121748877556e-16	-5.889013700104746e-16	-8.799538697782986e-16	-8.98332760981406e-16	-6.845258449363877e-16	-6.201565210553119e-16	-9.499529103850354e-16	-1.3936133603573194e-15	-1.6492196954908354e-15	-1.5970623389577916e-15	-1.4331509441580971e-15	-1.313806815523243e-15	-1.268322031721672e-15	-1.330317545838849e-15	-9.971049306907393e-16	-7.695988968655417e-16	-5.738386446677924e-16	-6.013681567723813e-16	-7.2331546611837315e-16	-8.939494784314305e-16	-8.917567728063183e-16	-7.94616134049971e-16	-7.382292268767196e-16	-8.233272904463177e-16	-9.22404889680712e-16	-9.53631647401645e-16	-9.827422234706642e-16	-9.612255011926455e-16	-8.98393584058493e-16	-7.080602175405932e-16	-5.494588144610677e-16	-5.677438101510107e-16	-7.955875050038667e-16	-8.689965938873366e-16	-1.0502318270583262e-15	-9.478597908304769e-16	-9.824861871680406e-16	-8.421305176425604e-16	-6.683447775653012e-16	-5.245557647896057e-16
144	9.229129893997144e-16	7.696781549968137e-16	6.728574121293252e-16	7.144557593129374e-16	7.693205174968266e-16	7.714539924170505e-16	7.912916842634641e-16	8.906778979319367e-16	1.0700269846255925e-15	1.3360937024333025e-15	1.3290609174908555e-15	1.1754565825279466e-15	7.135304080712888e-16	3.128150695036478e-16	1.851452145623889e-16	3.667950760596416e-16	4.811271344157756e-16	3.3853556705491515e-16	4.575852088680161e-17	-8.847594150715102e-17	3.2140480829222192e-18	1.2594021911688796e-16	8.949276440457825e-17	-1.404407308503126e-16	-2.4491092807568264e-16	-1.06824801682672e-16	1.6100048359853828e-16	2.9505363809811386e-16	3.936340634663204e-16	4.4050075482086637e-16	5.679903156478891e-16	7.491509828722312e-16	8.428230347935065e-16	8.673244595787566e-16	8.395187785492397e-16	8.921367152589617e-16	8.659296268837062e-16	7.911731105673065e-16	5.790049461485729e-16	5.255811785554884e-16	5.748911998698428e-16	7.073281218352966e-16	6.563798135814854e-16	6.036547819355734e-16	6.485789577706768e-16	1.0079585120660575e-15	1.402034546759274e-15	1.546697608012406e-15	1.3926930132066953e-15
145	-1.1134052217267853e-15	-7.04448086639282e-16	-2.80981253199713e-16	-2.0177473747210714e-16	-3.190280638371664e-16	-2.7028425659649606e-16	5.17660887121141e-17	1.3534535791694545e-16	4.3071122595887076e-17	-1.548031343367382e-16	-1.4521575840248263e-16	1.1022422366023129e-16	3.0731273812672934e-16	2.934223164168662e-16	2.3683860285378047e-16	3.743673437366851e-16	5.238691847052919e-16	5.423494104480947e-16	1.6178671758336508e-16	-2.8948258801275914e-16	-5.48655222817915e-16	-3.811721190054293e-16	-4.4482578385153663e-17	2.468655313643364e-16	4.0822096747749407e-16	3.699102027566358e-16	3.030434044212392e-16	3.4248067231072586e-16	5.350781196742908e-16	7.89859855576605e-16	8.638438012407843e-16	7.198995584809057e-16	4.897345456369553e-16	2.0500478463635283e-16	5.640604415344915e-17	4.938742211849656e-17	-1.1320890929187658e-18	-7.476166437005898e-17	-1.8572554193911297e-16	-2.126388524547801e-16	-4.9028414370488554e-17	1.7309567583378592e-16	-6.099229966529827e-18	-3.5685023636426756e-16	-9.96845814020112e-16	-1.1401568476337172e-15	-1.1481854964199558e-15	-1.180847093350558e-15	-1.4519181520130664e-15
146	4.0032933820941044e-16	1.5953010927872335e-16	-5.148907000604982e-17	8.671592564383181e-17	4.162561612718765e-16	6.53280957384229e-16	7.004770018261971e-16	8.785801876256237e-16	1.1213883289564048e-15	1.1619979233921987e-15	8.87682667681296e-16	3.5299957973739633e-16	2.8020107561020313e-18	5.0563442077079193e-17	2.176089417055481e-16	1.0792141245535601e-16	-3.0518022219038193e-16	-6.472835175251212e-16	-6.3600456458319385e-16	-4.787744370899531e-16	-4.3954044577487254e-16	-6.536708398422751e-16	-7.684709644988941e-16	-4.65813144293953e-16	-1.888460932492919e-16	-1.0785145270267104e-16	-2.617138361283657e-16	-3.1050217976002237e-16	-1.0796761531116868e-16	5.709104883909621e-17	5.714144325706624e-17	-9.817529726641718e-17	-1.8493381849120698e-17	3.1247718176672274e-16	7.293959375829421e-16	8.005947174026112e-16	6.660137890137779e-16	5.878590783284315e-16	7.681363420054279e-16	9.943734410171095e-16	1.0178037470667882e-15	7.731181913579091e-16	6.736622564081115e-16	5.514151838166995e-16	6.639690591459214e-16	3.1198086445543653e-16	2.66521452969107e-18	-1.4351735168008447e-16	2.897009683201802e-17
147	1.0086479675647711e-15	8.21585626208339e-16	6.338312425678629e-16	7.067132449477787e-16	7.315888776404448e-16	7.349308576236871e-16	5.449728257443621e-16	6.163400106602362e-16	6.753879307575128e-16	8.284258464100454e-16	8.283377913351326e-16	6.639155720132495e-16	5.196863468830052e-16	4.1267642221068855e-16	3.914207282861822e-16	4.0612087631282337e-16	3.4731697519524815e-16	1.3916382957667128e-16	-2.0750892598925787e-17	-2.003046147753914e-16	-3.358002489732978e-16	-6.023792492907026e-16	-7.836364812909329e-16	-6.359061213112372e-16	-6.06241824811594e-16	-5.313824741996319e-16	-5.397453289169687e-16	-3.683773495092923e-16	8.15854565395667e-17	5.283074316941448e-16	7.620039796424036e-16	7.14611208297974e-16	5.913117748456401e-16	6.227951593910979e-16	7.428236953000038e-16	7.597820123075674e-16	5.421401259599313e-16	2.315233481682737e-16	1.3319226142078475e-16	2.578020383195712e-16	4.404231011525924e-16	6.05033632713253e-16	8.45250474238372e-16	6.620508483352222e-16	7.883227132844773e-16	5.121194259588634e-16	5.4805215823028375e-16	5.685937403952647e-16	6.310056954288109e-16
148	9.352552677446942e-16	9.19632377028075e-16	1.0247983554121367e-15	1.100016666617144e-15	1.0360239059453375e-15	1.0166014223523745e-15	1.0519524118595917e-15	1.1902019419639404e-15	9.951525719370305e-16	6.419958317223587e-16	2.537791089686558e-16	7.876093017513745e-17	2.3566183888076737e-17	-2.435622991007309e-17	-2.0350303339910875e-16	-3.847394674726027e-16	-5.184037315440286e-16	-4.355080325409642e-16	-3.0016632712874616e-16	-2.9516101202891964e-16	-4.1614989737297967e-16	-6.85768307682446e-16	-7.696501228198102e-16	-5.722857027414443e-16	-5.019403405276296e-16	-5.601739829025564e-16	-7.315651818073024e-16	-7.270415007059216e-16	-4.491303521177205e-16	-1.8123342639442373e-16	-1.9295468802817917e-17	-7.681545181611628e-18	1.0008230356403263e-16	2.918258824625173e-16	5.939373392475482e-16	8.381391179648679e-16	9.223976877816298e-16	9.42862256948767e-16	9.389989583240507e-16	8.923193571337885e-16	9.022009163770204e-16	9.156446224162235e-16	1.0996865007007023e-15	9.987396519046788e-16	1.0755001745954453e-15	8.556518633571931e-16	9.333418604420535e-16	1.0648270417590262e-15	1.086665817847691e-15
149	1.0397364591172158e-15	9.034171667278185e-16	8.751982755095684e-16	1.0131582040021584e-15	1.0365298693689445e-15	8.921190979143381e-16	6.69539812540972e-16	7.300683511844485e-16	9.253383188871802e-16	1.1023023529206815e-15	9.316201975636312e-16	7.240125432396051e-16	5.239317247252815e-16	4.739291290605067e-16	5.085457314118331e-16	6.277073563877859e-16	7.507368562796685e-16	7.925245198595159e-16	6.980839733370829e-16	4.53387823258896e-16	1.9681023349008088e-16	7.374879902332142e-17	2.460285766704783e-16	3.085011036245728e-16	2.1503383168272365e-16	3.8944996730143676e-17	-1.602631356963722e-17	1.4809646452093118e-16	4.9463775441677245e-16	6.320899870750528e-16	5.169746485346576e-16	3.843458255601664e-16	4.89126891211983e-16	8.457910754504571e-16	1.0918002800414016e-15	1.0808868087378506e-15	8.483212871972136e-16	7.453204761403349e-16	7.879772977939552e-16	9.674724319364532e-16	1.066716412056714e-15	1.1049528228189229e-15	1.056822728782569e-15	1.0935864488540546e-15	1.2081400714351878e-15	1.3076319100044722e-15	1.4862886166809797e-15	1.6051664254902156e-15	1.621738273108999e-15
150	1.3643353946950935e-15	1.2492728937507273e-15	1.170230341315548e-15	1.2112108745215052e-15	1.285494002522193e-15	1.301384601091592e-15	1.2346043934984393e-15	1.3490597902449805e-15	1.3482915163772133e-15	1.3148890366768206e-15	9.95759642110823e-16	7.265750127052633e-16	4.782289524702987e-16	3.880293651006842e-16	2.6275352190030556e-16	5.565237390214783e-17	-2.234910838704583e-16	-3.538957079028472e-16	-3.1765988710263345e-16	-2.6466997104359373e-16	-3.235526263885865e-16	-5.591825567158255e-16	-6.924795758071221e-16	-5.570638090346015e-16	-4.4232315910769303e-16	-3.859644181850198e-16	-4.0725784947299415e-16	-3.301339800616712e-16	2.0206934171609526e-18	2.817066975334815e-16	3.994344824696559e-16	4.011028314772124e-16	4.967711705989237e-16	7.483296530673508e-16	9.908299586673082e-16	1.1039722665559105e-15	1.0214056336745726e-15	9.756881612031985e-16	9.339256099756453e-16	9.659188665345006e-16	1.0098309785970607e-15	1.0468294669618274e-15	1.1411590219449584e-15	9.951519029915458e-16	1.0309937591333982e-15	9.057845132409136e-16	1.110867978320276e-15	1.2685962095351712e-15	1.2715109197582298e-15
151	-1.169293829176622e-16	5.531527013990703e-16	1.0111051468914004e-15	1.2357194091351363e-15	1.332701960439985e-15	1.6225141779608459e-15	1.8450122388610174e-15	1.525687990611774e-15	1.1801514483836753e-15	9.279290265469076e-16	1.2787792434300126e-15	1.974098898939213e-15	2.749763391977865e-15	3.0316808901068905e-15	2.9053474841389053e-15	2.6166149488817672e-15	2.405422322943245e-15	2.6460019992086767e-15	2.9071630116132836e-15	2.9549126982080173e-15	2.5656082649780182e-15	2.0980787848359767e-15	1.702638601974701e-15	1.2394475069096631e-15	1.0118826809523903e-15	8.520299770628551e-16	9.516596751053254e-16	1.3314808983728544e-15	1.7522662449327986e-15	2.2074788400939683e-15	2.4502199087750464e-15	2.591264915355518e-15	2.6420692833445325e-15	2.697505313295715e-15	2.5491434082462202e-15	2.2354830840369208e-15	1.6518288954378841e-15	1.1089003737915738e-15	8.051574463771023e-16	7.723958439231689e-16	8.221279250502558e-16	7.106995905896107e-16	1.9007998365074644e-16	-1.1955905173317722e-16	-7.387779471460583e-16	-9.052410181303867e-16	-1.4212746743148345e-15	-2.189493335673188e-15	-3.0644466070767025e-15
152	9.703483074367249e-16	7.608832658904048e-16	5.162597165806667e-16	3.6077011175771825e-16	5.027042896523734e-16	6.826746846486397e-16	7.282616113057442e-16	6.30525601202051e-16	5.28404126912099e-16	3.8132875779322256e-16	2.1048757248918936e-16	3.42111614923848e-17	-7.449371902613834e-17	5.192886167163585e-17	1.9219146059147598e-16	6.045000460340414e-17	-3.0503172020903166e-16	-4.026696819744175e-16	-4.481906416087779e-17	4.379771641616978e-16	5.922747734452078e-16	4.705546484814697e-16	6.255639769391245e-16	1.1449505745243333e-15	1.5423007912240042e-15	1.2859481249181382e-15	6.5044985102495285e-16	3.0586755429180345e-16	5.40536493830664e-16	8.840104725695094e-16	9.508775837340623e-16	8.268821368646608e-16	9.618796564996353e-16	1.3455659187661257e-15	1.5632706802066718e-15	1.32533084743047e-15	9.63145231932044e-16	8.241970345643228e-16	7.879022624550081e-16	6.692004436590519e-16	3.9271357179075086e-16	1.686272302754066e-16	1.7690321288596978e-16	2.5471710481210887e-16	2.6401276633091023e-16	1.0012773960164363e-16	-1.1478700053994298e-16	-3.223574728157893e-16	-5.541149487762048e-16
153	-5.340733800767271e-16	-5.711286203782926e-16	-6.525443903275333e-16	-4.687913490280727e-16	4.0967774433523344e-17	7.352244106157112e-16	1.2663635475854041e-15	1.6097455041296052e-15	1.4703536156738892e-15	1.0153182911294445e-15	6.174228454291385e-16	2.8496099665275463e-16	4.161613064105005e-17	-1.0220647267588708e-16	-1.6562346791151662e-16	-2.495692623400672e-16	-5.133378180058273e-16	-9.552093179593505e-16	-1.2611794503041998e-15	-1.3822080342584084e-15	-1.3026117682656646e-15	-1.2686338141193159e-15	-1.2672254581971571e-15	-8.621310641773262e-16	-6.233682221579366e-16	-4.928785584814403e-16	-6.485332847936133e-16	-7.37157747993929e-16	-5.503610264004531e-16	-2.5866755907641986e-16	-1.1306888363503916e-16	-1.9630347769165432e-16	-2.8744103588193323e-16	-1.1573336675182698e-16	2.0342350559331042e-16	3.604561772320129e-16	2.793644360960131e-16	3.213049948270273e-16	5.593444173860725e-16	9.458749075554368e-16	1.097853851118145e-15	9.143961579778637e-16	8.279943601102158e-16	3.7217021000160297e-16	3.7212738857322457e-16	-1.9209821509719447e-16	-5.508410921612464e-16	-8.841405828418658e-16	-9.365072034468917e-16
154	-1.190403253100905e-15	-1.0242504109330599e-15	-8.028569154647649e-16	-1.0279232947749677e-15	-1.074617504904348e-15	-1.3337346658240349e-15	-1.835224539512977e-15	-2.4841650812235797e-15	-3.097107530194228e-15	-3.2074765396847842e-15	-2.9524847056442092e-15	-2.7962243878036404e-15	-2.8161646993114632e-15	-2.5781517824680953e-15	-2.204326275633171e-15	-2.1479076399433494e-15	-2.6223359766253022e-15	-3.03146138848878e-15	-2.904535542706789e-15	-2.252445541284054e-15	-1.6031656588780252e-15	-1.4520709975749518e-15	-1.3490673588996141e-15	-6.739054740696515e-16	-3.8193988701785956e-17	1.0108320260627761e-16	-4.653512046922232e-16	-1.1980903707614453e-15	-1.6156442615503848e-15	-1.868540994820209e-15	-2.1245279804815016e-15	-2.3583778536013053e-15	-2.27065984408996e-15	-2.0669895898189988e-15	-1.9542573094728847e-15	-2.201106923324641e-15	-2.2896407881378395e-15	-2.1729547196164163e-15	-2.0461744054858435e-15	-2.3650768633922044e-15	-2.8480301839991945e-15	-3.0471526103000028e-15	-2.411662758222424e-15	-1.8531271362820657e-15	-1.2679811566417984e-15	-1.049276015987829e-15	-6.199195780361288e-16	2.560031945023612e-16	9.906550209350969e-16
155	-2.2446169953413606e-16	-3.148597109661271e-16	-5.64298315741217e-16	-6.955071883208715e-16	-4.494812520667855e-16	4.6396776874137615e-17	4.2086488746223487e-16	5.489865210743759e-16	2.8994430433939363e-16	1.2766599042175886e-17	-6.365494755862918e-17	2.5412771622439442e-17	-2.1381442756326803e-17	-2.4456522595372393e-16	-4.827304585343926e-16	-5.800394210265561e-16	-5.097465733814212e-16	-4.70009553652422e-16	-5.336613120433848e-16	-6.582583911772773e-16	-7.00394731737124e-16	-5.77739911224854e-16	-5.067443412661206e-16	-2.994334062068629e-16	-3.942017415632286e-16	-4.941859411396718e-16	-5.481311282962309e-16	-5.359278324064333e-16	-4.967258703818512e-16	-3.817496391462272e-16	-2.243080924929375e-16	-1.2722717452063196e-17	1.06109501148116e-16	1.545414046797558e-16	1.7824726526914382e-16	2.946871063329656e-16	4.2137095177339073e-16	5.365949118313996e-16	5.070743745890617e-16	5.141892383968691e-16	5.596692844851613e-16	4.701694316510003e-16	3.6476551227227334e-16	7.588554735067395e-17	1.106166852799641e-16	4.4227682119249275e-17	1.4529753903801532e-16	-5.617573449950617e-17	-3.1314016951283e-16
156	7.529292113712306e-16	5.174900290590917e-16	2.956211428814533e-16	4.082977074124951e-16	7.378824417757999e-16	1.1006236817706143e-15	1.2400487489854004e-15	1.3451213611169689e-15	1.2917751741572517e-15	1.0942899847314787e-15	8.179318967926848e-16	4.970254843307615e-16	2.993810408092422e-16	2.3848438376660896e-16	1.4518088827776813e-16	-8.713057211207116e-17	-3.585661090302146e-16	-3.9215783747473573e-16	-1.5710794514015734e-16	1.5786797024932722e-17	-8.292748840316506e-17	-4.2352774929069085e-16	-5.322353472314957e-16	-1.3885170346252626e-16	1.247807643986494e-16	9.932306433798294e-17	-2.1340250910345778e-16	-3.605253554476031e-16	-1.710012359822138e-16	-6.1414536218113146e-18	-2.617203814151761e-17	-1.5413103796716477e-16	-2.8776097962107886e-17	3.410697743608475e-16	6.945389645594746e-16	7.245357285846708e-16	5.863428928921784e-16	5.550866202851998e-16	7.454990386682145e-16	9.735905119551577e-16	1.0901077954885351e-15	1.0168206628872363e-15	1.0921911433863141e-15	9.74031647842357e-16	1.0784493296378804e-15	7.658477834544776e-16	5.737927435874328e-16	4.78562909502854e-16	5.687660361933851e-16
157	-1.0944827502559752e-15	-1.1361198843546359e-15	-1.003998184411045e-15	-8.430093735896881e-16	-8.725789122488229e-16	-1.172747274270415e-15	-1.4484450699717793e-15	-1.3879916987265915e-15	-1.161553998946227e-15	-1.0080671137738121e-15	-1.0148477866690478e-15	-1.0705527885103219e-15	-1.004357680093726e-15	-8.763181079962594e-16	-9.1486649371621e-16	-1.17665897782589e-15	-1.4143634370700339e-15	-1.5322627379249358e-15	-1.4881599522734464e-15	-1.3543521876427584e-15	-1.1117308517813231e-15	-8.089081496555407e-16	-7.268886827300266e-16	-5.008160864240838e-16	-4.704723628627029e-16	-3.778166905730601e-16	-3.1555898721363514e-16	-3.204723596420428e-16	-4.552246086868975e-16	-5.24993353570665e-16	-4.2074857854444375e-16	-2.5737983567668793e-16	-2.8039575971032017e-16	-4.46187055469834e-16	-6.626021067263251e-16	-7.901642979480905e-16	-8.158427509960787e-16	-7.374043350877408e-16	-6.458152241866859e-16	-5.618640931912225e-16	-5.915498968107402e-16	-7.686139964179921e-16	-9.156683213011952e-16	-1.2419088184166454e-15	-1.3078228943807875e-15	-1.3536106594259075e-15	-1.3227113345006874e-15	-1.3658803116180034e-15	-1.4648221872206934e-15
158	-5.67386962084182e-16	-9.003509342794505e-16	-9.627038612946785e-16	-6.548172974183861e-16	3.125776915817323e-17	2.941645334671374e-16	2.354868240415333e-16	2.876751898612978e-16	5.937669191041335e-16	7.363403844085359e-16	6.401636096356747e-16	3.891036013633596e-16	3.0221975066657297e-16	4.163455855224497e-16	3.8795631219332467e-16	-1.2129411710745038e-16	-7.429118929111276e-16	-1.0622203485280621e-15	-8.898011771011953e-16	-6.131308264873366e-16	-5.905482143188835e-16	-7.587019942777433e-16	-8.9279816854891e-16	-4.688715921956698e-16	7.133046480882803e-17	4.037832933081491e-16	3.610683383467572e-16	-6.007693171434602e-17	-4.799881202268631e-16	-6.229783946708492e-16	-4.625396913454101e-16	-1.786907112801308e-16	2.792513236588691e-17	8.339474394073404e-17	4.828620245025607e-17	-1.1299809992305715e-16	-2.016276021284069e-16	-2.1928533782826798e-16	-2.0329457081608687e-16	-1.4562044871075023e-16	-2.0333325940197862e-16	-3.7587405642991525e-16	-3.3033336952293747e-16	-1.6084639646289295e-16	1.7476574105447733e-16	2.6064573258082066e-16	2.024423331471291e-16	2.434710659001346e-18	-1.3060178437475581e-16
159	-1.6613728190788092e-15	-1.8942200480966737e-15	-2.1667127673870437e-15	-2.2556290136399996e-15	-1.7608316932222203e-15	-9.4302838401411e-16	-2.122585560539914e-16	2.784300090026303e-16	3.7726646258894003e-16	9.318682433729183e-17	-5.269149824308747e-17	-3.2070811256974367e-16	-3.754747186822847e-16	-3.9768848427223074e-16	-4.314871068229391e-16	-6.804968403545878e-16	-8.997029801176926e-16	-9.632054332936881e-16	-7.305841661696196e-16	-5.178238041644128e-16	-4.348610556371095e-16	-3.398978488655886e-16	-8.146077287107476e-17	6.49884405697579e-16	1.2276357243923735e-15	1.3759189027178144e-15	1.2227459133307892e-15	1.1051549868472469e-15	1.107588424255539e-15	1.3018824393701732e-15	1.396430443269875e-15	1.4880988994266489e-15	1.6314390884094721e-15	1.7707259381194456e-15	1.7076069920445333e-15	1.2942285246104526e-15	1.0159019403530973e-15	9.648314241591974e-16	9.934329174675558e-16	8.675634950176747e-16	4.771055093254976e-16	3.0518591578407696e-17	-1.0570862068935828e-16	-3.540207878280737e-16	-6.204686969582759e-16	-1.3416324309466605e-15	-2.0495498756739215e-15	-2.7790072718727075e-15	-3.1335223205199596e-15
160	1.9169870301994652e-15	1.7007170941976538e-15	1.5179102783427135e-15	1.5620343612438939e-15	1.7604475894639541e-15	1.8008424663145628e-15	1.605756988245373e-15	1.3170774132915345e-15	1.0628235704990367e-15	9.349159798383663e-16	6.055431181393519e-16	2.837508699087403e-16	-3.8017462289455934e-17	-6.870044481208386e-17	1.2976307522451058e-16	3.726922365089138e-16	4.620929996752013e-16	4.49235699906371e-16	5.228834772286897e-16	6.862052570994276e-16	7.557208927838366e-16	6.373921487960416e-16	4.606478525452072e-16	3.705174118077494e-16	4.698122811473512e-16	6.275273577087326e-16	7.663162476586446e-16	9.754248467483367e-16	1.397636557427837e-15	1.7597967008703502e-15	1.836324307062197e-15	1.5680851874687612e-15	1.206085233115293e-15	1.1752622588419448e-15	1.3085690193301041e-15	1.4699790734609979e-15	1.381065641494622e-15	1.1981373338684462e-15	9.816124013276611e-16	9.33712729688415e-16	9.05089343553309e-16	8.6272441527189505e-16	7.300612746636595e-16	4.989057625470206e-16	2.6858219298336704e-16	7.655666371830927e-17	6.562931550674364e-17	1.757412217842219e-16	2.1115866588894093e-16
161	1.751631987466628e-15	2.0398897190051357e-15	2.2517446222072077e-15	2.256383878415502e-15	1.9615779632584497e-15	1.5683207210016288e-15	1.2273817422895277e-15	8.699430309535836e-16	7.58208152059327e-16	7.366413292763136e-16	5.883356208337207e-16	4.76839764839768e-16	4.839018485538172e-16	6.286420772826954e-16	8.860526208318106e-16	1.1636385352100103e-15	1.2995216538278033e-15	1.6412340359725315e-15	1.9767362777285532e-15	2.3384742813442978e-15	2.4802632481452898e-15	2.2816484783502514e-15	1.7679433810850948e-15	1.0122022582987528e-15	6.674891167540215e-16	4.922836994011692e-16	3.377569473971754e-16	1.1381147963830422e-16	7.981125520176729e-17	4.867621643362252e-16	1.132492751824945e-15	1.4976459875013751e-15	1.3317067202990951e-15	1.055729944279858e-15	9.481131086319534e-16	1.2231356190998634e-15	1.4007768457105215e-15	1.3187979233829876e-15	9.464744874693843e-16	5.471059951537061e-16	2.4388172840292163e-16	1.8801721003775467e-16	3.209310915599634e-16	6.402015917673826e-16	5.044773933154058e-16	1.85435378621871e-16	-2.9102341403558675e-16	-4.445973473391457e-16	-4.321303348115061e-16
162	1.3715991178071463e-15	1.4660178109662715e-15	1.5094409752105607e-15	1.4308830568794535e-15	1.1878828031391223e-15	9.354315544970537e-16	8.693627445337825e-16	9.265705422209579e-16	9.2210930121249e-16	9.079645130455108e-16	7.078088222283463e-16	6.671095972038703e-16	6.189840290493136e-16	6.610089663691665e-16	7.991652509031997e-16	1.022048246063654e-15	1.087298141669305e-15	9.680812644730773e-16	7.279026596700788e-16	5.828879603679951e-16	5.657552558670704e-16	5.946261340950942e-16	6.83303599468375e-16	6.272865591387093e-16	6.475490442557389e-16	5.002757727794801e-16	3.322779579290128e-16	3.2044625985372176e-16	7.368314096994464e-16	1.1572223176824186e-15	1.2256960292150681e-15	8.945827956579744e-16	5.751704772908754e-16	6.607944731590681e-16	9.745168013666442e-16	1.2056084048430744e-15	1.1115438591513523e-15	9.67500569103461e-16	8.281271341802232e-16	7.838304901769176e-16	5.945451850118742e-16	3.8321459560201785e-16	2.2420859543148404e-16	3.2050002084847905e-16	4.602924684234663e-16	5.646073084394367e-16	4.675480041326559e-16	2.1887014570175182e-16	-6.115017957193703e-17
163	2.8916815062972125e-15	2.83692230320142e-15	2.5977766171491908e-15	2.3709337234148213e-15	2.2282204760361894e-15	2.0737391721787465e-15	1.7750421824422137e-15	1.4880126543457708e-15	1.4148649044128784e-15	1.4853209456218467e-15	1.4977280661561352e-15	1.4342475946949998e-15	1.2927260761985135e-15	1.3253653875436703e-15	1.673262171594457e-15	2.1987934194802745e-15	2.4879374101302828e-15	2.58440519490199e-15	2.5910963403096994e-15	2.6572300590222806e-15	2.6350076243169725e-15	2.2732427922816036e-15	1.6072457375113588e-15	9.99284564239771e-16	6.136392476820177e-16	6.27679467106039e-16	6.684023037188963e-16	6.511996485608022e-16	6.949303393207336e-16	9.007933495932219e-16	1.2022241416748356e-15	1.3174582702705324e-15	1.1261135052171874e-15	1.0640576655291212e-15	1.1070058996122241e-15	1.3783017452286352e-15	1.4473747169802403e-15	1.3808640007899474e-15	1.1768899009627827e-15	1.1400423421109557e-15	1.135567456202319e-15	1.0873041238078969e-15	1.0752756161889654e-15	1.0201535182112997e-15	1.0334304438262245e-15	7.501652442163373e-16	4.893201969030756e-16	3.3046402682683636e-16	2.947498812793641e-16
164	2.0301004884064263e-15	1.933063044551417e-15	1.8198972308158324e-15	1.771694406777688e-15	1.77577494715936e-15	1.7971901308948052e-15	1.7503281766062201e-15	1.3637226253301199e-15	9.398355429053048e-16	6.123865319470396e-16	3.7223026808930704e-16	2.39109227993463e-16	6.614661155055965e-17	-5.863249704563649e-17	1.5489922526577604e-16	7.474288676920209e-16	1.2608912406839249e-15	1.6322817896070379e-15	1.7418962454656708e-15	1.8364608600361264e-15	1.899266202299119e-15	1.8133430352565634e-15	1.5338462971610146e-15	9.947859315045266e-16	7.842642806199485e-16	6.52100851121971e-16	5.103808157772801e-16	3.248896779183731e-16	4.196243284009641e-16	8.193169030198806e-16	1.2139274903460286e-15	1.2271239773087e-15	8.293920930009917e-16	6.90898410870652e-16	7.508638203350684e-16	1.0558499013727566e-15	1.1269964885476359e-15	1.0394073603990541e-15	7.582571484986787e-16	4.724820982107555e-16	1.6153273154536533e-16	7.654402164592607e-17	2.318696377945919e-16	5.961463563921152e-16	4.825978837145057e-16	1.9294323048704952e-16	-1.1792741388027434e-16	-3.1492939788601284e-17	9.400663773997734e-17
165	2.3901796111198375e-15	2.929917490656488e-15	3.2302685076178588e-15	3.0403637735015493e-15	2.4814357633135695e-15	2.0358248986515617e-15	1.7731171544927297e-15	1.7796477407955682e-15	1.5886614808984272e-15	1.4907150623483723e-15	1.3710145636737406e-15	1.5291998984953704e-15	1.720689387884061e-15	1.808473844552667e-15	1.94092482826031e-15	2.1648284835476854e-15	2.2825613478174237e-15	2.256381942982812e-15	2.0675940838397235e-15	1.963402549267713e-15	2.0169951487143543e-15	1.7924363851087463e-15	1.1226233547206015e-15	3.2612558330978223e-16	-3.9332774175960423e-16	-6.526946272383171e-16	-7.553306656876422e-16	-9.038955587851386e-16	-8.873397885323752e-16	-5.241108442764156e-16	1.1988949371811627e-16	5.545895081131948e-16	4.759276242613007e-16	1.7772462521778005e-16	6.392451016525809e-18	2.473967384075625e-16	4.50070042851518e-16	5.042742799527205e-16	3.87413560588893e-16	3.459820490320689e-16	4.179174172902181e-16	3.8760201136897813e-16	4.118857447662667e-16	9.100675344083798e-17	1.944745368478834e-16	1.002158166008083e-17	1.4826123382462234e-16	1.2831766206345757e-16	1.0617058038393414e-17
166	1.2749119681909456e-15	1.136745453909185e-15	1.2882738493335711e-15	1.5968203581217852e-15	1.569801678489342e-15	1.2652908355461216e-15	9.089959942158053e-16	1.061324350561805e-15	1.2265830166107841e-15	1.3119213781772098e-15	9.55225070301557e-16	6.201460751142769e-16	5.78906002163929e-16	9.14135870003838e-16	1.302683131488175e-15	1.5324676295803631e-15	1.5533827810592017e-15	1.4043418338025694e-15	1.285108182361316e-15	1.09538037928894e-15	7.915379185878242e-16	3.927879133371297e-16	2.477077325339395e-16	3.425327483528414e-16	3.7408736482541804e-16	2.528303641736294e-16	3.812183048895066e-18	6.393021189550849e-18	3.6269369236369894e-16	6.438029900800149e-16	6.465185156788125e-16	4.618922934058693e-16	4.608730211999664e-16	8.325757110562569e-16	1.1870470227044301e-15	1.1871559155524561e-15	7.875076757747385e-16	4.280169811507021e-16	4.089591434224861e-16	7.215548628353921e-16	1.0422464276437058e-15	1.2762660179606562e-15	1.522521614620193e-15	1.6635347980842276e-15	2.030112564924817e-15	2.0523077703567383e-15	2.198138948995194e-15	2.3206720185642782e-15	2.39578907984846e-15
167	6.456638119885476e-16	7.321196503257005e-16	8.723194905336881e-16	7.618151091243876e-16	4.144355222749251e-16	2.1922489022420465e-16	1.0359372838574137e-16	2.1788120700334593e-16	-1.2434963859649672e-16	-4.121116666912581e-16	-6.444543950995724e-16	-4.439451633919219e-16	-1.7242250229594522e-16	-6.546582361467708e-19	6.517292345306517e-17	2.619170084909821e-16	6.225022404782617e-16	7.281774783731908e-16	4.896053930478029e-16	-7.149475926958985e-18	-2.3678604990237804e-16	-2.242887792863169e-16	-6.165941399264134e-17	-4.365886849916141e-17	-4.649574143812058e-16	-7.9944644729728045e-16	-9.554009250564634e-16	-9.245970762737518e-16	-8.698417632838668e-16	-1.0107789514758594e-15	-1.1268300621393348e-15	-1.1463287126851505e-15	-9.055330889551322e-16	-5.918718133487072e-16	-2.704102108008083e-16	-9.116941746909537e-17	-1.8746681205522622e-16	-2.820870227564031e-16	-1.5831825383814384e-16	1.5283090984317242e-16	5.472682811105663e-16	8.247634131293594e-16	1.2470844581039649e-15	1.45825236921027e-15	2.168714407617101e-15	2.3924977171065885e-15	2.945837509087175e-15	3.393749240470406e-15	3.6549065035739185e-15
168	5.160415253013793e-16	3.5439471863942144e-16	1.3956422828838458e-16	-1.8593975585653328e-16	-5.279104795702317e-16	-7.486698242563566e-16	-8.327771657194233e-16	-8.571144162205524e-16	-8.358694685868564e-16	-8.47812880923221e-16	-7.787846186697646e-16	-9.044231129071659e-16	-1.0787168033930155e-15	-1.2266367082515418e-15	-1.2154116540495868e-15	-1.059815546218409e-15	-9.34540998392871e-16	-8.4365062995842e-16	-7.566055494514541e-16	-6.181244179497416e-16	-4.2975044992636703e-16	-3.4138982776101183e-16	-3.1996490982407374e-16	-6.034823213269001e-17	1.636366468172742e-16	2.1476819293873213e-16	-8.178035443976264e-17	-4.374577716801537e-16	-6.465618165957357e-16	-5.495011360901467e-16	-3.4766435583519117e-16	-2.7331391107410934e-16	-2.5545416549057335e-16	-2.625114987611975e-16	-1.6986709011823355e-16	-1.4748433652490769e-16	-2.2639709938660993e-16	-3.7834129134728343e-16	-4.101028001216067e-16	-4.745359504897385e-16	-5.69147912011244e-16	-6.753402764312012e-16	-5.854429650524486e-16	-5.198151311632237e-16	-3.9127293322256135e-16	-4.637272122531697e-16	-6.400897531244281e-16	-7.645455884321048e-16	-8.069457106523697e-16
169	1.8021221162077127e-15	1.4507742801308495e-15	1.172760888119384e-15	1.1305892478529954e-15	1.2528313781083098e-15	1.29371251505366e-15	1.1767676240951665e-15	9.899842992294048e-16	9.492690725350918e-16	9.134818154796792e-16	6.694234842816709e-16	3.12735295726265e-16	-4.4247598583552074e-17	-1.0326404699264453e-16	1.2063874581779164e-16	4.1070188434434714e-16	5.217466880264889e-16	5.049770614144651e-16	4.532965870132703e-16	4.358824291098745e-16	4.012832585869605e-16	3.972169018205094e-16	5.085628003933008e-16	7.511125467022296e-16	8.973484968954035e-16	8.128352985528657e-16	5.653883493970529e-16	4.7594101505931e-16	7.147722750403859e-16	1.0144383594437334e-15	1.081928899554055e-15	8.431598046724788e-16	5.431142840879959e-16	4.899041213608366e-16	6.010251196490896e-16	8.189689496890495e-16	9.512491036295372e-16	1.0167806973206789e-15	8.962582769284275e-16	7.131330829382584e-16	5.915724937863071e-16	6.464990847864452e-16	7.92574684706581e-16	8.471415878565344e-16	6.626225958840241e-16	4.35661816724197e-16	3.052833572370538e-16	3.6990325703395746e-16	3.906259110874291e-16
170	1.6657296320815363e-15	1.3290024804226875e-15	1.2471745213231565e-15	1.4531718136980665e-15	1.6681508303283905e-15	1.5718951530448095e-15	1.2531453378781362e-15	1.0451277120436038e-15	9.409349312093886e-16	7.559888756408612e-16	2.118964561486038e-16	-3.307338504506924e-16	-6.255965708687371e-16	-4.657314645683378e-16	-9.785681577831887e-17	2.34917542539697e-16	3.61422188340751e-16	5.160826000378384e-16	6.533456680035595e-16	7.140772419013722e-16	6.646231361914167e-16	5.603043009398548e-16	5.610283570526821e-16	6.642358084544268e-16	6.648558293500093e-16	5.783390866186018e-16	4.616144430272443e-16	4.366895408380455e-16	5.765860570541845e-16	7.045893131695164e-16	7.819653781866362e-16	7.613617342902519e-16	6.515339246505192e-16	5.804509443816971e-16	4.665447507436739e-16	5.169051014416258e-16	6.083879792234914e-16	7.409420163745133e-16	6.532002982766737e-16	3.667372061762361e-16	8.682234258359658e-17	3.5873954862011644e-17	3.2052889496635745e-16	4.733218663018298e-16	4.2899822665176005e-16	2.5093197422573523e-17	-1.6892337640560077e-16	-4.74731743234074e-17	6.245069669613159e-17
171	1.0195212361710104e-15	6.501948395073768e-16	3.2648302303834608e-16	2.3958863132194807e-16	3.210994854313767e-16	3.8870626506472115e-16	3.023543417193291e-16	1.3362335398200883e-16	9.512574832875e-17	9.830827998741422e-17	4.191978408748003e-17	-1.61163049341683e-16	-3.7015625119238393e-16	-3.892640826880629e-16	-2.568839285095055e-16	-1.6289146104798643e-16	-2.4535322445534967e-16	-2.6916014042810435e-16	-1.404357623392017e-16	9.143368237063782e-17	2.344198979740518e-16	2.1677511139567558e-16	2.8257953858744706e-16	4.970029874624133e-16	8.508351394289582e-16	9.967504158059788e-16	8.076516595419051e-16	5.358979713189303e-16	4.2507663703679864e-16	4.1021773831094098e-16	3.326160127749358e-16	9.79921113108766e-17	-3.3490643738917876e-17	7.96740819402717e-17	2.9847052332732734e-16	3.168556372663306e-16	1.3589835399173642e-16	4.904866210725655e-18	1.0177134533281961e-16	2.6433194559302573e-16	2.4588144222474064e-16	3.3801052231131493e-17	-1.4923047372553464e-16	-1.1088933180401308e-16	-3.8750641362244093e-17	-5.4266026396076504e-17	-2.724834161633005e-16	-4.1298442879235936e-16	-4.968799918111045e-16
172	1.735536532718795e-16	-3.1364014352538016e-17	1.780432894782074e-16	4.569800753415787e-16	4.889016015830198e-16	-7.80759807821829e-17	-8.659336740630007e-16	-1.4541047845841086e-15	-1.497139139697707e-15	-1.2415716593827736e-15	-1.1299176367674668e-15	-1.24925480381721e-15	-1.2605306894761836e-15	-9.589189139433861e-16	-5.706562053573436e-16	-4.1730802918737765e-16	-5.874159129342144e-16	-6.122156436857334e-16	-2.285859226616519e-16	4.4265463435427333e-16	9.311058493276833e-16	1.0111146864165306e-15	9.148077072326929e-16	9.6410315580504e-16	1.2002242033045183e-15	1.1499970739033647e-15	7.71180059539119e-16	3.6304444945408643e-16	3.153118899496181e-16	4.712631954036245e-16	5.151502419807591e-16	3.084180964821737e-16	1.5578332680635133e-17	-1.8301448744990686e-16	-4.499966527249062e-16	-8.142268475726408e-16	-1.0084130785258645e-15	-8.538243445312347e-16	-5.127074944826357e-16	-4.49246788234551e-16	-8.233017931399503e-16	-1.1973546438250678e-15	-1.1372949889559417e-15	-5.935692442609355e-16	-1.2872569210791893e-16	2.626612733482963e-16	2.596275040729819e-16	4.275429919517144e-16	6.290140344063041e-16
173	-2.6088480514531506e-15	-2.0676871455934088e-15	-1.469711664495446e-15	-1.5166923724847353e-15	-1.7585291339206041e-15	-2.2109537968819317e-15	-2.555216964139941e-15	-3.0025960162810413e-15	-3.423743899810821e-15	-3.4862301570647478e-15	-3.100629645225201e-15	-2.5509867851729856e-15	-2.0986962163422108e-15	-1.6826949006124922e-15	-1.3975254640414994e-15	-1.4402804265040039e-15	-1.8251195939750133e-15	-2.183664404467604e-15	-2.0544127903792233e-15	-1.2801683460723877e-15	-3.802919052832195e-16	8.745658312332162e-17	2.461339141614902e-16	4.900076922076969e-16	1.0207898793126966e-15	1.214325460102557e-15	6.449421952221024e-16	-5.549488166628689e-16	-1.6091718331777415e-15	-1.9433551159412733e-15	-1.8165338391731697e-15	-1.7373816131299957e-15	-1.9231449258474826e-15	-2.2255329912136072e-15	-2.300600889699788e-15	-2.2318906861453704e-15	-1.9624184748831684e-15	-1.8283870449948774e-15	-1.8493657713100005e-15	-2.0870235532740878e-15	-2.2776079241299045e-15	-2.3470050310608637e-15	-2.1960062091889246e-15	-1.8750507256999565e-15	-1.7275586386346727e-15	-1.349382877727409e-15	-9.000563287751553e-16	8.169880998369631e-17	1.0873995977571229e-15
174	5.173045113319767e-16	2.5875693949212676e-16	1.9241681683738478e-16	1.7921035131931915e-16	2.0434289163757634e-16	-1.8475733198441445e-16	-8.778798674838436e-16	-1.4685493599905434e-15	-1.8399696908915787e-15	-1.7671098169606316e-15	-1.6114227804469173e-15	-1.3508214350926599e-15	-1.1061722957205428e-15	-8.305192835740179e-16	-7.329949870686564e-16	-8.012607398603512e-16	-8.432454081577527e-16	-5.809583415520921e-16	-3.7532436462274244e-17	4.903909272975264e-16	7.836803491923913e-16	8.819294835681257e-16	9.006713793353141e-16	1.0445517863475636e-15	8.960870749600277e-16	5.340515972944611e-16	9.345987303066978e-17	-2.8624715063085767e-16	-4.702445831620164e-16	-4.607638879699749e-16	-3.734677737293778e-16	-2.843428284892308e-16	-4.989645389226248e-16	-9.123271210556837e-16	-1.4506245100288933e-15	-1.6023970690708255e-15	-1.4177598336170783e-15	-1.0546616732795202e-15	-9.314704769323478e-16	-1.0604742349361031e-15	-1.2356501895628167e-15	-1.127986882946165e-15	-5.468004922398643e-16	9.433331053731668e-17	6.470846616931478e-16	8.340188504273773e-16	9.6359460240604e-16	1.239958925122284e-15	1.5839633453015216e-15
175	1.6227049967800666e-16	-1.1161324011113829e-16	-2.1158560332089576e-16	-3.34964505816842e-16	-5.150860728834558e-16	-7.275871405318697e-16	-9.270391664544478e-16	-9.767130896218565e-16	-9.47450035749609e-16	-9.747878885658515e-16	-1.0703080101612234e-15	-1.2852344709188933e-15	-1.332637258260077e-15	-1.1927340520651341e-15	-1.1054789917181816e-15	-1.1955961167824644e-15	-1.3746020388944863e-15	-1.2724107142764747e-15	-9.324618277520486e-16	-6.03302118219109e-16	-4.559130787495332e-16	-4.975827918436389e-16	-4.801790177707024e-16	-1.363248503497326e-16	5.764069890090518e-17	1.521090352999898e-17	-3.425455262300312e-16	-5.563369037158324e-16	-5.608806833442565e-16	-3.527673819511665e-16	-1.6865372597873833e-16	-1.6320754961480848e-16	-2.316219075418048e-16	-3.62189266491016e-16	-4.344140238925294e-16	-5.181718501155493e-16	-6.033055228679643e-16	-6.572419981562108e-16	-6.394448522944639e-16	-6.957572941902578e-16	-8.010202617461171e-16	-7.987385460935848e-16	-5.298544144181073e-16	-3.2287455749473556e-16	-1.1871231535097108e-16	-1.556775443296862e-16	-2.543783383300501e-16	-2.3846079107945556e-16	-1.6970891819410838e-16
176	2.050690212277046e-15	1.7482478068358877e-15	1.4604167398775202e-15	1.4906202673546474e-15	1.7612673307705451e-15	1.9092223741420596e-15	1.7262248530887931e-15	1.3851756387939442e-15	1.0573510838793049e-15	8.40765512219738e-16	4.343818400762842e-16	1.0480946505702579e-16	-9.463302951260381e-17	8.769793680037566e-17	5.19396244103517e-16	9.001602386883663e-16	9.984483176559552e-16	1.0853787335212135e-15	1.3068711314879116e-15	1.6027563306713148e-15	1.6921335928102774e-15	1.4698253408249173e-15	1.1164129129490326e-15	9.470985183320702e-16	1.0121952901463986e-15	1.167074677201333e-15	1.1239816663749884e-15	8.865021297291458e-16	7.546750708458356e-16	8.086350227041445e-16	9.643127510091223e-16	9.631812308303104e-16	7.646224722456436e-16	7.276999379076516e-16	7.99801344748092e-16	1.0291115151503875e-15	1.0593951290138534e-15	9.667519337179778e-16	7.641403676337717e-16	7.017292690791544e-16	7.179673608570473e-16	7.391904788723246e-16	8.081477716069303e-16	8.398581959594133e-16	8.824024122450788e-16	7.617653904609916e-16	6.463734204947173e-16	5.492502843999496e-16	4.884234209656113e-16
177	1.374849127215684e-15	1.4255223919912396e-15	1.3271084833377739e-15	1.097501695407553e-15	9.00358762019452e-16	7.876446800748684e-16	6.611607201422027e-16	4.2720753671312026e-16	1.3644655852320688e-16	5.117714368109043e-17	1.664611058593449e-17	3.4086963727218567e-17	-5.1737019989585585e-17	-1.2418500916342777e-16	-5.666296873206463e-18	3.4690477528104053e-16	6.686148903571271e-16	8.751470540340378e-16	8.293154354506093e-16	7.212783423187727e-16	6.856148125081728e-16	6.337378920603518e-16	5.20908178059942e-16	2.945561947129436e-16	7.166162665868966e-17	-7.067970467750819e-17	-7.553627769004512e-17	3.5322315928124027e-17	2.2079839552347276e-16	2.629349742622868e-16	2.1930964318371112e-16	2.016627411764461e-16	3.383901257421585e-16	5.618877422594412e-16	6.87793311290894e-16	7.152974127536538e-16	6.803282730153976e-16	6.394896620280782e-16	5.22544005929957e-16	3.0316186253474527e-16	1.335049887009044e-16	1.838687584613254e-16	4.357013028897006e-16	4.81400677906252e-16	3.0119775908581193e-16	-1.1668715908109845e-16	-3.849467606873966e-16	-4.486888774282452e-16	-5.006921828675512e-16
178	-1.4844696424927835e-17	1.9131276160369367e-16	2.5013599992866034e-16	1.4376235431386729e-16	-1.0762132571059318e-16	-2.8357764541587874e-16	-3.1453705729610235e-16	-4.2118596704027956e-16	-4.452026092504576e-16	-5.023264602606848e-16	-4.071370949458595e-16	-3.7463331434238063e-16	-2.1560161243640073e-16	-7.413584384037452e-17	1.2171795447590395e-16	3.5183484197998477e-16	5.125729449725962e-16	5.900251843290084e-16	5.787256239520981e-16	5.114355444812531e-16	4.2948399063274977e-16	3.5327974338436764e-16	2.6464043757205255e-16	6.768622816209329e-17	-1.4702265828973078e-16	-4.277542298519678e-16	-6.481412098198998e-16	-6.897590560712163e-16	-5.623466593167746e-16	-3.030551006459905e-16	-1.036449081850951e-16	-4.157168883826797e-17	-1.0500263130781154e-16	-1.4103568320968055e-16	-7.015673021944804e-17	9.83096303294705e-17	1.9383708831838875e-16	4.2187511574281415e-17	-2.2679829587145826e-16	-4.698879885448159e-16	-4.9442549593892715e-16	-3.1599701928042297e-16	-2.0708897186893782e-16	-2.905882561391683e-16	-6.85995993426953e-16	-9.2089873569088e-16	-1.0091050830025478e-15	-9.538109358990729e-16	-9.175689285954334e-16
179	8.197036071373194e-16	6.678289755167733e-16	4.493680845908739e-16	4.0642287867986295e-16	5.667644142218981e-16	8.887860468735317e-16	1.1491975822292062e-15	1.1487093425535286e-15	9.534555623529602e-16	6.643899132629756e-16	4.0163223448358786e-16	1.7661109439299429e-16	-2.87958900038476e-17	-1.7383038759726814e-16	-2.4553149337458765e-16	-2.0160885549216358e-16	-1.990682110717754e-16	-1.9952083209830923e-16	-2.1935824450903326e-16	-1.7458208422497827e-16	-7.84647208379671e-17	-7.618084216259242e-17	-8.491686591770772e-17	-1.3430509801828645e-16	-5.106616707088587e-17	6.085190505138999e-17	1.0701399061919416e-16	2.025520683710625e-16	4.923542091607082e-16	7.985449791755988e-16	9.55247717938507e-16	8.535288784225523e-16	7.844494613295022e-16	9.314892992618011e-16	1.2607736662464632e-15	1.4075374191179565e-15	1.2418064210669612e-15	9.798825921183836e-16	8.903602457696554e-16	9.676749704991686e-16	1.0008158808833208e-15	8.797863999866253e-16	6.203588376453853e-16	3.5557429620537995e-16	1.3379037883454706e-16	-3.813041794910653e-17	-1.720608306934758e-16	-1.8750707795985465e-16	-1.4775170764249194e-16
180	1.3937813542392978e-15	1.4043825433905736e-15	1.3886875950170267e-15	1.3185308179536986e-15	1.1961683447198968e-15	1.0784790893020035e-15	1.0478411412995764e-15	1.163392305312867e-15	1.2505689839542064e-15	1.3002896554510854e-15	1.1922505222952126e-15	1.1407550234658698e-15	1.0137533608232932e-15	8.830633272770918e-16	7.718314551368145e-16	7.557832876025216e-16	7.292413876900209e-16	6.502886451468762e-16	5.06643104724727e-16	3.9619862698960163e-16	3.5351420494650195e-16	3.465646287689246e-16	3.7370635069647566e-16	4.674822329389492e-16	5.51279128206639e-16	5.98262969909585e-16	5.849597043072256e-16	6.033628287728068e-16	8.553042140756825e-16	1.1293383204330549e-15	1.1955298096452228e-15	1.008452191997282e-15	8.052021289796028e-16	8.479307998834927e-16	1.0626201041745534e-15	1.2241452204892597e-15	1.1034055715656035e-15	9.800512625934175e-16	9.18853877308492e-16	1.0105548740383529e-15	1.043843194570471e-15	1.0072067701418274e-15	9.661362631081826e-16	9.775530725922657e-16	1.113626736738886e-15	1.1736798514304188e-15	1.2836259149766397e-15	1.3063881325891305e-15	1.256460524698167e-15
181	2.458074241641278e-16	3.501455849807008e-16	3.4809010319691595e-16	3.658567087774636e-16	3.4539247922593573e-16	4.048684621823503e-16	5.146491891342031e-16	6.541145322131623e-16	6.2418041815782405e-16	4.403781354046179e-16	2.3144413814558647e-16	-2.155214610469917e-17	-1.236804807516931e-16	-1.4814887831757308e-16	-2.1623958292695155e-16	-3.2434347823513344e-16	-4.2925025404848813e-16	-4.773850448643246e-16	-4.2044922604425526e-16	-3.9325359636034855e-16	-4.00821891822683e-16	-5.214990798199203e-16	-6.212711221085576e-16	-4.653044326429212e-16	-3.1506652881747447e-16	-1.3541368602111104e-16	-5.676424854431403e-17	8.499354143862651e-17	3.223822977158784e-16	6.175932659660616e-16	8.089413954035139e-16	7.828070636385354e-16	6.87136808627986e-16	6.3943404864198875e-16	8.251836377834656e-16	1.0180212349196996e-15	9.742255163169288e-16	6.674768770047141e-16	4.21527546834296e-16	3.6101812444822793e-16	4.877208455290263e-16	5.839455506279832e-16	5.99237482438166e-16	2.532339671202667e-16	1.3648864535939805e-16	4.17454384076984e-18	3.4755848551579004e-17	-2.4491771828456245e-19	-3.503378550004387e-17
182	-3.5787885177908947e-16	-2.610106404210063e-16	-1.5689850678845056e-16	-1.7854376129510998e-17	1.215228491044291e-16	1.5982691814981104e-16	1.869626372634167e-16	2.3164085844180644e-16	2.7590769333250646e-16	2.5442716198890076e-16	3.2635807968235295e-17	-2.3261711205857015e-16	-4.3636858551129175e-16	-4.459688964317488e-16	-4.436430480316187e-16	-4.727531116543059e-16	-6.216788682196174e-16	-7.234440914177894e-16	-7.157821268982498e-16	-6.811818246354409e-16	-6.808698287699178e-16	-7.881141033849725e-16	-8.800153378177029e-16	-8.275105957652653e-16	-7.078110552154747e-16	-6.37775993758689e-16	-5.95617520013711e-16	-4.391900731567766e-16	-9.440078473818685e-17	2.2469518520667664e-16	3.146593299133876e-16	2.0209455089334843e-16	1.429904416447139e-16	3.1577158646961756e-16	5.819743180556483e-16	7.697291078296093e-16	6.148837894875478e-16	4.055524678607306e-16	2.4810994206908834e-16	2.930005481805257e-16	3.0315000322017933e-16	3.214844128884456e-16	2.461621021331419e-16	4.3999016151645924e-17	-1.4393414807921737e-16	-3.159436474030324e-16	-4.3369534029065953e-16	-5.732844007176769e-16	-5.918233066941702e-16
183	2.118739903766777e-15	2.47350133444787e-15	2.5995019450298203e-15	2.3643474535817755e-15	1.974183521525747e-15	1.7530406261578509e-15	1.6476687428083652e-15	1.4654992891804619e-15	8.918492356839438e-16	2.0849261587021468e-16	-2.8428651909924723e-16	-2.8464233906832776e-16	-6.50785566116737e-17	2.4415260085876465e-17	4.378650764863045e-17	2.9829377819020943e-16	8.356439309818611e-16	1.5432538181742776e-15	1.8702401023457325e-15	1.7729488578496186e-15	1.5137801654572306e-15	1.1939949979360511e-15	8.89468882356323e-16	5.34567305550536e-16	1.1849927069667187e-16	-1.6540270630174234e-16	-3.7364655905295414e-16	-4.680365436712931e-16	-3.772946558793878e-16	-1.3930637885211795e-16	8.229826786448056e-17	-1.037696814763922e-18	-3.2035754287184546e-16	-4.186235865836304e-16	-1.0732877261679495e-16	4.768332869828103e-16	7.621707340919066e-16	5.809175071923891e-16	1.1252590000987464e-16	-3.1613647752412197e-16	-4.768151546352282e-16	-3.8556992764391425e-16	5.419206385422625e-17	3.781692708611188e-16	6.964711839751422e-16	4.76805968925336e-16	2.5674358707029277e-16	9.758584065173446e-17	-4.256551499672321e-17
184	1.4416262916039274e-16	1.3031272962594234e-19	-2.929793349378302e-16	-4.706025928612037e-16	-4.0622714061825555e-16	-2.575782477835272e-16	-1.3163153940451087e-16	-2.455945611853621e-16	-3.3897444433478456e-16	-4.3597382331020804e-16	-6.119065505218749e-16	-1.0417383047177077e-15	-1.449228727890931e-15	-1.7450927780776336e-15	-1.6978387783603735e-15	-1.4489922912533533e-15	-1.0865832155818476e-15	-4.1286821556870385e-16	3.538388149267279e-16	8.580101078824365e-16	7.92681925898482e-16	4.0069789205751497e-16	1.1900282721066465e-16	6.213554468687873e-17	2.5495844699653915e-16	2.235089805047194e-16	-3.06050606943488e-17	-3.7143996539013603e-16	-5.481982713643799e-16	-4.475185752555507e-16	-3.2389812062314454e-16	-3.436673905553928e-16	-8.101122094777297e-16	-1.304139092608716e-15	-1.6855559488555418e-15	-1.4710382422865994e-15	-8.249950864130301e-16	-2.5785588285349026e-16	-1.991475888775519e-16	-5.905225435365997e-16	-9.72721184120732e-16	-1.0360813493116988e-15	-8.272991638229361e-16	-5.338438823360628e-16	-5.650550236598149e-16	-6.690477897718519e-16	-8.804604054985293e-16	-9.361650145098416e-16	-8.957900738976697e-16
185	-1.6993336616240954e-16	-2.4496288375684043e-17	-1.5714450917302748e-17	-3.1227494992375614e-16	-6.389837576806568e-16	-8.830455815276089e-16	-1.00716146030795e-15	-1.1594374767513337e-15	-1.3303761973377682e-15	-1.3948591360968479e-15	-1.348832940851719e-15	-1.3776378838236976e-15	-1.575027190286092e-15	-1.8594239528291355e-15	-2.0167748551673148e-15	-1.865427941214738e-15	-1.4627537819185802e-15	-8.716905789930596e-16	-3.578715845788551e-16	1.6240328084048615e-17	2.731898099198572e-16	3.7045294547417936e-16	1.6475797993607745e-16	-1.118973621147847e-16	-5.218373023424841e-16	-7.479445711236017e-16	-8.169784122498242e-16	-9.21047266610578e-16	-1.165626510494695e-15	-1.236606723808537e-15	-1.054600823890965e-15	-7.322640250742627e-16	-7.635117562711804e-16	-1.2109201366755383e-15	-1.7465514286117128e-15	-1.7543302616681921e-15	-1.494597231878908e-15	-1.303025876600481e-15	-1.4734211864435119e-15	-1.74695987182087e-15	-1.659467264860314e-15	-1.238365916653334e-15	-7.675973473500258e-16	-6.349212709149729e-16	-5.220147916174042e-16	-2.738857892774748e-16	5.244214985101435e-17	1.1392443262676632e-16	-9.524643435242033e-17
186	7.060986136001204e-16	8.4471276615734155e-16	1.0157034393699714e-15	1.0494999844500922e-15	9.721710440879565e-16	7.881505038346985e-16	6.780180992208189e-16	4.688811779272078e-16	4.188583371571782e-16	3.062239835526343e-16	1.222686357409537e-16	-1.972899252588163e-16	-4.48083287901798e-16	-6.626402110279592e-16	-6.58913930435023e-16	-3.9129479668303294e-16	1.1983979320932746e-16	9.862303290608609e-16	1.784460254497488e-15	2.256294295912579e-15	2.1952541718819677e-15	1.8060047115688776e-15	1.3924171633262004e-15	8.68098932800782e-16	7.510651277091018e-16	5.768175097783025e-16	3.8646295455894805e-16	1.6846906263420015e-16	1.5794303170284302e-16	5.372724380121882e-16	1.0138443603209494e-15	1.1455209621176203e-15	6.692106110145795e-16	1.458381529345799e-16	-1.4953762269994276e-16	8.446307692902302e-17	4.71838148432525e-16	6.333946359620146e-16	4.3873094514146067e-16	8.528057430051687e-17	-2.1294486817859477e-16	-2.1043363022824032e-16	-3.151701564940184e-17	4.991496681901533e-16	5.218669822210021e-16	4.3939449831623853e-16	-1.4572101051108705e-16	-5.873028560114731e-16	-8.159324907072912e-16
187	8.560450885320664e-16	7.278619868519694e-16	7.077588354701051e-16	6.295153528274002e-16	5.231616008120577e-16	2.1208682251698182e-16	-2.9178704645766713e-16	-7.564477773661269e-16	-1.049843990082265e-15	-1.0552292930203056e-15	-9.975102296514719e-16	-9.757926340475748e-16	-9.470244454304111e-16	-8.145037785227173e-16	-7.248911123808732e-16	-7.808040316712719e-16	-9.43843965880611e-16	-7.0707082632525e-16	-8.543327033219668e-17	5.364616314997441e-16	7.46510234282853e-16	5.317350879959974e-16	3.5391187705185243e-16	5.8712365241298075e-16	6.727179924550948e-16	3.7599630995262453e-16	-2.1057638509069879e-16	-5.464842100058761e-16	-3.663862040033143e-16	-2.044336201163816e-17	1.258766890393387e-16	-3.075082508925264e-17	-3.3394420006382466e-16	-6.050548523438702e-16	-9.170716993294093e-16	-1.1569354940926751e-15	-1.2280485447342312e-15	-1.068629273963965e-15	-8.769356810154864e-16	-8.586105556591533e-16	-8.916507091134147e-16	-7.115199324906051e-16	-1.696846420252583e-16	2.0838223407643633e-16	4.1978339392416286e-16	3.4516750233364403e-16	3.901331550917493e-16	7.432057287603896e-16	1.0585584941660098e-15
188	-9.260186430543168e-16	-8.046204529236825e-16	-4.051237211730682e-16	-3.9409150322900923e-16	-6.20231761288381e-16	-1.3261889440670441e-15	-1.9600020841175162e-15	-2.3633654380640446e-15	-2.6151989129731893e-15	-2.663130505742396e-15	-2.5793789056519524e-15	-2.274177915915571e-15	-1.9000827543668032e-15	-1.4259841433848597e-15	-1.2057894198904502e-15	-1.3774424009695445e-15	-1.7468078479058294e-15	-1.8061119616105938e-15	-1.4065162702771151e-15	-7.538891057301918e-16	-3.3270630219752357e-16	-2.643781743623766e-16	-1.8314267064758954e-16	4.0141291728368765e-16	9.696561737960237e-16	1.0146127032077246e-15	4.125326273913218e-16	-4.945025031236923e-16	-1.1811361293043965e-15	-1.6821323651727218e-15	-2.056148317286631e-15	-2.1927638766304117e-15	-2.0091330122312254e-15	-1.7703667247829451e-15	-1.695675953710819e-15	-1.865972749199285e-15	-1.8210752133125004e-15	-1.5480558966756103e-15	-1.4172860233213962e-15	-1.7612498465941654e-15	-2.3496447185962394e-15	-2.6143054394641644e-15	-2.096036569243222e-15	-1.2788839977969525e-15	-5.352963076859275e-16	-5.902188296731342e-18	4.455988963199207e-16	1.2765627367352263e-15	2.1689860266043878e-15
189	2.2524954782283643e-17	2.5862596865194244e-17	-1.7979064059156227e-16	-7.40168907739957e-16	-1.1714902527654024e-15	-1.6322492025945168e-15	-2.0438606343358926e-15	-2.589359491932989e-15	-2.8790501058542935e-15	-2.7315987878509456e-15	-2.415110428884586e-15	-2.207037832566302e-15	-2.2696705057616085e-15	-2.3092313649819173e-15	-2.2223818365764637e-15	-2.019160093484277e-15	-1.8535178039039904e-15	-1.6134504490599544e-15	-1.2905201174430077e-15	-8.090848912255532e-16	-3.1017341143030683e-16	1.655426840449539e-16	4.99289300090821e-16	8.464365463131089e-16	1.094167502781846e-15	1.115661959033409e-15	9.033107307669708e-16	5.092019394756888e-16	1.3233958084712696e-16	1.466084416233356e-17	7.663398426841922e-17	1.7506511344060064e-16	-5.062987434387829e-17	-5.815244172513858e-16	-1.1809853052571836e-15	-1.3882368887732698e-15	-1.2566025006713087e-15	-1.0699770636547131e-15	-1.261838431943705e-15	-1.730734662186715e-15	-2.0819223150085166e-15	-1.9119792740868956e-15	-1.3995758442796713e-15	-8.222611681323124e-16	-6.253155672036498e-16	-2.652083225305518e-16	1.6223899371136553e-17	5.059228939834618e-16	8.89405276841579e-16
190	-1.677689762173547e-15	-1.14173977673274e-15	-5.237793853379589e-16	-5.248438330810525e-16	-8.453112322465844e-16	-1.5142213504088127e-15	-2.0732807184925234e-15	-2.273347385733405e-15	-2.485272840714933e-15	-2.533460254215731e-15	-2.5418528245025774e-15	-2.4344351405534536e-15	-2.1743466596479027e-15	-1.720842568564935e-15	-1.462176882481381e-15	-1.7256591564784226e-15	-2.2748343504792653e-15	-2.6801299323533737e-15	-2.5867713648218434e-15	-2.1806426143765607e-15	-1.8197811253283057e-15	-1.822391393450729e-15	-1.8634322689191363e-15	-1.4711591413973998e-15	-1.2752518463293689e-15	-1.4458397439280703e-15	-2.0116729579899754e-15	-2.6344694896389542e-15	-2.9699017147969264e-15	-3.2529507027220143e-15	-3.620575296477343e-15	-3.879476242074414e-15	-3.7225309103611034e-15	-3.3258662877282695e-15	-2.8663382296714788e-15	-2.720182731813731e-15	-2.531378323845498e-15	-2.3838721611132624e-15	-2.299887278599048e-15	-2.478947831262224e-15	-2.621057102501088e-15	-2.5987325531239675e-15	-1.9444852482115563e-15	-1.5682325157664296e-15	-1.083784840650834e-15	-9.731238173761473e-16	-5.444969522638599e-16	1.6561841971750606e-16	8.645174409987468e-16
191	-9.022984993950314e-16	-9.446331898133582e-16	-7.189083347804911e-16	-7.035962042335296e-16	-9.627306493502208e-16	-1.3883680843343792e-15	-1.7750382797946464e-15	-1.920479195680001e-15	-2.180019786334375e-15	-2.216494489685291e-15	-2.0778395485954276e-15	-1.5989497661694367e-15	-1.058060606750092e-15	-6.852714876597777e-16	-7.469754117740099e-16	-1.005025430463797e-15	-1.1224053416945922e-15	-8.350877074340647e-16	-4.599664612921059e-16	-1.921859927714869e-16	-1.958016065964526e-17	2.0692698200649873e-17	5.61450362416717e-17	2.505370426930926e-16	2.5868567236581684e-16	1.7090226101414793e-16	-1.2728179538180288e-16	-5.061390389944001e-16	-8.885562452508916e-16	-1.1289183451230194e-15	-1.2265215729094495e-15	-1.3182911604554656e-15	-1.529431129076024e-15	-1.8747065120647857e-15	-2.0943954434848375e-15	-2.0695113087720963e-15	-1.8938275794702297e-15	-1.7541597975537582e-15	-1.7108783999731712e-15	-1.828599910062403e-15	-1.8593602590049824e-15	-1.7601746411559409e-15	-1.2940952692192607e-15	-9.419050807308915e-16	-5.0615479473739745e-16	-3.7434973183632166e-16	-9.997863456907774e-17	2.81403310784811e-16	5.521050857822549e-16
192	-1.1499406195888516e-15	-1.0563128590481301e-15	-1.1488225638980121e-15	-1.2253564538087913e-15	-1.138501110154608e-15	-8.290021241370434e-16	-3.9464727881566593e-16	-3.291087123315069e-16	-4.3095095433117942e-16	-8.576981526891484e-16	-1.0866765454638257e-15	-1.29693844721629e-15	-1.3983942586503943e-15	-1.5336674497509227e-15	-1.6110774156785212e-15	-1.5339011661831757e-15	-1.3464481298540074e-15	-1.303656887734718e-15	-1.417496356918102e-15	-1.5327543759855154e-15	-1.5163690705167962e-15	-1.2969667775666679e-15	-1.0996901517019894e-15	-1.0081454824643072e-15	-7.892190839582436e-16	-4.266292085259863e-16	-5.139029229813649e-17	6.981940569617001e-17	-9.327419012645392e-17	-1.9496800487570444e-16	-7.0513002938582e-17	2.291026523481555e-16	3.8874950526642736e-16	3.7242487703409466e-16	3.0558477152984457e-16	3.31664460054262e-16	4.3135594740553096e-16	3.6318776572344915e-16	1.713457440827883e-16	-1.4456805038309422e-17	-7.478407165616855e-17	-5.57483227750059e-17	-3.031056977574527e-16	-6.261991616364989e-16	-1.2017902113241363e-15	-1.3706573543131338e-15	-1.5506225639862148e-15	-1.6099876284983561e-15	-1.630834148716407e-15
193	8.110049042486624e-16	6.338676186771088e-16	4.971408232189868e-16	5.959642961527787e-16	7.847142821964566e-16	9.3890757078167e-16	9.46966816292519e-16	9.959014696884674e-16	9.99764941452495e-16	9.511583352761514e-16	7.409712245446509e-16	5.174006953729837e-16	2.7671185149505902e-16	1.8008065628391107e-16	1.7864228908874603e-16	1.4841237032121176e-16	2.852814613445284e-17	-8.438888252397945e-17	-7.166502659643684e-17	-4.667233605198627e-18	-2.5432372261455444e-17	-1.712204613763751e-16	-2.3140111631050733e-16	-8.885247971455914e-17	1.321327084259025e-17	-3.5073386582671706e-17	-2.257745168790749e-16	-1.8201455272181908e-16	1.5504565602716848e-16	4.4236637625329067e-16	4.568029179075485e-16	2.898884211762759e-16	3.000112006953004e-16	6.636115803296978e-16	1.0462671462536428e-15	1.1071767513767557e-15	9.111126305805778e-16	8.322636597258991e-16	9.63269749299289e-16	1.2197391478802035e-15	1.2899461881650238e-15	1.1268164953324635e-15	1.0018260399775396e-15	8.878600878973917e-16	8.905363327929344e-16	6.702776141312129e-16	5.798522876699068e-16	5.969169406566199e-16	7.0214056242174e-16
194	1.1774164937162552e-15	1.2449731761595865e-15	1.3685781924191015e-15	1.1672476004184458e-15	7.93002440183446e-16	3.157455481189433e-16	-5.549155789687667e-17	-1.4896417412325454e-16	-2.3188825133413007e-16	-3.0076704331832333e-16	-5.140033768793865e-16	-7.85622196571036e-16	-1.0720190416994156e-15	-1.2483422913846373e-15	-1.2990738291800192e-15	-1.2479882519384055e-15	-1.1374157485145964e-15	-5.796710148067508e-16	1.892102826319512e-16	8.269769781773609e-16	1.0446373268655452e-15	8.110540769984736e-16	5.471139858132298e-16	7.474719887571008e-16	8.203298138156869e-16	6.642138623377748e-16	1.9434707663687785e-16	-2.8101844826943956e-16	-5.029770903085839e-16	-4.97201877366361e-16	-4.811424058003825e-16	-6.613323635458236e-16	-1.1222138782616468e-15	-1.6182199961810434e-15	-1.975106754341221e-15	-1.8896083849084794e-15	-1.6335711237030504e-15	-1.3811090467172025e-15	-1.3727435274703446e-15	-1.4557739346534304e-15	-1.3172061169027775e-15	-8.628635077606262e-16	-1.2730988094465796e-16	1.4805331894495435e-16	4.474369825098922e-16	5.526803262098107e-16	9.647111651829205e-16	1.3883416626171035e-15	1.43288938606932e-15
195	1.3994857696628862e-15	1.3755063252630074e-15	1.3280162668734984e-15	1.2395226781000614e-15	1.1977378292666775e-15	1.0721349562486836e-15	8.400284260116999e-16	6.899965687826196e-16	5.818823830216869e-16	4.674163830541075e-16	2.2624574511007125e-16	-8.923175374317443e-17	-4.41288748637626e-16	-6.851130697866348e-16	-7.396228240970168e-16	-6.291223330451665e-16	-3.208046431721111e-16	2.20705069246251e-16	8.303540086754126e-16	1.1929610948385614e-15	1.1853238675002974e-15	9.556875226910714e-16	7.328109089685432e-16	7.058855139494491e-16	4.2178330405520424e-16	6.731864922493194e-17	-2.492210451934244e-16	-3.6273311536657386e-16	-2.782295417928019e-16	-1.0177174183747736e-16	2.0310311337334735e-17	7.285430179042933e-17	-1.115526299033314e-16	-2.9244641521993635e-16	-4.832007982785597e-16	-3.1741411484524034e-16	-5.381584217265553e-18	2.939067664106448e-16	2.6391644110122326e-16	1.0722478314356507e-16	9.147440938364191e-17	2.873779048845875e-16	6.989208535192711e-16	8.484365731169454e-16	9.768734316328995e-16	8.559863734055852e-16	9.028222841836092e-16	9.680396970764842e-16	9.391358938201953e-16
196	1.7702216666324194e-15	1.9462700378448797e-15	1.9301664649931722e-15	1.7672162280564868e-15	1.6257764635003332e-15	1.477575304642209e-15	1.2526992629477237e-15	1.0318913895678938e-15	6.675617372552117e-16	2.8632843430382024e-16	-1.4233594423835342e-16	-5.267317518024607e-16	-8.765861438584862e-16	-1.1357595507299378e-15	-1.1068095928247944e-15	-6.563517371503355e-16	6.069005224777585e-17	8.905782835717554e-16	1.3615505014597204e-15	1.3629455811244855e-15	1.1319290032785211e-15	8.640831682454814e-16	6.554024382049571e-16	5.413972450021469e-16	2.738019957205149e-16	1.7421532341780433e-17	-2.1501279907475309e-16	-3.7329778349852547e-16	-4.699120871851299e-16	-3.5064797563384506e-16	-3.075456530749344e-17	1.6054678964238229e-16	-1.5817681775207221e-16	-6.047912403337666e-16	-8.852724434190348e-16	-5.570870656324412e-16	-1.494898102166356e-16	1.3318316317936943e-18	-2.696688962948087e-16	-6.291658208398233e-16	-7.359241072422799e-16	-5.704799450369999e-16	-2.1441858290063886e-17	3.804095106191418e-16	6.883964478980046e-16	3.5072620598714304e-16	-1.0819573557422842e-16	-4.142815533018061e-16	-4.317866220187792e-16
197	3.7087794027066513e-16	5.371644554245532e-16	6.404954011735501e-16	7.516151929862436e-16	7.898706067992408e-16	7.76847527431984e-16	7.395049951014548e-16	6.157831966747263e-16	5.881419556108542e-16	4.635362167727804e-16	5.189330559138027e-16	6.547532703259953e-16	8.273817970193182e-16	8.255672249061298e-16	7.596464444990142e-16	8.010032475068007e-16	1.063485978836769e-15	1.4427496332055253e-15	1.714550706217496e-15	1.7189662535602291e-15	1.4590289516494908e-15	1.1055030832748008e-15	6.558356667483542e-16	3.311576895170046e-16	4.867071459370954e-17	-1.173893822104468e-16	-1.7688601634887871e-16	-2.994473615252401e-17	1.771831665614689e-16	5.713799188014702e-16	8.664547577775413e-16	9.710140380970762e-16	8.248932307725924e-16	7.300011022896623e-16	6.096655850540461e-16	5.017995135687124e-16	2.7447065518707366e-16	9.820462830156516e-17	7.401994318694082e-17	1.9030877298787078e-16	2.2270292834047964e-16	1.2766292784414481e-16	4.576390568063899e-18	-9.752057205814989e-17	-2.7880196463562017e-16	-4.202995925452019e-16	-5.418198711927233e-16	-5.821193777777151e-16	-6.426376780239315e-16
198	1.498077962148357e-15	1.9470745819202514e-15	1.9578994857204164e-15	1.6050750354545353e-15	1.4184573001215793e-15	1.6543272920231386e-15	1.931395052013822e-15	1.844717613913018e-15	1.393689741802029e-15	8.986213167705419e-16	5.086785549157071e-16	2.224247719984899e-16	-1.49925377254199e-17	-1.5262837970938362e-16	1.0545376471901202e-16	6.393190395135704e-16	1.1959491926329126e-15	1.8013837568465473e-15	2.3549887984037655e-15	2.7651257046397134e-15	2.7715067147477205e-15	2.2554447580949796e-15	1.5244542138280653e-15	8.692150370280485e-16	5.967636102039121e-16	4.551196025155467e-16	3.7132310831471564e-16	3.157387794677696e-16	3.7675364859133098e-16	6.006153515393431e-16	9.324935815069699e-16	1.173361614246297e-15	1.0669348191110333e-15	8.715391087787447e-16	5.39495066884921e-16	5.888796429567743e-16	9.19261861089202e-16	1.219742826138369e-15	1.0023948692458788e-15	3.6555074339956053e-16	-2.6556183928738737e-16	-3.946868907215762e-16	1.4914809507852513e-17	5.463892789230419e-16	7.815301626648288e-16	5.758123962401199e-16	2.2831849301341395e-16	-4.712398852781889e-17	-3.5770790878447404e-16
199	1.4615149734224469e-15	2.0138226759271013e-15	2.2852383629229686e-15	2.1728046100742137e-15	1.9774963844693717e-15	2.0299942638872345e-15	2.0489119722625904e-15	1.858958866412007e-15	1.305598656820591e-15	7.794124630965063e-16	6.166414904530869e-16	6.690898921255433e-16	6.617094076266332e-16	4.420712975962478e-16	4.161359341449911e-16	7.92980116457746e-16	1.5004152074010184e-15	2.2845652287082182e-15	2.7236717518183887e-15	2.662996868753745e-15	2.205524174304877e-15	1.4098717503838446e-15	4.840121043228209e-16	-8.670920072139372e-17	-6.101674261321712e-16	-8.794939210891724e-16	-1.044112417417742e-15	-1.0483603213347107e-15	-9.141826525042207e-16	-3.9153084924479744e-16	3.690215232787992e-16	9.300780898668547e-16	8.329834921319081e-16	3.198276121214004e-16	-2.543475060629623e-16	-2.913582524121867e-16	2.233424813164484e-17	3.2314077267295146e-16	3.440201903379539e-16	1.276925144836009e-16	-1.0118526391007946e-16	-2.4980093916302535e-16	-8.133141578287346e-18	1.6741844900147293e-16	5.7372684201998675e-16	4.292241991513952e-16	1.6504347724458992e-16	-2.8047773813130215e-16	-5.926179477779464e-16
200	1.507542098977773e-15	1.1440104375822734e-15	9.244213120931325e-16	8.101749743233606e-16	8.099539694055593e-16	8.6289035015578025e-16	8.031273834687928e-16	6.680985220496407e-16	2.5644447257344203e-16	-1.5083369752757587e-16	-4.3965801298963245e-16	-7.040765320328454e-16	-1.1070255691830677e-15	-1.517837408677987e-15	-1.580511058423073e-15	-1.21187670151498e-15	-6.514251732743222e-16	-1.7114232331402023e-16	1.5953149248718843e-16	3.348695509046778e-16	3.7840358542193087e-16	1.4729588786159505e-16	-2.4415819073470993e-16	-3.124309370768367e-16	-4.657826481995e-16	-4.970373073060513e-16	-6.222328720725546e-16	-7.14668541121639e-16	-7.519821062348337e-16	-6.93443695018154e-16	-6.872659168253877e-16	-7.078565878461374e-16	-7.595794055228402e-16	-7.043494868861753e-16	-7.638980975845755e-16	-8.316450518343359e-16	-9.390590444074616e-16	-9.206004694111728e-16	-8.463327084755398e-16	-8.442452277739446e-16	-7.998151004863872e-16	-6.039907962842099e-16	-3.6170303654749586e-17	1.4670190666656167e-16	3.2071052910274713e-16	4.4746778151965467e-17	7.916652580660405e-17	1.9384049643015694e-16	1.365520778801131e-16
201	3.998408545902025e-16	9.408719219827035e-17	-3.3219040458025673e-16	-7.462186116530337e-16	-9.870011229602335e-16	-1.0959935450651032e-15	-1.0910774044725905e-15	-1.1489828659546334e-15	-9.537900952362242e-16	-7.865119837918256e-16	-7.075417266182317e-16	-1.0236338409861137e-15	-1.519029211977475e-15	-1.930739012732142e-15	-1.9827357089677293e-15	-1.7130949697956208e-15	-1.3474775349038154e-15	-9.04262462087796e-16	-5.449269867742799e-16	-2.7869112908688477e-16	-1.2886175544781619e-16	5.6889325132278355e-18	1.6318814012164172e-16	4.2843855477311175e-16	5.049502517406837e-16	3.7632368124970506e-16	8.417507171396484e-17	-1.8212740392431586e-16	-4.469493370310487e-16	-5.590603875478855e-16	-6.219287649019288e-16	-5.891390086074334e-16	-6.068144050915257e-16	-7.357126799037762e-16	-1.031664489681332e-15	-1.2343368409368155e-15	-1.238518072560458e-15	-1.0795956236363715e-15	-9.703111770389013e-16	-1.0935778413840477e-15	-1.2741927493062004e-15	-1.3144562986205954e-15	-1.2044567989390575e-15	-1.05539976061815e-15	-1.1308261929815493e-15	-1.0991150687714652e-15	-1.1693105278177149e-15	-1.1844936458519832e-15	-1.2535909130299494e-15
202	8.557870896559863e-16	6.191471980452684e-16	2.504197357429725e-16	-1.8552365593491043e-16	-4.4132406672316774e-16	-6.458667782974163e-16	-8.833574346334169e-16	-1.178704570462464e-15	-1.2722957610246826e-15	-1.116297353016472e-15	-9.802137632879175e-16	-1.0797554775272317e-15	-1.3667582375270763e-15	-1.5436467269310648e-15	-1.5356824915570407e-15	-1.452665830187151e-15	-1.4900017192154706e-15	-1.35109920716993e-15	-9.995804286019812e-16	-4.847893132838035e-16	-4.70251760407732e-17	1.495805179639591e-16	2.503560439750387e-16	4.751340599520548e-16	6.450167325144168e-16	5.602660362268429e-16	1.5896807599499046e-16	-2.7436432933645137e-16	-4.500055223500747e-16	-3.33739416570925e-16	-1.2582647675874794e-16	-7.889830162466082e-17	-1.7217601802036196e-16	-3.2229787812371176e-16	-4.612827753131071e-16	-5.713685734732638e-16	-6.946106081242937e-16	-7.163561960590147e-16	-6.029783578933257e-16	-4.752107430023405e-16	-3.9860162319821104e-16	-3.4239316742984196e-16	-1.7009501972980718e-16	2.3017360695941654e-17	1.6717583456264397e-16	1.6344364041958563e-16	-9.835843324498713e-17	-3.4955116196840534e-16	-5.521296480154266e-16
203	4.668745973801394e-16	7.16699370709481e-16	8.024451307153816e-16	7.558212664330558e-16	5.760545022484721e-16	5.528848132892468e-16	6.034309369634125e-16	5.047099257306291e-16	4.103865403755927e-16	3.8032669429299516e-16	5.970614816439124e-16	8.712726726410126e-16	1.1018337795834532e-15	1.0946490469601956e-15	1.0488856086726017e-15	1.1422103789618656e-15	1.255399589361316e-15	1.3170584996390652e-15	1.156597087799881e-15	9.48453847418906e-16	8.457066142159006e-16	7.599700357145028e-16	5.038389023173229e-16	1.3073908280689544e-16	-2.4563522054903364e-16	-3.2880035171321456e-16	-2.6037765118573385e-16	-1.932242959575916e-16	-2.0568535392497247e-16	-7.541065035543539e-17	2.2901689033803803e-16	4.78757145415237e-16	4.440287186634469e-16	1.3599395732880838e-16	-4.4741826147079054e-17	9.267115667275121e-17	2.7227420060641076e-16	2.0952506771132435e-16	-6.394205624868133e-17	-3.23893866421349e-16	-3.343747977593726e-16	-2.1655753156444076e-16	-1.594872470997744e-16	-2.6586427230744316e-16	-3.588307576569964e-16	-3.632177279118047e-16	-4.482869023254659e-16	-7.7906813324838445e-16	-1.1610034742592313e-15
204	1.824296958430798e-15	1.7104749452893063e-15	1.66084112345443e-15	1.754515672957016e-15	1.994860924107306e-15	2.1746258154955604e-15	2.1487643543384276e-15	1.944460249130765e-15	1.5639960470630132e-15	1.223195145260114e-15	7.798168303187296e-16	3.923072453736841e-16	-3.8865705873208175e-17	-1.7916685593328535e-16	5.690555356875786e-17	4.565469022076281e-16	5.8124194557266105e-16	3.092941251060263e-16	-5.02572472297798e-17	-1.3367679418026021e-16	7.280683982418691e-17	2.951010774459165e-16	4.1297115873197016e-16	4.949049061374704e-16	5.509745296663853e-16	6.211420130568151e-16	6.90687950130206e-16	8.680137564316066e-16	1.302684340090461e-15	1.644718210565482e-15	1.6321046507278948e-15	1.2633925114708376e-15	9.22866743041722e-16	1.0280308442597531e-15	1.3207717478788004e-15	1.5094995741348677e-15	1.3470736748673573e-15	1.0888909714789405e-15	8.858343304609847e-16	8.475637448856811e-16	8.281009913773844e-16	7.86182251044662e-16	7.892255222023611e-16	6.470929218687606e-16	4.659416738368242e-16	8.034345311052986e-17	-4.38364387294537e-17	8.239896664024677e-17	2.342677726946643e-16
205	7.472031229047499e-16	3.9187241854259107e-16	2.8032421088219313e-16	3.5827807775653385e-16	4.84803019929323e-16	6.028235896709898e-16	6.079917346114941e-16	5.750131304278741e-16	4.703066814582134e-16	3.2931360172784166e-16	2.3117169510302514e-16	9.660441614986634e-18	-2.4642256793181275e-16	-3.674548926325419e-16	-3.0679277284050865e-16	-2.0264719982926495e-16	-2.6892862595081633e-16	-4.1842418822935687e-16	-5.473283739596137e-16	-6.136120564724126e-16	-6.587350700758621e-16	-7.566192843070606e-16	-6.468229265775347e-16	-1.4524655896096408e-16	3.0867114005257426e-16	4.3045949317183486e-16	1.4309251951565145e-16	-7.758713454265597e-17	3.234174293538795e-17	3.188917395772348e-16	5.061956756463937e-16	4.3412219339601744e-16	3.475112679304815e-16	3.4429623180326053e-16	4.664823077035781e-16	5.386456957527812e-16	5.869056640219584e-16	5.225683361307601e-16	3.632407832274705e-16	5.694551773191813e-17	-1.1521577750169265e-16	-6.731537655048583e-17	2.1797863982878833e-16	1.4090979356885902e-16	-6.290388410484937e-17	-4.993779999708722e-16	-6.360963191116967e-16	-6.100192424630859e-16	-7.251950113312277e-16
206	9.583806601883124e-16	7.691931422711705e-16	7.377302798879566e-16	9.007253007250097e-16	1.0790069866922493e-15	1.1594063550226881e-15	1.2357425135856737e-15	1.3098339404949447e-15	1.3312495085896386e-15	1.1547656368194687e-15	8.454444572591494e-16	7.149781847408993e-16	6.308508285654666e-16	5.60591590861047e-16	4.405111912364654e-16	3.1094317788433614e-16	2.3214821692368254e-16	2.4325967378082473e-16	3.1010430813926784e-16	3.652383705431147e-16	3.1013729587030107e-16	2.0616443912412825e-16	2.0604255119190076e-16	3.0035836889569163e-16	4.841644521667859e-16	6.42965249044395e-16	7.511089035195043e-16	8.674834686158734e-16	1.1141492608571917e-15	1.2507500720861928e-15	1.1788188662751332e-15	1.0085968986990613e-15	9.698523698467882e-16	1.2185699392479063e-15	1.42441604589429e-15	1.3951626744696436e-15	1.1471661205358939e-15	1.0137070954312474e-15	1.0543284700546255e-15	1.2991483472303399e-15	1.4078732046694704e-15	1.3233174658189503e-15	1.0828954667671318e-15	9.337290242679853e-16	7.431030221920819e-16	5.72337371370105e-16	3.905488464303069e-16	3.1027460735261743e-16	3.2786241870992505e-16
207	2.726669420058352e-16	1.7231426222083882e-16	1.9817307268848636e-17	9.303934855792469e-17	3.8144926862368823e-16	7.168222553744253e-16	1.0676097414538817e-15	1.2124524859602823e-15	1.1731979862775932e-15	8.457109745015215e-16	3.8990801022238755e-16	1.1229457772283152e-16	-1.050048720692392e-17	-4.9609752941171634e-17	-1.243401357065169e-16	-2.4267845807092833e-16	-3.160390470378557e-16	-2.99834680187122e-16	-1.9296733551696798e-16	-1.0612189559020564e-16	-1.577499726448067e-16	-1.8822936013383333e-16	-8.948120350447963e-17	-9.338907013412075e-18	1.6129880574634864e-16	1.6744834215403686e-16	1.3305348073771092e-16	1.051362492111783e-16	2.8602622630128353e-16	5.264048821033707e-16	6.515220277532064e-16	7.07915763147454e-16	7.992222070885668e-16	1.0956791451357474e-15	1.3718390089019873e-15	1.481997795349677e-15	1.4323726339361228e-15	1.4320978063367056e-15	1.4541699520151092e-15	1.5546819498488713e-15	1.5069438189124104e-15	1.35567621286748e-15	1.1095133892207748e-15	1.1328041321493184e-15	9.853778992975746e-16	8.9337336811823e-16	6.356198697094004e-16	4.225469628810421e-16	3.8568341160290956e-16
[truncated: 152 more columns]
