# Supplementary material for: Neural dynamics of phoneme sequences reveal position-invariant code for content and order
Source: Nat Commun. 2022 Nov 3;13:6606. doi: 10.1038/s41467-022-34326-1 (PMC9633780; doi:10.1038/s41467-022-34326-1)
Supplement: Supplementary file 4 — Source Data [file 41467_2022_34326_MOESM4_ESM.zip › source_files-sept/sup_fig18-fig45/supp_fig20-Approximant_coefs-.csv]

	t0	t1	t2	t3	t4	t5	t6	t7	t8	t9	t10	t11	t12	t13	t14	t15	t16	t17	t18	t19	t20	t21	t22	t23	t24	t25	t26	t27	t28	t29	t30	t31	t32	t33	t34	t35	t36	t37	t38	t39	t40	t41	t42	t43	t44	t45	t46	t47	t48
0	-1.0233112145553377e-15	-1.0151256447211414e-15	-8.969476541264649e-16	-7.921976680130783e-16	-7.925759511129665e-16	-8.546772594414732e-16	-8.254960434421997e-16	-6.441663082797162e-16	-5.214532485112647e-16	-7.118394934827105e-16	-1.0986359700795613e-15	-1.3733264537343869e-15	-1.2836757655831135e-15	-9.50449409320984e-16	-7.433843769022905e-16	-6.481453005594644e-16	-6.437251141191554e-16	-6.998878951783445e-16	-7.590440594301767e-16	-8.645802763104679e-16	-9.548809722586997e-16	-9.29050621735578e-16	-9.809877153572724e-16	-6.416657567927812e-16	-3.764187749848361e-16	-7.0057001244225e-17	2.914057741076358e-17	6.859804293410339e-17	-1.2369282844005372e-16	-3.0855087233438525e-16	-3.880845375703865e-16	-3.7677896449402883e-16	-4.422018257786025e-16	-6.396696181078468e-16	-8.838617022974638e-16	-1.0164811168908076e-15	-1.1751296428216128e-15	-1.3489017949564594e-15	-1.5748662111533269e-15	-1.7445831004781697e-15	-1.7401181972124307e-15	-1.6213658861450297e-15	-1.502233967894558e-15	-1.447529278495429e-15	-1.3071654396205602e-15	-1.034913609924566e-15	-7.080889174358143e-16	-4.221550545762441e-16	-7.046388750677961e-17
1	2.960805080020278e-16	2.848961775135588e-16	4.225461734994268e-16	6.415519463733926e-16	7.480379506557695e-16	6.56992886941838e-16	5.433643565327562e-16	4.1421165426580807e-16	4.3305191406828985e-16	2.389656292625102e-16	-3.365454912889758e-17	-1.5989458657558408e-16	-1.2074603821089792e-17	2.438788396866845e-16	4.199372597094533e-16	4.3551987572013455e-16	4.651661665170995e-16	6.136353200338563e-16	7.747584044354082e-16	7.931548017601492e-16	7.17530669273575e-16	6.924202715328338e-16	8.828857138394869e-16	1.0338917138199402e-15	1.1138152250840887e-15	1.1787276633599179e-15	1.3512150719785969e-15	1.5365494568442485e-15	1.6181071552242518e-15	1.5432690781820595e-15	1.439964951020231e-15	1.3579758505211623e-15	1.3087235536521805e-15	1.1500168691881831e-15	9.098004100454958e-16	6.098790856436959e-16	2.995498875030979e-16	5.454909492357686e-17	-5.960732857296445e-17	1.7514741731292685e-17	1.5508344877314924e-16	1.7799992234351923e-16	4.2121109288149556e-17	-5.789875958026931e-17	5.820573532176775e-17	3.9459737826957845e-16	7.369284170427923e-16	9.39543258125682e-16	1.0789492789846483e-15
2	-5.99937152485906e-16	-1.0027383693540956e-15	-8.855676212322777e-16	-4.1498416301995605e-16	-6.758271202612823e-17	-7.405432518110117e-17	-1.9135158227773936e-16	-2.7351161312293845e-16	-2.910485307079404e-16	-4.857607120684281e-16	-6.934918771317176e-16	-6.382277669397036e-16	-3.218640241720903e-16	-5.1559465758445767e-17	-2.905787047786885e-18	-7.692124539672565e-17	-1.1639055179328565e-16	-9.625762713018823e-17	-4.4001686865253486e-17	7.65229788534425e-17	2.7251807657311717e-16	4.3442150875404473e-16	3.232489300442419e-16	-8.117938253921368e-17	-3.661752503000956e-16	-3.25229788098098e-16	3.902477407133673e-17	3.957984855268841e-16	4.636126461085387e-16	2.22724082559098e-16	-4.800466895997373e-17	-1.4728111132493505e-16	-2.1402064644827988e-17	1.5830141105286159e-16	2.130252211718525e-16	8.206765737500949e-17	-2.12300878349287e-16	-4.466007287725848e-16	-5.020677889403625e-16	-3.677055618768025e-16	-1.9107730481809088e-16	-1.0109017286486086e-16	-1.2469050967857038e-16	-1.9403832342253058e-16	-2.2225685419976245e-16	-2.5812714867316696e-16	-2.76666404415256e-16	-2.314550194677231e-16	-1.0943718110805939e-16
3	-1.7054841130875216e-16	-3.007462473454905e-16	-5.378772979189763e-17	3.6535402268180047e-16	6.0265681515035935e-16	5.040834574946763e-16	3.3097143279075497e-16	1.9170884906835002e-16	2.8277897045505483e-16	2.343473590702514e-16	8.75072975381966e-17	3.5702583423443863e-17	1.531372560149117e-16	2.508889376119348e-16	2.504391105475684e-16	1.5345529115455665e-16	1.5892140010571958e-16	3.592973308891844e-16	5.995326017249668e-16	6.802888059698125e-16	6.128287078649175e-16	5.268392103982758e-16	5.743118127806134e-16	5.902759868643211e-16	5.127627191706048e-16	4.910124069836266e-16	6.482198384270777e-16	9.089776042689627e-16	1.053513446618295e-15	9.524616037412448e-16	7.634408775164949e-16	6.663787772605574e-16	7.619717302675719e-16	7.76798435042448e-16	6.389076479192361e-16	3.2331595044623977e-16	8.939390422412849e-17	-2.4125102678164572e-17	-4.5706802241635306e-17	-1.591322334099805e-17	3.1020691142824324e-17	8.34355714054042e-17	1.1181642843127814e-16	9.244715203209653e-17	9.190561321776525e-17	1.4884034147214282e-16	2.373284330453448e-16	3.2118235064618993e-16	4.474388509894829e-16
4	1.7410295190051193e-16	-8.047574634420505e-17	-1.027122950077981e-17	2.8986591971559283e-16	5.132039376816884e-16	4.2048710113833485e-16	1.1464718343244968e-16	-2.0863817640466013e-16	-3.253541470574825e-16	-3.3044882955700164e-16	-2.882015529677822e-16	-2.2612952129666884e-16	-8.085723341966233e-17	6.970109644591428e-18	7.092554723120683e-17	6.317777363805042e-18	-1.1983862187596647e-16	-1.2606612188430326e-16	4.353328617256373e-17	2.488991451569178e-16	3.2223557139113564e-16	2.0348063397389883e-16	-7.066899015818312e-17	7.448202505867318e-18	-1.2385719710004695e-16	-8.573919575402847e-17	-8.198828154696635e-17	-8.496666415114473e-18	3.511184530681046e-17	2.972282575672929e-17	-3.686828809702651e-17	-9.491797386432323e-17	-6.802191758101174e-17	-6.102928143661005e-17	-9.044604682157116e-17	-1.8981773065550812e-16	-2.014344909070509e-16	-2.1639353194240065e-16	-1.9736381638809325e-16	-1.3591954163354553e-16	-5.568438442348947e-17	3.110465228178872e-17	1.304465095780911e-16	1.4036599466617485e-16	1.4012087243427387e-16	1.3348872236111745e-16	7.586805772847176e-17	-1.5232018068547493e-17	-8.319578757112763e-17
5	-1.0601616272553501e-15	-1.1642330381343576e-15	-1.0220902137207664e-15	-8.372315041875575e-16	-7.974930673542106e-16	-9.936920779962229e-16	-1.272480873990244e-15	-1.5823923455534297e-15	-1.6966014414118758e-15	-1.7231380753224487e-15	-1.6452785504270536e-15	-1.4757355008424336e-15	-1.3021840569555052e-15	-1.2466908077801074e-15	-1.3800648633946863e-15	-1.6230938844760964e-15	-1.7634935954008026e-15	-1.6258205356841623e-15	-1.2856238851713984e-15	-9.646368565887836e-16	-8.494441759200629e-16	-9.185564983996978e-16	-9.304712950806568e-16	-9.684005437152132e-16	-9.21197631649219e-16	-8.363739765005005e-16	-7.582506823164209e-16	-7.437716098581914e-16	-8.449763924029339e-16	-1.0650086854684392e-15	-1.2390369354532827e-15	-1.2835186132416778e-15	-1.1501502181406577e-15	-1.0255467027023662e-15	-9.15669571555837e-16	-8.83070842201176e-16	-9.122856640515285e-16	-1.010762615513854e-15	-1.0741715187245638e-15	-1.0115023317900356e-15	-8.810501061450348e-16	-7.897195995494804e-16	-8.078670773969217e-16	-8.533986132883332e-16	-7.754633184361644e-16	-6.850195912244759e-16	-6.855105358486917e-16	-8.373528670232375e-16	-1.0150853965611979e-15
6	-4.0111405770180633e-16	-8.14607789788121e-17	2.3242206136710484e-16	3.337924802487686e-16	1.5629165860177742e-16	-1.1044816266769043e-16	-2.6452553214429675e-16	-3.156578893815534e-16	-3.1174979237098947e-16	-4.095660635923493e-16	-4.843763035761296e-16	-4.2648081051776026e-16	-2.616760834015821e-16	-1.8894907293518516e-16	-1.466964180012124e-16	-2.0011229424719888e-16	-2.5656579951146733e-16	-3.0123623085492695e-16	-3.5873041166714145e-16	-3.9163110472408334e-16	-3.174026709607769e-16	-1.9037876566551417e-16	-1.731518776328914e-16	4.499872694724424e-18	-9.247331197574233e-17	-5.0214487692885144e-17	8.005593551985859e-17	1.7069236636914552e-16	1.0026361805005067e-16	-4.863868571596594e-17	-1.6621908503918468e-16	-1.6650569487128973e-16	-1.1216400686291985e-16	-1.5231497024697354e-16	-2.222319304586908e-16	-2.1945450160672628e-16	-8.453877688601101e-17	5.4108769945708564e-17	3.3353963362292926e-17	-1.3691142699211461e-16	-3.065640384695587e-16	-3.181417988871631e-16	-1.6441714990987598e-16	-4.2103872955446953e-17	4.7968303761257036e-17	1.8243566136952878e-16	3.28789087059595e-16	4.6420642201490365e-16	4.500562270979784e-16
7	-2.187150944764164e-16	-4.3003701628706774e-17	8.459797311345732e-17	2.095176252376731e-16	3.0328032573847903e-16	3.1307490680114653e-16	1.6637082687528345e-16	-6.2433166068251065e-18	-2.210903218283234e-16	-4.081418253436798e-16	-5.727843953720727e-16	-7.302099094001903e-16	-7.08114434994396e-16	-5.394275736119483e-16	-2.2778031941767394e-16	-2.063371341369555e-17	-1.8191293604118864e-18	-1.1990192542938018e-16	-1.4065111444783237e-16	-7.165805917082412e-17	-1.452297313142542e-17	-3.4803256875579996e-17	-2.5339439985981104e-16	9.209522410607417e-17	3.6747321942986547e-16	7.27279540035619e-16	9.048927688076562e-16	9.806029720177479e-16	8.796845866043279e-16	7.339710802856547e-16	5.237196244551669e-16	3.962239147192993e-16	2.7400308457702427e-16	1.84051537004696e-16	1.8204655634171086e-17	-1.163540574844021e-16	-2.1837697781652185e-16	-1.921960594894554e-16	-1.3431996069058039e-16	-1.3982917513378822e-16	-2.3927647410126483e-16	-4.3144046145584776e-16	-5.797262638250999e-16	-6.227172426281654e-16	-4.3331520491997626e-16	-2.4020268118528876e-17	2.9540972461364734e-16	4.557282893487324e-16	4.828434629169938e-16
8	-3.4303290239362225e-16	-2.6027798466589e-16	-1.7680666810755717e-16	-1.2644197588303298e-16	-1.6992348377042817e-16	-3.3303404443732255e-16	-5.764460337349353e-16	-6.91419462190713e-16	-7.79144394855062e-16	-7.271906377850173e-16	-6.222429597878352e-16	-5.218820147800511e-16	-4.0229726021114754e-16	-3.51026583946702e-16	-4.052921971446118e-16	-5.457286452514279e-16	-7.318087721937633e-16	-8.932654744340442e-16	-9.352784554572784e-16	-8.449750600627186e-16	-7.078920349269588e-16	-5.962356117206983e-16	-6.864949575584124e-16	-5.287265319321631e-16	-4.617232547630506e-16	-2.801977589441561e-16	-2.0368793695976147e-16	-1.6594783238793125e-16	-1.938284780532131e-16	-2.1840276596206967e-16	-3.074337962068606e-16	-4.456682648512896e-16	-7.139554942142406e-16	-8.839069044047228e-16	-8.902445536517336e-16	-7.328023218539879e-16	-4.633113726301032e-16	-2.422939059607398e-16	-1.7146221896463712e-16	-3.112159536372712e-16	-5.080159509803131e-16	-6.321420627907844e-16	-5.876535676194845e-16	-4.864178270091952e-16	-4.2497242490906065e-16	-3.906178578448532e-16	-3.1578965928568937e-16	-1.4036225036352556e-16	-3.153799721937737e-17
9	-1.0923783112384453e-15	-1.0699723256712574e-15	-7.179778701718342e-16	-2.9769723160952966e-16	-1.1049714219464803e-16	-2.0883666490676393e-16	-3.764414306525565e-16	-5.164911591118e-16	-6.864845306682515e-16	-1.0418328315442671e-15	-1.3899547359873395e-15	-1.412854819590477e-15	-1.0324832461797537e-15	-6.008942112382744e-16	-3.8760167225547903e-16	-4.675848938825515e-16	-6.060348638065364e-16	-5.786723524208199e-16	-3.7246128353542486e-16	-1.9757644708529767e-16	-1.5177482853875884e-16	-1.9961877549581974e-16	-3.753515607275062e-16	-1.0111465759216249e-16	-5.0228738509794354e-17	1.519829127268476e-16	3.005721599137037e-16	4.682510085108041e-16	4.2237242767087936e-16	2.693776388701253e-16	1.4490217467346663e-16	1.7541279133732524e-16	2.4009011511406076e-16	9.510956402731435e-17	-2.049703345846125e-16	-5.087523492311294e-16	-6.112006887287211e-16	-6.067616003837943e-16	-6.139631025009568e-16	-6.220736110811845e-16	-5.300792425256797e-16	-3.8061403676425763e-16	-2.760065583959559e-16	-4.170080857593368e-16	-5.573618561079911e-16	-4.778428918927734e-16	-2.6785839985668406e-16	-1.0273880680920292e-16	-9.654876474702967e-17
10	-1.2851421975870889e-15	-1.2985919939113894e-15	-8.743400279911098e-16	-3.387938362429014e-16	-7.690199926481964e-17	-1.5844169003426625e-16	-3.2132978778238063e-16	-4.338084343520731e-16	-5.498669564137268e-16	-9.197452352026444e-16	-1.3368590320116564e-15	-1.459096241482184e-15	-1.1191445344174067e-15	-7.293291162100986e-16	-5.477045277440257e-16	-6.544935844717131e-16	-7.096355018083261e-16	-5.759271519086877e-16	-3.2009345206510755e-16	-2.384944407127781e-16	-3.040129623587621e-16	-2.859668262535675e-16	-3.826981959090989e-16	1.328496908047333e-16	2.7671589403288004e-16	5.218486196705488e-16	7.407940940130278e-16	1.1104039807061926e-15	1.2313299301913268e-15	1.0902982065768134e-15	7.280514960249505e-16	4.497545408465729e-16	3.224132443196708e-16	2.0510092827771405e-16	-5.824000841448529e-17	-4.2064625794456693e-16	-7.6643738236226e-16	-8.13569855644255e-16	-6.765539020464873e-16	-5.792710653272362e-16	-6.655955020830735e-16	-8.747207216059182e-16	-9.229108787891601e-16	-8.577169513379642e-16	-6.55372006582731e-16	-4.106786700274283e-16	-2.2531836621806265e-16	5.932052434181802e-17	4.21669937579533e-16
11	4.2967407241201617e-16	2.9140602201077614e-16	3.6597598033346444e-16	6.022591793241368e-16	7.481418869931171e-16	6.731548993944416e-16	4.2169922511093497e-16	1.67877354440025e-16	1.5367731314016484e-17	-6.49426802323147e-17	-3.150300971189862e-17	7.611296366694375e-17	2.654235006098097e-16	3.1824265550109587e-16	3.6566957027763305e-16	3.7201817845243196e-16	3.966223107140569e-16	4.565049011591716e-16	5.2762010502626775e-16	5.789948520544933e-16	6.441703910204035e-16	6.994633527781925e-16	6.038468203456695e-16	7.580203793269463e-16	6.94095032234869e-16	7.782295149225728e-16	8.765742580267454e-16	9.381044275592095e-16	8.134869038827152e-16	6.276503980865393e-16	5.419374031528437e-16	6.551289037682778e-16	8.279639607699614e-16	8.443307280896515e-16	7.094493185993397e-16	5.516279097537625e-16	5.537963069011758e-16	5.393723078750233e-16	4.808989612751938e-16	4.712562670359279e-16	5.411425249766414e-16	6.548052192665578e-16	7.072714645758787e-16	6.238563559556604e-16	5.420529541655997e-16	5.408599676241539e-16	4.907750157844026e-16	3.7758814237548716e-16	2.7649775983740765e-16
12	-5.842377659002467e-16	-4.697453453527464e-16	-2.0892526045389372e-16	-2.0222560760151752e-17	-5.597101004671531e-17	-3.210564639018396e-16	-6.95609925098968e-16	-1.042036433046009e-15	-1.216710842847498e-15	-1.2470134213838747e-15	-1.1624382690434355e-15	-1.0519241318802446e-15	-8.451303495582719e-16	-6.495732992945731e-16	-4.587813559849949e-16	-4.734918121932214e-16	-6.912564654401576e-16	-8.398585281610262e-16	-7.179239096402401e-16	-4.1776196683507964e-16	-2.0764270249054966e-16	-2.3062253999766046e-16	-4.466492959979691e-16	-2.570691858243135e-16	-1.0543602897211732e-16	4.233366601405121e-17	-2.071277931215873e-17	-1.2420088062801068e-16	-1.8693429828363604e-16	-1.942455303697267e-16	-2.260738059618725e-16	-2.6692794695795563e-16	-2.480073102252539e-16	-2.298607119708292e-16	-2.1263913538162117e-16	-2.6106247681898924e-16	-1.9699084582833316e-16	-2.5853558551716544e-16	-4.232791955451325e-16	-6.263541136438945e-16	-7.004959617305892e-16	-5.615807939792519e-16	-3.030812575698293e-16	-2.0080952325270651e-16	-2.0921211652053323e-16	-2.1015021390857205e-16	-1.963805613619941e-16	-2.249362024596068e-16	-3.0605365953412557e-16
13	-1.6216611275740676e-16	-2.1125933241129627e-16	-7.531368661873162e-17	1.9915642311644068e-16	4.12456156996328e-16	4.647027853126768e-16	3.761146424127602e-16	2.5798676413426787e-16	1.705413762714036e-16	3.619109346340163e-17	-8.439929342950634e-17	-1.7837170019463116e-16	-7.146768058744947e-17	9.550646795105565e-17	3.307008754213624e-16	4.2733314335067793e-16	4.19105555991313e-16	3.7441860836785293e-16	4.1344837800029405e-16	4.581631282944461e-16	4.465419583955988e-16	3.506881638561324e-16	2.3836837930428696e-16	1.6311558189044714e-16	2.4444253894999273e-16	3.370257668685536e-16	5.205302516757398e-16	6.691597015085392e-16	7.738815065306253e-16	7.371938288671855e-16	6.039591713069449e-16	5.047714154499354e-16	4.781505666287236e-16	4.732269837292093e-16	3.2699685604564836e-16	6.395810559056041e-17	-1.7749961389291302e-16	-3.1343746279534093e-16	-2.8518226121855933e-16	-1.8067949115952017e-16	-6.934760049733769e-17	-8.062091139413983e-17	-1.6988637471394597e-16	-2.4426505703699976e-16	-2.0524949934139028e-16	-3.7751947011049415e-17	1.3107231517427506e-16	2.1785196498661633e-16	2.0505125965506322e-16
14	-7.152437243189052e-19	-1.7886900257125797e-16	-1.3764605568842165e-16	2.6851447978574664e-17	8.086844859287079e-17	-1.3649577771435051e-16	-5.251498831582032e-16	-7.54597943373607e-16	-7.574967509603151e-16	-5.940577491016927e-16	-4.908296890556949e-16	-5.182406138061135e-16	-4.579234329210714e-16	-2.9170257260039455e-16	-5.739369836986016e-17	-2.1768960894103575e-17	-1.5866822443948841e-16	-2.05124571028161e-16	8.159945074237361e-17	5.467026135196437e-16	7.969121534876366e-16	6.500856163991634e-16	1.9078533081735547e-16	-1.1690764259952668e-16	-1.1226176161770323e-16	1.782813909261381e-17	6.27651775097432e-17	-5.434144221204645e-17	-2.5320769046313994e-16	-4.1805063384061364e-16	-5.414390843436841e-16	-5.990900106621409e-16	-6.006854138599425e-16	-5.047339625912335e-16	-3.6418535601868617e-16	-2.5023759122826165e-16	-2.1872944511913294e-16	-2.8369661649082915e-16	-3.2201983576083143e-16	-2.9192587904275574e-16	-2.3073665540416686e-16	-1.6804409390809482e-16	-7.507395780511462e-17	3.7200583655886995e-17	1.4530421508262918e-16	1.1792480740119628e-16	-5.456717172084501e-17	-2.1630429460629737e-16	-2.75657283142549e-16
15	-1.6723483674723072e-15	-1.679083331699987e-15	-1.4899350117776998e-15	-1.2765952039102034e-15	-1.181037813076622e-15	-1.2514652111219133e-15	-1.408757789707822e-15	-1.448722309961385e-15	-1.4116795606767154e-15	-1.3032924731969212e-15	-1.209401267472231e-15	-1.1142672164515817e-15	-9.409195037813085e-16	-8.13526090133866e-16	-6.597948205424867e-16	-5.478924660508606e-16	-4.2810075665149057e-16	-2.8447269577048224e-16	-9.94612598498831e-17	1.0438773091775501e-17	-2.4282944409887796e-17	-1.3241819160069548e-16	-5.168226451457205e-16	-3.84033061078358e-16	-4.443640309201948e-16	-3.707015929090206e-16	-3.9489011319710635e-16	-3.939384791005657e-16	-5.401052771482849e-16	-7.146946876034159e-16	-8.76386589790942e-16	-8.70376499674226e-16	-7.7375668033297245e-16	-6.942977743856578e-16	-6.762328561817676e-16	-6.466611346007431e-16	-6.137640362819375e-16	-6.251106739885168e-16	-7.337787600771581e-16	-8.426880744922886e-16	-8.704490969803153e-16	-8.323510011915168e-16	-7.704795099993918e-16	-8.290504706706428e-16	-8.112167515632427e-16	-6.739003314783427e-16	-5.838485790129184e-16	-6.132659298613118e-16	-7.661902565703079e-16
16	2.0597130051146187e-15	2.101471767291961e-15	2.1234564494047443e-15	2.0556960285318926e-15	1.9192516193822622e-15	1.7736290533078655e-15	1.6085964061636998e-15	1.5542127894504073e-15	1.4757570249937772e-15	1.4363014586237592e-15	1.3631124909129983e-15	1.1990894963071023e-15	9.9984720284937e-16	9.602778276807828e-16	9.83646417019307e-16	1.0776803385673254e-15	1.1176285263546133e-15	1.1078725838992765e-15	1.1061358632406929e-15	1.1301026382963605e-15	1.1114193738223424e-15	9.943303377510631e-16	8.54158665156096e-16	7.344722811540628e-16	7.991296573300044e-16	8.251937376325831e-16	7.59747418999444e-16	7.144700370473663e-16	7.457369885494634e-16	8.751014778832164e-16	9.791072323997651e-16	9.434777400530421e-16	7.758853146661311e-16	6.685078547623821e-16	6.086510076956988e-16	5.627189039761002e-16	5.017359497354797e-16	4.0132643186696077e-16	3.293871214181971e-16	2.973907056800012e-16	3.1075766154078983e-16	3.7584640065148644e-16	4.537311207089957e-16	5.254872149044305e-16	5.163672967042746e-16	5.135773863431101e-16	5.156206603847329e-16	5.332204057510123e-16	6.026426662303018e-16
17	-1.0734211009517768e-15	-8.500113927547391e-16	-6.725033614930655e-16	-6.792260759045998e-16	-8.237150211863726e-16	-9.81311510281733e-16	-1.0696021607710702e-15	-1.1714396992680144e-15	-1.226140477372861e-15	-1.334498801993216e-15	-1.384567638386022e-15	-1.3105022192319093e-15	-1.1845636554162559e-15	-1.032268813902961e-15	-8.725699010370748e-16	-6.808882557928523e-16	-4.829520872271924e-16	-3.597745603466175e-16	-4.2234188427630845e-16	-6.73036352191677e-16	-9.683577989207778e-16	-1.1549434836846128e-15	-1.1138544524997223e-15	-8.437964540257779e-16	-6.432047919770285e-16	-4.848098546611773e-16	-4.0589917354789275e-16	-4.275405332803304e-16	-5.250540353789898e-16	-5.912276082579439e-16	-5.549239578787775e-16	-4.877643821181196e-16	-4.84434166368177e-16	-6.783859323424625e-16	-8.796506230974204e-16	-9.826969046784577e-16	-9.246493863765614e-16	-8.532553755575226e-16	-8.75554114959665e-16	-1.0072599647673871e-15	-1.1563075328922277e-15	-1.2628438467513055e-15	-1.2794857377806152e-15	-1.2271757464354534e-15	-1.0541988455165911e-15	-7.729583728747583e-16	-5.0503277841933e-16	-3.356807320140325e-16	-2.652864523643688e-16
18	-1.126237539241119e-15	-1.3923122441350278e-15	-1.32657597706452e-15	-9.706450723383115e-16	-6.592146720416635e-16	-6.290567786542038e-16	-7.720338215973357e-16	-9.046968512052726e-16	-9.809646880114513e-16	-1.1383081502767118e-15	-1.250161450898543e-15	-1.0828358542268398e-15	-7.037920072017183e-16	-4.776629041035103e-16	-6.033134466446474e-16	-8.711608031894893e-16	-9.429237518756212e-16	-7.367790344548463e-16	-5.102547679177267e-16	-4.679401630527258e-16	-4.871240724275882e-16	-4.185445750087747e-16	-3.7615913142802534e-16	-2.4341718743140384e-16	-3.897002383206105e-16	-3.7980491636466126e-16	-2.3060387251877975e-16	-3.196557027845354e-17	-5.562188280281711e-17	-2.359618125773861e-16	-3.3269369295943783e-16	-2.356459337060932e-16	-8.171014733001419e-17	-1.0895230321585307e-16	-2.3084580813167757e-16	-3.671941399178777e-16	-3.96845225293305e-16	-5.3507592529588255e-16	-7.34531073661093e-16	-8.212512545659997e-16	-7.137984370448166e-16	-5.502327580682669e-16	-4.948751647574054e-16	-6.118431318058688e-16	-6.812484905949915e-16	-6.352421651813154e-16	-6.044687507581508e-16	-5.737936140675705e-16	-4.0380254376206756e-16
19	-9.51102073872411e-16	-7.727480753174303e-16	-6.165744473774554e-16	-6.073895939564872e-16	-7.006003587498706e-16	-8.54229473933875e-16	-1.0129320890327363e-15	-1.2138672578559094e-15	-1.3114619211569786e-15	-1.3349855898724418e-15	-1.2831248095743428e-15	-1.1873252934326627e-15	-1.0367992322572304e-15	-9.14911692358613e-16	-8.449980802579838e-16	-9.93207905832512e-16	-1.2236017822600008e-15	-1.315262688225121e-15	-1.2292396474664954e-15	-1.0855158768413517e-15	-1.0119113087816241e-15	-9.868678970395825e-16	-8.734525177655626e-16	-7.481959217540537e-16	-6.732164425501472e-16	-6.625885783565176e-16	-5.720050937636613e-16	-5.270093172746806e-16	-5.409137426571346e-16	-7.282234752871967e-16	-9.356802082716898e-16	-1.010217636480619e-15	-9.298035036701953e-16	-8.717616605350725e-16	-8.400951446074263e-16	-8.234170944829499e-16	-6.970186060821333e-16	-6.953427556590597e-16	-8.412102123713444e-16	-1.1012816614551998e-15	-1.2620087106366798e-15	-1.2726841888646537e-15	-1.1886892605055085e-15	-1.1166915735894651e-15	-1.0515669387390141e-15	-9.300214288547994e-16	-7.197122448189287e-16	-4.925857444061657e-16	-3.756264218577727e-16
20	-2.0003464133061185e-15	-1.8852705249352853e-15	-1.5074062304966428e-15	-1.212008775223357e-15	-1.1989361798365687e-15	-1.361433154541586e-15	-1.4327670932902804e-15	-1.4196881663037778e-15	-1.3477483701145327e-15	-1.5065488294919243e-15	-1.7624613948877658e-15	-1.866837977070813e-15	-1.7004999680398046e-15	-1.3986230452273275e-15	-1.1829496764659298e-15	-1.1630358088516089e-15	-1.1957764815491056e-15	-1.1163555420975812e-15	-9.481724053579781e-16	-9.262444502946985e-16	-1.1313152800110834e-15	-1.3479253712252046e-15	-1.3931093016933712e-15	-9.485875971189807e-16	-6.012030264160508e-16	-4.2158611955663076e-16	-4.1364823271496593e-16	-3.758383205972707e-16	-3.491699211266266e-16	-4.252841979375385e-16	-5.810369876477712e-16	-6.520340950739167e-16	-5.857633844199566e-16	-5.78914539753005e-16	-6.934174826965699e-16	-8.713935454512627e-16	-9.790568806170767e-16	-1.0497860832458137e-15	-1.2087371872219229e-15	-1.4389883940391921e-15	-1.5798587701570754e-15	-1.5802358887445586e-15	-1.5021023995874856e-15	-1.4887778480114766e-15	-1.4059385608113744e-15	-1.1455666865494252e-15	-8.186604909394212e-16	-5.669698951444533e-16	-4.7435931459713e-16
21	-1.5682578609544615e-15	-1.2472206395077325e-15	-9.896986354076097e-16	-1.0495736507265464e-15	-1.2925884684095853e-15	-1.4405598458909025e-15	-1.485785219192063e-15	-1.5986088845262734e-15	-1.866046684864877e-15	-2.09338680087033e-15	-1.9866680610682533e-15	-1.6427235578066071e-15	-1.3003127044612645e-15	-1.2011347754839845e-15	-1.2124158632622945e-15	-1.2403353123829062e-15	-1.2348753682278677e-15	-1.200275385016917e-15	-1.102778633775172e-15	-9.47463516421877e-16	-8.078484540922611e-16	-7.855266135604114e-16	-1.0611060840063278e-15	-9.813106713650952e-16	-9.517367809895804e-16	-7.177553871414658e-16	-5.760188982925032e-16	-5.829235321895727e-16	-7.729486924050846e-16	-9.90351480658283e-16	-1.1273265366245468e-15	-1.09173866981765e-15	-9.196815355733322e-16	-7.934675190443237e-16	-7.462553612854954e-16	-8.227338780871995e-16	-8.87476035456406e-16	-1.048428707696743e-15	-1.235551103376442e-15	-1.375189527613236e-15	-1.3975737052717153e-15	-1.3051958886383365e-15	-1.1347507037138984e-15	-1.0350022468155745e-15	-9.3814536932798e-16	-7.807324935620388e-16	-6.362958514606064e-16	-5.560405270547648e-16	-6.050730838601776e-16
22	-5.977956202899195e-16	-7.490605839695016e-16	-5.932369823426927e-16	-2.785052636340578e-16	-2.396703086059916e-17	6.837680366116148e-17	1.4754071482667227e-16	1.2887073310179837e-16	1.3597168591085702e-16	-1.3643667390291976e-16	-4.682971479822722e-16	-5.808314176704401e-16	-4.472517408848158e-16	-2.79891875512401e-16	-2.2304444688959275e-16	-2.1877200307009167e-16	-9.545546149307564e-17	1.5650641919977916e-16	3.2642149453824714e-16	2.879080702761911e-16	1.5920075035385556e-16	1.0791710577456055e-16	2.1091707625560246e-16	2.9463371706110534e-16	2.581585727916466e-16	3.048752219283518e-16	5.168570094215937e-16	7.968222403739052e-16	9.221259168967188e-16	8.192845846149675e-16	6.639001295027501e-16	5.798390480008732e-16	6.298733289749889e-16	5.489967716179444e-16	3.2931236345791157e-16	-2.7136068120919646e-18	-2.4041127670068315e-16	-3.5836271745827244e-16	-4.198957547517714e-16	-4.531207492814557e-16	-4.570512450495613e-16	-4.20311684128721e-16	-3.752776653373257e-16	-3.7480902787426495e-16	-3.6236683966832095e-16	-2.3256809260143154e-16	3.7300852356354645e-17	3.346222823697517e-16	5.649116461870166e-16
23	3.9463635204808817e-16	5.607016531564944e-16	7.273270180164619e-16	8.188691125693473e-16	7.664955032634674e-16	5.619831545492345e-16	4.307672594497787e-16	2.846347947855543e-16	3.641627078531034e-16	3.7789034960451484e-16	3.3028624872368185e-16	2.7938255796234975e-16	3.1847561364031294e-16	5.671387235954489e-16	8.981178141776936e-16	1.0848048783105482e-15	9.857546632281812e-16	7.579157599939061e-16	6.247589566252343e-16	6.911133288695108e-16	8.104201270951128e-16	7.51889628664514e-16	1.0091116203294463e-15	7.471615556462551e-16	9.44590871989984e-16	1.046164166988577e-15	1.1157470434716141e-15	9.669913952584548e-16	8.408759648843415e-16	7.553801898010515e-16	7.338397154152908e-16	6.211013727314329e-16	5.125380369876546e-16	4.787249532890933e-16	5.730083316964999e-16	7.191138784199288e-16	8.581835406713242e-16	1.0664164329296578e-15	1.294999025418758e-15	1.3915174249009588e-15	1.2053081025241492e-15	8.315282453797818e-16	4.374325695753174e-16	3.665674580198992e-16	5.401885601070276e-16	7.697408925803291e-16	9.682424838221872e-16	9.974503323587198e-16	1.0107510688873763e-15
24	-5.0436039178414825e-17	1.537969861182827e-16	2.6776426505218547e-16	1.367604327992168e-16	-5.117366703062955e-17	-9.235890509483164e-17	-2.7116632623157818e-17	3.579758448948923e-17	-1.0219346823028094e-16	-1.807973999661501e-16	-1.1813531173064276e-16	2.2377239940839035e-17	8.529553947099986e-17	1.0262723686390966e-16	1.399020608235794e-16	2.878349385309733e-16	4.3909159076815746e-16	5.228730160583699e-16	5.308307849138952e-16	5.224987889873313e-16	4.80174242204212e-16	3.9001362311031825e-16	3.1993182760114826e-16	2.496069255930592e-16	2.2261414316072413e-16	1.838718371435579e-16	1.5728507223227973e-16	1.8050659055511348e-16	1.499929586858058e-16	-3.732112595768645e-18	-2.433884466597129e-16	-3.822441737387505e-16	-3.1865002478631184e-16	-1.5325977991412898e-16	-7.29651195227538e-18	1.0145351481413226e-16	2.6181941339581076e-16	4.4140713600473844e-16	4.798983856676985e-16	2.674752549445055e-16	-5.25555373337546e-17	-1.8265582567280022e-16	-4.9192356129213746e-17	2.0151744323999175e-16	3.298351299461706e-16	3.4612230217970977e-16	3.7641567957395955e-16	5.47832159075721e-16	7.686141783662939e-16
25	-3.1016671708563683e-16	-4.961718877770219e-16	-5.685187545603137e-16	-5.549365719622149e-16	-5.681887138709525e-16	-6.447916927194897e-16	-7.024778758074744e-16	-5.21822195238662e-16	-4.602478251924202e-16	-4.85242818045902e-16	-6.550055940554311e-16	-8.023822126594916e-16	-7.359562164613983e-16	-5.794811891794154e-16	-4.823987629262997e-16	-4.964195188568754e-16	-5.082576900583093e-16	-3.6842576125300924e-16	-1.5340382623695213e-16	-1.1928850802648038e-16	-3.557101959057891e-16	-6.80187994637823e-16	-8.732298686273598e-16	-5.362242242874643e-16	-3.441708280381523e-16	-3.7526389109181687e-16	-6.017498007514428e-16	-6.985126138781181e-16	-6.328921989228608e-16	-5.502665366997483e-16	-6.49875050889261e-16	-8.170192516172918e-16	-9.03459658714719e-16	-8.204172772755211e-16	-6.482996555005556e-16	-4.83336544279964e-16	-2.4900034759717903e-16	-1.2900281209769806e-16	-1.885878215380327e-16	-4.677001529906977e-16	-7.689828318460067e-16	-9.018076948814857e-16	-7.964089733988709e-16	-6.171277806907929e-16	-4.211684293892233e-16	-1.4870776212002317e-16	1.1800691289106454e-16	3.1504845477114913e-16	2.7492569290693656e-16
26	4.2707532633686826e-16	3.619307147295066e-16	4.2673315838554045e-16	5.328074121554588e-16	6.510246628466227e-16	7.561839737524165e-16	8.791126618344099e-16	9.103743300561514e-16	8.667824602745485e-16	7.4102980639676e-16	6.849076201121392e-16	7.1262616490773365e-16	7.586727271587717e-16	7.524911555490095e-16	8.577926708041954e-16	1.0660409596593459e-15	1.2600949661756901e-15	1.3541076423354232e-15	1.2956969584348289e-15	1.1824438628347362e-15	1.1011335716624667e-15	1.0501296533283957e-15	1.1443670653228047e-15	1.1397623639258649e-15	1.170191148677031e-15	1.1545638310743263e-15	1.1808751708522578e-15	1.2043577852277794e-15	1.2325410929212136e-15	1.208165202284839e-15	1.0932502128948603e-15	8.796485632827376e-16	7.567585575394559e-16	7.520524273308742e-16	1.0097549503828504e-15	1.2610952938969681e-15	1.5457838383976568e-15	1.5437606457338479e-15	1.410568024846275e-15	1.2594175071831368e-15	1.1426236689477824e-15	1.1032439825634761e-15	1.0956950240996935e-15	1.1540944327613567e-15	1.2955809302674714e-15	1.5315786002354397e-15	1.7803860907689943e-15	1.9566696282896647e-15	1.9798332707443655e-15
27	-5.392933607013546e-16	-2.5222693382830787e-16	2.246218872427999e-17	1.6146516544909489e-16	1.426928005178248e-16	9.288033353379606e-17	1.107451340134484e-16	1.8106756370828442e-16	2.7164837862190667e-16	1.9496211353613792e-16	-3.812355512533877e-17	-2.2251304280676906e-16	-1.2522942451633503e-16	2.2322418938691983e-16	6.524053610918076e-16	8.307309110727175e-16	7.048678129711865e-16	6.171155359812652e-16	7.720342884791754e-16	9.875565144924262e-16	9.494687642532257e-16	6.439914755072029e-16	3.0042585646803266e-16	4.177160143983806e-16	5.344108798657772e-16	5.508703038727543e-16	4.2425663477882024e-16	4.3167957874474724e-16	5.308155276990974e-16	5.772649126017582e-16	4.044705639262894e-16	2.323288692493763e-16	3.2490020751341037e-16	6.101771759626968e-16	9.255505051882492e-16	1.088526682441372e-15	1.305235537020547e-15	1.5665554538334524e-15	1.7964484740141737e-15	1.8287054294586755e-15	1.5803336021982632e-15	1.2880271239316491e-15	1.1308498032852287e-15	1.0954498557505557e-15	1.1748334651116997e-15	1.3093576704890086e-15	1.4228146206447476e-15	1.4708264265015016e-15	1.40477152589191e-15
28	-7.163376434015555e-16	-3.6818463205176337e-16	-5.216311338976781e-16	-9.796407373313283e-16	-1.2982190987668276e-15	-1.2783686159824418e-15	-1.0774801097284501e-15	-9.599778090828445e-16	-8.787237115244157e-16	-7.807628397672806e-16	-7.159996102396222e-16	-7.365842390434858e-16	-7.407889104527262e-16	-6.43787480519689e-16	-4.028382727033159e-16	-1.0498696165353212e-16	-1.2099137441623244e-17	-9.318942685802462e-17	-1.938016201109784e-16	-2.4012915880158586e-16	-2.551218605416221e-16	-2.84041299562869e-16	-4.2191886286629106e-16	-3.7152558940169614e-16	-3.7366923225084223e-16	-2.93986729494545e-16	-2.709942241188091e-16	-2.1126981378865807e-16	-2.7493218644294277e-16	-4.58417640424522e-16	-7.135489606439062e-16	-8.531821786213123e-16	-8.281867769561855e-16	-6.926561140274659e-16	-3.8422706850464465e-16	3.667122431972024e-17	5.62532233218612e-16	9.483543505901478e-16	1.0889181246325258e-15	1.0032364270339478e-15	8.323024009949731e-16	6.674802495511394e-16	5.912859260088338e-16	5.545806299696154e-16	7.046610550228352e-16	9.281120652827065e-16	1.0953369317560576e-15	9.820831301691231e-16	7.894131276081898e-16
29	-9.07219856378892e-16	-6.326222998893474e-16	-6.178708588239615e-16	-7.682374063599258e-16	-9.034837863650076e-16	-8.99116603273022e-16	-8.868219086661002e-16	-9.765642346867065e-16	-1.2305399358875806e-15	-1.4397624958969874e-15	-1.4903242433666216e-15	-1.3947180071976338e-15	-1.2272045347198627e-15	-1.1514756591533944e-15	-1.0136917707240437e-15	-8.776350083588569e-16	-7.8287875855234e-16	-7.442895975248785e-16	-6.989187617931961e-16	-6.732830124908004e-16	-6.981982422752683e-16	-8.250975619531214e-16	-1.2524583670111087e-15	-1.1295354014036425e-15	-1.154844165658466e-15	-1.0090238805353408e-15	-9.89249379475649e-16	-9.933216377067899e-16	-1.1256085536103164e-15	-1.1873475750864456e-15	-1.1827301854034737e-15	-1.0476578409468813e-15	-9.283051143805892e-16	-8.62478614228186e-16	-7.757312310478232e-16	-5.667885280443486e-16	-3.4292775190337655e-16	-2.7380293847409096e-16	-4.2664462088077057e-16	-6.872509205874874e-16	-9.020380652019095e-16	-1.1025411394539938e-15	-1.2236151402989825e-15	-1.2525565136606016e-15	-9.266905426995496e-16	-3.9046118988007433e-16	-1.093689628766524e-16	-2.778723332808336e-16	-6.008072455880331e-16
30	2.359009428875817e-16	3.433971318827144e-16	4.2264161645140606e-16	4.0530306745555197e-16	3.4779309956057155e-16	2.84782556931887e-16	2.1080237130024508e-16	-2.00810626768535e-18	-1.8380565706613544e-16	-2.801524608206067e-16	-1.9920688295909186e-16	-8.000086418454389e-17	5.93103654314476e-18	1.522530219525674e-17	3.079846660585179e-17	2.2438187436151198e-17	-7.174211330944072e-17	-1.7842295091526744e-16	-2.1928264361261445e-16	-1.0629566894355282e-16	1.2424531628094637e-16	3.0141901754679607e-16	4.3867258551111907e-16	3.0919860032419016e-16	2.291830252868746e-16	2.0540919698740264e-16	3.0511153215806184e-16	3.294784591201446e-16	2.1587984772605216e-16	-1.7415306850953312e-17	-1.4151223317892402e-16	-9.797128022386739e-17	7.743055683683781e-17	1.5483097536660577e-16	2.0477361156111655e-16	2.4583458649202145e-16	4.268942222832215e-16	3.9452581968619403e-16	1.5938401828717879e-16	-1.8437350374208544e-16	-3.776243612900199e-16	-3.2552002638132326e-16	-1.226184812735272e-16	9.428602609553641e-17	2.6709862487380567e-16	4.1161004248384313e-16	5.647712015127869e-16	6.465997622975988e-16	6.635648353960073e-16
31	2.995435146464823e-16	2.9897929565970915e-16	2.2903021749671327e-16	2.428460660322585e-16	3.5162745139003023e-16	4.916891451201662e-16	6.096317499790684e-16	6.0804784285133e-16	6.136834658487412e-16	5.027555089375114e-16	3.605853141174707e-16	2.4119701717574854e-16	1.853176791920086e-16	1.9899864542683242e-16	3.713568733832215e-16	5.963120008431884e-16	7.376097893813978e-16	7.76818569614064e-16	7.614302385927135e-16	7.900010992189724e-16	8.545983778389025e-16	8.110332377826793e-16	7.039265821103719e-16	4.222694664848688e-16	3.2469026632393264e-16	3.399982661762995e-16	4.838851405920004e-16	5.241461263332864e-16	4.617570483919061e-16	4.332123447588458e-16	5.271187490132522e-16	6.279130224162554e-16	6.630555008129486e-16	6.19085069134869e-16	7.6070581318203e-16	1.0740533272923134e-15	1.4148798851557277e-15	1.4725046472499316e-15	1.2438152569008974e-15	9.564677367862031e-16	7.431546435281488e-16	6.455581081238574e-16	5.785455508674992e-16	5.752948810565628e-16	7.348372255497674e-16	1.0736547126243167e-15	1.4438598951980076e-15	1.651954115167935e-15	1.6251416152156451e-15
32	-3.027893414301545e-16	-4.017165211495977e-16	-3.9957514324186404e-16	-2.351659924624712e-16	-8.965028399955633e-17	-1.7047141704724426e-16	-4.494470331661345e-16	-7.497552277982119e-16	-1.031497531342975e-15	-1.287489301461004e-15	-1.4978006937156765e-15	-1.5217220237118718e-15	-1.2764125587021515e-15	-1.0249035584110711e-15	-7.887380628788148e-16	-6.254118204328419e-16	-3.3784688721064575e-16	1.403387043174722e-16	5.541661620083148e-16	6.40842398020441e-16	4.343376446366364e-16	1.3521131928525927e-16	-4.8849332777792953e-17	-1.0599665941154628e-16	-3.2134921592627035e-16	-4.831269604289511e-16	-6.147427154488902e-16	-7.20824302111667e-16	-8.764784044440806e-16	-1.0780906853520601e-15	-1.3169554866320637e-15	-1.5361842580679344e-15	-1.6238019168454097e-15	-1.5620645360232188e-15	-1.341145121671474e-15	-1.1537284015092031e-15	-9.462763497888919e-16	-9.56961320750751e-16	-8.94772498169196e-16	-6.333676643463939e-16	-3.196863635592374e-16	-1.637745485688283e-16	-2.45361357034894e-16	-5.082513416393849e-16	-6.497728661852335e-16	-6.143270129042727e-16	-5.050194393480815e-16	-4.900022947211272e-16	-5.895093137384869e-16
33	-5.233687237237491e-16	-4.155932002937209e-16	-2.9316619054505386e-16	-2.7584278671175145e-16	-3.516694635418107e-16	-5.050267598085409e-16	-7.593305512043867e-16	-1.1225992844283422e-15	-1.4204835628105029e-15	-1.5602482668821618e-15	-1.5022631509993403e-15	-1.3415477836632274e-15	-1.1693743768873131e-15	-1.0888617124111563e-15	-1.0224790554581716e-15	-1.0549278560420633e-15	-1.1814161834240603e-15	-1.244652332966292e-15	-1.1310737888738403e-15	-8.69239364360639e-16	-6.303297236398396e-16	-5.467469538841877e-16	-7.367910534441837e-16	-6.516178257522754e-16	-7.245142337131191e-16	-6.509318243506035e-16	-6.228145728806991e-16	-5.699830273316873e-16	-6.001633370291948e-16	-6.652687687581478e-16	-7.35990149491731e-16	-7.337229828351983e-16	-6.264315751382285e-16	-5.840376669501382e-16	-6.044275975155496e-16	-6.983254554311272e-16	-6.778214016755906e-16	-6.854138806897319e-16	-7.54439596259165e-16	-8.543394571908308e-16	-9.243178868564822e-16	-8.3700439891629e-16	-6.294369155867471e-16	-5.524627820899124e-16	-5.50360043097673e-16	-5.641826162696909e-16	-5.658734560776142e-16	-5.940149159685661e-16	-7.018883716015045e-16
34	-5.753099487544573e-16	-5.003951476271209e-16	-9.594596311533682e-17	2.1102116352250567e-16	1.352839238595849e-16	-2.243773867562577e-16	-4.840365288294955e-16	-6.043799625369267e-16	-6.543145140793059e-16	-8.686567194954611e-16	-1.06888137146101e-15	-1.0772878499762466e-15	-8.596389053539878e-16	-6.000830025858478e-16	-5.955861899417414e-16	-7.451118578756581e-16	-8.529878038937851e-16	-8.505427055178926e-16	-8.431790965038616e-16	-8.4317771491892585e-16	-7.869975233503449e-16	-5.393768166461066e-16	-2.748561966432419e-16	-2.7669303632101445e-16	-3.080032373485934e-16	-4.2205663194360675e-16	-4.073707698098772e-16	-3.3567458797512994e-16	-2.852158229191515e-16	-4.230351260183129e-16	-6.448091078773046e-16	-7.877214063220619e-16	-7.681019337256506e-16	-5.834165382055425e-16	-3.985914392203037e-16	-2.319440032499266e-16	-2.0963963185053854e-16	-3.30488880764935e-16	-5.183830757410597e-16	-6.757366484954101e-16	-7.085825310702293e-16	-6.556181527409685e-16	-6.454826777339503e-16	-6.220830100409709e-16	-5.274390347811555e-16	-3.946953026407379e-16	-1.994937975953095e-16	-7.943998378558963e-17	-2.0432488132452805e-17
35	1.0342727350716172e-15	1.0939844806122184e-15	1.1953189682535158e-15	1.306178541055225e-15	1.3043416240950173e-15	1.1386017490945647e-15	8.542354275552922e-16	5.687669646192139e-16	4.743515321410039e-16	5.43334018338062e-16	6.696179975796249e-16	6.803785511684148e-16	6.78534089545267e-16	7.533600213617752e-16	9.018932883488535e-16	8.663295014112387e-16	5.899460945713521e-16	3.3925931224139793e-16	3.7549464051699337e-16	6.581402189492369e-16	8.841524035173127e-16	8.048821846029208e-16	7.406473836768634e-16	5.028763601338229e-16	5.594546750627685e-16	5.766633015263062e-16	6.151838796773251e-16	5.374584495700093e-16	5.302505447365076e-16	5.565284002796186e-16	6.2229272450558e-16	6.880265791450848e-16	8.030147044994447e-16	9.128725438924388e-16	1.0468055722731086e-15	1.1393514833348113e-15	1.2242624330584935e-15	1.0989506981722717e-15	8.581091166899216e-16	6.045666648781112e-16	4.550294295913193e-16	3.7549724964545947e-16	2.595135329122312e-16	1.9795266112274375e-16	2.9073005394030425e-16	6.26074359552523e-16	1.0464395865687426e-15	1.2503836049412282e-15	1.151624858016286e-15
36	1.7569086132268517e-15	1.6781687404372094e-15	1.678390493957064e-15	1.6259522178483786e-15	1.4599885132703899e-15	1.2851659172638441e-15	1.1999593088075965e-15	1.235940818836575e-15	1.2319981941621051e-15	1.1298416920187869e-15	9.871043634394588e-16	9.294850306765482e-16	9.436510119280601e-16	9.560485535317156e-16	8.59842835892035e-16	6.951491583291201e-16	5.564303039216247e-16	5.134752302637969e-16	5.803811587369896e-16	7.574480621315742e-16	9.281854980832368e-16	9.52293898571717e-16	9.996541175912827e-16	6.724201377414178e-16	6.392974969270154e-16	5.836102457116711e-16	5.992198474293492e-16	5.504462568377208e-16	5.561225479583325e-16	6.413471325833361e-16	7.979085965294802e-16	9.147328940408578e-16	9.446256113938138e-16	9.61531388588135e-16	9.356682894023454e-16	9.205871145777269e-16	8.112519497068333e-16	7.29243369450648e-16	6.309797113367642e-16	5.604020450625743e-16	4.875310259270154e-16	4.88893857025671e-16	4.674854662285521e-16	4.811791379800644e-16	3.998299321130563e-16	3.278574808114462e-16	2.927761773942255e-16	2.916779656286136e-16	2.279456789747455e-16
37	3.1665644438813335e-16	3.362753997598477e-16	5.125842083321366e-16	6.893434216792909e-16	7.386259975776631e-16	5.589441459292976e-16	2.593384116183571e-16	1.816412682841928e-17	-1.3374040512737319e-16	-2.683432703516902e-16	-4.726813084083851e-16	-6.446254109314043e-16	-5.928104589839625e-16	-2.329057421461085e-16	1.6754470804673883e-16	3.6395812074647945e-16	2.487012107047275e-16	2.1197700755438054e-17	-2.0374319446635086e-16	-4.133373236029355e-16	-6.340198290636048e-16	-7.532177762171894e-16	-7.528628360736718e-16	-5.032310784239309e-16	-5.227959308846955e-16	-7.959164251666637e-16	-1.254358134753381e-15	-1.5031562861657538e-15	-1.5599924695126331e-15	-1.5929172865518e-15	-1.7086197095883105e-15	-1.7381664684131529e-15	-1.5291959515527447e-15	-1.159729564802384e-15	-9.52140505830903e-16	-1.067936935041987e-15	-1.1775432988547089e-15	-1.2737269641688302e-15	-1.2949280810146418e-15	-1.3396218942288787e-15	-1.4263633006589767e-15	-1.397230742600278e-15	-1.1937783271143434e-15	-9.661230313307518e-16	-7.620409555784198e-16	-5.468858147448757e-16	-2.156379017674421e-16	1.4776877315392155e-16	3.5070141144275964e-16
38	1.0783249991483262e-17	6.486144078978287e-17	9.378416763498439e-17	9.276579020563722e-17	6.939159729344925e-17	-2.1895565724556205e-17	-2.003724642100077e-16	-3.61461243990232e-16	-4.5208208577456365e-16	-3.925704297467689e-16	-3.268546074885038e-16	-4.51128828652256e-16	-6.068063136942473e-16	-6.195010616324632e-16	-4.727936354317284e-16	-3.658086424656329e-16	-4.661451094919565e-16	-6.724481427703157e-16	-7.675204744645674e-16	-6.703089502277674e-16	-5.403736786939209e-16	-5.319830663846758e-16	-5.562312064677618e-16	-7.249427709563767e-16	-6.670765307044217e-16	-6.463979761226271e-16	-6.295869114223487e-16	-7.496840547165557e-16	-8.766089777372762e-16	-1.0191295488197398e-15	-1.0763967785304185e-15	-9.99713384854004e-16	-8.466313337823686e-16	-6.544859138603485e-16	-4.813620172613969e-16	-3.333799080058692e-16	-2.5031662821867256e-16	-4.2897608535089725e-16	-7.467953076070361e-16	-1.080476411772363e-15	-1.2059360473113646e-15	-1.1579238338643752e-15	-1.064311610782694e-15	-9.273449318965089e-16	-7.074597134465678e-16	-3.711378847348696e-16	1.206492413657219e-17	2.800435828869854e-16	3.2241059488273093e-16
39	1.2352182892640284e-15	1.2206523128622863e-15	1.32339337092755e-15	1.327855844845368e-15	1.2193389561343778e-15	1.0843424486757393e-15	9.789257063570755e-16	9.400386542833422e-16	8.207793132516742e-16	8.268158639755248e-16	9.62153379226744e-16	1.0989145371813403e-15	1.1115244068589177e-15	1.0748256541730386e-15	1.0234047529598605e-15	1.0887439728345676e-15	1.1888753906685318e-15	1.293113334451691e-15	1.383625350383724e-15	1.4512703671114769e-15	1.3747087790663632e-15	1.1128109836505415e-15	8.163456522081731e-16	6.297988590064091e-16	6.625014819620464e-16	7.395113687171243e-16	7.249053847101851e-16	5.893999156695657e-16	4.2584917199036465e-16	2.9494868120973e-16	2.3636761088829724e-16	2.9535726233958226e-16	4.494066769344914e-16	6.41812201614635e-16	7.812290997859646e-16	8.566685937959582e-16	9.073449874346894e-16	8.868396242980056e-16	7.747623889297052e-16	5.77171369225509e-16	4.174378773590341e-16	4.1041630675310245e-16	5.363202349725957e-16	7.337348556909051e-16	9.189055590090023e-16	1.118279224229602e-15	1.3590586497435943e-15	1.6151296473974898e-15	1.7793681621207523e-15
40	2.0703504018496694e-16	4.113102927908013e-16	5.906434620380643e-16	5.439999865077376e-16	3.5765767502820173e-16	1.8292395458594197e-16	1.5648464970235258e-16	1.8635753443753952e-16	2.4083460215090644e-16	2.55309255631824e-16	3.28971934665033e-16	3.83685552175097e-16	4.1434448637631263e-16	3.328947323692273e-16	3.380231660339491e-16	4.563489818225031e-16	6.416869990298806e-16	7.693377735267324e-16	7.053486049421682e-16	4.516054026822614e-16	1.9175914001146273e-16	1.033608332330744e-16	3.17287412658332e-16	4.465480376038195e-16	4.2236972910608274e-16	1.574573676988803e-16	2.00914175675874e-18	8.271615857906949e-17	3.0020151692093217e-16	4.2130937976681434e-16	4.013916822953955e-16	3.311133056136435e-16	3.422745013875818e-16	3.558766135621963e-16	4.0329632111942265e-16	4.739725343527351e-16	6.67278308425323e-16	7.856983567332906e-16	7.357377154695186e-16	5.795365536474474e-16	5.233945869909203e-16	6.345986095857139e-16	7.559520206045989e-16	7.034232752786954e-16	5.641762198922687e-16	6.197192813480403e-16	8.675868292987434e-16	1.0809971280351671e-15	1.0434076466993233e-15
41	4.755374976160529e-16	5.412223604345264e-16	6.495394526101496e-16	7.47855367751518e-16	7.591996040250516e-16	7.094587119515771e-16	6.836831266149664e-16	6.38936117599501e-16	6.451939465401907e-16	5.900153533955379e-16	5.661397129772758e-16	6.602081109994181e-16	8.061153457522224e-16	8.701558335380665e-16	8.761282834583109e-16	9.133185468630292e-16	1.021114293149129e-15	1.1671671651730107e-15	1.1729984458467519e-15	1.0081704769063044e-15	8.202222152253733e-16	7.327576345178768e-16	8.382377885101884e-16	9.092876580953978e-16	8.993325993509027e-16	9.121736560358072e-16	1.0150622672608021e-15	1.1211178517112649e-15	1.118360779552406e-15	1.0068012910562253e-15	8.958440713084862e-16	8.623770679095794e-16	9.408388667413039e-16	1.0149062411236188e-15	1.1170301160958452e-15	1.1840367315197307e-15	1.340828578986015e-15	1.3453873161613068e-15	1.1789276291835718e-15	9.535692728780866e-16	8.08146242681181e-16	8.762704337494653e-16	1.024009654931805e-15	1.0650695739802504e-15	9.94850232395649e-16	9.705128192247635e-16	1.0975159543963836e-15	1.2732086532880163e-15	1.3631728647705238e-15
42	-9.23609510565628e-16	-7.170472241322719e-16	-6.607005961848709e-16	-8.147065627823645e-16	-1.036923380546984e-15	-1.1739275918106446e-15	-1.2086703464465921e-15	-1.2045171888871458e-15	-1.277645869106976e-15	-1.3308292044174534e-15	-1.2995912928000616e-15	-1.2057038736837609e-15	-1.0850598992994796e-15	-1.0252937502467556e-15	-1.0239738804781407e-15	-1.0486356767057078e-15	-1.0787199437938409e-15	-1.0798588974872244e-15	-1.054884211006365e-15	-1.0118138732625335e-15	-9.783690852906472e-16	-9.820846895642827e-16	-1.0589932593038485e-15	-8.922516452999594e-16	-8.090550937668498e-16	-7.001094894600035e-16	-7.094784769744026e-16	-7.706573998624821e-16	-8.699998654576682e-16	-9.593558197018067e-16	-1.0231689282083691e-15	-1.0401223980886088e-15	-1.0299904236239626e-15	-9.929322308807117e-16	-9.134815018274822e-16	-7.869982227877749e-16	-6.250274978260721e-16	-5.671698537529894e-16	-6.473502707522392e-16	-8.605183693657542e-16	-1.0379945842638672e-15	-1.1157731672734831e-15	-1.0624780808466805e-15	-1.004131907900224e-15	-8.891453673556169e-16	-6.758164747066553e-16	-3.811582766239756e-16	-1.5143302290459446e-16	-9.969987380687444e-17
43	-2.4741625351895482e-17	4.076581893807013e-16	7.429811264712687e-16	7.815430132348409e-16	5.90227202509595e-16	3.893019241530631e-16	3.345026221214694e-16	2.221995409297888e-16	7.469443519506016e-17	-1.5299193386580653e-16	-2.3334012698895504e-16	-7.668760915646146e-17	1.2868015191323688e-16	1.9944075470451246e-16	2.5067754367579586e-16	3.9057077940767986e-16	6.416911319847223e-16	8.330741290823392e-16	7.512427047845704e-16	4.53547346888746e-16	2.0723872204995037e-16	1.8400887693041926e-16	3.9206939383492673e-16	6.637682254040147e-16	6.974139656488396e-16	6.584598472922032e-16	6.632941774158139e-16	7.143167628926344e-16	7.266250930401748e-16	6.966735980479595e-16	6.727176246728349e-16	6.904608886084628e-16	7.130985593899447e-16	6.3197613052398e-16	5.564466849852021e-16	6.832520167098848e-16	1.0448690463616916e-15	1.4476197468431342e-15	1.509964341767928e-15	1.1383102494702552e-15	5.96094345459144e-16	3.0118971071072534e-16	3.378821551277253e-16	4.945127693530967e-16	6.192854694121638e-16	7.942732950825025e-16	1.134838627498717e-15	1.5053424328809763e-15	1.6898135586929842e-15
44	-1.1541707880737609e-15	-7.877427740483516e-16	-4.576409569621291e-16	-5.129041092896533e-16	-9.382206077715367e-16	-1.3293892332920351e-15	-1.4219579029145647e-15	-1.2554708068879247e-15	-1.2441210914884902e-15	-1.4459310332875698e-15	-1.6327117894151134e-15	-1.5813896191205683e-15	-1.3109523784819387e-15	-1.1107962721478895e-15	-1.0675191262711927e-15	-1.1138771340381955e-15	-1.1042406522762623e-15	-1.033960763872804e-15	-1.0282001100931035e-15	-1.1081457006631664e-15	-1.1682203886809273e-15	-1.1853990851777527e-15	-1.3676709213056421e-15	-1.3090920280051244e-15	-1.461136824910018e-15	-1.3704017190086184e-15	-1.1336907692251445e-15	-9.645810901683971e-16	-9.968747061659665e-16	-1.1040919329385516e-15	-1.1222061507846457e-15	-1.0044889839634974e-15	-9.145401471746507e-16	-1.0069254125360989e-15	-1.1289580026338562e-15	-1.1214455393954463e-15	-9.229702692744348e-16	-7.804472522229433e-16	-8.499008414154622e-16	-1.1262982754282167e-15	-1.388429046789176e-15	-1.4864354968124596e-15	-1.3758295517701339e-15	-1.2289332496900298e-15	-1.0040051400960448e-15	-6.885010663224533e-16	-3.704682657401315e-16	-1.80333123351453e-16	-2.115169423698187e-16
45	-9.066832233631713e-17	1.4052698936792529e-16	1.1991868663496466e-16	-8.53339780491229e-17	-2.873224019369307e-16	-3.977017153555579e-16	-4.331703713527635e-16	-5.264492695362201e-16	-6.018121139065852e-16	-6.837042421617834e-16	-6.656460257927311e-16	-5.707606699083006e-16	-3.833775579219061e-16	-2.1288319134103865e-16	-2.642437968706947e-17	1.2438853871172713e-16	1.8054982552581753e-16	1.5417632327537158e-16	6.60332827629286e-17	-7.742322528340698e-17	-1.9156309794356013e-16	-2.27245456755915e-16	-1.8566230109660725e-16	8.715334869683751e-17	8.714655014653856e-17	5.3552915005875764e-17	-2.798417674587795e-17	-1.2368724188364178e-17	-4.895848548373754e-18	-3.839561361742024e-17	-1.0572500781702961e-16	-1.189784902522227e-16	1.8714227103014726e-17	1.588458781039386e-16	2.618423640031393e-16	2.9736422421717895e-16	4.16637331651589e-16	5.919163738167637e-16	6.797178189219068e-16	4.988789582178879e-16	1.320581283912619e-16	-1.4736240247837792e-16	-1.4385194488952435e-16	-1.445186121854389e-17	1.0304498042790073e-16	2.403338622110901e-16	4.84390801280169e-16	7.622848999503006e-16	8.973044190696007e-16
46	2.1938866202567213e-16	4.1198471618069924e-16	4.479990207440363e-16	3.7340681450953236e-16	3.7292772284182757e-16	5.285081071862676e-16	6.922401137327064e-16	6.637137355405514e-16	4.1459666464385e-16	1.8147743492225025e-16	1.6835434208299737e-16	2.6842441495050497e-16	3.4141973381602e-16	3.014869540520673e-16	3.7945684270185253e-16	5.905256406393458e-16	8.0286352509954e-16	8.622686884023018e-16	7.770791431532835e-16	6.635830391347597e-16	5.971826738917319e-16	5.248267708585128e-16	4.781118442341207e-16	4.743272515648387e-16	4.06568871031446e-16	3.038146160669038e-16	2.269293425733404e-16	2.3472196633713983e-16	3.5040752415278485e-16	3.9775010501605123e-16	2.7360939136286143e-16	7.601743947618785e-17	3.636162749790177e-17	1.6948598445441606e-16	4.120539182672597e-16	6.060263652758567e-16	7.850162512025833e-16	8.555520723355871e-16	7.793517764555854e-16	4.922539127231571e-16	1.6190268923818459e-16	6.087371213324783e-17	2.7255252014932757e-16	5.834627345988016e-16	7.675731492042189e-16	8.510658437274871e-16	9.591765356072022e-16	1.1331203013001634e-15	1.182165937140215e-15
47	-3.7454962895220207e-16	-1.9397522016419762e-16	-7.70939127382375e-17	-1.875386498694331e-16	-4.199062996651161e-16	-5.801855534090969e-16	-5.765149302855529e-16	-4.847197067910024e-16	-5.043150406267099e-16	-5.587300838005695e-16	-6.037478575876355e-16	-6.500680112671719e-16	-6.529164009112231e-16	-6.012709049963453e-16	-4.757732148624633e-16	-3.192915352255227e-16	-2.546026016021644e-16	-2.9756067857044976e-16	-3.594306499836441e-16	-3.5262653672691237e-16	-3.2005492977608133e-16	-3.591040059694277e-16	-5.033462916322822e-16	-5.255389645365248e-16	-5.637497372855309e-16	-5.389297053777674e-16	-5.355916949777034e-16	-4.857593357486593e-16	-4.0313372622784787e-16	-3.87837153986362e-16	-5.071744201947584e-16	-7.011350567826855e-16	-8.117434536743795e-16	-7.680875281251817e-16	-5.989278628030706e-16	-4.3122648580660845e-16	-2.5736868805538004e-16	-1.54001145388326e-16	-8.32483695217349e-17	-1.8437663575022781e-16	-4.2705423338439397e-16	-7.119503283567472e-16	-7.980248369127798e-16	-6.446325016739392e-16	-3.3796511061836345e-16	-6.939329640554523e-17	1.2424703015325572e-16	2.5297648910166503e-16	3.1921113451541597e-16
48	1.120275708551412e-15	1.111087466368269e-15	1.4044169563899617e-15	1.6485403769980274e-15	1.5822237123565938e-15	1.257240852607891e-15	8.959819539712968e-16	7.958603979138283e-16	7.127681556476382e-16	6.751696666965814e-16	6.275832305059995e-16	5.485310253507201e-16	4.796176826702893e-16	4.576199024893223e-16	4.415654963525046e-16	5.0159262400809e-16	6.370845773151594e-16	8.363309305546832e-16	1.0174676596656326e-15	1.0593123477769793e-15	9.044552715646744e-16	6.113922618478028e-16	2.573862951433853e-16	1.714562968640549e-16	1.5277257971108864e-16	2.248575063517623e-16	2.821352695581271e-16	3.272494753201283e-16	2.5839478263192054e-16	1.4348279269376959e-16	1.3420862185872979e-16	3.1297071569980813e-16	5.234187457589387e-16	5.390490893541729e-16	3.8840837167294953e-16	2.901176387623037e-16	3.9026264374600646e-16	4.060530697214136e-16	2.594849122074918e-16	5.601049642659913e-17	5.583792442083662e-17	2.0926094735147494e-16	2.944812275123928e-16	2.164122451450716e-16	2.1887011851675015e-16	5.688734053765637e-16	1.0055698962222194e-15	1.1784086383938946e-15	9.990931463154337e-16
49	2.655409013308089e-16	1.6155011277997666e-16	9.304961308968599e-17	2.8230388461090714e-16	6.008146554984305e-16	7.181671212505551e-16	4.636459713548963e-16	5.580051908283398e-17	-3.904490849839246e-16	-6.550419527167774e-16	-7.678927811955794e-16	-7.40179404073664e-16	-5.266151265368054e-16	-2.837669079470097e-16	-4.23101627888234e-17	6.921044014623285e-17	1.557073300039776e-16	3.028130224198495e-16	4.1887038689402744e-16	3.671036823645121e-16	1.6632635259715502e-16	-2.028606025527622e-17	-8.476860064963805e-17	-3.040475661751659e-17	-2.0912264319624149e-16	-4.1460418631910408e-16	-6.02724430371339e-16	-6.501064181038101e-16	-6.886409219129353e-16	-7.966058279549893e-16	-1.0578440432341076e-15	-1.3023768189833402e-15	-1.4032834712459628e-15	-1.2648528735511196e-15	-1.1500850851538196e-15	-1.1968895117377108e-15	-1.331841058783943e-15	-1.4451945278213737e-15	-1.3326239079890127e-15	-9.909311648306476e-16	-6.251891856393541e-16	-4.2075250302546866e-16	-4.799776796161209e-16	-7.194770524140319e-16	-8.852589615191157e-16	-8.155215119286783e-16	-6.154478914966458e-16	-5.251518603542119e-16	-6.751890866699427e-16
50	-4.2214839622139858e-16	-2.737201921539924e-16	7.642618501349201e-18	6.211241811896367e-17	-1.1209249248713307e-16	-2.650827902709105e-16	-2.708759629447796e-16	-1.9625152817130128e-16	-3.1030905453782575e-16	-4.065939885590806e-16	-3.25289007638173e-16	-9.210804610825512e-17	6.191985107176194e-17	4.0435814642046715e-17	-1.4379087028233818e-16	-2.347758357748589e-16	-1.8021231025529223e-16	-6.08374062935426e-17	-2.998706170583723e-17	-1.0909886016924486e-16	-2.645630959992523e-16	-3.738845147849726e-16	-4.227625709327317e-16	-2.8154503420813493e-16	-1.5503898654089523e-16	-1.1088145352488052e-16	-2.2266776751446237e-16	-3.869495875648149e-16	-5.904249408460244e-16	-8.153761811046095e-16	-1.0368283662093281e-15	-1.1234445170183092e-15	-9.962630713517737e-16	-6.973288731498107e-16	-3.6508166680038165e-16	-1.3656114119340526e-16	-4.953499147735395e-17	-1.2742609698430143e-16	-3.305777474418475e-16	-5.968371000203255e-16	-7.972223217135129e-16	-8.521757301984139e-16	-7.842181579236942e-16	-6.517458961757498e-16	-4.2430900082454727e-16	-1.0369029657000139e-16	2.171036828615242e-16	4.23805491142445e-16	4.471343749248995e-16
51	1.5773363202413543e-15	1.673361126566639e-15	1.850118286446327e-15	1.8916945870854293e-15	1.7109896267475392e-15	1.3017912195773733e-15	9.033859035310781e-16	6.430645663899872e-16	5.645170041748467e-16	5.012826968509768e-16	4.603011072512612e-16	4.685322979082446e-16	5.225761459159906e-16	7.444141192192377e-16	9.30456119453589e-16	1.1355084300590522e-15	1.2583773113756297e-15	1.248785941606248e-15	1.020678567256971e-15	6.946039426003756e-16	4.081498463624115e-16	2.1836510242549875e-16	3.142995006260781e-16	-3.694423360876245e-17	-2.1156118272657142e-17	-2.5189192754847327e-17	-4.8015403806669004e-17	-3.3184569452988647e-16	-7.588932507922258e-16	-1.1510764359789756e-15	-1.1709238096484394e-15	-9.051733208686089e-16	-5.531266872664888e-16	-3.6838950113894155e-16	-3.7151822358432358e-16	-5.111716852858287e-16	-5.648296166356571e-16	-7.139278977141138e-16	-8.393289687033455e-16	-8.706301365767259e-16	-7.337311792666322e-16	-4.711804547369558e-16	-2.76863479722451e-16	-1.1461545272397118e-16	-2.3255222903980885e-17	1.2609120000307163e-16	4.381590917220325e-16	8.293131245687881e-16	1.169474563914804e-15
52	-1.307493650245562e-16	-2.7537945178323497e-16	-3.7401408407446484e-16	-3.6149910791774634e-16	-3.0250027712383644e-16	-4.48638450854886e-16	-7.281328599350596e-16	-1.0536638914880342e-15	-1.233838613952253e-15	-1.4539581967394067e-15	-1.7088316858868829e-15	-1.8241050554069265e-15	-1.666358676989748e-15	-1.2324668667233562e-15	-7.496347797443442e-16	-4.233328384700955e-16	-1.58318673988317e-16	2.1591605115917136e-16	5.266506230541816e-16	5.617104629122492e-16	2.5392473577622723e-16	-2.179412400500001e-16	-3.3640538340329146e-16	-9.139293963418048e-16	-1.1305576415620935e-15	-1.2908805697191867e-15	-1.124929666168434e-15	-9.816837931372991e-16	-8.850526158130552e-16	-1.1096060952922436e-15	-1.4965547195507267e-15	-1.939187290822253e-15	-2.104156915513488e-15	-2.052907604112923e-15	-1.8127184126354603e-15	-1.6309041215059078e-15	-1.3939417201151358e-15	-1.385527553699213e-15	-1.3302816901390076e-15	-1.1722050341180173e-15	-9.872522939906842e-16	-8.297944152925872e-16	-8.233581244531452e-16	-8.768975423084726e-16	-9.593880939016192e-16	-1.1527123912521578e-15	-1.2311068718040984e-15	-1.1825945552759579e-15	-9.308376718976305e-16
53	1.595642958683237e-15	1.6539099894896077e-15	1.6983566793085282e-15	1.7352904295963055e-15	1.7355574210206839e-15	1.7033169464120145e-15	1.5817255827152614e-15	1.517758847478435e-15	1.4434929156229934e-15	1.43963313022042e-15	1.4107247165443667e-15	1.2566132535042595e-15	1.0509687302070439e-15	1.0056771223376064e-15	1.191997247983945e-15	1.4682748444453714e-15	1.6182116684051378e-15	1.5861035062820051e-15	1.5254332493074362e-15	1.535938595921866e-15	1.528938499972477e-15	1.3564519936490085e-15	1.0869194361394319e-15	8.654745997498889e-16	8.56068165212346e-16	8.877329914517168e-16	8.818272523240435e-16	7.982304416873821e-16	7.502176218524193e-16	7.874564462838395e-16	8.393712016463386e-16	8.501506347694019e-16	8.295905316420842e-16	8.687651283710011e-16	8.96302537826855e-16	8.94247575581253e-16	8.459229758596601e-16	7.34520570912437e-16	6.529263293892182e-16	6.05106588276059e-16	5.90350576070836e-16	6.130320807586491e-16	6.654039909629981e-16	7.63278178419778e-16	8.452985942330991e-16	9.697270299982559e-16	1.0155567411820795e-15	9.823689183346407e-16	9.07208942340943e-16
54	1.3845262304832756e-15	1.3838494709482133e-15	1.3929393774360518e-15	1.3363592111578982e-15	1.188861989560058e-15	1.0444575761236604e-15	9.542722918800867e-16	8.848877708840607e-16	7.805513540347704e-16	6.343423191233658e-16	5.797486379207369e-16	6.745263634639095e-16	7.828037406934183e-16	8.721871978869649e-16	8.765268580859228e-16	9.115354150824526e-16	9.949374376420112e-16	1.031260822281617e-15	9.444417964148748e-16	8.347864935992382e-16	8.337801888318158e-16	9.193070234115474e-16	1.068744639255468e-15	8.262366058124023e-16	6.286574967646088e-16	4.999180146321295e-16	5.669917359381215e-16	6.694193669959807e-16	7.241336808042899e-16	7.582399989030797e-16	8.691864281960493e-16	1.0005149433853483e-15	1.0352120228774393e-15	9.21049859171638e-16	7.399363412353213e-16	6.646229667306714e-16	6.432886268462069e-16	6.632373273873443e-16	6.029060896444757e-16	5.27251240721918e-16	5.004392703167299e-16	5.798464423659868e-16	6.346154716506356e-16	6.665924176454943e-16	5.978456210961386e-16	5.602385171674767e-16	5.742401812957375e-16	6.291435738059218e-16	6.486026973699644e-16
55	4.465069289877842e-16	4.917766508811116e-16	6.788999859995727e-16	8.348802037351385e-16	8.574032610957779e-16	7.585061463457396e-16	5.82369162249602e-16	3.657619377898732e-16	1.0566469330294973e-16	1.3095319440329767e-17	1.5223639783576422e-16	3.256309291653287e-16	3.688947797437856e-16	3.21615347263691e-16	2.599082791001473e-16	3.593169498528528e-16	3.4996804320104225e-16	1.0229230282222419e-16	-2.9003959482511353e-16	-4.863577398939981e-16	-4.545645898481483e-16	-4.246932062956262e-16	-5.896462847929861e-16	-7.100114555233223e-16	-5.209253229008101e-16	-1.6699898941046375e-16	-1.0155266499990786e-16	-4.723858107603122e-16	-1.0116903943373565e-15	-1.2256857215962125e-15	-9.73035972623966e-16	-5.728233437695043e-16	-2.632144719833397e-16	-1.1757601799541277e-16	1.066412020242491e-16	3.4146165396124096e-16	4.902569017346233e-16	1.9642967631184921e-16	-3.22889723141465e-16	-7.774993269682923e-16	-9.893799489000002e-16	-9.698937159797524e-16	-8.354838699458715e-16	-6.030000823124204e-16	-2.0506403415353495e-16	2.425366115015293e-16	6.058733490195769e-16	7.072484687433247e-16	6.040486967112083e-16
56	-1.4121494440330886e-15	-1.0743380246158559e-15	-1.0678778264811381e-15	-1.3246090090143207e-15	-1.6351683464313812e-15	-1.8108446746680915e-15	-1.8056038298339472e-15	-1.6952500191845599e-15	-1.5832664815868405e-15	-1.5029573577341151e-15	-1.4574237026629148e-15	-1.356450528744023e-15	-1.1984054741994455e-15	-1.0730615902457383e-15	-9.345079597323216e-16	-7.742088310677777e-16	-5.8771715825004e-16	-5.34297900770083e-16	-6.33315547700026e-16	-7.778222983029809e-16	-7.733092171989572e-16	-6.052033598531793e-16	-5.74945345505971e-16	-3.6797702387771255e-16	-3.9095436879739977e-16	-2.995999340458053e-16	-2.903688508899424e-16	-3.5922200351843425e-16	-4.954933392733379e-16	-4.088854972753958e-16	-1.0852248004296164e-16	1.8357206606497126e-16	1.7371082854511144e-16	-7.92387569922276e-17	-3.0709446877981264e-16	-2.977810631592466e-16	-2.9555946843960415e-16	-2.289704611395007e-16	-2.1407842445277585e-16	-2.1780882940887805e-16	-1.972510407895487e-16	-1.9158677636063036e-16	-1.6367580731180497e-16	-2.0467483163225515e-16	-2.9285487213928864e-16	-3.93941153092576e-16	-4.670306644949403e-16	-4.275301822771177e-16	-2.8411403583753886e-16
57	-1.998634548583193e-15	-1.9537641942313147e-15	-1.788438890115853e-15	-1.4076734388921587e-15	-9.787247664294369e-16	-6.61020088295791e-16	-4.997672311834222e-16	-4.026630986743095e-16	-3.630074488470513e-16	-3.4421844597088763e-16	-4.185818544987093e-16	-5.032623671570203e-16	-5.617344531230785e-16	-5.997209552384029e-16	-7.571452263293224e-16	-9.261614113569847e-16	-1.0771466065683353e-15	-1.1677129821634538e-15	-1.227423002217493e-15	-1.2657784328322366e-15	-1.2292252942945386e-15	-1.0445281298945135e-15	-9.866701805046934e-16	-5.529051894281824e-16	-5.295278839163601e-16	-4.501861097414262e-16	-4.473141793440544e-16	-3.9490949387792867e-16	-5.18885097703e-16	-7.328342603987288e-16	-9.81467109171555e-16	-1.097363703493829e-15	-1.0354995859587642e-15	-8.671336500334923e-16	-6.165731195944791e-16	-3.3871902447633095e-16	-1.7469358809605076e-16	-1.627093008141831e-16	-3.901364056329934e-16	-6.690101876698075e-16	-8.495685073277724e-16	-8.823477952677835e-16	-8.523134887486522e-16	-9.864263313423995e-16	-1.0716712103295418e-15	-1.1120657282753265e-15	-1.1683450382153626e-15	-1.3173710695449447e-15	-1.5293903375208537e-15
58	-1.747279022316442e-15	-1.5714854703122525e-15	-1.553412062627964e-15	-1.5470676486425999e-15	-1.4921917771809296e-15	-1.2951951260676691e-15	-1.0376242645766346e-15	-8.57328651012185e-16	-7.835023507695096e-16	-7.61265048559327e-16	-7.173044430320463e-16	-6.223451351128888e-16	-5.184123672477512e-16	-5.725170763484206e-16	-6.55367813167949e-16	-6.969044940785289e-16	-6.808255773645152e-16	-6.849773569152509e-16	-6.694314801758451e-16	-5.968684304311038e-16	-4.3413388095173604e-16	-2.6932213558315573e-16	-1.6208667147441921e-16	3.6910945730046334e-17	1.4190874257935044e-16	1.6249473828651623e-16	-2.3313205940916278e-17	-2.901336228938992e-16	-5.2739035146435e-16	-5.669042846653098e-16	-5.65589361046157e-16	-6.442414144866681e-16	-7.987990308500243e-16	-7.950133547319297e-16	-4.905960909668048e-16	-6.075683764728113e-17	1.3178066019560393e-16	1.2477718558521761e-16	1.4075584718904767e-17	3.0630194850235743e-17	1.3118329026856678e-16	1.2581079417518658e-16	-1.3863374677106163e-17	-1.898657902892659e-16	-1.7683528928944854e-16	-7.537637121541714e-17	-8.429860926276355e-17	-2.891941174148714e-16	-5.137935316814413e-16
59	-1.2490705855256234e-15	-1.223147145480857e-15	-1.1628209028534003e-15	-1.1064910999469735e-15	-1.041087297992812e-15	-9.129928977332213e-16	-6.997369144245992e-16	-5.360221247250194e-16	-4.096974732122982e-16	-2.796544496630552e-16	-1.0747856881839975e-16	9.605504225090348e-17	2.577525416589053e-16	2.2094990695855308e-16	1.3418794574647405e-16	6.004138252949236e-17	6.535221339343334e-17	1.0199796068858204e-16	1.6904069377144691e-16	2.3288991934210656e-16	3.037919697301629e-16	3.696572892709509e-16	4.966035345499623e-16	6.181803743021795e-16	6.671429499058794e-16	6.762811196124425e-16	5.992137340839666e-16	5.083286291042897e-16	3.4392084942724366e-16	1.8851270917608489e-16	7.583894045180509e-17	6.111687206050492e-17	1.3183914731756186e-16	1.5771792079617444e-16	2.2419491084330523e-16	3.4727730171383566e-16	4.737056904183635e-16	6.600898868400164e-16	7.440872968213457e-16	7.56876901585839e-16	7.531767724877223e-16	7.463487140235629e-16	7.252990798409021e-16	6.537538053542404e-16	6.406483865580957e-16	6.48246953023238e-16	7.024205027630616e-16	6.526283156674344e-16	5.467697237276541e-16
60	-2.0668248446796004e-16	-4.913153557531288e-17	-5.024447894312983e-17	-1.0349174577655514e-16	-1.2982486591669832e-16	-3.2905261271801736e-18	2.4028003910984923e-16	3.8255365112676914e-16	4.96142260221157e-16	5.568120977584323e-16	5.990395441140973e-16	6.504549104062097e-16	6.266586567009035e-16	5.446244088740441e-16	4.557167070216443e-16	4.23645170084971e-16	4.317620603564941e-16	4.676744858415287e-16	5.170348406581951e-16	5.748579141114126e-16	5.861923895445655e-16	5.316348864146035e-16	6.245789721737276e-16	5.949109322505684e-16	7.931093914589449e-16	9.245938774501333e-16	9.624048883632524e-16	7.970332542445497e-16	6.215555812732367e-16	5.649863083029452e-16	5.963904607312957e-16	5.811501437984241e-16	4.943814645962614e-16	4.923144185486774e-16	6.687835646206225e-16	9.088162884517734e-16	9.671576573374132e-16	9.057610364449003e-16	8.215653086387741e-16	8.818885413729399e-16	9.907418860072551e-16	1.0114935349774097e-15	8.798180466456452e-16	7.689785640285874e-16	7.766076250069011e-16	7.949952830231663e-16	7.709768882016273e-16	6.457412202205064e-16	5.023636548391634e-16
61	-7.305419393274403e-16	-5.195590141048381e-16	-5.476570876845127e-16	-7.031382836006336e-16	-8.45433056807892e-16	-8.169465988394513e-16	-5.97425961690657e-16	-4.3088610003811835e-16	-2.2139292640827114e-16	-6.820646725327474e-17	7.058121670056111e-17	2.217233854585787e-16	3.2136142231833736e-16	3.459421290354724e-16	4.1705860352609507e-16	5.166856419393542e-16	5.150745167207814e-16	3.376606821664099e-16	1.1468959890439168e-16	4.24977054197949e-17	1.5876757655849326e-16	2.455698323344666e-16	3.807998491670437e-16	1.2399394662817617e-16	2.1632991969647112e-16	3.589052970124782e-16	4.352969059773477e-16	1.9645691047142464e-16	-1.1977142651040953e-16	-2.5944055345236266e-16	-1.4639377158622954e-16	8.287460709330076e-18	8.309779845119533e-17	1.2338952964351233e-16	3.3458493516628957e-16	6.998431131950413e-16	1.0405491246555844e-15	1.3833648924972603e-15	1.6420433522065999e-15	1.76102845358377e-15	1.6908665841989623e-15	1.496537356821098e-15	1.3395641286886285e-15	1.3098644686541587e-15	1.2894393421249022e-15	1.0667552440474525e-15	7.526255217959714e-16	4.819462299390838e-16	4.521863681731343e-16
62	-6.768739436211259e-16	-4.577781602744362e-16	-4.170941869749072e-16	-5.146032454212269e-16	-6.782419531798699e-16	-7.449982862671796e-16	-6.063835178880578e-16	-4.23097270955916e-16	-1.60528045319689e-16	-3.1852563612695675e-17	-4.144191340164419e-17	-3.1136423067401527e-17	8.61477130815131e-17	2.9508392981335836e-16	5.414587419357708e-16	6.466164821980744e-16	5.333149521018242e-16	3.150868893604644e-16	1.5792306269849732e-16	1.411301557561933e-16	1.8154435798649182e-16	1.4166980198956398e-16	1.1526179085849568e-16	-1.179689214017318e-17	6.272800061280019e-18	6.428467443590518e-17	1.1564574435202504e-16	5.054132764591078e-17	-8.735363446825373e-17	-1.6172813117492944e-16	-9.84406461809126e-17	1.8090690013533966e-17	1.2968749387248503e-16	1.5478757136623855e-16	1.8523327454670813e-16	3.409333277942388e-16	6.282450400693055e-16	1.0283607909232515e-15	1.2853749672849407e-15	1.3010851342078488e-15	1.1162427056419396e-15	9.239575953956662e-16	8.144252936123435e-16	7.697152083599917e-16	7.756246328125292e-16	8.025764461482419e-16	8.824285517064599e-16	8.853824420715202e-16	8.223080372996882e-16
63	5.367927110528981e-16	6.722161759633202e-16	7.085870068158232e-16	7.224399981375514e-16	7.147345557956227e-16	6.830147702082166e-16	6.4256062708220035e-16	6.0588741251615e-16	6.876617473475695e-16	7.7907096442373e-16	7.989812182411769e-16	7.64292501788002e-16	7.004232844837638e-16	6.02830217892215e-16	5.662981548518588e-16	5.305248940112933e-16	5.041084571091388e-16	5.363163564443505e-16	5.627582098349247e-16	5.048847293785141e-16	3.4268137497703284e-16	1.1125867029969274e-16	-8.882809059371627e-17	-4.021407173422516e-17	-1.7333685351890576e-16	-2.339305894219912e-16	-2.5887208936399314e-16	-1.5035615489835389e-16	-1.2361478719915072e-17	1.5511223093544883e-16	2.9311289131905927e-16	3.911254973068025e-16	5.473818759073997e-16	6.62881671195463e-16	7.591634763269174e-16	7.700639524056363e-16	8.022486402499651e-16	8.996489505453073e-16	9.433187491749672e-16	8.958455440816073e-16	6.989801803416499e-16	5.292052865038975e-16	5.048953524251297e-16	4.883021444733091e-16	3.552174477500677e-16	1.2935148634044852e-16	-6.640308481242296e-17	-5.679170930762511e-17	7.906830324132869e-17
64	-8.361941638038537e-16	-9.247778920323662e-16	-9.18776528076805e-16	-8.257384897586001e-16	-7.182140136399375e-16	-7.249936722365699e-16	-8.384171976065341e-16	-1.097709636791245e-15	-1.2968160586469692e-15	-1.487078003140125e-15	-1.5825761607592355e-15	-1.485215920104849e-15	-1.2897129349914857e-15	-1.0548145986793824e-15	-8.9402251391581e-16	-7.888028581387381e-16	-6.220574490977115e-16	-3.0335534972426206e-16	-1.4094249864097188e-19	1.473626731754649e-16	1.0379323893933032e-16	-4.3054846269554525e-17	4.3374436497342923e-17	-2.898902978377377e-16	-5.586075251511407e-16	-8.069357984675121e-16	-8.129279723887113e-16	-7.255159898564457e-16	-7.557962406473371e-16	-1.0225115375630695e-15	-1.3288173908050488e-15	-1.4984934855701772e-15	-1.4469787717858812e-15	-1.3704222521789662e-15	-1.4176658652429352e-15	-1.570906319647491e-15	-1.6354928134078373e-15	-1.6202307246588304e-15	-1.5214251022256336e-15	-1.3338625461919038e-15	-1.1314196997822225e-15	-9.27302427888841e-16	-8.896578670994245e-16	-9.653708534463956e-16	-1.0364815565945393e-15	-1.0361283252793461e-15	-9.621518205301296e-16	-1.0279430919648036e-15	-1.1793936413597396e-15
65	-2.3221183431808565e-16	-2.5148027934805103e-16	-3.818333834371236e-16	-4.851754469752699e-16	-5.239384859141185e-16	-5.947632574395879e-16	-7.360931758874408e-16	-9.940019070739871e-16	-1.134798369018169e-15	-1.2610774550285747e-15	-1.3823862692228137e-15	-1.377603045164071e-15	-1.2561623545350044e-15	-9.156781535533767e-16	-5.251868924636037e-16	-2.5306558425809505e-16	-8.422810156923918e-17	1.3487514732453285e-16	3.5403868925143477e-16	4.3303010010689207e-16	2.8371530194104384e-16	-3.105890023068415e-17	-8.55548977463858e-17	-2.6028457020479103e-16	-4.049871570089661e-16	-6.156200589602858e-16	-7.875259751529564e-16	-8.714783915111653e-16	-8.227297696677444e-16	-7.3817371022301615e-16	-6.737868482264284e-16	-6.852706226807936e-16	-7.246831118050367e-16	-7.899444259852272e-16	-8.816984106024538e-16	-9.880518645955368e-16	-9.54358348405345e-16	-8.618485190016629e-16	-7.09299492370527e-16	-5.312476978404514e-16	-4.476687112940989e-16	-4.546847609905797e-16	-5.712192208890766e-16	-6.904435040055377e-16	-7.765411877611859e-16	-7.772122258425338e-16	-6.966861697167646e-16	-6.494355788951262e-16	-6.739784964032207e-16
66	8.043938963150793e-16	9.179752738738193e-16	1.0034930519322553e-15	1.0376977056786498e-15	1.056607972904234e-15	9.70254750885135e-16	7.984447236766149e-16	4.669497701802648e-16	1.7240201481616744e-16	-9.901215267338301e-17	-1.971717823423026e-16	-1.729534980631324e-16	1.9423005008807904e-18	1.988476575007173e-16	4.235439248007165e-16	7.035598158476074e-16	9.655685243653974e-16	1.1179802689857988e-15	1.0425320761584687e-15	7.610856505346183e-16	4.445493937116698e-16	2.8368417387264203e-16	4.672818321406856e-16	4.2923964914650645e-16	4.525006911603858e-16	2.7435227971540896e-16	3.9807239033457856e-17	-1.757038374094124e-16	-3.376475377009516e-16	-4.530318681652564e-16	-4.631705925960369e-16	-4.645184703308733e-16	-4.641529865100459e-16	-5.199068318370302e-16	-6.381394309984033e-16	-8.146223390896596e-16	-8.79307589508583e-16	-9.471192676455415e-16	-8.703595758180479e-16	-7.147438595004912e-16	-5.713846775734597e-16	-4.838229970086355e-16	-5.068306481231322e-16	-5.50950420215634e-16	-5.52395366344549e-16	-4.714441425997036e-16	-2.628235160842969e-16	-8.261696968114387e-17	9.276854244634835e-18
67	-4.1341827254567553e-16	-3.821774149149144e-16	-2.8769737324394326e-16	-1.9849683085431962e-16	-1.5058715710938294e-16	-3.0089920799161423e-16	-7.098995246786652e-16	-1.2071112715760186e-15	-1.4880923229114597e-15	-1.4844267700802115e-15	-1.4062687057913116e-15	-1.4188647927011243e-15	-1.4075031454703456e-15	-1.2288741408243835e-15	-9.458807029894105e-16	-8.628937328049682e-16	-1.072041270271647e-15	-1.2792222239665819e-15	-1.2275834328131493e-15	-9.321136999897488e-16	-6.705402221825946e-16	-5.502319870921963e-16	-4.940241117198386e-16	-5.568807286464766e-16	-4.748611679202235e-16	-4.760096718556336e-16	-5.258686360010593e-16	-6.547187305607922e-16	-8.105083205467951e-16	-9.624698678732005e-16	-1.0327771984853061e-15	-9.71788186067606e-16	-8.504141752522069e-16	-7.626139411866143e-16	-7.374766902778358e-16	-7.32374886172454e-16	-6.21507302765297e-16	-6.489014001334281e-16	-8.209417579660995e-16	-1.044876944501673e-15	-1.142540115754233e-15	-9.798149130422866e-16	-7.264820596902713e-16	-5.564042260900848e-16	-5.037965775332183e-16	-4.889343765359249e-16	-4.1594444952065937e-16	-3.689994478296367e-16	-4.90605565389693e-16
68	-8.085573068015056e-16	-8.981032582534369e-16	-9.206689962308946e-16	-9.048625340935355e-16	-8.804924235611711e-16	-9.064341953038119e-16	-1.0196405580964787e-15	-1.186590913223876e-15	-1.3158940066068399e-15	-1.369604488988386e-15	-1.3732156223358302e-15	-1.3258526977079411e-15	-1.2780393685967216e-15	-1.254280538032946e-15	-1.2307331979756023e-15	-1.2030678305140528e-15	-1.1561506337569808e-15	-1.0600084418394538e-15	-9.497016933317895e-16	-8.409527622976691e-16	-7.542827032524986e-16	-6.419342426667201e-16	-6.679827011281187e-16	-6.436756545371625e-16	-7.521975724907666e-16	-8.279123289211699e-16	-8.592512191284803e-16	-8.457766302920548e-16	-9.274059062376095e-16	-1.0792688924786855e-15	-1.228207823039116e-15	-1.2543328604000322e-15	-1.1667715419531113e-15	-1.0435400767964652e-15	-9.288996488159579e-16	-8.442728692175322e-16	-7.820342325237743e-16	-8.337418816641219e-16	-9.464835577466897e-16	-9.973765751161719e-16	-9.73452478504616e-16	-8.642598390536234e-16	-7.416004020411632e-16	-6.798669799875636e-16	-5.730489032366619e-16	-4.926919423302764e-16	-5.055428647487876e-16	-6.214476201502809e-16	-7.979865289881178e-16
69	6.646820014445062e-16	6.346819421890842e-16	7.085163549192516e-16	6.988306259669329e-16	5.75369936724434e-16	4.0654035571945883e-16	2.6223338526580733e-16	2.2666859916945465e-16	1.3693878660702832e-16	1.0857525141458733e-16	1.1757200942251362e-16	1.0320580537512517e-16	4.7332383036656926e-18	-9.089192754560816e-17	-2.117682776094065e-16	-2.4105540305843464e-16	-1.9089738495880515e-16	-5.1043069103320373e-17	1.3842473092920528e-16	2.6692367771948313e-16	1.997005042901866e-16	-4.037257663040959e-17	-2.537743360452545e-16	-2.396089749325222e-16	-8.705405693425608e-17	3.93538549612571e-17	-9.954311936610815e-18	-9.078994063302635e-17	-1.0659662121864972e-16	-4.71378886249192e-17	7.768061737966045e-18	1.1902590619288935e-17	-5.473828059488129e-17	-1.0877761819507183e-16	-1.2461401045731318e-16	-4.6415062493127024e-17	8.64668557057443e-17	1.2147314888769415e-16	7.613865114295064e-18	-1.6989596405643657e-16	-2.1580584467105638e-16	-7.648528229184427e-17	1.1047512284525464e-16	2.020993212743684e-16	2.4859705928335785e-16	3.604988996060102e-16	4.31727421439583e-16	3.067270361260237e-16	6.841751928708498e-17
70	-9.003671447527199e-17	-1.4983382722631828e-16	-3.558565845843452e-17	2.3102932047310296e-16	4.380260739109253e-16	3.584620010629017e-16	3.113958621835464e-17	-3.5836739419089487e-16	-7.005235572543052e-16	-9.705820428560105e-16	-1.2085347605751944e-15	-1.329342960713829e-15	-1.2518612328191307e-15	-1.0561749123058588e-15	-8.270283989069174e-16	-7.084091011568697e-16	-6.975983727035146e-16	-6.091689529612414e-16	-4.857756090858626e-16	-4.3357947970046575e-16	-5.589165349929013e-16	-7.385997817170809e-16	-6.938685865905525e-16	-5.652394388283141e-16	-4.811552525732487e-16	-7.216860114085175e-16	-1.242274457927696e-15	-1.734595998241306e-15	-1.9325794082681735e-15	-1.847354710172619e-15	-1.7282540507146838e-15	-1.7606290266569053e-15	-1.8847039255541477e-15	-1.971384073538215e-15	-1.965299215812229e-15	-1.986170411884101e-15	-1.911770179843389e-15	-1.9597747710186378e-15	-1.9652473679482034e-15	-1.8722177085227687e-15	-1.7109310172346556e-15	-1.4715093332319825e-15	-1.2579317724149827e-15	-1.1270954119402187e-15	-9.929958024375742e-16	-8.302006919020009e-16	-6.469719926449871e-16	-6.460461552590278e-16	-8.707387546512781e-16
71	1.1836309692269172e-15	1.211491444624702e-15	1.2766829964105588e-15	1.2165448103611365e-15	1.0460987902154923e-15	9.262040399666517e-16	8.819835376482142e-16	9.120358695416524e-16	8.120321405649823e-16	6.8932235566774265e-16	6.510536752706927e-16	6.906038288562165e-16	7.243154649632837e-16	7.507669586873466e-16	6.579334960789381e-16	5.468039553381502e-16	4.395509590704705e-16	3.5603605926390337e-16	2.9590299002130984e-16	3.146091226706313e-16	3.884642117077131e-16	4.4190678791776595e-16	4.731782504091021e-16	3.2363162329655397e-16	2.514569312969324e-16	2.1787574028502334e-16	2.3073103346014476e-16	2.6075065742119253e-16	2.82172392169014e-16	2.995924689332019e-16	3.6127728230423255e-16	4.237860549827596e-16	4.070081291750478e-16	3.4178106006389863e-16	1.8549460280572355e-16	9.507743818579931e-17	4.10670469772208e-17	4.885922214907866e-17	3.693104044595932e-18	-6.160900827041971e-17	-1.007756921747948e-16	-3.282528324485209e-17	-8.02588629244943e-18	-5.267926747148539e-18	-6.323712697490647e-17	-6.595672094532627e-17	-8.248656474184941e-17	-1.5490262714576488e-16	-2.8053172640727197e-16
72	-9.662036236344247e-16	-8.92421376740691e-16	-8.509703450897294e-16	-8.850884343079778e-16	-1.000035459647837e-15	-1.0860941166508515e-15	-1.0169967217256612e-15	-9.197182374661776e-16	-8.959269821892384e-16	-1.0131109679766669e-15	-1.0935588650828525e-15	-9.543667591872447e-16	-7.226929875661291e-16	-6.4707895463522455e-16	-7.280397892771514e-16	-8.022703250956724e-16	-7.465236095938261e-16	-6.38815276431364e-16	-6.590230993064289e-16	-8.318038328889203e-16	-9.960820233147147e-16	-1.0704680329378306e-15	-1.0597361216204872e-15	-9.408428256254565e-16	-9.20734153788549e-16	-8.241001408892377e-16	-7.542321090046871e-16	-7.222278425676859e-16	-7.480819156551836e-16	-7.340784926108694e-16	-6.692071697980019e-16	-6.485105580898607e-16	-7.263428414731401e-16	-8.744751024760588e-16	-9.036531998443307e-16	-7.616382479374751e-16	-4.818316018647001e-16	-2.450238134738161e-16	-1.5633036958547943e-16	-2.32961324064525e-16	-3.587189749950421e-16	-4.1846621477279343e-16	-3.580194805895552e-16	-3.197286567733975e-16	-3.316520260297365e-16	-3.803230178423942e-16	-3.8328456312846093e-16	-3.318416250786759e-16	-2.5417226621239967e-16
73	-1.0143760424786046e-15	-8.787044259636601e-16	-9.834337702340677e-16	-1.1553275440981995e-15	-1.1566866101692604e-15	-9.225513168864772e-16	-6.573988481432571e-16	-6.534160917104558e-16	-7.849497171098295e-16	-8.710321553513842e-16	-7.696509777049179e-16	-5.227407228027513e-16	-2.9151361551946177e-16	-1.995972952690734e-16	-1.3462455469010122e-16	-5.551444745247423e-17	9.84303824998124e-18	4.76328197510748e-17	1.884267835148614e-17	-1.320349531538389e-16	-3.390853135496586e-16	-5.094177298607019e-16	-4.847407781638039e-16	-4.0156062237198646e-16	-3.3483092879587945e-16	-2.958490381266814e-16	-2.8721245260684494e-16	-3.0775192009508734e-16	-4.0652791190186175e-16	-5.353593767690988e-16	-5.995878964549984e-16	-5.404377848046329e-16	-3.5885739671290555e-16	-1.9901077515022373e-16	1.015048029911253e-17	2.7005217171953994e-16	6.19066933656519e-16	9.02846600285222e-16	1.0342831111513344e-15	1.0380016575347373e-15	9.739047584924009e-16	8.335102036507635e-16	6.339518546691085e-16	4.486858980937195e-16	4.46438154098428e-16	5.718651832212152e-16	6.873677347900228e-16	5.961583880139476e-16	4.1280221524440323e-16
74	-3.868386107259731e-16	-3.3125498822378367e-16	-4.686727434180226e-16	-6.597849058201216e-16	-8.609832683421615e-16	-8.517831188161894e-16	-5.889811883054882e-16	-2.476428909629984e-16	5.007532265704639e-17	1.8953971340712496e-16	2.529477316750227e-16	3.919105956153959e-16	5.716750903701322e-16	6.105566068664899e-16	5.893038049904057e-16	5.551440499832013e-16	5.785611007333932e-16	5.836251691560353e-16	5.242967719392071e-16	4.482468127883735e-16	4.610774252076236e-16	5.266909696486345e-16	7.525103443836274e-16	6.828489449214466e-16	7.633946021171429e-16	7.519933950478637e-16	7.198616740810828e-16	5.03818892772488e-16	2.584689120179022e-16	1.561386115067789e-16	2.283398089290472e-16	3.8296020930480965e-16	4.513313636681364e-16	5.120144714301909e-16	6.5926918674143945e-16	9.794761673725674e-16	1.2009557140218936e-15	1.4179228031899386e-15	1.5272881809518143e-15	1.6341704649663129e-15	1.76663579611134e-15	1.859032533624478e-15	1.8401077580131416e-15	1.7113865293153153e-15	1.4954767672909864e-15	1.2147428114031603e-15	9.282488836448145e-16	6.83590730876746e-16	5.728658522350723e-16
75	-1.0688071888065578e-15	-8.654035416884735e-16	-1.0161312373234391e-15	-1.349818280557981e-15	-1.5691332445738107e-15	-1.3820353278755196e-15	-8.870676018235483e-16	-3.609479325744935e-16	-7.769961699912307e-17	-3.995842400864326e-17	-1.3715565359670504e-16	-1.705233399147956e-16	-6.636163632154136e-17	2.224471824300915e-17	-1.2865107768760826e-17	-1.6333673221186908e-16	-2.7374792931183013e-16	-3.612360315671171e-16	-4.335719617776441e-16	-5.056566774622685e-16	-4.97664084527491e-16	-3.7762428889135774e-16	-1.526930674391298e-16	-1.5576914322187507e-16	4.8010449334031823e-17	2.586236033522322e-16	4.621982456455382e-16	3.4806155066196015e-16	3.549947990225211e-17	-2.0881891588681498e-16	-1.4389891361671254e-16	1.427499691685446e-16	2.322003080544364e-16	1.651098905957083e-16	7.821661964057939e-17	2.9328247503863624e-16	5.143220109530785e-16	8.432168648656499e-16	1.0515984811157422e-15	1.1298010540806717e-15	1.2432714220668244e-15	1.4153890868955382e-15	1.6476354583014696e-15	1.77777215646743e-15	1.5346421243035483e-15	9.411901171164893e-16	4.026738731387282e-16	3.036430419149357e-16	6.017685963052024e-16
76	2.524608003133666e-16	5.829889129034347e-16	5.954673310536301e-16	3.448199156246509e-16	2.814158760357017e-16	1.6083913928930816e-16	1.6762799851443873e-16	2.298995697401498e-16	3.8654771219531856e-16	5.26153012422902e-16	5.047101078753295e-16	4.765357458649878e-16	4.727334509762745e-16	6.237760352100443e-16	8.911546114035333e-16	1.1178082316882204e-15	1.2100438049524452e-15	1.148618373405805e-15	1.035955395670915e-15	9.322418717312278e-16	8.682307322373779e-16	8.148490011176556e-16	8.768270701339558e-16	9.18789966670559e-16	1.0484964474225236e-15	1.1253964026735941e-15	9.923470284774657e-16	9.188148372323635e-16	7.82977555887977e-16	8.048563629913896e-16	8.673546599883702e-16	8.277282339019003e-16	6.401305748080249e-16	4.657340094196802e-16	5.293732902868416e-16	7.535825139865349e-16	9.673603317437003e-16	1.1728414415904466e-15	1.362313915265273e-15	1.4620743752062093e-15	1.439939444586383e-15	1.2716816924639706e-15	1.083577695248964e-15	1.044021487483571e-15	1.112430535187762e-15	1.222321770289425e-15	1.3255035867840575e-15	1.4428462527638237e-15	1.6084637868727797e-15
77	-5.962593251239033e-16	-5.528134180234918e-16	-6.932077142865267e-16	-8.648684651749861e-16	-9.534407320898653e-16	-8.488767266939604e-16	-5.908208210088484e-16	-3.65988974048189e-16	-2.027962679073242e-16	-1.315456712340644e-16	-9.228159361436177e-17	3.749871289560651e-18	1.2541536324002807e-16	1.547062463001615e-16	1.5473708061780555e-16	1.245916742608404e-16	8.977722257425182e-17	5.838814122377617e-17	6.728267262904452e-17	1.19590587153917e-16	1.666016271831228e-16	1.5312138400469255e-16	1.950489191565732e-16	2.0332957089613852e-16	3.590681037487299e-16	4.586731134668113e-16	4.39451830632486e-16	2.9635443460358074e-16	1.4774873869410513e-16	9.920662511287497e-17	8.517842459467564e-17	7.329947594330336e-17	8.097439803328186e-17	1.7930460781998625e-16	3.7443680883995007e-16	6.010835904441756e-16	7.075667022545116e-16	8.157129264456071e-16	8.850722013280117e-16	9.417765646017743e-16	9.589484955021816e-16	9.190769722525242e-16	8.269208123964853e-16	6.967644664013898e-16	5.949827742950402e-16	5.148594853415151e-16	5.021227621030251e-16	4.75370650030198e-16	4.14870995446224e-16
78	-1.5913227820197167e-16	1.1449376325160249e-16	2.2606965612816714e-16	1.0166812077005689e-16	-1.7623799717596374e-16	-2.457000053708224e-16	9.266102283520051e-17	7.774980080784705e-16	1.383884139563615e-15	1.6206413282274775e-15	1.5302288385532179e-15	1.4596125940048597e-15	1.5968706850229467e-15	1.660125718191311e-15	1.4872384830476223e-15	1.1652472135824724e-15	9.243495782575199e-16	7.804253288537209e-16	6.019703862365728e-16	3.728265365764225e-16	3.075057048696175e-16	6.087000469268375e-16	6.102989996680515e-16	1.0771691960242032e-15	1.0810240449996358e-15	1.2463631304348217e-15	1.4554153217958412e-15	1.660297572736618e-15	1.6470725705045851e-15	1.638055182140976e-15	1.7151870695799114e-15	1.8483991729454946e-15	1.7697460474122058e-15	1.6349575763915484e-15	1.609686526815895e-15	1.8633456900835977e-15	2.068210734345171e-15	2.210121977096542e-15	2.1545161916952846e-15	2.1241938460761376e-15	2.2654458231641153e-15	2.5361643058897264e-15	2.8361893479824344e-15	2.942823956219381e-15	2.7184533244531683e-15	2.284661516970803e-15	1.7840849318085653e-15	1.6701533529342075e-15	1.975265992692044e-15
79	-1.1033177683415887e-15	-9.801599972311465e-16	-8.451790302445152e-16	-6.664524008588291e-16	-3.9917174515128697e-16	2.228389639706513e-17	4.701197250385356e-16	7.404703373523804e-16	8.136232854724786e-16	7.752774047456515e-16	6.927794428431273e-16	6.242836458980312e-16	4.649155334495453e-16	2.236361503904879e-16	-6.682865312204166e-18	-1.5033830303295751e-16	-2.8019171704776494e-16	-4.94320187965218e-16	-7.327342867753288e-16	-8.429669669394134e-16	-7.513755672077795e-16	-4.502029550626498e-16	-4.3560433962123773e-16	-2.4639689948254544e-16	-2.402420949034831e-16	-1.4468412741409136e-16	4.0208670214455446e-17	3.488778574587637e-16	6.405590418176903e-16	7.901359375641341e-16	7.10780993828384e-16	4.688751159910912e-16	2.445599165809323e-16	2.2552291560787145e-16	3.203185854787301e-16	4.2500455670192803e-16	4.518261082313584e-16	4.705755081762663e-16	3.739739408393304e-16	2.087663900067059e-16	1.2240683753461386e-16	2.8923605941789684e-16	6.931223928854419e-16	1.0248070106846503e-15	1.124445271402135e-15	1.0091123818800641e-15	8.929482728701848e-16	9.423026606667226e-16	1.1656341287889557e-15
80	9.674750770846704e-16	1.116219075858527e-15	1.1989146127275485e-15	1.2671309993319746e-15	1.3038745665011179e-15	1.2459913730235363e-15	1.1343528361820328e-15	9.440664122166e-16	9.165682074694296e-16	8.967214895232358e-16	8.781626704599328e-16	8.378152385429513e-16	8.651641473943862e-16	1.0335255430976168e-15	1.2960921780144236e-15	1.4644333429207216e-15	1.44436798519361e-15	1.2990021477217575e-15	1.1526212566468895e-15	1.0868851609711665e-15	1.0557684215983056e-15	9.947843931877332e-16	1.127615047755171e-15	1.0566716414450857e-15	1.291059848404553e-15	1.464333464053411e-15	1.5946361515647625e-15	1.4790876731872652e-15	1.3025580963721454e-15	1.1904344694715236e-15	1.2048318187065178e-15	1.2247618107576087e-15	1.1615304001410468e-15	1.0267412379347943e-15	9.555555128812992e-16	1.0332579786769944e-15	1.1792090569534557e-15	1.3032411252797485e-15	1.306825368430984e-15	1.1815166011925734e-15	9.591160795572126e-16	7.279638118067168e-16	5.383142364546522e-16	5.82684443235116e-16	7.743460796559062e-16	1.0092233564942708e-15	1.2166949198211313e-15	1.3475016220407778e-15	1.4227535728984312e-15
81	4.1784915880486876e-16	6.374811409017103e-16	7.712067804918562e-16	7.309482448232624e-16	6.293932884331434e-16	5.804762004579884e-16	5.515224185619891e-16	4.441592084402476e-16	2.775252162125365e-16	2.184972751848431e-16	2.897564465401263e-16	3.4201312900499193e-16	3.216470605009425e-16	2.659464358166808e-16	2.552114548798705e-16	2.983100429516948e-16	3.0291282081358184e-16	2.7275059231348985e-16	2.3922306377631306e-16	2.441522806580421e-16	2.6397440960171963e-16	2.350249840441481e-16	1.8013727468948653e-16	1.3587529658405137e-16	-1.1767537347697179e-17	-1.0936757835511817e-16	-1.111655201230126e-16	-1.6135387733730026e-17	9.136688033492253e-17	8.231218266867589e-17	-6.99186242696495e-18	-3.9607448273066716e-17	7.982906983703327e-17	2.8662803614235337e-16	4.85204639051686e-16	5.845288702056116e-16	6.686621935554898e-16	6.437697790258672e-16	5.43578972082761e-16	3.592818804570786e-16	1.5260291853031878e-16	-1.929322199808067e-17	-7.697861871533185e-17	-1.0981132552913968e-17	1.6861768632775148e-16	3.9008716936138486e-16	6.326015744121567e-16	8.832522295925047e-16	1.0722313773019472e-15
82	1.0689817241511773e-15	1.1657351051553267e-15	1.3216715556252347e-15	1.3323037645130163e-15	1.1676112215826556e-15	9.305385318345085e-16	8.055164991655305e-16	8.498323763139439e-16	8.664738026306398e-16	7.697787134390412e-16	5.917104408437338e-16	4.673838020214399e-16	4.69122881779156e-16	7.097691823001454e-16	9.871702584262805e-16	1.2505937275520266e-15	1.3393331122982043e-15	1.2409864566783538e-15	1.0299888237087546e-15	8.881556513032068e-16	8.29701584398802e-16	7.429867612759171e-16	6.390306780550224e-16	4.134111656046176e-16	5.297173845590514e-16	7.28439975546855e-16	7.937070230218326e-16	5.587859106071877e-16	1.5391051197797233e-16	-1.7281325400770173e-16	-2.4350453980122173e-16	-1.4217323601788563e-16	2.052412169475968e-17	1.7761369690668913e-16	2.911345519668584e-16	3.37817171291181e-16	3.480563530360794e-16	2.6513729399468907e-16	1.370923241476438e-16	-3.5456041056992593e-17	-1.644336598465992e-16	-1.3936330946350423e-16	2.531872848236737e-17	2.7237783947248876e-16	4.0217944709419463e-16	4.618032966433609e-16	6.135278688968399e-16	9.066495727914846e-16	1.1387011631238408e-15
83	2.385871583593226e-15	2.3924138184057447e-15	2.3550364508718904e-15	2.293108376549009e-15	2.2033002873069023e-15	2.0822592040148273e-15	1.9101262665260652e-15	1.800594519746705e-15	1.6904080943623518e-15	1.6137906025740194e-15	1.5266647944677046e-15	1.3994127278263578e-15	1.3026136955079856e-15	1.3524021884922666e-15	1.449114827162688e-15	1.5423537680408034e-15	1.586933771769086e-15	1.5754153823545436e-15	1.5233094871464872e-15	1.4537389005345902e-15	1.3875588981053612e-15	1.3208737190737842e-15	1.379010978112897e-15	1.1790682994574585e-15	1.1528753850024362e-15	1.0515836564976841e-15	1.0158826373817284e-15	1.0084308740199186e-15	1.0993453350235004e-15	1.2252528080110062e-15	1.354146688042308e-15	1.4183842131849388e-15	1.3797725183709958e-15	1.3107434442356362e-15	1.1910203449050538e-15	1.1056791404595636e-15	1.0521345900432185e-15	1.043787101370921e-15	1.0553438002066733e-15	1.0475572049752078e-15	1.050315718201547e-15	1.1046226870101857e-15	1.1725763131350818e-15	1.291796181732735e-15	1.2691159230856852e-15	1.1815071624327842e-15	1.1111373156018281e-15	1.1609307140800548e-15	1.2812445903352695e-15
84	1.005511568729315e-15	1.0158477648827937e-15	1.0932892109596416e-15	1.1584712479203623e-15	1.1162377617472354e-15	9.392277793228693e-16	6.981561704134672e-16	5.487740135669594e-16	4.539780965809999e-16	3.249508723924197e-16	1.9902100620163077e-16	1.8481171303949833e-16	2.7856578436646298e-16	5.239845374447668e-16	7.279116044699809e-16	9.54743075379397e-16	1.1760378616020856e-15	1.2772980943758446e-15	1.0990681115416414e-15	7.334457387038589e-16	4.4490759855576825e-16	3.958445991371627e-16	5.080991504971547e-16	5.252320301293449e-16	3.8702037394943657e-16	2.4548624434328543e-16	2.200264558310372e-16	3.440008372864186e-16	3.963175042630489e-16	3.8603028600773577e-16	4.212667657205226e-16	4.892259307299636e-16	5.07188734211797e-16	3.503555583987072e-16	7.816843006749593e-17	-1.363054792334389e-16	-2.088528114183052e-16	-1.6946661262707577e-16	-1.2002145519378924e-16	-5.702316727138262e-17	1.893203683492372e-17	1.4588063058678906e-16	2.5168693339325744e-16	3.0368339036691554e-16	2.5888047319472854e-16	2.3931660635900217e-16	2.501069477495615e-16	3.2183619634905974e-16	4.2709292850296537e-16
85	1.5984737428849965e-15	1.5266468742276855e-15	1.4546482256279084e-15	1.387820163383535e-15	1.3795994182477116e-15	1.3834399722355954e-15	1.3357598089192111e-15	1.281481202667079e-15	1.1283592705532581e-15	1.0150713023216471e-15	9.663579175429562e-16	9.097075990287562e-16	8.204517921737659e-16	7.927690083296838e-16	7.302254420229492e-16	7.257793593528813e-16	7.439304205569577e-16	7.945319788926304e-16	8.539132546811871e-16	9.099700596026337e-16	9.17739298717374e-16	8.319786593919139e-16	7.761897280841522e-16	5.87345959507913e-16	5.467712240159894e-16	5.130922619696774e-16	4.78469058842484e-16	4.682732337678914e-16	5.153287040266143e-16	5.669611612241591e-16	6.271338347573812e-16	6.776224294005763e-16	7.139404545112823e-16	7.502862222597413e-16	7.040839966488357e-16	6.170234199388502e-16	5.917476730336024e-16	5.890843165032994e-16	5.947133786557282e-16	5.322589375887449e-16	4.455829329620106e-16	4.4084910384859816e-16	5.002081709955453e-16	5.769277017338039e-16	5.732542601492899e-16	5.633973947162534e-16	5.715477548164625e-16	5.7265697492117285e-16	5.696901589191954e-16
86	1.124558308816211e-15	1.0236888715392754e-15	9.903505311444446e-16	9.33615271590733e-16	8.166211533441122e-16	7.3427348795596975e-16	7.248010912764882e-16	7.533768651986136e-16	7.385943602249703e-16	6.658229484347864e-16	6.900524884385349e-16	7.93036655813496e-16	8.52350488209812e-16	8.540189303335375e-16	6.91742368476124e-16	5.38175838562638e-16	4.337440511293555e-16	3.387443688349241e-16	2.3741783403380564e-16	2.385261808588776e-16	3.6224939240023846e-16	5.280850437050623e-16	7.134207973850076e-16	5.004617904224102e-16	4.3493541540572996e-16	3.656489564090528e-16	3.916584207396824e-16	3.7600472045359693e-16	3.825853261145488e-16	4.0397259788552087e-16	4.721811624455284e-16	4.98276476425067e-16	4.420371446435865e-16	3.7658347971179643e-16	2.775075451302455e-16	2.8953949947773445e-16	2.808456106614427e-16	3.1727357490443475e-16	2.6018827184739786e-16	1.2872770636442247e-16	-8.566347556311282e-18	1.7798397403488436e-17	9.275610345587795e-17	1.8716229267198218e-16	1.3567634707852694e-16	8.445761378927945e-18	-9.193177025778061e-17	-1.152979059185008e-16	-1.488525548325003e-16
87	1.5851654130410153e-15	1.5151911506755334e-15	1.5497646740850151e-15	1.5293405729974521e-15	1.385080133254162e-15	1.2072481112616252e-15	1.1403158536747753e-15	1.1122880145204934e-15	1.0383183590026887e-15	8.651590020324825e-16	7.709153048477742e-16	8.769703171930854e-16	1.0730003346442405e-15	1.212513379391719e-15	1.1269412992158844e-15	8.994484726330238e-16	6.820685783756288e-16	5.793173270765987e-16	5.959049675742731e-16	7.352657702986692e-16	9.123712914111182e-16	9.7802309723428e-16	9.970108919281524e-16	5.885350461857946e-16	4.153101761482114e-16	3.0921187150808685e-16	3.8289864194174943e-16	4.863749835446607e-16	6.630560705069798e-16	8.922360193139847e-16	1.1465084524695473e-15	1.281199906922159e-15	1.2360666228227644e-15	1.1056990822783216e-15	9.768148267212832e-16	9.219909449595504e-16	8.655616087831298e-16	8.207508595535689e-16	7.51623297569053e-16	6.949484611373736e-16	6.633055246563142e-16	6.763503953842187e-16	6.528692135270328e-16	6.591981148757904e-16	5.963976262460669e-16	5.056903312993418e-16	4.698964236320236e-16	4.908577048743028e-16	4.989309251930821e-16
88	-6.154170716238696e-16	-4.0466102274663516e-16	-3.442715263581593e-16	-4.237214187955378e-16	-5.171728235010698e-16	-4.835987219325569e-16	-2.7955345601359283e-16	-1.7726168856000143e-16	-9.226298471901598e-17	-1.3845881749610483e-16	-1.8232660262827763e-16	-1.1770096442433348e-16	-3.72135768373546e-18	6.603430022458024e-17	1.4126835781980093e-16	2.2194534635703567e-16	2.644026632809379e-16	2.9161307327932847e-16	2.8588995225227855e-16	2.4887127587200463e-16	1.9394901725584825e-16	1.198752295111386e-16	1.745379951315841e-16	9.132976843688521e-17	8.526874059507157e-17	5.523087383757122e-17	5.726364315284615e-17	3.890622215673797e-17	-2.12778632497311e-18	-8.047389487455385e-17	-1.2682174087995996e-16	-1.0838341871526003e-16	2.7538636341591837e-17	1.3789308986548762e-16	2.969928561015706e-16	4.617322781134915e-16	7.657682160909168e-16	9.792536548565208e-16	1.024745475771803e-15	9.275522806405661e-16	8.072318526489454e-16	7.44879116086936e-16	6.641726793574228e-16	5.149292559695025e-16	4.280962662552075e-16	4.866791839201707e-16	6.877060347207153e-16	7.735323712912086e-16	7.089072240815348e-16
89	-1.1555115463307924e-16	9.557481041553561e-17	2.5482635263840447e-16	2.0652326608192626e-16	1.8580775722426313e-17	-9.207767269710703e-17	7.692991768667377e-17	3.484348419715947e-16	6.236610072660889e-16	6.347896646648648e-16	4.579989330022837e-16	3.244685811694052e-16	4.0623174367489214e-16	5.73022816770281e-16	7.1856321679701735e-16	7.525122172407842e-16	6.900222130404029e-16	6.803263795324095e-16	7.073834872173706e-16	6.986904930366294e-16	6.091062342226784e-16	4.771308049869708e-16	4.668419211953026e-16	4.1376091096048645e-16	4.847614997722327e-16	6.004157457388617e-16	7.360052616333213e-16	7.641488366807476e-16	6.347577031579835e-16	4.2860444350464724e-16	3.0965199455327625e-16	3.4578019501142378e-16	5.478178910620993e-16	7.32083429558098e-16	9.429042503170764e-16	1.0985253199548572e-15	1.3581239497463587e-15	1.5601699608493043e-15	1.7003473164959956e-15	1.719644840930399e-15	1.5847345606370093e-15	1.4168674335614995e-15	1.3211942852107713e-15	1.3271172763197064e-15	1.3816011082984617e-15	1.3584744617157775e-15	1.3233312111946266e-15	1.3134713172441535e-15	1.3863732633769549e-15
90	1.22492934476795e-16	3.5575264049335645e-16	4.219287842826386e-16	3.683345249655523e-16	2.664118502927708e-16	2.0364567262774006e-16	2.2861724136680817e-16	1.8057243289901164e-16	1.516134256729051e-16	2.809343183005272e-17	-1.0244263943479037e-16	-7.981857455704674e-17	8.335053868508321e-17	2.5135772301116986e-16	4.157658153038989e-16	4.3475879699439746e-16	4.042358901270975e-16	4.456652227669232e-16	5.216290373035567e-16	4.951163187111509e-16	3.107427641634263e-16	8.075569055474487e-17	2.75462808313525e-17	2.1184439550596176e-16	3.0751174042461974e-16	3.17659337564745e-16	3.005498920982939e-16	3.2747853160310116e-16	4.27640353462919e-16	5.1936105144452455e-16	5.195405137097408e-16	4.523210704728184e-16	4.382233391147817e-16	4.916942219485947e-16	6.959793513725809e-16	9.836193005066677e-16	1.2859873037539959e-15	1.4742710929222283e-15	1.4548022116823972e-15	1.283323793162599e-15	1.0304086256580127e-15	8.320776925474341e-16	7.313023550213502e-16	6.838629421828277e-16	7.030116804512555e-16	7.591755971132018e-16	8.312366651460958e-16	8.790050583474242e-16	9.162983252781938e-16
91	-1.2240566768776398e-15	-1.124779347935461e-15	-1.1874741901173296e-15	-1.2813452403889412e-15	-1.3115428439857575e-15	-1.239686159420108e-15	-1.1399942191426414e-15	-1.089239995552923e-15	-1.0765364702296356e-15	-1.0618185736353495e-15	-1.00120743305561e-15	-8.872424366975583e-16	-7.811193022296576e-16	-8.029735074302267e-16	-8.643495507049047e-16	-9.295666858941088e-16	-9.684111638656668e-16	-9.988205382206294e-16	-1.0404692949533585e-15	-1.1135333295596367e-15	-1.1496917685310615e-15	-1.1602409935152327e-15	-1.1573787900518967e-15	-1.0475542639132288e-15	-1.0112315980918198e-15	-9.354166972147735e-16	-8.950010458340273e-16	-8.921366483707992e-16	-9.433930091707058e-16	-9.487688494733025e-16	-9.030198286103462e-16	-8.389652216112037e-16	-8.255305900851502e-16	-8.796116495285979e-16	-8.497985780801043e-16	-7.029908691281628e-16	-4.284834763390197e-16	-2.5334446667437963e-16	-2.0809811337594088e-16	-2.8404971954849117e-16	-3.708023703009218e-16	-4.494447496122513e-16	-4.753657619693035e-16	-5.214872059151294e-16	-5.332964406988873e-16	-5.1552389586345e-16	-5.110542592039667e-16	-5.836663864964994e-16	-6.41158976979123e-16
92	1.7923232847024072e-16	2.6606951982039727e-16	2.8847567296538094e-16	2.271985200450469e-16	2.0405572717566712e-16	2.7306911827146423e-16	4.1797556556970785e-16	5.044381926599674e-16	5.0256701613678e-16	4.654033691399045e-16	4.546594268597511e-16	4.4038123553316865e-16	4.229813816294303e-16	4.164878857751138e-16	4.402466908096503e-16	4.780351137347584e-16	5.320815852339666e-16	6.700651823341169e-16	8.26616888776533e-16	8.651216122878996e-16	7.477704995077118e-16	5.6537081964556835e-16	6.849350779518892e-16	5.973259605479708e-16	5.817299516325249e-16	4.1475689402009367e-16	3.543838228058274e-16	4.116306399805885e-16	5.014953132535744e-16	3.646392468106468e-16	8.922560689766136e-17	-1.1324957732611784e-16	-7.32959387406709e-17	6.731578266748556e-17	2.0745393979024739e-16	3.075930150988676e-16	6.178126932461919e-16	8.341809371260045e-16	8.812259202876613e-16	6.349080782286868e-16	3.1131090510411155e-16	1.8223126183026971e-16	2.8362355947991166e-16	5.099231103346296e-16	6.814088825171647e-16	8.261846853375107e-16	9.983087865401914e-16	1.1175022094410214e-15	1.0832644014633817e-15
93	3.148356812261536e-16	3.259720623649566e-16	2.643326650206121e-16	1.7650740700144179e-16	1.4476368884408679e-16	2.07106276195686e-16	3.057194896927536e-16	2.5748975856605323e-16	2.2168328808210908e-16	1.7017884869597722e-16	1.6517237363131632e-16	2.0008575131340927e-16	1.8852489953585957e-16	1.8817951799354757e-16	2.5363763969129856e-16	3.486137806997161e-16	3.6853013906855127e-16	3.4285278867197143e-16	3.116403897806646e-16	3.2660064971399094e-16	3.2312029436838733e-16	2.5114751109532183e-16	2.93846680612051e-16	2.1241280948405982e-16	3.398805066989689e-16	4.550707555637337e-16	5.372361996281676e-16	4.804066463710935e-16	3.9502184307847143e-16	3.4889923623022454e-16	3.312153319802371e-16	2.7676679836177837e-16	2.360643954926889e-16	2.459697570091855e-16	3.9231980060549657e-16	5.605591809180429e-16	7.097847732062367e-16	7.311360478974434e-16	6.68309905863932e-16	5.997757945342581e-16	5.033175402907772e-16	4.538044308165076e-16	4.1396502369853556e-16	4.44354475781067e-16	5.174718270410586e-16	6.046605087123746e-16	7.098043635454247e-16	7.690721607897799e-16	7.556666635350544e-16
94	-1.3871787723964823e-15	-1.0045841434843705e-15	-8.159356112051607e-16	-9.902207279176579e-16	-1.2639184325259079e-15	-1.3552994745050729e-15	-1.3238408337489278e-15	-1.3862906440287136e-15	-1.639677677001663e-15	-1.7383636634730249e-15	-1.5382184556314246e-15	-1.2714917786515525e-15	-1.2195523826355768e-15	-1.43284311934264e-15	-1.5923539653521398e-15	-1.5244978662865635e-15	-1.4362471988537458e-15	-1.547477311382845e-15	-1.7842753555163693e-15	-1.8286266216399335e-15	-1.55483228678608e-15	-1.151765345876033e-15	-1.0802745429733687e-15	-8.87504232521105e-16	-9.82536822574836e-16	-9.652455225522124e-16	-9.555571864942856e-16	-9.24348526953225e-16	-1.0221654318199629e-15	-1.2114360732305914e-15	-1.4203348504312496e-15	-1.4669795095269632e-15	-1.3639067980408617e-15	-1.23408392007389e-15	-1.1294907932840179e-15	-1.0050999930927965e-15	-7.564747541541231e-16	-6.534383016041795e-16	-8.285314014418352e-16	-1.2513855001879367e-15	-1.5520791357290411e-15	-1.5353587352165e-15	-1.2852283188948284e-15	-1.1536156859635135e-15	-1.1282696875838614e-15	-1.0442332362607039e-15	-7.940151696342212e-16	-4.853767814085164e-16	-3.3896921507600493e-16
95	1.2653121413035095e-16	1.7650109097500233e-16	2.8929101685527683e-16	3.8062364148739763e-16	3.4386932205001666e-16	1.9115829030369298e-16	4.724621684481677e-17	-1.247432495406764e-16	-1.7618661899680877e-16	-2.7767428490930565e-16	-3.1741066158353315e-16	-2.527190151668958e-16	-1.1498972852991061e-16	1.3756358169222464e-17	1.1536316538373898e-16	1.6840019375709925e-16	1.8804970949624082e-16	2.380001750322625e-16	2.8662915969801077e-16	2.774967320970614e-16	1.8892302318975246e-16	4.925889452664698e-18	-5.611348903776855e-17	-7.239685978806803e-17	2.1420860143954843e-19	1.4376098852807157e-16	2.838068100224723e-16	3.24052517605783e-16	3.149103927722186e-16	3.069553820503436e-16	3.4492515236821783e-16	3.506167142026434e-16	3.2840900772312776e-16	2.297388776015459e-16	2.304352250821706e-16	3.62663598924075e-16	6.399145303645644e-16	8.282882670023985e-16	8.325831151568855e-16	6.831838681103758e-16	5.068284105068243e-16	4.0937768788371336e-16	3.6983626405747145e-16	3.5062941870261554e-16	3.554266532046086e-16	4.4260598934723993e-16	6.248764761500689e-16	8.124856783087427e-16	9.372777055885835e-16
96	7.104646315202812e-16	7.056529461929436e-16	7.439724960338277e-16	7.079363156167931e-16	5.999710785232821e-16	5.2202305857068e-16	4.744529177310546e-16	4.66284943469902e-16	3.493960873730945e-16	2.2145834340078869e-16	1.7156312195169303e-16	2.2819125540919274e-16	2.655630964960374e-16	3.088474679083008e-16	2.2086665943817273e-16	1.7975870318671619e-16	1.9634566306940374e-16	2.157739389536839e-16	1.613355114336449e-16	9.936458986545382e-17	8.78678839759293e-17	1.3202165056635048e-16	1.7348644118564649e-16	5.344685350280872e-17	1.5852468351096127e-17	2.7392926569152664e-17	6.829435725590833e-17	8.508796186518707e-17	8.731552413425982e-17	1.3375231580511608e-16	2.442415612017677e-16	3.2649065359121624e-16	3.2436314203513505e-16	3.1778732304646266e-16	2.7234939193042235e-16	2.3300182635348377e-16	1.3363924973143899e-16	4.812351462747223e-17	-3.6976977726166305e-17	-1.0494282977612371e-16	-1.6420586462094037e-16	-1.3065575976846115e-16	-5.6514179160863e-17	5.024901611163236e-17	5.522293197020031e-17	-1.9069379668694858e-17	-1.349098861488515e-16	-2.0260669509339216e-16	-2.3520562615680513e-16
97	-1.0378230516299695e-15	-1.1876715316659882e-15	-1.2928038212702107e-15	-1.2524367310821526e-15	-1.1181308966471026e-15	-1.0786143165640796e-15	-1.290591841113945e-15	-1.5431635933482294e-15	-1.846429081304969e-15	-1.9428022919375796e-15	-1.9452796323533693e-15	-1.9119999410339512e-15	-1.8317008019951783e-15	-1.7210192654959914e-15	-1.5344060006418089e-15	-1.3719665709343993e-15	-1.1889218115434106e-15	-1.0296701232565515e-15	-9.237430315817907e-16	-9.196381739676611e-16	-9.875722412793436e-16	-9.889126914942103e-16	-1.0082894897205054e-15	-9.981822526394114e-16	-1.1529994052051201e-15	-1.4438294171203052e-15	-1.68755583348999e-15	-1.7817321985808478e-15	-1.7135064342708748e-15	-1.6612645148306888e-15	-1.6805443801029376e-15	-1.715292520607248e-15	-1.708554826819533e-15	-1.638101801114084e-15	-1.719190836447008e-15	-1.8873228211757743e-15	-1.967785133253834e-15	-1.922812981130649e-15	-1.7522220957842062e-15	-1.6404167727452592e-15	-1.579276387902053e-15	-1.5569184054944215e-15	-1.5622034014451606e-15	-1.5974885718603826e-15	-1.6661901329115854e-15	-1.6614267625252361e-15	-1.6201444100377122e-15	-1.5758217477403006e-15	-1.6157442628853737e-15
98	4.918272783221888e-16	5.078571880036363e-16	4.923579142682741e-16	4.62993776290267e-16	4.701641554924565e-16	4.016873699777796e-16	1.898107593684769e-16	-1.2782217304077806e-16	-4.0793030226758575e-16	-5.472546956485504e-16	-5.797917953626438e-16	-5.711972538955823e-16	-4.824598467525749e-16	-2.9216164115344717e-16	-1.879601668553122e-16	-2.772921894545258e-16	-5.151736892093713e-16	-6.730264394315884e-16	-6.787429963332739e-16	-5.579912509450979e-16	-4.69227626716998e-16	-3.939186580261674e-16	-3.2841633580207076e-16	-4.512016757567868e-16	-3.8824477094300744e-16	-3.4227679223199634e-16	-2.8591106516444807e-16	-4.170510005473913e-16	-6.868541005181967e-16	-9.907079792105286e-16	-1.0659188012912197e-15	-8.684864871552435e-16	-6.094164655460218e-16	-4.567385658261304e-16	-4.124800778861001e-16	-3.469557799811429e-16	-2.2440122762448736e-16	-3.318918390101681e-16	-6.289012565455707e-16	-9.326162708369903e-16	-1.0096440020072925e-15	-8.467072289849242e-16	-6.663511194275921e-16	-5.358103439360275e-16	-3.8077281214638256e-16	-1.0473065856753978e-16	2.7625666650250524e-16	5.387660878929691e-16	5.622947492525657e-16
99	-9.536930569245782e-16	-1.0728817673146452e-15	-1.0126484892563188e-15	-8.079395237860484e-16	-7.108724513947185e-16	-9.232801801557928e-16	-1.2761033341909643e-15	-1.6304493572132611e-15	-1.927159928415999e-15	-2.354807713140147e-15	-2.8499834733219587e-15	-3.0799234981367456e-15	-2.848575077748877e-15	-2.382199226472514e-15	-1.9302479351301243e-15	-1.6923548726251896e-15	-1.5858194690515937e-15	-1.3769718236977607e-15	-1.1269425056938537e-15	-9.259205418240592e-16	-8.209742997990999e-16	-8.990036796334309e-16	-9.03589289715884e-16	-1.5027840875417848e-15	-1.9391343935613055e-15	-2.12723438777591e-15	-1.9744507785270443e-15	-1.9177212440339496e-15	-2.1578519078721382e-15	-2.6949174454859987e-15	-3.1655518863502987e-15	-3.375612429089133e-15	-3.2321366908375075e-15	-2.9334137802253454e-15	-2.6486642538512453e-15	-2.6052253171155727e-15	-2.6156466764728716e-15	-2.8451428749450896e-15	-2.8887312648402944e-15	-2.5843292344123074e-15	-2.0741531570563788e-15	-1.6734127406165776e-15	-1.6442640325020312e-15	-1.826011070640731e-15	-1.8236046389849567e-15	-1.5634508949275787e-15	-1.2675201860249604e-15	-1.3988727164832406e-15	-1.934657794121193e-15
100	8.437828042508241e-16	1.0092075162107855e-15	1.0828864802800156e-15	1.0533691514207446e-15	9.674678934996074e-16	7.751037011970529e-16	4.780785719846741e-16	1.1259839060147714e-16	-2.2504425298367397e-16	-5.32777838863931e-16	-7.588135686565077e-16	-8.891484574966418e-16	-7.803015412861081e-16	-3.7048396912799023e-16	2.0496949054220833e-16	6.594607264178909e-16	8.430096711431137e-16	8.168583137946055e-16	5.939324246767955e-16	2.360661498785472e-16	-1.3843381328090247e-16	-3.401375188086824e-16	-9.412400423844561e-17	-8.762376377780392e-17	-1.147457536807472e-16	-4.51636432443588e-16	-7.98061641227512e-16	-1.0519818353161317e-15	-1.155698643168031e-15	-1.2829491527547437e-15	-1.395727568286907e-15	-1.4297944627895805e-15	-1.3331632946435906e-15	-1.22134711219216e-15	-1.2804688035141447e-15	-1.557119264133981e-15	-1.7102559012397295e-15	-1.8216150755434446e-15	-1.7168332547999024e-15	-1.5019563314950927e-15	-1.3103301290551216e-15	-1.2059717623579151e-15	-1.194092073940755e-15	-1.122383259717107e-15	-9.094535640345009e-16	-6.039270003219149e-16	-2.966152021689619e-16	-2.2063151843219993e-16	-3.831846632842684e-16
101	6.648715889369555e-16	6.352038899814269e-16	6.892306032217447e-16	7.601523308150969e-16	7.72631430928903e-16	6.647884385212815e-16	5.17620813280279e-16	4.712622200200567e-16	4.631779098720823e-16	4.956670347014058e-16	4.734389589275117e-16	3.66320261875381e-16	2.387977168164855e-16	2.873200841041129e-16	3.2844777618761214e-16	4.824230296032019e-16	6.063075056642996e-16	6.80931856806181e-16	6.873696337530052e-16	6.661832643704328e-16	5.932836652108389e-16	4.48098345626904e-16	3.898927857549204e-16	1.1658531531002889e-16	1.2418813832189435e-16	1.5080048832853165e-16	1.5297020059231884e-16	7.589805496053747e-17	-4.313948851685523e-17	-1.4498512360913284e-16	-1.421155652609879e-16	-1.010976644073198e-16	-6.921720917799265e-17	-1.3595072558949976e-17	3.8002942438189064e-17	7.639346101237504e-17	1.1743319413598642e-16	3.123723698441634e-17	-5.782522869585408e-17	-1.6591302053433342e-16	-2.5011208011412644e-16	-2.495346363847177e-16	-1.7926578504199695e-16	2.5237220127382784e-17	2.6140976356791605e-16	4.3735090581981347e-16	5.449992915809813e-16	5.347638068981975e-16	4.963331223963248e-16
102	1.2668146231287185e-15	1.2094495416389771e-15	1.1528023320939641e-15	1.1589553616115245e-15	1.154097859217831e-15	1.0242916713170826e-15	7.616281886092424e-16	5.918475097243985e-16	4.834901422796906e-16	5.645362095035733e-16	7.218977334666221e-16	7.587456776412149e-16	6.591751299081145e-16	5.634221580531426e-16	6.292425683520353e-16	9.366538823817417e-16	1.2778488257068196e-15	1.3917944864199162e-15	1.2140015652981345e-15	9.245982231502855e-16	7.345386248753164e-16	6.244466148512894e-16	4.064651322665032e-16	3.1383092399801086e-16	2.031074257531748e-16	2.2483598072930093e-16	1.9005594130508975e-16	1.3997221324538614e-17	-2.1592448393256553e-16	-2.8479352469978813e-16	-1.3507015798472635e-16	9.544168373862932e-17	2.1472973918523006e-16	2.5242489366430705e-16	3.31271977042369e-16	4.78483015394391e-16	6.147282234809279e-16	4.686372874846321e-16	1.6715168674051273e-16	-9.301767417827313e-17	-1.3857624696560256e-16	-7.410068072387437e-17	-4.5078775488056054e-18	4.695891105789217e-17	2.1227426787055591e-16	5.465144608688521e-16	8.804923739262413e-16	1.0821116361169624e-15	1.1342500797957706e-15
103	1.814778556220303e-15	1.7043178670488128e-15	1.6203962293034115e-15	1.547593624960348e-15	1.4042860740687244e-15	1.2333333741187986e-15	1.1256576388715523e-15	1.1887198541895075e-15	1.2305100487022265e-15	1.1816724952986599e-15	1.0727906778631325e-15	1.0297348754719561e-15	1.0602005253649628e-15	1.0548833649403383e-15	8.669583411255249e-16	6.229438204566235e-16	5.251416647104071e-16	6.14929189779104e-16	7.564288941239929e-16	8.382610477912785e-16	8.973501029290745e-16	9.457153389737379e-16	1.0864996852042318e-15	7.726409125057333e-16	4.811068929401855e-16	2.1068135819028394e-16	1.8325998702709285e-16	2.9869678800657826e-16	5.086615480620972e-16	7.555186618500281e-16	1.0421215276348966e-15	1.2516644447942662e-15	1.225147711171405e-15	1.0183421606457196e-15	7.660852822929165e-16	6.918891448892096e-16	7.436183644361259e-16	7.766071383521449e-16	6.781390976437555e-16	4.715395835339134e-16	2.8549246685726604e-16	2.1509679635600895e-16	2.0584402414602585e-16	2.722100357784428e-16	2.2781460912606144e-16	1.7207175508932332e-16	1.335347642057854e-16	1.7584839197934163e-16	2.4604379555018084e-16
104	-1.1242091202156514e-15	-8.445471880416501e-16	-7.442550014773701e-16	-9.05523339893946e-16	-1.224545937649209e-15	-1.4598240450867153e-15	-1.4450177581580715e-15	-1.3905232358675866e-15	-1.2660635224631545e-15	-1.2291777317439602e-15	-1.1721862479159018e-15	-9.639393813202275e-16	-7.518897267737628e-16	-5.597924246261017e-16	-4.79122404696314e-16	-4.2691544893133844e-16	-4.169889112505847e-16	-5.013482215803158e-16	-6.706245131250105e-16	-7.889334488104348e-16	-7.606131231714945e-16	-6.898505190126849e-16	-5.302464080383848e-16	-6.864312646580882e-16	-7.334582614695469e-16	-6.665576923201257e-16	-4.957423702095505e-16	-4.060983479396534e-16	-4.351823387267694e-16	-5.314214781159736e-16	-5.619021562458002e-16	-5.285992574044499e-16	-4.65570964894373e-16	-4.5949427159631e-16	-4.494086182954886e-16	-3.347310523241692e-16	-1.485461836471113e-16	1.7038274311257738e-16	3.706746268934796e-16	3.4069964924657237e-16	2.0672743129210343e-16	1.3621415017940427e-16	1.4374544589640737e-16	1.150596319095621e-16	-4.5936731567276205e-17	-2.0370799984466565e-16	-1.5132203345409782e-16	4.8234534458829537e-17	1.94455313117177e-16
105	-1.268838120134754e-15	-1.2236926859219331e-15	-1.1952963933110478e-15	-1.148725457936973e-15	-1.0956428902304273e-15	-9.863322036220324e-16	-7.710182854497779e-16	-5.430575173263103e-16	-3.4933067798808143e-16	-2.51532937230862e-16	-2.172047058942845e-16	-1.89090789084635e-16	-1.282372299037619e-16	-1.2582389379117137e-16	-1.2027607901792413e-16	-8.390255298074051e-17	-1.8452206536958838e-17	1.2088448386075942e-17	5.061960787849424e-17	9.12855141422899e-17	1.1170808501784082e-16	1.1041004810710143e-16	1.4556469560749176e-16	2.3541138179298476e-16	5.050567729570965e-16	6.251933228194149e-16	5.332996576390551e-16	2.7816346526702817e-16	2.4502484789457493e-17	-1.4102643380281623e-16	-2.8358347483364657e-16	-3.736380122434965e-16	-3.894690231891453e-16	-2.7075950308017453e-16	-3.48093747347726e-17	2.019347323762553e-16	2.7200670532152196e-16	2.9365785416944623e-16	2.896767604591528e-16	3.161422388616555e-16	3.8012923407985954e-16	3.992325272830244e-16	3.717364737961028e-16	3.1694627646348734e-16	2.9228819115954915e-16	2.502698253154773e-16	2.2094023822800628e-16	1.600481533683642e-16	2.781487991538312e-17
106	-3.6843168215970498e-16	-2.6743406805495955e-16	-2.2293597052542053e-16	-2.709385985227939e-16	-3.8226366137194996e-16	-4.614779786194157e-16	-5.416366169723705e-16	-5.27921926249946e-16	-6.394058072942253e-16	-6.7029930180008e-16	-6.283360187368282e-16	-5.6220423661810515e-16	-4.986733623796207e-16	-4.657190245402196e-16	-3.683467422319264e-16	-2.2325599877414707e-16	-1.1065086423652583e-16	-9.948562584321501e-17	-1.4403890057454674e-16	-1.5354002765343485e-16	-1.0276434814094167e-16	-1.9946655768350775e-17	-2.0862784885158228e-16	-6.989589302187428e-17	-2.0626896221437936e-16	-2.899709988828554e-16	-3.533253448048763e-16	-2.3892976085689835e-16	-1.1962258995914937e-16	-5.838422021632588e-17	-1.5344990142575957e-16	-2.0610127496172699e-16	-1.7714573064135886e-16	-5.592983414842938e-17	8.705295452440763e-18	5.457585072850095e-17	1.0433729454647704e-16	1.864311584479242e-16	1.4145341995793354e-16	-8.604903247888991e-17	-3.7109134748014105e-16	-5.011772032843201e-16	-4.0328254889749964e-16	-2.830477358353814e-16	-1.7218587906845175e-16	-3.587572085823231e-17	9.653053021137559e-17	2.045039373157042e-16	2.1151378699437028e-16
107	1.7162313855675666e-16	1.669022432862958e-16	2.1551557909370052e-16	2.5366395543639957e-16	1.756740445038105e-16	5.0858296390724565e-17	-6.302368203063201e-18	5.4648284203951665e-17	6.458984928773546e-17	-4.7759883765312635e-17	-1.842133249967529e-16	-2.383202514124112e-16	-1.4752230807487182e-16	-1.2391512745079117e-16	-4.1854493596842714e-17	1.177721981144652e-16	3.8284483611855733e-16	6.503325254089818e-16	7.571782022303956e-16	6.579483281063146e-16	5.086100659265546e-16	3.946976613630233e-16	1.8773209231110875e-16	2.9960727221748293e-16	1.349491124881791e-16	1.3517503295853303e-16	2.302108086017938e-16	3.9367686443287295e-16	3.645946120126208e-16	2.5826468005554633e-16	2.1429586230319657e-16	3.0637585621461315e-16	3.956062993682894e-16	3.189266848578708e-16	3.2630460759696043e-16	5.799767942190705e-16	1.0755565129868438e-15	1.3255786818240815e-15	1.1215093462960721e-15	6.827056255280114e-16	4.0293566255654253e-16	4.067143485596425e-16	5.34359968903569e-16	4.843563212593209e-16	4.489980283443664e-16	6.493899994787485e-16	9.75568870406462e-16	1.1985983193100992e-15	1.1610139628576362e-15
108	1.5491257111784688e-16	4.0926211367315803e-16	6.254927039267565e-16	6.519461357504712e-16	4.794920784953628e-16	2.578794561130824e-16	7.149302607716648e-17	5.1184022899431865e-17	-2.185252490336373e-17	-3.4771423356277395e-17	-2.287373676540544e-17	1.585415547261615e-17	9.418206760259569e-17	2.0183854759476636e-16	3.1952883253989053e-16	4.29802762498565e-16	4.915179892515418e-16	5.357202356790146e-16	6.187833063406917e-16	7.528853642149019e-16	8.03616271278601e-16	6.689375853413394e-16	2.815456593788511e-16	2.279365622224417e-16	2.262536149390366e-16	3.738296673864143e-16	3.635760732447261e-16	2.1314245914773516e-16	4.2308076931379826e-17	6.757092695234331e-17	1.7169325051188251e-16	2.309293441145585e-16	1.762653068258895e-16	2.0005302672053765e-16	3.877266196935923e-16	6.988647350855929e-16	8.963669505882634e-16	9.212620802713081e-16	7.995593583971905e-16	6.143192436912088e-16	3.712454316607362e-16	1.4905083128181387e-16	5.521051544251878e-17	1.5553281137749469e-16	4.48195162689856e-16	7.929509492762734e-16	9.740644733979163e-16	9.818417055331714e-16	8.584448100312035e-16
109	1.0127144537526426e-17	6.230054514265437e-17	1.3375555156991237e-16	1.3701737183342322e-16	1.3458784937893585e-16	1.8961334176240884e-16	2.6601149519451647e-16	2.8520694864432164e-16	1.2564063474508908e-16	-2.5022299242597592e-17	4.3761371606807e-18	1.3860142003685784e-16	2.1055105865131978e-16	1.0221363326175808e-17	-1.6616099993011051e-16	-1.0914839096402854e-16	1.562193295229512e-16	4.127525324750644e-16	4.554203725280534e-16	2.815846784180742e-16	8.882535425721911e-17	-6.487885320750917e-19	5.882875389767575e-17	2.5110232211441e-16	3.004627861477678e-16	2.478797111679233e-16	1.5700048886516637e-16	2.2776130922933603e-16	4.646093282407778e-16	7.512761044901731e-16	8.592597201442152e-16	6.784801401423598e-16	3.695489277648166e-16	6.554612771659578e-17	5.4148679556839014e-17	2.467743947743607e-16	6.370586626782455e-16	7.229622456409162e-16	5.733631036948563e-16	3.3627046563387247e-16	2.5204614381163777e-16	3.90785426375429e-16	6.12345801791781e-16	6.92661685211809e-16	6.564653359294808e-16	6.887999302439949e-16	8.392418510734999e-16	1.0603571784530872e-15	1.2013450975309726e-15
110	1.1201862649529867e-15	1.1473381377740074e-15	1.28889012340888e-15	1.3792534778163242e-15	1.3285951955823056e-15	1.1248230499548557e-15	9.380368971901734e-16	8.708227087197319e-16	1.0233266812849828e-15	1.2619526225801548e-15	1.3985474244378278e-15	1.3341214599524463e-15	1.1400405467605297e-15	1.0817992186828627e-15	1.1554558194379033e-15	1.3109605527001285e-15	1.395866457618508e-15	1.43364349123881e-15	1.4549707325072476e-15	1.5013101990413085e-15	1.5130972697659994e-15	1.4436396515943938e-15	1.6589168258252285e-15	1.4341995659843004e-15	1.5157695222325583e-15	1.4609736423499402e-15	1.452187156278118e-15	1.3743915709408219e-15	1.3669175837081448e-15	1.3517923678354757e-15	1.3714749281156524e-15	1.3532045005018066e-15	1.358671572799648e-15	1.4088603283323766e-15	1.5924807069756566e-15	1.826600475706358e-15	2.0063426175287344e-15	1.94911896430374e-15	1.7226105865528351e-15	1.5169115295202838e-15	1.4767451365245359e-15	1.5948598314981779e-15	1.6539138319776626e-15	1.7558255552212707e-15	1.8784913129642794e-15	2.0733384093005712e-15	2.2591112242799675e-15	2.253828764212727e-15	2.0836959873778274e-15
111	7.289636910904552e-16	9.53491896642582e-16	1.0418138480511741e-15	8.713890978290008e-16	6.199067525645984e-16	4.78158454346276e-16	4.580717561316618e-16	5.041173194049362e-16	4.549702731362568e-16	4.644775559010501e-16	5.187323208418639e-16	5.046417883585261e-16	3.65041233199168e-16	2.915128176957991e-16	2.897869961904949e-16	4.810805419077202e-16	7.306850950192846e-16	9.534206796230916e-16	1.0360365889962317e-15	9.49914460916025e-16	7.117912191198238e-16	4.497008102013704e-16	4.873996742969179e-16	4.600298523402982e-16	5.433787127948907e-16	4.131872654114753e-16	2.3219463488463416e-16	1.50564575753158e-16	2.2254675231409687e-16	2.4725786538752845e-16	1.5423121980000697e-16	2.770020081340521e-19	-5.01799410048384e-17	9.923830680644241e-18	1.270856405740285e-16	2.348144654401063e-16	3.9835002447408113e-16	5.012873791009121e-16	5.509065779390195e-16	5.084836117189633e-16	4.1963005673475085e-16	3.76429886892116e-16	3.367803745449482e-16	3.855540201193146e-16	5.192502354633088e-16	7.628962049351569e-16	9.856155947991393e-16	1.0051922464724076e-15	8.835984016454445e-16
112	1.3476924684532684e-15	1.2523887119180305e-15	1.091059417303259e-15	1.0253552640723024e-15	1.073797018524521e-15	1.0733629580359052e-15	9.45032423875433e-16	7.019227318121352e-16	5.943950749107833e-16	5.774067521849888e-16	6.168123967719937e-16	6.663805136633593e-16	6.939360093548699e-16	8.236891229025852e-16	9.547722201357505e-16	1.0226312159089289e-15	1.029038505839795e-15	1.0368028967271172e-15	1.0721874915344367e-15	1.1376259474555641e-15	1.1832565915619444e-15	1.1526569415834231e-15	1.39776919804479e-15	1.0309600219262034e-15	9.366005324061204e-16	6.944227367225715e-16	5.950504939297962e-16	4.751216148567504e-16	4.858068488734697e-16	5.259877177391054e-16	6.162891637251472e-16	6.520486458660385e-16	6.08917730311224e-16	4.873196587774079e-16	3.2412533583317483e-16	2.1657122103506458e-16	2.238670184921241e-16	3.327345151482367e-16	4.65937442119811e-16	5.326960965457821e-16	5.239953354176986e-16	5.050946088514337e-16	4.534959792994812e-16	5.158130772270262e-16	5.018721091735117e-16	4.170429949626246e-16	3.5108702707634067e-16	3.1910877475103456e-16	3.173542368252821e-16
113	-1.2691896120963948e-15	-9.331117695102203e-16	-8.5548026660603965e-16	-1.0173284280248047e-15	-1.2832638294051756e-15	-1.3875173151683593e-15	-1.2412511667854466e-15	-9.270271135610904e-16	-7.12151966692181e-16	-6.692578658507634e-16	-7.543906098180776e-16	-7.93894951752218e-16	-6.407360331383274e-16	-5.31318559656201e-16	-4.182739673665021e-16	-3.811475627531663e-16	-3.6025673290078607e-16	-3.8786378009698045e-16	-4.515179001952662e-16	-5.599731965461201e-16	-6.129273652187389e-16	-5.85833062916788e-16	-6.188332374698557e-16	-4.321182007353209e-16	-3.6521381094767717e-16	-2.1659338700760998e-16	-1.4249384556034547e-16	-1.6117390709957936e-16	-3.2152135554969726e-16	-4.118359655848658e-16	-3.926194779218956e-16	-2.562863668162617e-16	-1.928937836211526e-16	-1.9616481016437464e-16	-1.7164085793240376e-16	9.369116579206448e-18	2.1050762268911296e-16	4.567280224064542e-16	5.8839197007783e-16	5.806396625705763e-16	5.214881002598146e-16	4.842056840731723e-16	5.559842331202008e-16	5.715683856800675e-16	4.822202179312006e-16	2.79352828468985e-16	4.8771442989649176e-17	-9.32533712346882e-17	-1.3560561161576034e-16
114	2.946092241837602e-16	2.4367222201287185e-16	1.8880156960359416e-16	2.1436891081109896e-16	2.694230171459111e-16	2.159790288215969e-16	5.3338504103487554e-17	-1.3769756445579552e-16	-1.076304262666522e-16	-1.2132515560645611e-17	3.358521401620382e-17	1.6235588596984236e-17	-1.0404075413374115e-17	-4.527706809516899e-17	-5.198901860336388e-17	-1.0357506863049459e-16	-1.0262142679778185e-16	6.625045768596973e-17	2.6134337268221864e-16	2.7078631640523454e-16	7.906198316129389e-17	-2.058640076452922e-16	-3.3651790978391436e-16	-2.6862309260024864e-16	-3.832659633471914e-16	-4.667416616809412e-16	-5.042512865208462e-16	-3.981960448915868e-16	-2.6546105679763866e-16	-1.412765690212619e-16	-3.908408236710282e-17	6.996122801520828e-17	2.1685503621608425e-16	3.1414255345780725e-16	3.472404992804263e-16	2.8861217897670676e-16	3.065178985523209e-16	3.3507056733511573e-16	3.358048439413233e-16	2.7298317803088886e-16	1.1804961763193044e-16	-6.2207411932002274e-18	-1.5625564407983018e-17	-2.4999677203210867e-17	-1.5222460796224372e-16	-3.401184662975472e-16	-4.645009411812491e-16	-3.8128337112433647e-16	-1.6501691847266562e-16
115	1.0285416119435967e-15	8.89610005832025e-16	8.342439647936142e-16	8.594290034048613e-16	8.781972147424647e-16	8.119297261283228e-16	6.634680163862046e-16	4.443343642820123e-16	3.5160928438756965e-16	3.5614455045688247e-16	4.654510206709019e-16	6.407297994087328e-16	7.106735643767306e-16	6.786327791662856e-16	5.45529330924707e-16	4.084012974147133e-16	3.5096368658133323e-16	3.763994143196914e-16	4.1814795180294217e-16	4.787378106052881e-16	5.461558957776727e-16	5.395544602962492e-16	6.532480172220713e-16	2.7554006388080756e-16	1.1702756522577075e-16	2.946656442078738e-17	1.2613968789663292e-16	1.9681288402422574e-16	2.771112115358002e-16	3.960736782049122e-16	6.324601727503862e-16	8.554274558738613e-16	9.185027916955979e-16	7.813704581207306e-16	5.65713197263089e-16	4.536384671435958e-16	4.842415458008466e-16	5.751995483850144e-16	5.838973923950347e-16	5.145508813998061e-16	4.1997092598697196e-16	4.0545507120865455e-16	3.8556739160305366e-16	3.684421666157558e-16	2.263689335581613e-16	1.0535252190561958e-16	1.0045551594615017e-16	2.0580853423525497e-16	2.67828940597097e-16
116	3.7475681476403887e-16	3.8922570073176804e-16	1.9235921927055354e-16	-4.482295302421579e-17	-2.1103105129443822e-16	-3.622831705729481e-16	-5.658034747851014e-16	-7.806909804223645e-16	-8.216299440997078e-16	-7.60924534330139e-16	-6.563095842261296e-16	-5.270417244420597e-16	-4.707498561135204e-16	-4.1629745470178676e-16	-4.639634579744621e-16	-4.2085131923286396e-16	-2.9089318099287586e-16	-6.50021127704375e-17	6.332356377606396e-17	-8.3352078318273e-18	-2.0593320326943054e-16	-4.451347505105394e-16	-5.742407027133773e-16	-5.771530683399957e-16	-7.764284690707685e-16	-8.873515907490665e-16	-1.0048761100836155e-15	-8.520653590277492e-16	-6.983671437163193e-16	-5.397178886519224e-16	-3.8728374765459023e-16	-2.7366768385907036e-16	-1.9058861669704815e-16	-1.8692313720507973e-16	-2.2857273591608502e-16	-2.879417077281896e-16	-2.8281018185265983e-16	-3.0482126239098924e-16	-3.7960620466344133e-16	-4.3063854715053757e-16	-4.469710933225354e-16	-4.2662131153431935e-16	-4.691179514472763e-16	-6.64839889114438e-16	-9.022613642375258e-16	-9.439489914721141e-16	-7.838793922230794e-16	-6.253039310632686e-16	-5.570184565283162e-16
117	-1.4567545402194127e-16	-2.0195128532207455e-16	-3.019586057600128e-16	-2.3379941626900926e-16	-4.295015888994832e-17	-2.737410657130825e-17	-2.6592740765496856e-16	-6.653304639653578e-16	-8.868130368853003e-16	-1.0348167002904782e-15	-1.1356510203800296e-15	-1.135685705311083e-15	-1.0190695634290581e-15	-7.435520694299813e-16	-4.2981538554238333e-16	-1.48009284561766e-16	8.84136295943782e-17	2.927951960890536e-16	3.3001109733655415e-16	1.7214013453023998e-16	-6.527845646343162e-17	-2.1274074489717346e-16	-8.676510295540141e-17	-1.4739306874166712e-16	-2.9104306376314906e-16	-5.628686651187927e-16	-7.899679172194717e-16	-9.263700508817153e-16	-1.0246046235292038e-15	-1.134292196671759e-15	-1.221069087750657e-15	-1.2358215981485008e-15	-1.145271552280081e-15	-1.0931060987094236e-15	-1.2271952163022835e-15	-1.5421250827038026e-15	-1.7011415274008605e-15	-1.6250816101685447e-15	-1.332171352504001e-15	-1.0197991374352926e-15	-8.773931325970881e-16	-8.096327961220809e-16	-7.734497001565403e-16	-7.804148374252891e-16	-8.772024985028417e-16	-9.73772077727198e-16	-9.079608103646525e-16	-7.385965136403802e-16	-6.553301138977541e-16
118	-2.3387357817345824e-16	-3.0502183126543465e-16	-4.0062815808733805e-16	-4.896889794454394e-16	-5.740325251812006e-16	-6.82798045076156e-16	-7.403121336145687e-16	-8.903330930466968e-16	-1.0143384179029447e-15	-1.25466039179404e-15	-1.446593020928856e-15	-1.3632670644777746e-15	-1.114392254557878e-15	-8.416269853486148e-16	-6.822084771258016e-16	-6.051680021546198e-16	-3.7574688232217163e-16	1.3207961743608995e-16	6.424043355728173e-16	8.338736140685444e-16	5.972056856598498e-16	1.1312579198840834e-16	4.0810587764658646e-17	-3.0096527469584886e-16	-4.0283768329756596e-16	-5.488346247822801e-16	-5.9209759740606455e-16	-5.979758343698795e-16	-5.945453314695845e-16	-6.848614119265685e-16	-7.999081565585707e-16	-8.851043097211693e-16	-8.401273449929033e-16	-8.368511160605232e-16	-9.013643626503613e-16	-1.0319024133163395e-15	-1.0140448466071896e-15	-9.219409698222809e-16	-7.828615859452058e-16	-5.942486897136706e-16	-4.2532364499070595e-16	-2.913292766017291e-16	-3.5439400953537744e-16	-5.392186708544763e-16	-6.8258597030306e-16	-6.484299719744696e-16	-4.528043119536263e-16	-3.5081249046938227e-16	-4.107660968958004e-16
119	1.4293005047162663e-15	1.3473786133196222e-15	1.2013597374816887e-15	1.1368238747485828e-15	1.2057327745471765e-15	1.2664921496130797e-15	1.1632586847826875e-15	8.830040574082643e-16	6.106320006656902e-16	4.574029544981535e-16	4.854617406402115e-16	5.715419974621324e-16	6.37601035700471e-16	7.675734258778282e-16	9.435815333936405e-16	1.1366063843896802e-15	1.2713389437824676e-15	1.2873242192213704e-15	1.1859646708511618e-15	1.0464030336180857e-15	9.463138033170048e-16	9.135883967262154e-16	1.1991310109065022e-15	9.782371277464469e-16	9.17704961059621e-16	5.958346048498555e-16	3.5947527521813724e-16	1.6993432381540904e-16	1.8463840007028657e-16	2.456190137021345e-16	3.086480585166374e-16	2.8530325655608747e-16	1.8945269933534693e-16	6.661737975531009e-17	-9.046670884392992e-17	-2.079184362436625e-16	-2.327250145104392e-16	-1.7526981646747807e-16	-5.129302629087258e-17	6.083495116851028e-17	1.5306818101462459e-16	2.3931498558730825e-16	2.609743439652628e-16	3.262822426221515e-16	2.8677066645567936e-16	2.0684583666537356e-16	1.9848015995144681e-16	2.6237111731874063e-16	3.400922425739064e-16
120	-1.3544219852197972e-15	-1.3340179735318355e-15	-1.3333256127920557e-15	-1.3329528196342423e-15	-1.3588628493077791e-15	-1.344107220589766e-15	-1.2077543545642344e-15	-9.962752285570986e-16	-7.419200057466151e-16	-6.141722624307642e-16	-5.957146749966561e-16	-5.42986338358621e-16	-4.0156569298618984e-16	-3.184039643635209e-16	-2.8536058820182086e-16	-2.9606371176983276e-16	-2.67672123741771e-16	-2.086913654018827e-16	-1.703378764157761e-16	-1.8340271833028625e-16	-1.9501880527499531e-16	-1.7448161232421887e-16	-8.17293736648263e-17	-9.58208547647051e-17	-6.643777953401164e-17	-6.80918862549793e-17	-9.419458735652444e-17	-2.024962032894712e-16	-3.4464341381948513e-16	-4.030114963724223e-16	-3.6842462840550384e-16	-3.0809121669198784e-16	-2.5478020025415785e-16	-2.0929065274803803e-16	-5.542740741066562e-17	1.3951452232805965e-16	2.243157876548801e-16	2.802418663909235e-16	3.3163096776530107e-16	4.3855413589060606e-16	5.153592630107709e-16	4.794471465625089e-16	3.835866491126439e-16	3.2413841006513533e-16	3.55212071917569e-16	3.3832302319489903e-16	2.570398185495682e-16	9.669715806252931e-17	1.2479285626231873e-17
121	-1.7046888476586536e-15	-1.4890392541774391e-15	-1.5794033362180414e-15	-1.876116812253266e-15	-2.1672875608432606e-15	-2.069912900030974e-15	-1.5729237645377536e-15	-9.887771538280276e-16	-6.984440011430443e-16	-7.4233010563426e-16	-9.07581237690022e-16	-8.934407128925812e-16	-7.382573913994344e-16	-7.180233508882945e-16	-8.733601780565095e-16	-1.0070750472451249e-15	-9.703644722370486e-16	-8.749246636654588e-16	-9.149215834745919e-16	-1.1073091548526895e-15	-1.2251428864401043e-15	-1.1508915683465207e-15	-9.897925532668994e-16	-7.910603728237482e-16	-7.78806168041682e-16	-7.582505864235759e-16	-7.529391095387526e-16	-8.189805759332078e-16	-1.00681882040016e-15	-1.1656348577958685e-15	-1.2122639950158756e-15	-1.1428727742964988e-15	-1.0890855715972212e-15	-9.61298224170676e-16	-6.883898687133034e-16	-2.9018460593813313e-16	-8.879256259946865e-17	-5.741708099237212e-17	-1.699908123191909e-16	-1.8894107845403566e-16	-1.9051913678143973e-17	1.5701240932257718e-16	2.1704011379154492e-16	6.631588295181268e-17	-1.3019166198281936e-16	-3.302956459709632e-16	-5.24016775278603e-16	-6.851761665907449e-16	-7.349954633502844e-16
122	-1.021043273851077e-15	-8.639082220683787e-16	-9.01078629718388e-16	-1.0864536475200866e-15	-1.3132875407197452e-15	-1.2836496958087667e-15	-9.192705097695745e-16	-5.501495182023899e-16	-2.5108877876893584e-16	-1.5377893398675506e-16	-1.3432115316348827e-16	-2.94074639878969e-17	5.784769036313401e-17	1.506562689831768e-17	-1.1178511637105734e-16	-1.9942357378250254e-16	-1.9398632933848463e-16	-1.4932528729103147e-16	-1.3679543049772137e-16	-1.4164052924034144e-16	-1.1937530799389522e-16	-1.1633719111243212e-16	1.5495564547618235e-16	-3.272146566722868e-17	5.078290055248863e-17	8.676691064235621e-17	1.6048666816628603e-16	3.769192456695319e-17	-1.488965102533973e-16	-2.922584374563991e-16	-3.1257745943899857e-16	-2.8706835511484893e-16	-2.5641315398963295e-16	-1.535388683458619e-16	1.1226615608669063e-16	4.524205907348156e-16	5.975311711687174e-16	6.468158098367339e-16	6.350365032386574e-16	7.068298670557108e-16	8.176801514978538e-16	8.453981703268453e-16	7.248825954922696e-16	5.960334262217668e-16	5.009192712098686e-16	3.5511543768651913e-16	1.9976548686773488e-16	1.1712241312135075e-17	-7.783619098898774e-17
123	-3.7707819785576057e-16	-2.5653430795613166e-16	-4.3263720017571524e-16	-6.4703964895890035e-16	-7.727533072602548e-16	-6.472417697250366e-16	-2.9953800856981726e-16	1.3914239352301905e-16	4.943034558297884e-16	6.069675738171871e-16	4.789840573298506e-16	3.8172157274289563e-16	4.966951492618653e-16	6.939718092432013e-16	8.974891190975665e-16	9.568488887977365e-16	9.208850149370049e-16	8.127935654794255e-16	6.857230547460689e-16	5.990989235142068e-16	6.188305148693441e-16	6.479204983165145e-16	6.749834088103e-16	5.089137147522315e-16	5.087739386797377e-16	6.844357292495987e-16	8.927972342205221e-16	8.041217835057804e-16	4.677746049830485e-16	3.010574112907226e-16	4.814948033587946e-16	8.472113425772486e-16	1.0409012530619802e-15	1.0825175129172685e-15	1.1202111460281071e-15	1.3297765804818833e-15	1.4403182118814948e-15	1.6635446930132327e-15	1.8879911156042634e-15	2.100789035264853e-15	2.1592403389688557e-15	2.018826835516503e-15	1.8301993588120403e-15	1.7294167071484337e-15	1.664856851826985e-15	1.4978110604888238e-15	1.2073319096521927e-15	9.744871034544244e-16	9.479315964566911e-16
124	8.365412630123082e-16	1.0487593096741843e-15	1.128137033556454e-15	1.1709321274694558e-15	1.1707401802945156e-15	1.1143598983632156e-15	1.01661631269208e-15	9.146834524444146e-16	9.562526499426715e-16	1.0303247114213257e-15	1.040199212375761e-15	9.446533789838198e-16	8.483734154591191e-16	8.317835411275274e-16	9.852865773763953e-16	1.1401989656130529e-15	1.197588337875716e-15	1.1950824626499844e-15	1.2309189370878946e-15	1.276261156138853e-15	1.2156199518608133e-15	1.0184393827286592e-15	9.011622190616097e-16	9.846764456238431e-16	1.2912621011822856e-15	1.5268313865696894e-15	1.538997485842373e-15	1.3276521708665325e-15	1.1281676123267227e-15	1.1392310026213114e-15	1.3048454002924668e-15	1.4512419212863607e-15	1.4220600461072778e-15	1.272916783296606e-15	1.1858790063097346e-15	1.3371142714136298e-15	1.62075723649117e-15	1.8869352377574025e-15	1.9106543306975467e-15	1.7259115553797862e-15	1.4686930235938182e-15	1.3248502098362007e-15	1.2529013213100014e-15	1.1721271588474013e-15	1.1055285603476783e-15	1.204279925597057e-15	1.4512778149007441e-15	1.6640519152743942e-15	1.6804969548261147e-15
125	-1.7711783127583096e-15	-1.7214824110568063e-15	-1.6452824821159481e-15	-1.3909042826289304e-15	-1.0319737390583182e-15	-7.409366842647559e-16	-6.36271307707889e-16	-5.648465445308831e-16	-5.397632307011548e-16	-4.525713859938399e-16	-4.820331376414474e-16	-5.995462660931822e-16	-8.138712846572906e-16	-9.434137309361095e-16	-1.0890746282451698e-15	-1.1548076785057877e-15	-1.2201860132026612e-15	-1.3397915948055765e-15	-1.5250378433251361e-15	-1.6920461411432589e-15	-1.7211424311086438e-15	-1.5465558899205195e-15	-1.487760787390485e-15	-1.0248142686739674e-15	-9.92831226488178e-16	-9.762870155115399e-16	-1.12702633044925e-15	-1.1332936625499628e-15	-1.1112723913675395e-15	-1.080848880985123e-15	-1.1925227331869138e-15	-1.3597759125662451e-15	-1.386505927981039e-15	-1.184121465826035e-15	-8.572245816154569e-16	-6.320077110690748e-16	-5.6264292386119475e-16	-5.606112717131375e-16	-6.397162033674406e-16	-8.318326621283859e-16	-1.1513260125446782e-15	-1.4239998579672012e-15	-1.5059651070976204e-15	-1.582312432066805e-15	-1.6767746173045907e-15	-1.79638244894166e-15	-1.810280387423322e-15	-1.6926508641816095e-15	-1.623114285611485e-15
126	-1.9301380174494283e-15	-1.803445824737169e-15	-1.6391108071237644e-15	-1.4820424584582345e-15	-1.3535848931331854e-15	-1.2247174740340984e-15	-1.1216603051384255e-15	-1.065579202237042e-15	-1.1352005045882003e-15	-1.1397045100763138e-15	-1.0423007823981806e-15	-9.559741892123796e-16	-9.093286544142822e-16	-1.0165109153250727e-15	-1.1039831452091713e-15	-1.1173836127453596e-15	-1.0890663160408454e-15	-1.1185901335455157e-15	-1.1603321930084213e-15	-1.1700964467722293e-15	-1.1152752487599563e-15	-1.0284963222380557e-15	-1.0008615986369187e-15	-7.48529500035506e-16	-5.386921401952485e-16	-3.9804617850090857e-16	-4.542623122119035e-16	-6.25369462057058e-16	-8.049616700550452e-16	-9.068601115658332e-16	-1.0098310534905852e-15	-1.1560794875392718e-15	-1.332012688373242e-15	-1.3585525426165263e-15	-1.188724414509726e-15	-9.250765484928206e-16	-8.389802048528287e-16	-9.007656858471658e-16	-9.896851624120633e-16	-9.811050325605415e-16	-8.89578291362199e-16	-9.096811284057462e-16	-1.0219210422971526e-15	-1.1412672816665083e-15	-1.0902994374620342e-15	-9.767740716940754e-16	-9.331739361313857e-16	-9.999639360196675e-16	-1.0737914201259513e-15
127	-8.008418401171747e-16	-4.0650988956773207e-16	-3.3460039199837546e-16	-6.231902214544195e-16	-1.03490884539874e-15	-1.0564952663876154e-15	-5.336513453596843e-16	2.1954703696675446e-16	7.273049912474617e-16	8.055567060395271e-16	6.321126207347515e-16	5.526801589377061e-16	6.271961290423677e-16	6.03796495958035e-16	4.561440101926054e-16	2.6367224303693876e-16	1.6794007275529078e-16	1.2725663895388912e-16	4.7867315700603355e-17	-8.551228806236201e-17	-1.6835680833827123e-16	-1.6476435248300332e-16	-5.213385894446569e-17	5.3401795014659525e-17	2.3748116044302094e-16	3.9597216818607214e-16	4.360552320507737e-16	2.396241627715812e-16	-2.3035026387209717e-17	-1.3944773004961961e-16	-6.456085973950892e-17	1.093482642449695e-16	2.6365571713475475e-16	4.602267773555972e-16	7.160469027462036e-16	1.0108209810861573e-15	1.0959494794764822e-15	1.1859891080168125e-15	1.2308740148364724e-15	1.2729921826166816e-15	1.3372559616644789e-15	1.4453350651280257e-15	1.6005554790857725e-15	1.6291170464137725e-15	1.3923098406986891e-15	9.510266915030551e-16	5.724145704590173e-16	4.558193379515297e-16	5.288236025809992e-16
128	-1.3857466992592274e-15	-1.4094436779124593e-15	-1.4973277267502998e-15	-1.3990389021010497e-15	-1.0999162551255618e-15	-7.932191837888494e-16	-7.037845647142329e-16	-6.605413743035163e-16	-7.633512811398475e-16	-7.447760191659447e-16	-7.415146990980483e-16	-7.61984355152034e-16	-8.365178070978029e-16	-9.675346584772349e-16	-1.187872566105489e-15	-1.4046421420316788e-15	-1.533866007043077e-15	-1.5756087197685421e-15	-1.6055834544417925e-15	-1.7060174213334573e-15	-1.8008552821856546e-15	-1.8034954753764025e-15	-1.901981791125138e-15	-1.6474988333757323e-15	-1.7487463410909782e-15	-1.8500230195205764e-15	-2.0155709735298334e-15	-1.988590063018034e-15	-1.8620045559036077e-15	-1.6909373085008015e-15	-1.5859569414660434e-15	-1.4731975109999378e-15	-1.3047473988824955e-15	-1.0737875760019522e-15	-8.796695701737389e-16	-8.267726538115684e-16	-9.040761186591993e-16	-1.0417496962421065e-15	-1.1505369782938535e-15	-1.260221948933628e-15	-1.3820742403768525e-15	-1.5339464094857748e-15	-1.5853134209014165e-15	-1.6674901036926886e-15	-1.7708208966403354e-15	-1.9241192081669203e-15	-2.075750755987509e-15	-2.0876568553862593e-15	-1.9860988702552725e-15
129	-1.668238007570084e-15	-1.7288721533628587e-15	-1.763128905415646e-15	-1.7048263966359048e-15	-1.5519824685701847e-15	-1.3523712146784983e-15	-1.139744885578909e-15	-9.978639072712064e-16	-9.165352481915657e-16	-8.804500335398615e-16	-8.401873510503592e-16	-7.994036981064278e-16	-7.3721843350739585e-16	-7.439217672491114e-16	-7.102150255788704e-16	-6.095114255755505e-16	-4.741868095775501e-16	-4.336160049758648e-16	-4.773495591572165e-16	-5.340782849817588e-16	-5.113703086139478e-16	-4.3094637477933563e-16	-3.3451152565857324e-16	-2.0567451264679646e-16	-9.030819037819128e-17	-4.9857072995887383e-17	-1.508229770606927e-16	-2.710572158598952e-16	-4.053107535143744e-16	-4.886595407951599e-16	-6.144679879416047e-16	-7.852304252200158e-16	-9.074378322661396e-16	-8.757011946752031e-16	-7.0196441334601345e-16	-4.982259424449864e-16	-4.912944324982642e-16	-4.864934458364435e-16	-5.147676175095905e-16	-5.049983191542438e-16	-4.668527026196976e-16	-4.46070120687701e-16	-4.436835819943713e-16	-4.626905385991855e-16	-4.778825500545458e-16	-5.104180140318703e-16	-5.055675624957716e-16	-4.95578405005101e-16	-5.281511051559239e-16
130	-1.950942859973086e-15	-2.1420536202351124e-15	-1.97968174384688e-15	-1.6439871304104779e-15	-1.4704262798761715e-15	-1.5485815324716116e-15	-1.6468123108069885e-15	-1.5149727571156685e-15	-1.2029059559329816e-15	-1.053057922515473e-15	-1.1419343554219998e-15	-1.1878676573027293e-15	-9.33697984806113e-16	-6.317570597489982e-16	-5.859983404204801e-16	-8.066134653111918e-16	-9.5755546358304e-16	-9.406776233483325e-16	-8.588463911363063e-16	-8.906429600582448e-16	-9.158189306113898e-16	-6.245133681697535e-16	-6.526624272265528e-16	-3.117779355440397e-16	-3.415787216597811e-16	-2.641657388059586e-16	-2.9556345437570296e-17	3.5754931654797247e-16	5.594157867746442e-16	5.313830271017447e-16	3.6547749731769447e-16	1.4300037905146242e-16	-2.2442781792849956e-16	-6.5609550760053635e-16	-1.0301477927262928e-15	-1.177643166109775e-15	-1.2499315052940092e-15	-1.2500867736554508e-15	-1.2401776636116878e-15	-1.1987642477438063e-15	-1.0412820513213245e-15	-8.88797058333222e-16	-6.482570776179233e-16	-3.7113061411121444e-16	1.8086641780115584e-17	3.38423079962079e-16	5.085244604047415e-16	6.408504545809952e-16	9.362749983594918e-16
131	-2.510263281421018e-16	-2.4352570722349226e-17	2.368293133879979e-17	-2.0475014434993434e-16	-5.466740293459417e-16	-6.556207270831393e-16	-3.275457081575108e-16	2.1214678972441937e-16	7.266040059563606e-16	8.657044934111873e-16	7.374639259026449e-16	6.72292242153913e-16	8.234968412276551e-16	1.0844575309630352e-15	1.1722244754272032e-15	1.070689406806338e-15	9.082053079050683e-16	7.111844922449776e-16	4.603782973880646e-16	1.9892069976785422e-16	7.624513078025278e-17	3.2229699449610167e-16	6.448220404959357e-16	8.92942259184707e-16	1.1340210120865894e-15	1.2518008449618891e-15	1.4360602200230033e-15	1.5462832833743771e-15	1.5941666607785154e-15	1.5921233718702304e-15	1.646144561761122e-15	1.7185828320343826e-15	1.6593956294076514e-15	1.5377831811663548e-15	1.4207101862200268e-15	1.4474330817832258e-15	1.315524818650417e-15	1.2744730240846766e-15	1.227787633059545e-15	1.2926819520942835e-15	1.5425090623632402e-15	1.920677973025906e-15	2.3122661343572005e-15	2.6226852592045644e-15	2.602539445569101e-15	2.2167390599535136e-15	1.7370595015449927e-15	1.600829745465984e-15	1.9061222826147965e-15
132	5.934737025533155e-16	6.501720402763161e-16	7.119188886406174e-16	7.344578833170869e-16	6.349685763890708e-16	4.944824723655888e-16	5.136743349994932e-16	5.932445935732776e-16	7.454814013837588e-16	6.389483983688699e-16	4.2647641928030137e-16	3.7932160415293154e-16	5.373049292679394e-16	7.495631089491969e-16	8.774031300960704e-16	9.263764059425607e-16	1.0203810463567359e-15	1.1306435031824256e-15	1.133347922909665e-15	1.020231520261516e-15	9.52039713749413e-16	1.0444000879423636e-15	1.2660803267915364e-15	1.3567919288393209e-15	1.3990800796095798e-15	1.4950586490783359e-15	1.707904261205042e-15	1.8025864297232556e-15	1.6791465222290792e-15	1.5116020092993402e-15	1.535428613616194e-15	1.7217523899792918e-15	1.8443951751704463e-15	1.6926342588746342e-15	1.375313513944486e-15	1.1365438124926691e-15	9.547945005549982e-16	9.04254395201076e-16	7.967780081946813e-16	6.861664303455526e-16	6.182873360619624e-16	6.344942208822042e-16	6.631749514429956e-16	7.127656893758786e-16	7.971694428559722e-16	9.388964776368648e-16	1.0945186680382527e-15	1.2154361966626667e-15	1.3344595480772522e-15
133	4.3918480424136863e-16	5.286919295988529e-16	7.242871855638028e-16	8.097117344004058e-16	7.301268399805838e-16	5.106879403690513e-16	2.73215230036714e-16	6.966759497947722e-17	-7.185104271102317e-17	-1.8730641543439559e-16	-2.4113048570669305e-16	-2.049751310302679e-16	-1.8300667142454472e-16	-3.258491791280219e-17	1.1428292676033403e-16	3.4440595892184097e-16	5.507586130498254e-16	6.392040921790495e-16	5.133328817800271e-16	2.608433445575524e-16	1.4371091516632438e-17	-1.2675059524567237e-16	-1.4759252783534015e-16	-1.9353278885003674e-16	-2.439053513759069e-16	-2.5417628834647196e-16	-2.668897886034458e-16	-2.80952446061777e-16	-4.070995545344808e-16	-5.794942394117304e-16	-6.406485429449718e-16	-6.030347355217519e-16	-5.471056205192914e-16	-6.067634746295635e-16	-7.346143574555504e-16	-8.076351604221679e-16	-7.036725807298003e-16	-5.418583931977109e-16	-4.55484014887113e-16	-4.559269136880848e-16	-4.561194204577762e-16	-3.5308472322066777e-16	-2.2913319326203727e-16	-1.529709939150379e-16	-1.6144751818895623e-16	-1.4304371746475488e-16	-4.749124941286344e-17	1.0728428039901215e-16	2.677105149352302e-16
134	1.058261131493064e-16	3.887500381254032e-16	5.597347316905119e-16	4.723326794220764e-16	2.0709572124034085e-16	-8.951015940685322e-17	-2.889728049354055e-16	-3.0912416744956094e-16	-3.9740327238292674e-16	-5.148178070587613e-16	-5.931795366535015e-16	-5.349949298268362e-16	-2.8814919610355315e-16	-3.959366884297985e-17	2.4428510275022726e-17	-4.342409748279876e-17	-8.816974290214542e-17	-3.716611929825635e-17	-3.8918864096302166e-17	-1.9058851977360747e-16	-3.9821227028180814e-16	-4.4355185275425494e-16	-4.764049481812121e-16	-3.0143605578105926e-16	-3.9399890763249017e-16	-4.972318623586267e-16	-5.511318746136926e-16	-5.387045101596579e-16	-7.020144428287265e-16	-1.0534688125564824e-15	-1.3719441969681174e-15	-1.3833918611773156e-15	-1.1211835048483146e-15	-7.570417387616842e-16	-4.618300474808683e-16	-2.7028977893834093e-16	-2.543792427724586e-16	-5.22451393991607e-16	-8.921530462476718e-16	-1.0929174798486691e-15	-9.724831999721207e-16	-7.367356639824745e-16	-6.432954809282011e-16	-7.436609310111112e-16	-6.969316074038926e-16	-3.2475809215859626e-16	1.9885840191644876e-16	5.642009882752592e-16	6.06850745716625e-16
135	6.052242887979051e-16	5.245447874293075e-16	3.2598836189547784e-16	2.3795138705724777e-16	2.6435279304906897e-16	2.4275093588882835e-16	6.11875057032708e-17	-1.1723945953156387e-16	-2.1307179900466432e-16	-1.9040858071649757e-16	-1.5790658403944806e-16	-1.6886429228793796e-16	-1.1431817297225228e-16	3.241547811067932e-17	1.8725814481054083e-16	2.2101706654552559e-16	2.013129234628268e-16	2.4729954434788264e-16	3.992526933398786e-16	5.324058071725025e-16	5.282504031172264e-16	3.689403907141707e-16	3.108907566701815e-16	6.505079672252881e-17	3.513702417923677e-17	-6.945710302828252e-17	-1.1538504507070323e-16	-1.588513957978839e-16	-1.0737503095719401e-16	-2.6316869015709487e-17	6.845642815819248e-17	1.4214574015190617e-16	1.5338179332891767e-16	1.7339182697994452e-16	9.924760815924402e-17	3.8602356545939587e-17	2.6962831920972145e-17	6.179454207051794e-17	1.264645450750921e-16	1.742670300915036e-16	2.2420596958830625e-16	2.5889882788318227e-16	2.074383606723074e-16	1.6074613089740908e-16	8.13883154690729e-17	5.27929318459036e-17	9.404141983358198e-17	1.448855897803188e-16	1.417591705982467e-16
136	-1.883134912955162e-15	-1.778704005772534e-15	-1.5291840385533352e-15	-1.3445767543722551e-15	-1.23598635819238e-15	-1.112483441033161e-15	-7.84943075926284e-16	-3.1554733028611157e-16	5.0939684743682954e-17	1.0533032087392276e-16	-1.5292435800096837e-16	-4.0605732901841433e-16	-5.539081751642333e-16	-5.998145754982745e-16	-7.575628673758468e-16	-1.0181660390727828e-15	-1.300697161999135e-15	-1.5150146261958797e-15	-1.658742281562734e-15	-1.7686443498127322e-15	-1.8184558076966405e-15	-1.6583230690719615e-15	-1.5791371198113439e-15	-1.1837389386376453e-15	-1.1511796315171947e-15	-1.1216310290325667e-15	-1.1314170179133066e-15	-9.396438671582425e-16	-7.849559459427563e-16	-7.747816732701656e-16	-9.183103818884556e-16	-1.0685807193704694e-15	-1.0781840280324215e-15	-9.951479738395816e-16	-8.303069609845745e-16	-7.842025810841778e-16	-6.9185704347902e-16	-6.72268053928968e-16	-7.217419685787655e-16	-8.689999663833358e-16	-1.0460386115213382e-15	-1.1670213960057483e-15	-1.1051141706524203e-15	-1.0810763541741814e-15	-1.1210907348605254e-15	-1.2387924811262515e-15	-1.3414043635835169e-15	-1.2840471519212687e-15	-1.1003643149515356e-15
137	-1.9712145549695337e-15	-1.825092122264768e-15	-1.878805532450324e-15	-1.949614500960787e-15	-1.9134234763741866e-15	-1.6878070180668284e-15	-1.3887338763005004e-15	-1.0360564424393032e-15	-7.700429035211167e-16	-5.753485193210451e-16	-5.359591204973337e-16	-6.470306020137966e-16	-7.938662557771059e-16	-9.8376416172614e-16	-1.205891606817814e-15	-1.44166602098741e-15	-1.6289164163089558e-15	-1.7647585103184659e-15	-1.8629637187839365e-15	-1.9400399575600215e-15	-1.914171558092589e-15	-1.6828536851691752e-15	-1.5801527408953013e-15	-1.2260579492431578e-15	-1.1120394121960723e-15	-1.0306823277373387e-15	-9.905004865539074e-16	-9.731278773486248e-16	-9.98210050274681e-16	-1.0107817595875187e-15	-9.997918566334352e-16	-9.598037112235357e-16	-9.847873973747867e-16	-1.0065863172460295e-15	-9.627015906847995e-16	-7.811815896229429e-16	-5.467763613641879e-16	-3.574890754492732e-16	-3.0328150480347724e-16	-3.9472662651076105e-16	-5.089256954630294e-16	-5.951292346377999e-16	-5.719829100709358e-16	-5.73944581305621e-16	-6.734031143883484e-16	-8.727980036551099e-16	-1.070305310343568e-15	-1.1067964625030338e-15	-1.007728950337777e-15
138	-1.5387269286333894e-15	-1.4167869739891988e-15	-1.3120716195056482e-15	-1.1770382037161535e-15	-9.548383362642916e-16	-6.117186446660204e-16	-2.5301255473548224e-16	8.08815367058961e-17	1.7822665751023372e-16	1.912507714854835e-16	9.539672246006196e-17	-8.556119952604775e-19	-1.7989365252521807e-16	-4.2565582033262647e-16	-7.361274337203258e-16	-9.407557060963105e-16	-1.0431787468995908e-15	-1.1831050699872614e-15	-1.4600485120073402e-15	-1.789145480645827e-15	-1.9470603571387136e-15	-1.8149533480459847e-15	-1.6982295450976904e-15	-1.342900395136881e-15	-1.3375840228307915e-15	-1.2957791844064532e-15	-1.299364529837115e-15	-1.2018716762304552e-15	-1.0938000132027746e-15	-9.665825166217864e-16	-9.005908352344411e-16	-8.568991166045045e-16	-7.639824443235095e-16	-5.491956708609574e-16	-3.047519417375658e-16	-2.0527954021023514e-16	-2.796410586284639e-16	-4.1114521423132137e-16	-5.182622925815868e-16	-6.326995420681902e-16	-8.4859652096193675e-16	-1.0953885526022043e-15	-1.2369880993374777e-15	-1.3551580315061454e-15	-1.488576656439729e-15	-1.6707926401646873e-15	-1.794229629598752e-15	-1.7468400518129867e-15	-1.642822009794128e-15
139	-1.3648509266390874e-15	-1.1179434652626165e-15	-1.0198810455167719e-15	-9.690737318499284e-16	-8.362107255427283e-16	-5.262085424917279e-16	-1.4278391021772619e-16	9.097836203999691e-17	1.9614499554957701e-16	1.6379994819357036e-16	8.701682039185174e-18	-1.493387957388691e-16	-3.618700020313541e-16	-4.661963921726311e-16	-6.880633832676813e-16	-8.217872351988791e-16	-9.31047614610043e-16	-9.980523216379617e-16	-1.1001539737672617e-15	-1.2309332090998023e-15	-1.3113018637319007e-15	-1.196409686141403e-15	-9.098148209441979e-16	-6.409406298587189e-16	-4.891723632655609e-16	-4.340870376893698e-16	-3.6813945173568337e-16	-2.703627156358342e-16	-2.3929222617691557e-16	-2.9410409736261266e-16	-3.5434324420355697e-16	-3.692729418309118e-16	-3.1331959901234053e-16	-2.687636040340908e-16	-2.0549096111500271e-16	-1.3684393649447426e-16	-7.559267147880404e-17	-5.956552411825694e-17	-1.6991170053835048e-16	-3.3647289271165616e-16	-4.932237919636906e-16	-5.643070824407946e-16	-6.022994006459408e-16	-6.806623127080446e-16	-7.591485934915063e-16	-8.926792183352387e-16	-9.857849988679528e-16	-1.0177088010570174e-15	-9.747374847312114e-16
140	-4.260008744706894e-16	-3.449243012235737e-16	-2.0101577712770447e-16	-3.834393932028826e-18	1.5860646245143508e-16	2.856607717300663e-16	3.7906620543628786e-16	3.8411063502741526e-16	3.830814364015343e-16	3.675845897819283e-16	3.7882223469534113e-16	4.359358256607711e-16	4.192095768753772e-16	3.0976380265143456e-16	1.6332942179772796e-16	1.1806861877145932e-16	1.7732382046890616e-16	2.439048369579969e-16	2.0935343317524907e-16	1.1970087579408158e-16	9.633277050161698e-17	2.34044230603908e-16	4.173742486043858e-16	6.700656701454208e-16	7.567270012471583e-16	7.940050262639457e-16	7.947152765037271e-16	7.529058681299795e-16	6.155198920216686e-16	4.729436617325988e-16	3.6199025154988665e-16	3.2289750628097806e-16	3.492557385010351e-16	4.2697854176680285e-16	5.407142702240911e-16	6.319713246557742e-16	6.064958493180244e-16	5.581444108840978e-16	4.902498251896393e-16	5.01619368682706e-16	4.7662107679571e-16	3.899891388794708e-16	2.499712456214998e-16	1.4906586336075298e-16	2.0011078604988832e-16	2.7753004889570585e-16	2.7164528561429323e-16	1.74325445250679e-16	7.549343057309388e-17
141	-2.215873768224581e-15	-2.119609937893538e-15	-2.003876149315956e-15	-1.879945956131174e-15	-1.6589475976087673e-15	-1.3245706106266721e-15	-9.780483770958708e-16	-6.867293876417103e-16	-5.732693918907234e-16	-5.367669254294938e-16	-6.18440358275325e-16	-7.412157846833176e-16	-8.985052895313819e-16	-1.1162475089887503e-15	-1.392713594522749e-15	-1.6404436948910228e-15	-1.8160418826676013e-15	-1.9631718750462994e-15	-2.109447126646742e-15	-2.262738608072814e-15	-2.3104834185663765e-15	-2.113520502031615e-15	-2.09192048176008e-15	-1.857123327713394e-15	-1.9401664626809165e-15	-1.88084017825893e-15	-1.651533998901633e-15	-1.1965483944184356e-15	-9.131245866628508e-16	-9.276144280935315e-16	-1.0918154236809207e-15	-1.1774537437941083e-15	-1.1819785202762291e-15	-1.2434671965685576e-15	-1.3915912640466474e-15	-1.5046773277544154e-15	-1.3809286997767032e-15	-1.1833258443435892e-15	-1.0615853415071105e-15	-1.1056386938631564e-15	-1.1171661620741708e-15	-1.0197719491768292e-15	-8.035651333729927e-16	-6.960869561228323e-16	-6.284863121450933e-16	-5.39182694284791e-16	-3.483615150403622e-16	-1.2859063859007679e-16	3.6646128377743104e-17
142	-2.0477560342554375e-15	-1.92858247541618e-15	-1.8114326245957134e-15	-1.8585594096297537e-15	-1.958055334635272e-15	-1.780804992010062e-15	-1.2196137935623732e-15	-4.495592440486501e-16	9.009648925149774e-17	2.223975911127609e-16	8.134754742458435e-17	-2.3637363304543393e-17	-1.7626452016688888e-17	-1.129965449195207e-16	-4.307327410666431e-16	-8.118171880118433e-16	-1.136136253361219e-15	-1.5061005887666626e-15	-1.95100848714658e-15	-2.2977523157646104e-15	-2.241804663118787e-15	-1.6174281149653914e-15	-1.3964596761394323e-15	-8.854175381807445e-16	-9.021958725352287e-16	-7.446551312875807e-16	-4.558055489108053e-16	-1.0848248616860772e-16	-6.75730568891498e-17	-2.887688130659288e-16	-5.374680308307703e-16	-5.978076565865306e-16	-5.552440172409148e-16	-4.740857068838686e-16	-4.587858990973185e-16	-4.4237304310834436e-16	-4.057734559469532e-16	-2.55105253987194e-16	-1.4724225817280792e-16	-1.1791154017954513e-16	-5.290672122014588e-17	1.0456737726212239e-16	3.6721219371314196e-16	5.09449621975703e-16	4.929304670763055e-16	3.7576441334005996e-16	2.9341045602994305e-16	4.1692351070728045e-16	7.243578043889161e-16
143	-2.5239338878437103e-15	-2.4020860559632913e-15	-2.1838317201043043e-15	-1.948059064531916e-15	-1.7650230606479684e-15	-1.6054208726185713e-15	-1.4772668128785428e-15	-1.3802446852393949e-15	-1.3679436815407308e-15	-1.3459851198706342e-15	-1.273772329925663e-15	-1.2071320044601115e-15	-1.1793928111824091e-15	-1.297505352202974e-15	-1.3684061411180971e-15	-1.308463116623893e-15	-1.1503099865584826e-15	-1.0492986348150868e-15	-1.0368182099376538e-15	-1.0781026356712189e-15	-1.0622729483391021e-15	-9.017080748474966e-16	-9.018278350915174e-16	-3.949279523467457e-16	-2.592642905797656e-16	-2.064526909054397e-16	-4.1278257767283346e-16	-5.802637443237066e-16	-7.624148026927031e-16	-8.692240192577205e-16	-1.0275862668186408e-15	-1.2084944876602078e-15	-1.323168969503933e-15	-1.285418340579782e-15	-1.0842407610639705e-15	-8.432532771681995e-16	-7.783474434528058e-16	-7.812446303817406e-16	-8.269361187779328e-16	-8.112441547201875e-16	-7.827107167947754e-16	-8.477703683479297e-16	-9.326646504075904e-16	-1.0707374471468743e-15	-9.928791128330733e-16	-8.150070498437684e-16	-7.432999229853028e-16	-8.506602984129062e-16	-1.0302653273484166e-15
144	8.747349022005778e-16	8.326091731143591e-16	6.76121256614852e-16	5.736972262188265e-16	5.293794673286515e-16	4.151015244854837e-16	2.2595586988168164e-16	3.2035882340542825e-17	9.822849038336849e-17	2.294291951372055e-16	2.815731985997435e-16	2.808022452691178e-16	2.8245318553961873e-16	3.209672776566315e-16	2.954977831596905e-16	1.3556822383348283e-16	3.5451298344184764e-17	1.8550676472146682e-16	4.553423511848779e-16	5.727389747670628e-16	4.2802314467288485e-16	1.6986204179230676e-16	1.4436116925336059e-16	-2.3319316598977503e-17	-1.9419021304278552e-16	-4.3131985222358467e-16	-4.638211970564925e-16	-2.9247088100593673e-16	-1.1880265860530395e-17	1.8449133655373016e-16	2.980912997147916e-16	4.1560511623755853e-16	5.81021748328603e-16	7.12110193851666e-16	6.885758883494987e-16	5.311373961960684e-16	4.1584381565495554e-16	4.214789707081663e-16	5.167880514026772e-16	6.109064898253579e-16	5.747690236399471e-16	4.438187181970931e-16	2.6111285466119844e-16	1.465249878128562e-16	4.4323300561437565e-17	-9.115324453728914e-18	6.473345526575231e-18	7.441534016410557e-17	1.0747543975820157e-16
145	1.2031348882015395e-15	1.2511747993693094e-15	1.3213632883283277e-15	1.404467675927427e-15	1.3960892504323503e-15	1.216649921935839e-15	9.20902607537607e-16	6.993987923509931e-16	5.988486327821661e-16	5.921701390288552e-16	5.755135470208903e-16	4.683544212043937e-16	4.106463561149841e-16	4.4008107511116504e-16	5.648214140544817e-16	6.293109770813307e-16	5.963536269017242e-16	5.463709014010319e-16	5.478593002825854e-16	6.041004080602784e-16	6.232507273642682e-16	5.890824442532327e-16	6.485586389457529e-16	4.099784373193217e-16	3.6807676894093333e-16	2.198026663494768e-16	2.0717777504486183e-16	1.5339150095718877e-16	1.2016759040542402e-16	1.1946616617012528e-17	-7.466839600016951e-17	-2.1970712019671328e-17	1.5849917777041623e-16	3.601033219391857e-16	4.1884195108584733e-16	3.285948820395529e-16	2.783113037145498e-16	1.8322270700430377e-16	1.3284432103402925e-16	1.1531446729001009e-16	1.540650431971207e-16	2.3336216735517225e-16	2.421938618235059e-16	2.6108306490206833e-16	3.154632763988631e-16	4.885659515191995e-16	7.323524317210866e-16	8.381458823753651e-16	7.285236344823135e-16
146	-1.2932013439868193e-15	-1.0318706180117722e-15	-8.58375243311588e-16	-8.554535368324487e-16	-8.755203793305523e-16	-6.888437671046822e-16	-3.7445210253782604e-16	-7.290226116158526e-17	-1.4936355658028936e-16	-2.937880016495329e-16	-3.960118858258014e-16	-3.723440627519247e-16	-4.223793441664324e-16	-6.727512153999239e-16	-1.0319440142953729e-15	-1.2763727031443475e-15	-1.3779127207624881e-15	-1.4692781650545235e-15	-1.6271690471823308e-15	-1.780957385716873e-15	-1.7663800061190737e-15	-1.533839073871315e-15	-1.5029605669484444e-15	-1.1161007351711844e-15	-1.170201322805573e-15	-1.2036014268373484e-15	-1.3621181582760883e-15	-1.3661552408840829e-15	-1.2821043155858717e-15	-1.0466503490659862e-15	-8.263532815542308e-16	-6.703470890231042e-16	-6.449732145021257e-16	-5.765270659026281e-16	-4.6814032578894205e-16	-3.301267952872682e-16	-2.343068475565831e-16	-2.5175061135901445e-16	-3.811632293433746e-16	-5.619837359047813e-16	-7.562914181993341e-16	-9.48572111117674e-16	-1.0922160359892015e-15	-1.3055256770804324e-15	-1.4597098230021396e-15	-1.5168551583174526e-15	-1.5316974868277352e-15	-1.535465376907282e-15	-1.570872582228889e-15
147	2.3227548145563274e-16	2.1456796886179017e-16	-6.743421568178111e-17	-4.0191783555035145e-16	-6.310119215068236e-16	-7.92364822150364e-16	-1.0924295858514181e-15	-1.4387368553707157e-15	-1.7323779925648873e-15	-1.764716613825228e-15	-1.5960778596867067e-15	-1.3721941096855507e-15	-1.2673537696790224e-15	-1.2621302757758717e-15	-1.2081898610512164e-15	-1.0802702775841666e-15	-8.778623941297943e-16	-6.629375017128666e-16	-5.261176853875308e-16	-5.081198077552681e-16	-5.2028632490261e-16	-6.213914435909236e-16	-8.359796965220564e-16	-8.788061456668626e-16	-1.2723242971863952e-15	-1.5768912311908988e-15	-1.838273727076636e-15	-1.850660239919219e-15	-1.6893396812108834e-15	-1.4113745034983168e-15	-1.171295090469497e-15	-1.036754596175248e-15	-1.0379476990294264e-15	-1.1339000333575596e-15	-1.3208263132683072e-15	-1.5151004836586012e-15	-1.5052374724554968e-15	-1.427617677871518e-15	-1.3497915726795997e-15	-1.3618724522356874e-15	-1.4290728064932798e-15	-1.4775910555682769e-15	-1.4166008405035526e-15	-1.4627313757370508e-15	-1.6102876537740256e-15	-1.7103777546289545e-15	-1.6766390419001162e-15	-1.5062907949442474e-15	-1.3551807375384814e-15
148	-1.9223250211915828e-16	-1.4571631153126747e-16	-1.415391997005321e-16	-8.07868668276895e-17	1.5871233904678622e-17	8.86390229762678e-17	1.235266285885853e-17	-1.8083019270826093e-17	-1.619475701692556e-16	-1.7776708396741525e-16	-1.6551584310478459e-16	-1.538728202079764e-16	-1.4947001621624613e-16	-2.3197783474188715e-16	-3.2327275154077667e-16	-4.3632477645906854e-16	-5.384098415387911e-16	-5.88460420838294e-16	-5.37127830647535e-16	-4.48139629502525e-16	-3.990234143948578e-16	-4.544974888439176e-16	-7.89023487069358e-16	-8.073765897566079e-16	-1.0027011682874817e-15	-1.1205127650951832e-15	-1.2465765504195658e-15	-1.1754559791130556e-15	-9.586365580634523e-16	-6.380602977567102e-16	-4.3504217046585976e-16	-3.256311309265763e-16	-2.457512647829577e-16	-8.595143759159402e-17	3.286139931089917e-17	-2.810168748132776e-17	-1.9007828176714273e-16	-3.4394611917715976e-16	-3.433901013270303e-16	-2.7277518966197477e-16	-2.608988058380655e-16	-3.680065060747421e-16	-4.54704022452321e-16	-5.776850845766723e-16	-7.062189437593292e-16	-7.806712624419349e-16	-8.095949703662592e-16	-7.197117301551276e-16	-6.360476187427671e-16
149	6.433420605726584e-16	5.085837275969802e-16	3.5489391217531527e-16	2.5984424684229005e-16	2.0156364561600006e-16	1.0258182476793289e-16	-5.873322384213938e-17	-2.528458729896927e-16	-3.0576815728057245e-16	-3.0034598628213176e-16	-2.702882070173895e-16	-2.0274121670778268e-16	-1.616966947767123e-16	-1.2324613062000347e-16	-1.3337291950501813e-16	-2.1676097971703172e-16	-2.492496844511069e-16	-1.1728677490757325e-16	1.0301512133853159e-16	2.597886050835472e-16	2.5014544961135965e-16	8.967588342399518e-17	6.550351490382149e-17	-1.3472223594062336e-16	-2.7992409449652513e-16	-4.0591082583022145e-16	-4.0554886733844366e-16	-3.1135155013934206e-16	-1.5048209790457417e-16	1.0085661194796626e-17	1.7592096050879367e-16	3.214679471426707e-16	4.0725037513606095e-16	3.665592561549219e-16	1.8989341368713328e-16	1.3122374828079918e-17	-2.2044961306831343e-17	5.43165646157442e-17	9.19821176868706e-17	4.203028986587837e-17	-5.838012011942107e-17	-7.679922798974577e-17	-7.635606944736432e-17	-1.0401667551036445e-16	-2.640408965658437e-16	-3.6628965355278886e-16	-3.37129494244719e-16	-2.0332624601811668e-16	-1.147206126132357e-16
150	3.293263342999696e-16	3.756817558210519e-16	3.0797700577130567e-16	2.843801623620946e-16	3.4571568493742426e-16	4.2000377154964175e-16	3.581967974599069e-16	2.231227736556513e-16	8.244774112209891e-17	5.057523739256345e-17	7.827684268094062e-17	1.2162302157807307e-16	1.2919903690998757e-16	8.646778500059853e-17	9.687015361794154e-17	1.3529938617700126e-16	2.0518108958292526e-16	2.721398904633707e-16	2.7768373104188294e-16	1.6446510216365807e-16	-2.5347617756432607e-17	-2.0430151506620918e-16	-4.310890225347963e-16	-3.7020046324791626e-16	-4.732922213852775e-16	-5.49802067186799e-16	-6.011227765284039e-16	-5.074665475414686e-16	-3.549490011993398e-16	-1.4557994478986461e-16	3.6772679254663604e-17	2.3402964493153214e-16	3.933596389302495e-16	4.779825875226789e-16	4.428114363915383e-16	3.395920848280823e-16	2.6491282249935184e-16	2.8154978570310773e-16	2.9329062623595016e-16	2.372712589084795e-16	9.028494359301263e-17	-2.396153789931996e-18	4.736315904637596e-17	9.348082184611848e-17	-3.420511608252317e-18	-1.4774784310058826e-16	-2.3243399781585096e-16	-1.0008733685543884e-16	6.598403411112117e-17
151	-4.2013130184424414e-16	-6.00073043099263e-16	-4.639340343521424e-16	1.515030754826681e-17	5.198394984126273e-16	5.056912189845971e-16	-8.395036608898369e-17	-8.185430866938833e-16	-1.146295140800655e-15	-1.1266078059396008e-15	-1.0905486261255185e-15	-1.225987835920775e-15	-1.2550364810868342e-15	-9.92783332253531e-16	-5.112606458245407e-16	-2.945814358682591e-16	-4.114319640491573e-16	-4.944445365302186e-16	-3.11135928148221e-16	1.667221618050997e-17	1.7203915842737042e-16	9.558615252587982e-17	2.1521594568355817e-16	-2.67782573721095e-16	-5.324836333297084e-16	-9.092176573853517e-16	-9.974455519053498e-16	-1.0776066240013141e-15	-1.1802830839020405e-15	-1.557372879114778e-15	-1.926073086374052e-15	-2.0245739687944483e-15	-1.8471614982800473e-15	-1.6656980816596373e-15	-1.5953422002109166e-15	-1.523031590068013e-15	-1.1445866723879172e-15	-9.191535251696559e-16	-9.908180668088838e-16	-1.2579022460809508e-15	-1.3428120650672936e-15	-1.1210631754549206e-15	-9.287790596240909e-16	-8.933962847030124e-16	-9.370296159062494e-16	-8.338846183260397e-16	-6.354619511273031e-16	-7.074123992954489e-16	-1.0793623513886759e-15
152	-1.4212363189992612e-15	-1.3686846721498327e-15	-1.209091151766381e-15	-9.987768005374577e-16	-7.817207553890803e-16	-5.106159736059308e-16	-1.3424354442938983e-16	3.01397207993391e-16	5.879666729922508e-16	6.268373008741236e-16	4.021553037245916e-16	1.7548910358063468e-16	-4.1451652245327226e-17	-2.532047515130237e-16	-5.993182525127681e-16	-9.359197783112346e-16	-1.1632456436339186e-15	-1.300513666095234e-15	-1.4505930204489027e-15	-1.6092796387880926e-15	-1.6565241162216578e-15	-1.4798730925998133e-15	-1.4041871975950102e-15	-1.2269331121873425e-15	-1.2849031893551441e-15	-1.1603239448313052e-15	-9.228215058719585e-16	-6.016438056259064e-16	-4.54166395493455e-16	-4.465378556882494e-16	-4.58905054976076e-16	-4.172675985632641e-16	-3.157607140440138e-16	-2.538597435047433e-16	-1.9771975932192542e-16	-1.3314009408217425e-16	-2.777869362277947e-17	4.89026614104611e-17	-1.8956523722860373e-17	-2.0815653654224483e-16	-4.2509106248515623e-16	-5.133522826475389e-16	-4.870078092049287e-16	-5.358539834408583e-16	-6.90839519724736e-16	-8.480924987243889e-16	-8.243307087864799e-16	-6.333395625229621e-16	-4.3150401894711724e-16
153	-7.879631775227612e-16	-8.747120686689162e-16	-1.0050372085169545e-15	-9.347396074711442e-16	-7.008001172114101e-16	-3.791901441660624e-16	-1.7702803991440494e-16	2.3674091430698474e-17	8.3936410678151e-17	1.559420234810202e-16	7.836677438104352e-17	-5.5031908846640224e-17	-2.1184996209812163e-16	-3.5770881993143356e-16	-5.370819686521653e-16	-7.943176054556757e-16	-1.1352397341806847e-15	-1.418248392760406e-15	-1.5702142159319084e-15	-1.6176041944314259e-15	-1.5485564587916003e-15	-1.4868922180030225e-15	-1.6308956943288686e-15	-1.3807639485061959e-15	-1.6892175218640057e-15	-1.8883894695448237e-15	-2.0971988061242357e-15	-2.0034852941405686e-15	-1.7177798623288473e-15	-1.252857964149071e-15	-8.503293173059542e-16	-5.714507493846974e-16	-3.451070271639527e-16	-1.248326173999672e-16	1.597424139297664e-16	2.9819843175727284e-16	3.0986546614234023e-16	8.184000034668465e-17	-2.1557999945586125e-16	-4.3259221706236195e-16	-6.509979249075829e-16	-8.886274175350687e-16	-1.0375496829456417e-15	-1.2109744415566955e-15	-1.407903605084202e-15	-1.6433110173757198e-15	-1.957656700484688e-15	-2.122105786786504e-15	-2.164426045292755e-15
154	-1.471972100092271e-15	-1.3277902225303475e-15	-1.2013569466132977e-15	-1.1422328831380973e-15	-1.1249270951903705e-15	-1.0136537061168292e-15	-7.925076433778253e-16	-4.036130400828863e-16	-5.73907313763947e-17	1.2894917423674488e-16	9.082732881815882e-17	-4.146894362291354e-18	6.2422977020343e-17	1.6167989094457065e-16	9.653652103619159e-17	-1.3012244417284067e-16	-4.12371629544221e-16	-7.379266779074271e-16	-9.67111675686871e-16	-1.0261597918261977e-15	-8.076498544082599e-16	-2.0252580091151083e-16	-2.5613933360315273e-16	2.6190153485615856e-16	2.894278508627831e-16	4.989932105932882e-16	7.367489208817579e-16	1.0669027225460158e-15	1.1915780363299866e-15	1.1858416141007893e-15	1.0890144203779023e-15	9.582918879405562e-16	6.652892315590925e-16	3.69991345766217e-16	1.6948008557701766e-16	1.7221864920911376e-16	1.5039300043340907e-16	2.077166199525927e-16	3.0240082314398373e-16	4.632117419680199e-16	7.36246345458465e-16	1.0161222842821468e-15	1.3609322831523692e-15	1.569117745911788e-15	1.61272264665851e-15	1.487002195402692e-15	1.3385654029975632e-15	1.490209229355152e-15	1.944318697415803e-15
155	1.190262668887791e-15	1.133468629463668e-15	1.0485095893969579e-15	1.2023709072759338e-15	1.4704470726451153e-15	1.646049299795322e-15	1.608041969760654e-15	1.5266772816313903e-15	1.5883312522454268e-15	1.7440407730006842e-15	1.7934726724850474e-15	1.6702203082007423e-15	1.465887100062513e-15	1.348668430829036e-15	1.3278893422086272e-15	1.264326179786559e-15	1.1117626556563741e-15	9.582707285538237e-16	8.791138902602216e-16	8.540056042233345e-16	8.454076454561555e-16	8.61996962966419e-16	7.8044879197160165e-16	9.73553271352578e-16	9.069818042214338e-16	8.178085424214214e-16	7.069130882995232e-16	7.072844647976685e-16	7.732337105290373e-16	8.745104662280014e-16	9.173493715095748e-16	9.755600764202403e-16	1.1252054036455178e-15	1.3522827672036489e-15	1.54659165155174e-15	1.6193489985260183e-15	1.5523562210978764e-15	1.448302580528049e-15	1.2973548726935381e-15	1.1719007584708567e-15	1.0051398776912156e-15	8.696644835298867e-16	8.036590546594535e-16	6.711268385083961e-16	5.352658816589105e-16	4.043443153314348e-16	2.899732331983805e-16	2.5960651822661286e-16	2.7043063101985064e-16
156	-1.1380718887169645e-15	-1.2015253153661266e-15	-1.2318313424737202e-15	-1.1635191384363712e-15	-1.0843337381406672e-15	-1.041705140581423e-15	-1.0493104015756621e-15	-9.324811139437161e-16	-9.25186982112094e-16	-9.330965793165299e-16	-1.0154751426133958e-15	-1.0020071919499657e-15	-9.031102841225969e-16	-9.111374897193828e-16	-1.1354916099444434e-15	-1.4484811167765154e-15	-1.6113135784998685e-15	-1.5715580351506016e-15	-1.502702589646541e-15	-1.5772122858511624e-15	-1.717612007362181e-15	-1.7383160926102531e-15	-1.8602475487186223e-15	-1.5756231127142106e-15	-1.693264941081424e-15	-1.7774435268295314e-15	-1.913832454447326e-15	-1.890323724166068e-15	-1.8177887153844657e-15	-1.6478790410848329e-15	-1.4667501274358932e-15	-1.2341485024277e-15	-1.0171937222114528e-15	-8.201863661986938e-16	-6.809770373644624e-16	-6.325054645360473e-16	-6.740104686992363e-16	-7.707153099474509e-16	-8.99811364435219e-16	-1.07068419793422e-15	-1.2799478193964897e-15	-1.459384340392797e-15	-1.4652302316650368e-15	-1.5055225522251701e-15	-1.622739394276807e-15	-1.8468691410934726e-15	-2.0507545273034214e-15	-2.0025087901175912e-15	-1.8708500268181418e-15
157	-1.7127631704002987e-15	-1.7380158145903001e-15	-1.7316971654104943e-15	-1.6217611381907406e-15	-1.4157806601642956e-15	-1.1919777474475716e-15	-1.0511808563196163e-15	-9.856076927268477e-16	-9.63764657605362e-16	-8.835939310510956e-16	-7.597774186993822e-16	-7.031139697680062e-16	-7.094904859429597e-16	-8.511712958816766e-16	-8.989950488452472e-16	-8.471614551580639e-16	-7.574235503500104e-16	-7.443793462864223e-16	-7.495599201835663e-16	-6.85804088018621e-16	-5.385802383008309e-16	-3.845073581150419e-16	-4.859002219173531e-16	-2.332992850210124e-16	-1.366567983697964e-16	2.9229085036532864e-17	-1.4958458387246843e-17	-1.8663891562605383e-16	-4.771338778057746e-16	-6.282288009397692e-16	-6.839195938946633e-16	-7.209669227135453e-16	-7.67085214472406e-16	-8.350387027364261e-16	-7.489723063384162e-16	-5.493550374918122e-16	-4.863989163721461e-16	-4.988795295738687e-16	-6.173242569833577e-16	-6.770994884073935e-16	-6.672433801274006e-16	-6.898710794749509e-16	-7.339136591143506e-16	-8.053354318934237e-16	-6.722221278897321e-16	-4.462322783051399e-16	-3.3367679714877725e-16	-4.407525749770735e-16	-6.638741025026518e-16
158	-1.0976315792008523e-15	-9.351493175580832e-16	-7.743753876124606e-16	-5.688278779611312e-16	-3.9598755884824064e-16	-1.5268452164682136e-16	1.3677603370007494e-16	4.0373505816458744e-16	5.325151254778837e-16	5.346564613394899e-16	4.18818451357639e-16	2.735340278987219e-16	7.934955605603857e-17	-6.384270248134498e-17	-1.915508415194004e-16	-1.946801062438103e-16	-2.3461094032938424e-16	-3.8094742727050925e-16	-5.519057095995023e-16	-5.903141111541586e-16	-4.656760722225277e-16	-2.898887089002667e-16	-3.3680838742151637e-16	1.472917690027023e-17	2.1278458144389172e-16	5.37993409696841e-16	6.552232207461914e-16	5.44053805348239e-16	2.4574615526606844e-16	6.362249809556981e-17	3.4364544466111907e-17	9.903603890833026e-17	1.5836336947423657e-16	2.703410264083946e-16	4.54981488333537e-16	6.533617773322713e-16	6.443962582765289e-16	5.132420837188028e-16	2.958134561759865e-16	2.545943402272885e-16	3.8215571089934617e-16	5.56094166878485e-16	6.006629198828632e-16	3.901935255522777e-16	1.7572710068696096e-16	2.229155827347721e-17	-9.984489886974436e-17	-2.463074253047761e-16	-3.5879348837626716e-16
159	-1.807877448358839e-15	-1.7104060334110101e-15	-1.6031051929464758e-15	-1.2689799567101082e-15	-7.960207364559937e-16	-1.7944027160982442e-16	3.8119646759330514e-16	8.754830731070373e-16	1.1399682958144363e-15	1.2164058416627468e-15	1.0580890072941556e-15	7.448780946620223e-16	2.5841487960257883e-16	-9.107371579190634e-17	-4.771103903674527e-16	-7.663184600615179e-16	-1.064852353308677e-15	-1.4011354703410456e-15	-1.735445866259537e-15	-1.9669474306969146e-15	-1.977709724079169e-15	-1.7676218825757906e-15	-1.672267510655761e-15	-1.2496102259174529e-15	-1.2454705570610385e-15	-1.240311789395682e-15	-1.2867355197973039e-15	-1.200859365086662e-15	-9.737859423045092e-16	-7.795330517086644e-16	-8.12348799517173e-16	-1.0304186536203035e-15	-1.1254115041297361e-15	-8.891588104913174e-16	-4.693753982430423e-16	-2.159826112068645e-16	-2.5815820934583785e-16	-4.029046545181697e-16	-4.895844235151087e-16	-5.071791382077715e-16	-6.741393383118133e-16	-9.55347823242839e-16	-1.1300420500976603e-15	-1.2503022469829212e-15	-1.3566622682479837e-15	-1.6396326875523296e-15	-1.9892703993795506e-15	-2.1314057516170785e-15	-1.942286703516379e-15
160	-1.121833186610298e-15	-9.59313929502551e-16	-6.47548716986645e-16	-3.807621069144527e-16	-2.548416028400363e-16	-2.2073095172710955e-16	-1.6578350477651175e-16	-1.671948626839363e-16	-2.0866869349839852e-16	-3.6241824091953044e-16	-4.358515664451331e-16	-3.321818318118798e-16	-2.2570006755411604e-16	-2.68207865393528e-16	-3.9762490700394843e-16	-3.947660379413589e-16	-1.496859293708744e-16	1.6004365304734773e-16	2.4024538211133233e-16	7.365053093207856e-17	-1.7685079779357122e-16	-3.6568249143773445e-16	-5.546587464567729e-16	-7.165203878820247e-16	-9.00421832253887e-16	-9.53889060304454e-16	-9.789114196738112e-16	-1.0285459881245708e-15	-1.0433312075212704e-15	-8.908818660587772e-16	-6.276852956193883e-16	-4.866812211114162e-16	-5.257088831937939e-16	-6.224407726697139e-16	-5.883715013433929e-16	-4.1185052743222993e-16	-2.4236838792804226e-16	-1.738168843316805e-17	3.077027064563478e-16	7.419431684695477e-16	1.0211952721329193e-15	1.048586763695502e-15	8.678285765623895e-16	6.464192290847652e-16	4.700782880490184e-16	2.9030910982035196e-16	8.530966663526736e-17	-1.1765445698853546e-16	-2.6004147638205257e-16
161	-7.493428095462192e-16	-8.71048611048664e-16	-8.885002525546526e-16	-7.950633269405264e-16	-7.04181991880842e-16	-8.091084468620321e-16	-1.0666723701732398e-15	-1.3205583915586164e-15	-1.4243542678557234e-15	-1.4629523815365092e-15	-1.4912400821090202e-15	-1.4238344635692356e-15	-1.2240527445209381e-15	-1.0022753610304303e-15	-9.026971566960227e-16	-8.802134113966241e-16	-6.566136510123689e-16	-1.5965727785300203e-16	3.7633358572053385e-16	6.35034996258289e-16	5.138344726505141e-16	1.9962531397801626e-16	-7.718503723321882e-17	-5.134373956430033e-16	-6.922202989230877e-16	-7.049364554643669e-16	-5.591042353228226e-16	-5.319308369417675e-16	-6.899897103337884e-16	-9.921355217889979e-16	-1.2627723858848051e-15	-1.4380215433852845e-15	-1.4766399763638852e-15	-1.3709514418954352e-15	-1.1338409282373883e-15	-8.142294038177876e-16	-6.113964454412024e-16	-6.298457824085585e-16	-7.492318017748883e-16	-8.257343567656803e-16	-8.341184685581857e-16	-7.585636512533847e-16	-6.924406361132219e-16	-6.9406538420143e-16	-7.981261234723913e-16	-1.0039408802703992e-15	-1.1151632646565098e-15	-1.0964862891618492e-15	-9.962849545288713e-16
162	-3.1788260253616516e-16	-3.988375155933124e-16	-3.9379422182289575e-16	-3.3124627635810766e-16	-2.9506749409750456e-16	-3.2850893472095626e-16	-3.7456940715173926e-16	-4.3425515841813417e-16	-4.357212435226691e-16	-4.993962203709767e-16	-5.935481820493032e-16	-6.444210986263415e-16	-6.403058788522569e-16	-5.322268154505196e-16	-3.221336007952524e-16	-5.657124508741021e-17	1.8722007122076482e-16	2.9786297080324217e-16	2.316769231076543e-16	8.676574578364831e-17	-3.358759918638417e-17	-1.2824938918295435e-16	-1.6383779162220794e-16	-4.530126671933676e-16	-5.672959878791266e-16	-5.594414082234231e-16	-3.8866289000720586e-16	-2.649211742444053e-16	-2.348634582975546e-16	-2.436859731450671e-16	-2.0731705393962808e-16	-1.785577393600213e-16	-2.2515992577551235e-16	-3.1962588520514425e-16	-3.5932301990690326e-16	-2.9069230566086386e-16	-2.563560614042412e-16	-2.4744108734247787e-16	-2.397825914653611e-16	-7.116941622812559e-17	1.7174344109606896e-16	3.3844092950366194e-16	3.011151034582309e-16	2.3195251448901317e-16	2.513047000465936e-16	3.427917820536266e-16	3.548397231398418e-16	2.0308950017689652e-16	2.17164206919571e-17
163	-6.427088744418914e-16	-7.010590065237934e-16	-5.19092123879288e-16	-2.7900973107124596e-16	-1.940306310150165e-16	-3.615341108371683e-16	-6.349193395250408e-16	-9.209272364412945e-16	-1.0831223287166327e-15	-1.2269383300410185e-15	-1.2921507865843553e-15	-1.1385632937393576e-15	-8.537862994165267e-16	-6.145744779585851e-16	-4.955238459620192e-16	-5.009418777646332e-16	-3.731515829353349e-16	5.8859781436710035e-18	4.2069945989883466e-16	5.568540514648622e-16	3.17787849542118e-16	-7.35167464745021e-17	-3.3422989973948236e-16	-2.453169825183705e-16	-3.6295162815327974e-16	-3.955456523322667e-16	-4.517922017566762e-16	-3.969077288435355e-16	-3.8322789253904625e-16	-4.948512862570794e-16	-7.230030800302337e-16	-9.501315910356791e-16	-9.95461042640782e-16	-9.477883995456753e-16	-8.244344905094546e-16	-6.778946331968318e-16	-4.598123703730319e-16	-3.085573872809497e-16	-2.5738729084409697e-16	-2.061114457399268e-16	-1.542772630882637e-16	-3.299036204024598e-17	3.06897225888413e-17	-5.235484254389353e-17	-1.9734522862734937e-16	-2.9978068173386957e-16	-3.9865742945521086e-16	-5.868626655929344e-16	-6.949058821730218e-16
164	-1.0929173191909408e-15	-9.529471012704478e-16	-5.721481287581435e-16	-3.100961912301955e-16	-3.453184909839479e-16	-5.636378487784233e-16	-6.59816465083667e-16	-7.465059116454597e-16	-9.024273030658403e-16	-1.2589717666338314e-15	-1.528226818822649e-15	-1.4249281649323676e-15	-1.069422317205962e-15	-7.378859047136906e-16	-5.768461334769079e-16	-5.079400495384844e-16	-3.8317645397893157e-16	-1.553479370140797e-16	8.497144045687068e-17	2.36068262777771e-16	2.0828802184370393e-16	2.0938544838876092e-17	-8.907118972454594e-17	-3.611729216125309e-16	-4.359444359710191e-16	-4.791548671466587e-16	-5.519792462521324e-16	-7.213278546847777e-16	-8.640512560720511e-16	-9.61517757416537e-16	-1.012693786044543e-15	-1.1616469714630828e-15	-1.3069887381356507e-15	-1.4570988889096049e-15	-1.41763300188051e-15	-1.2269336929709592e-15	-8.779843418490629e-16	-6.133488604679637e-16	-4.590614911536924e-16	-3.414570182541967e-16	-2.172807174101651e-16	-4.668411933277418e-17	1.673311504294697e-17	-1.0371681612849018e-16	-3.732923718894212e-16	-6.459294469984658e-16	-7.149271626512996e-16	-6.778710176088467e-16	-6.502743907298586e-16
165	-3.929330757857368e-16	-5.34434559005094e-16	-6.870602478509417e-16	-6.28588402136006e-16	-4.99583464366537e-16	-5.010551079816632e-16	-7.130034995295216e-16	-8.109909051837196e-16	-9.854706642704454e-16	-1.2813968150601247e-15	-1.6224475849216797e-15	-1.7029731587936841e-15	-1.4445652599325733e-15	-1.214280594515017e-15	-1.1569843756373303e-15	-1.135950908912591e-15	-7.097533476641933e-16	4.411852270985403e-17	5.995197686094718e-16	5.778732409705215e-16	2.5757117663381643e-16	8.471517039307218e-17	-8.305081586494246e-17	-2.346280310205333e-17	-3.395163888771748e-16	-4.712816570746483e-16	-3.716944260781616e-16	-2.0981747117468877e-16	-3.575688253869e-16	-6.777972865194062e-16	-9.530790534519722e-16	-1.0122915811535225e-15	-1.0569570825175717e-15	-1.1863431962656087e-15	-1.2805629743668751e-15	-1.0715727403841795e-15	-7.488203189488553e-16	-5.635999884818085e-16	-6.160686205904726e-16	-6.358455748605665e-16	-4.921044097561491e-16	-2.3790325357420396e-16	-1.3009281370893463e-16	-3.8088543131331126e-16	-7.18117110126392e-16	-8.214388979112452e-16	-7.279393229795699e-16	-5.887172745633981e-16	-6.084307733979115e-16
166	3.785808770596955e-16	3.749887968075436e-16	3.1421666384997255e-16	1.8236557452810878e-16	3.7190775882299824e-17	-1.1297072993836298e-16	-3.290430028657894e-16	-6.097372161168062e-16	-8.578862223405328e-16	-1.0031710552246495e-15	-9.31926302297914e-16	-7.023995015805959e-16	-5.27480922748885e-16	-4.286944066027881e-16	-3.343779464231003e-16	-1.6218942624330046e-16	6.468475700237751e-17	1.9070711234019219e-16	9.264497135403694e-17	-1.0063509136343529e-16	-1.8883075877309453e-16	-1.6487959513978741e-16	-1.4302109337377888e-16	-2.1405770796474287e-16	-4.827278105363072e-16	-6.415341677407925e-16	-6.73286210360338e-16	-5.474804144837832e-16	-4.57828932928289e-16	-3.705308543817666e-16	-2.2204338924079157e-16	-5.263284265818137e-17	2.0637029229254228e-17	-1.144920537316913e-16	-3.919019549442431e-16	-6.139218157334697e-16	-6.687194480925308e-16	-5.929191281438005e-16	-5.783858895225394e-16	-6.625974145960365e-16	-7.686542165132576e-16	-7.738629531818275e-16	-7.205626821138217e-16	-7.325595153419276e-16	-8.419706074570197e-16	-8.447875065957297e-16	-7.001433774890776e-16	-4.922676637983841e-16	-3.916710894268105e-16
167	1.9018106654836012e-15	1.9410315830811365e-15	1.8672883884131115e-15	1.6903476176700912e-15	1.4529555147948004e-15	1.2222273717175693e-15	9.309471023920448e-16	8.565034659998791e-16	7.695963811791041e-16	8.197608666074749e-16	8.85488430618824e-16	8.671931984102889e-16	7.931271163563563e-16	7.250477293093646e-16	7.147479540983183e-16	7.337906598315057e-16	7.412618227084479e-16	7.244603311923524e-16	7.10395593877653e-16	7.0424254323774875e-16	6.935539663395249e-16	6.479492269087079e-16	4.2863905917049163e-16	5.770160003528427e-16	5.087123120981447e-16	4.656925551683088e-16	3.2239089620496727e-16	3.375749864900431e-16	4.569446198995068e-16	7.38411129346607e-16	9.849929650327436e-16	1.1314248897405662e-15	1.0989849262845394e-15	1.0120825632557218e-15	8.17875425540551e-16	6.329639444617774e-16	4.726834387459178e-16	4.2350791971232174e-16	4.0995912408419744e-16	3.8118148199110637e-16	3.091225869035185e-16	2.703993266626397e-16	3.1318396769719774e-16	3.254471133232832e-16	2.265326343962603e-16	1.5601139453873483e-16	5.591085943624721e-17	4.6953736887690094e-17	6.345013277607416e-17
168	-1.39606094963616e-15	-1.3424737619547248e-15	-1.3346374677976804e-15	-1.3156212793149726e-15	-1.1573147220069432e-15	-8.710802057248536e-16	-6.434554345420472e-16	-5.017195842397933e-16	-5.828885550633107e-16	-6.123057065097584e-16	-6.409254811329196e-16	-7.436138392574009e-16	-9.211572358162124e-16	-1.1823544455037975e-15	-1.3847897276247925e-15	-1.4871983389471702e-15	-1.5125301781688406e-15	-1.521218796184195e-15	-1.5209266179031788e-15	-1.5422635315990294e-15	-1.5461680266063999e-15	-1.4875395494094045e-15	-1.6047605077969028e-15	-1.44878340826601e-15	-1.4921238388115662e-15	-1.4522100239367738e-15	-1.3967531752866057e-15	-1.2271684557383987e-15	-1.1125977511204655e-15	-1.0787082904773698e-15	-1.0921257013146624e-15	-1.071796372677504e-15	-1.0553717628518082e-15	-1.0889975894483795e-15	-1.1628519241103901e-15	-1.2215198214175517e-15	-1.1471496941659363e-15	-1.1246247662825784e-15	-1.1318428161600436e-15	-1.182189484236868e-15	-1.1308376735751609e-15	-1.033090959395482e-15	-9.11985774467733e-16	-9.347594262299909e-16	-1.001312248865652e-15	-1.0174899405717988e-15	-9.182351711904919e-16	-7.382565587726446e-16	-5.638738383400761e-16
169	-1.5927728580035898e-15	-1.3632975536273407e-15	-1.014654568813331e-15	-7.711214952658504e-16	-6.951370200869677e-16	-7.279698511775736e-16	-7.485476277166804e-16	-7.664778281599587e-16	-7.840144946977486e-16	-8.296637483105169e-16	-8.590604488997402e-16	-7.949372864816486e-16	-7.431050987860146e-16	-8.111925363425998e-16	-9.460181044446304e-16	-9.94733587709541e-16	-8.845999551015311e-16	-6.888722021292783e-16	-5.7460936305446055e-16	-6.030099612860692e-16	-7.333894638761243e-16	-8.328073021636843e-16	-9.649019080937839e-16	-9.30083970808012e-16	-9.746447875209304e-16	-9.117873236454143e-16	-8.754948942246811e-16	-8.433774370394724e-16	-9.140228316086194e-16	-9.821647116310191e-16	-9.628667682334835e-16	-8.656826465547104e-16	-8.013878916793475e-16	-8.832913332484336e-16	-1.0469289840739747e-15	-1.1131796015711795e-15	-9.813142790762502e-16	-7.019766682933279e-16	-4.81511560977635e-16	-3.97114523900385e-16	-3.8041903592657975e-16	-2.7486820054278585e-16	-8.394801320493613e-17	2.983233799211109e-17	2.1210645798161592e-17	-1.1496969144171253e-16	-2.6190186945579374e-16	-3.7566948709675806e-16	-4.866170208728198e-16
170	-1.8779016702607474e-15	-1.6955021662933872e-15	-1.4579826641421007e-15	-1.280309822161145e-15	-1.1755715883695012e-15	-1.0636864468702336e-15	-9.646806973478254e-16	-9.467826845321352e-16	-1.096728816751442e-15	-1.2787524356769932e-15	-1.3287125575762676e-15	-1.1862638335922939e-15	-1.0002047686612002e-15	-9.475233730444734e-16	-9.424847264074622e-16	-8.779205763690602e-16	-7.206600088267862e-16	-5.556003754275606e-16	-4.561513115223165e-16	-4.427681722719106e-16	-5.121690607946628e-16	-6.307919363188557e-16	-9.5735046726727e-16	-1.0194591688093408e-15	-1.1489772409361293e-15	-1.1055691845713557e-15	-1.0895590993682365e-15	-1.0869166593615458e-15	-1.1656487993500566e-15	-1.2368254802563347e-15	-1.3007461761092216e-15	-1.3408836285748525e-15	-1.3579635244944857e-15	-1.392841347025635e-15	-1.3930116593326172e-15	-1.3311733186739028e-15	-1.1494442179106934e-15	-8.913792763345144e-16	-6.002547900113671e-16	-3.4514369294533856e-16	-2.1303831327039805e-16	-1.6263536392392506e-16	-1.3016605266778517e-16	-1.5963935689622917e-16	-1.8752216215006213e-16	-2.4063470072065887e-16	-3.4015240538522166e-16	-4.548630570526185e-16	-6.149243733453688e-16
171	-1.857561866284939e-15	-1.736575323872252e-15	-1.5642497819826482e-15	-1.4627476472301526e-15	-1.3699412937353997e-15	-1.2077854775320154e-15	-9.968043121984046e-16	-8.183098064037329e-16	-8.221584826406956e-16	-9.099467124602624e-16	-1.0274792617857849e-15	-1.0441854672765987e-15	-1.0575292580159188e-15	-1.193399402724402e-15	-1.4602508227784411e-15	-1.6388461192810847e-15	-1.598276979313693e-15	-1.4289567032980735e-15	-1.3273669206931585e-15	-1.3795495207491335e-15	-1.4658899648068356e-15	-1.416748306154403e-15	-1.385185358093327e-15	-1.3529257580857811e-15	-1.4379837392608463e-15	-1.4473574303123832e-15	-1.37189732715911e-15	-1.2078305157814997e-15	-1.1343260702092512e-15	-1.1594493002971847e-15	-1.2062846896696614e-15	-1.212549871921359e-15	-1.2399238140149586e-15	-1.3563088845958182e-15	-1.5037550859789552e-15	-1.5656615640929048e-15	-1.4564463572386142e-15	-1.257101113587463e-15	-1.0888684564001241e-15	-1.0326512147543719e-15	-9.961677326920251e-16	-9.203986829828874e-16	-8.113976541474253e-16	-7.821660133378593e-16	-8.20013700428263e-16	-8.720465570422412e-16	-8.505326465872668e-16	-7.643361780580352e-16	-7.253574264676938e-16
172	-1.8924119665917887e-15	-1.9194310835120213e-15	-1.6810985337004975e-15	-1.468717998751006e-15	-1.4752630192810808e-15	-1.6305247206124805e-15	-1.6617314169396956e-15	-1.6342696223790356e-15	-1.581308221486775e-15	-1.7350990136330669e-15	-1.9167135723457127e-15	-1.868456350986983e-15	-1.6126882792782874e-15	-1.3682456672234777e-15	-1.2930164571155647e-15	-1.2762474769556387e-15	-1.2056282095333858e-15	-1.1459565389147684e-15	-1.1715464875001616e-15	-1.2508150026788886e-15	-1.239302118508338e-15	-1.036005891198368e-15	-8.905800343115058e-16	-8.533283041650704e-16	-9.013654415786293e-16	-8.832944163395227e-16	-7.15608402148683e-16	-4.796366000575418e-16	-3.8130297789278534e-16	-4.952568962931651e-16	-6.414513387101668e-16	-7.067494431754724e-16	-7.137009003821578e-16	-8.493295477254148e-16	-1.1525093783912854e-15	-1.5221132344669915e-15	-1.8013689899902585e-15	-1.9001009039948947e-15	-1.8819874166689833e-15	-1.8372738666587347e-15	-1.7221293718309248e-15	-1.5742353644886513e-15	-1.378144464518001e-15	-1.1762807397507818e-15	-9.783387889811075e-16	-8.47873043148014e-16	-7.188816467477069e-16	-5.869066440406388e-16	-3.734506277956736e-16
173	-4.567730464543845e-16	-4.447774849524453e-16	-5.766652631199786e-16	-7.227015313044995e-16	-6.551076805890254e-16	-3.818821474100071e-16	-6.578712897827347e-17	1.5931022626642157e-17	8.596842198275742e-17	1.3370832139989956e-16	2.5880941974990793e-16	4.224520991534757e-16	6.175891320113191e-16	7.790875500720107e-16	8.625944749366254e-16	8.558647679554369e-16	7.718520247074615e-16	5.9468176465632e-16	5.503125531503216e-16	7.13351242338799e-16	9.7772900160501e-16	1.2262465455647157e-15	1.181261285205533e-15	1.122700157497855e-15	1.4268900191118345e-15	1.8517315369773808e-15	2.1175807996535428e-15	2.008886000636259e-15	1.7488807279617942e-15	1.5852631514545819e-15	1.5738935255600313e-15	1.4917118297602811e-15	1.2198617338855976e-15	1.0016988077354037e-15	9.67198017657459e-16	1.1330713172146436e-15	9.967852447686025e-16	8.726654491612898e-16	8.192329512688182e-16	9.492223670340824e-16	1.2048109878464815e-15	1.3251607243997578e-15	1.3559306846958298e-15	1.4445254885216047e-15	1.5585404228408599e-15	1.5643555775070793e-15	1.5347388938442077e-15	1.6618578739129792e-15	2.1690815105346476e-15
174	5.2330436271502135e-17	2.833397014029735e-17	2.1937472357461163e-16	5.358249687673241e-16	7.649137743954126e-16	7.893291063994255e-16	7.151958158655229e-16	5.499798165507315e-16	4.95621178187213e-16	2.067713674432519e-16	-2.302366911972003e-16	-5.284334055588104e-16	-4.0502836466223875e-16	-4.6436379014169444e-18	4.466044884648435e-16	6.752793985969987e-16	7.522444861091877e-16	8.547580071266314e-16	1.038660733931325e-15	1.1790702145403572e-15	1.2510990460602237e-15	1.3541233766157354e-15	1.4127330466339601e-15	1.6348684437390924e-15	1.5777116343785236e-15	1.5366353082482242e-15	1.6489360457755014e-15	1.9518388145741007e-15	2.1956824270084183e-15	2.211471555842482e-15	2.017089284608996e-15	1.7606947182457632e-15	1.584025762480303e-15	1.3849261840273155e-15	1.0966963347749288e-15	7.030967164153014e-16	3.5753558036659707e-16	2.0063983019320108e-16	2.0160711897958484e-16	2.9900093162773663e-16	3.68944957099644e-16	3.584864946787228e-16	3.6795078074951307e-16	4.695892189773838e-16	7.042124901722013e-16	1.0020102153079258e-15	1.231600754053136e-15	1.3926056601280175e-15	1.5508628209033335e-15
175	-1.5446943095769576e-15	-1.6056410982194173e-15	-1.675581554858824e-15	-1.667760501281347e-15	-1.5101899433224469e-15	-1.2850485680842583e-15	-1.13462627900543e-15	-1.01600533646925e-15	-9.93556923630337e-16	-9.396141493304519e-16	-9.462016585513652e-16	-1.060252291108765e-15	-1.1816485132885626e-15	-1.2195547122880526e-15	-1.269761971385065e-15	-1.3029558076164918e-15	-1.3639779455205014e-15	-1.4422562592423833e-15	-1.474452434468687e-15	-1.4832570841214613e-15	-1.45923070369055e-15	-1.3248405827673976e-15	-1.4223654783322766e-15	-1.2134280670727717e-15	-1.2623871402077257e-15	-1.2277212700986484e-15	-1.1414511566127688e-15	-8.534089736347261e-16	-6.475618495585541e-16	-6.464893307795701e-16	-8.23327409459612e-16	-1.0008194623407182e-15	-1.14398439227152e-15	-1.2253953485643868e-15	-1.307094853191956e-15	-1.371247059450279e-15	-1.4102692391970247e-15	-1.4417629373212499e-15	-1.4152599061687931e-15	-1.3282440056208991e-15	-1.1809921784354461e-15	-1.0989728059068667e-15	-1.0734553833467206e-15	-1.0650868182158837e-15	-9.316064196271205e-16	-6.812217902768657e-16	-4.47888259433018e-16	-2.5342281083897943e-16	-1.397953982564038e-16
176	-1.1626360920122321e-15	-1.0481966262319556e-15	-8.511980338717314e-16	-5.949351052313212e-16	-3.487408314410209e-16	-2.133997257710412e-16	-2.4780331079161575e-16	-4.574427841101413e-16	-6.384949128187046e-16	-7.422247986154306e-16	-6.947223410577767e-16	-5.35234596282507e-16	-4.45706028651814e-16	-5.055017781819096e-16	-6.16985645018945e-16	-6.224239119588749e-16	-4.257969545451763e-16	-1.3293731601915022e-16	4.3634496230822247e-17	7.822411825519784e-19	-1.6929510075632962e-16	-2.879312168112415e-16	-3.8555816823388157e-16	-3.439200991381113e-16	-4.432195360406619e-16	-5.030761603429512e-16	-6.008357499465025e-16	-7.157213418274935e-16	-8.563172884527549e-16	-9.025817811328798e-16	-8.878112412236267e-16	-9.568423543772031e-16	-1.1481979663617474e-15	-1.322574887038682e-15	-1.2273903092115997e-15	-8.415008597493158e-16	-4.413407629962468e-16	-2.5861757722673917e-16	-2.502462880426459e-16	-1.1123547115217406e-16	1.3710595661245862e-16	3.5855313787768363e-16	3.7208640550343146e-16	2.0349369828449538e-16	5.206130936953371e-17	-6.563122865418335e-17	-2.3897196132269246e-16	-4.961858478875398e-16	-7.052694737089302e-16
177	-1.0193213631121864e-15	-9.315524982242075e-16	-8.336552369743645e-16	-7.764993939839866e-16	-7.475114731185183e-16	-6.922671324376855e-16	-6.347914823709028e-16	-6.048903986068014e-16	-7.455109365492438e-16	-1.0028482300650024e-15	-1.242149322609898e-15	-1.360799366226389e-15	-1.3324081191809137e-15	-1.2451709505007213e-15	-1.1449082671632312e-15	-1.0131529678813604e-15	-7.71599334513407e-16	-4.812630066627772e-16	-2.498885855694713e-16	-2.0384405612517293e-16	-3.542848403913762e-16	-5.38694831868827e-16	-7.547501455737277e-16	-6.989068766245151e-16	-6.782387867702786e-16	-7.271482949324269e-16	-8.613436436625042e-16	-9.764917789944241e-16	-1.030979269183378e-15	-1.0111226307828396e-15	-9.886700002736933e-16	-9.564577679761032e-16	-9.790289481178542e-16	-1.0336532393288635e-15	-1.1503833795426137e-15	-1.1680238191257738e-15	-1.0794832371528181e-15	-8.479536710134807e-16	-5.917316051061333e-16	-3.8812771155458657e-16	-2.738428364236286e-16	-2.406820569063885e-16	-2.8015255271611062e-16	-4.061501563169435e-16	-5.186311718408428e-16	-5.968571851070137e-16	-6.627187201977089e-16	-7.267473867426312e-16	-7.567528939947891e-16
178	-5.278642422326836e-16	-5.9334152100016895e-16	-6.668609821767795e-16	-6.934299378645156e-16	-6.680357930574994e-16	-6.665274176462886e-16	-7.222079138002845e-16	-8.377650216221226e-16	-9.65976953764294e-16	-1.0485903885433937e-15	-1.082798453198779e-15	-1.1044589422950963e-15	-1.0882272571109638e-15	-1.0309426553631782e-15	-9.154270886470277e-16	-7.872720359115326e-16	-6.225231020972357e-16	-4.0344089502275804e-16	-1.9036628791534353e-16	-1.0168206116570556e-16	-1.8114236190150315e-16	-4.042719449446489e-16	-5.070090081800794e-16	-7.345944758324395e-16	-8.302841286453926e-16	-8.920796899400203e-16	-8.781991109789966e-16	-8.675138393125565e-16	-8.17993297284146e-16	-8.290775908577398e-16	-9.069642788395697e-16	-1.0614255433803711e-15	-1.2244526392247118e-15	-1.3034762482476064e-15	-1.2671691623145104e-15	-1.2018075120035639e-15	-1.1165734510005873e-15	-1.1348763891331609e-15	-1.0579812249406383e-15	-8.470690784777054e-16	-5.647292285595369e-16	-4.20021682554791e-16	-4.644314681241595e-16	-5.65012127963408e-16	-6.226306778312051e-16	-6.245140836249196e-16	-6.034296160201889e-16	-6.446839630219794e-16	-6.76704458777728e-16
179	-1.0269824784100922e-15	-1.0755914944238735e-15	-1.0763732901999169e-15	-9.86812907636497e-16	-8.028353608465206e-16	-6.270466721709788e-16	-5.787927248862354e-16	-6.091924061319869e-16	-7.703488470900689e-16	-8.437135104691813e-16	-8.51811977414126e-16	-8.151813428443054e-16	-7.8959515742208e-16	-8.008965737567563e-16	-8.69253804200411e-16	-9.516369273088471e-16	-1.0304845191528505e-15	-1.121527759623221e-15	-1.2192585397569096e-15	-1.3043305792646337e-15	-1.3824779269296464e-15	-1.491616993785892e-15	-1.6844348196540943e-15	-1.849548599498067e-15	-1.9162721692754465e-15	-1.867004748737954e-15	-1.83865340614126e-15	-1.867344272694893e-15	-1.8670948576682637e-15	-1.7016678923529921e-15	-1.3810762762953325e-15	-1.052915347387796e-15	-8.942372081050425e-16	-8.814114350481105e-16	-8.845836988071375e-16	-8.410997952198839e-16	-7.565350701850037e-16	-6.658446261010952e-16	-5.070424554779929e-16	-3.3713620832402767e-16	-2.6512040647803946e-16	-3.86558674141855e-16	-5.921470638157984e-16	-7.313149994294031e-16	-8.165963887170597e-16	-9.38143694434513e-16	-1.1170110002356471e-15	-1.1962638352902031e-15	-1.151153656930282e-15
180	4.291456460521844e-16	3.2881309929311826e-16	1.6276871213263486e-16	1.0590237602308034e-16	1.0616020623624198e-16	5.140231256029776e-17	-7.968065086968862e-17	-1.5552718694308893e-16	-1.1729560118848123e-16	-3.422957773367986e-17	-1.5402109338738299e-18	1.9277755798952343e-17	8.893350073717678e-17	1.6921839960633399e-16	2.7048578777826073e-16	3.2768993401233556e-16	4.179444854751763e-16	5.714584401153027e-16	7.018206942890736e-16	7.196823010980796e-16	6.328198933720211e-16	5.061168380718325e-16	4.1495777916716093e-16	3.273530180224917e-16	1.7682758224354322e-16	9.383485758174219e-17	1.3419481409277686e-16	2.289911479761811e-16	2.59805166138669e-16	2.6441257915854817e-16	3.357830362300703e-16	5.335953202432121e-16	7.417839744127955e-16	7.900462455129749e-16	6.673078110356181e-16	5.465803650085927e-16	5.595135813109828e-16	6.90795826355403e-16	7.689945302096559e-16	7.829431342033288e-16	7.631864492374975e-16	7.665736431723705e-16	7.243474804731242e-16	5.984056852654976e-16	4.68186056406805e-16	4.899295772034533e-16	6.18857399008585e-16	7.224718622776641e-16	6.516207901987695e-16
181	-1.1681390084540676e-15	-1.2557862894811781e-15	-1.2953671730662995e-15	-1.1999619786194886e-15	-1.0553374093396988e-15	-9.91248814126946e-16	-1.0262238337756528e-15	-9.940653058083107e-16	-1.0373294093700233e-15	-1.084945997565591e-15	-1.1944062256461821e-15	-1.3101000045631323e-15	-1.29700235677831e-15	-1.273212654910165e-15	-1.1952317045432527e-15	-1.1787975763913643e-15	-1.1508947302075635e-15	-1.0936682604983759e-15	-1.0638898428582212e-15	-1.177707952020816e-15	-1.398373389380847e-15	-1.6539218222290668e-15	-1.8910865099174528e-15	-1.8347829008480153e-15	-1.8928240011388626e-15	-1.9720875009926483e-15	-2.098328955551015e-15	-2.1375587690707828e-15	-2.0008024395594133e-15	-1.7137903314405587e-15	-1.4282231272825775e-15	-1.219242370800493e-15	-1.1466671105507575e-15	-1.1318306180407142e-15	-1.1471540217903038e-15	-1.168773584221267e-15	-1.1190249624550177e-15	-1.0658579522867458e-15	-9.445008973816294e-16	-8.379871299165623e-16	-7.942753265777917e-16	-9.05807400529965e-16	-1.042501061794782e-15	-1.170680275445978e-15	-1.269104767929252e-15	-1.320326496934036e-15	-1.3733863448158813e-15	-1.371000082391845e-15	-1.3171885428084865e-15
182	-4.396179836875609e-16	-4.1145239142456587e-16	-5.123622086052952e-16	-6.01215143673539e-16	-6.56442893183021e-16	-7.162587911509712e-16	-8.141038421397694e-16	-9.40211832091568e-16	-1.0269469049940867e-15	-1.0539247885249462e-15	-1.0199226530648486e-15	-9.714487774924779e-16	-8.924592657577518e-16	-8.471600943529508e-16	-8.324640199837831e-16	-8.165183104673546e-16	-7.551839896524815e-16	-6.278805182412298e-16	-5.27417159147356e-16	-5.7228967973660845e-16	-7.388394660710663e-16	-9.708033215668796e-16	-1.1168020756428585e-15	-1.2599968645633427e-15	-1.4926698736087879e-15	-1.7033201388518498e-15	-1.8246714272083454e-15	-1.7987028811852246e-15	-1.6218533663149372e-15	-1.3885055569416553e-15	-1.1334720623231002e-15	-9.007888861434237e-16	-7.574977862083644e-16	-7.358509427973882e-16	-8.285512222039104e-16	-9.259668125734943e-16	-9.18690332637088e-16	-8.526751210267235e-16	-7.384012629371342e-16	-6.103437630942878e-16	-5.361142507692045e-16	-5.697116943696887e-16	-6.946425488855633e-16	-8.395466653152447e-16	-9.940741692019315e-16	-1.0966231753903807e-15	-1.1446602104306935e-15	-1.1464355147967835e-15	-1.1045332629680032e-15
183	-7.71230267371584e-16	-9.530458152774346e-16	-8.18327223690077e-16	-4.576350761009544e-16	-2.498857687321601e-16	-4.228588314121505e-16	-8.515996956795947e-16	-1.1344405594442988e-15	-1.3201195086795838e-15	-1.4304865477229655e-15	-1.5372740782987555e-15	-1.4890458713431335e-15	-1.1868856377134544e-15	-8.338466089818123e-16	-5.618699575392972e-16	-4.523209093559358e-16	-3.0822499305282627e-16	-2.951138745147116e-17	3.5240179204947867e-16	5.96373978808232e-16	5.413263344128665e-16	2.269757149160389e-16	-3.880737278525513e-16	-6.198436504113002e-16	-7.305671656710264e-16	-5.318770623067719e-16	-3.5431648783892585e-16	-3.4823585646652715e-16	-6.587810559138855e-16	-1.0951242956473806e-15	-1.4699580810986916e-15	-1.5721338034650554e-15	-1.3956842088254994e-15	-1.1119324067099742e-15	-9.231789809299817e-16	-8.501596306378951e-16	-8.466785540963364e-16	-7.659911569051234e-16	-6.164514970477575e-16	-4.4049166280769e-16	-3.0771213914943827e-16	-1.5780567351638908e-16	-4.484115972714324e-19	1.0449853320700436e-17	-1.3468030640202781e-16	-3.767423927205903e-16	-6.763859056452309e-16	-9.143796374145904e-16	-1.071370668822966e-15
184	-1.784640397428638e-15	-1.9799557313805822e-15	-1.7614269315328572e-15	-1.255521542492108e-15	-9.63369683189517e-16	-1.0549261868786544e-15	-1.188668020830156e-15	-1.1022963050478967e-15	-7.150474753685421e-16	-5.867088960015111e-16	-7.733098479695623e-16	-9.947212375689528e-16	-8.35862327166141e-16	-3.8680384373671903e-16	2.9020209926062195e-18	1.1783744123084725e-16	4.569995042575165e-17	7.618891674152912e-17	2.243177554598733e-16	1.7482704288083265e-16	-1.0956113561300985e-16	-4.225150324705345e-16	-3.8579841024489543e-16	-3.325487630989811e-16	-2.255325447904218e-16	-2.286108280582178e-16	-2.6351146296446705e-16	-2.0883870040470967e-16	-1.857374657156215e-16	-4.212973346868774e-16	-7.74254601895622e-16	-1.0639166181226534e-15	-1.0034242989702648e-15	-7.47387017920336e-16	-4.820780043757347e-16	-3.9134830933510395e-16	-2.727752623606626e-16	-2.260905842401595e-16	-1.7987521593853178e-16	-1.9626531916365715e-16	-2.129087693807944e-16	-2.459593482282751e-16	-2.3146603354996594e-16	-2.433357589389381e-16	-3.778107274039599e-16	-5.746482888131024e-16	-6.256789971731064e-16	-4.687251616227269e-16	-1.7417099711246858e-16
185	4.261024114902302e-16	3.6688380386679817e-16	5.442740107978987e-16	8.424424265150794e-16	9.970058945363935e-16	9.323972674257296e-16	8.060123378616224e-16	7.645114550991413e-16	8.216957457043879e-16	8.020758883205509e-16	7.344621947297195e-16	7.239935971435082e-16	9.338026888117505e-16	1.0837656563255451e-15	1.220096240308115e-15	1.2321345703125796e-15	1.2527208085263165e-15	1.3686420516217806e-15	1.5665933038644648e-15	1.6697799369289257e-15	1.638505215117634e-15	1.4971549771674547e-15	1.3192984151536865e-15	1.2215783870028927e-15	1.0933368611531089e-15	1.0645449872857442e-15	1.176280343638366e-15	1.3796204195013962e-15	1.5296037131992163e-15	1.4824272276044858e-15	1.2734619449756402e-15	1.0573938186708638e-15	1.0004497932912292e-15	1.0291390551480548e-15	9.93547892659247e-16	7.427720443937557e-16	4.875646465123299e-16	2.6694489190457825e-16	2.9683547511827336e-16	5.261731482388386e-16	8.254712780800118e-16	1.0160062880251577e-15	1.1469348436848399e-15	1.2420597718764005e-15	1.2974251651623722e-15	1.2807703442467519e-15	1.1743692938867188e-15	1.0853506359468087e-15	1.121159986840228e-15
186	-1.29772714562669e-15	-1.3085980294131178e-15	-1.0417544772999961e-15	-6.913449967240168e-16	-5.263460278803692e-16	-7.18027331364362e-16	-1.0559758149880407e-15	-1.3788970253178775e-15	-1.2815711023180453e-15	-1.0509883792631815e-15	-8.65819178286425e-16	-8.068034855906831e-16	-7.882707297842486e-16	-6.857901911874498e-16	-5.221361536252039e-16	-3.7130065859575183e-16	-2.1874408145819542e-16	-7.253886636352408e-18	2.3323144855627596e-16	3.2965298772283674e-16	1.5324381015661776e-16	-2.114498662733752e-16	-3.5916464959270535e-16	-7.812609552756391e-16	-8.0948349312946e-16	-7.245205802685727e-16	-4.903139047151044e-16	-4.032945159447596e-16	-5.532439652472195e-16	-1.0008862411142621e-15	-1.4039824553235769e-15	-1.5715636957295046e-15	-1.38653157570172e-15	-1.1472253078845829e-15	-9.523124326793677e-16	-8.719311994351485e-16	-8.700446659984939e-16	-9.729140664833726e-16	-1.0448657279029288e-15	-9.845070025235996e-16	-7.855092953365318e-16	-6.037899765727044e-16	-6.077970137576339e-16	-7.143290018039554e-16	-7.660690854261702e-16	-7.83223058717932e-16	-7.513392086561442e-16	-8.351850293857671e-16	-8.991790199166538e-16
187	-1.653650015109639e-15	-1.6677572966967438e-15	-1.5262747847223614e-15	-1.3333822602389582e-15	-1.2504554548193105e-15	-1.3568840920169914e-15	-1.5208548106305708e-15	-1.542399807833913e-15	-1.4129867801744987e-15	-1.3556555990868139e-15	-1.475780499005135e-15	-1.5898605397629762e-15	-1.470441579376044e-15	-1.2047169577430565e-15	-9.306573252586059e-16	-8.00309627931002e-16	-7.709097604430792e-16	-7.739155784613028e-16	-7.662384703380462e-16	-8.016708481542395e-16	-8.417935780295542e-16	-7.741988164468941e-16	-8.883179729800356e-16	-6.611185863541861e-16	-7.0206412075434e-16	-6.372593679938742e-16	-5.162557036326803e-16	-2.581235779451178e-16	-1.339131545881067e-16	-1.850826771608991e-16	-3.406135530051914e-16	-4.47911559055029e-16	-5.028652898639326e-16	-6.451249713992301e-16	-8.829009131276325e-16	-1.1760840329357254e-15	-1.3656838846695476e-15	-1.493546027946651e-15	-1.5401733409467807e-15	-1.4964008648380445e-15	-1.3123164214741653e-15	-1.1158551452036019e-15	-9.357164139846968e-16	-8.673388905057027e-16	-7.525174144303539e-16	-5.812370292643098e-16	-4.4554667692864325e-16	-3.5226433973387204e-16	-2.3760096780583425e-16
188	-9.839624062901093e-16	-9.156427736885847e-16	-8.057604075438467e-16	-7.628913603145462e-16	-9.080007726771855e-16	-1.102049587502461e-15	-1.0708725912327312e-15	-7.503292340306172e-16	-2.528354245495052e-16	-1.7808195736628266e-17	-6.301085219999758e-17	-5.024031515746896e-17	2.1456268311149126e-16	5.158730762432837e-16	5.448148039531967e-16	3.21335541862656e-16	1.338065998141909e-16	4.1427938206511325e-17	-5.837436052614911e-18	-8.046086874726333e-17	-7.324104765394206e-17	2.347083327793833e-16	2.773045429267576e-16	6.149663042962513e-16	7.384416320699771e-16	9.647948474754467e-16	1.2570165063063727e-15	1.512227614390106e-15	1.5543812406301222e-15	1.4768275065002415e-15	1.3678690612827273e-15	1.2318296242342496e-15	9.727936939192411e-16	7.870487678756412e-16	6.874248748336685e-16	6.699475044339308e-16	3.5253756491391886e-16	6.701736321104707e-17	-9.379697981276317e-17	3.3034699610972106e-17	3.7137217536948076e-16	6.988578045033467e-16	1.017496793624685e-15	1.3135672229058483e-15	1.556131333945508e-15	1.5889491876989238e-15	1.4886464968630633e-15	1.5434968375431788e-15	1.8683550455098045e-15
189	-4.913570702801998e-16	-4.829822687156953e-16	-4.182868031481577e-16	-2.322661659716118e-16	-1.513529034109247e-17	7.440099205430116e-17	5.733888725408879e-17	-7.659348851770663e-17	-3.72967814071937e-17	-2.850136081270866e-17	-6.390241850110018e-17	-3.153324027566814e-17	1.951241735285477e-16	4.679664643787312e-16	6.444775515978591e-16	6.349858869343262e-16	5.847393728024762e-16	5.86151027676952e-16	6.140453565737945e-16	5.827089267161471e-16	5.621164500216531e-16	7.292236027028978e-16	9.188653298917753e-16	9.785323676168446e-16	9.349563158549298e-16	8.81969238095023e-16	1.0074845084235726e-15	1.2215150448066881e-15	1.3780689179886367e-15	1.368265693353872e-15	1.2999372898777134e-15	1.1335702208985326e-15	8.654632597099509e-16	4.623529340392073e-16	1.4246124040729244e-16	4.78553242314478e-17	1.4450709411438246e-16	2.9585289984604836e-16	3.824140698027491e-16	4.326303402937345e-16	5.673350734187154e-16	7.621910610358249e-16	9.801910897046253e-16	1.151480034619568e-15	1.2370474698928379e-15	1.2486960790689172e-15	1.3465653895091579e-15	1.641090130734267e-15	2.1079645033701933e-15
190	-1.2114371648095687e-15	-9.08749541232844e-16	-8.33665763607782e-16	-1.0584911954770837e-15	-1.4720902652915472e-15	-1.6506944235579234e-15	-1.377801166180846e-15	-7.483700804180008e-16	-3.07448511708579e-16	-3.186314627095978e-16	-6.007591413075166e-16	-6.643971452945988e-16	-3.08993052383354e-16	6.607316572923774e-18	1.0564623905585131e-17	-2.501732513035584e-16	-3.5661635907492765e-16	-2.680410836586407e-16	-1.2216121994735295e-16	-9.95154563212102e-17	-9.441393748077774e-17	1.1503488775715443e-16	1.188461443572201e-17	3.943764289506271e-16	4.272231575924093e-16	5.515937395857842e-16	6.538602332467255e-16	7.353138967339587e-16	6.495970550833187e-16	6.242869474253529e-16	7.4933093298428e-16	1.0621720333958053e-15	1.2160721597840768e-15	1.16919398695474e-15	9.468868421475404e-16	8.339091466803708e-16	6.06638509566913e-16	6.319010997144522e-16	7.028262466890404e-16	7.985333131788514e-16	9.668248347270803e-16	1.1618802226003607e-15	1.4556048810426757e-15	1.5730226417761923e-15	1.3950693402325228e-15	9.845191295516884e-16	5.980586482026177e-16	6.82187595451872e-16	1.1665187836178105e-15
191	-1.1681747403791888e-16	-1.6598319244252747e-16	-1.9005056243754923e-17	1.9938585538333288e-16	2.466342550452278e-16	1.0304708713706398e-16	-2.1331772548620596e-17	9.036854719460849e-17	1.8358495159444193e-16	-1.6184046029905136e-17	-3.809079744931317e-16	-5.212416903122811e-16	-1.5233427385253848e-16	3.462502011852781e-16	5.339608069644361e-16	3.952578163296926e-16	2.52572383244795e-16	2.604617650911089e-16	3.7926127298256046e-16	3.948826972476151e-16	3.8596976916963676e-16	5.726506182105288e-16	6.184961102702806e-16	9.53083067356926e-16	9.753343625148004e-16	1.0093414272412143e-15	1.107411297124674e-15	1.3373317999643812e-15	1.3634142266924297e-15	1.2307637210894311e-15	1.059027508187483e-15	1.0350587841047696e-15	1.00966626546299e-15	8.90177834892016e-16	5.705855774064252e-16	2.2601495461660876e-16	-1.590502416400926e-16	-3.927542369144442e-16	-4.639858645123208e-16	-3.773173961326219e-16	-1.9751160723216812e-16	-1.167627524298537e-16	-1.1680058790857866e-16	-1.3414296313461526e-16	2.5934918275615036e-17	3.986656494963728e-16	7.666479154492473e-16	1.0498670821770032e-15	1.229881623320696e-15
192	-3.9750123648018333e-16	-4.587102395685639e-16	-4.454270856949293e-16	-3.052440646512486e-16	-1.1344284819252263e-16	-3.4346039917935075e-18	3.645302302099426e-17	-3.0832209619215075e-17	-9.347876854040746e-17	-1.5354685691875188e-16	-2.2163632914916567e-16	-2.53057869589231e-16	-2.31671880467285e-16	-2.047804356059064e-16	-2.863230793287708e-16	-5.095351266829211e-16	-7.822000092034101e-16	-9.66626176674132e-16	-1.067484408351439e-15	-1.1599680310269296e-15	-1.2821680902417725e-15	-1.4538803116528234e-15	-1.3497573953463974e-15	-1.4734028694892523e-15	-1.4523841833921595e-15	-1.4487764366231508e-15	-1.41952868706473e-15	-1.435389039058606e-15	-1.3473563604675586e-15	-1.21025703238692e-15	-9.942277667120368e-16	-8.156668901757818e-16	-6.453839618600975e-16	-5.22950489196136e-16	-3.9064377929831126e-16	-3.5292859544835014e-16	-3.012854077557929e-16	-3.1750912333724186e-16	-2.7417580397445264e-16	-2.9626141631935724e-16	-4.4256446819660325e-16	-7.118308421372124e-16	-9.403926239233585e-16	-9.982262851637239e-16	-1.051339948595089e-15	-1.2551681601814873e-15	-1.4592945841195916e-15	-1.4975077447407467e-15	-1.3567185421942645e-15
193	-4.476318911937921e-16	-4.548403396820533e-16	-4.521785177419109e-16	-3.7344780736251395e-16	-2.578169122138725e-16	-1.8411055547700064e-16	-1.8254058103154395e-16	-2.021152559418977e-16	-2.5956908258999376e-16	-3.3602756799949307e-16	-4.455742632533301e-16	-4.459002044950856e-16	-3.856406673370695e-16	-3.080298532473756e-16	-4.1180826811480574e-16	-5.539219375837916e-16	-6.627853731934345e-16	-6.622586336289528e-16	-6.428477295305078e-16	-6.950293084051035e-16	-8.214731897557717e-16	-9.367577936966585e-16	-1.0841924382396637e-15	-9.955570299103192e-16	-1.0473432305381905e-15	-1.0367367926117366e-15	-1.1086174512945313e-15	-1.0821826188354509e-15	-1.0776483219707516e-15	-9.692889862347073e-16	-7.747888284786271e-16	-5.40252749438617e-16	-3.2945839854464316e-16	-1.9166418403510395e-16	-8.026011723270963e-17	3.791660614337519e-18	8.245308165020683e-18	-2.3476531758035887e-17	-1.0446217605875458e-16	-1.558518067386252e-16	-2.172019147359223e-16	-2.730073079315556e-16	-3.448686997573146e-16	-4.996992590256715e-16	-6.754146109356467e-16	-8.205896994698845e-16	-8.921152895761445e-16	-8.554300324319541e-16	-7.942982284615743e-16
194	-2.2307812327114917e-15	-2.114602494944505e-15	-1.480173969682164e-15	-8.423100621145553e-16	-6.580864141847488e-16	-8.39246698504088e-16	-1.0738771356985706e-15	-1.1526492750053546e-15	-1.1422419200765042e-15	-1.1451956564147098e-15	-1.0642463595673784e-15	-7.399080417849405e-16	-2.517723402426863e-16	3.6866798019440796e-17	7.023021064353635e-17	-4.9995672486246335e-17	-5.563675452383929e-17	1.5488131136204677e-16	4.603408218687465e-16	5.648762106429836e-16	4.364954020768675e-16	2.344159411957221e-16	-1.8458317561247265e-16	-1.3653435951842852e-16	-4.134814147598116e-16	-4.4223526145066494e-16	-3.781206484672368e-16	-1.9621266596194303e-16	-3.0569795276824785e-16	-6.200413395224071e-16	-8.879802713017355e-16	-9.320280449495534e-16	-8.93456196924735e-16	-9.584443736437221e-16	-1.0389630475633255e-15	-9.62752555399526e-16	-6.537414975431045e-16	-4.946607027086261e-16	-4.859160247196298e-16	-3.7266424153545524e-16	1.3949613803572893e-18	3.98366506932879e-16	6.207100487460597e-16	6.073328929156662e-16	6.914584138116602e-16	9.781389207937244e-16	1.1281398416941577e-15	9.625384922469468e-16	6.324986001845951e-16
195	-1.2037148376232537e-15	-1.1107040135135085e-15	-8.018800516573252e-16	-4.48103734315806e-16	-2.438026219874652e-16	-2.393350007704454e-16	-3.3582646717811756e-16	-4.636000580163409e-16	-4.3631505214265204e-16	-4.117964747518086e-16	-4.3350962292378726e-16	-4.3845522999340315e-16	-3.74183152528801e-16	-2.8591751595406023e-16	-6.738815006489338e-17	1.501521402452849e-16	3.4731351144752187e-16	5.442007242688602e-16	6.939440844020395e-16	6.662726890744456e-16	4.2382645454078506e-16	9.110161905835173e-17	-2.502110256578313e-16	-1.2867818856151693e-16	-1.4210175134752546e-16	-1.1914494313269006e-17	4.561938930239732e-17	6.198926758046935e-17	-7.976683297973713e-17	-2.75442439577443e-16	-4.580364080257737e-16	-5.668220133291415e-16	-5.731719366730171e-16	-5.769201417537434e-16	-5.448735713159221e-16	-4.908837448265494e-16	-3.7290335767524017e-16	-2.7197511655139153e-16	-1.9733068727801794e-16	-4.686285947714497e-17	1.8790280250060439e-16	5.096101195748042e-16	8.073193190328265e-16	8.61822032721571e-16	7.145794996168741e-16	4.785521202965978e-16	2.577094838203423e-16	1.5364466911243824e-16	1.1969037429129395e-16
196	-1.750441823970315e-15	-1.453188731629393e-15	-9.178810760298453e-16	-5.151746407408528e-16	-5.099359955164454e-16	-7.928377863560127e-16	-1.0777435672314873e-15	-1.2097202460575404e-15	-1.2441595221434388e-15	-1.371255828294534e-15	-1.4853331546829882e-15	-1.3566913603056474e-15	-9.309741984604205e-16	-4.925952803568232e-16	-2.8647207850556067e-16	-2.9460514708869394e-16	-3.302867133022049e-16	-1.711445939178642e-16	1.5498145995325305e-16	3.0942147608136874e-16	7.604747041439706e-17	-4.3222240530577803e-16	-9.799080752282334e-16	-9.392274441821318e-16	-9.37971335091032e-16	-8.908414086094733e-16	-1.079542586145305e-15	-1.1825212699542481e-15	-1.2146888074692183e-15	-1.149661671098701e-15	-1.2078061767822365e-15	-1.5012600520866312e-15	-1.813103518780103e-15	-1.9197916505904672e-15	-1.632584188301886e-15	-1.1811110460773093e-15	-8.400011602297271e-16	-9.020027844376117e-16	-1.0296020531694306e-15	-7.997327653004484e-16	-2.4034889176649845e-16	2.6048882002013896e-16	3.576880838924668e-16	5.0401724275491404e-17	-1.5592609212839264e-16	-1.301307578900222e-16	-1.635649763038263e-16	-4.801604083675026e-16	-9.22363788643846e-16
197	7.178980814822192e-17	-8.720557194929778e-17	-2.2109606280132815e-16	-1.8857618450940074e-16	-5.97413119662623e-17	-7.524975933387863e-17	-3.018270784058933e-16	-6.531013038502293e-16	-8.585282059609941e-16	-9.499041765058768e-16	-9.869280465032265e-16	-9.475776549079158e-16	-7.670189923160268e-16	-5.798126447750273e-16	-4.735410582638599e-16	-5.649314928877541e-16	-6.595311291043134e-16	-4.759022020616988e-16	-5.492949494681811e-17	3.240050859507462e-16	4.0900822822890796e-16	1.584223337277823e-16	-1.6055056294408142e-16	-4.3655319344411246e-16	-6.325167980248842e-16	-6.330668267732375e-16	-5.351198357438151e-16	-4.731490133370377e-16	-5.28721337028209e-16	-7.018621655736276e-16	-8.891580193896086e-16	-1.025367611823964e-15	-1.0037675985475098e-15	-9.032895503753416e-16	-7.053702164564262e-16	-5.496796615999892e-16	-3.8405881248097493e-16	-3.7758139345739355e-16	-4.0033600560115953e-16	-3.7901270339032856e-16	-3.625217206180608e-16	-3.6760482601119535e-16	-3.763598811743799e-16	-3.7145817749318257e-16	-2.825595922180069e-16	-2.3360582683819523e-16	-2.7782824776262263e-16	-3.9121259351233606e-16	-4.104302195110368e-16
198	-1.0672253840780096e-15	-1.2009904564177638e-15	-1.0312669926025825e-15	-6.779924107022467e-16	-3.687863266494281e-16	-3.700434345275915e-16	-6.823681250905647e-16	-1.1211347896415699e-15	-1.2610460146991637e-15	-1.2078514454561872e-15	-1.1295089984310476e-15	-1.0825866414220716e-15	-9.823952712580188e-16	-7.57219303088929e-16	-4.970611949955132e-16	-3.745432746872838e-16	-2.777980725869332e-16	2.2976428711504572e-17	5.017803276940236e-16	7.607028335882604e-16	4.966976789677147e-16	-8.017413249532331e-17	-5.764338036470623e-16	-6.720979497680629e-16	-6.717668454123938e-16	-5.952574590569613e-16	-5.286214420508393e-16	-4.576810553195804e-16	-5.876317584124706e-16	-9.6236866857849e-16	-1.3857827922533395e-15	-1.6001472055691938e-15	-1.5082039766396324e-15	-1.390066238970781e-15	-1.3352524525660737e-15	-1.2403259573617593e-15	-1.0418256108394768e-15	-7.764651148350376e-16	-6.403345850169706e-16	-6.467036130704738e-16	-7.3494714909127e-16	-7.38260380115606e-16	-7.019603642117959e-16	-7.30404718690485e-16	-8.063490042286413e-16	-9.080461410260656e-16	-9.979602623921713e-16	-1.1306421111123779e-15	-1.2705669784607811e-15
199	-2.9265517090714857e-16	-4.576517031514256e-16	-3.884009016549703e-16	-8.121571536449301e-17	1.3619806744189298e-16	-3.0773084115377536e-17	-4.975224142219774e-16	-8.166237151519592e-16	-8.968917542981766e-16	-9.226728949116607e-16	-1.0586488790561015e-15	-1.1426113693212017e-15	-8.864244178283729e-16	-4.930537742503932e-16	-1.8772747294047657e-16	-2.2498796628741814e-16	-3.0472211343457433e-16	-5.3208898930543243e-17	5.164157620347167e-16	9.589932799396427e-16	9.811151522645112e-16	6.744796600839233e-16	8.174660487212555e-17	-5.0843575579208635e-17	-3.8178925299581626e-16	-4.108096010716471e-16	-3.3290711425175433e-16	-3.0856000248839697e-16	-6.514106357183008e-16	-1.1399314678107247e-15	-1.4254302396859386e-15	-1.301684513618455e-15	-1.0655363505258048e-15	-1.0986325072208921e-15	-1.2470037314660342e-15	-1.1087955174097287e-15	-6.252252962074741e-16	-2.7761109561720427e-16	-3.39019067151963e-16	-5.837415989616682e-16	-6.438894191373993e-16	-4.049677942490229e-16	-1.747710786836893e-16	-3.3097780526749554e-16	-6.210469440464236e-16	-7.538392703240033e-16	-7.650235429573742e-16	-8.462829641503312e-16	-1.0363610269549095e-15
200	-1.6283819895782433e-15	-1.5082948937221477e-15	-1.1081109268319382e-15	-6.449067916973503e-16	-4.222898053441493e-16	-4.4285759649081547e-16	-5.308968052811415e-16	-5.146422531469386e-16	-4.864609645289724e-16	-5.735792361298031e-16	-7.475845506178979e-16	-8.225975180752601e-16	-6.742548998837399e-16	-5.089667747310237e-16	-3.1150675083932567e-16	-1.7373962770110903e-16	1.2488066616615357e-18	2.675648927626456e-16	5.127918154733545e-16	4.863289656457691e-16	1.5634576886852405e-16	-2.8931537381651136e-16	-7.289281545254586e-16	-4.832344649121954e-16	-4.563507011509055e-16	-3.873094729531992e-16	-5.188622199761147e-16	-6.496842189960715e-16	-8.212910520077045e-16	-9.55577697415931e-16	-1.1545091718250814e-15	-1.4337285621311702e-15	-1.7126860527074388e-15	-1.9343893788901046e-15	-1.885829300223048e-15	-1.5975712474666631e-15	-1.174262245880098e-15	-9.153420885773907e-16	-7.805159666802225e-16	-5.933768639243769e-16	-2.6214227475367403e-16	1.570040803684266e-16	5.793969392632634e-16	7.723958964112523e-16	8.111608747749507e-16	7.124466379136499e-16	4.3327612400682325e-16	1.0526659206650661e-16	-1.5044621841670434e-16
201	-1.5155976304105655e-15	-1.454967348392579e-15	-1.2439982167796225e-15	-9.295206090636863e-16	-6.306034920304249e-16	-4.587478275645606e-16	-3.9107378130693704e-16	-4.0916899768743294e-16	-3.958501351243126e-16	-4.097465339314878e-16	-4.63729753368484e-16	-4.953695192414344e-16	-4.709292170794117e-16	-4.955181741310553e-16	-5.062386201126869e-16	-4.85067925075208e-16	-3.8469432723488826e-16	-2.516821452435144e-16	-1.8551907837514688e-16	-2.753812276914513e-16	-4.223452161814443e-16	-5.191222777536953e-16	-5.819534938202144e-16	-7.498963596323629e-16	-9.83467714715517e-16	-1.0368925561209776e-15	-8.689046874311522e-16	-6.422786496182656e-16	-6.125052081701484e-16	-8.303553605155922e-16	-1.0815563000971496e-15	-1.2701537071592837e-15	-1.394059958891067e-15	-1.6006441481480876e-15	-1.7476568431266234e-15	-1.7577702237978674e-15	-1.4822042122957425e-15	-1.245540125231308e-15	-1.0218734011066724e-15	-7.644852589065076e-16	-3.2002186560416735e-16	1.4592597508057671e-16	4.451203497365354e-16	4.563273605112867e-16	3.369898888156285e-16	2.0705228814361154e-16	1.4435266707024034e-16	4.448400934687833e-17	-6.38449602203891e-17
202	-2.3598701321216783e-15	-2.3480912447462976e-15	-2.150016932198642e-15	-1.890883128694522e-15	-1.6896077709265602e-15	-1.5944381279788574e-15	-1.5859718841456848e-15	-1.5632870799978183e-15	-1.5058794757916172e-15	-1.3719550530775608e-15	-1.265887052594858e-15	-1.254001976541412e-15	-1.3707902442009187e-15	-1.6181051375170501e-15	-1.844619662351474e-15	-1.9280122958747986e-15	-1.8627896375436655e-15	-1.7427744657868147e-15	-1.6153374756322048e-15	-1.510373262717007e-15	-1.4142479556920539e-15	-1.2926098916616546e-15	-1.4191671802725775e-15	-1.4148882007199848e-15	-1.5229837596572877e-15	-1.4664177148556784e-15	-1.3284425233270953e-15	-1.1514707151672855e-15	-1.1099360544678788e-15	-1.17749780656042e-15	-1.2450399941490285e-15	-1.2795414491096133e-15	-1.3931544740412888e-15	-1.6643948744604228e-15	-1.956298938249073e-15	-2.095162742751078e-15	-1.9732970127315087e-15	-1.822047207171684e-15	-1.6890634009822348e-15	-1.5437832797488598e-15	-1.2520190648160753e-15	-9.29098758822579e-16	-6.977645865037103e-16	-6.828912570893471e-16	-6.920073044128655e-16	-5.96221533177628e-16	-3.511827451423404e-16	-9.568568150757277e-17	2.8783387501125356e-17
203	-5.477754444587456e-16	-6.437702577202885e-16	-8.031244394473533e-16	-8.722833620794331e-16	-8.653279953579546e-16	-8.947977802803543e-16	-1.0235071357936075e-15	-1.0991104494057382e-15	-1.1934635246585197e-15	-1.2037045697725308e-15	-1.231948902556724e-15	-1.280934949516813e-15	-1.2376717472570767e-15	-1.1070178462353248e-15	-8.720074425464948e-16	-6.711429564272699e-16	-4.293889368278736e-16	-1.237636073187044e-16	1.6879371355124529e-16	2.6428144205022826e-16	1.0579659523265029e-16	-2.2184924809871667e-16	-5.627028187042936e-16	-8.664568806148802e-16	-1.130103029676499e-15	-1.2782537014992015e-15	-1.2886871115937487e-15	-1.2287060258952192e-15	-1.135318091849644e-15	-1.1062395263528677e-15	-1.1848274024711054e-15	-1.3028368257651275e-15	-1.4444704215396331e-15	-1.4995062900685079e-15	-1.5190296085010408e-15	-1.5097287611033056e-15	-1.460295947010444e-15	-1.4129974064785943e-15	-1.222322177033923e-15	-9.346992415359336e-16	-6.840186131820601e-16	-6.380032337098673e-16	-7.399646089126347e-16	-8.40395871457451e-16	-8.7770713893824e-16	-8.984296610062587e-16	-9.780373247681992e-16	-1.06655131471308e-15	-1.1152497200636553e-15
204	-1.2029217897855185e-15	-1.1103583946583375e-15	-9.020282418933962e-16	-6.439734885644977e-16	-4.4137278434001565e-16	-2.975419816081035e-16	-2.1551339292269083e-16	-2.3773392605909394e-16	-3.9077330187762724e-16	-6.180626666197536e-16	-7.36237747345097e-16	-6.35858847391188e-16	-4.896120867099213e-16	-5.018271263683636e-16	-6.801723696427422e-16	-8.13749973488402e-16	-7.443916534505666e-16	-5.356374126685665e-16	-4.1109263358372657e-16	-4.7606453841038055e-16	-6.640252647798877e-16	-8.558120413974562e-16	-1.0742638606284598e-15	-1.103705747823627e-15	-1.2082387986087952e-15	-1.1753386716815753e-15	-1.1484384437754304e-15	-1.1393958976093808e-15	-1.1786648413144746e-15	-1.1146187329283933e-15	-9.265836512283478e-16	-7.167717145982914e-16	-6.04714451424986e-16	-6.61661094506226e-16	-7.017592383225738e-16	-5.859189458311511e-16	-3.665975279274977e-16	-1.125024946136169e-16	6.905411876344228e-17	1.978979021271869e-16	2.369512485447525e-16	2.225041505018481e-16	1.7278867679735152e-16	5.631823776352178e-17	-6.146839802729183e-17	-1.9630643412995222e-16	-3.512978562669705e-16	-4.599903856046214e-16	-5.32836666452963e-16
205	-1.7258549435621104e-15	-1.5886626290986649e-15	-1.5621534370028478e-15	-1.5719698336471249e-15	-1.4026514599044024e-15	-1.0076336219757287e-15	-6.643055717484758e-16	-5.318418774782588e-16	-7.833094751578346e-16	-9.78467339556007e-16	-9.888332044844803e-16	-8.588283968491256e-16	-8.425225492530671e-16	-1.118342778308229e-15	-1.5216171026807862e-15	-1.7770506643508663e-15	-1.80770638898293e-15	-1.7480468089460286e-15	-1.7129135491413097e-15	-1.7526749533478425e-15	-1.8119214034591367e-15	-1.8631176315497033e-15	-2.132278596052119e-15	-2.055719130050885e-15	-2.0852864613370264e-15	-1.9704944264516313e-15	-1.9501844448332053e-15	-1.9020820528963355e-15	-1.840733679232813e-15	-1.6283130689188532e-15	-1.3514250454260788e-15	-1.1404837393913625e-15	-1.0885500651278401e-15	-1.12027767101389e-15	-1.0820211627578571e-15	-9.793105865825712e-16	-8.478707533227187e-16	-8.598497407611103e-16	-9.405006359215139e-16	-1.0579241806104352e-15	-1.152812817149005e-15	-1.2525747962885192e-15	-1.2940080597131324e-15	-1.3938254398499183e-15	-1.480875426071004e-15	-1.5508534044289283e-15	-1.5845298020640165e-15	-1.524447492764242e-15	-1.4642349582910828e-15
206	-3.9588258547936303e-16	-3.51107913199252e-16	-2.2874902036737287e-16	-1.2286023693808032e-16	-5.92448676823472e-17	1.7258510692068685e-17	1.573031292776065e-16	2.336991937047661e-16	2.5627456567679566e-16	1.6898854799875677e-16	7.13639938945843e-17	1.1142774166544852e-16	1.6283882832581834e-16	1.5041479746906145e-16	-2.5861430691318862e-17	-2.448991061864384e-16	-4.144028022003056e-16	-5.009345749581271e-16	-5.829741117148457e-16	-6.755223302653514e-16	-7.655681436763303e-16	-8.446314135581167e-16	-8.616565572505742e-16	-9.408491856423172e-16	-1.0453867286837949e-15	-1.0776851590369748e-15	-1.0928589288657221e-15	-1.1021434718480873e-15	-1.0399072823472723e-15	-8.406389600423361e-16	-5.575784882737457e-16	-3.5697589692563583e-16	-2.642332736156856e-16	-2.390092661014924e-16	-1.7516533200062097e-16	-1.0595367321935504e-16	-7.397360413195286e-17	-2.7891513366849396e-17	3.3301301091593864e-17	1.0765354236764276e-16	8.606600692852096e-17	3.550954454358373e-17	2.9843106784560276e-18	-1.916141765349236e-17	-1.5811386547413976e-16	-4.4157357163237744e-16	-7.002420986029189e-16	-7.665807956387928e-16	-7.031679497534151e-16
207	7.855851126757867e-16	8.045845752086133e-16	7.311293923482277e-16	7.989505668560834e-16	1.0157946663129016e-15	1.1997019491004154e-15	1.2574863624420413e-15	1.1323377294778823e-15	1.1225172049051794e-15	1.1225181957938943e-15	1.0677714155176142e-15	1.0054137595335799e-15	9.14845639427164e-16	9.036998129551253e-16	8.088156278647635e-16	5.71611472171383e-16	2.8156993292420997e-16	1.3542853672040195e-16	1.172267713722621e-16	9.938028753491602e-17	-3.611732465150443e-17	-2.3776116192759043e-16	-8.732373970724757e-17	-1.334663056451884e-16	-4.4350302450628114e-17	-1.1800049813054791e-16	-2.262534674785574e-16	-3.710203545343072e-16	-3.369373468795643e-16	-1.5963990577861433e-16	1.037886550337138e-16	3.426404171441238e-16	6.078334678687949e-16	8.577620794825116e-16	1.059173292751327e-15	1.0876504573909624e-15	9.554922581179684e-16	7.887757286462838e-16	6.455259507637754e-16	5.31950829404413e-16	3.5135166950175617e-16	2.067793804793224e-16	1.2611911747674485e-16	1.371903557913848e-16	3.9368054083094205e-17	-2.0504455676698186e-16	-3.99355555989882e-16	-4.3401850382527545e-16	-4.088629766741453e-16
[truncated: 152 more columns]
