# Supplementary material for: Neural dynamics of phoneme sequences reveal position-invariant code for content and order
Source: Nat Commun. 2022 Nov 3;13:6606. doi: 10.1038/s41467-022-34326-1 (PMC9633780; doi:10.1038/s41467-022-34326-1)
Supplement: Supplementary file 4 — Source Data [file 41467_2022_34326_MOESM4_ESM.zip › source_files-sept/sup_fig18-fig45/supp_fig28-Medium Vowel_coefs-.csv]

	t0	t1	t2	t3	t4	t5	t6	t7	t8	t9	t10	t11	t12	t13	t14	t15	t16	t17	t18	t19	t20	t21	t22	t23	t24	t25	t26	t27	t28	t29	t30	t31	t32	t33	t34	t35	t36	t37	t38	t39	t40	t41	t42	t43	t44	t45	t46	t47	t48
0	4.505402634016019e-16	4.309397776396822e-16	3.361588557830969e-16	2.575604253761591e-16	2.811965612010506e-16	3.442886687457261e-16	3.2831261453598785e-16	2.3254821191405135e-16	1.3028816673582684e-16	3.860155782468594e-17	-8.605935760590893e-18	-1.2602896212613704e-16	-2.2414386125728303e-16	-2.402532515719214e-16	-1.9746247233415334e-16	-2.0415530377605103e-16	-2.70135104302325e-16	-3.5517855045852895e-16	-3.3121916836673e-16	-2.4481064662294307e-16	-1.648027372166292e-16	-1.413487025013912e-16	-1.2177520157454128e-16	-1.3750264229680623e-16	-2.0096504807107398e-16	-3.589592346387338e-16	-5.235581044018541e-16	-6.2728291451388e-16	-6.477591245411702e-16	-6.071750800249937e-16	-5.339815498462153e-16	-4.2055568722545157e-16	-2.693938656480066e-16	-1.730272033029705e-16	-1.9095737252831402e-16	-2.8380637939537034e-16	-3.0999966141228246e-16	-2.568506778516597e-16	-1.6540336216873297e-16	-1.4674209924205518e-16	-1.9979149924301994e-16	-2.6457938002581327e-16	-2.7471918810797555e-16	-2.9355618749834766e-16	-3.208470877966926e-16	-3.665743380395631e-16	-4.131956648937043e-16	-3.6848652394414797e-16	-2.517864849983587e-16
1	-4.445445141263018e-16	-6.250248956197679e-16	-6.903953788010769e-16	-6.348609435669401e-16	-5.836175449351402e-16	-6.285526680587856e-16	-7.410618740956427e-16	-7.988354036483374e-16	-7.970714992781861e-16	-7.640270161341775e-16	-8.251118573990267e-16	-8.954046387094735e-16	-9.201969256382644e-16	-8.412682901518815e-16	-7.44651904105071e-16	-7.167364826669351e-16	-7.831243321961507e-16	-8.682930982276383e-16	-9.090297199529093e-16	-8.986222070211407e-16	-8.730703399938132e-16	-8.648637442860431e-16	-8.596477628499994e-16	-8.371286298120412e-16	-8.109299761921811e-16	-8.469189829956883e-16	-9.449787088921632e-16	-1.039255956062991e-15	-1.0054266366998906e-15	-8.592724998866428e-16	-7.012764046216464e-16	-6.35952530229664e-16	-6.23211605689939e-16	-6.041568849566306e-16	-5.461566157962724e-16	-5.163762306007748e-16	-5.366864509546329e-16	-5.279803230026743e-16	-4.4372456806264814e-16	-3.4071059367810594e-16	-3.5260807246412934e-16	-4.880687803508272e-16	-6.334543253984794e-16	-6.445408151615886e-16	-6.538070117558135e-16	-6.644972739179451e-16	-6.650429821708455e-16	-5.639499331354062e-16	-3.568976110953946e-16
2	1.0223945789470902e-15	8.538056813515301e-16	6.507529016303432e-16	5.491472309623593e-16	5.86798721866745e-16	5.262864111846303e-16	2.0127857109162074e-16	-2.643183214968671e-16	-5.558032694202069e-16	-5.294893777155286e-16	-3.4034761960599054e-16	-1.9517595067767719e-16	-1.0897957656502583e-16	2.497302138421375e-17	2.0404469186382083e-16	2.9540086717725523e-16	2.1635252206202812e-16	6.502970525909961e-18	-2.1555688825706783e-16	-3.8079220956160304e-16	-4.327272899681582e-16	-3.188037776672662e-16	-6.229080441679819e-17	2.505944888090798e-16	4.49389850187402e-16	4.774047452210294e-16	3.7088427085115734e-16	2.4488723398119603e-16	2.0625716781763262e-16	2.8476024681669684e-16	4.2401439859312003e-16	5.215097702883309e-16	5.275845796207921e-16	4.236834920369283e-16	2.487676361031623e-16	2.4219505144934615e-17	-1.9457463811102284e-16	-3.701208342085488e-16	-4.960066752953036e-16	-5.894546318366187e-16	-6.350752119411415e-16	-5.682753739405683e-16	-4.1813776469164446e-16	-3.060271769425533e-16	-3.3240689401564223e-16	-3.2863273611944167e-16	-1.118944689301631e-16	2.770941876515013e-16	5.683297639320735e-16
3	-1.1776057285962116e-16	-2.2081075626718378e-16	-3.409178394702096e-16	-4.28757695848858e-16	-4.8543882199892785e-16	-5.830473204055941e-16	-7.438117995129179e-16	-9.090369451449757e-16	-1.0349482767164796e-15	-1.0506983315605063e-15	-1.0008073933131999e-15	-9.243482331204159e-16	-8.841510145370304e-16	-8.50925842594786e-16	-7.882710563231842e-16	-6.856811032671304e-16	-6.405586584819224e-16	-7.330781634987299e-16	-9.312523562503468e-16	-1.0858747766007117e-15	-1.0758892406840617e-15	-9.38600879954299e-16	-7.834505713939785e-16	-6.597406387820012e-16	-5.28222745011191e-16	-4.170646204583355e-16	-3.877879263121776e-16	-4.574898504221617e-16	-4.904078110421655e-16	-4.084986436724588e-16	-2.784766818437237e-16	-2.577061248839538e-16	-3.410943967472708e-16	-4.186034371979976e-16	-3.9637813310307345e-16	-3.9228350947340724e-16	-4.860830675479867e-16	-5.98420634968046e-16	-6.018733276687851e-16	-5.053573798290656e-16	-4.778062304209103e-16	-5.698937440038852e-16	-6.684406896232154e-16	-6.61177271311262e-16	-6.814466355651663e-16	-7.441505408769582e-16	-7.585108504706242e-16	-5.649458615888216e-16	-2.247337002800934e-16
4	5.742897224105495e-16	4.849386434083518e-16	4.0552369864842805e-16	2.81877884590712e-16	1.306053174316776e-16	-1.5953729644396445e-17	-1.4352045542827333e-16	-2.532527176690017e-16	-4.052175887557601e-16	-4.477182293437907e-16	-4.3079858491343477e-16	-2.8267393862825667e-16	-1.6157991351430657e-16	-9.519365441362651e-17	-9.06561824354319e-17	-1.2394268959577493e-16	-2.4505127820768507e-16	-4.334255337246077e-16	-6.108310865762082e-16	-6.910025962817018e-16	-6.724269277049144e-16	-6.397381847457759e-16	-6.009190205254657e-16	-5.501661865297005e-16	-3.803024652116333e-16	-2.277916115899551e-16	-2.1417827769272106e-16	-3.47433770401514e-16	-4.309749707272674e-16	-3.5513451549828467e-16	-2.1159465683139793e-16	-1.9497769793062757e-16	-3.215794089473624e-16	-4.531108539504558e-16	-4.728613607217382e-16	-4.710255590849706e-16	-5.852488292699725e-16	-8.155957574601913e-16	-1.0036371803103347e-15	-1.041141631381092e-15	-9.932027330208114e-16	-9.639207930492455e-16	-9.774839621825008e-16	-1.0018897306973598e-15	-1.0907648595463343e-15	-1.0971177023700785e-15	-9.547588945097543e-16	-6.561877999928185e-16	-3.5284532096275243e-16
5	7.982484915856105e-16	6.39543785838485e-16	5.789028553862205e-16	5.044556643871253e-16	4.213138505376384e-16	3.321663569024649e-16	2.66796571966134e-16	1.8095012311845395e-16	1.9038428664597665e-17	-1.4712136337050948e-16	-2.672804352640749e-16	-2.141509930390409e-16	-6.502774849429752e-17	1.1043894279243198e-16	2.4408038785422704e-16	3.101169978931082e-16	2.4550788670459343e-16	4.333562849214745e-17	-1.9568476302568378e-16	-3.202221159242225e-16	-2.856147711438689e-16	-1.8408375356714662e-16	-1.8148338012099332e-16	-2.3187127684510225e-16	-2.6478409626482505e-16	-2.263089235200047e-16	-2.015828786234697e-16	-2.4293371069205106e-16	-2.9428964261494755e-16	-2.4854420752298275e-16	-8.288725322156199e-17	8.182190401767141e-17	1.3635765169007847e-16	5.919724509957253e-17	-6.467255205804744e-17	-1.861986669428138e-16	-3.1488299370547364e-16	-4.991695695797955e-16	-7.327755443291772e-16	-9.391500437256365e-16	-1.052244049349381e-15	-1.0391746723331573e-15	-9.642230366374746e-16	-8.755101985174771e-16	-8.469537773955238e-16	-7.964268119413718e-16	-6.356413715900446e-16	-3.56074467714589e-16	-8.206412707574167e-17
6	4.989110755879852e-16	4.211952129311754e-16	2.7710051219323927e-16	1.6787445194940873e-16	1.532124777545604e-16	1.9501839997746942e-16	1.6210157958609104e-16	6.952281980890544e-17	-6.264627181627007e-17	-8.784351007673251e-17	-8.774021038924488e-17	-6.93928942211161e-17	-9.101757256125869e-17	-8.497727656071614e-17	-1.7788816359890335e-17	8.962107451205216e-17	1.3666533734867682e-16	9.766490906976348e-17	1.7578020254112928e-17	4.6911834823441594e-18	1.1051223996841149e-16	2.3632140289157177e-16	3.0614339117865267e-16	2.0619103381737132e-16	9.869343268472016e-17	4.116615098387306e-17	4.978679532094501e-17	2.6992841960834182e-17	-5.4699906041590035e-17	-1.5414988280127904e-16	-1.85190715514537e-16	-1.2880702313901708e-16	-3.5691063851710486e-17	3.3123191793905396e-17	8.236812559433822e-17	1.210548774185632e-16	1.5418481972585508e-16	1.4235929655162727e-16	9.397420342403616e-17	7.11409162186716e-17	1.2203934701608728e-16	2.2117670147353607e-16	2.909405576610026e-16	2.7625004033967517e-16	1.7795725677605896e-16	1.7085586730555006e-16	2.2835328067568866e-16	2.757550450274573e-16	2.4636553610131285e-16
7	6.246768428667991e-16	4.772965944992947e-16	4.3469259136237106e-16	4.827973592792594e-16	4.899700557362192e-16	4.1847300934678474e-16	3.0127865571345816e-16	2.274345827399474e-16	1.8705853066945864e-16	8.647324862159755e-17	4.4458022220945346e-17	-4.6403489096879433e-17	-6.307405854557729e-17	-4.7040941083367105e-17	-9.020702977540249e-18	5.512809204856305e-18	3.8217864500370186e-17	8.524057169066069e-17	1.8509750512440827e-16	3.075604655781122e-16	4.188490264135056e-16	4.441142699593377e-16	4.521333298576374e-16	3.9458474484339196e-16	3.873896679658955e-16	3.413216195780991e-16	2.417571970712897e-16	1.6171731786245418e-16	2.2137586693486563e-16	4.2304930616422116e-16	5.590376185494523e-16	4.786348801643502e-16	2.788012282010835e-16	1.9467860000227233e-16	3.085045056367325e-16	4.55773430311303e-16	4.990943943441426e-16	4.753824148901106e-16	5.465507859433149e-16	6.837189696013629e-16	7.396459837586968e-16	6.282995566707646e-16	5.07074768739741e-16	4.616508349218361e-16	4.592654491378668e-16	4.247603343296408e-16	3.165356881271346e-16	3.2437601468897673e-16	4.859207309798433e-16
8	9.62939701419076e-16	8.352152158402333e-16	7.512475259464791e-16	7.52483259949041e-16	8.330706525665729e-16	9.742118168989933e-16	1.1169021295990386e-15	1.174150100946947e-15	1.0946440867437542e-15	9.29029069733827e-16	8.356089970076212e-16	7.663640251243504e-16	7.126691273305406e-16	6.303545338222514e-16	6.069624272300792e-16	6.799902484298779e-16	7.71882683512358e-16	7.60101833203634e-16	7.043650989761636e-16	7.537384293149555e-16	9.304280152744074e-16	1.0789212829681792e-15	1.0690020444929918e-15	9.276065065522202e-16	8.840511553747025e-16	9.772751055432903e-16	1.0223770776470287e-15	9.044122155381071e-16	7.15636034164446e-16	6.506342886707872e-16	7.404407396793468e-16	8.43182669032917e-16	8.302294215085389e-16	7.615637299181039e-16	7.058588859132391e-16	6.83053332567773e-16	6.573671389058726e-16	6.191512814948497e-16	6.407090517154404e-16	7.179474747547457e-16	8.314791128459744e-16	8.89706395260835e-16	8.85517510113094e-16	7.905602114360845e-16	7.756376952442297e-16	7.611835513449068e-16	6.950748385953674e-16	5.826960093382494e-16	4.718360114305929e-16
9	1.098345404296991e-15	8.611060903550348e-16	5.746876496441777e-16	3.644472702327033e-16	3.429941804194552e-16	4.1868817794640927e-16	3.84972078576742e-16	2.2125896920740109e-16	-1.8826203280290636e-17	-1.3599988153975067e-16	-3.556856314467855e-17	1.2962210904960093e-16	2.7158850965509376e-16	3.329054525909777e-16	3.42844410855028e-16	3.134795230622585e-16	2.2662462457331754e-16	5.71907316173586e-17	-1.4405416549034096e-16	-2.8881047397746993e-16	-2.5802968243297634e-16	-7.236879115663225e-17	2.4457816137545197e-16	4.585122936461428e-16	5.583025588547957e-16	4.825067130246619e-16	3.0438976081837007e-16	1.193181566246209e-16	5.838649343932616e-17	1.7172609059038544e-16	3.7888947665018285e-16	5.318237293970722e-16	5.674288585740267e-16	5.058885733962063e-16	4.433462669938369e-16	4.176795164384625e-16	4.721487420786337e-16	5.494187368018745e-16	5.718155793762063e-16	4.625041215571259e-16	2.743252424006843e-16	1.3021683048277326e-16	9.629939337045384e-17	3.4626540846326903e-17	-1.2482587335072328e-16	-1.7234813039022543e-16	2.7632567625113477e-17	4.754693164002099e-16	8.373611913906946e-16
10	1.2570620254728036e-15	8.78713533904507e-16	5.77104834304277e-16	4.781505149583065e-16	5.350164717895484e-16	5.782129536653106e-16	4.816159217709777e-16	3.621268434509191e-16	2.5975919236849156e-16	1.9949171863880835e-16	2.8961000680659643e-16	3.158354945730451e-16	3.628646240322705e-16	4.089948376123617e-16	4.618301368349665e-16	4.565937679937418e-16	3.9723325184959587e-16	2.9194909369566317e-16	2.5037732369987354e-16	2.7642150986133086e-16	3.5072801960635194e-16	3.757841644275411e-16	4.510489034545338e-16	4.578993317231483e-16	5.2480320330879e-16	5.364064185423117e-16	4.486663551152769e-16	2.7253918770426285e-16	1.4492510388609573e-16	2.0538725623522367e-16	4.343224714949399e-16	6.778768776445434e-16	8.133228523720438e-16	8.080943071849569e-16	7.506561634462411e-16	7.05978461600494e-16	7.292090036481395e-16	7.865476972686264e-16	8.792704179072962e-16	9.605169962624826e-16	9.90430651423771e-16	9.256530750062823e-16	7.965385280377608e-16	5.969224878177851e-16	3.684662149679324e-16	2.7218230494632334e-16	2.5810707460915034e-16	4.356042588284856e-16	7.114033732355545e-16
11	-2.361462240248855e-19	-1.5250701829095304e-16	-3.237121158478288e-16	-4.4257990185101143e-16	-5.172745163103054e-16	-6.162964359707009e-16	-8.029318483862568e-16	-9.889945746615993e-16	-1.1530322682650264e-15	-1.2297183966132058e-15	-1.2901131904460576e-15	-1.2806309946015443e-15	-1.1942386976095403e-15	-9.97580930210122e-16	-7.984070185565822e-16	-7.295980748725251e-16	-8.213713194255489e-16	-9.450194228683419e-16	-9.884552870940074e-16	-9.66800051126359e-16	-9.830940156807481e-16	-1.062807849943493e-15	-1.0209637377059452e-15	-8.486522717426598e-16	-5.90177203761458e-16	-5.3949358744068e-16	-7.427151410580426e-16	-9.759953523221297e-16	-9.237802434595339e-16	-5.754348094514844e-16	-2.412034733326579e-16	-1.7829807801212957e-16	-3.3562234817642583e-16	-4.751760743764739e-16	-4.678684305321336e-16	-4.54151598517903e-16	-5.955939032410336e-16	-8.284092184860242e-16	-9.731752250386264e-16	-1.0105819273864304e-15	-1.0886130797951095e-15	-1.2400763761303863e-15	-1.3419587277303758e-15	-1.2703963937941714e-15	-1.2433825770600693e-15	-1.2132314982784076e-15	-1.1283595836341561e-15	-8.3870428967401015e-16	-4.2949288581098774e-16
12	1.7776761640957965e-16	7.066180077357106e-17	-5.2126001315505334e-17	-1.4900910864307475e-16	-1.927773402665601e-16	-2.192792117503096e-16	-2.7984870857966318e-16	-3.6436431064513265e-16	-5.123425688304374e-16	-6.275867782366017e-16	-7.550610504029366e-16	-7.609523946457343e-16	-6.885429397358562e-16	-5.54879535276366e-16	-4.4114202327323395e-16	-3.6629571850409913e-16	-3.3904107023839755e-16	-3.0714139948353887e-16	-2.7159215548050193e-16	-2.4429789554751096e-16	-2.2891560988359764e-16	-2.2854804863093825e-16	-1.956717304723665e-16	-1.9644109564712273e-16	-1.8536054189805293e-16	-2.0895897230354493e-16	-2.717352647061684e-16	-3.8072983205223536e-16	-4.536224691497495e-16	-4.2385073517856226e-16	-2.8422805765374316e-16	-1.37783852018554e-16	-8.776350051731682e-17	-1.334025045637107e-16	-1.6272090442211308e-16	-1.3287881325121789e-16	-1.1702463495215463e-16	-2.5194683699246564e-16	-5.150556069725084e-16	-7.578707556033079e-16	-8.595979726422687e-16	-8.488911676529172e-16	-8.236870221507073e-16	-8.654344024742323e-16	-8.922082089219893e-16	-7.851031730601906e-16	-5.820239721885592e-16	-3.5694161910462743e-16	-2.2297807146898565e-16
13	5.631185517963433e-16	3.8460647466716015e-16	3.036610004469708e-16	3.995453763768762e-16	4.665958053964376e-16	3.696592733911445e-16	2.0691481316554779e-16	1.6388383524946238e-16	2.5135822197324778e-16	3.0336492167061153e-16	1.4725370154279354e-16	3.53936455439978e-17	1.3736274376869842e-16	4.545999437537153e-16	6.799428208256091e-16	6.24885622544492e-16	4.0709076180978673e-16	2.8433004280785836e-16	3.4117108970627546e-16	4.0278760634149383e-16	3.499852859572484e-16	2.83804354281231e-16	3.7331021022711913e-16	6.106672037994192e-16	7.704143234795246e-16	6.957493388039129e-16	5.269184674615536e-16	4.785321468989157e-16	6.206889924566329e-16	7.739665677590142e-16	7.723763412295774e-16	6.706350839785514e-16	6.422512736687873e-16	7.313562916256717e-16	7.826036534179788e-16	6.684357720711122e-16	5.015867738395442e-16	4.942229405587447e-16	6.699850953134496e-16	7.665926348835581e-16	6.189967459478611e-16	3.4806738658711195e-16	2.8281919068825553e-16	4.77486695121304e-16	6.3218787783769e-16	5.529189860696484e-16	3.835702104161863e-16	4.450980334390489e-16	7.691729773628812e-16
14	6.011055230976277e-16	4.120318913287973e-16	2.9445167009703416e-16	2.869622394543314e-16	3.06019507801533e-16	2.0580593968849227e-16	-1.0283922697333531e-17	-2.1508621974211945e-16	-2.7341967412948846e-16	-2.2309103069595923e-16	-1.6126198453222904e-16	-1.3669216917055835e-16	-1.0002981337019453e-16	-2.340511435574092e-17	4.2366941492129485e-17	4.8903466491851964e-18	-1.2336118258078856e-16	-2.608695489094327e-16	-3.228829120849023e-16	-3.5117754782432815e-16	-4.1340460355063324e-16	-4.931219584775615e-16	-5.204272091960358e-16	-4.5209136565127505e-16	-3.5093676089032496e-16	-2.8159747227027877e-16	-2.486420646684005e-16	-1.708860524183275e-16	-3.067308806564875e-17	1.4413997755219413e-16	2.2645103409360535e-16	1.7072568078771546e-16	5.138495660925284e-17	-5.006966528253523e-18	-1.8639558611861114e-17	-1.0707336202036555e-16	-3.5778933970312316e-16	-6.758606430884184e-16	-8.795029167330818e-16	-9.09465371649169e-16	-8.600113134857678e-16	-8.262302492961115e-16	-7.928445401896106e-16	-6.889995583916785e-16	-6.322162477298552e-16	-5.790551871145987e-16	-4.668712809686493e-16	-2.1811192384791374e-16	1.1444561029625035e-16
15	9.259630997161864e-16	8.189268389333655e-16	8.546898285676021e-16	8.756050297086428e-16	7.769481095808943e-16	5.680626991085972e-16	3.7276490579519913e-16	3.365074675777713e-16	3.7449433631483096e-16	3.483164252544847e-16	3.73474313815406e-16	3.481588657807697e-16	4.506661328955187e-16	6.177889226011446e-16	7.504200230965971e-16	7.207590197485372e-16	5.680919272034265e-16	3.7112559920728855e-16	2.636793422107866e-16	2.4516709967141713e-16	2.935206079047325e-16	3.427278274321435e-16	4.599998647708519e-16	5.381978134556935e-16	6.516670617840305e-16	7.503385725540174e-16	8.275866598067977e-16	8.82963571015796e-16	9.43899626774864e-16	1.0618624714909493e-15	1.1816256672566788e-15	1.2108707399091851e-15	1.120186890732923e-15	9.723635460119843e-16	8.529200007053838e-16	7.734202946240184e-16	7.229214239261493e-16	6.559757249620746e-16	5.754020595702905e-16	4.747201920126251e-16	3.475816773140311e-16	2.30612849717262e-16	2.0168383590928376e-16	2.3689043988582437e-16	2.9970960678898104e-16	3.833962394987487e-16	4.487800786823452e-16	5.78776442383746e-16	7.708942198438052e-16
16	-1.1263635039724536e-16	6.779597767814511e-17	2.0932072791634253e-16	3.03016110465166e-16	3.240591089479353e-16	2.895127093437502e-16	2.3748230279381637e-16	1.9650167355842992e-16	1.949399794334708e-16	2.2094933410370207e-16	3.195586764639613e-16	3.530021407345027e-16	2.534952566889152e-16	3.6092351473740576e-17	-1.5186060638140752e-16	-1.9287846285450359e-16	-1.1996286719907314e-16	-5.200882439963985e-17	-2.810909112068989e-17	9.580821099727803e-18	1.0821746422859756e-16	2.154268590333578e-16	2.9854293529832163e-16	3.7712618667804773e-16	5.082074631441214e-16	7.089394490101705e-16	8.729484692538575e-16	9.57180817939199e-16	9.594088778352082e-16	9.675427587406167e-16	9.936250945056353e-16	1.0091500622152534e-15	9.670098348606857e-16	9.14134363862072e-16	8.962684293268791e-16	9.597387658701768e-16	1.0506970162697076e-15	1.0908644989484178e-15	1.0372446756954312e-15	9.263351376636666e-16	8.311930187055283e-16	8.079631872858175e-16	8.213797712005308e-16	7.88719768418506e-16	7.609080571433345e-16	6.956761252259049e-16	5.81792406641744e-16	4.609687044845508e-16	4.006909452769241e-16
17	8.63761880304834e-16	6.744825291723554e-16	5.250515216142052e-16	4.940331315748839e-16	5.951232636156221e-16	7.112077535843849e-16	6.94873300300675e-16	5.555946817639233e-16	3.5890716458338887e-16	2.439826850831874e-16	2.2888262431207755e-16	2.2110107642691846e-16	1.6728581106941447e-16	9.355532733385531e-17	6.851621504979084e-17	1.2338492211660033e-16	1.884185453525204e-16	1.993816289026097e-16	1.808576614203742e-16	2.0649541831054385e-16	3.262103033570836e-16	4.631476711695299e-16	5.232850742553898e-16	4.3887399078679236e-16	3.081130199650214e-16	2.0628985210191278e-16	1.3884786478494068e-16	7.913533496145806e-17	3.0771301382532976e-17	2.6271829125567017e-17	8.725082631368734e-17	1.585968341326772e-16	2.0177836755949332e-16	2.0405814708376713e-16	2.297596271924396e-16	2.9735226656709904e-16	3.8405570205037394e-16	4.013057116415672e-16	3.3598868431334554e-16	2.573442294816603e-16	2.55416359087831e-16	3.258160665438032e-16	3.7192082173134916e-16	2.8905024291115627e-16	1.793668426878248e-16	1.5593967992135743e-16	2.122419350665164e-16	2.8644813529348346e-16	2.982573685307804e-16
18	8.63829582322597e-16	7.116190282450011e-16	5.361055140734923e-16	3.978287031799255e-16	3.906518647352834e-16	4.3586576627060386e-16	3.2755476376678607e-16	2.4130462691119073e-17	-3.4769280581363175e-16	-4.961770705525291e-16	-4.0292554939743524e-16	-2.1561557933006813e-16	-1.2138348043582854e-16	-8.909450526713802e-17	-2.7423981160057348e-17	6.195490747782321e-17	3.819543189638365e-17	-1.263293595782588e-16	-2.8391622963515176e-16	-2.747221824989012e-16	-9.761643305574208e-17	7.384508721268224e-17	1.7916667943049429e-16	2.355949926351704e-16	3.5656688870640376e-16	4.54840598604802e-16	4.020827713158592e-16	1.9847350177557366e-16	5.775583235857636e-17	1.4319243528249725e-16	4.0586672437149556e-16	6.04769027433891e-16	5.951739512338177e-16	4.490773071369885e-16	3.652686752426817e-16	4.001935324087782e-16	4.519076197367935e-16	3.6935587964140573e-16	1.6672076034382403e-16	9.637407270710846e-18	3.744482750932979e-17	2.108822856797838e-16	3.32093890090955e-16	2.2644690218416443e-16	7.45188626827285e-18	-7.667515908700953e-17	6.214596458193804e-17	3.4945408455588057e-16	5.859385698236514e-16
19	8.88700454745025e-16	7.828243062611957e-16	6.768236461349207e-16	6.045955922195584e-16	6.107171568035947e-16	6.618546909122297e-16	6.907519115229474e-16	6.303865403548552e-16	4.678773660120652e-16	3.3374929015735653e-16	2.0116863334137168e-16	2.3328753705648937e-16	3.137335168457467e-16	3.786908931116487e-16	3.973380755440232e-16	4.509246495158475e-16	5.359998773032495e-16	5.994594268306514e-16	5.740939376872989e-16	5.263187603632278e-16	5.772157135818826e-16	7.345032977835819e-16	8.3848833090856675e-16	8.11419824802884e-16	7.152599496770215e-16	6.701764521905738e-16	6.630824425937075e-16	6.084869145921665e-16	4.982659445032616e-16	4.4169647665007303e-16	5.28342548918921e-16	6.691598916928644e-16	7.180615684516048e-16	6.479270477058862e-16	5.895152759215736e-16	6.354472838358406e-16	7.420966442204738e-16	7.393762069674463e-16	5.879251395019236e-16	3.8583464625213535e-16	3.0371462831844577e-16	3.6361573712275144e-16	4.542198852412318e-16	4.1620083725225955e-16	3.4677679800579934e-16	3.019723310377298e-16	3.337149326838098e-16	3.904401397095202e-16	3.8541507213706335e-16
20	8.995117499488603e-16	6.695146867319616e-16	3.7750280420798657e-16	1.8317413543770553e-16	2.216366709717689e-16	3.766324047140983e-16	3.9943851843079336e-16	2.346136113209185e-16	-2.340881716170311e-17	-1.505673249197669e-16	-1.0664821187569414e-16	-2.0547234011044256e-17	-3.585388284871724e-19	-1.8816217658418237e-17	2.6423114471896242e-18	7.180124241052142e-17	1.074225950795687e-16	4.354188184346106e-17	-6.419039000709396e-17	-1.339713659717626e-16	-8.39848786861472e-17	5.460901990573871e-17	2.380173020743693e-16	3.200249345634665e-16	3.035575875078896e-16	1.92271508220397e-16	6.153484945018142e-17	-3.437212970838373e-17	-4.3400243118720704e-17	2.534811628748266e-17	1.4623862467993158e-16	2.482218245968755e-16	2.8528310533537293e-16	2.354501908913451e-16	1.8810626901336814e-16	2.0203488358008487e-16	2.9491621354259467e-16	3.3452150262746305e-16	2.541285012403188e-16	1.016925277316666e-16	2.049768891327962e-17	6.408337476207803e-17	1.4829903313055318e-16	1.178448914101283e-16	1.6610713213689827e-17	-2.7478917423192055e-17	3.0179801406455816e-17	2.1421015372470247e-16	3.9592124004212774e-16
21	8.162255607453011e-16	5.866960674333175e-16	3.5127001244720266e-16	2.281582926094608e-16	2.6863971877621707e-16	3.5290921841200923e-16	3.0017607786896237e-16	1.1851429607746302e-16	-1.55436691651674e-16	-3.819182259654278e-16	-5.160215129360586e-16	-6.069469736418929e-16	-6.391631451346795e-16	-5.460920355945037e-16	-3.2277394905535923e-16	-8.379109823881717e-17	1.078349618582427e-17	-5.4727504776853464e-17	-1.5737225819342401e-16	-1.7808532202287667e-16	-9.820872820417599e-17	-9.211855908494652e-18	1.181017172201032e-16	2.1051269091098582e-16	3.033165292259547e-16	2.9903390130394516e-16	1.9280216953595869e-16	1.1209917900189664e-16	1.945172397730541e-16	4.0276970471101983e-16	5.630050179280322e-16	5.733124669100775e-16	5.221942743800031e-16	5.458666090654598e-16	6.580730191138029e-16	7.576382539126344e-16	7.526829341820421e-16	6.167342605393876e-16	3.370130985895655e-16	-3.4504514437435204e-17	-3.2306767938257106e-16	-3.6858263513711816e-16	-2.1352635202518307e-16	-1.3358673554624936e-16	-2.353022726694949e-16	-3.379294838875723e-16	-2.3346292383403116e-16	1.234929177613419e-16	4.434071616996063e-16
22	-6.695967485788248e-17	-1.1270266210331683e-16	-1.1663987527738053e-16	-1.1656049751238438e-16	-1.1259134620610324e-16	-1.5173273415572413e-16	-2.6916639725488815e-16	-4.2650386468302836e-16	-5.900456016782698e-16	-6.821338916042111e-16	-6.722848625856603e-16	-5.720315462054311e-16	-4.1435775254565173e-16	-2.593225474052762e-16	-1.8816895782955283e-16	-2.128912645126678e-16	-3.10277266453543e-16	-4.3136371651969275e-16	-5.575284566563962e-16	-6.595347224460499e-16	-6.643885407361128e-16	-5.438239491598504e-16	-3.522535667996871e-16	-2.2223244415062786e-16	-2.085906928912645e-16	-2.872248129825938e-16	-3.6623192963754985e-16	-3.9700277069288354e-16	-3.5019299612937585e-16	-2.3707092110219375e-16	-7.598614261781887e-17	5.2827239586026786e-17	9.846246043105844e-17	3.106523663867911e-17	-6.213087786592646e-17	-1.1989261756446693e-16	-1.2036892288053284e-16	-8.541897471603647e-17	-6.102301086475422e-17	-6.325707443094913e-17	-1.166985208916365e-16	-1.9975024390501045e-16	-2.673966158787136e-16	-2.766694514835205e-16	-2.852149006208284e-16	-2.8744155079431934e-16	-2.77217742038536e-16	-1.793037914563963e-16	8.995517229053562e-18
23	1.4140426659396425e-16	-1.7370591586992417e-16	-4.785738974635821e-16	-6.28186931731548e-16	-5.886467819154969e-16	-4.393757649119097e-16	-2.75949659767579e-16	-2.2156565875276438e-16	-2.7446331531632984e-16	-3.60759147548361e-16	-5.917937455358847e-16	-7.056001026501996e-16	-7.314168308781475e-16	-6.44383359688275e-16	-5.597479634739157e-16	-5.291602051895195e-16	-5.677727359329872e-16	-5.956174091583025e-16	-6.168759581653732e-16	-6.460472615283048e-16	-7.14590372396371e-16	-7.329386141766329e-16	-7.390435671985468e-16	-6.34441590497616e-16	-6.401045289191503e-16	-7.306747578592608e-16	-7.889803501881988e-16	-7.216653145016798e-16	-6.274774928947446e-16	-6.704722197712881e-16	-8.543161899771489e-16	-1.04918224455335e-15	-1.1180098774595707e-15	-1.0930531590475837e-15	-1.0250303486649787e-15	-9.58520577629664e-16	-8.989710968502177e-16	-8.699014415149509e-16	-8.963666229485556e-16	-9.033180218233755e-16	-8.048176057488329e-16	-6.117046106697485e-16	-5.128138080728833e-16	-4.638177088029908e-16	-6.439741387786205e-16	-8.071665356142889e-16	-8.414403980437131e-16	-8.100000209839181e-16	-7.260236950790826e-16
24	1.0648944760031021e-15	1.1223649622068733e-15	1.175762784563773e-15	1.2442341710781787e-15	1.3393230881187297e-15	1.3929764513255396e-15	1.3093773812650462e-15	1.1007934930214046e-15	8.9235872773371e-16	7.572476890356683e-16	8.302681460594995e-16	8.742449982829914e-16	8.982156531548234e-16	8.535581418798069e-16	7.759887498644581e-16	6.942110616406202e-16	6.866510647813384e-16	8.076064984655707e-16	1.0301735751349115e-15	1.26867247526363e-15	1.4247400328115763e-15	1.4484697690857042e-15	1.3933730243027072e-15	1.332418142153582e-15	1.3588933407539275e-15	1.4837845413537135e-15	1.572674891250847e-15	1.5509882193766659e-15	1.4308413771695816e-15	1.4083300730844366e-15	1.5532195778055005e-15	1.7383695546950776e-15	1.7752001735170296e-15	1.6821126923442914e-15	1.6097374664729294e-15	1.656206499548061e-15	1.7266668092766113e-15	1.7205465047582403e-15	1.6465599506100463e-15	1.6193229680314559e-15	1.6585504655374916e-15	1.6806492121951658e-15	1.608899269043596e-15	1.5334980861783968e-15	1.5911876479454488e-15	1.7436861798038149e-15	1.7725960776324998e-15	1.5517785465131995e-15	1.208982758413433e-15
25	7.042074644547759e-16	8.905136348808884e-16	9.272246243754313e-16	8.329112343410775e-16	8.240758811806427e-16	9.840628292943678e-16	1.1190126940380973e-15	1.0448602359107937e-15	7.466790798096869e-16	5.358013658193125e-16	5.477613900841941e-16	6.771679099619123e-16	6.834186856667729e-16	5.480663081009223e-16	4.1297061654446523e-16	4.235284338393239e-16	5.001093020816173e-16	5.628839209497685e-16	6.558755881833217e-16	8.348044171341267e-16	1.0154123422381457e-15	1.0072216707462746e-15	8.725950638673584e-16	7.259901325967277e-16	7.846676969045152e-16	9.49677334300514e-16	9.95524649778752e-16	8.6666348676849e-16	6.837811260161917e-16	6.152429471539275e-16	6.749489842058066e-16	7.733541624851242e-16	8.1310585514334e-16	8.001707194644698e-16	7.43652069093006e-16	6.999778488300852e-16	7.37574705952792e-16	8.3559542641529145e-16	9.54448134052349e-16	1.0185520858238914e-15	1.0431321938260537e-15	1.0500561340140969e-15	1.0325316895197775e-15	8.603341225734381e-16	7.216199617686761e-16	6.496018217102292e-16	6.223617995443143e-16	5.986452814632555e-16	5.305816512942645e-16
26	8.699284458711086e-17	2.109521868370581e-16	3.0532938545543744e-16	2.9869312835637715e-16	2.577119739635252e-16	2.791398528300862e-16	3.272753085325451e-16	2.571777143210829e-16	-5.35636948881378e-17	-3.5781159357709165e-16	-5.042204555144649e-16	-3.468476790983231e-16	-1.7740973358039129e-16	-1.8694223520424965e-16	-3.3749990945348597e-16	-3.7521910800787957e-16	-2.504603107932388e-16	-9.635598681592903e-17	-1.0884729826085304e-16	-2.1914478012691263e-16	-2.672328883982517e-16	-2.174752566314562e-16	-2.0142061968754781e-16	-3.045018556255674e-16	-4.0346013609533265e-16	-3.3815812635746346e-16	-1.6997386907489332e-16	-7.856161903474813e-17	-2.192838374357552e-16	-4.422819049702484e-16	-5.150574318000986e-16	-3.815168487305912e-16	-2.0961572919570034e-16	-1.799478143439622e-16	-2.561885105559214e-16	-2.803861212387221e-16	-1.6120974256250353e-16	8.670139804223869e-18	7.451975543675497e-17	2.376943561868389e-17	-3.119125858006374e-17	1.9129106308396547e-17	1.1987670556905572e-16	2.5927912881076724e-16	2.5493534684123084e-16	2.381580789785969e-16	1.7405490098536723e-16	1.0001258213984867e-17	-1.9111078452523362e-16
27	4.4432900690157e-16	3.3348742098024383e-16	2.1450997649748764e-16	2.7915685262003525e-16	4.271770731822596e-16	4.565987027575902e-16	2.423467044106489e-16	-2.819179549287762e-17	-2.0417956887661878e-16	-2.5214495478775745e-16	-2.2950134303689793e-16	-3.1945550660783765e-16	-4.332503716872434e-16	-4.453235106526716e-16	-2.8719076225750066e-16	-4.064911436655626e-17	1.6397012934178514e-16	2.5046275271949703e-16	1.9310674129228727e-16	7.932027650835955e-17	7.706010273403306e-18	-1.5584425028629226e-17	-1.0436803987030793e-17	-1.3102897153582816e-16	-3.0594808013303974e-16	-4.003386662256356e-16	-3.3034000481805634e-16	-1.9407305106689869e-16	-1.9747409541521313e-16	-3.5010834847727864e-16	-4.955387351507519e-16	-5.012631284742214e-16	-4.4390367334972814e-16	-5.083691620242722e-16	-6.763102076129665e-16	-7.372018009933916e-16	-5.165817989161082e-16	-1.29480585383286e-16	1.3956440927341408e-16	1.8887843085881284e-16	1.3317738857849144e-16	1.3516731824760375e-16	1.9485080393547713e-16	3.3643918322167086e-16	4.3071777446161395e-16	5.88943455465868e-16	6.65151538270108e-16	5.466294363571082e-16	3.668701047893047e-16
28	9.95631657211023e-16	7.62414132277489e-16	5.076203532415692e-16	4.821335872540599e-16	5.984049815941243e-16	6.839393472440837e-16	6.838180235095021e-16	7.043095644239044e-16	7.029429425806739e-16	5.904727533581012e-16	2.3043882531590025e-16	-1.0635036037885062e-16	-1.8048561948550746e-16	5.830819998504006e-17	4.04231146819188e-16	6.31530355823599e-16	7.108545966476061e-16	7.44156731817058e-16	7.557600114879222e-16	7.003451975463628e-16	5.289253641087331e-16	3.011159091024714e-16	1.544119593038296e-16	1.1752987035315008e-16	1.5333941352900577e-16	1.063211028425345e-16	-9.062503132251943e-17	-3.756834123682158e-16	-6.000727866745375e-16	-6.161452693373141e-16	-4.54918919854953e-16	-3.3423544344264995e-16	-4.272264870676192e-16	-7.311743885279177e-16	-9.667342044957405e-16	-9.242563805385838e-16	-5.779128769876767e-16	-2.2061864318448023e-16	-6.682446587281818e-17	-1.104126575480108e-16	-1.3519800648876714e-16	-4.060513983889534e-17	1.291654350706276e-16	2.814449092888296e-16	2.7522111483122583e-16	2.1553460957297478e-16	1.7368180788077067e-16	1.752188012072613e-16	2.7288094802404724e-16
29	5.915052132854139e-16	5.40740883214503e-16	4.480044329018275e-16	3.398901897821624e-16	2.736528227198413e-16	3.125705160854849e-16	3.8717592415831885e-16	4.3466754552672797e-16	3.172116415272159e-16	7.395114124981071e-17	-9.153122585169193e-17	-1.817158619877358e-16	-1.618251661748248e-16	-6.921290750082686e-17	1.23879821827183e-16	3.7861135512175053e-16	5.956953820964965e-16	6.140489512100074e-16	4.435058908250086e-16	2.742531464296659e-16	3.0384062406149737e-16	4.565136702920294e-16	6.204534898899872e-16	5.300293733493144e-16	3.7513721513519866e-16	3.2967140904835615e-16	4.566880332730895e-16	5.586062367202979e-16	4.703929912983236e-16	2.519949163093621e-16	1.0519277961868838e-16	1.475916978442482e-16	3.180785389797936e-16	4.839165618833487e-16	5.682116705989426e-16	5.626138423479027e-16	5.589152454233759e-16	5.397681551511878e-16	5.487615430015045e-16	5.632418298787789e-16	5.886143321884541e-16	5.795356141877813e-16	5.917393384806312e-16	6.435610582979216e-16	6.770568263401689e-16	6.873281424273642e-16	5.753590733163986e-16	4.761251319990669e-16	4.936620721018717e-16
30	-4.821050700907143e-16	-5.514003929670242e-16	-5.877872131482077e-16	-5.568364679807679e-16	-5.25113148814821e-16	-5.713001550759407e-16	-6.901540377920435e-16	-8.214227916158654e-16	-9.037441865569965e-16	-8.94144407537658e-16	-1.034498801300747e-15	-1.145505785439548e-15	-1.2242470201594381e-15	-1.1296673369908697e-15	-9.249372930127035e-16	-7.202385094278092e-16	-6.481464143952688e-16	-6.471535634160944e-16	-6.569838298954026e-16	-6.446601224762515e-16	-6.510632737166556e-16	-6.594625513426984e-16	-6.560505919088115e-16	-5.600271644570794e-16	-4.784440617687215e-16	-5.160702653465335e-16	-6.803886703592636e-16	-8.536533685790265e-16	-8.954088631403899e-16	-8.25785683840773e-16	-7.333420806348795e-16	-6.85195807001304e-16	-6.575015296888633e-16	-6.134392398066606e-16	-5.551263676812885e-16	-5.239057910102767e-16	-5.459755998530173e-16	-6.369040251691123e-16	-7.800551494553145e-16	-9.616579342231035e-16	-1.1103674389006166e-15	-1.145635292480955e-15	-1.0507796789096392e-15	-9.075606024645074e-16	-8.148668185771714e-16	-8.350176160460801e-16	-8.911704398214143e-16	-9.05179243609074e-16	-8.659972790517946e-16
31	-1.587291838136929e-16	-1.6251057938117251e-16	-1.089180112787365e-16	-4.893417984487298e-17	-3.132733925800251e-17	-3.778286584509303e-17	-1.0218236061175596e-16	-2.5903587545367486e-16	-5.552955499809077e-16	-8.343978965726585e-16	-9.577246022234004e-16	-8.480377015019899e-16	-6.724369010885677e-16	-5.835165875766172e-16	-5.910262392221758e-16	-5.499689772807711e-16	-3.891975692566549e-16	-2.1813225300796632e-16	-2.225130259767655e-16	-3.645260520386704e-16	-4.702822328529049e-16	-4.476764360795892e-16	-3.873183775546901e-16	-4.409455524118035e-16	-5.600485213891111e-16	-5.805725526916705e-16	-4.654392180783255e-16	-3.7758203222105306e-16	-4.783990577800855e-16	-6.940122020849863e-16	-8.134049683989622e-16	-7.213913830645363e-16	-5.293670902327103e-16	-4.438847752434634e-16	-4.766002181984669e-16	-5.011845527818909e-16	-3.8820283454037863e-16	-2.0315261480983182e-16	-1.1798896305994664e-16	-1.8094418869729213e-16	-2.7356602719551e-16	-2.24525917221802e-16	-6.545844511232542e-17	1.051892026851124e-16	5.363776039590978e-18	-1.618434155514766e-16	-2.2579474416888825e-16	-1.5338162497659915e-16	-5.115804909385237e-17
32	-4.127010304518206e-16	-5.610900627321715e-16	-5.894328399388651e-16	-5.07466919929092e-16	-3.657609979023943e-16	-2.8408319516859416e-16	-3.5870685276016937e-16	-5.629927537372417e-16	-7.765573545540057e-16	-7.277292039807394e-16	-6.139043802717072e-16	-4.0055588693609865e-16	-2.9126480642972894e-16	-2.545737528773961e-16	-2.953787379306325e-16	-4.3619539472831577e-16	-6.90574401225528e-16	-8.79485368135915e-16	-8.659080952328259e-16	-7.435867167305994e-16	-7.588667180032355e-16	-1.005193643291155e-15	-1.3491077130070817e-15	-1.599829765694374e-15	-1.6862687185749888e-15	-1.689908490604116e-15	-1.617113437056604e-15	-1.4368916898499548e-15	-1.1928933390819672e-15	-1.0622506016833238e-15	-1.1804844133805118e-15	-1.4376274465439723e-15	-1.5718384906499788e-15	-1.4543944629714948e-15	-1.2417682486715712e-15	-1.1872480346087744e-15	-1.4138409444430036e-15	-1.7608178428518378e-15	-2.008531873279836e-15	-2.0789344535939422e-15	-2.0642016344923037e-15	-2.022278618217824e-15	-1.8978445175645107e-15	-1.5920183015911956e-15	-1.3903202429029316e-15	-1.218322691710918e-15	-1.0709573358653497e-15	-9.134696617694285e-16	-7.721528002894625e-16
33	2.1975225186192405e-16	1.7006177405807446e-16	2.281184055252767e-16	2.3689900591746584e-16	1.3696053112060378e-16	-1.8229562064930716e-17	-1.2676910592229843e-16	-1.5062483386058944e-16	-2.5042108624879456e-16	-4.271053006252241e-16	-5.512392707307007e-16	-4.787000547151859e-16	-2.3624953051489156e-16	-1.841855728073068e-17	4.256917073913988e-17	2.4367369238470627e-17	5.401877101368534e-17	1.3816870771903373e-16	1.2970691183842385e-16	-2.883614957579465e-17	-1.9566101076641766e-16	-2.2894274271329017e-16	-1.0332577213022181e-16	-4.1599068734925277e-17	-5.4515128405538066e-17	-1.0081278893681578e-16	-1.2309507069911237e-16	-1.8297715123658768e-16	-2.9551127649468e-16	-3.5473035288194306e-16	-2.314948076432148e-16	5.114718820727289e-18	1.5011455036473852e-16	9.35081042712955e-17	-2.3719696882373544e-17	-5.781309140408875e-17	-4.857234072516002e-17	-1.7463827540564333e-16	-4.743660174050254e-16	-7.586398616349105e-16	-8.750580893595491e-16	-8.335554671279936e-16	-7.723772501119381e-16	-7.42764249541249e-16	-7.169892510431429e-16	-5.43160236287173e-16	-2.9412828739559517e-16	-6.283986273553983e-17	6.57609914861449e-17
34	1.5227938462181163e-15	1.4995349076038216e-15	1.3792297814227662e-15	1.2451621153473405e-15	1.2769710230111116e-15	1.4131538616241547e-15	1.4722354085464353e-15	1.3151729478804525e-15	1.0708094802340152e-15	9.237401516847476e-16	9.154724925840744e-16	9.455282829774312e-16	8.968567760061879e-16	7.743746577616942e-16	7.060066895154648e-16	7.681587006181503e-16	8.96598411494868e-16	9.951812684266576e-16	1.0447715967458637e-15	1.1010354470145574e-15	1.1679735909674618e-15	1.2072132603392243e-15	1.106526512619017e-15	1.0150248752221556e-15	9.821774446149142e-16	1.058458146542514e-15	1.092694166181372e-15	9.601695572595274e-16	6.949038183780956e-16	5.166695632316934e-16	5.702772451225482e-16	7.465769266874852e-16	8.251351913450292e-16	6.964718916682707e-16	4.947176542205548e-16	4.2618174857823336e-16	4.832207881600628e-16	5.581723237474549e-16	5.585487256890136e-16	5.085333204945853e-16	4.667252085737535e-16	4.4299236827443244e-16	3.923588589362934e-16	3.3676516202096134e-16	3.3134464652043224e-16	3.0877813447090527e-16	2.844761037150991e-16	2.527051738783616e-16	2.6327995214113393e-16
35	-6.964725431216114e-16	-7.8648023379063735e-16	-8.673718428374103e-16	-8.379697862271656e-16	-7.527732640388935e-16	-6.900412096140807e-16	-7.17814172376143e-16	-8.441750488386012e-16	-9.852392329188088e-16	-1.01173336556144e-15	-1.0748946945541878e-15	-1.059233525291664e-15	-1.0975225952279181e-15	-1.1155431145591617e-15	-1.0615601736942755e-15	-9.117435578914733e-16	-7.904213205836368e-16	-7.845743967095993e-16	-8.843827865343004e-16	-9.014771824300437e-16	-7.5612310174086375e-16	-5.531807686123136e-16	-5.281453544476869e-16	-6.455081721160514e-16	-7.783080841235607e-16	-7.821717652039892e-16	-6.866988108367661e-16	-6.046041960140001e-16	-5.504260206871607e-16	-4.926442787478657e-16	-4.4189013184182553e-16	-4.387901978985408e-16	-4.614799474321009e-16	-4.0171478255373227e-16	-2.6254635563708935e-16	-2.039089512600523e-16	-3.6851363119031787e-16	-6.60442038602852e-16	-8.475400563664991e-16	-8.470379106275075e-16	-7.757532962054221e-16	-7.551285231480415e-16	-7.464501924988114e-16	-5.866898053598135e-16	-4.190381105624226e-16	-3.846575864553461e-16	-5.57416137307562e-16	-8.342578338990839e-16	-1.0022696400580007e-15
36	-2.0437027828520274e-16	-1.3614180423735454e-16	-6.186702236343499e-17	1.7028945078803296e-17	5.355860813809913e-17	3.945448803853317e-17	7.945813911210576e-18	-2.5305428277779442e-17	-4.040309083271374e-17	-8.850197331994126e-17	-5.2801407971911645e-17	-1.9115084054818693e-17	-1.3994752951123712e-17	-8.799318527543672e-17	-2.0981961848251723e-16	-2.7435504956454044e-16	-2.0445317286373634e-16	-6.060584200768041e-17	3.2922601225749936e-17	2.69973853863767e-17	-3.5189693858688945e-17	-6.062263810256197e-17	-2.4166490979898343e-17	8.482298974073806e-17	1.6613079785363715e-16	2.244064206987774e-16	2.7144974495174686e-16	3.39078064815777e-16	4.0869265067961566e-16	4.524257701822876e-16	4.623860174997726e-16	4.83487653583443e-16	5.269859111300981e-16	5.743685330300609e-16	5.963453585796368e-16	5.897983355089946e-16	5.372398338959227e-16	4.822889532949381e-16	4.03761718546691e-16	3.1938761912988936e-16	2.1527755070218133e-16	1.7489620268142628e-16	1.833766407393488e-16	2.462225785305305e-16	2.5785292216752733e-16	1.9568564421614508e-16	9.649049315734563e-17	3.4937920432480023e-17	3.2393182299777686e-17
37	7.090758145365969e-16	6.366300193961281e-16	6.229773105885864e-16	6.526496912859925e-16	7.605972665048869e-16	9.264688865617577e-16	1.074412420425086e-15	1.0935951168467377e-15	9.851501003015228e-16	8.162949909672288e-16	7.619961860144156e-16	6.781211113528744e-16	5.89835176369246e-16	5.009522926470339e-16	5.182621173932361e-16	6.2738935585782435e-16	6.858083508513177e-16	6.355665670771028e-16	5.520245287871449e-16	5.811013319528672e-16	6.966477536445589e-16	7.671748653571135e-16	7.51085451171025e-16	7.383305914360548e-16	8.221893234136594e-16	9.188320964134092e-16	8.414038608654117e-16	5.947123919822183e-16	3.2113281477613926e-16	2.104036432317418e-16	2.4185497710374473e-16	2.7999010893689783e-16	2.5143438770189e-16	2.2177611360374463e-16	2.671765434327694e-16	3.6401880931890895e-16	3.6541796563078506e-16	2.2448406326720225e-16	-2.6093235050148913e-17	-2.6430714878902186e-16	-4.2735313733685297e-16	-4.973769237301752e-16	-4.713094302316418e-16	-3.736394419305158e-16	-1.720444397412653e-16	-4.240630912095601e-17	-8.413599479063182e-17	-2.8495417305243793e-16	-4.985739598243979e-16
38	1.3784415182410526e-16	6.73622231747374e-18	-2.1966493902245408e-17	1.1474815340242276e-16	2.667220082981254e-16	2.9902696418131385e-16	2.4788506635910875e-16	1.6567478826337672e-16	1.2547838551430592e-16	1.0906025933946161e-16	-8.153815651670564e-17	-1.7129025720654897e-16	-1.5666120270502536e-16	-4.355359982849883e-17	1.6007967056194805e-17	-1.1613179386229697e-17	-7.23817948613567e-17	-5.589274051693495e-17	2.6009154699576262e-17	9.327176158631535e-17	6.34040448354856e-17	2.4423051767396497e-18	-5.959340671826995e-17	3.1407190086345703e-17	1.75793370942522e-16	2.548568688738127e-16	1.772441464558281e-16	-4.508768401129506e-19	-1.5886521881913033e-16	-2.0792855815125023e-16	-1.6571408977042381e-16	-9.230466242514707e-17	-3.826315522746408e-17	1.6461459502560235e-17	4.055897053391265e-17	1.2922985425033987e-17	-7.672873866178406e-17	-1.7874071781975453e-16	-2.3379248862972923e-16	-3.103527409311725e-16	-4.155597607770605e-16	-4.883419616908522e-16	-3.8824204333633672e-16	-1.2502322943893342e-16	1.8872648361503581e-16	2.6069523939385993e-16	7.425359077159859e-17	-2.1562500296197854e-16	-4.2143529493086493e-16
39	3.221769104970526e-16	4.247310738037575e-16	6.041350840082029e-16	6.855822725549822e-16	6.719168728602233e-16	6.950417476601911e-16	8.045407173194363e-16	8.381843908030249e-16	6.973379441014672e-16	5.028799840574425e-16	4.527114114976919e-16	5.722130207089867e-16	6.585304455061114e-16	5.342680045362763e-16	2.9433808043961036e-16	1.713684129572068e-16	2.520073610702358e-16	4.3308924975095714e-16	5.625756400430809e-16	6.397668996018939e-16	7.195028771037964e-16	8.225039244945643e-16	9.108653439326846e-16	9.830001015823049e-16	1.0807163922995964e-15	1.247760377023035e-15	1.4223400767612895e-15	1.5683605033473003e-15	1.614587379452526e-15	1.631095781136669e-15	1.6600280300576719e-15	1.6691746420464127e-15	1.5669273455040236e-15	1.3745023035955435e-15	1.2156200182162102e-15	1.2418028020125631e-15	1.416097346528433e-15	1.5652388263507983e-15	1.5261539606738705e-15	1.3424093338999796e-15	1.2015352416953406e-15	1.2213090347376378e-15	1.3307475243057476e-15	1.3827036121481577e-15	1.40425011185978e-15	1.3294406786402164e-15	1.1124115780227351e-15	7.572986076673919e-16	4.479931255579179e-16
40	-3.0212039013786503e-16	-6.236608549254395e-17	1.0140868603396085e-16	7.907482873788688e-17	-1.885677013382747e-17	-3.5474116058542335e-17	4.303049233897298e-17	6.999889715533044e-17	-1.09505655466538e-16	-3.373503598555912e-16	-5.084875400292535e-16	-4.277594762789022e-16	-2.9716767055553195e-16	-2.5866350117525943e-16	-3.7380176410778644e-16	-4.763212549987872e-16	-4.706911195677357e-16	-3.515250466836744e-16	-2.072250497544801e-16	-1.0159426417288577e-16	-7.148175433926014e-17	-1.2306209553185193e-16	-2.1145251840742387e-16	-2.531848697350363e-16	-1.64133248477426e-16	3.949719264728241e-17	2.24286215143138e-16	2.786518676397782e-16	1.5369708362838947e-16	-5.70386560969771e-17	-1.9415862341092255e-16	-1.4592807439923325e-16	4.447857084623788e-17	2.1577659087906454e-16	2.3405803322698424e-16	1.202092594764997e-16	5.822338149574162e-17	1.2231385063032183e-16	2.431044331252978e-16	2.748688934056705e-16	1.9377874775284784e-16	1.128520809193987e-16	1.1335179272538905e-16	1.6435538687053876e-16	1.8123033659119908e-16	1.9118232031373938e-16	1.9398886407611104e-16	1.5370803691016123e-16	1.6997134193726328e-17
41	-3.5244405766625626e-18	4.658018206069449e-17	2.1644715541827517e-17	-5.6463262839284565e-18	-1.8485063132043758e-17	-2.7607270413445534e-17	-9.061830054404359e-17	-1.8559679106577648e-16	-2.9187793884816383e-16	-3.0576308337356366e-16	-2.8551987782030916e-16	-2.4471701663464084e-16	-2.4906596429871366e-16	-2.5186177769506133e-16	-2.2333453570453783e-16	-1.6754327012714427e-16	-1.4470038507236055e-16	-1.417558173119201e-16	-1.6538736645649227e-16	-1.8530899304381084e-16	-2.289718650345027e-16	-3.1335079223537765e-16	-3.944890873146225e-16	-4.3035972438382746e-16	-4.0148432704108917e-16	-3.605565606567521e-16	-3.3945097568961466e-16	-3.4150300652324256e-16	-3.55766534533197e-16	-3.806090656525046e-16	-4.0279010183164373e-16	-4.08193375897255e-16	-3.8561682128580006e-16	-3.7205780894112944e-16	-3.5679007628737575e-16	-3.278046166080829e-16	-2.819271743540749e-16	-2.420544406222754e-16	-2.659675400563459e-16	-3.1294337409970884e-16	-3.3438738603388453e-16	-2.789429733902413e-16	-1.8997507343706599e-16	-4.607915443112705e-17	3.732626616495387e-18	5.447974983796502e-17	6.131568488493908e-17	-2.143213139858103e-17	-1.1632758320307541e-16
42	4.547529764134544e-16	4.905000187268387e-16	5.649267293970726e-16	5.672745242454828e-16	5.230945247857712e-16	5.402113672329816e-16	6.253805775068989e-16	6.39390937523975e-16	4.45329502706123e-16	2.1657099190327534e-16	9.122128236777267e-17	2.437951310363788e-16	4.278226906593618e-16	4.3726247484578995e-16	2.9074471711983487e-16	2.3343650351731428e-16	3.4453803733624587e-16	4.65586700424731e-16	4.1683026098940213e-16	2.8105829222536137e-16	2.990691616005124e-16	5.095933866403346e-16	7.069080198516376e-16	6.577947727077921e-16	4.967162111913004e-16	4.3301690659215067e-16	5.08141156013743e-16	5.417127395803022e-16	4.436201257871425e-16	3.2803656484578285e-16	3.7407951632818587e-16	5.47578566537983e-16	6.628419153526762e-16	6.260959586569555e-16	5.418507888075139e-16	5.422054993264961e-16	6.427647678386966e-16	6.797458299038394e-16	5.97083994789868e-16	4.447537025132525e-16	3.828928239567829e-16	4.536962355184817e-16	6.090574204295139e-16	6.652087545927828e-16	7.146624456493755e-16	6.80290178145351e-16	5.891311971499113e-16	4.624230860566612e-16	3.2164000130789197e-16
43	8.630005260662677e-16	7.010316060479248e-16	4.672658357798763e-16	3.8039559295510375e-16	4.664620245157155e-16	5.985763378802504e-16	5.895525210217419e-16	4.1617709458819007e-16	1.5127854990142883e-16	-3.4842828336817564e-17	-1.7306443833616952e-16	-2.712379968704143e-16	-3.5571012168341733e-16	-3.0342969110632303e-16	-7.158862986771267e-17	2.2283086378002336e-16	3.6016044382097435e-16	2.786338686442201e-16	1.0489709874060632e-16	5.3830596668875824e-17	1.6707855283091466e-16	2.97750371554751e-16	2.8293738001587553e-16	8.631364558630515e-17	-1.3149708545112833e-16	-2.676960096795226e-16	-2.876834660340881e-16	-2.736890945563431e-16	-2.8647457185915574e-16	-3.2742602620704273e-16	-3.436413286331557e-16	-3.2040229475554455e-16	-2.651632770600605e-16	-2.110160207983946e-16	-1.3056117223797707e-16	-3.461902450286569e-17	6.169603072025682e-17	1.0100834212477818e-16	8.837833721015039e-17	7.697001342342144e-17	9.72726889077327e-17	1.4201034419201797e-16	1.5572848061012045e-16	1.593001615604289e-16	9.607337307644116e-17	9.660731305980604e-18	-6.375706053849193e-17	-1.221006662938415e-16	-1.3998899362987847e-16
44	5.19625495895076e-16	5.067339991070897e-16	5.060841221464128e-16	5.2566310768336e-16	6.020446172492355e-16	7.127727079128822e-16	7.074495011980128e-16	5.125657342485979e-16	1.6566210389192289e-16	-2.1982858006884943e-17	-2.6908980905716028e-17	1.371355107301376e-16	1.70926961153502e-16	6.627584059191098e-17	-2.3781580682997723e-17	5.947902297658739e-17	1.8668937529941339e-16	1.907856391949462e-16	1.1501171748519898e-16	1.7005304120989334e-16	4.4270342743485774e-16	7.086380259947934e-16	7.745373654676131e-16	5.891327726808198e-16	4.946275275632249e-16	6.1105593766214075e-16	7.659171396906152e-16	6.739584924074842e-16	3.316413027165622e-16	1.1293020970328732e-17	-4.546631220679123e-17	1.1411527618024468e-16	2.643261480443682e-16	3.025946159672434e-16	2.934025824956453e-16	3.3795221951772855e-16	4.56810923269456e-16	5.206620479718988e-16	5.132757488516098e-16	4.852679368278453e-16	5.219434883706492e-16	5.818881580886963e-16	6.193628951592205e-16	5.66803149050003e-16	5.834915300154368e-16	6.485929194065779e-16	6.399625882157795e-16	5.088368793828114e-16	3.4980054149906655e-16
45	-4.8091183063659284e-17	-1.9559582135350526e-16	-2.9025210546384824e-16	-2.679999354917749e-16	-1.546124662002866e-16	-7.788498226447574e-17	-1.5773165639859709e-16	-3.395178452239571e-16	-5.317867786752861e-16	-5.397364729408497e-16	-4.962119822639812e-16	-4.321266573764556e-16	-4.735167893923982e-16	-5.381817373242985e-16	-5.407119143548935e-16	-4.42652234609723e-16	-3.2852318202981975e-16	-2.7988149021147276e-16	-3.1507904398126065e-16	-3.2990561247271687e-16	-2.5844654725142847e-16	-1.756299029892641e-16	-1.5946562050968982e-16	-2.760323040764141e-16	-3.355499562174152e-16	-2.7005750603840517e-16	-1.149776759037029e-16	-1.6874840507906807e-17	-2.4308121845852798e-17	-9.302283067007805e-17	-1.4530077827839057e-16	-1.7686205303167258e-16	-2.195681454046407e-16	-2.943369232445507e-16	-3.3895109443088987e-16	-3.110823959623861e-16	-1.8741387484907838e-16	-6.113304869360575e-17	1.4333194889062027e-17	1.4376990836182685e-17	1.443294010729507e-17	7.217864791601648e-17	1.7605579652687343e-16	1.9712868959258443e-16	9.307708999744656e-17	-3.6016948266055533e-17	-1.0618468657882301e-16	-9.425513497000818e-17	-8.902554248005829e-17
46	3.586405493111393e-16	4.2986181100436214e-16	4.811578846523628e-16	4.945198019011094e-16	5.500197458314694e-16	6.536396524138551e-16	6.219382647725143e-16	3.4914386567074075e-16	-7.288993624543173e-17	-2.285972612146726e-16	-1.7436454174648776e-16	8.212604249111601e-17	1.5859797731909583e-16	3.828548027754191e-17	-1.3493880628885813e-16	-1.7104132567821187e-16	-1.2683681589605651e-16	-9.227489784406192e-17	-8.015140854210293e-17	9.549513950031265e-18	1.9611171305656364e-16	3.4972399890743224e-16	3.8354340697557626e-16	3.1806179304005404e-16	3.218235560256333e-16	4.090774451807458e-16	4.666344330111582e-16	3.917008420754416e-16	2.498997098692529e-16	1.7330063122189615e-16	2.430013859041211e-16	3.9644896955030407e-16	5.142135486806946e-16	5.344417645393199e-16	4.914937496916521e-16	4.731539015876287e-16	5.51482510679425e-16	6.714630002383312e-16	7.62565285964773e-16	7.632884955270944e-16	7.165028940381435e-16	6.952740158586155e-16	7.1144988097960735e-16	7.153287987300213e-16	7.070106653238406e-16	7.048161601479795e-16	6.772877448958529e-16	5.949120618223e-16	4.553526652850533e-16
47	3.8883874349931125e-16	4.883401104845926e-16	5.463088242454621e-16	5.258770828497364e-16	5.676920662430956e-16	7.425838985640214e-16	9.188188137713391e-16	8.730492524777299e-16	5.988238105409998e-16	3.8144847522733644e-16	3.00274526561414e-16	4.403667666221091e-16	5.303211627639335e-16	4.645940591980359e-16	3.0404083675442434e-16	2.2958226649750295e-16	2.6785529565603693e-16	3.652049097539971e-16	4.684501291673886e-16	5.883989679215273e-16	7.176855324144479e-16	7.859057897674513e-16	7.306925103317991e-16	6.13983853536736e-16	5.763492814353313e-16	6.384371827348185e-16	6.91589603300246e-16	6.371563291418673e-16	5.292162500823975e-16	4.973186755057106e-16	6.166977488197176e-16	7.901616709445843e-16	8.592428105534869e-16	7.831210079156838e-16	6.594376710909519e-16	6.317791899744042e-16	7.333466575726459e-16	8.213990694594686e-16	8.066794776588862e-16	6.842316671686648e-16	6.022760651617769e-16	6.171799141301365e-16	7.037741041013534e-16	7.234539644273908e-16	8.094786717459704e-16	8.742316405027424e-16	8.562565863810707e-16	6.992996555499938e-16	4.615086663140229e-16
48	3.041008840405693e-16	4.3917736115963924e-16	5.276395473991593e-16	5.234946504158524e-16	4.545601611162555e-16	4.3207125307357806e-16	5.04904062999178e-16	5.918395059953933e-16	5.743070915418074e-16	5.367680895526746e-16	5.090162959984999e-16	5.688617647072967e-16	5.336546646555186e-16	3.431407738259479e-16	1.2073349540641767e-16	9.203659434464401e-17	2.715850640572713e-16	4.860859489844864e-16	5.516847628942415e-16	4.715657270055448e-16	3.929151266625586e-16	4.322058111681273e-16	6.595034623418211e-16	9.923296435997318e-16	1.3617125036730142e-15	1.6161670271583547e-15	1.6730542519476888e-15	1.6153617934212432e-15	1.576363035292845e-15	1.6427942603911918e-15	1.729981737403468e-15	1.7053369504113288e-15	1.5212834034765486e-15	1.3334829474361624e-15	1.2696106193341395e-15	1.394130359974201e-15	1.5942124989436812e-15	1.6984853289563703e-15	1.6205706991921182e-15	1.3977658843054338e-15	1.2102599072324534e-15	1.1897617267569898e-15	1.301399519747175e-15	1.3161316083026368e-15	1.2864279237982886e-15	1.2267856226841522e-15	1.1869482778837647e-15	1.1182880065389308e-15	9.325543850992294e-16
49	5.607128860055357e-17	-1.4989725013602243e-16	-2.359989908958239e-16	-4.724387468554656e-17	2.3862822527404147e-16	3.3624217857785647e-16	1.504521538845057e-16	-8.775850471821626e-17	-1.2099511944247853e-16	3.671702168805358e-17	1.683245533195471e-16	5.285802761524882e-17	-1.2460792751421142e-16	-1.281867023028936e-16	4.1893539357592865e-17	7.984010741888157e-17	-1.555525811032469e-16	-4.2959698768258587e-16	-4.2152249053619447e-16	-1.745740471990605e-16	-5.57868674943038e-17	-2.844132936110985e-16	-6.657095161308485e-16	-8.632096985634556e-16	-7.690307352564314e-16	-6.132061684317961e-16	-6.308513622982307e-16	-7.705665083035471e-16	-8.80659244060514e-16	-8.487372028852208e-16	-8.139920553836312e-16	-8.788420883064941e-16	-9.93753876487031e-16	-1.0051137965999882e-15	-9.21277735852151e-16	-8.920242584074094e-16	-1.0604686560005461e-15	-1.3226584609742106e-15	-1.4648178441238992e-15	-1.4178766606639238e-15	-1.3520267182699823e-15	-1.4271467765574675e-15	-1.563426230568297e-15	-1.4938600725219966e-15	-1.3627950934719785e-15	-1.1776285989956207e-15	-1.0592885725619831e-15	-1.0092406550375004e-15	-9.360204628829447e-16
50	5.146651507176339e-16	5.702425395680006e-16	6.290911249715375e-16	6.677721449300339e-16	7.445368912828882e-16	8.569929850841226e-16	9.136082738158377e-16	8.053002138070656e-16	5.840767574439358e-16	3.681342683391892e-16	3.5717205831863396e-16	3.7061187985394633e-16	3.3831106182316757e-16	1.9529911127941522e-16	9.529665511434242e-17	1.7046662991026382e-16	4.0492991920682404e-16	6.455517469942508e-16	7.734227595806132e-16	8.284484920033437e-16	8.986622724566328e-16	9.963495263685445e-16	1.0674632843274046e-15	1.0704474356441151e-15	1.085634491460929e-15	1.1844551101485587e-15	1.297464232062967e-15	1.3379288590566074e-15	1.2404535756050074e-15	1.1482410866767007e-15	1.1756494639794459e-15	1.2865033101305933e-15	1.3306673659794778e-15	1.2785790884801282e-15	1.216583640006765e-15	1.2329069600376795e-15	1.2610244073493439e-15	1.1935540197875808e-15	1.0250789106697584e-15	8.800230369548494e-16	8.591391178292577e-16	9.240510468732456e-16	9.739930865760702e-16	9.488046839658457e-16	1.0135645073073205e-15	1.097776720164213e-15	1.082318374192571e-15	8.914791903923007e-16	6.15023104439904e-16
51	2.6722845294820556e-16	1.929231836588984e-16	2.889343171034173e-16	5.618925238637176e-16	8.662391756292462e-16	9.854545510705255e-16	8.915034510110802e-16	6.465771540663573e-16	4.91378538317054e-16	4.981150182608758e-16	5.925692331105153e-16	6.341008116202233e-16	5.328373489535741e-16	3.3382111686998764e-16	1.76181100865262e-16	1.8119298483153202e-16	3.0659065471068546e-16	4.531123546596355e-16	4.830788628922052e-16	4.1281145798809785e-16	3.0967993246037527e-16	2.85996992361072e-16	2.799876307700172e-16	3.9110090534418053e-16	5.2155564707255585e-16	6.822710305219078e-16	7.749399452620704e-16	7.691912702694468e-16	6.295971398262492e-16	4.465454180822462e-16	3.2017712656554814e-16	2.7259937341001564e-16	2.5238688718821063e-16	2.3090832214885365e-16	2.034107112885527e-16	1.8995450743283053e-16	1.0267191086447215e-16	-3.6151399052731856e-17	-2.085329053119751e-16	-3.720891970354281e-16	-5.286847563917514e-16	-6.578247152263221e-16	-7.375978489039052e-16	-7.441763362698741e-16	-5.654133925233724e-16	-5.05676059698498e-16	-5.898557203882572e-16	-7.452195591465154e-16	-8.037094724390378e-16
52	-2.0346430030438106e-16	-1.4017760363734433e-16	-2.2102184475953454e-16	-3.466260659894466e-16	-2.882623339964897e-16	-1.302245755507148e-16	-1.029193377308872e-16	-3.2373944084127175e-16	-5.45554855629609e-16	-3.82528980359453e-16	-1.3925134120364934e-16	1.7797214382480287e-16	2.371619412357261e-16	1.2927975292719944e-16	-8.800954891809313e-17	-3.4857843573970005e-16	-6.625920485037111e-16	-8.881630459162422e-16	-9.695252547300532e-16	-9.738205215535791e-16	-1.056871561735445e-15	-1.226067617169596e-15	-1.5313789636850237e-15	-1.7010384211371696e-15	-1.809535545785647e-15	-1.80580008854787e-15	-1.7109029755106558e-15	-1.5649890801968267e-15	-1.4490067985016098e-15	-1.4615743987770727e-15	-1.6352362418805896e-15	-1.8921070329443595e-15	-2.0745091797362018e-15	-2.109561732354921e-15	-2.055838718898483e-15	-2.017961607597351e-15	-2.1041085439230645e-15	-2.2130664583451896e-15	-2.2744242524273463e-15	-2.286034085199871e-15	-2.3187936526873293e-15	-2.2930348927044625e-15	-2.1277829166429802e-15	-1.7210418704778479e-15	-1.4067494591269404e-15	-1.236800822732463e-15	-1.1080432681221438e-15	-9.94405393741052e-16	-8.94657048536106e-16
53	-4.835941713014299e-16	-3.8947777678736142e-16	-2.9212945858559367e-16	-1.9695768583064743e-16	-2.0951353872837319e-16	-3.0509344438129577e-16	-4.1325627889890323e-16	-4.711315495816763e-16	-4.836417940062503e-16	-4.798915761534732e-16	-4.319980807891012e-16	-3.4977794699445357e-16	-3.0182236103854954e-16	-3.5076417650970715e-16	-4.588573442213045e-16	-5.393593914272506e-16	-5.196056339780642e-16	-4.202474986176197e-16	-3.2622449937264464e-16	-3.072384936403021e-16	-3.6435186557656907e-16	-4.272486162723883e-16	-3.6548256216996392e-16	-1.6044600422928665e-16	1.2025290253470411e-16	3.3119602236032864e-16	4.0242694579696105e-16	3.8713301596896386e-16	3.639952736465999e-16	3.798536254002346e-16	3.953524930412427e-16	3.9018163266742154e-16	3.698427634407009e-16	3.810048698501809e-16	3.9576405773346344e-16	3.9721553885835294e-16	3.7839687299257847e-16	3.705311768106242e-16	3.771654986749629e-16	3.2869292299551227e-16	2.0941820842055895e-16	1.1995436559720097e-16	1.5415579207931014e-16	2.6711674818153094e-16	3.0307680238459016e-16	1.5248944346057913e-16	-8.14379476541647e-17	-1.9652140430042775e-16	-1.2672224635305406e-16
54	1.115606450976445e-16	1.7586027012205474e-16	2.498897929651206e-16	3.553785096622321e-16	4.0497430798265204e-16	3.4394462829077234e-16	2.0932930236195976e-16	1.293455557560035e-16	1.8473953669218043e-16	2.469081968303035e-16	3.592275017519628e-16	2.984299314435889e-16	1.798727556077259e-16	4.623876811451488e-17	-4.151052055113846e-17	-8.846190662352405e-17	-8.067802542356595e-17	-2.6683990637056364e-17	4.79203753726427e-17	1.1768011161639961e-16	1.615171712526824e-16	1.8276477606808386e-16	2.209424197321344e-16	3.2301668510491695e-16	4.695063206288e-16	6.528998092020161e-16	8.203522931234679e-16	9.426422016488501e-16	9.890240640134731e-16	9.802116073363093e-16	9.517085092659226e-16	9.35706712569309e-16	9.30907024219988e-16	9.366611798716248e-16	9.49424411106456e-16	9.619902019829536e-16	9.115942420321458e-16	8.270089002437288e-16	7.253609080143187e-16	6.832076683688699e-16	6.693496222153776e-16	6.369791913989328e-16	5.177479141120213e-16	3.79210814662883e-16	2.8999739418401067e-16	2.582643507334555e-16	2.1987160586388305e-16	1.4407577753869896e-16	7.686034821364438e-17
55	3.9390037968725785e-16	2.9806898693213894e-16	3.485682252222959e-16	5.632779270782696e-16	7.693008189380799e-16	7.862700934002139e-16	6.489199107905118e-16	4.803092904140637e-16	4.09754680344504e-16	3.2276186352047003e-16	2.2140197770441708e-16	9.236557324634676e-17	6.765574005393034e-17	1.622264947738322e-16	3.0900797293066765e-16	4.2570216196596557e-16	5.013869819048441e-16	5.646989721884007e-16	5.640965217590981e-16	4.841286470705248e-16	3.562811083057609e-16	3.3326342789303066e-16	4.752823894996576e-16	7.78626683815189e-16	1.0580074947835084e-15	1.1876029077935035e-15	1.1120006626941957e-15	9.368884689687409e-16	7.393815570853764e-16	5.976423364753985e-16	4.818037160117296e-16	3.8922585557421454e-16	3.590531407433388e-16	4.986909134750666e-16	7.132154571021175e-16	8.496024104830311e-16	7.562546744739524e-16	5.187526985071229e-16	2.9091085461082777e-16	1.2609273729090615e-16	-6.220673762394887e-17	-2.65754551208565e-16	-3.3480234110168795e-16	-1.4975339748925985e-16	2.613359406001696e-16	5.732042726696095e-16	5.914595506457521e-16	3.314423505955809e-16	1.252808566942063e-17
56	8.193954639196683e-16	7.367036410431915e-16	6.548533745269945e-16	5.65990871005801e-16	5.176119799623844e-16	5.813345602527536e-16	7.093155814153938e-16	8.059499613054027e-16	7.268498411218959e-16	5.435248195912748e-16	4.2083656123345983e-16	3.910973124553046e-16	4.0777130412111806e-16	4.037615120871554e-16	4.512352105643569e-16	6.26032182832851e-16	8.98855931697335e-16	1.0639993010864806e-15	1.0128716584919596e-15	7.959563194799468e-16	6.036737044823494e-16	5.116858113017903e-16	5.490100542726276e-16	5.076506490705711e-16	4.1644725377089845e-16	2.984251377554422e-16	2.529373239911238e-16	2.854268766006276e-16	3.6821495921051783e-16	4.596366381460651e-16	5.679024640177287e-16	6.978149390698686e-16	8.261614432875714e-16	8.792617600868506e-16	8.7051614956384245e-16	8.518340825434805e-16	9.526764527744735e-16	1.1079005196379083e-15	1.2253859600885318e-15	1.2230593843820193e-15	1.1744923794849184e-15	1.1516794882845386e-15	1.1930889651929402e-15	1.1940113321308906e-15	1.1291609755314623e-15	1.0787309951144962e-15	1.0634842972904082e-15	1.1066640097250192e-15	1.1650458368704005e-15
57	-6.421692143417924e-16	-7.859623365812803e-16	-8.749348418728558e-16	-9.72968309345877e-16	-9.964711149035053e-16	-8.958268811276782e-16	-7.814240140678894e-16	-7.575929251232877e-16	-7.983354529946921e-16	-7.290513585224213e-16	-4.745639696155795e-16	-2.831592649908538e-16	-2.2472764092622135e-16	-2.288451840954212e-16	-1.0070854360640246e-16	1.2747635817924493e-16	3.073586067086344e-16	3.450008782306637e-16	3.2841320990679673e-16	3.484642764753347e-16	3.6332599283881587e-16	2.6746850367122096e-16	1.51745633054571e-16	2.7712852123902954e-17	-6.198722661724384e-17	-2.2136880650085822e-16	-4.440691386419736e-16	-6.148014858274629e-16	-5.972031259812801e-16	-4.2482389281534607e-16	-2.7103678217689485e-16	-2.684102535808625e-16	-4.1242216173188575e-16	-5.65494458840093e-16	-6.16214085161898e-16	-5.748387444892835e-16	-4.857172259202188e-16	-4.609423496013463e-16	-4.795778773690226e-16	-4.1898937616710575e-16	-2.1201620092022802e-16	3.858008544552862e-17	1.320006684816832e-16	1.2820875857633444e-17	-1.7057271148701756e-16	-2.5419561441206854e-16	-2.7683767676143233e-16	-3.659680029750707e-16	-5.460732813549401e-16
58	-5.888563157231294e-16	-7.424403137331119e-16	-8.623552782414704e-16	-9.118457856965184e-16	-9.10938584230184e-16	-8.533307569682704e-16	-7.775579862718725e-16	-6.781803116252496e-16	-5.828627214871872e-16	-5.570539614632217e-16	-5.823873572490265e-16	-6.831731218617498e-16	-6.954402325678915e-16	-5.722128323917834e-16	-3.768322296771829e-16	-3.030773635124594e-16	-3.720557158653972e-16	-4.571368441037396e-16	-4.111616548197895e-16	-2.9022277494497558e-16	-2.635468451107982e-16	-3.9454728730523904e-16	-5.201616359236811e-16	-6.024873658962448e-16	-6.92668584905561e-16	-9.36519211645225e-16	-1.2429979761187273e-15	-1.4027637498214834e-15	-1.3072037858720636e-15	-1.1088581104119441e-15	-1.0270650708710435e-15	-1.097367494289072e-15	-1.1705817073233053e-15	-1.1610735479769783e-15	-1.0985925533885107e-15	-1.1012971951697673e-15	-1.1397561139941263e-15	-1.1751954815881552e-15	-1.1630030791890155e-15	-1.1109746420874584e-15	-1.0134523896088454e-15	-8.854847915312629e-16	-7.402649717134604e-16	-6.07927729850517e-16	-6.61994241439604e-16	-7.422850022790608e-16	-7.805538069887395e-16	-7.552563444295194e-16	-6.970226489201349e-16
59	-1.078396831213907e-15	-1.2021615182286467e-15	-1.3294032212361934e-15	-1.4669981808321845e-15	-1.5606454983740078e-15	-1.5426731362375223e-15	-1.4216142855690196e-15	-1.3288402063815018e-15	-1.3552171351044747e-15	-1.5008340053376347e-15	-1.6015069282180333e-15	-1.6240238544665293e-15	-1.549583557448049e-15	-1.4764026943170358e-15	-1.4199744733292045e-15	-1.4126678924088595e-15	-1.4200778464195986e-15	-1.4182903634427785e-15	-1.3752147788677133e-15	-1.3200996639020618e-15	-1.32062120499849e-15	-1.3964470715215478e-15	-1.516738999853939e-15	-1.6075017762728145e-15	-1.6917002763653642e-15	-1.8306797312518706e-15	-2.0290106408171125e-15	-2.172378334046348e-15	-2.192166722860046e-15	-2.110157418389789e-15	-2.043713994760056e-15	-2.071922838960293e-15	-2.1607497494475188e-15	-2.2426862659608863e-15	-2.2684573617918718e-15	-2.251766962946052e-15	-2.192054205097281e-15	-2.1305667661332733e-15	-2.0994617422344182e-15	-2.0710764260875812e-15	-1.9896008031979065e-15	-1.8480303798645263e-15	-1.6917855018782792e-15	-1.5485890009001646e-15	-1.5471291330368825e-15	-1.5934738608114463e-15	-1.62399228023776e-15	-1.655721743506054e-15	-1.6817946270102677e-15
60	-3.004767576686823e-16	-3.661891362552201e-16	-4.1323922477486405e-16	-4.43297636345206e-16	-4.499865193411818e-16	-3.990177845267563e-16	-3.194754677207669e-16	-2.7016297158777707e-16	-2.140844839848415e-16	-1.822005187913682e-16	-1.2849976994676906e-16	-1.7345686811995783e-16	-2.133622979128414e-16	-1.6906115965420104e-16	-1.471675020824703e-17	9.510706745430293e-17	8.031044206925986e-17	8.508265351179334e-18	-2.2043338524650004e-18	5.892340614558374e-17	5.637808628200895e-17	-5.112859380215684e-17	-2.0013436595497042e-16	-2.4909511516273765e-16	-3.087021731700958e-16	-4.699656712631797e-16	-6.860866663200662e-16	-7.951367384413323e-16	-7.291923978067279e-16	-5.945239054713399e-16	-5.469551628212806e-16	-6.008968043060655e-16	-6.502589561670819e-16	-6.383296572289779e-16	-5.914879089237939e-16	-5.85005938586626e-16	-6.181050766044643e-16	-6.427888801025545e-16	-6.362612709721745e-16	-5.728306763559133e-16	-4.660433064673021e-16	-3.35779067920466e-16	-2.3560996380949584e-16	-1.0653766338793167e-16	-1.53119628357268e-16	-2.371007952172397e-16	-2.619199708341227e-16	-2.3302187852337845e-16	-1.5880442319348329e-16
61	9.112407214968282e-17	-6.49360026710408e-17	-2.4578835989863374e-16	-3.5686746182084158e-16	-4.189150659305704e-16	-4.1187207969591645e-16	-3.568332582744905e-16	-3.0134271725776476e-16	-2.9391858675211565e-16	-3.1297116052990683e-16	-4.748253166446251e-16	-5.640817374427917e-16	-5.835602044779162e-16	-4.99426951150643e-16	-3.7034246747353304e-16	-2.278130682784351e-16	-6.62319306472063e-17	1.1449453120974431e-16	2.2355805294637353e-16	1.8033129075024572e-16	-2.508224227484968e-17	-2.586518385477203e-16	-4.606812018780581e-16	-5.778496044319746e-16	-7.535583070674411e-16	-9.946822978060423e-16	-1.2196572399826375e-15	-1.351702997036986e-15	-1.377797335902157e-15	-1.3356229628648565e-15	-1.2445991360956883e-15	-1.1599116516997926e-15	-1.147698534165167e-15	-1.2745334851258109e-15	-1.4129215407748304e-15	-1.4298887114242604e-15	-1.2517640337357038e-15	-1.038907006110756e-15	-9.39925784457176e-16	-9.440765990886666e-16	-8.940877210814253e-16	-7.471244018735705e-16	-6.016086308271807e-16	-4.627779259585011e-16	-5.339572757019737e-16	-5.51674282117467e-16	-4.161252536223165e-16	-2.4277881527861733e-16	-1.4347785247360152e-16
62	3.4380894650265844e-16	1.7236090720753745e-16	-1.4744123461625194e-16	-3.593252499437064e-16	-3.5326734461523734e-16	-1.872935064248983e-16	-6.939711508746735e-17	-1.0531904621395088e-16	-2.6450459722592676e-16	-4.224215037667599e-16	-5.369138536022714e-16	-5.800017654255056e-16	-5.583411852274981e-16	-4.840476010790737e-16	-3.9270025077884307e-16	-2.9595802028306375e-16	-1.6374688886647267e-16	2.1786287315277807e-18	9.82987835524534e-17	5.2096073454992285e-17	-1.1457047476898077e-16	-2.7114895955103965e-16	-3.656806063828361e-16	-4.453769607697222e-16	-6.282876774356597e-16	-8.569687986616418e-16	-9.788713754525703e-16	-9.34919868081975e-16	-8.626090997108741e-16	-9.0366910019857e-16	-1.0388507924871043e-15	-1.1427639251596894e-15	-1.1364995878187983e-15	-1.1015288283988664e-15	-1.080544927089582e-15	-1.0576350252451145e-15	-9.47476512220606e-16	-7.916264758028342e-16	-7.015147420534401e-16	-7.008176470455319e-16	-6.979274550103062e-16	-5.940392036343543e-16	-4.126174100310972e-16	-1.9490422824812378e-16	-2.370801608926373e-16	-3.66493611436555e-16	-4.3484381766407373e-16	-3.943989677892976e-16	-2.542425554222915e-16
63	1.6059282735019223e-16	1.4307285016253846e-16	9.732053667330552e-17	1.916996497780803e-17	-2.05774976608985e-17	4.2322256729220634e-17	1.514114127351852e-16	2.7180599846262946e-16	3.2715578531832233e-16	3.620840055390938e-16	4.761781965378718e-16	5.055998427939079e-16	4.78569448348775e-16	4.365509982312221e-16	4.364741831458183e-16	4.631771726808433e-16	4.682347029812729e-16	4.66755484547641e-16	4.981490008659445e-16	5.782949894620975e-16	6.419285889893698e-16	5.972970421052104e-16	5.381450548960154e-16	4.883919859273503e-16	5.823426982901109e-16	7.475886871753236e-16	8.764868977506396e-16	8.5729344398414885e-16	7.162282471860959e-16	5.601792923588831e-16	5.051670712427683e-16	5.707676470737357e-16	6.704987439637845e-16	7.078656839764897e-16	7.125248188072161e-16	7.361048645567233e-16	7.712459653029973e-16	7.503306475909807e-16	6.001659134491006e-16	4.614724248957495e-16	4.2907035020065947e-16	4.989212902119563e-16	5.41226264223732e-16	4.849848560478945e-16	3.3085991234796977e-16	2.599186775561037e-16	2.459816496824687e-16	2.4290671761320084e-16	2.7719664680853503e-16
64	2.2386035841681393e-16	1.3729200290179784e-16	1.235276718917841e-16	2.270540955836585e-16	4.1123800334502185e-16	5.377035645248289e-16	4.91504631822806e-16	2.7795866684229213e-16	6.320372731343667e-17	-3.581370247085064e-17	6.270934875294448e-17	1.4757566915704033e-16	1.752102436177314e-16	1.294365067458952e-16	7.362925959309325e-17	5.920960767285653e-18	-9.167621465306086e-17	-1.857911278524111e-16	-2.4150384544650945e-16	-2.4918158577445127e-16	-2.8371048019144233e-16	-3.8954713804085163e-16	-5.97826600938199e-16	-7.141625254709697e-16	-7.211109438166027e-16	-6.151419784366539e-16	-5.244208940818744e-16	-4.986183072791969e-16	-5.575540423316761e-16	-6.322142140632714e-16	-7.061735221860946e-16	-7.64133955457132e-16	-7.440049748349615e-16	-6.40462303571823e-16	-5.385408961415612e-16	-5.508830401209166e-16	-7.406851326659003e-16	-9.158619651290548e-16	-9.66675872454315e-16	-8.902809846780676e-16	-8.590732425566429e-16	-9.100970134882053e-16	-9.754910609956847e-16	-8.011197718393542e-16	-6.151814638751917e-16	-4.1149245200861116e-16	-2.66519953019747e-16	-2.5709662910927634e-16	-3.37105208328002e-16
65	-7.495518554632675e-17	-1.0326130919279889e-16	-1.5349302386211218e-16	-1.6977661388041529e-16	-7.70931200465837e-17	8.698482988152169e-17	1.9278114649728013e-16	1.8065679016570662e-16	1.4037490092968952e-16	1.6544972116122865e-16	3.2574986502513113e-16	3.82255465495259e-16	2.8924927469047287e-16	9.482867370333539e-17	-8.971462294564901e-17	-2.443300693289288e-16	-4.036699857011051e-16	-5.125581189103e-16	-5.091319268942368e-16	-3.8446227265380586e-16	-2.8391094727966187e-16	-3.5913385939920834e-16	-6.274133009891754e-16	-8.435316560422471e-16	-8.629399079361039e-16	-6.849670614806267e-16	-5.028135602162557e-16	-4.544210558797017e-16	-5.300468829957606e-16	-6.136384112816238e-16	-6.335055062229473e-16	-6.211319151690838e-16	-6.194609842092317e-16	-6.380085174831785e-16	-6.347192255461201e-16	-6.013010873196915e-16	-6.059883778786656e-16	-6.008135077564989e-16	-5.786844627735272e-16	-4.828767287071961e-16	-3.9037542539291903e-16	-3.4455045049079905e-16	-3.672099427507588e-16	-3.5720695444607173e-16	-3.419295456012937e-16	-2.620724945831908e-16	-1.6310950839143175e-16	-1.3613024619500585e-16	-1.7142999588459446e-16
66	-5.3128727097346456e-17	-4.1262504330668695e-17	1.6656013768933255e-17	1.722034981857171e-16	3.0692806279997495e-16	2.7723892900734683e-16	1.36609439955096e-16	1.4047642311936825e-18	-1.357878047077559e-17	5.068630681531052e-17	1.3843310166840655e-17	-5.654937571498894e-17	-1.5642789886732747e-16	-2.0096413592517403e-16	-2.326609133221685e-16	-3.013013903399656e-16	-4.27520454782381e-16	-5.245323020999784e-16	-5.326261271912265e-16	-4.593382396122954e-16	-4.375995888238478e-16	-5.160257802984162e-16	-6.883459300470918e-16	-7.146309565759371e-16	-6.159428303456601e-16	-4.882161699325128e-16	-4.481035855398841e-16	-4.65929041455874e-16	-4.58895392716832e-16	-4.0341030804518485e-16	-4.1532494802207945e-16	-5.629634136086945e-16	-7.31443928597696e-16	-7.683490163063117e-16	-7.029303710564047e-16	-6.934974674459848e-16	-8.567278501021396e-16	-1.0780095404649158e-15	-1.1728259848842283e-15	-1.1450652703113237e-15	-1.1486173141545038e-15	-1.256984336625493e-15	-1.4066241223087797e-15	-1.4568844918511941e-15	-1.4077651945587324e-15	-1.345956923490949e-15	-1.294723237465577e-15	-1.2650045823771692e-15	-1.234557432677746e-15
67	4.886801757766841e-16	3.38254950316962e-16	3.760725697002084e-16	5.008784980028562e-16	6.068789641615483e-16	6.021408984148828e-16	5.075560881133338e-16	3.2884020339935483e-16	1.0814529945492741e-16	-1.4901964791381167e-16	-2.533814817020451e-16	-2.2196031793264428e-16	-3.904229956910596e-17	1.2384250151031264e-16	1.7295951935882943e-16	1.4973353823085044e-16	1.9520835594282027e-16	3.5001855793600074e-16	4.811823431562341e-16	4.3673502275253975e-16	2.2011876209149983e-16	1.753750656146753e-17	-7.762647346834362e-17	-3.884212170991733e-17	-9.907838338600896e-18	-7.721354958915335e-18	-4.2797475454420833e-17	-9.808667033615565e-17	-2.1620814962759844e-16	-3.083774934683396e-16	-2.9305125165985157e-16	-1.5715418221129312e-16	-1.524888395605109e-17	2.1268297835348866e-17	-5.457402763478929e-17	-1.4870103756262485e-16	-2.376913578392029e-16	-3.391350283289498e-16	-5.2443917957170705e-16	-7.82986805440285e-16	-1.031639151552717e-15	-1.1325907684779343e-15	-1.0491941272212487e-15	-7.817598168566326e-16	-5.641750825089152e-16	-4.3130833866756345e-16	-3.098198706094469e-16	-1.3128279595992298e-16	5.813139836918398e-17
68	9.079967854427755e-16	8.48836385670667e-16	8.793892731565286e-16	8.710541383377109e-16	7.947675952865379e-16	6.597628443615015e-16	4.998800749124666e-16	3.3962538943442213e-16	2.0567083240385065e-16	8.519447255000545e-17	1.7107810910383713e-16	2.783141930281549e-16	4.2816438226498856e-16	5.231241541552983e-16	5.59124835699598e-16	5.131424045376727e-16	4.118009584973449e-16	2.913069455745603e-16	2.105242331729154e-16	1.841274356739604e-16	1.834001260457318e-16	1.63653482197651e-16	1.3452615031945634e-16	9.716469018355758e-17	9.660695169972222e-17	1.405132015332842e-16	1.8490704732249e-16	2.1407520048944352e-16	1.9976377667532318e-16	2.1059904834426503e-16	2.751128109118018e-16	3.8613743591479093e-16	4.915561448457733e-16	5.291705542367968e-16	4.674517534294449e-16	3.1443574042706214e-16	8.784887602718807e-17	-1.581199546043389e-16	-3.904814697246341e-16	-5.431783392997352e-16	-6.030037694065677e-16	-5.615092479031481e-16	-4.737176354971951e-16	-3.6101392264523024e-16	-3.3676748017227737e-16	-2.6649724682963926e-16	-9.941610491906055e-17	1.3344349024517185e-16	3.0730576506100363e-16
69	5.56910942168839e-16	7.1938779672499755e-16	8.369266612802051e-16	7.990080749841372e-16	6.499901127676841e-16	5.436927518327188e-16	5.737126463754321e-16	6.673431743848983e-16	6.875301685813191e-16	6.439745917152587e-16	6.615952786608321e-16	7.644906944677428e-16	8.381208961933779e-16	7.620812206822094e-16	6.073848482332481e-16	5.42367759234626e-16	6.112082940033918e-16	6.943174274278306e-16	6.973630437249267e-16	6.611597011687265e-16	6.927558885557273e-16	7.98033233090429e-16	9.223023221774168e-16	1.0347380216667916e-15	1.200841941672715e-15	1.4254195723955196e-15	1.5595439529736082e-15	1.5276362307488294e-15	1.3974434640505068e-15	1.3704911731766059e-15	1.4861535421195506e-15	1.5839396316595712e-15	1.50501340449677e-15	1.3364610647355082e-15	1.2784847589079778e-15	1.4303696933460595e-15	1.6513522680819939e-15	1.7377117038516397e-15	1.642576774747321e-15	1.494520298677908e-15	1.4245330519113235e-15	1.4387662209740103e-15	1.436853296096594e-15	1.333860183180092e-15	1.2853684320595479e-15	1.322293264197784e-15	1.3521292086057687e-15	1.2598198298613225e-15	1.0287310150248516e-15
70	1.1806292050301724e-16	-4.191763483211337e-17	-1.212878068841943e-16	-3.042010776922961e-17	2.0199475483072234e-16	3.8796407623387e-16	3.896882723876221e-16	1.9785780707065422e-16	-1.4204542024322187e-17	-1.2527962833847543e-16	-6.71024783838707e-17	-3.9586835981043134e-17	-6.474645729008609e-17	-9.822008926053963e-17	-3.307893835250414e-17	8.935055972955664e-17	1.115145396677102e-16	-1.5461438174563732e-17	-2.1101785167628645e-16	-3.378113585347222e-16	-4.323447330060926e-16	-5.920642159219743e-16	-8.657364540591699e-16	-1.0510063745719985e-15	-1.0489967939694235e-15	-9.075013008623532e-16	-8.44583082889668e-16	-9.260671296695515e-16	-1.0892544530585771e-15	-1.1145894698358859e-15	-9.760105082246624e-16	-8.113131418059766e-16	-7.899058954496517e-16	-9.216482390370383e-16	-1.0793720896476646e-15	-1.1266960656579996e-15	-1.152395746627207e-15	-1.2938746744711502e-15	-1.629332926384922e-15	-2.012822407232397e-15	-2.251224715416705e-15	-2.2323194290553947e-15	-2.0277912280433985e-15	-1.6625099465264012e-15	-1.3535636209229874e-15	-1.1154107965484308e-15	-9.840313527578539e-16	-9.885477738307546e-16	-1.0209285195972515e-15
71	5.395866680489897e-16	6.579682586751938e-16	7.229494533028954e-16	7.351577685062315e-16	7.114814375450927e-16	6.935490277577149e-16	6.999513804603894e-16	7.318389659787237e-16	7.741064964383983e-16	7.809605615073002e-16	8.202403788633663e-16	7.97201675951662e-16	7.146217578640295e-16	5.834379384535413e-16	4.716490654107458e-16	4.585268079336154e-16	5.421611761393467e-16	6.415649696140796e-16	7.051409519184823e-16	7.433932685661415e-16	7.956508088934533e-16	8.614829443884445e-16	9.329772098102258e-16	1.0215292637831318e-15	1.1426945445648679e-15	1.3258536632091952e-15	1.4890594321855783e-15	1.5705577454725112e-15	1.5415523661843803e-15	1.488808761024617e-15	1.4909120259524042e-15	1.54955892881126e-15	1.5818548366829969e-15	1.5641452431299822e-15	1.5238230725584584e-15	1.5334759094054038e-15	1.5440306108922915e-15	1.5199436330776666e-15	1.4228195537488256e-15	1.3308807033743463e-15	1.283679090475638e-15	1.3026600548411062e-15	1.296123975600865e-15	1.243431714885326e-15	1.198244058563781e-15	1.1737633013322184e-15	1.127328510290871e-15	1.0418075854085103e-15	9.27279100248429e-16
72	6.001685523729035e-16	6.243598407210863e-16	5.264064193205113e-16	3.5665205546728285e-16	2.667345619451358e-16	3.4191831891851444e-16	4.795623012256136e-16	5.474355085963696e-16	4.578248292825512e-16	3.5121823412508185e-16	2.1976857403917307e-16	1.6517487173299642e-16	1.322114877060811e-16	1.5537107783614278e-16	2.465264722824034e-16	3.975920395729077e-16	5.185457040832108e-16	5.551579839881595e-16	5.127070118377574e-16	4.615709255821785e-16	4.579076961388137e-16	4.729631658331079e-16	4.4049322394264634e-16	2.8746007980778144e-16	9.428173861956305e-17	-3.561230778299096e-17	-3.8241457306340973e-17	1.0228011624240719e-17	1.6755778224679243e-17	-6.000388557146461e-17	-1.232199193819085e-16	-1.0998089474150882e-16	-4.1902683325795507e-17	-9.42641867036133e-18	5.254207958169769e-18	5.959837765596533e-17	2.0274536788304587e-16	3.229051602332661e-16	3.508358494163683e-16	3.213279793837242e-16	3.478123259103867e-16	4.3447168715203654e-16	4.987357792659778e-16	4.6305216201055885e-16	3.6952349368009504e-16	3.5998860200007455e-16	4.2729462319291964e-16	4.884586792676746e-16	5.06694916883827e-16
73	4.0021041727187636e-17	-1.1363931862622362e-16	-3.478382975758573e-16	-4.948928092921165e-16	-5.356574003148846e-16	-5.555866402725406e-16	-6.189188196267227e-16	-6.65471528909107e-16	-6.223696934006737e-16	-5.367938269989337e-16	-5.427454418249527e-16	-6.80225751515682e-16	-7.796742287820508e-16	-6.93314069147566e-16	-4.596848210687971e-16	-2.918175662574032e-16	-2.8289547038357573e-16	-3.070433957598888e-16	-2.326547346855804e-16	-9.895174705829324e-17	-1.230918042579395e-16	-3.8337043423727275e-16	-7.099393391679588e-16	-8.7201300748316235e-16	-8.845153872148202e-16	-9.296623306279737e-16	-1.105554703137699e-15	-1.2835316920119764e-15	-1.294250126967699e-15	-1.1187725761065415e-15	-9.123119363350714e-16	-8.393142160142621e-16	-9.257793812483246e-16	-1.1087957540433012e-15	-1.2815040936134664e-15	-1.385660657962673e-15	-1.3597581887281872e-15	-1.2309998824142661e-15	-1.082243654462077e-15	-9.918149473672713e-16	-9.490670468812794e-16	-9.13207566401158e-16	-8.188360631616594e-16	-6.205883340950879e-16	-4.969960684884934e-16	-4.56539289382851e-16	-5.003262476473705e-16	-5.722306817466183e-16	-5.515678907444017e-16
74	-5.591586818019786e-16	-6.46669186680629e-16	-7.188440316751529e-16	-6.965131141785245e-16	-6.702014147386382e-16	-6.506196084587285e-16	-6.290973759597512e-16	-5.438757347109981e-16	-4.2723981368442357e-16	-3.779535019736632e-16	-4.806001928534102e-16	-6.608989321572349e-16	-7.076726554729982e-16	-5.395338469405838e-16	-2.588642297995523e-16	-7.751045816263915e-17	-2.2355265184854713e-17	2.9653035991615277e-18	5.167406432948276e-17	4.394197322299028e-17	-1.1369121160052005e-16	-3.5817167907587795e-16	-5.429315451614167e-16	-5.87190859337077e-16	-6.37005036426047e-16	-7.791254860387639e-16	-9.422167804544177e-16	-1.0090192318991528e-15	-9.857053391600872e-16	-9.525751562119506e-16	-9.629561730814044e-16	-9.665760418321947e-16	-9.037371465365016e-16	-8.232796572745468e-16	-7.672032603446348e-16	-7.61499421917928e-16	-7.412144945061204e-16	-7.114756740416192e-16	-6.868256444244701e-16	-6.591521869079963e-16	-5.926647216357524e-16	-5.151330257419049e-16	-4.514742493965165e-16	-2.9279931442848844e-16	-2.725502139862527e-16	-1.8710677860404095e-16	-3.9662958664569517e-17	6.3260327679532e-17	9.989382749787913e-17
75	1.4386089704213618e-16	-4.629288118551391e-17	-2.1284159102004829e-16	-2.239363548176223e-16	-1.5056818788714518e-16	-5.5048314155880125e-17	2.4446446528005347e-17	1.2231889424547075e-16	2.4232812075735496e-16	3.5603649660010338e-16	2.2858524928653176e-16	5.219607678970475e-17	-8.275591575547352e-17	-1.92956285361632e-17	2.2791840098977565e-16	5.374455501318723e-16	8.171805681190315e-16	1.009815918159309e-15	1.1137267201383732e-15	1.0766323677024608e-15	8.997210514803055e-16	6.862166787246775e-16	5.359416547328939e-16	4.57126914443028e-16	2.902177530683823e-16	-8.795518072164134e-18	-2.855759391770622e-16	-3.816997287843832e-16	-3.029345431221175e-16	-2.0084571384609616e-16	-1.2454240703764516e-16	-1.5816505985753217e-17	1.6192591576408798e-16	2.926776508067047e-16	3.188315622685093e-16	2.830640086542095e-16	3.465274766345368e-16	4.374515987034141e-16	4.846840919602046e-16	4.54622138736906e-16	4.923710349665459e-16	5.911155423664652e-16	6.513386699768773e-16	6.013452470582445e-16	4.650304341144482e-16	4.443792646300087e-16	6.292704058437398e-16	8.785303446720923e-16	1.0196769996857671e-15
76	5.499836602424412e-16	4.532920296575357e-16	3.681973616057127e-16	3.228848084977066e-16	3.722078825756524e-16	3.6705397957653103e-16	3.369849830946439e-16	3.050049781047847e-16	2.2761969250955783e-16	1.4046847898215782e-16	-1.5700909867999303e-16	-3.5353029354604163e-16	-4.256228546232244e-16	-3.167446630550508e-16	-1.4247913171869146e-16	3.720229353658177e-17	2.0109187430728528e-16	3.4237030480627753e-16	4.082168631333638e-16	3.312703165126676e-16	1.265905356249123e-16	-9.317805042398155e-17	-2.43131239323929e-16	-2.785003112654992e-16	-3.371405642148813e-16	-4.747864367112918e-16	-7.002037406590163e-16	-7.640830563810492e-16	-6.764698035502873e-16	-4.750328560299132e-16	-3.4228874036721373e-16	-3.4152512864066116e-16	-3.757566673929438e-16	-3.6428496089896796e-16	-2.777240603674131e-16	-3.126978639463967e-16	-3.4087972030520824e-16	-3.386204619046049e-16	-2.1493081991081996e-16	-5.4911996321436624e-17	7.42770746314033e-17	1.1556233961755286e-16	1.179508398402886e-16	1.4834335333917926e-16	7.10297522569353e-17	-1.861258699942792e-17	-5.773289378218525e-17	-4.846526149256888e-17	-2.594492539211666e-17
77	-2.9484638848966787e-16	-4.1981382947723565e-16	-5.233204422244857e-16	-5.364441525363761e-16	-5.129440492669702e-16	-4.900095430438514e-16	-4.897932502444863e-16	-4.911579719973555e-16	-4.469059600556232e-16	-4.445502765952369e-16	-4.3042641192330253e-16	-5.194351602700459e-16	-5.415608724135944e-16	-4.491384032214042e-16	-2.629767123439337e-16	-1.4287392315419951e-16	-1.3440232577188467e-16	-1.866393935541745e-16	-2.1677621286613383e-16	-2.1520681886062774e-16	-2.490055137765776e-16	-3.357683373419395e-16	-4.5304331753818605e-16	-5.537974542047754e-16	-7.133710848817871e-16	-9.494404549843944e-16	-1.1869334561961053e-15	-1.2825269346993118e-15	-1.235889089919932e-15	-1.1158341187848602e-15	-1.0376418158072308e-15	-1.0296574929399062e-15	-1.0432491485921831e-15	-1.0567306926254338e-15	-1.0739291186161958e-15	-1.1138218042018292e-15	-1.1335989489279232e-15	-1.0909892517253121e-15	-1.003186042113032e-15	-9.184911366730518e-16	-8.654111145260138e-16	-8.33461684907132e-16	-7.596579319539267e-16	-5.585371902900986e-16	-4.4310019953573786e-16	-3.955241018274792e-16	-3.9999357367414492e-16	-4.473856321316043e-16	-4.586361653079637e-16
78	-5.188798814488383e-16	-5.863284465750457e-16	-6.983263057341518e-16	-7.647863148155129e-16	-7.451250104516703e-16	-6.753259252169672e-16	-6.67782872855988e-16	-5.89777932858152e-16	-3.854022659119741e-16	-1.4460529897079384e-16	-5.89859238822033e-17	-3.331936653296227e-16	-6.345638157057776e-16	-6.016780827247931e-16	-1.665455407355962e-16	3.3619796061055127e-16	6.414510455681024e-16	7.574266147148606e-16	8.48285061235235e-16	9.09177911217809e-16	8.359409657608451e-16	5.927086567146953e-16	4.740526302269203e-16	3.8181546956039714e-16	2.7381087617584554e-16	-2.807204436690557e-17	-3.3304939388779395e-16	-4.461849580476054e-16	-3.37914580909784e-16	-2.187115780183523e-16	-1.7819503656319622e-16	-1.0128262902015205e-16	1.4720164682874137e-16	4.609150328638757e-16	6.974887725728074e-16	7.734615539737936e-16	8.110653417669272e-16	8.243870718396235e-16	8.048881317470789e-16	7.808347727636938e-16	8.43174152443376e-16	9.602495421016008e-16	1.026119518644807e-15	9.152856720300792e-16	6.460040553253631e-16	5.131320936733707e-16	6.050682910244424e-16	8.374485973887369e-16	9.401757357772838e-16
79	-3.90889545325318e-16	-4.63982526638352e-16	-3.341188796501073e-16	-2.0291101279638157e-16	-2.487356439149025e-16	-4.1765627674623186e-16	-4.879293816573946e-16	-2.9639678951448646e-16	6.547411120724627e-17	2.7494892660710067e-16	2.783821835838181e-16	2.234605630320622e-17	-2.109707269942026e-16	-2.271247410883413e-16	-1.450455253394214e-17	2.6496291312349277e-16	4.3851801563434937e-16	4.0230592065789527e-16	1.9254952343517997e-16	-5.605879025784079e-17	-1.84310645033142e-16	-1.5848850190217578e-16	-2.5116162361894417e-17	1.0148648237799514e-17	-5.604215085802063e-17	-1.8031375190066601e-16	-2.6474196156841254e-16	-3.6532815817444817e-16	-5.222804745538477e-16	-6.889814324959125e-16	-7.063986809857237e-16	-5.300200546915094e-16	-2.7466666347375786e-16	-1.1940204449926273e-16	-4.582320804938394e-17	2.829053098691896e-17	1.66481407019522e-16	2.80958042636913e-16	2.773818451314161e-16	1.9721130125765428e-16	1.2860896043275055e-16	7.216267659501396e-17	-5.302158694920746e-17	-3.061852487647255e-16	-6.301152389620977e-16	-8.28680388176787e-16	-8.029655543770387e-16	-6.180812170161099e-16	-5.099445877404676e-16
80	-2.779871596350999e-16	-4.3367367954980934e-16	-5.568312850286804e-16	-5.117980026119003e-16	-4.029880261927693e-16	-3.6442085835900297e-16	-4.3050967078492955e-16	-5.408678076924811e-16	-6.013996142933408e-16	-6.344203953671405e-16	-7.666264690286324e-16	-9.13005341464629e-16	-1.0004206971677076e-15	-9.33359111060703e-16	-7.810035964775043e-16	-6.980117776357624e-16	-7.503763137074234e-16	-8.407746999189171e-16	-8.720238270415595e-16	-8.2065128129703e-16	-7.767289420917365e-16	-7.533477377551289e-16	-7.692671803318018e-16	-7.212592676717815e-16	-7.142324754670345e-16	-7.850452385270399e-16	-8.8589687273194e-16	-9.122556563988825e-16	-8.710794030598276e-16	-8.437222633910149e-16	-8.911959881054714e-16	-9.505625794194699e-16	-9.326302739084805e-16	-8.561553500458077e-16	-7.962678875775295e-16	-7.911543165154014e-16	-7.963611074602549e-16	-7.497772003763077e-16	-6.880295238013968e-16	-6.760942975003488e-16	-7.18298065960517e-16	-7.500411402751693e-16	-7.550059835621924e-16	-6.558424167402075e-16	-6.781638379738614e-16	-7.307795542904263e-16	-7.367489803126557e-16	-7.125053356485863e-16	-6.75437888681919e-16
81	-3.1751946062936233e-16	-4.2035418182032445e-16	-4.83789912063157e-16	-4.118399873420481e-16	-2.255827835625075e-16	-4.780832566576655e-17	4.566581095419284e-18	-7.865023736036613e-17	-1.9126965769061425e-16	-1.501663837553276e-16	-1.7130981829322757e-16	-1.632596901274571e-16	-2.6977141509701257e-16	-3.889606451021061e-16	-4.694733588898334e-16	-4.470289419513254e-16	-3.848171333253208e-16	-2.931170126025485e-16	-2.025693138715471e-16	-1.108460593716685e-16	-5.596962484791845e-17	-6.100346947644612e-17	-1.1669755695808239e-16	-1.3192375949513976e-16	-4.264955498580182e-17	9.317742582675199e-17	1.6509336159326878e-16	1.0488609124912041e-16	1.2971763166487386e-17	-4.1269550952147995e-18	8.107779450604131e-17	1.6623651116871328e-16	1.505267431266745e-16	7.701894581094015e-17	5.588952006864992e-17	1.254102861565878e-16	1.9703623287651168e-16	1.825543438487363e-16	8.732521499840602e-17	-2.093803312539954e-17	-7.306377187260322e-17	-5.591448401854543e-17	3.463631699758185e-17	1.4258330887287575e-16	2.4813543344856945e-16	2.2057317940658172e-16	5.249817069425735e-17	-1.6547440759641046e-16	-3.029110046990435e-16
82	4.1981688755433965e-16	4.738268224525902e-16	5.973810468082072e-16	7.72031923565788e-16	9.47547187811898e-16	1.0154048483747702e-15	9.088626465753332e-16	6.578331173525554e-16	4.824237174624566e-16	4.752328365065338e-16	6.818621583450252e-16	7.695368615888243e-16	6.43771744012576e-16	3.511292202449536e-16	1.357013663409427e-16	1.4046785559341974e-16	3.0737000024287016e-16	4.7801634907203875e-16	5.270894447608259e-16	5.048558342399872e-16	5.183132155697829e-16	6.471540187404059e-16	8.583433844683134e-16	1.1265115649366359e-15	1.3595840234395363e-15	1.5385408150013413e-15	1.600470994082493e-15	1.5653913669441395e-15	1.4427809114382634e-15	1.351387002232427e-15	1.336318406803113e-15	1.3371595847089581e-15	1.2502318506252057e-15	1.094537588531961e-15	9.64570277814829e-16	9.625165476721527e-16	1.0331482316833706e-15	1.1148150510821282e-15	1.1076413052061622e-15	9.867523735567333e-16	7.935863822630865e-16	6.360768821591735e-16	5.915126895436712e-16	6.516703143972871e-16	8.10237404512861e-16	8.468815005906819e-16	7.368485295612262e-16	5.737779675288224e-16	4.61405285881351e-16
83	-6.807492597129239e-17	4.601958769554983e-17	1.2100505773231532e-16	2.1347721218858617e-16	2.537024160022818e-16	2.0968239675698732e-16	1.2106934387095193e-16	5.680104954168579e-17	8.136533519118274e-17	1.6938129945345056e-16	2.3686286934611166e-16	2.4657426519815116e-16	1.4813305422472623e-16	9.463398427854552e-18	-8.946189104274728e-17	-1.1082259291025478e-16	-1.0247958277895119e-16	-1.0267289098516732e-16	-9.528410993875014e-17	-2.612245615166181e-17	8.128695781820583e-17	1.7805608590267925e-16	2.48055867139645e-16	3.9115480277570874e-16	5.822993295415131e-16	7.535512915226838e-16	8.205828117728808e-16	8.25603666988833e-16	8.377108676634324e-16	8.767604510887282e-16	8.776564962234241e-16	8.287190526869588e-16	7.814860913007923e-16	8.197532690896193e-16	8.961360588472361e-16	9.349251371280746e-16	8.69952259160889e-16	7.843041787287436e-16	7.422377796902414e-16	7.206555988327642e-16	6.349575128343673e-16	4.746251838213819e-16	3.095879249096151e-16	2.1965622366517735e-16	2.5308942698253337e-16	2.64001272454736e-16	1.7722070301885558e-16	4.4077956990345384e-17	-2.098587757251903e-17
84	3.5486839640801986e-16	5.103413059090976e-16	5.706874801000307e-16	6.045077691390569e-16	6.519250235228235e-16	6.648828052220041e-16	5.701009974219184e-16	4.3706202392555693e-16	3.785010772034497e-16	3.849169679620629e-16	5.494825553263461e-16	5.651677183426624e-16	4.787516905593649e-16	3.2085062910454206e-16	2.0822045502427054e-16	1.6552295554894564e-16	1.7168279639582493e-16	1.9718685650290072e-16	2.459410533087762e-16	3.494106318753306e-16	4.737594696200663e-16	5.29600082868625e-16	5.671926772197879e-16	6.471680889773797e-16	8.775418989858581e-16	1.2122270713519864e-15	1.4669329981227483e-15	1.54905530157527e-15	1.4899332957070276e-15	1.4325497224410502e-15	1.440283093567989e-15	1.4604133213118506e-15	1.4255730655618716e-15	1.3666211627640257e-15	1.3478252109660364e-15	1.3885407341282637e-15	1.3887083144736556e-15	1.3063030933374624e-15	1.127338240164534e-15	9.574471892518154e-16	8.469144403905201e-16	8.225031708882643e-16	8.101814308713907e-16	7.111762609404396e-16	6.309763176203537e-16	5.508507503857422e-16	4.64415340166039e-16	3.8886674127454214e-16	3.39864852947507e-16
85	2.698775978078673e-16	3.666457961135878e-16	4.920485070274223e-16	6.167192435963165e-16	6.537791977777148e-16	5.621126995593945e-16	4.615470234258365e-16	4.732603737350057e-16	5.673835317263083e-16	6.773571434738861e-16	6.254278209996802e-16	5.903246960711639e-16	5.446127672533688e-16	4.916390711048714e-16	3.8615120173279146e-16	3.139691099083472e-16	3.460678924216845e-16	4.833184815408435e-16	6.248741390844488e-16	6.906237040795655e-16	6.925058553807776e-16	6.928616123813572e-16	7.237711895388357e-16	8.292428131013733e-16	1.002722014859891e-15	1.234720720430193e-15	1.3921380305549423e-15	1.4137744488985099e-15	1.3380801120042325e-15	1.312170627324557e-15	1.3946800842741764e-15	1.5090047548335068e-15	1.5415671644688077e-15	1.5119890258997411e-15	1.4854562890887335e-15	1.5110958498793214e-15	1.5332172286151574e-15	1.5052513914327074e-15	1.4522529360512374e-15	1.4043647860095545e-15	1.3535781234010842e-15	1.3136570119121565e-15	1.2939190408528623e-15	1.305337216719998e-15	1.3510652158370252e-15	1.3419510054550783e-15	1.2297512682831682e-15	1.0925753868215324e-15	1.0139577812365651e-15
86	2.066797559249861e-16	3.7089158801409844e-16	5.140243849639473e-16	5.299775546752419e-16	4.545040509161167e-16	4.1140944208507417e-16	4.48902216084544e-16	4.911130914921581e-16	4.935474747340367e-16	4.1474611489583e-16	4.679550394535508e-16	5.176148008649618e-16	5.354711918027412e-16	4.360334810503126e-16	2.977884558655084e-16	2.461152001114876e-16	3.3485462902159225e-16	4.663783883764538e-16	5.574036804252285e-16	5.963470391017075e-16	6.117341033684283e-16	6.143153467456103e-16	5.782957877481423e-16	5.868300767483619e-16	6.601749313596174e-16	8.379919748035183e-16	1.0189602466530685e-15	1.12308260768454e-15	1.1363363945887371e-15	1.1273229139592819e-15	1.135083186808724e-15	1.1535414959265007e-15	1.1561214158140503e-15	1.1491753271470872e-15	1.1339446785461096e-15	1.1424783829706785e-15	1.1078719936598918e-15	1.0744602080445397e-15	1.0319080240825818e-15	1.0010959909405756e-15	9.428959509868448e-16	8.938445497279232e-16	8.352244706349233e-16	8.2000084768721e-16	8.209818491497282e-16	8.038818602827491e-16	7.473443806145342e-16	6.812782971055395e-16	6.432070770224756e-16
87	-1.1415168494889072e-16	-1.7531282236128346e-17	7.421649107805663e-17	1.7661644390254605e-16	2.1421091538458048e-16	1.6019394560516392e-16	1.113137354943037e-16	1.3137402755220217e-16	2.2689430643395875e-16	2.3660666055172096e-16	1.7753357681116295e-16	4.2564922700708e-17	-5.653256515796102e-17	-1.0591508519917094e-16	-1.3156048327253114e-16	-1.6653444535322872e-16	-1.9986545729289195e-16	-2.128660078593753e-16	-1.9575499104297032e-16	-1.4494335239375686e-16	-1.1059910028784719e-16	-1.1111030338340652e-16	-1.4190044980198782e-16	-6.718963959763783e-17	9.918671959546641e-17	3.0589980112381616e-16	4.241701255274022e-16	4.509338317608799e-16	4.2219650772908587e-16	4.0358625825131394e-16	3.795405215737516e-16	3.353769766809871e-16	2.9097561315783303e-16	2.953940715759215e-16	3.42153423555754e-16	3.69440474472853e-16	3.0500831331259414e-16	2.209622056249316e-16	1.7508244178998434e-16	1.8899630904139298e-16	1.6506529241282576e-16	6.087578677718267e-17	-7.284173481584437e-17	-8.162035488585443e-17	1.4196264092884233e-18	4.0579726340263145e-17	-3.836927092213761e-17	-1.7037788792283648e-16	-1.896837000678533e-16
88	-2.6834509777808576e-17	-1.1284052749905598e-16	-1.9648625462338437e-16	-3.01650948771672e-16	-4.372983491064814e-16	-5.256327827521951e-16	-5.155516103022127e-16	-4.530314680451158e-16	-4.4161572170521144e-16	-4.913690866475392e-16	-6.4146331399184e-16	-7.309915010513857e-16	-7.457455273072701e-16	-6.596644068931593e-16	-5.247445221321337e-16	-3.959272714149571e-16	-3.459229663691955e-16	-3.630923588017506e-16	-4.3997179483397717e-16	-5.142063765143562e-16	-5.819241973884594e-16	-6.554972771028149e-16	-7.774748656556433e-16	-8.77099511803583e-16	-9.262970326351747e-16	-9.066139037285864e-16	-8.641738566899836e-16	-8.481848627940566e-16	-8.621984025498341e-16	-8.784435631196309e-16	-8.806640697822637e-16	-9.089731752410186e-16	-9.791415750759382e-16	-1.090530767899771e-15	-1.1633708558986337e-15	-1.1668141988200749e-15	-1.0867066128992497e-15	-9.410236616057417e-16	-7.738690389905794e-16	-6.43989039519428e-16	-6.165237176288232e-16	-6.943567502095476e-16	-7.826037207816057e-16	-6.915921703290395e-16	-5.284659337719027e-16	-3.549189706417201e-16	-2.8879437495318027e-16	-3.496927145525693e-16	-3.8581764922974394e-16
89	2.8870896959839865e-16	2.829934469012664e-16	1.4914255516537673e-16	8.308880713839997e-18	-7.984818716507313e-18	1.3108593569923328e-16	2.6212046624633917e-16	1.8749421420440742e-16	-1.0059842081531266e-16	-3.755953492770559e-16	-4.655033069496155e-16	-3.4260987073368273e-16	-2.0730514718049955e-16	-1.5992865935369507e-16	-1.56903626259826e-16	-9.529202267077743e-17	-5.1465620223756845e-18	3.8219024152373214e-17	-2.1725651464217454e-17	-8.988337600834876e-17	-1.3256256864674891e-16	-1.988261746194119e-16	-3.7439236842536606e-16	-5.450109276365362e-16	-5.833551044783143e-16	-4.735622009476727e-16	-3.809847399324354e-16	-4.25208670416688e-16	-5.744162008956264e-16	-6.61389198703476e-16	-6.441846456106016e-16	-6.390288024017631e-16	-7.271012141152876e-16	-8.66002009892569e-16	-9.187704937721741e-16	-8.48296038926986e-16	-7.168804107599306e-16	-5.984607178991686e-16	-5.143674934723981e-16	-4.292885730148444e-16	-3.341121449301592e-16	-2.416316296121133e-16	-1.6905360213334134e-16	-3.089840175877563e-17	5.727447599933294e-17	1.3251669786630289e-16	1.537976165485291e-16	7.890553363182808e-17	1.3060395592014094e-17
90	1.668668025123255e-16	1.655596276651514e-16	3.9438130811959496e-17	-1.0861418774360746e-16	-1.8974139794158996e-16	-1.7989917156062606e-16	-1.7250054515745532e-16	-2.153441791275342e-16	-3.264007637628343e-16	-3.822653990824781e-16	-4.412734422203252e-16	-4.698515334755142e-16	-5.17031746563802e-16	-4.95709995600314e-16	-3.6634070193555486e-16	-1.7074966829036474e-16	-3.352593202135972e-17	-3.906734624527621e-18	-7.15946679030811e-17	-1.5286044794117857e-16	-2.1284229203869744e-16	-2.6456364436715418e-16	-3.1563254907130206e-16	-3.7807277921285954e-16	-4.0624097570486634e-16	-4.1362893467384726e-16	-4.055731116262278e-16	-4.2770005596149904e-16	-4.942321872600994e-16	-6.014028184547846e-16	-6.847448840038764e-16	-7.079714733432206e-16	-6.767075667042175e-16	-6.675954856567758e-16	-6.84214721550311e-16	-7.067382017299468e-16	-6.630883910398977e-16	-5.520907346997531e-16	-4.311634814876993e-16	-3.2613899567161295e-16	-2.485669969560675e-16	-1.8561322173017178e-16	-1.54083089378237e-16	-1.1091797385064331e-16	-1.6762327945482733e-16	-2.0882922111045398e-16	-2.040868001165909e-16	-2.004590741152075e-16	-1.960243118972129e-16
91	6.664405167681011e-16	6.297983923467312e-16	5.58531705969185e-16	5.02425732062736e-16	4.3942259170738316e-16	3.89299750342772e-16	3.694353711132102e-16	4.1496057083783604e-16	4.534860231011953e-16	4.978729710248541e-16	4.0640194757659766e-16	3.2816643837434835e-16	2.902087698548654e-16	3.619505975562539e-16	4.822912735317924e-16	5.680749930938556e-16	5.691350981764941e-16	5.294621556644617e-16	4.968340177847842e-16	4.836648890310232e-16	4.577608186474753e-16	3.821453268575771e-16	3.06702273320132e-16	2.2709382565816352e-16	1.7941153891112803e-16	1.0702044471443938e-16	1.8978769458299338e-17	-5.1887763644322997e-17	-5.1874796954917296e-17	1.2080154750691703e-17	7.44541746354798e-17	7.28720699026803e-17	2.7042057800152133e-17	-3.5700003318796616e-17	-6.540713493098818e-17	-7.752359579320692e-17	-4.4865487358034534e-17	1.5593840473948513e-17	1.0260966998791248e-16	1.613809187938832e-16	1.7695760381154696e-16	1.3840089003667163e-16	1.2140076717888024e-16	1.7017636917323815e-16	1.8134998328125082e-16	2.0748611789476893e-16	2.376708031294094e-16	2.958241778985628e-16	3.918172269575196e-16
92	8.768573428533448e-18	1.8953062047660896e-16	4.2183563781588354e-16	5.122772165584471e-16	4.784997235242784e-16	4.51887736052008e-16	4.864329979010297e-16	4.433836764268154e-16	1.8650020533031616e-16	-3.481384971497621e-17	-2.2927575054543335e-16	-8.128566096699444e-17	9.183424522971244e-17	9.559386731225839e-17	-1.1594934663707658e-16	-2.8948828088571573e-16	-2.731103415417123e-16	-7.422131360922697e-17	1.2926974068773047e-16	2.6941978995300094e-16	3.5011599169424583e-16	4.021648689443713e-16	3.5771827344330783e-16	2.8493637061087595e-16	2.32586710309599e-16	2.826710710128012e-16	3.4906371026756453e-16	3.077722867285581e-16	1.0897466361805152e-16	-1.0778126761655113e-16	-1.7631501610651836e-16	-7.605310437910387e-17	5.603874660253163e-17	1.0350041418286369e-16	1.114470128084026e-16	1.9686820658922524e-16	3.884320622053472e-16	5.363036178735621e-16	5.228630292736701e-16	3.73450986998253e-16	2.8895344054365396e-16	3.9983773898682854e-16	5.802348064156014e-16	6.863576862519068e-16	6.01213738092829e-16	4.910647983001571e-16	4.63524729902834e-16	4.30833743892981e-16	2.9134918257825687e-16
93	1.7829819111727488e-16	1.380567153317118e-16	1.1939665417602025e-16	1.543923203928805e-16	1.8883242598933382e-16	1.9056755759663206e-16	1.5087160970976255e-16	8.715728711462371e-17	1.3592044644225429e-17	-6.514292320027478e-17	-7.193921334256986e-17	-4.957003959543348e-17	5.518892180904202e-18	3.647135982041682e-17	2.658587229393263e-17	4.087655447383438e-18	1.2494320660688643e-17	6.621415139133168e-17	9.497538089084413e-17	9.955361623072955e-17	9.377173981475076e-17	1.0313923031111194e-16	7.559774125721774e-17	1.942035366859115e-17	-5.4813692738506725e-17	-6.560661121564434e-17	-1.930705032946685e-17	-7.216444531071803e-18	-1.1826195245781035e-16	-2.7931330419443974e-16	-3.650885954245286e-16	-3.2614217186103057e-16	-2.476758463784569e-16	-2.3907723925581824e-16	-2.7207683281768533e-16	-2.4356682396568607e-16	-1.275786880392709e-16	1.7716387004322398e-17	6.62890972042811e-17	3.2549510271920596e-17	-2.3510546271952692e-17	-1.7767354759065315e-17	1.8755409459499298e-17	1.399683285782537e-16	1.4941950495034519e-16	1.382185426543849e-16	1.1561491440215003e-16	4.347288509181217e-17	-2.8177605066692386e-17
94	7.942169023010951e-16	8.316131494575507e-16	8.604043607799599e-16	8.21866870653553e-16	7.32882808039834e-16	6.714131459800913e-16	6.741484341807478e-16	6.880348118433555e-16	5.941524408779186e-16	3.4586200834031085e-16	1.3104228369388915e-16	1.2658326777772058e-17	7.26643010454725e-17	1.9382778605708327e-16	2.8716385691254974e-16	3.5173849436285243e-16	4.4329678001341933e-16	5.605080827499025e-16	6.201299054493135e-16	5.780545875013875e-16	5.306440589219984e-16	5.873447320998833e-16	7.729948840207509e-16	9.013561275290258e-16	9.068805497969119e-16	7.879507440564633e-16	6.384452269075441e-16	5.190107537601783e-16	4.2086974719674133e-16	3.8687743025940346e-16	4.749533346596974e-16	6.802667285071765e-16	8.673183972107891e-16	9.138470367331647e-16	8.234020828599825e-16	7.562544263152729e-16	8.139107331732506e-16	8.815059758871274e-16	8.156878649234621e-16	6.00187429385124e-16	4.4651149820349e-16	4.826876422137078e-16	6.493275316746925e-16	6.852173404824706e-16	6.767977593790757e-16	6.455781743311946e-16	6.083875959205553e-16	4.701762380744422e-16	1.784099514148352e-16
95	-3.463922419122218e-17	-1.5322930312009736e-17	-7.238646689651232e-17	-1.5119912980115304e-16	-1.289751852262123e-16	6.056140425384149e-18	7.299759962124979e-17	-6.595487184496298e-17	-3.786447020137245e-16	-5.532222084615648e-16	-5.614605095409226e-16	-4.1478952464398995e-16	-3.4703685592891526e-16	-3.4992515182296115e-16	-3.1762490059357176e-16	-1.949458271501444e-16	-1.0993064412349632e-16	-1.4947089430446546e-16	-2.807660867093214e-16	-3.332730524816415e-16	-2.675578588673127e-16	-1.958785384972974e-16	-2.2169969226682114e-16	-3.196630277914675e-16	-3.7058225369379064e-16	-3.49006885886037e-16	-3.000492732806422e-16	-3.0745156017719903e-16	-3.745089666806556e-16	-4.71385390819443e-16	-5.414761386779673e-16	-5.565181460178042e-16	-5.09107584445492e-16	-4.3944211785960516e-16	-3.5018502887668474e-16	-2.5692320081884714e-16	-1.6660588968347458e-16	-1.0893229735844719e-16	-1.1928463922143444e-16	-1.7915120445308006e-16	-2.2314980008690454e-16	-1.8922300829338112e-16	-1.1185589415071862e-16	-5.453465119662669e-17	-1.1915726038429435e-16	-1.9750155884024166e-16	-2.183769188115483e-16	-1.843243064737054e-16	-1.2915061940246984e-16
96	2.5339611457652595e-16	4.3448372070603735e-16	5.58971598968396e-16	5.748189104266969e-16	5.177518764014759e-16	4.755389002293698e-16	4.767826041122866e-16	4.885527339652882e-16	4.904971385806394e-16	4.4373594938212694e-16	5.215512304871903e-16	5.41951337345753e-16	4.980202875107015e-16	3.5597963890506336e-16	2.31015033905062e-16	2.3336794790482503e-16	3.598798387886718e-16	4.834819382337278e-16	5.26232618754499e-16	5.234542330099267e-16	5.614978653270956e-16	6.551443856002933e-16	7.686122435427337e-16	8.802042881816414e-16	9.998007636100315e-16	1.1696216665941522e-15	1.3185375843067182e-15	1.398123519848167e-15	1.376226546200476e-15	1.3365550711056083e-15	1.344572051609924e-15	1.400719305952971e-15	1.4359966863281302e-15	1.4323073117890567e-15	1.406562341514719e-15	1.4101895010750427e-15	1.4029930296018731e-15	1.379635496655316e-15	1.3223805804042367e-15	1.2892206446900443e-15	1.2821808756334854e-15	1.2904411300411704e-15	1.2279436651585641e-15	1.0959855590320522e-15	9.959736097189232e-16	9.534908202601824e-16	9.168550861802477e-16	8.482779167832133e-16	7.546074586006314e-16
97	5.43253380140573e-16	6.560451563188513e-16	7.564891058934794e-16	8.572738181732064e-16	9.185446065643316e-16	8.810375051267357e-16	7.321100801660526e-16	5.606858051034806e-16	4.960685334775134e-16	5.803987235011115e-16	6.119332734159699e-16	6.057268702078083e-16	5.193259315052762e-16	4.504879405359253e-16	4.0832004973035357e-16	3.396820275093969e-16	2.0700451482547807e-16	7.637256766403594e-17	5.5086546374846746e-17	1.246640062279181e-16	1.8127754090854314e-16	1.3165173216442263e-16	2.4375295892407688e-17	-1.6757701567135773e-17	6.03006886222236e-17	1.698904600768013e-16	1.9684195731634552e-16	1.2261445284300732e-16	1.6989434315561284e-17	-4.9786193308978706e-17	-9.071610003405184e-17	-1.137962941010485e-16	-9.217144254295844e-17	2.5573213696058292e-17	1.9025586213159805e-16	2.9143570962475557e-16	2.419248554401614e-16	8.483299855565592e-17	-4.3011226777200164e-17	-1.0805315432054547e-16	-1.0846326951599928e-16	-9.805495596418019e-17	-9.163827805331484e-17	-1.0958381137367219e-16	-8.718185709826937e-17	-3.618664941220514e-17	3.06232718970255e-17	9.353700060322517e-17	8.990871309107441e-17
98	3.2426417886875093e-16	1.5835679256112177e-16	2.7324675642878302e-17	6.365870953716387e-17	2.4129354659681656e-16	3.849586587927228e-16	3.933405939708819e-16	2.2327592927122426e-16	1.367581361560044e-18	-2.422067336706188e-16	-4.808988501601168e-16	-6.071205130692956e-16	-5.311443008209268e-16	-2.792871329459066e-16	-2.6886908538104987e-18	1.6201501868012993e-16	2.1360357611944614e-16	2.79648784110423e-16	3.872243101727893e-16	4.569566513303745e-16	3.812695926989892e-16	2.582983130455451e-16	1.505494102520313e-16	2.316291488181044e-16	3.309044221069392e-16	3.5154421195460757e-16	2.234632874361695e-16	1.597557695520634e-17	-2.357875081014589e-16	-3.9901391135005363e-16	-3.5489892973615093e-16	-9.508151669547136e-17	1.8214430852822845e-16	2.615717236282943e-16	1.0095443099180521e-16	-8.2359253856103e-17	-1.6125731448576253e-16	-1.8667859678147636e-16	-3.291725272315161e-16	-6.158447878691002e-16	-8.750647062018912e-16	-9.288828655757599e-16	-7.79633639365184e-16	-5.302672172337281e-16	-2.5283961589306224e-16	-1.29818723438615e-16	-1.299836355564796e-16	-2.6927534873544883e-16	-4.489477235388635e-16
99	1.6989903670422317e-17	-2.0590141984215598e-16	-2.8252531295868705e-16	-2.1056565656933536e-16	-2.8389841598064285e-17	8.052945724428864e-17	2.2167615021408317e-18	-2.655246409185096e-16	-5.4009186143239e-16	-5.388973591056864e-16	-4.193416484811882e-16	-1.816354678044914e-16	-4.164756717071925e-17	-6.5733459734863436e-18	-4.787891966787821e-17	-1.4565092360020613e-16	-3.562356744735686e-16	-5.950183488355946e-16	-7.673997302986854e-16	-8.241369674080321e-16	-8.773348345973598e-16	-1.0334371938427878e-15	-1.4320956263209388e-15	-1.79292047841867e-15	-1.9832145465135086e-15	-1.9226792607467326e-15	-1.8083020087601953e-15	-1.8260885893387266e-15	-1.9918228762286504e-15	-2.1185838970333666e-15	-2.116770179815187e-15	-2.086888392534072e-15	-2.1622053701534545e-15	-2.308872923608393e-15	-2.3621742313131524e-15	-2.284769280118603e-15	-2.270466568697963e-15	-2.4583516923924454e-15	-2.7464767772188017e-15	-2.9006273013846904e-15	-2.8573598605084027e-15	-2.7030750158159865e-15	-2.5606557968394687e-15	-2.2865314171378567e-15	-2.0606153914106793e-15	-1.821784602181743e-15	-1.590897795360805e-15	-1.4268677157345751e-15	-1.2646633558694514e-15
100	3.4715765299554426e-16	1.3882719728032114e-16	7.70574490952505e-17	3.160977574497439e-16	6.385376884423381e-16	7.38147348932254e-16	5.802992691895499e-16	2.99729694872622e-16	1.6660207692933472e-16	2.0982464245688932e-16	1.786170764664601e-16	1.3031505788495334e-16	6.867103608878598e-17	7.652896814488031e-17	9.7101605959559e-17	5.02919603604672e-17	-9.727301966640911e-17	-1.971591057519088e-16	-1.945990445036713e-16	-1.5165522711725805e-16	-2.3462093919481557e-16	-4.2111760230940964e-16	-6.786867984508991e-16	-6.965905821758135e-16	-5.588170613240302e-16	-4.3249016145966737e-16	-4.885346769289022e-16	-6.423573860317258e-16	-7.598247793346812e-16	-7.690008510095491e-16	-7.941714368069711e-16	-9.212848267818346e-16	-1.0548246090378486e-15	-1.026655375116666e-15	-8.63935472908671e-16	-7.500471668645064e-16	-8.898331907362984e-16	-1.1486332131724293e-15	-1.3206069403963442e-15	-1.3840642214592212e-15	-1.4917903327145178e-15	-1.7116438494912297e-15	-1.906327172159949e-15	-1.816516084834034e-15	-1.4733447805909532e-15	-1.1722571790160784e-15	-1.0181770646601266e-15	-1.0614293164036487e-15	-1.1531799347016372e-15
101	-1.8554001158200387e-16	-1.481250687285933e-16	-7.058526529990998e-17	3.120688431863121e-17	1.0246756959446251e-16	8.861295097590446e-17	2.2725176280127077e-17	-7.28815062965187e-17	-1.1717914936239967e-16	-8.213039713562041e-17	-8.034063033169715e-17	-5.34142836195595e-17	-9.540061334550344e-17	-1.771486667464791e-16	-2.659068120222803e-16	-3.018871261750606e-16	-2.8098269003192638e-16	-2.038987027363154e-16	-1.0017898307466415e-16	9.178747189879122e-18	7.34939018195836e-17	8.186631513784411e-17	1.48991624243254e-17	5.091872151112287e-17	1.583866164292765e-16	3.101801631365965e-16	3.8767576592343377e-16	3.7633982729599904e-16	3.4667893417654674e-16	3.9176842571387424e-16	4.8295207162805795e-16	5.115787772164399e-16	4.326999447031686e-16	3.5654901954743304e-16	3.737491545759117e-16	5.033297574731058e-16	6.05995068893819e-16	5.736632775807811e-16	4.604029703594796e-16	3.5753724730556934e-16	3.218277978237555e-16	3.3479329758628557e-16	3.187310523939347e-16	2.746316469426364e-16	2.7975852906158926e-16	3.0633497385641964e-16	2.884571304144282e-16	1.6611666278619288e-16	-3.1752468339363813e-18
102	4.5200161228994546e-17	3.845455626851593e-18	2.816375293765048e-17	1.985000911973652e-16	4.175907505286347e-16	5.130347729561997e-16	4.145870882329406e-16	2.24007760463922e-16	1.1219745744700375e-16	1.7610432126859042e-16	2.7185873912474874e-16	3.421003745115811e-16	2.82099593218379e-16	1.5413372927207724e-16	4.825406352939872e-17	5.0616540175228524e-17	1.4155786389065784e-16	2.592281972237171e-16	3.2632796551002095e-16	3.4206108607016203e-16	3.690079969721214e-16	4.500067199622125e-16	5.877373450476958e-16	6.879875127451671e-16	7.596221031587858e-16	8.151462156805222e-16	8.844192138297773e-16	9.522980481114178e-16	9.906788104095803e-16	1.01178653470133e-15	1.056428748148349e-15	1.1346002704709295e-15	1.1885296874358893e-15	1.188469578878447e-15	1.1137596280902776e-15	1.0240159792529292e-15	9.753465372621645e-16	9.797471298498217e-16	1.0176207628346612e-15	9.901498115048241e-16	8.686793668706125e-16	7.25167299863561e-16	7.094918532890271e-16	7.758443180104549e-16	9.847158970262114e-16	1.0594473117682512e-15	8.885514138869786e-16	5.798120497296344e-16	3.4828732244515156e-16
103	4.546767331571276e-16	6.176529058372956e-16	7.310783902296599e-16	8.994144832751966e-16	1.01336997985846e-15	9.679226480494658e-16	7.911352123523408e-16	6.711071326928959e-16	7.315255917518846e-16	8.621181517754668e-16	9.300541624363916e-16	8.298742201287669e-16	6.54127351750944e-16	5.240031526234818e-16	4.737552486211136e-16	4.55446952464313e-16	4.352666825794457e-16	4.2516286778357747e-16	4.442110643161153e-16	4.722043484144928e-16	4.52342208318321e-16	3.830642667320725e-16	3.540540218159714e-16	4.798847110417217e-16	7.003031244014033e-16	8.891065400363783e-16	9.491527782671175e-16	9.439041327408016e-16	9.817890652280194e-16	1.088907599439295e-15	1.1794643316973232e-15	1.1902078597457831e-15	1.1340451478940901e-15	1.0987198772287873e-15	1.1196993367686121e-15	1.1657873433712407e-15	1.1319590249515114e-15	1.037406123112605e-15	9.322342325534804e-16	8.722744930772616e-16	8.074407792108818e-16	6.864097454537542e-16	5.269656784618173e-16	4.484076031795908e-16	5.320475648346664e-16	6.339213089051011e-16	5.949688139618377e-16	4.404471686866267e-16	3.671570274908588e-16
104	2.6160197550121144e-16	1.753191332776058e-16	1.1772127421638942e-16	8.963435177155813e-17	1.0541148699093e-16	2.0013392824874675e-16	3.2338895676274135e-16	3.9245042883609536e-16	3.537529283571462e-16	2.502697588543479e-16	1.3057231051303455e-16	1.7910956798913045e-17	-9.302057046126201e-17	-1.5630400528783998e-16	-9.640654678086746e-17	1.0862079818395282e-16	3.673792755993962e-16	5.119721537465742e-16	4.356797479514219e-16	1.9998036594856213e-16	-2.574028050427009e-17	-1.1733776368980807e-16	-1.0738594303054802e-16	-9.450017852068615e-17	-2.1057692349403517e-16	-4.115399179112786e-16	-5.624251016899049e-16	-5.805884432594427e-16	-4.965702216271892e-16	-4.355149902374846e-16	-4.2412186205279735e-16	-4.2173476028995873e-16	-3.677499962215344e-16	-3.08209387296219e-16	-2.5315137046286944e-16	-2.0799843442775156e-16	-1.0846610416111563e-16	2.941836131082395e-19	5.095899284413737e-17	3.141806615718286e-17	3.688456557764435e-17	1.1108796501843451e-16	1.9382763486895994e-16	2.1280911639264862e-16	1.458926672114885e-16	1.1009089035889849e-16	1.5620178452236427e-16	2.2394868744839446e-16	2.627441774503672e-16
105	-3.9261548885773723e-16	-5.358068432589363e-16	-6.4262618067389e-16	-6.984013623417282e-16	-7.183620558679254e-16	-6.792601611136703e-16	-5.686822497226064e-16	-4.683385961344716e-16	-4.150555834187826e-16	-5.032964351945802e-16	-6.335759327287602e-16	-7.542436144647442e-16	-7.479548716587642e-16	-6.422140802408655e-16	-5.037558051495052e-16	-4.538354786646364e-16	-4.782290694396122e-16	-5.021374169939967e-16	-4.564456507749421e-16	-4.0170215781616786e-16	-4.467838912144588e-16	-5.768921148897046e-16	-7.105696646323068e-16	-7.234851877235986e-16	-7.481905808818634e-16	-9.033021450228327e-16	-1.153745711376037e-15	-1.3009356595953065e-15	-1.244128466763137e-15	-1.080931216972217e-15	-1.0052168934693298e-15	-1.0679275967151477e-15	-1.1651974574548162e-15	-1.2124129799499607e-15	-1.2376091432741808e-15	-1.2905622139201875e-15	-1.3261911125481499e-15	-1.2986365753208027e-15	-1.2236261522267506e-15	-1.1770499196556653e-15	-1.1466222267449517e-15	-1.0912124014742988e-15	-9.684619247417021e-16	-8.138013088536171e-16	-7.492802341276008e-16	-7.58743105174073e-16	-7.426519422060077e-16	-6.995128600326985e-16	-6.703796940118683e-16
106	8.496938998310049e-16	8.90810875963395e-16	9.78482014899731e-16	1.0576990546230529e-15	1.0802821164524904e-15	1.0646513708639774e-15	1.0063441539089477e-15	9.31477197762743e-16	8.042672997847267e-16	6.035876030355683e-16	6.060852808560808e-16	6.396921531237285e-16	7.607218490000721e-16	8.207621726882521e-16	8.125085121049563e-16	7.532259190836856e-16	7.305699845360211e-16	7.600214977585055e-16	8.390728313016114e-16	9.39976504855726e-16	1.0360512315735394e-15	1.0533705607339543e-15	1.0502180473700262e-15	9.634550988719271e-16	9.363711173231451e-16	9.754645426557307e-16	1.0292344360466626e-15	1.039110060198305e-15	9.659353286044634e-16	9.098622986937883e-16	9.28565568414248e-16	1.0236995622527348e-15	1.1200500303685701e-15	1.1709502165075946e-15	1.1603806070822213e-15	1.146493164974437e-15	1.1706025576998375e-15	1.2096042735984338e-15	1.2018627691128349e-15	1.126353868953976e-15	1.0494787460912337e-15	1.046446916011126e-15	1.1341266726116652e-15	1.1966805745549646e-15	1.2498540723841357e-15	1.284075843147314e-15	1.2596640121552505e-15	1.1712193476487554e-15	1.0269852130449436e-15
107	3.2412763093340797e-16	3.8937767788016583e-16	4.940628977959369e-16	5.526029106031235e-16	5.712896508527521e-16	6.214325728749028e-16	6.195977638386256e-16	5.286710265790345e-16	1.9286249820969626e-16	-1.53498748728124e-16	-3.380134328415568e-16	-2.337469058137495e-16	-2.4485437966353154e-17	1.2327131067692476e-16	1.4767108495449623e-16	1.3618531295159152e-16	1.338570044124766e-16	1.3277284072933368e-16	9.386689467638505e-17	4.515158651113894e-17	3.5781513532698006e-17	2.107153033551079e-18	2.51509737247956e-18	-6.30319793897874e-17	-1.123552957053967e-17	1.6823987950644456e-16	4.1163703947838704e-16	5.445237340888211e-16	4.884838903105825e-16	2.9690148670805103e-16	1.2210168872521194e-16	8.159496984917919e-17	1.7822821726889323e-16	2.924234192961914e-16	3.246769352722277e-16	2.712417012170762e-16	2.776879347270266e-16	3.605442940037229e-16	4.605598787726286e-16	4.738583713726758e-16	4.457926943127081e-16	4.734040960795252e-16	5.842121717522722e-16	6.471387643562189e-16	5.841621390510763e-16	5.375808123760844e-16	4.755358874334333e-16	3.677452893357925e-16	1.7751408418996432e-16
108	2.821782261997026e-16	2.8681798442304253e-16	2.9076935478949233e-16	3.26454046729459e-16	4.1525645642092226e-16	5.234802918837017e-16	5.48194527444024e-16	4.821007934694541e-16	3.8325100120656934e-16	2.588088142423465e-16	2.9317357668576424e-16	2.393661683011706e-16	2.0880071495210644e-16	1.8717865915999765e-16	2.246457904134914e-16	2.6450975555769407e-16	3.1302602729759264e-16	3.983443860255241e-16	5.317524960222698e-16	6.677330470149421e-16	7.403801683440423e-16	7.388854649838114e-16	7.905521047616215e-16	8.641408222699257e-16	9.665278166028827e-16	1.009593867306843e-15	9.599296942673494e-16	8.820359099567256e-16	8.223651073696238e-16	8.802276804008923e-16	1.0403255342424534e-15	1.1924617173616235e-15	1.181211836267016e-15	1.0231889202559362e-15	8.807443989503305e-16	9.488839867024125e-16	1.1808562078456817e-15	1.362978961103028e-15	1.3099386979524622e-15	1.0835398535702997e-15	8.651187851804206e-16	7.841640767983833e-16	8.401742087350709e-16	9.686612459156212e-16	1.1357340440014982e-15	1.2373824994966757e-15	1.1228662293268854e-15	7.880462360736685e-16	4.614955982554748e-16
109	4.4163876760924426e-16	6.878515042442672e-16	8.308892144603157e-16	7.851153868054283e-16	6.583979689166374e-16	6.145914530677441e-16	6.68680341404974e-16	7.247898935270394e-16	5.500185748211246e-16	2.964062875515694e-16	2.232734329573889e-17	7.339436243096115e-17	3.059406363529409e-16	5.189526651490809e-16	5.2274313655889655e-16	4.088271410130276e-16	3.211595842691156e-16	3.4023182801096505e-16	3.699833344570264e-16	3.306399512251138e-16	2.4232261853329974e-16	1.3109310491411147e-16	2.355710490731215e-17	-1.3664011119118324e-16	-1.7894487360987532e-16	1.4833396593630418e-17	3.322262601331098e-16	4.817506176347274e-16	2.949371227782972e-16	4.926448450012078e-18	-3.2758765146357766e-17	2.4540638638914406e-16	5.473921241705475e-16	6.033252720634222e-16	4.716857415666177e-16	4.115142148421969e-16	5.26475035695475e-16	6.099074038700053e-16	5.173836369266335e-16	3.283627909772498e-16	2.7581796293275794e-16	4.286758641744593e-16	6.253047944499249e-16	7.199595077848338e-16	6.643752226367496e-16	6.3929181714751e-16	6.183127438649269e-16	5.519216365112138e-16	4.1149307300957505e-16
110	6.078238793730932e-16	6.896184770696626e-16	8.067184439834091e-16	9.193122847059656e-16	9.96651487810487e-16	1.024680205919933e-15	1.0210977996078324e-15	9.491555151445097e-16	8.166822145520979e-16	6.761052875211867e-16	5.812189398798998e-16	6.167451231598853e-16	7.204945524118564e-16	7.605090178927686e-16	6.391273306525469e-16	4.488617167777973e-16	3.4843208329376623e-16	4.484462225528104e-16	6.6495688953910775e-16	8.747096885396605e-16	9.701728256131055e-16	9.754223554238802e-16	8.96503437733846e-16	9.270686343518312e-16	9.900555599290277e-16	1.0782581329454303e-15	1.0878099039800715e-15	1.008873157566629e-15	8.888123183761311e-16	8.189782651321038e-16	8.420860560058373e-16	9.250382428691913e-16	9.938397016434225e-16	1.0103381179937158e-15	9.700745672013656e-16	9.364325296932976e-16	9.49531506104483e-16	1.0440843763780842e-15	1.1158103528111546e-15	1.0913201089862987e-15	9.817617519857235e-16	9.13160322644294e-16	8.959207000083766e-16	9.319369878862577e-16	9.147331563588449e-16	8.96542434506007e-16	9.200544053066245e-16	8.71106510342447e-16	7.020461187288173e-16
111	4.829311190325368e-16	6.008535910501238e-16	7.630336852588957e-16	8.391372491402402e-16	8.131193060050609e-16	7.367083882139465e-16	6.603106476409232e-16	5.683907962089053e-16	4.880812980193464e-16	4.944456083356346e-16	5.570495166865128e-16	6.383335856782521e-16	6.379196205775966e-16	5.354093856820584e-16	3.859678494275128e-16	3.15940204110639e-16	3.8430321330350243e-16	5.651814550698843e-16	7.317443556720206e-16	8.121554055039437e-16	8.163280288627905e-16	8.250536253068753e-16	8.549949609799127e-16	9.636214506427706e-16	1.10278138556264e-15	1.3052302819349652e-15	1.488676526827453e-15	1.5897289963743646e-15	1.5370604508173716e-15	1.4449047804351278e-15	1.442650202324475e-15	1.5452782922090425e-15	1.6368253111138531e-15	1.6496856300249824e-15	1.601339441569539e-15	1.5994875830043798e-15	1.6531387560304497e-15	1.7372142042169973e-15	1.777561109176504e-15	1.758111713469401e-15	1.684881535785796e-15	1.5921596880374376e-15	1.4699654053675845e-15	1.3851890937662642e-15	1.4152341470597643e-15	1.5386664769352358e-15	1.6282127832242508e-15	1.5469316439592215e-15	1.3159847888833185e-15
112	2.066909774093352e-16	2.3648608467878165e-16	3.038265988484695e-16	4.458525268341467e-16	5.665157767375291e-16	5.569464992036475e-16	4.355009885584475e-16	2.669956389035546e-16	2.3459287872861635e-16	2.792754093602647e-16	3.5979430062354144e-16	3.3326207473382003e-16	2.1833522900048472e-16	7.679181320035223e-17	-2.78726589762156e-17	-9.642289244012247e-17	-1.413125996672008e-16	-1.4624346525556126e-16	-1.1564541466903292e-16	-8.052201218649671e-17	-1.3072583005793564e-16	-2.4773306789728536e-16	-4.052975402125926e-16	-3.3367510903767837e-16	-1.2273412454355958e-16	1.2149327934738617e-16	2.374964381512748e-16	2.7831148459534454e-16	3.290525690571245e-16	3.956672834464218e-16	3.7625597745518625e-16	2.5545974366516453e-16	1.693532693056693e-16	2.414460652221494e-16	3.930559520711476e-16	4.3216907769893677e-16	2.5921009466787187e-16	7.710258971801742e-17	3.264352696565698e-17	1.0657919921445201e-16	1.2048145263051755e-16	1.6019203108218995e-17	-1.4340570400316219e-16	-2.2374932781203152e-16	-2.2570700197366497e-16	-2.2482079132844534e-16	-1.805281198788001e-16	-1.3472713509518452e-16	-1.0709559089607791e-16
113	5.918098298372544e-16	4.546992923090763e-16	3.5038274835536127e-16	3.372222125759384e-16	3.1595621180698264e-16	2.833568459479739e-16	2.8101247431187476e-16	3.7303791080488033e-16	4.2739377002480814e-16	3.5689307242601427e-16	1.4936998487396387e-16	-2.775934945671884e-17	-3.25673402949806e-17	1.2002732837870665e-16	3.2954742142736233e-16	5.117401149822079e-16	7.028733772421234e-16	9.08325015587042e-16	1.0665449274762565e-15	1.0499046911368532e-15	8.490609164676228e-16	5.712934056131613e-16	4.147215805870573e-16	2.9624031994237647e-16	1.4742541793481614e-16	-9.960273677138511e-17	-2.9458719885589864e-16	-3.1064014740752857e-16	-1.657563990022975e-16	-2.4862875608501796e-17	4.169160913710276e-18	-1.655669792070046e-17	3.191868154230424e-17	1.241717710680409e-16	1.6258550209985572e-16	1.0090247741654387e-16	8.818832970662637e-17	1.6377064842857518e-16	3.0820355476212965e-16	4.054293380218635e-16	4.605637598299522e-16	4.990412890788563e-16	5.601412672540171e-16	6.028202521103761e-16	5.055701962484744e-16	4.599337538061691e-16	5.248233162615652e-16	6.670631159233856e-16	7.737225827029469e-16
114	-1.2256917866313646e-17	-7.12087727525715e-17	-1.0965746192552865e-16	-9.669288700401062e-17	-6.310758316948033e-18	1.2689150166290149e-16	1.8743351774135996e-16	1.7349348031221648e-16	1.2045539012436255e-16	1.524604515915837e-16	3.3331065870224933e-16	4.16972480913131e-16	3.400359317285564e-16	1.7550479378063526e-16	7.00488073778351e-17	7.099359363525271e-17	1.0008961650269389e-16	1.1191790858547074e-16	1.0633665264343153e-16	1.3159564847392506e-16	1.8963510836384626e-16	1.9222028091574654e-16	1.6348313133168682e-16	9.801580376868263e-17	1.2460988469569675e-16	2.237020337773998e-16	3.2937424453088655e-16	3.312979969538172e-16	2.3558209703926603e-16	1.2053875528006885e-16	9.580900967022026e-17	1.665411361935355e-16	2.6213064660254807e-16	2.94455976729282e-16	2.930072508257173e-16	2.9938085268293545e-16	3.1298024333788266e-16	3.1414031935861157e-16	2.6242758529599446e-16	2.0980536914123145e-16	1.6027878728406164e-16	1.1085736688044216e-16	5.913504398242917e-17	4.700087257419839e-17	9.329947790692155e-17	2.210462503482951e-16	2.82320690894107e-16	2.1100936510510299e-16	8.667667564648312e-17
115	6.442924321721515e-16	7.240133391102474e-16	7.747788534156978e-16	8.495831455275811e-16	9.408186547738366e-16	9.937946888863594e-16	9.583374640341406e-16	8.705870453668171e-16	8.353745774012365e-16	8.227178672232973e-16	9.287899228433328e-16	9.06838853310225e-16	7.933415097491449e-16	6.125695951976666e-16	4.664999032014062e-16	3.969627438097219e-16	3.9181341873793213e-16	3.958838251541871e-16	3.6857851470492297e-16	3.353256145125594e-16	3.248283254507472e-16	3.399783630042635e-16	3.4258302278514426e-16	3.9880804919952526e-16	4.723896420583712e-16	5.962924556217274e-16	7.381857972599666e-16	8.792341720215289e-16	9.678863410271426e-16	9.928831918545158e-16	9.62689331649056e-16	9.153015831802417e-16	8.931937496417488e-16	9.02736044973009e-16	9.330938302232934e-16	9.39256823232087e-16	8.602705857101986e-16	7.691404793873357e-16	6.94476957378123e-16	6.766948903756988e-16	6.366803993630124e-16	5.562997351857004e-16	4.4323648824743207e-16	4.023718718801112e-16	4.086949569243093e-16	4.326056926098959e-16	4.2627449124767276e-16	3.8401718209241937e-16	3.611219691957014e-16
116	7.562808655764447e-17	4.9194833372806173e-17	2.2711470331602292e-17	5.736331085201778e-17	1.8989954372375879e-16	3.4029370926085323e-16	4.0069852609080777e-16	4.260721825129011e-16	4.3200005425149885e-16	4.122352254965613e-16	4.598295472234986e-16	4.0879897968678267e-16	3.7585415580843494e-16	3.5363689798093086e-16	3.011868388088325e-16	1.8122399400643438e-16	6.524869403245801e-17	5.359869064337144e-17	1.030091653444048e-16	9.567744501429476e-17	-5.04881997076824e-18	-1.361344807763488e-16	-1.3258235432338761e-16	-9.018632180523439e-17	-3.397884205287015e-17	2.0641130098437156e-17	1.537598114709799e-16	3.1039057572115317e-16	3.870464499966308e-16	3.2032933943769826e-16	2.301510705577317e-16	2.2432900757041325e-16	2.978770772659074e-16	3.321494490735253e-16	3.381813424697242e-16	3.7507153184461817e-16	4.3021842466260967e-16	4.455747823487968e-16	3.331963848354901e-16	1.8743904485160522e-16	7.360694045309818e-17	2.104171235839665e-17	-1.8249365195758848e-17	-7.788832812788203e-17	-1.0011380676303646e-16	-4.2607561118924473e-17	1.7402543059415988e-17	1.4942504752553043e-17	-2.0078864925027173e-17
117	1.9530712538534417e-16	1.937705601136355e-16	2.0386269141122784e-16	2.734285624612679e-16	4.0761670433075714e-16	5.19024492787492e-16	4.9575820453902e-16	3.3261754081168814e-16	1.7434097825159727e-16	1.047275143554533e-16	2.168322548109461e-16	2.2923682260998726e-16	1.414487026468408e-16	6.5869213008075804e-18	-5.255474690318276e-17	-8.762393460988608e-17	-1.8562999400545207e-16	-2.9818313734294196e-16	-3.1370855395360454e-16	-2.0973652297652754e-16	-1.5990809005821901e-16	-3.0174511892941297e-16	-5.734202676554781e-16	-6.969191495839477e-16	-6.036742140363253e-16	-4.182996533692978e-16	-3.6501080814171546e-16	-4.3750186465259475e-16	-5.377980360287942e-16	-5.553613099707125e-16	-5.647103158196662e-16	-6.326638743389234e-16	-6.855428270722992e-16	-6.301643858128645e-16	-5.044275072457216e-16	-4.783052013949865e-16	-6.788295084409343e-16	-9.28396317533185e-16	-1.076113691237513e-15	-1.0779308370551152e-15	-1.077622559678939e-15	-1.1236082664054906e-15	-1.176919635683392e-15	-1.0779866740480208e-15	-9.922622935732041e-16	-8.884388358366575e-16	-7.800792433833883e-16	-7.381783104908328e-16	-7.925420362808368e-16
118	4.74815330424917e-16	4.600974467972552e-16	3.717467534756123e-16	3.025763599605238e-16	3.382838831374152e-16	4.2563266266043295e-16	4.514025550155712e-16	3.8478916213547447e-16	3.3848171732341976e-16	4.1925003767877634e-16	6.321145343937049e-16	7.409164179580669e-16	6.529474049081573e-16	4.3405925463976246e-16	2.59605742270376e-16	1.845635883494734e-16	1.1083047855356518e-16	-2.3633897790516914e-17	-1.6759909826399482e-16	-1.8754021602951323e-16	-1.0541950671898883e-16	-7.861599741711384e-17	-2.9859643780514073e-16	-5.65794496454125e-16	-7.178556590676044e-16	-6.252805599597855e-16	-4.526075531195125e-16	-3.570593673766337e-16	-3.893299210024811e-16	-4.253658492367069e-16	-4.510752393041508e-16	-5.506107538459597e-16	-7.128546056871409e-16	-8.019297321556733e-16	-7.13054067265169e-16	-5.63047484702186e-16	-5.982073529576568e-16	-7.872722489935616e-16	-9.3954924733674e-16	-8.48619870127748e-16	-6.403124394181025e-16	-5.021493197643717e-16	-5.183150916327194e-16	-4.3672830496272283e-16	-3.678108833312928e-16	-1.9102499082381665e-16	8.887419221525292e-18	1.0404974801703655e-16	8.975929164595631e-17
119	-1.2917926311650618e-16	-9.658304834451894e-17	-1.1385054256882188e-17	1.657915683234564e-16	2.6597610619428625e-16	1.65544633718167e-16	-4.433688815331851e-17	-2.0802702160518553e-16	-1.4780476680662283e-16	-9.119762094776134e-18	2.614557984587175e-18	-1.2350285457590504e-16	-3.032788797394065e-16	-4.1664526203729994e-16	-4.783560133671238e-16	-5.610621909818311e-16	-6.704960503976027e-16	-7.204551953976345e-16	-6.783258618949661e-16	-6.049021535765788e-16	-6.308004067115419e-16	-7.264534630254528e-16	-8.321448107516484e-16	-7.096642265374476e-16	-4.573704733532883e-16	-2.0788278138251643e-16	-9.975022905725691e-17	-5.924565030955698e-17	-7.8405548748125e-18	3.8638358527654054e-17	-3.327145795015296e-17	-2.241270953868369e-16	-3.745655907441121e-16	-3.4145018567173333e-16	-2.1084365332808583e-16	-1.8025565055566183e-16	-3.5587376031555064e-16	-5.439366506406746e-16	-5.922869793508686e-16	-5.498414811478537e-16	-5.920601474151837e-16	-7.54089381748296e-16	-9.217016943059013e-16	-9.763268856682415e-16	-9.190559856256991e-16	-9.28600000182336e-16	-9.786390556769277e-16	-1.0400046864149722e-15	-1.0642109045611e-15
120	-5.1750903033474206e-18	-8.542674138444475e-17	-1.737774012898044e-16	-2.3534918634257245e-16	-2.870506420251143e-16	-3.004310128980002e-16	-2.589576311740616e-16	-2.0836742219610319e-16	-2.1252075107685352e-16	-3.2820453599618214e-16	-4.758060750163172e-16	-5.613060955174831e-16	-5.215606704037088e-16	-4.2905379338843315e-16	-3.7226302327592295e-16	-3.891495036164401e-16	-4.011582343165857e-16	-3.52128706289803e-16	-2.801009609488542e-16	-2.6021732573939775e-16	-3.4052046835805246e-16	-4.714786684017392e-16	-5.991371492541872e-16	-6.861269559661453e-16	-8.094578808420959e-16	-9.880472388627612e-16	-1.167341387008358e-15	-1.2528465936899437e-15	-1.2455749277964608e-15	-1.1778027569589268e-15	-1.1040778665427579e-15	-1.0671642512196423e-15	-1.0864645066629007e-15	-1.1928074756587166e-15	-1.3456193745378088e-15	-1.4639756590046107e-15	-1.458548462560577e-15	-1.3465654013065634e-15	-1.2351258642231146e-15	-1.1764698914939383e-15	-1.1317627541040492e-15	-1.060870432054874e-15	-9.535071001098618e-16	-7.898076903082298e-16	-7.133758188614693e-16	-6.562916724072213e-16	-6.084665356692156e-16	-6.219653066681614e-16	-6.570819719473869e-16
121	-3.3863444376655314e-16	-3.67867123633811e-16	-3.327246593302382e-16	-2.940614280490264e-16	-2.909563381362871e-16	-2.935777942241812e-16	-3.0148674247297416e-16	-2.6160987854392453e-16	-1.8395371301492371e-16	-1.0509248170356346e-16	-6.67112034315644e-17	-1.1016932236231913e-16	-8.446885343288322e-17	6.058275818422871e-17	2.675391395129797e-16	3.720330914009662e-16	3.6606796212240135e-16	3.709474212476079e-16	4.812442727968215e-16	5.899363322506263e-16	5.636959898469135e-16	4.064398300963572e-16	3.1343303800356733e-16	2.854719649576804e-16	2.0831223264503708e-16	-5.3234049341173776e-17	-3.567975583369195e-16	-5.03134495533102e-16	-3.9422136508690074e-16	-1.9210258586405107e-16	-6.035571591094e-17	-3.593408658110188e-17	-3.624377361883714e-17	-3.652334910812146e-17	-1.2059166572457875e-18	5.911889318018638e-17	1.6762822591874478e-16	2.0246910577982818e-16	1.1742657334283119e-16	-8.991412371009716e-18	1.0951679326472025e-17	1.950428278612265e-16	4.2094707063269347e-16	5.383630934554394e-16	4.579397918563196e-16	4.128811318818796e-16	4.953311407287175e-16	6.387586946602937e-16	7.025481916305183e-16
122	-3.3115641936029203e-16	-4.483572325136629e-16	-5.521804289906334e-16	-5.846982523178632e-16	-5.874438179839071e-16	-5.743971790502651e-16	-5.6150590400716e-16	-5.3727650393206e-16	-4.475960244976432e-16	-3.66230473289993e-16	-3.613895230438839e-16	-4.923522465311745e-16	-5.913345091414508e-16	-5.177956789208547e-16	-2.807505776967552e-16	-8.496167554232188e-17	-4.2801039686000004e-17	-9.175606281340151e-17	-1.1510703820401236e-16	-9.628156131211205e-17	-1.459176563951481e-16	-2.7914055603847275e-16	-4.530145368609287e-16	-5.01748638680403e-16	-5.698802122432607e-16	-7.349276825173864e-16	-9.638837440307713e-16	-1.1093272771029538e-15	-1.0796975168076245e-15	-9.338735797992746e-16	-8.110536004879371e-16	-7.966537419300718e-16	-8.521986193993611e-16	-9.179666280449108e-16	-9.202405052247676e-16	-8.925011165652683e-16	-8.775484753208582e-16	-9.17945203950688e-16	-9.853547333268452e-16	-9.852021653735173e-16	-8.820843733992452e-16	-7.425397459743678e-16	-6.511218132808857e-16	-4.766508072462066e-16	-4.4242662196742254e-16	-3.951786671811526e-16	-3.2187289192575794e-16	-2.857986967449538e-16	-2.5504639137093966e-16
123	-2.9468462885637103e-16	-4.601990085401023e-16	-5.834066068151441e-16	-5.439132884452434e-16	-4.928147553611147e-16	-5.011054981300769e-16	-5.595469421777937e-16	-5.179630767872484e-16	-3.7830970600495124e-16	-2.975495245303473e-16	-3.477272310862338e-16	-5.655687007999541e-16	-6.908866425243998e-16	-5.800838538420281e-16	-2.5330913130183277e-16	6.240112877294861e-17	2.468801582924159e-16	2.837426931892754e-16	2.4143762060898545e-16	1.4606609733916178e-16	-6.573538929162372e-18	-1.8929317066949046e-16	-2.8678796770776244e-16	-3.108072139599966e-16	-3.7614570720748327e-16	-5.875528611848412e-16	-8.545303418444427e-16	-1.005396707381797e-15	-9.794905513384433e-16	-8.577940581378792e-16	-7.822056353886003e-16	-7.625876758622819e-16	-7.012293540283849e-16	-5.714078013058236e-16	-4.1463243858320976e-16	-3.3483089639343e-16	-3.0261329047757205e-16	-2.900777282993544e-16	-2.5387828903426643e-16	-1.8017432386811317e-16	-6.508464047714308e-17	5.3918552687075786e-17	1.4763472122706723e-16	2.7729686433717206e-16	1.9981405125002462e-16	1.768887278650545e-16	2.6628292028573447e-16	3.9932374527022654e-16	4.94910240481552e-16
124	9.936070682390725e-17	-3.8914694991227915e-17	-1.1514655855728252e-16	-5.556285274960873e-17	-3.2559569269376557e-17	-1.4034026005764934e-16	-2.987676390029354e-16	-3.2937654135926317e-16	-2.6824546858015894e-16	-3.00336429130167e-16	-5.013354309571685e-16	-7.22217850260571e-16	-7.090215171493097e-16	-4.530032387923032e-16	-1.5216118707035448e-16	-1.1461871872964541e-17	1.214984695372617e-18	-1.5324918103662287e-17	-4.6446742110435404e-17	-9.3613896931719e-17	-1.5139982316349593e-16	-1.6479591862911787e-16	-1.1516471812613457e-16	-8.595062740060443e-17	-1.6011280960228896e-16	-3.2374706528270164e-16	-4.317891513445109e-16	-4.16477129154547e-16	-3.7308586850906163e-16	-4.1779972429097414e-16	-5.630230476053052e-16	-6.334363204694125e-16	-5.178530433914978e-16	-3.2865702920038962e-16	-2.396533019827551e-16	-3.2811781575205097e-16	-4.490827405279762e-16	-4.0805103750709704e-16	-2.0217441315177274e-16	-4.487845446892894e-18	3.7613339735133423e-17	-2.926833528864318e-17	-7.79239602973472e-17	2.0212522915689365e-17	-8.104073927122602e-18	-9.874151731099255e-17	-1.6897077614702798e-16	-1.5238946014237521e-16	-5.988657279711661e-17
125	-3.9306232722941647e-16	-4.630189690523875e-16	-3.976333845836895e-16	-3.8179812005391875e-16	-4.3795200014011834e-16	-4.594765649014248e-16	-4.110555741963191e-16	-3.406115959847881e-16	-3.537482999497658e-16	-3.3840046386318626e-16	-8.453802691818333e-17	2.474142108838251e-16	4.600174313101447e-16	4.0869480453740774e-16	2.8845190393669205e-16	3.10288520189163e-16	4.766091903234571e-16	5.759665163892661e-16	5.11488865407223e-16	3.971706223812364e-16	3.929727412331357e-16	4.499154499375905e-16	5.00699790885721e-16	3.5221780083005156e-16	1.2195594546496742e-16	-7.185368711105511e-17	-1.7541796647191717e-16	-2.245878084271009e-16	-2.812395792021434e-16	-3.279984749731913e-16	-3.281186307073238e-16	-2.9106728963063004e-16	-2.9134182918019714e-16	-3.605837207912884e-16	-4.3606440107441073e-16	-4.231829040399257e-16	-2.884935645328754e-16	-1.636327760696927e-16	-1.5395173112514053e-16	-1.9530623101689254e-16	-1.5706310023027088e-16	-1.3096400734323813e-17	9.25879085466686e-17	1.0770122835271159e-17	-1.3631189284181005e-16	-2.407445113817031e-16	-2.949735083040254e-16	-3.3401278573232977e-16	-3.8204214460079097e-16
126	-2.955065662649769e-16	-3.8048780472016826e-16	-4.04890166212928e-16	-4.485996078235598e-16	-5.202609851964201e-16	-5.507699257303023e-16	-4.704064525998823e-16	-3.319031658550566e-16	-2.2953480172270367e-16	-1.7303658707830375e-16	-2.516365131982605e-16	-2.412481797095747e-16	-1.6433803405856697e-16	-3.349335570103582e-17	6.060654587864254e-17	6.073300068172055e-17	-1.2442580529479019e-17	-8.960645324044399e-17	-1.020083976079443e-16	-8.111540801666645e-17	-9.043802354574e-17	-1.3368422262191632e-16	-1.6055851737655642e-16	-1.959893617563275e-16	-2.9198103453593894e-16	-4.986792380892993e-16	-6.966670291575037e-16	-7.527899330733863e-16	-6.326283578752079e-16	-5.036279049723287e-16	-5.086602399600752e-16	-6.134975114716092e-16	-6.821147481420815e-16	-6.552811810065533e-16	-6.137713875902422e-16	-6.548877675807906e-16	-7.133710437898038e-16	-7.435724278478461e-16	-6.82729564099055e-16	-5.866124904632797e-16	-4.516163406810883e-16	-2.905803088381008e-16	-1.0300210878902987e-16	-1.5852599345187262e-17	-2.6606319651863322e-17	-1.5015677450448212e-16	-2.6831358430475915e-16	-3.023147377405428e-16	-2.713524554730094e-16
127	-4.781693822090646e-16	-6.530220455893848e-16	-8.362971445426338e-16	-8.990573204185613e-16	-8.153820452177181e-16	-6.429094490994062e-16	-5.308995707992509e-16	-5.065055979200763e-16	-5.298972753814665e-16	-5.167138996484302e-16	-5.194697275724771e-16	-5.282532386755633e-16	-4.814630602647089e-16	-3.133549826711359e-16	-5.66515228386122e-17	1.618070955935237e-16	3.0352784392898437e-16	4.102004856028538e-16	5.113888763965927e-16	5.382399618826218e-16	4.477611354292331e-16	3.0370694168816073e-16	2.4599230100122814e-16	2.0223563851695602e-16	3.676379734733492e-17	-3.0016420454634903e-16	-5.894586812891888e-16	-6.71371901186498e-16	-5.725797756510319e-16	-4.78050470007449e-16	-4.2117870237551303e-16	-3.190516614498366e-16	-1.5100499585032848e-16	-6.839914787224273e-17	-1.056431492780082e-16	-1.584875590233218e-16	-5.48295502227204e-17	8.438127571201275e-17	8.204899784842802e-17	-5.589063576209481e-17	-9.597461819312273e-17	7.696179776848211e-17	3.38631016856659e-16	5.251386640653122e-16	4.465378995613437e-16	3.873164836373461e-16	4.738306526903851e-16	6.269838120074878e-16	6.853646816822721e-16
128	2.541636495632609e-16	2.0148542630758818e-16	1.973226920271925e-16	1.8220000383992347e-16	1.9801707965997272e-16	2.761349537044233e-16	3.72920323227333e-16	4.247832065621996e-16	3.6253719740123968e-16	3.346776668289412e-16	4.1908008315492493e-16	5.944927387582854e-16	6.985410178507551e-16	6.772463226703388e-16	6.385701597607064e-16	7.122733246949298e-16	8.564969783563478e-16	9.307352218782475e-16	9.109022660226296e-16	8.826609154945665e-16	9.247746785881754e-16	9.375533515892064e-16	8.737244702024164e-16	6.586683787628987e-16	4.946270153164721e-16	4.696106917976628e-16	5.36097257527182e-16	5.515592397772607e-16	4.589323818431156e-16	3.456298103483757e-16	3.253784684701598e-16	3.9599385221852264e-16	4.32750384213669e-16	3.7217891537622607e-16	2.5659588002717086e-16	2.0539603208678775e-16	2.768500415995402e-16	3.3760492862494174e-16	3.0384260433683362e-16	2.1150408857763975e-16	2.250593531658061e-16	3.7073454780956714e-16	5.31959737679829e-16	4.1927717444635306e-16	2.452320914937429e-16	7.619417793984655e-17	-9.23604456858525e-19	1.2265821765645094e-17	4.16225483307259e-17
129	-1.0389527664424311e-15	-1.1352931983003063e-15	-1.2790403524981802e-15	-1.413733169849837e-15	-1.4697353001402048e-15	-1.4320942011795869e-15	-1.3406119739170217e-15	-1.2744287743727449e-15	-1.2436628856206594e-15	-1.3223557331756217e-15	-1.372263681862218e-15	-1.4734874299307653e-15	-1.506155850878048e-15	-1.4908599140857439e-15	-1.4467253884166652e-15	-1.4543087285590499e-15	-1.4901628858037142e-15	-1.491799018292661e-15	-1.404958441125403e-15	-1.307732162439556e-15	-1.2884499485848798e-15	-1.3405979927014071e-15	-1.3826589418379537e-15	-1.3727326027300725e-15	-1.4218002669488885e-15	-1.59585230791008e-15	-1.8127631691322208e-15	-1.871880315304177e-15	-1.7544973505832805e-15	-1.5920433851925299e-15	-1.5447866561015374e-15	-1.613033503256787e-15	-1.6919866151919775e-15	-1.730594224709143e-15	-1.7776717875638153e-15	-1.8597572938590442e-15	-1.921149639275546e-15	-1.9046815155361155e-15	-1.8457487332231937e-15	-1.789927349186144e-15	-1.7193085149500487e-15	-1.597596168702832e-15	-1.4301485732631313e-15	-1.3162720487041567e-15	-1.2763565377297847e-15	-1.331791019617096e-15	-1.4159449324875813e-15	-1.507954564132338e-15	-1.599411954573407e-15
130	7.629855848144014e-16	6.472500847557591e-16	4.158773456810112e-16	1.7139316496778468e-16	6.557855362371392e-17	9.839360965729336e-17	1.6873998300759367e-16	2.082619274331287e-16	2.3100399307810205e-16	1.9165208179636983e-16	1.520725524910715e-16	2.4405370249033047e-17	-2.1374347367006624e-17	9.871814655660781e-17	3.8059559005353424e-16	6.796007585783508e-16	8.665986593464909e-16	8.592046335862462e-16	7.54535703155523e-16	6.154167028283129e-16	5.068821666292148e-16	4.137250984213161e-16	3.92702622427382e-16	3.6380375324557066e-16	4.165695489180123e-16	5.143351915593587e-16	6.422089715338382e-16	7.199939403785407e-16	7.369071427736458e-16	6.752078871722013e-16	5.567194263481147e-16	4.396696339156048e-16	4.547540110862349e-16	6.483831325114494e-16	9.61894674417703e-16	1.1701005530837217e-15	1.20284497100996e-15	1.1016984036357406e-15	1.0832159483179683e-15	1.1862962972760513e-15	1.3208921640050005e-15	1.2898524153516574e-15	1.1014925703495612e-15	6.966420100615903e-16	3.8170865691059113e-16	1.3714966914153455e-16	6.11140389520287e-17	2.0937960105064108e-16	3.9843982799172274e-16
131	-1.954802279095171e-16	-2.8329370778818725e-16	-3.322805348648889e-16	-3.9022959888130137e-16	-4.599453297693531e-16	-5.013252206653661e-16	-4.639022843076751e-16	-3.3126604377150995e-16	-1.560056753260126e-16	-1.1686005114228595e-16	-2.8060162098144563e-16	-5.419437314922038e-16	-6.860546537788087e-16	-5.925416371955738e-16	-3.0686990040712837e-16	5.4973491336273535e-17	4.2981964710539513e-16	6.948125733887773e-16	7.42540208094355e-16	5.580022165966216e-16	3.0953779447988887e-16	1.9300360344602243e-16	2.2382068490904397e-16	2.2647673057873783e-16	5.905235400662672e-17	-1.8136792015066702e-16	-2.8905322193866506e-16	-2.3011518643730714e-16	-1.40018371160634e-16	-1.3307089649064253e-16	-1.2713521427341077e-16	-1.5263351992573772e-17	2.0243660387551737e-16	3.850946372319269e-16	4.97452492562731e-16	5.3705619388266115e-16	5.717171202840933e-16	5.599101836118971e-16	4.980911072955852e-16	4.48027755795708e-16	5.017693384212406e-16	6.169414695673376e-16	6.59196608529274e-16	5.465974231799898e-16	3.306840998030619e-16	1.648858754535785e-16	1.93578916713793e-16	3.5772029850832464e-16	4.69672291247661e-16
132	-1.4086703877033597e-16	-3.047479013955303e-16	-4.388126354085403e-16	-4.4293114084348205e-16	-3.658531384433439e-16	-3.038392925647927e-16	-3.147117855298048e-16	-3.510715512683531e-16	-3.9536790286051963e-16	-4.705325700300993e-16	-5.624683409023894e-16	-6.917603958670955e-16	-7.878890607816128e-16	-8.150505217279107e-16	-7.740356236680327e-16	-6.892863653360963e-16	-5.615212007499448e-16	-4.3102641364685425e-16	-3.7356459866796533e-16	-4.2573701617816547e-16	-5.456048240687427e-16	-6.382379229200945e-16	-6.326770036856706e-16	-5.665349764126906e-16	-5.37987448117623e-16	-6.237520291719841e-16	-7.55599498762933e-16	-8.177820387129553e-16	-7.210029609008043e-16	-5.332205319833631e-16	-3.900973894146546e-16	-3.639106438389483e-16	-3.6812341747743797e-16	-3.2148255685353794e-16	-2.0915830821821419e-16	-1.5441585095656047e-16	-1.9678909345094806e-16	-2.3539878861537695e-16	-1.6557861693485e-16	-1.324212477080402e-17	5.2119438208166197e-17	-3.099425688272163e-17	-1.612019388345578e-16	-1.4592253750881392e-16	-1.4329528974942937e-16	-1.7877177026205932e-16	-2.733367526383718e-16	-3.194006215387243e-16	-2.26764998750292e-16
133	7.470905872549993e-16	8.404416900088907e-16	9.43657177016244e-16	1.042626241835636e-15	1.1326550021848535e-15	1.1633332311531065e-15	1.1146630051318978e-15	1.0161726980510073e-15	9.477657403938015e-16	9.355024404843934e-16	1.079384639259118e-15	1.1747699565047833e-15	1.1804761567678835e-15	1.0454573650479581e-15	8.754643877676891e-16	7.770357289718543e-16	7.644732673988952e-16	7.788239896061501e-16	7.679397970501976e-16	7.974625585534661e-16	9.136107569255585e-16	1.065256708201034e-15	1.1694185945723534e-15	1.219011143256846e-15	1.3051648333677322e-15	1.5004439764618161e-15	1.6970423454832602e-15	1.7923763592914716e-15	1.7419470209023174e-15	1.6611106872404235e-15	1.6325065576739687e-15	1.6077140548436088e-15	1.5173293039160164e-15	1.4006376648623616e-15	1.3529130516162687e-15	1.3822142958590577e-15	1.3562045559581929e-15	1.2412364571204913e-15	1.0914023797202931e-15	1.0173963112833414e-15	9.79108012878974e-16	9.00306615112333e-16	7.486947223958978e-16	5.858004547817205e-16	6.261358997398717e-16	6.961924607586499e-16	6.627210126137228e-16	5.2066251908341315e-16	4.0164930397713623e-16
134	4.46416503716364e-16	5.284531835880289e-16	6.656240921101461e-16	7.95126867340395e-16	9.501077613884281e-16	1.0974413087686223e-15	1.1458172600905141e-15	1.0259117733215566e-15	8.134550725886439e-16	6.54045611481687e-16	6.590874802415556e-16	7.176865616381565e-16	7.327121100121998e-16	6.458843457299086e-16	5.565320340748652e-16	5.675992835677183e-16	6.610990680563142e-16	7.398658776846951e-16	7.510444890204337e-16	7.637767559707298e-16	8.616566323481045e-16	1.0276263379574174e-15	1.1863964628344541e-15	1.2392204400783536e-15	1.2682941773209735e-15	1.3336381371224195e-15	1.4051921918059849e-15	1.4221676429062543e-15	1.3366430663191955e-15	1.243564800612643e-15	1.2413047295263973e-15	1.317716800440722e-15	1.3533540539460507e-15	1.30635828446111e-15	1.2337341318292005e-15	1.2703344343980527e-15	1.4036465765897668e-15	1.4706308501667534e-15	1.3121489060400147e-15	9.44023223617538e-16	5.912371563725066e-16	4.647963971034313e-16	6.117015223581875e-16	7.879454635537805e-16	9.937545342505547e-16	1.0230459589539705e-15	8.394193383186852e-16	5.394978844154285e-16	2.7054321171617165e-16
135	4.322821255738805e-16	3.385049939982311e-16	3.04444942905357e-16	4.386128330473206e-16	6.18866316579982e-16	6.926155624907354e-16	6.424309024528185e-16	5.749721280161364e-16	6.540942493603135e-16	7.578772974926697e-16	7.915638723886471e-16	6.409796331127456e-16	4.716491590678618e-16	4.2246836482594764e-16	4.666568623989999e-16	4.369906856304096e-16	2.976885574367036e-16	1.8825695814335192e-16	2.390130467721502e-16	3.7766081793495094e-16	4.0034823390858245e-16	2.571833927609023e-16	6.474309772739758e-17	5.386860286042263e-17	1.2479384036237083e-16	1.6459116942889726e-16	1.2577247644398624e-16	1.2638250982223151e-16	2.1278953765001047e-16	3.098404491308479e-16	2.863343569345105e-16	1.7303414409497836e-16	9.568477966525761e-17	1.5079901717720338e-16	2.307739573638832e-16	2.406901973576669e-16	1.5114624433501132e-16	1.1246663593576766e-16	1.8334518647315407e-16	2.7627673008278787e-16	2.6377152451964383e-16	1.481163205898725e-16	4.666214056527325e-17	6.547288109317544e-17	1.7838281370309363e-16	2.1412807124673702e-16	1.6482644514546034e-16	9.996683796883395e-17	1.2375647231592895e-16
136	2.593972926478916e-16	1.8099566194150773e-16	1.6536308320994491e-16	8.901239569520671e-17	5.335499110982448e-17	1.1994524075881785e-16	2.708822956459426e-16	4.072025714983455e-16	4.0933515393061315e-16	3.5982720466696243e-16	3.2822982691531364e-16	3.5094784482470594e-16	3.626485097273509e-16	3.5838503719372687e-16	3.991531778702959e-16	5.418375708818711e-16	6.98242687517166e-16	7.185403239415673e-16	5.734302353001863e-16	3.6219064689938325e-16	2.623376006574548e-16	2.791810316375642e-16	3.3571823493664415e-16	2.4533834662372656e-16	1.1271602741323606e-16	3.253765479516019e-17	1.48749783133805e-17	-3.788996079597711e-17	-1.835785478659502e-16	-3.015255740618977e-16	-2.5659372765543574e-16	-1.1703140044414412e-16	-5.87401396603908e-17	-1.6311032453361749e-16	-2.275566180279444e-16	-1.5574891588626293e-16	3.8571291915507637e-17	1.17949645859806e-16	5.510117782035904e-17	2.758174009095552e-17	1.6781208434761583e-16	3.427450046824445e-16	3.63716579060595e-16	1.0527022695340817e-16	-1.231227129666056e-16	-1.7381699886519196e-16	-9.879526579993938e-17	-3.794007977278414e-17	-1.0521004612285679e-16
137	7.486513866816068e-17	6.753380705537129e-18	9.496944444497756e-19	-8.929297888128011e-18	-4.3289097684958207e-17	-3.41619748999949e-17	4.2019166622341767e-17	1.8609643840112573e-16	3.0941108931252294e-16	3.8767636072586404e-16	3.244587333975374e-16	2.440628147238226e-16	2.3821087326607137e-16	3.7311820515473143e-16	5.833505742068232e-16	7.354304180457501e-16	7.808123460690469e-16	7.851305581157932e-16	8.255582958527442e-16	8.411200482190621e-16	7.586541636149823e-16	5.956607324725853e-16	5.439650000592903e-16	5.575988743162649e-16	5.30844723424209e-16	3.060052080735935e-16	1.4682009257996213e-17	-1.3633276129390216e-16	-6.86976989544619e-17	6.294630907178449e-17	1.0983336958344306e-16	1.00635534624371e-16	1.6064254677456777e-16	2.9629752967988114e-16	4.246724143272015e-16	4.796166437348123e-16	5.367218505524377e-16	5.93314832224746e-16	6.562932817122647e-16	6.881608414392516e-16	7.374816558484101e-16	7.758094795740477e-16	7.709792059520219e-16	6.754756916668098e-16	5.26011883581709e-16	4.67174740049708e-16	5.225982174957238e-16	6.423318341195005e-16	6.7999222295785095e-16
138	4.748558464446589e-16	4.1962770066977786e-16	3.9908013218445253e-16	3.2494568386651946e-16	2.5145855706453533e-16	2.3611799347942416e-16	2.840125757536393e-16	3.549229806627468e-16	3.7005747472454955e-16	3.5482674686639997e-16	4.728774032244528e-16	6.277768936204279e-16	8.001269082511741e-16	8.900249008179552e-16	9.230352259542602e-16	9.491194474465965e-16	9.94666461916894e-16	1.014920338539973e-15	1.0122058499177897e-15	1.018462145832312e-15	1.066667128857879e-15	1.0871863435623052e-15	1.0746280200354037e-15	9.45956006551968e-16	8.297208955824788e-16	7.902953878656148e-16	7.998941920322149e-16	7.515149996834434e-16	6.044320965767979e-16	4.571841573271512e-16	4.2563576000361025e-16	4.94404666744294e-16	5.17832429234572e-16	4.274622274469481e-16	3.144001878006841e-16	3.293393287319565e-16	4.970543644685e-16	6.472351074565332e-16	6.516590390350892e-16	5.739299441303246e-16	5.449366395356606e-16	5.959800187330758e-16	6.289011231218362e-16	5.0224173684898705e-16	3.6787589111479173e-16	2.710201429416172e-16	2.1692145152691813e-16	2.089029827305714e-16	2.3138469965718237e-16
139	-3.31928689221057e-16	-4.55622085226476e-16	-4.934772160641436e-16	-5.494604930392658e-16	-6.216252611368777e-16	-6.334208145453452e-16	-5.650195615002515e-16	-4.765190694997058e-16	-4.0275251886618953e-16	-3.5763392668545816e-16	-2.386804975971133e-16	-1.246822885542301e-16	-9.271446867499448e-18	8.111868106284669e-17	1.8578091161028803e-16	2.84524294761043e-16	3.5317959121747583e-16	3.529703537917703e-16	2.8293847671298537e-16	1.854861445769216e-16	8.914840619592623e-17	6.1450791580242075e-18	-6.441445771640288e-17	-1.3723248901712643e-16	-2.418882987338254e-16	-3.7186319618310253e-16	-5.072155324750151e-16	-6.313969371285879e-16	-6.927282246844619e-16	-6.865223916082073e-16	-6.266781398677501e-16	-5.679386716172253e-16	-5.720597077614979e-16	-6.507403023627684e-16	-7.145510564415353e-16	-6.898964753285761e-16	-5.748715730077586e-16	-4.798635334233154e-16	-4.697240407577673e-16	-4.542214189004539e-16	-3.5588445687762125e-16	-2.179566715819118e-16	-1.9173740507442181e-16	-2.8653442229491725e-16	-3.981446892756274e-16	-4.0498629852597654e-16	-3.274936991979684e-16	-2.8521224861017317e-16	-3.1473406483299933e-16
140	-4.662425993660426e-16	-5.104545254439344e-16	-5.698304438158016e-16	-6.949694856401585e-16	-7.813124447588688e-16	-6.972467036722917e-16	-5.058493842541882e-16	-3.6866897051282745e-16	-3.650629802544695e-16	-4.524170968498097e-16	-4.016864933340604e-16	-3.67189443843794e-16	-3.162803384028829e-16	-2.610979970739183e-16	-1.3525167540634607e-16	-1.1938902915942726e-17	4.617337853698409e-17	2.7158899701045627e-17	-5.379644913473931e-19	1.687985719178163e-17	3.7020846313923535e-17	9.002241179091114e-18	-2.7992203868999856e-17	-8.188173944625065e-17	-1.7472184556185577e-16	-3.424424154516779e-16	-5.10118247411539e-16	-5.507811943613791e-16	-4.4231859620256314e-16	-3.021664958727497e-16	-2.773458419865332e-16	-3.697854615709547e-16	-4.625231237598602e-16	-4.807505480680562e-16	-4.4406884028197833e-16	-4.3211505193729823e-16	-4.445130321837953e-16	-4.25567761037377e-16	-3.626002805088877e-16	-2.417570199941427e-16	-1.2234749767361153e-16	-3.121377177016153e-17	-2.574767798620393e-17	-6.378658101664407e-17	-2.185781530688952e-16	-3.05339367889314e-16	-2.682126536800291e-16	-2.0329230179518601e-16	-2.1338061169373304e-16
141	4.595994695671244e-16	5.027956217282384e-16	5.42428556354671e-16	4.636616538882961e-16	4.2941085355386e-16	5.643436219896742e-16	8.230817978068581e-16	1.0032476845384824e-15	1.0099982971578708e-15	9.099360043080038e-16	8.874521596986048e-16	9.455051972778123e-16	1.02649358144574e-15	1.0630312947740539e-15	1.0952159185809945e-15	1.197573460569677e-15	1.325059646427845e-15	1.3203211279215662e-15	1.1396626445331641e-15	8.868872990319504e-16	7.631966561704277e-16	8.032910593897576e-16	8.98060204329411e-16	8.716983612198871e-16	7.964030907490691e-16	7.464765720570171e-16	7.121010197637124e-16	5.608317920527312e-16	2.8464884537850854e-16	2.9119763304531595e-17	-4.1949202534939554e-17	5.59472439108097e-17	1.8966467731622823e-16	2.719137287103624e-16	3.5559515087778336e-16	4.743588593584546e-16	6.163737437142078e-16	6.707067502688258e-16	6.536123809548757e-16	6.08643284893854e-16	5.921928374297406e-16	5.37200819283186e-16	4.333173539769574e-16	2.0648019085623186e-16	1.7551990094863167e-17	-1.6160250768176888e-16	-2.7409902258872933e-16	-2.5637392734761864e-16	-1.9101555110283367e-16
142	1.144370583646989e-16	4.056867048705507e-17	-2.7137887479963163e-18	-1.24805642577798e-16	-2.184354040190399e-16	-2.0350807375166697e-16	-1.2664955427753308e-16	-2.8985990950916556e-17	6.699220299888391e-17	1.3058323522850855e-16	1.673163667836766e-16	2.7744564680007565e-17	-1.2864314631379413e-16	-1.3624950347708941e-16	1.1315923604733617e-16	5.140058056334816e-16	8.89004265449678e-16	1.0615983352123028e-15	1.0317413442740287e-15	8.39095858862338e-16	6.192759096000917e-16	4.5653961242002e-16	4.666721444228711e-16	4.3041192083664386e-16	3.2554504927258104e-16	1.241352305058127e-16	-3.11590161796835e-17	-1.2353679318976207e-16	-1.7142692714062018e-16	-2.114441887301701e-16	-1.6745057042416887e-16	-9.918678173029575e-18	2.015249999748881e-16	3.276479664938124e-16	3.9602607782154213e-16	4.612637159737437e-16	5.86425701769344e-16	6.196402033626342e-16	5.051791798318611e-16	3.2932917667620244e-16	2.928482762665917e-16	3.9785912803130303e-16	5.009347736282903e-16	3.450823305290851e-16	8.098408687521362e-17	-1.3927240722559804e-16	-1.6162946632808774e-16	1.9461314006539363e-17	1.1885213905177848e-16
143	-4.250474670500279e-16	-5.316537951535858e-16	-6.558855671108865e-16	-7.998920354715481e-16	-8.609542369878813e-16	-7.773704892320342e-16	-6.340819894593616e-16	-5.279855147993566e-16	-5.398944824615458e-16	-5.882824722513108e-16	-6.15177303540324e-16	-5.915911869245155e-16	-5.298657320229083e-16	-4.518399359329048e-16	-3.6556187976151017e-16	-3.2332516793057483e-16	-3.2878188769650387e-16	-3.513857851414691e-16	-3.0940117483253187e-16	-2.164487984587615e-16	-1.4660242706606222e-16	-1.8238665938297857e-16	-2.278022576502656e-16	-3.305136483111671e-16	-4.2834294961387515e-16	-5.78620972816886e-16	-7.176216533414219e-16	-7.72961173257643e-16	-6.993805300529145e-16	-5.912992764533927e-16	-5.569442828589715e-16	-6.141500692448485e-16	-6.966819840463333e-16	-7.633501131043742e-16	-8.096725313837506e-16	-8.43907783663974e-16	-7.965498142078414e-16	-7.200311708111616e-16	-6.644577738339046e-16	-6.623519941882336e-16	-6.158021399953747e-16	-4.51302630012245e-16	-2.1265423013465105e-16	-6.046760453678589e-17	-1.0700080513602387e-16	-2.2144930499083842e-16	-2.7807655785304755e-16	-2.541480708782602e-16	-2.58972148610528e-16
144	1.3713455360163912e-16	5.112722163442314e-17	-3.8262500728818216e-17	1.1784232310413095e-17	2.1986546907748946e-16	4.46935323360797e-16	5.32247474226516e-16	4.764156990616167e-16	4.354552736637923e-16	4.1134535010185113e-16	5.054653426453153e-16	4.621487176083495e-16	3.6740080771471223e-16	2.959581421010276e-16	3.0065669478128697e-16	3.0347964534507056e-16	2.41155936381308e-16	1.442035714899945e-16	8.074212164420078e-17	9.148634389886439e-17	1.2878223245998943e-16	1.1848868316846216e-16	4.127843189343693e-17	-1.3805464075231412e-17	-1.4849386926661687e-17	6.25945409106306e-17	1.7586516424699693e-16	2.5566564148895673e-16	2.4255670879347673e-16	1.5052886131176935e-16	5.3943715759119035e-17	2.658224276886912e-17	8.754406434931734e-17	1.8160273244370154e-16	2.6238752078730233e-16	2.9344457201711424e-16	2.5976219505216476e-16	2.3362932333882537e-16	2.2663959327242804e-16	2.6537799627210147e-16	2.6873471538588563e-16	1.9797579737324263e-16	6.1657241768826e-17	-3.7666197592474304e-17	-7.703737641908449e-17	-7.065862336337128e-17	-5.3565019302232565e-17	-5.3224286543537303e-17	-2.407811144358127e-17
145	-3.4255752657465653e-16	-4.1669401017725654e-16	-3.155961043082626e-16	-1.0456986677259158e-16	1.082870378775999e-18	-6.335543078046079e-17	-1.6460999158107255e-16	-2.6464551691022904e-16	-3.210908615311125e-16	-3.9749982916761407e-16	-5.633324536628172e-16	-6.335472978619257e-16	-6.08851295824643e-16	-4.966088385682295e-16	-3.971524873393804e-16	-3.593744861760703e-16	-3.968322164331976e-16	-4.235096344811242e-16	-3.8620857815416505e-16	-3.129148911838038e-16	-3.337883420309304e-16	-4.478480274619681e-16	-6.325230555257364e-16	-6.283813766100927e-16	-5.129711919422478e-16	-4.534021011988451e-16	-5.915508707570553e-16	-8.24647743098588e-16	-9.896611162499862e-16	-1.0019201312394418e-15	-9.651220318106995e-16	-9.472170640816777e-16	-9.130323068889668e-16	-7.876816298384298e-16	-6.566112699787161e-16	-6.577044882895932e-16	-8.53618932837107e-16	-1.0883261819029228e-15	-1.2145902095110753e-15	-1.2656106689213506e-15	-1.3596037344708796e-15	-1.5035868465301951e-15	-1.5673750001925842e-15	-1.38576476619832e-15	-1.1210700795780037e-15	-9.461350636897063e-16	-8.606532922831187e-16	-8.412731018097844e-16	-8.367134546060346e-16
146	3.6461309876830074e-16	2.3555985661467364e-16	2.475504829540395e-16	2.814489495905771e-16	2.248308271302264e-16	1.0258638458675602e-16	7.096086514977448e-17	2.307726862651689e-16	4.0106883553429006e-16	4.040221137439512e-16	4.345299569866708e-16	4.558966112566947e-16	5.659872198672131e-16	6.268154065218923e-16	6.406432244957555e-16	6.902160056440395e-16	8.335885976862981e-16	9.482743725534356e-16	9.359016142077637e-16	8.367887206251169e-16	8.183324736173109e-16	8.686298195635956e-16	9.604222534923532e-16	8.895305594167957e-16	8.240573794015204e-16	8.59296111251981e-16	9.607276648760334e-16	9.394510054054973e-16	7.223651327436047e-16	4.798180603014972e-16	4.021293191729636e-16	4.907421565998101e-16	5.718947605966508e-16	5.507684232211004e-16	5.092514009355292e-16	5.699014650358567e-16	7.394908353525976e-16	8.540816410045659e-16	8.297366147918224e-16	7.286390761380595e-16	6.642720207435397e-16	6.736820062730116e-16	7.375356990260227e-16	7.468228814235008e-16	7.782838503963832e-16	7.690719919977448e-16	6.556925755250771e-16	5.274528936337248e-16	4.83392162448092e-16
147	3.178438005604939e-16	4.436877836640782e-16	5.605497776579102e-16	6.820651239161677e-16	8.265822876756115e-16	9.69036872655824e-16	9.960435166307e-16	9.431609853945481e-16	8.448807221514716e-16	8.068796202351701e-16	9.326914343229898e-16	9.620115073307187e-16	8.388093458333063e-16	5.78022519371684e-16	3.045856634060239e-16	1.0691883393675054e-16	5.5205113588288095e-18	1.1456514556329146e-18	6.216294178706954e-17	9.893746335034762e-17	6.425531913347135e-17	-8.292389033764964e-17	-1.6041366553794063e-16	-1.6549113985938381e-16	-1.8002478770770418e-17	1.624495353252083e-16	2.882211610584825e-16	3.1574457785679675e-16	2.8780331796560543e-16	2.5987158319440544e-16	2.8339720198696253e-16	3.555428253793118e-16	4.408079661213377e-16	5.192853600990463e-16	6.067861694911442e-16	7.015654881507397e-16	7.396517078533131e-16	6.675028952260995e-16	4.997640292428322e-16	3.4078515947964634e-16	2.58475538720896e-16	2.1695920282343704e-16	1.6456712225113317e-16	-2.9675251081430834e-17	-6.988343229919806e-17	2.9888436468471744e-17	1.6941610256392028e-16	2.3349268908767436e-16	1.9678457336040958e-16
148	4.499876859415691e-16	3.9118418025466586e-16	3.3279558072590336e-16	2.7586009383837687e-16	2.6594054829012988e-16	3.059444715263957e-16	3.6377859342719217e-16	4.766577704588858e-16	6.086425575266079e-16	6.587684662777692e-16	7.82908666883793e-16	7.934251794696524e-16	8.40322236644003e-16	8.895577938860481e-16	9.244557202391258e-16	8.958109464326212e-16	8.610160707457292e-16	8.60752189257912e-16	9.132119335927628e-16	9.60542143735903e-16	9.858784435520675e-16	9.508812205026631e-16	9.468262546558842e-16	8.852539505611295e-16	8.863414495543997e-16	9.874051437873022e-16	1.1557200473039722e-15	1.2477272985585247e-15	1.142421862680149e-15	9.341405421221354e-16	8.076143372348819e-16	8.547391528231214e-16	9.669603179762607e-16	1.0209803388460912e-15	9.672970138839718e-16	8.869451158511236e-16	8.58416795255045e-16	8.901407945131805e-16	9.41704372146581e-16	9.610739022638367e-16	9.217455746677559e-16	8.110537790475679e-16	7.183583434456425e-16	6.157937699436648e-16	6.473594976737452e-16	7.104174692187581e-16	7.217670241891947e-16	7.185373424644783e-16	7.652193610979908e-16
149	1.7898172377920953e-16	2.5190792698955785e-16	3.112662611992468e-16	3.904519824900329e-16	4.746163588730827e-16	5.318691391788427e-16	5.27482064124275e-16	5.074688586737637e-16	5.163126219013607e-16	5.133624847168274e-16	5.794611102828089e-16	4.894174824785656e-16	3.303766442915395e-16	1.726696561174881e-16	1.0544758233144258e-16	1.0447806897580323e-16	1.0519631578769418e-16	7.737893688076408e-17	4.6368587914994e-17	5.744115394952895e-17	1.0122744768309691e-16	1.0493370032009278e-16	5.0950201965535213e-17	3.065286538321493e-18	4.0078840789155245e-17	2.0733527260228952e-16	4.302463233622352e-16	5.92370957406914e-16	6.1794089155953805e-16	5.475620351529891e-16	4.8474140906936285e-16	4.941261424498677e-16	5.647989367888633e-16	6.308443768782125e-16	6.630428278938948e-16	6.506374647683441e-16	5.802517498056791e-16	5.123860196542811e-16	4.4390294031838445e-16	4.0816594798628845e-16	3.445755509409365e-16	2.3040576520018953e-16	6.058850394314357e-17	-4.692443069769903e-17	-6.605094643715355e-17	2.3532885645128854e-17	1.30193592265331e-16	1.7284426554348132e-16	1.6463245251074236e-16
150	1.2407746323745698e-16	-1.8261339011534485e-17	-9.182205366780678e-17	-4.012815645773742e-17	7.405627800934666e-17	1.6947616878946735e-16	1.900848811397482e-16	2.3105871270896816e-16	3.2334355688587494e-16	3.75197083215364e-16	5.294763958647505e-16	5.077219326894517e-16	4.52088246316047e-16	3.9519683904995506e-16	3.908877596722e-16	3.837603617303526e-16	3.743999842738941e-16	3.71421665184555e-16	4.1424639376130816e-16	4.894829405395644e-16	5.38407597818541e-16	4.638417088063938e-16	3.7002679008834597e-16	2.6742322978453776e-16	2.843717177496871e-16	3.7737987588524817e-16	4.698769991495556e-16	4.999763288056214e-16	4.539634556949834e-16	3.9295633071676513e-16	3.4918644650799677e-16	3.430975690953727e-16	3.7301962676153095e-16	4.238471299905207e-16	4.541040029480805e-16	4.3085619467716854e-16	3.7341199520523865e-16	3.620145944996039e-16	4.0450932563462653e-16	4.675737066591489e-16	4.583810264769827e-16	3.795356263674391e-16	3.194922702440853e-16	3.051163159114881e-16	3.356326683638363e-16	3.6168503815698744e-16	3.2289660101742325e-16	2.6768429631091955e-16	2.7166090646973557e-16
151	1.7833153261676934e-16	-1.557607794731085e-17	-1.3032372000854096e-16	-1.4673590443745413e-16	-9.238517460276448e-17	-1.1653870601776413e-16	-2.553722647650508e-16	-5.342278181781012e-16	-7.715608357805974e-16	-7.447530311617431e-16	-7.154935877129197e-16	-5.2698429356593415e-16	-4.3248164203415257e-16	-3.805955690324259e-16	-3.642432888487732e-16	-3.7489219718636484e-16	-5.132746813919607e-16	-7.412907831551863e-16	-9.369279868745315e-16	-1.0061845946645425e-15	-1.0304097516367672e-15	-1.0785520462493839e-15	-1.3668297990292477e-15	-1.6006651705961652e-15	-1.7062513008831129e-15	-1.6123379280870857e-15	-1.4362478266118803e-15	-1.2856642655846074e-15	-1.2552160599351103e-15	-1.328508758385648e-15	-1.4649991174924696e-15	-1.5858830414476222e-15	-1.6361964455125197e-15	-1.657673760753124e-15	-1.767004340897353e-15	-2.0200487911461175e-15	-2.3592244151432466e-15	-2.6154765606741924e-15	-2.6999735804518967e-15	-2.6906676158992182e-15	-2.682791405252515e-15	-2.6531607374482738e-15	-2.5288360574483444e-15	-2.2169924937406906e-15	-1.9635857621855364e-15	-1.834807418450949e-15	-1.6902320701464062e-15	-1.5228163950645286e-15	-1.3147323349677714e-15
152	1.9101772215605392e-16	3.928837157028393e-17	-1.7353299479223445e-17	-6.96058269068572e-17	-1.2627371699653058e-16	-1.3618889537764714e-16	-2.3522492297974567e-17	1.9890827426329441e-16	3.724454860278435e-16	3.5739425545240547e-16	3.0667888034187525e-16	2.593327269238456e-16	3.689672391513598e-16	5.528344529186622e-16	7.184180880478434e-16	8.24844635306068e-16	8.854499131765213e-16	8.465332428417335e-16	6.78663770415058e-16	4.702610943690798e-16	3.8944036391158993e-16	4.491114870276151e-16	5.290600367887212e-16	4.319682897990468e-16	2.7998975176049283e-16	2.5911585330134095e-16	3.76761162581727e-16	4.127363369295392e-16	2.2919483712423143e-16	-3.9188221447399513e-17	-1.5335109886523334e-16	-8.309864108633676e-17	5.528789588470556e-18	4.570992070091931e-19	2.1627982796036647e-18	1.0650165378119533e-16	2.508683609113176e-16	2.830968560037942e-16	1.8324742241008291e-16	1.2518124911558323e-16	1.7457018198222415e-16	2.1828037612973367e-16	1.0836228267894874e-16	-1.35343153671815e-16	-3.7095383314892427e-16	-4.906250125312278e-16	-5.229862695641069e-16	-4.940300028274875e-16	-4.2996077360262264e-16
153	-8.057697299059523e-17	-1.5376556294054415e-16	-1.3617818113378573e-16	-8.997473290628434e-17	-6.520421286374279e-17	-4.4406660513292884e-17	-3.9324336099562425e-17	2.1501223076034414e-17	4.1723040108222155e-17	7.739974156303663e-17	2.4041528385737963e-16	3.972446384970967e-16	5.0625488965177885e-16	5.360247062569523e-16	5.366925701097579e-16	5.914031067487427e-16	6.844923072143918e-16	7.79640929798301e-16	8.467429233151474e-16	9.214761498797157e-16	1.0434894549519308e-15	1.074935810532481e-15	1.0464937068704414e-15	8.339458171536593e-16	7.31164276338487e-16	7.997343739631163e-16	9.650624557609452e-16	9.813915837640359e-16	7.891179174917882e-16	5.409687104343929e-16	4.529509900753793e-16	5.40644210689095e-16	5.957662908600207e-16	4.886016993461455e-16	2.91323584079573e-16	2.1200823902473165e-16	3.301977370039865e-16	5.206628315375087e-16	5.830295156710618e-16	5.103283141246965e-16	3.8607249148964305e-16	3.20245377168951e-16	3.4442360855486877e-16	3.163853566710101e-16	2.5155080898314485e-16	1.5766630011245141e-16	2.449680535691084e-17	-2.6308709369803435e-17	4.152826055691663e-17
154	5.681828690534808e-16	3.3291979960569037e-16	1.311640595655518e-16	-6.422106088447886e-18	-6.512237443043323e-17	-5.012519461846406e-17	3.251818143421221e-17	2.3675184435687076e-16	4.62058052820659e-16	5.251694313284356e-16	4.544926600463765e-16	2.8156232139354937e-16	2.539364467686746e-16	4.271886675779673e-16	7.423967122816113e-16	1.0582496735225133e-15	1.3339803057105799e-15	1.4681506902036013e-15	1.475747024300538e-15	1.343020509220769e-15	1.1666023449696033e-15	9.830779011086978e-16	9.476359298190356e-16	8.25712849506309e-16	7.132413841336266e-16	5.890589136192958e-16	5.547995375893721e-16	5.70501807265115e-16	6.1658550093147e-16	6.148672749228205e-16	5.533425844419296e-16	4.844508101381174e-16	5.268784757701459e-16	7.248527724152452e-16	1.0432581963006524e-15	1.2645182395043684e-15	1.3315941300471493e-15	1.2374147190217222e-15	1.1663464672854393e-15	1.176044473558777e-15	1.236409710085158e-15	1.1862195362503194e-15	1.0339714684804725e-15	7.042698214916551e-16	4.362450236033291e-16	2.4196481026058256e-16	1.856416399352607e-16	3.466390113936775e-16	5.1320374922676865e-16
155	-8.731820906394286e-16	-9.89211290988976e-16	-1.014594704821714e-15	-8.99482053990871e-16	-7.771958120943671e-16	-7.490119138244172e-16	-8.520789108267743e-16	-9.261044059387163e-16	-9.206888292269682e-16	-7.940202871165816e-16	-6.436435832915228e-16	-5.552656624334887e-16	-5.291059167749347e-16	-4.880683461244267e-16	-4.1598540535865765e-16	-3.722925205233469e-16	-3.7370821156900257e-16	-3.510220868657041e-16	-2.635203779898083e-16	-1.4591025984851917e-16	-1.2412910169482996e-16	-2.686346675558268e-16	-4.029663902538639e-16	-4.804138829090337e-16	-4.55732879033704e-16	-4.620517162683595e-16	-5.40286313223412e-16	-6.47398569937103e-16	-6.836681394660407e-16	-6.446105737433218e-16	-6.090856551954299e-16	-6.333669021880249e-16	-6.905405166771728e-16	-7.142943724340802e-16	-6.728592417289986e-16	-6.142809867286976e-16	-5.941752424238961e-16	-5.951267937208886e-16	-5.870126350018992e-16	-5.288385757581811e-16	-4.885230090826637e-16	-4.940860222256066e-16	-5.302253750561964e-16	-5.282011108253047e-16	-6.003316714244165e-16	-6.924009644656302e-16	-8.205860174736916e-16	-9.061527757209266e-16	-8.532706979687094e-16
156	1.6910122688074515e-16	2.0705156664653974e-16	2.7898705502838466e-16	2.7487851590694694e-16	2.467225062423904e-16	2.8662897777904034e-16	3.7173660748244205e-16	4.531362946091784e-16	4.502829801084568e-16	4.3609313074924824e-16	6.771734030964138e-16	8.952146202810094e-16	9.761144400792077e-16	8.099310334182259e-16	6.203005436661955e-16	6.240597205222987e-16	8.222923357658023e-16	9.675128604942404e-16	9.385717895313092e-16	8.458571311986912e-16	8.905812949116016e-16	1.0032996979834806e-15	1.0710083087973969e-15	8.91954021723067e-16	7.343219126213416e-16	7.892775532898963e-16	1.014936016054853e-15	1.1441935682079604e-15	1.016545820942024e-15	8.042397547953941e-16	7.46568512921871e-16	8.666812193986384e-16	9.495822814333424e-16	8.737443975526371e-16	7.289950319439831e-16	7.092218974958008e-16	8.470556746312854e-16	9.588210352765516e-16	8.991017392911576e-16	7.428259333974322e-16	6.755004684893502e-16	7.445642975092441e-16	8.36792400845275e-16	7.00272495477535e-16	4.959377987374712e-16	3.2761367581075618e-16	2.6784041096960684e-16	3.270577324170245e-16	4.1344716380325966e-16
157	-1.0533027370426098e-15	-1.15898262709618e-15	-1.2603224105904769e-15	-1.3876964702106084e-15	-1.464726763511787e-15	-1.4215265808786473e-15	-1.2971554872541907e-15	-1.1857568684787568e-15	-1.1707026976667474e-15	-1.252147499057861e-15	-1.2983430883975237e-15	-1.3361619080227348e-15	-1.305676684820611e-15	-1.2593051203434265e-15	-1.2261910257817167e-15	-1.2584216801989587e-15	-1.3146673855186e-15	-1.3458575927599334e-15	-1.309005761879284e-15	-1.2639945621783852e-15	-1.2529373737174466e-15	-1.2532534214739653e-15	-1.1702669119606157e-15	-1.1288655249645908e-15	-1.2161607373206887e-15	-1.4795733378379333e-15	-1.733778120946437e-15	-1.7895398189088156e-15	-1.6756162617539637e-15	-1.573030686422707e-15	-1.6061673215326853e-15	-1.705769455206111e-15	-1.7469011216886233e-15	-1.7232510506009349e-15	-1.7228664598872688e-15	-1.777250342345103e-15	-1.7950862288362294e-15	-1.7504008482199344e-15	-1.685953311135639e-15	-1.6295995889871477e-15	-1.5312762591126798e-15	-1.3604441620754115e-15	-1.1629972742001146e-15	-1.0459224127258523e-15	-1.0857672958273885e-15	-1.1854999218153725e-15	-1.26546504380319e-15	-1.309911147200397e-15	-1.3597377115424748e-15
158	-3.022613327756248e-16	-4.21556574097322e-16	-5.237235543672208e-16	-6.233553540497413e-16	-6.653669835866691e-16	-5.913063759200309e-16	-4.946070101586239e-16	-4.18775394478621e-16	-3.715291218282387e-16	-2.881169924551086e-16	-1.1867152357141447e-16	-7.181819004724777e-18	9.842026643655964e-17	2.2655432381989343e-16	3.9671806341917863e-16	4.924149224416737e-16	4.977415906989772e-16	4.858784327819804e-16	5.173329507922841e-16	5.192955302415767e-16	3.9902642847244215e-16	1.941849224087035e-16	1.3442810772125682e-16	1.284417318640471e-16	2.3297885020135203e-17	-3.251137281327698e-16	-6.896837158892469e-16	-8.105810330344021e-16	-6.098973061415957e-16	-3.550328601327009e-16	-2.7974038159454093e-16	-3.798944694358598e-16	-4.891792190434857e-16	-5.135348085376716e-16	-4.491661938321143e-16	-3.6598684705711123e-16	-2.841793679830312e-16	-2.5240997569664025e-16	-2.539642464855433e-16	-1.651757073048489e-16	5.603702048532367e-17	2.914308161697708e-16	3.40306263956541e-16	2.2133239043995875e-16	-1.5297533232844617e-17	-1.010464388069013e-16	-4.835800405274215e-17	2.3436188520215182e-17	3.1604271757694177e-17
159	-5.852619369910729e-16	-7.820273620413642e-16	-8.923980094890767e-16	-9.49110167420948e-16	-1.0440306865882428e-15	-1.1400999298111516e-15	-1.219974904816522e-15	-1.1588360278231425e-15	-1.003652360959907e-15	-6.478841304708512e-16	-5.735206561994783e-16	-4.723827564273288e-16	-4.667532408502425e-16	-3.552713363780566e-16	-2.0680381623105938e-16	-9.779336438645498e-17	-9.391192776145392e-17	-9.639538342263277e-17	-5.368540916668103e-17	-2.2049456130114622e-17	-8.956794323654537e-17	-2.6047798073818454e-16	-3.590430971897813e-16	-4.561087955912057e-16	-6.030850252055296e-16	-8.78535228847201e-16	-1.1709110948224143e-15	-1.3802620796427739e-15	-1.4217348707763488e-15	-1.4207498112053088e-15	-1.452375967763253e-15	-1.5536876521078293e-15	-1.724594460472857e-15	-1.919052959389755e-15	-2.0459579575845247e-15	-2.0384324954109975e-15	-1.9223096518285097e-15	-1.8315717362906036e-15	-1.813353288510106e-15	-1.7362794680520478e-15	-1.5130064934224505e-15	-1.2537181682273593e-15	-1.1864554447407081e-15	-1.4235371257983172e-15	-1.6718428201051037e-15	-1.787906750191351e-15	-1.7797713645709246e-15	-1.7648625713241864e-15	-1.7629038779524983e-15
160	1.928763418832227e-16	2.0878606977542437e-16	1.0641255836940084e-16	-1.1786352757271738e-16	-2.955607674173332e-16	-3.0660706026905314e-16	-1.973523472408074e-16	-8.313908468165718e-17	-1.1254415493432499e-17	3.703013701341803e-17	2.5417876500580966e-16	4.785070729823972e-16	6.754070761179916e-16	7.128311667049946e-16	5.900206585398647e-16	3.850768801526611e-16	2.106776940402304e-16	9.792582992261829e-17	2.981325952512395e-17	1.952805577721424e-17	1.0776629143042551e-16	2.65339533695649e-16	3.808193035103078e-16	3.3845133682141175e-16	2.298641499932742e-16	2.4113746356255824e-16	4.08675153047179e-16	5.466694633244307e-16	4.433456972615229e-16	1.794861412432411e-16	3.206872569168541e-17	1.3913829439990255e-16	3.624214833034832e-16	4.598602289969159e-16	4.081909856375826e-16	4.01068715513319e-16	5.392424601597341e-16	7.440017865969569e-16	8.007869483574963e-16	6.908335014752021e-16	5.103905125778643e-16	4.1833853285982005e-16	4.153339392273308e-16	3.919039217987939e-16	3.6782372983665525e-16	3.4764647593322007e-16	3.8762839247672963e-16	5.097291452617498e-16	6.690419366115308e-16
161	4.3716101692040496e-16	3.4325305478281096e-16	2.9113400346258383e-16	2.325557692044672e-16	2.0445937080639897e-16	1.2148743862023339e-16	-6.991245640743194e-17	-3.2891616478843803e-16	-4.122166899346246e-16	-2.596065229151412e-16	-2.6077586258378282e-17	6.838308803064446e-17	4.3702846901973575e-17	6.145569563558398e-17	1.463121381921157e-16	9.415321695712107e-17	-2.028849875559074e-16	-5.604728178520323e-16	-6.618688587884219e-16	-4.878188927047896e-16	-2.977292198403388e-16	-2.566928270921962e-16	-3.6238821231353856e-16	-4.130220030377466e-16	-4.518849418216674e-16	-4.518976168253602e-16	-3.6085186645444765e-16	-1.0087543247087657e-16	1.8839867302060464e-16	2.947138004635092e-16	1.1234273384626642e-16	-2.143934646336893e-16	-4.724363176288592e-16	-5.966278876587326e-16	-6.935843856490462e-16	-7.782299064195056e-16	-8.431242032697958e-16	-8.220159608083509e-16	-7.758536046978469e-16	-7.666324965075971e-16	-8.284520637947094e-16	-8.761157175083155e-16	-8.538405424828393e-16	-7.165340591024843e-16	-5.363436270482966e-16	-3.596431670694924e-16	-1.565240178361665e-16	8.221374810625865e-17	3.4985112929125734e-16
162	-1.3652454434169339e-17	-6.053776727400934e-19	-4.753377889152875e-17	-1.4764403112683045e-16	-2.1355878174421101e-16	-1.9424758166964148e-16	-1.282459136420308e-16	-6.075621365444395e-17	5.715900612019908e-17	1.7521985153918385e-16	4.3598160350305636e-16	5.449278401569108e-16	5.240633207381725e-16	3.903456648812363e-16	2.5450335895781474e-16	1.3885672501189615e-16	6.234013186021815e-17	9.625575118232863e-18	-1.1842471332505174e-17	-5.2111638980796305e-18	6.639419909967752e-19	-7.427242895637365e-18	-1.892416979910697e-17	2.4013311043872052e-18	-1.012391293699331e-18	-1.9610880193119912e-17	-4.0543836543139555e-17	-1.4714570010125775e-17	3.746698149693182e-17	8.741399962982147e-17	8.45574448131471e-17	2.271545576021446e-17	-5.334593441041795e-17	-9.705405831623173e-17	-1.0215930351763568e-16	-9.643398633610559e-17	-1.1674667517657096e-16	-1.0422604784040911e-16	-5.09170667290097e-17	5.621310797448158e-17	1.2156915849177684e-16	1.4212844804256627e-16	1.6034226262568363e-16	2.419928143934134e-16	3.3361632448177677e-16	3.835140575363279e-16	3.9115610486401723e-16	4.010657512460691e-16	4.359211770853095e-16
163	2.1369088651883585e-16	1.919193169489475e-16	5.1412516910909235e-17	-1.8129720632503689e-16	-3.6826960855225963e-16	-4.263681010138186e-16	-3.589381182269933e-16	-2.0432645235657844e-16	-8.630715307088574e-17	-4.5046588538712054e-17	4.9785787019494307e-17	1.0663721290637227e-16	1.7944528300631553e-16	1.8692411134752696e-16	7.556228321533161e-17	-1.4454411369998647e-16	-3.8319095934806957e-16	-5.1956828646818965e-16	-5.063931292438848e-16	-4.0153235814986224e-16	-3.0783224535069463e-16	-2.923591562383358e-16	-3.03068035789387e-16	-3.430606424025522e-16	-3.2538210656802492e-16	-2.3174750398573207e-16	-5.901300966677514e-17	1.1826653124456865e-16	1.8177734740152585e-16	7.185579693353505e-17	-1.4157663147319623e-16	-3.430329906418579e-16	-4.39311546995623e-16	-4.873301206401361e-16	-5.542336164968813e-16	-6.262203439245404e-16	-6.585040770968445e-16	-5.457881419100842e-16	-3.6128445713062896e-16	-1.8460623467530406e-16	-1.5861770260130357e-16	-2.166704878548934e-16	-2.4210820510077962e-16	-1.6649411042927313e-16	-4.833867762997282e-17	6.686118158177216e-17	1.3243320151347336e-16	2.324324585833099e-16	4.196873605896714e-16
164	4.2708767099031584e-16	2.730369755291624e-16	1.5663626639903629e-16	5.950441888202452e-17	-8.022778525438454e-18	-9.843498403720607e-17	-1.7530181211581362e-16	-2.0373168721033005e-16	-1.0964318860347721e-16	5.882935653993465e-17	2.794553349085038e-16	4.0030716359223853e-16	4.4227655604218957e-16	4.067261011460244e-16	2.790231853401453e-16	2.751440170331471e-17	-2.9748724254186103e-16	-5.574405113853395e-16	-6.503909070363995e-16	-6.161894726704702e-16	-5.658535047783499e-16	-5.111480329103453e-16	-4.736132260038867e-16	-3.9010373393271023e-16	-3.1958652563874814e-16	-1.83358432567485e-16	6.534838864291771e-17	3.777015481332993e-16	5.602847715536477e-16	4.955546597320987e-16	2.4829931358387535e-16	-2.6683958233014362e-17	-2.3379245825170635e-16	-4.2582630291455024e-16	-6.153498697590656e-16	-6.836049407725801e-16	-5.764617902253362e-16	-2.951517092434439e-16	-2.3398470280478875e-17	1.3727530524887377e-16	1.3367676070196282e-16	6.521203631600987e-17	-2.0932059452846225e-17	-7.891440462843736e-17	-7.043035102747684e-17	-2.380725861798794e-17	9.945172917725835e-17	3.095023420235046e-16	5.708875371725069e-16
165	1.0363502989715844e-16	-4.6263134353000027e-17	-2.0611563179615706e-16	-2.378050289893829e-16	-9.641469509130146e-17	6.216837948492068e-17	4.686164156444278e-19	-1.8265630997393918e-16	-2.153237490170551e-16	2.3744188140848428e-17	4.981579903857756e-16	6.642313669928745e-16	5.946766542948419e-16	5.095450290153783e-16	5.47036120959902e-16	4.3714328316573973e-16	3.288142218285153e-17	-4.290435814877538e-16	-5.112052171929393e-16	-2.279638997804434e-16	2.6201241140652254e-18	-1.5471819549863018e-16	-4.3253186074730954e-16	-6.092402147672281e-16	-5.741181023893131e-16	-5.441604605649297e-16	-5.594703503455801e-16	-4.4131217581190257e-16	-1.11232144902761e-16	1.992241908699591e-16	1.4992142399566274e-16	-2.3109458305968245e-16	-5.83031863530702e-16	-6.02875905702749e-16	-4.0051824827876464e-16	-2.6700104732434726e-16	-3.868433410588564e-16	-5.862779343608636e-16	-6.320771052697466e-16	-4.462109118192308e-16	-2.2673869211528674e-16	-1.218465458570683e-16	-1.174956451637742e-16	-1.2859472059600665e-16	-6.819007925244695e-17	1.247644965405241e-16	3.50097068080028e-16	5.69377009695038e-16	7.328030816195203e-16
166	9.759828816407786e-16	1.1685660904064068e-15	1.2565870583185034e-15	1.29198832287525e-15	1.3342246285641546e-15	1.3395092207332246e-15	1.2314357175728213e-15	1.0978466411257277e-15	1.0287052015507532e-15	1.0299015423832182e-15	1.1971740155406148e-15	1.1901997073967142e-15	1.0366421212497373e-15	7.661098214175189e-16	5.375604444292898e-16	4.226467522169642e-16	4.0324462932304905e-16	3.9861198545571954e-16	3.888437222200339e-16	4.122490406243918e-16	4.868082445582975e-16	5.280780773941097e-16	5.748444824480016e-16	6.404889661736393e-16	8.686534247070131e-16	1.2241231974469594e-15	1.5334043868741274e-15	1.6755093708152394e-15	1.6875508202069322e-15	1.6796268308379162e-15	1.673163344366061e-15	1.5939808793078664e-15	1.4446526444942852e-15	1.3389848526989999e-15	1.371216104144427e-15	1.4550892505198427e-15	1.4244505114563581e-15	1.2826311582514153e-15	1.1269908192313638e-15	1.079576550748779e-15	1.0705180623767543e-15	1.0195647122369923e-15	9.215124278849862e-16	7.967633352775305e-16	8.314330933355542e-16	9.593912147340886e-16	1.0456369208087242e-15	1.0292844121768554e-15	9.500704229474886e-16
167	1.971866274629604e-16	4.4312141878570644e-16	6.018104888629199e-16	6.95758522826442e-16	6.952032079718866e-16	6.328227318680257e-16	5.529463577334605e-16	5.370176100701932e-16	5.85451096896142e-16	5.653911377342312e-16	6.836431592808042e-16	6.567579472572845e-16	5.946239269665347e-16	4.534911813671437e-16	3.186345252405104e-16	2.4023669476638815e-16	2.629619414348127e-16	3.3789412757178896e-16	4.184493557477421e-16	4.710644053729709e-16	5.310085503094492e-16	5.8910493671237775e-16	7.612277081917007e-16	9.365099241976523e-16	1.1883902805550206e-15	1.4446920073904142e-15	1.6628175852973835e-15	1.8058707899968948e-15	1.8365235672491137e-15	1.797528378507463e-15	1.741659315170125e-15	1.7470396531419513e-15	1.809919403939655e-15	1.9151289488474587e-15	2.0046634723979714e-15	2.0674083058155655e-15	2.0715137450438387e-15	2.0149979490297466e-15	1.8952401215697405e-15	1.7657934229707666e-15	1.655640705278562e-15	1.5863045828483623e-15	1.5475436547536837e-15	1.424410274321457e-15	1.3649893552638858e-15	1.275332802800418e-15	1.1534771342238994e-15	1.0384570901977825e-15	9.777097617969126e-16
168	3.041815621137628e-16	2.3439056186865726e-16	2.0833262621619033e-16	2.1980676652102052e-16	2.784757151970914e-16	3.752193548133623e-16	5.071706889040542e-16	6.314130116294916e-16	6.864350283016628e-16	6.783668270949056e-16	5.809617102111203e-16	5.480105614213701e-16	5.942298488587768e-16	7.17325085695668e-16	8.441168273613918e-16	9.336535287393824e-16	9.323646872891406e-16	8.130917935305903e-16	6.161011224010952e-16	4.090853963653282e-16	2.9610983598930896e-16	2.9688372107333615e-16	3.641049017000804e-16	3.5325387763055605e-16	2.9499399109921275e-16	2.381436780802623e-16	2.5030920426865525e-16	2.882353193221859e-16	2.823585422284804e-16	2.0336813690263858e-16	1.0929793996730022e-16	7.073060806937384e-17	9.185127687123452e-17	1.3871555836152089e-16	1.8372387628592246e-16	2.458753147865382e-16	3.557560939299314e-16	4.462632607477252e-16	4.838784451390128e-16	4.389754219927164e-16	3.8438975367645155e-16	3.265013946041814e-16	2.8978719283893067e-16	1.5976896830679166e-16	4.4733634464759466e-17	-8.360193610916307e-17	-1.7122348073615118e-16	-1.4939914690282429e-16	-7.43413852408504e-17
169	4.581860511267889e-16	4.3732551851265396e-16	3.712099038707566e-16	2.642321790712502e-16	2.1764307734448873e-16	2.7093066836092244e-16	3.9704452713485563e-16	5.250342564580852e-16	6.15369671388058e-16	6.153758104145947e-16	7.129749983643902e-16	7.528625007462593e-16	8.008133605568441e-16	7.967497501645286e-16	7.719277825868225e-16	7.527727936632548e-16	7.518674179109948e-16	7.011139552613131e-16	5.850253488485259e-16	4.937020617543996e-16	5.499017996867734e-16	7.227900457984647e-16	8.203705345561133e-16	6.878113760442034e-16	4.741687113382105e-16	4.298782685258842e-16	5.940839896278341e-16	7.381878188181821e-16	6.27498624931256e-16	3.8293637602179277e-16	2.7919778638526473e-16	3.9623573906524936e-16	5.517275277808119e-16	5.642949550589765e-16	5.122537477494941e-16	5.721707996568882e-16	7.334939552930757e-16	8.252166912529265e-16	7.403444552280086e-16	6.029550111026856e-16	5.366574797634389e-16	5.278771704547026e-16	4.758342801936708e-16	3.6335969064827426e-16	2.484474735971957e-16	1.968707281664285e-16	2.1108195181438308e-16	2.705620624656613e-16	3.3893342617889345e-16
170	3.4544080986991205e-16	3.7693942301214504e-16	4.999721443034584e-16	5.424565294270023e-16	4.4299962826942867e-16	2.990442991890138e-16	2.608705140418639e-16	3.817176182632681e-16	5.138701086925581e-16	4.766715801326513e-16	4.983731332896901e-16	5.333143418805621e-16	6.968468501711038e-16	7.912829460007315e-16	7.106323762923247e-16	5.18073931730184e-16	3.945045495579596e-16	3.5869537120175764e-16	3.241698664243886e-16	2.4267354456351006e-16	2.4040750444124884e-16	3.8418172551963357e-16	5.797807130833919e-16	5.583964786626368e-16	3.990201448629351e-16	3.423423839352427e-16	5.132213040958822e-16	7.017217133539439e-16	6.414307182439866e-16	4.109657216635124e-16	3.0665529787823055e-16	4.545273337467817e-16	6.659543267188503e-16	7.245953550707521e-16	6.606116274324782e-16	6.887780925685539e-16	8.408516516404114e-16	9.694298641950263e-16	9.359920282766421e-16	8.181937883165343e-16	7.2178116513003125e-16	6.62164834544269e-16	5.735578182974473e-16	4.11481332134476e-16	3.2818586011572064e-16	3.484244200325135e-16	4.1732783724050525e-16	5.07093792440509e-16	6.204628223865072e-16
171	6.454535206014661e-16	5.922092449092325e-16	6.822081437206195e-16	7.618513827000427e-16	7.76121881809407e-16	7.718099295184392e-16	8.642033840058916e-16	1.0201058565074273e-15	1.1076072384121729e-15	1.0115911340855348e-15	9.367557072433185e-16	9.381316349979517e-16	1.0941604647716336e-15	1.2325689624300925e-15	1.2656760022463696e-15	1.2442843637523096e-15	1.2583663521842632e-15	1.2408764594522012e-15	1.1158344644200762e-15	9.203301636578252e-16	8.444155087323525e-16	9.509361675123247e-16	1.0590693755858412e-15	9.616824930515647e-16	7.240479843039841e-16	6.111131266307008e-16	7.117267949585341e-16	8.503287586899244e-16	8.030116186981799e-16	6.397449115289117e-16	5.759115735747333e-16	6.703349291922684e-16	7.654146379799248e-16	7.456433025956123e-16	7.051334822471061e-16	7.989941287719989e-16	1.0065181252838722e-15	1.1287936732666563e-15	1.0608148560206534e-15	8.905835566384863e-16	7.6883368888947035e-16	7.076341160390245e-16	6.447941472695866e-16	5.287590099676792e-16	4.478865757875349e-16	3.740263405899672e-16	3.1041580826330545e-16	3.041313243097771e-16	3.7118378652516943e-16
172	9.257272581893765e-16	9.001065027833332e-16	7.376195227367641e-16	4.945274130300839e-16	3.7483231288401857e-16	4.0351822272715415e-16	4.616387511806674e-16	4.2199807543099894e-16	3.519258701287899e-16	3.321425598231588e-16	4.534454272455391e-16	5.824371763650631e-16	6.691877464904678e-16	6.889868872586471e-16	6.809100660735127e-16	6.848112532613348e-16	7.00068799019317e-16	6.737990971370852e-16	6.154241441653222e-16	5.383675924791195e-16	4.839086258452935e-16	4.622674144413921e-16	4.441025196019699e-16	4.512570114389468e-16	4.730200282698551e-16	4.92951793264224e-16	4.760174313340595e-16	4.3253499847696482e-16	4.443094035009915e-16	5.492658857781719e-16	6.96618279572706e-16	7.678570484486438e-16	7.372896222014933e-16	6.42614514673522e-16	5.885573890809183e-16	6.141075731021172e-16	7.350561753709561e-16	8.812289306684684e-16	9.778646174879888e-16	9.619765917146648e-16	8.888287987037025e-16	8.205408157764893e-16	7.938869161594361e-16	6.647958273841744e-16	5.10772384263008e-16	3.153839131195049e-16	2.525808280536203e-16	3.996158379980571e-16	5.977130172631619e-16
173	7.13872623495932e-16	2.9418031241841593e-16	-1.2958862785356393e-17	-1.0724531202064776e-16	-8.199549347194721e-17	-7.451397501125817e-17	-8.379828015302736e-17	-2.9722308607573064e-17	1.2725500250755345e-16	2.484226160435543e-16	1.0423413274007696e-16	-1.080328447282183e-16	-2.4332119619904098e-16	-1.744376957505045e-16	-4.009869159459553e-18	1.6802863951399516e-16	3.383327665596106e-16	4.312520611330828e-16	4.011387055158849e-16	2.0410214550960758e-16	-5.330219808564113e-17	-1.9111668885638935e-16	-1.7864375482756954e-16	-1.0462775941067837e-16	-1.1023545108557541e-16	-2.0053714706823877e-16	-2.502035831302457e-16	-2.1844287268226228e-16	-1.4105288051161334e-16	-1.0522526264120641e-16	-5.449276748164526e-17	9.25807419014777e-17	3.540237766468376e-16	5.602379773889948e-16	6.395090664909073e-16	5.519691794820714e-16	4.59358127805775e-16	4.714070133450249e-16	6.58242846130704e-16	9.03080126645226e-16	1.0777095107711516e-15	1.081137647028143e-15	9.509914350252745e-16	7.038462527056806e-16	4.497691596678234e-16	2.0157608139453941e-16	1.0264269343151805e-16	2.0975245847731143e-16	4.1263181653219747e-16
174	-6.351180174348475e-17	-2.409249339398558e-16	-4.142880172173164e-16	-5.0755565653547545e-16	-5.312454078895688e-16	-5.575111956364205e-16	-6.435548305200639e-16	-7.275910920471847e-16	-7.877463844740635e-16	-8.306418368153742e-16	-8.166520737466901e-16	-8.349229534158147e-16	-7.881463135559096e-16	-6.309690597064962e-16	-4.2440306423579094e-16	-2.894132451333943e-16	-2.889063463067634e-16	-3.9065165649192584e-16	-5.294850158899875e-16	-6.824587083917287e-16	-8.047457346229709e-16	-8.357202322137745e-16	-6.769348945326056e-16	-4.750818793376267e-16	-3.505650813725576e-16	-4.2954248303652414e-16	-5.68643212422648e-16	-6.028567023363925e-16	-4.403165855129282e-16	-2.216672657447715e-16	-8.974776868081321e-17	-6.890543172349924e-17	-6.604908833725639e-17	-4.951103806727785e-17	-7.12026267248896e-18	2.514203651843595e-17	7.37901260058961e-17	1.6931762517283791e-16	2.729291452447003e-16	3.2708399339799064e-16	2.652428397818804e-16	9.418673490891629e-17	-1.1716766918681204e-16	-3.294769286171841e-16	-5.724681801088305e-16	-7.477972265502056e-16	-7.71930992749049e-16	-5.7519179244141e-16	-2.726903554233667e-16
175	9.545845499788802e-18	3.1796626494715966e-17	3.1648117283116814e-17	-2.4809197168161466e-17	-5.681689280046831e-17	1.1314743239082952e-17	1.768574450915111e-16	3.5715993977920353e-16	4.3159536474516154e-16	4.212573521234653e-16	3.4685453628246313e-16	3.721172844259189e-16	4.797324156961996e-16	6.169196801669537e-16	6.950767173740504e-16	7.11741299267073e-16	6.829696807203099e-16	5.97565946625718e-16	4.92952382305271e-16	3.9295745178886146e-16	3.572994354807737e-16	3.759528330011543e-16	4.3112559931966527e-16	4.503161446795753e-16	4.642838970928563e-16	4.527571946731768e-16	3.9843949938237404e-16	3.132944713222925e-16	2.440842963971373e-16	2.428355434660485e-16	2.8848917479876e-16	3.1155121026896452e-16	2.866870448010852e-16	2.678267804221627e-16	2.969898148271002e-16	3.714015110053601e-16	4.464371884488189e-16	4.89962617448538e-16	5.343602341501917e-16	5.743917615749304e-16	6.039801219036796e-16	5.725002656256647e-16	5.032269065829354e-16	3.3939249337191334e-16	2.143487190168831e-16	1.1036820171304931e-16	3.4945800378637936e-17	3.7401178704793474e-17	5.699793472718633e-17
176	2.543780710147409e-16	2.652745753354157e-16	2.85886826998219e-16	2.046336797248263e-16	6.35330585170119e-17	-2.924420949104818e-17	-1.6766861880904547e-17	6.890398286100142e-17	1.4630694242305136e-16	1.5996166743383763e-16	3.163247685249803e-16	4.608179476778446e-16	5.835973689657994e-16	5.14396288540662e-16	2.8326057179330333e-16	5.0698586701036454e-17	-1.3426207593860856e-17	5.0534401289992624e-17	8.694896012538549e-17	2.894894628612588e-17	-2.1899876540215483e-17	4.2458406668805004e-17	1.9187711163816678e-16	2.3413163434098187e-16	1.9145233618121247e-16	2.3538374190074976e-16	4.763022087770836e-16	7.517599601669603e-16	7.938944424232368e-16	5.694607807208399e-16	3.142780679608355e-16	2.451511353186127e-16	3.3347078459359e-16	3.7724050356349124e-16	3.0812618362548017e-16	2.520193990430629e-16	2.985504866727682e-16	4.3970503145105087e-16	5.306193596810704e-16	5.521350583392107e-16	5.08035180155158e-16	5.072212924601205e-16	5.427113072294365e-16	5.169415576240968e-16	4.3981227690679432e-16	3.6005630209860696e-16	3.6226821575156124e-16	4.700994081420685e-16	6.077448768505469e-16
177	4.437941221911193e-16	4.36934599811465e-16	4.4277389805139265e-16	4.0194729936900534e-16	2.928487690943314e-16	1.7323610246920027e-16	1.3115350707163562e-16	1.9108598855390705e-16	3.129323962242637e-16	3.7048485067633564e-16	4.876670274528354e-16	5.71792980086636e-16	6.883835439386373e-16	7.424092787007073e-16	6.777664244976846e-16	4.7501551056941725e-16	2.484867037901077e-16	1.0980293939614293e-16	1.504326926487783e-16	2.9400179667802007e-16	4.014810132671686e-16	3.8367703030473785e-16	3.017852482619731e-16	2.3859637181432554e-16	2.7051694114251826e-16	3.8142405027386505e-16	5.10481685071993e-16	6.061400582714056e-16	6.203201201428485e-16	5.56083679834308e-16	4.139991140515676e-16	2.436831860112334e-16	1.1186289426140196e-16	6.288861890810748e-17	5.502776790250601e-17	6.487494431487894e-17	8.512171145091414e-17	1.5500753505392723e-16	2.7385962886370616e-16	3.8132843120411074e-16	4.174479266145292e-16	4.182630750655842e-16	4.757357024754558e-16	5.446432131530292e-16	6.498072266487944e-16	7.065807646829235e-16	7.099799592826415e-16	7.442029167615342e-16	8.303400578697488e-16
178	-9.716340210917364e-17	-1.1484183974106442e-16	-1.3408958114246692e-16	-1.9149591081813983e-16	-2.5781603060973627e-16	-2.9076140295433454e-16	-2.720560100933999e-16	-2.4999124525102986e-16	-2.0802096900499926e-16	-4.3924303060023144e-17	5.901184567157966e-17	2.0927804215243728e-16	2.4046860129725045e-16	1.879585809499904e-16	5.112507642506024e-17	-1.3520867031974598e-16	-3.622818416248903e-16	-5.247514303259216e-16	-5.329690736780312e-16	-4.1071963338732417e-16	-3.0288196772557e-16	-3.0904884533538074e-16	-4.589417869905046e-16	-5.645371894639895e-16	-5.574544868315589e-16	-4.4172030968348904e-16	-3.003460771994336e-16	-2.262452668919864e-16	-2.1914826360791219e-16	-2.7615818814097e-16	-3.670808410929781e-16	-4.590895346614473e-16	-5.123745319847737e-16	-5.113690865517357e-16	-4.902263746838181e-16	-4.945879785503766e-16	-5.46521149818107e-16	-5.884764381494342e-16	-5.445071971730392e-16	-4.358476096194139e-16	-3.324782923965931e-16	-2.900372858193709e-16	-2.6425059600320023e-16	-2.3606061409938597e-16	-1.485957884723247e-16	-1.1076780582896127e-16	-1.058945021058102e-16	-6.70175400817974e-17	5.110156982613983e-17
179	2.760131764225059e-16	2.5969892362518984e-16	2.182257955665431e-16	1.1324233072197363e-16	2.09824971852207e-17	1.2428076519132405e-17	1.0782090564765014e-16	2.444381434351615e-16	4.0339340346651274e-16	5.459867644817616e-16	7.605487223468458e-16	9.36852379107228e-16	1.0614311026162008e-15	1.0644004095560936e-15	9.767938423648787e-16	8.634862325309351e-16	8.029692371565767e-16	8.049616858119174e-16	8.575249261447655e-16	9.06830711182543e-16	9.238215232613784e-16	8.880460086290863e-16	8.069070589970319e-16	7.236006361503041e-16	7.02878265526199e-16	7.915887986273981e-16	9.32723963141528e-16	1.014711817497423e-15	9.26012739314549e-16	7.294579900381283e-16	5.738312006490754e-16	5.559848141289825e-16	6.125840826411605e-16	6.434271195504331e-16	5.997338221866017e-16	5.778407793100434e-16	6.502435981943447e-16	7.786310692524319e-16	8.372755865800409e-16	7.683587129548394e-16	6.554781629338827e-16	5.903698973952402e-16	5.879940548470079e-16	5.113388534838716e-16	4.657820698219431e-16	3.9933328936005037e-16	3.8044420113486344e-16	4.460369911960066e-16	5.554773092729172e-16
180	-3.929060938571773e-17	-3.73207499768527e-17	-1.0651085388748767e-16	-1.4760227855272152e-16	-1.0179503180476898e-16	-1.302451257662726e-17	1.630809166137199e-17	-4.73903998234186e-18	-4.591144921740453e-18	-1.3002935669821427e-17	8.740905693869698e-17	3.595390243813525e-17	-4.306510371870351e-17	-8.487220758985913e-17	-3.765018362673081e-17	-5.2888018772455684e-18	-3.986326682784617e-17	-1.068046978681611e-16	-1.2232186790594868e-16	-6.917542378402973e-17	-2.7113041905440567e-17	-9.391838487176668e-17	-2.1902817895943968e-16	-3.422177198975534e-16	-3.6185808389627693e-16	-2.8432780177720583e-16	-1.8058741284507893e-16	-1.3285557682926326e-16	-1.7084046826745726e-16	-2.1969516254040093e-16	-2.246994043652946e-16	-1.8860358774765972e-16	-1.5897284482580983e-16	-1.4503437944413226e-16	-1.1972647993786393e-16	-8.422503756828376e-17	-9.529933337673469e-17	-1.4798826472942054e-16	-1.9969226897272076e-16	-1.651150101028401e-16	-8.735279350876422e-17	-4.7342957026855656e-17	-7.552013748044226e-17	-7.079881575220064e-17	-4.5132620125354665e-17	2.3768093751294527e-17	3.1858688552128204e-17	-4.274697971702894e-17	-1.0993029053681047e-16
181	1.2150891639160448e-17	-1.1943230612856724e-19	-5.800865449256234e-17	-9.980126161315791e-17	-6.257490531959307e-17	4.117569982213998e-17	1.4447595160553561e-16	2.112207063626699e-16	2.3302579742852543e-16	3.028635345222514e-16	3.7267884605986395e-16	5.127306920690811e-16	6.151084835762287e-16	6.468249453510432e-16	5.657299494109046e-16	4.442563960931292e-16	3.5212209502710423e-16	3.395265888299009e-16	3.8208388758301965e-16	4.0407094661868997e-16	3.7176552462694866e-16	2.8014245128035744e-16	2.0010590602991716e-16	1.238646138333028e-16	1.1955830902792252e-16	1.6257222183810314e-16	2.181538435872948e-16	2.318278286524937e-16	1.5910799682580294e-16	4.6884694302958944e-17	-2.2753036944799995e-17	-3.381738773245717e-18	5.875255651125918e-17	1.1229408246639177e-16	1.192044147178531e-16	1.2322407851301678e-16	1.7869907659619352e-16	2.480618921239871e-16	2.9407836954710547e-16	2.6929037066322398e-16	2.2844408599062616e-16	1.9660958499753124e-16	2.0902317763604184e-16	1.1490368627956518e-16	3.395463732966766e-17	-5.203979531220287e-17	-8.374122347301114e-17	-2.903763232403916e-18	1.2629409259030888e-16
182	6.345975230771254e-16	5.669498014430538e-16	4.556790297156024e-16	4.1890678542752107e-16	4.680183791420565e-16	5.509436581635039e-16	5.812500009807108e-16	5.776884168195233e-16	6.201332262572203e-16	7.88719291668136e-16	9.68388262959048e-16	1.0835221618262096e-15	1.060458999637505e-15	9.918866700693289e-16	9.18609098224485e-16	8.561565177609872e-16	7.880273845566906e-16	7.668221560204618e-16	8.221190016782206e-16	9.143444910291522e-16	9.366441471573313e-16	8.073515850686431e-16	5.908604906625762e-16	4.443912527372476e-16	4.618893433444511e-16	5.988055854170117e-16	7.415344159453804e-16	7.802009086191428e-16	7.235620954559418e-16	6.241695505744544e-16	5.490260445704781e-16	4.968114344000596e-16	4.463084855397084e-16	3.946858093166198e-16	3.6308853788723714e-16	3.8059674968374937e-16	3.9552517228337867e-16	4.112481666353968e-16	4.31188978080176e-16	4.9426475284254865e-16	5.769649689310877e-16	6.289295421408435e-16	6.479399000338649e-16	6.187557328383999e-16	6.471758456786392e-16	6.759956682915477e-16	6.488658521564096e-16	5.870099331791124e-16	5.678313042895361e-16
183	9.495337691213732e-16	5.868138267285316e-16	4.1019981434905463e-16	4.1497157597415977e-16	4.3826054603180585e-16	3.2445357819957923e-16	1.1599047047103908e-16	-3.146658971369558e-17	-8.268375052102285e-17	-8.68851663817159e-17	5.710219333867319e-17	1.7186903700670158e-16	2.7501576421507773e-16	2.6865896817133596e-16	1.424168689763011e-16	-8.470725102204686e-17	-3.1327708832370653e-16	-4.886554769492666e-16	-5.151089520298317e-16	-4.1890096439914214e-16	-2.5923460830340236e-16	-1.2382950257149577e-16	1.8833291623100013e-17	7.959325820448086e-17	1.3389801085646205e-16	2.1830783962424103e-16	3.9610533716310284e-16	6.366266502219021e-16	8.312005440718364e-16	8.814426928353737e-16	7.615511427820154e-16	5.713568967976709e-16	4.1910524513382886e-16	3.1436917061313343e-16	1.8202828037735796e-16	4.973490464904406e-17	3.6696306890004267e-17	2.2010195368294291e-16	4.681063378854984e-16	5.43073698895266e-16	3.361964924833783e-16	5.650212145231505e-17	-4.570275118396571e-17	3.3742272077042622e-18	4.594715713625015e-17	1.4486807472637393e-17	4.8566611868139664e-17	3.6322036902410786e-16	8.348734619638336e-16
184	7.794314739526354e-17	2.833352156594105e-16	4.695869287126302e-16	3.273599736480068e-16	-4.396532390860486e-17	-3.6285008875733996e-16	-4.1943533384577843e-16	-3.285674894688198e-16	-3.0198713308974716e-16	-3.114924277897598e-16	-3.423392179232648e-16	-2.581102858054777e-16	-1.393509157463317e-16	-2.0458309942959677e-17	6.601675898777989e-17	4.659814220708022e-17	-1.6067761176979163e-16	-4.499877248093366e-16	-5.894451867338692e-16	-4.896135573799462e-16	-2.9225374034027864e-16	-2.2142229848944483e-16	-3.367754719268538e-16	-5.041448402305586e-16	-6.553168148911755e-16	-7.534175006885475e-16	-6.942392152635294e-16	-4.0586352539510844e-16	4.5522237734334487e-17	3.674951704842035e-16	4.038546423625178e-16	2.0525387507765066e-16	2.725171958305646e-17	-1.3520363023520972e-16	-3.248196489006748e-16	-5.699861322427205e-16	-7.476711340825507e-16	-6.951613383164157e-16	-4.890043770493473e-16	-3.5932988923258525e-16	-4.442707613855045e-16	-7.286445017127538e-16	-1.0222082414281181e-15	-1.1348103501904392e-15	-1.0859526755549646e-15	-9.465446162897177e-16	-8.113921180724521e-16	-6.607666487682949e-16	-4.67813375166794e-16
185	-4.708918227871205e-16	-4.877184464570123e-16	-6.005942350825307e-16	-7.022431264015149e-16	-7.98354024388748e-16	-9.113479406890683e-16	-9.969423297556385e-16	-9.523276787717393e-16	-8.189287157558355e-16	-7.052343202958417e-16	-8.411528955204629e-16	-9.887111030335479e-16	-9.432141577232767e-16	-6.068115410128783e-16	-2.948923395099532e-16	-3.0540915193487945e-16	-6.186129406634349e-16	-8.925407484672456e-16	-9.171249895829654e-16	-8.28351337944914e-16	-8.441383761714993e-16	-9.55385835320956e-16	-9.477714842381025e-16	-7.726517597311525e-16	-5.939767861402623e-16	-6.208675670563542e-16	-7.493005197594982e-16	-7.582043199045995e-16	-5.195065601474771e-16	-2.3365613500793504e-16	-1.4664544007805227e-16	-2.998721336195594e-16	-5.159534864540116e-16	-6.411362802718749e-16	-6.790648498564856e-16	-7.365049212518692e-16	-7.965065656423626e-16	-7.481763800663736e-16	-5.607282552243847e-16	-4.2924906887916206e-16	-5.444894518024911e-16	-8.778558751086879e-16	-1.12626721630292e-15	-1.1341491244165193e-15	-1.112435951713209e-15	-1.1953331398519924e-15	-1.3108109940075157e-15	-1.185735931435518e-15	-7.778994903728068e-16
186	7.605793484979204e-16	9.233696009136168e-16	9.353176034626351e-16	6.389728715566252e-16	2.8378945596263693e-16	1.3659631579149717e-16	2.5140939304026094e-16	3.6831124141580943e-16	2.9176879608661973e-16	1.3342425556916532e-16	-2.6710266247782957e-17	5.839378966762394e-17	2.5201305633372123e-16	4.221765818879196e-16	4.2715000136741174e-16	2.5762843322995907e-16	-2.9294906150728346e-17	-3.06336376275934e-16	-4.3007595956806347e-16	-3.915116527179663e-16	-2.9920129293921944e-16	-2.1739444941828098e-16	-2.1962235194818522e-16	-1.41678442920508e-16	-8.735354297727778e-17	-6.735710101437385e-17	-6.57763370131867e-17	1.9893972273016655e-17	2.599765540539635e-16	5.252507057423353e-16	6.068126330555586e-16	4.109647876800777e-16	1.0697099824558063e-16	-1.3082356836406417e-16	-2.6331939253987773e-16	-3.9866975630578876e-16	-5.515229164493272e-16	-5.813377547220208e-16	-4.127066768445088e-16	-2.2321640122746916e-16	-2.8284336442709515e-16	-5.811581197347566e-16	-8.48789682753977e-16	-8.097320041685581e-16	-6.332812458748463e-16	-5.666531063222008e-16	-5.640822310224593e-16	-3.662218126699734e-16	1.1254693169888134e-16
187	5.516238435629026e-16	6.273934942796648e-16	6.657282169121324e-16	5.35780096517214e-16	3.1311777295420186e-16	1.6661196120875364e-16	1.9595259661658108e-16	3.4270247397951866e-16	4.294744856884243e-16	3.374700588930182e-16	3.206849647014501e-16	3.4471227532352415e-16	5.138420415174065e-16	6.752607246146093e-16	7.284142703415538e-16	6.810073566192474e-16	6.525800937386649e-16	6.661122529363023e-16	6.770749253590725e-16	5.655361665453771e-16	3.7495971360144135e-16	2.1770721640873888e-16	2.429791469773398e-16	3.434546476237455e-16	4.704001819337094e-16	5.364222560984833e-16	5.795497689057935e-16	6.38425935156738e-16	7.230511060373771e-16	8.182096658430439e-16	8.873649374841512e-16	9.015237735495217e-16	8.680210790544562e-16	8.01378289299292e-16	7.607953437921949e-16	7.756684670880415e-16	8.630567110557123e-16	9.628230719014466e-16	1.0076396902951174e-15	9.468002367883184e-16	8.173269224592223e-16	6.582656753633473e-16	5.448899908097468e-16	3.839636364147864e-16	2.5720322027187414e-16	1.5896105008956715e-16	1.4338547126620656e-16	2.754207630513207e-16	4.428901947013487e-16
188	3.3694473533783554e-16	1.68187899353018e-16	-1.4710405433941964e-16	-4.763157355421865e-16	-6.051747385959423e-16	-4.87313931013825e-16	-2.9338101741146507e-16	-1.5473225052899833e-16	-2.897730983586369e-17	3.3522377217842466e-17	6.329257581809336e-17	-1.5943777422470828e-16	-4.216222635864561e-16	-4.529456758974333e-16	-1.5392399946982354e-16	2.476737802956042e-16	5.218228412002242e-16	5.693426339414034e-16	5.353717594627106e-16	4.767305781853146e-16	3.7000661403852094e-16	1.9518999628802452e-16	1.0938056842569896e-16	8.933963324229651e-17	8.386591765813365e-17	-5.681345311665008e-17	-2.2912067104492204e-16	-2.588902055586552e-16	-4.602634779274539e-17	2.1877511051768005e-16	3.478577444255212e-16	3.681393080491658e-16	4.856961481463655e-16	7.510909364385933e-16	1.0408830361844077e-15	1.1038380190573469e-15	9.83626457861852e-16	8.470729523507007e-16	8.663977440813596e-16	1.0206444795313268e-15	1.1848232551763343e-15	1.2019306795539923e-15	1.0353328009080494e-15	6.588510468605081e-16	2.693948846675569e-16	-7.634967502722318e-18	-5.959204199314422e-17	4.041873845705907e-17	7.235084642257335e-17
189	-5.542646655514296e-16	-6.570143677177453e-16	-8.943569020139216e-16	-1.1970801662475093e-15	-1.3628741703611388e-15	-1.2802930199323163e-15	-1.0455788136797481e-15	-8.811148993255808e-16	-8.444310771921541e-16	-8.617730411458725e-16	-8.992760850439867e-16	-8.715980125970521e-16	-7.89240462381234e-16	-5.746790748740749e-16	-2.9921473758039456e-16	-1.271049586729336e-16	-2.2023267775509123e-16	-5.000126161803623e-16	-7.08697289894745e-16	-7.103661307802319e-16	-6.502066991135397e-16	-7.2898223434408795e-16	-9.850934459577597e-16	-1.1225143944469286e-15	-1.0156945642356036e-15	-8.057850243033094e-16	-7.395128418148018e-16	-8.94004279300428e-16	-1.0403579675144917e-15	-1.0113941928900411e-15	-8.494460447006239e-16	-7.535087243273793e-16	-7.808802657155356e-16	-8.300321647208359e-16	-7.801719508536364e-16	-7.290922638257087e-16	-7.863868835880919e-16	-8.79372392425926e-16	-8.010667215174053e-16	-5.26204707359397e-16	-3.1939244885616737e-16	-4.892364688390939e-16	-9.756942076410151e-16	-1.4704803418164736e-15	-1.7505898341574476e-15	-1.8731796761370943e-15	-1.9120522610572207e-15	-1.8635241830052264e-15	-1.69173442939586e-15
190	7.048406123950908e-16	6.082009218215824e-16	5.057928340901184e-16	4.258470928773213e-16	4.0153719141289463e-16	4.578651485511564e-16	5.094944118235072e-16	5.794008161310351e-16	6.292953850967426e-16	5.690474029754178e-16	5.132872036992324e-16	3.122056148491394e-16	1.6954706806448623e-16	1.9145504289349148e-16	4.4250464915821707e-16	7.864181935281898e-16	1.1211362044414906e-15	1.3114747167616525e-15	1.3716010651076543e-15	1.3061889113529123e-15	1.1890528903863536e-15	1.0563169812606685e-15	1.0528271978596394e-15	9.521390207122677e-16	7.976412909399773e-16	5.816480497744716e-16	4.831572759387024e-16	5.337355027269712e-16	6.630845490712459e-16	7.537577995839014e-16	7.959114454958346e-16	8.650865603527486e-16	1.0199121553859865e-15	1.1913212053831192e-15	1.3277381120152922e-15	1.343410054443886e-15	1.3271086100653777e-15	1.2650743106019788e-15	1.2656951585987591e-15	1.37505405163124e-15	1.5966516669563377e-15	1.764449367788966e-15	1.7922098957520464e-15	1.6101505317653702e-15	1.3619368715116294e-15	1.2519247465636158e-15	1.2916176633372239e-15	1.4421720929810572e-15	1.5543596862498114e-15
191	4.755458098413644e-16	3.3388329466245333e-16	2.240127103489034e-16	2.1479594751679268e-16	2.352571603942536e-16	2.1460747085330008e-16	1.4989876644781245e-16	1.4445395715030202e-16	2.1321251587697256e-16	2.071248790859792e-16	1.2880269026224162e-16	-6.337038545340976e-17	-1.6196048981241838e-16	-7.33697588152031e-17	1.3045112227141444e-16	2.7441574488838945e-16	3.150609314518999e-16	2.7182458312300434e-16	2.5392120026307167e-16	2.4290710460850585e-16	2.265106465666962e-16	2.0960533247683256e-16	3.0027836867088333e-16	3.868669846299839e-16	4.3746502940119387e-16	3.5871522339596008e-16	2.4301350471570837e-16	2.0849660262606032e-16	2.7820262828481527e-16	3.8368023446756973e-16	4.470640340099006e-16	5.050456319034665e-16	6.040680091233553e-16	7.143041722747203e-16	7.448073177978939e-16	6.803122835132663e-16	6.398771824630393e-16	6.952117714021214e-16	8.502357486465381e-16	9.716340822334635e-16	9.873348258115402e-16	8.776468664655711e-16	7.424651326494876e-16	5.678374104017789e-16	4.499277608613197e-16	3.9239406165785056e-16	3.9902018419158164e-16	5.157602689896904e-16	6.848256541750331e-16
192	-3.7082053203902926e-16	-3.0965671013741147e-16	-3.013756459068434e-16	-3.539532810476004e-16	-4.048855177586041e-16	-4.291939848059825e-16	-3.9837818200570277e-16	-3.4460535001655656e-16	-2.100450012642362e-16	7.47496751334e-17	1.750154387897342e-16	2.308574884291553e-16	1.3997621447067571e-16	7.368987423081733e-17	6.905389897819945e-17	1.0993278687400962e-16	8.103258607537978e-17	6.110501426472808e-18	-5.217943146957352e-17	-2.2346464640206088e-17	6.108556738246811e-17	1.3754501836629472e-16	4.4592859840570333e-17	-9.771330470522463e-17	-2.158838591921017e-16	-1.9982271931852716e-16	-8.799151899050489e-17	-7.476465029560812e-17	-2.314188584354521e-16	-4.649958532014945e-16	-5.742193410761293e-16	-5.208220975453003e-16	-4.702892056907201e-16	-5.335495826082526e-16	-6.224717725348882e-16	-5.86280201063717e-16	-4.3012357048619226e-16	-3.289009790013641e-16	-3.3956103923844167e-16	-3.8804055322932867e-16	-3.747121398188507e-16	-3.5592595126692914e-16	-4.213882617253015e-16	-5.7628234309543e-16	-6.622286061937383e-16	-7.634253230791647e-16	-8.6016907232774e-16	-9.216853461666222e-16	-8.368799609237001e-16
193	-7.803327338697248e-17	-1.0101579675387937e-16	-6.802887382001717e-17	-9.396803466063533e-17	-1.505393287322816e-16	-1.5271326467881494e-16	-8.652647697138302e-17	2.3656805562461164e-17	1.0749584388286032e-16	1.4789110905813045e-16	3.501583801540193e-16	4.512218630228111e-16	4.604492120840317e-16	3.5407037708096476e-16	2.8858196465908645e-16	3.352799919593762e-16	4.461415752585767e-16	4.76777408672665e-16	4.1238373043185527e-16	3.8925471989135127e-16	5.060479333448475e-16	6.322620962024472e-16	6.459868738244644e-16	4.641834347975207e-16	3.307463984221626e-16	4.0970358721943405e-16	6.243245536318061e-16	7.317066800145149e-16	6.082517655202178e-16	3.9658717901670644e-16	2.9354342238432095e-16	3.303109914991253e-16	3.863302019427707e-16	3.717160350776782e-16	3.285764131120208e-16	3.2700333460789923e-16	3.5732184387154036e-16	3.688218312867536e-16	3.1564901962183403e-16	2.7517012578073837e-16	2.695481211790703e-16	2.8184213940299097e-16	2.61929744532343e-16	1.9607560701652113e-16	1.2203331811030914e-16	1.1834509793412915e-16	1.2588949257355842e-16	1.202108638452304e-16	1.2996282471631036e-16
194	-2.076903211511209e-17	-3.467813948167424e-17	-5.342500692818551e-17	-1.897786241097416e-16	-4.157175140533493e-16	-5.659143596334727e-16	-4.861407259626019e-16	-1.5273822857275685e-16	9.06164010238842e-17	1.1184018205298939e-17	-1.5332358357772076e-16	-2.2019829870531171e-16	4.78591119427859e-17	4.1344700553562023e-16	5.397557842805704e-16	3.5981599492608726e-16	9.068647906492462e-17	-9.049164526091975e-17	-1.5992237829182903e-16	-2.1005049417920235e-16	-2.1261421121817222e-16	-1.8479781420854805e-16	-1.220689266647591e-16	-1.9657779470199217e-16	-2.1049766037636297e-16	-4.620904369630587e-17	3.0618235011272837e-16	6.156750178554359e-16	7.824512146111451e-16	8.70962730831034e-16	9.571976365289782e-16	9.676236226243957e-16	8.272037102869078e-16	5.817656315351764e-16	4.2906769742521654e-16	4.196765774456364e-16	4.842159303522594e-16	5.686559144512842e-16	6.762044926153286e-16	7.2587753983134e-16	5.590277673407055e-16	1.4577466149412304e-16	-2.3167584358845446e-16	-4.245836687845234e-16	-4.535519890654656e-16	-4.90003727847759e-16	-5.639439108314452e-16	-4.0688832918703885e-16	1.0315378712618027e-17
195	-2.45092938620248e-16	-2.6455624942884014e-16	-3.3358278153348e-16	-4.610933830879237e-16	-6.18091406122406e-16	-7.342397448106411e-16	-7.451832079360687e-16	-5.930887738648598e-16	-4.543657120361976e-16	-4.3647896830832115e-16	-4.466002318097432e-16	-4.755860556306915e-16	-3.892232369701425e-16	-2.5806033354952386e-16	-2.2766548286355763e-16	-3.634234842706057e-16	-5.721796276390321e-16	-7.178840858002363e-16	-7.55592488550149e-16	-7.306571014210157e-16	-6.624322363787342e-16	-5.732121195904715e-16	-4.405115539464762e-16	-4.19857862374829e-16	-4.493230971546278e-16	-4.766754327195151e-16	-3.67705866186809e-16	-1.5869016663949878e-16	5.20392056117482e-17	1.460801452522212e-16	1.0928760695566848e-16	1.5188117525495612e-19	-8.465392045999281e-17	-1.3140053443501915e-16	-1.2863578247063174e-16	-1.1157467436442522e-16	-7.564361202720089e-17	4.101739422195847e-18	9.149551147088104e-17	1.1046391222147754e-16	-6.79755591738076e-17	-4.0031418419991077e-16	-6.983525149225223e-16	-7.843479119530937e-16	-7.81435201686852e-16	-7.456586908927069e-16	-7.777608122476171e-16	-7.446228240188921e-16	-5.367609063222679e-16
196	7.936307605148835e-16	7.092422756332512e-16	5.335202303881188e-16	3.743334889725174e-16	3.124756381216735e-16	2.873676093197955e-16	2.3586408287652223e-16	2.300549935079998e-16	2.3525222650523887e-16	1.9431579631638041e-16	1.5131636106619179e-16	6.464977166338985e-17	1.146284498610134e-16	2.8723527214465704e-16	4.247105823390431e-16	3.707523993318448e-16	1.4041529656506297e-16	-1.453872167572329e-16	-3.4239239502604557e-16	-3.8569659879317584e-16	-2.3657036667844485e-16	-4.049485120301482e-18	1.6463455170388332e-16	4.4000060742665674e-17	-1.779772037847447e-16	-2.0666167814569612e-16	1.5525221427405623e-16	6.682297488019603e-16	1.0043968502855056e-15	1.0266749725094325e-15	8.540177515507009e-16	6.658267552907666e-16	5.406594473487724e-16	4.2879727361517227e-16	3.077012787999172e-16	2.376394755348421e-16	2.926063067191721e-16	4.852636571761193e-16	6.658345314097963e-16	6.492307850542189e-16	3.479322564983418e-16	-4.368003341538492e-17	-2.8170853718775797e-16	-3.5888680033876397e-16	-4.59247468601207e-16	-6.338039754649543e-16	-6.952186230943568e-16	-3.54700147800588e-16	2.928966152866621e-16
197	1.07034633714598e-16	9.532622048050406e-18	-7.434788763262217e-17	-1.1332684872586686e-16	-6.119728404367603e-17	-4.8224150302600186e-17	-2.215798915765685e-16	-5.45631751090153e-16	-8.093303584899728e-16	-7.432530153931408e-16	-6.182523210110558e-16	-4.325751275991458e-16	-3.38789065335159e-16	-2.233005866633415e-16	-1.293758970211976e-16	-1.6643705416592747e-16	-4.0643071813313276e-16	-6.478727076565981e-16	-7.1106251100044e-16	-6.421016265758913e-16	-6.513659502619687e-16	-7.929798098036152e-16	-9.316216796982592e-16	-8.933136682655087e-16	-7.293586677909718e-16	-6.226555538583392e-16	-6.249427546275249e-16	-6.639934454762728e-16	-6.247785070557362e-16	-5.54680634322338e-16	-5.426984561912382e-16	-6.200727805594134e-16	-7.093554933968947e-16	-7.439116448937716e-16	-7.156105007892246e-16	-7.043220944009157e-16	-8.112810775892491e-16	-1.0594566158766403e-15	-1.348041213680266e-15	-1.5094281630074422e-15	-1.4884245977270036e-15	-1.350252870220381e-15	-1.2304333762016767e-15	-1.1550435503527106e-15	-1.186606788677937e-15	-1.146228822428105e-15	-9.809204077571721e-16	-7.353591183608514e-16	-4.854912526810488e-16
198	6.08285071999837e-16	4.707936401144303e-16	3.4530572341486104e-16	2.7944919996351344e-16	2.8514816503376166e-16	2.5225040602868866e-16	1.3654890444915142e-16	1.8437285967096504e-17	-2.482492517459405e-17	1.5696611950307788e-17	1.5569376056326274e-16	1.886664913065982e-16	1.7434683432983647e-16	1.5432744833854337e-16	1.6197686939901467e-16	1.009931949042363e-16	-9.022269246081122e-17	-3.72539493716809e-16	-5.550035210195169e-16	-5.449144634094535e-16	-4.1828674263865954e-16	-3.140285560522719e-16	-2.595669700681629e-16	-2.0322952763607245e-16	-1.239278768510481e-16	-6.317950610590685e-17	-5.13556671893421e-17	-2.195372281706344e-17	1.0906499756600478e-16	2.8087594467181674e-16	3.064885139595025e-16	1.2792652522344377e-16	-7.071823701995407e-17	-1.4964765533626464e-16	-1.4966995247277775e-16	-2.2634574530163285e-16	-4.2189748647869233e-16	-5.799718974715405e-16	-6.310860709391371e-16	-6.569728279524532e-16	-7.96257354497509e-16	-9.060390015561948e-16	-8.350193333598052e-16	-6.220593758133052e-16	-5.763909579938797e-16	-7.237649241611431e-16	-7.766492893005379e-16	-4.0970839697793175e-16	2.4950866546467297e-16
199	2.823948024141218e-16	1.651069617886737e-16	4.071227772201729e-17	-8.699518157929718e-17	-2.0239734691335206e-16	-3.80989325667571e-16	-6.758284763453741e-16	-9.323887680737113e-16	-1.0024415447339637e-15	-7.535539687371553e-16	-4.162891781526397e-16	-2.1118172740624025e-16	-1.9203772100709834e-16	-1.7292268681066794e-16	-5.83784496715355e-17	-2.905915983601813e-17	-2.8122401152264466e-16	-7.126387259419832e-16	-9.615134553198077e-16	-8.852158492805203e-16	-6.867151026812623e-16	-6.637952997268567e-16	-7.489260835460667e-16	-8.230282364404551e-16	-7.042653770340403e-16	-5.553153784247938e-16	-4.509402734435111e-16	-3.171153793807426e-16	-6.5808707511038e-17	1.4324047964812867e-16	6.680779001096635e-17	-2.2239025432583435e-16	-3.728485591451343e-16	-2.4363089669071086e-16	-1.135080488410047e-16	-2.9775200530395944e-16	-7.079472384535925e-16	-1.0108550054574515e-15	-1.0658645035852946e-15	-1.0858233336847832e-15	-1.2624058332540137e-15	-1.395760123620152e-15	-1.202587623764839e-15	-7.895314781096373e-16	-5.869438919842824e-16	-6.30409420962912e-16	-6.885648876045396e-16	-4.486815036792555e-16	2.0103839164011892e-17
200	-1.4505108719755828e-16	-4.155539073694309e-17	-1.479218906967026e-17	-1.6356721565351685e-16	-3.731015036658499e-16	-4.625410949841675e-16	-3.7951458780589594e-16	-1.5889014937326638e-16	-6.574651351652621e-17	-1.0635447416567406e-16	-1.3831114896421167e-16	-8.491129101114306e-17	6.704222502433635e-17	1.9215825386285404e-16	1.7377782993200712e-16	1.2100515593280133e-17	-2.08850905489843e-16	-3.983939848198005e-16	-5.048983180610861e-16	-5.280489404419295e-16	-4.3526751688495096e-16	-2.787017969982157e-16	-1.1087240996783999e-16	-1.7819399784977741e-16	-3.411568626636381e-16	-4.543022772399071e-16	-3.205165082047315e-16	-4.8712903180167343e-17	1.7130495466338927e-16	2.3103194216425116e-16	2.432656569830544e-16	3.4573519292670685e-16	5.17849124095732e-16	5.639757078533847e-16	4.1420609344394987e-16	2.2488536853481397e-16	2.51517272869661e-16	5.271350652539923e-16	8.255742576369547e-16	8.611474012436547e-16	5.68173986252187e-16	1.586274701004794e-16	-1.015776321146407e-16	-2.555905884991937e-16	-4.480114832634768e-16	-6.770416939902613e-16	-8.169762286208297e-16	-6.510640548340154e-16	-2.6135531343437717e-16
201	7.536515584959568e-17	-6.713996493096639e-17	-2.7958073778242035e-16	-4.380362046011151e-16	-4.613875706992217e-16	-4.0241612933426366e-16	-2.800229354532635e-16	-1.336781105405317e-16	-3.4758355424703277e-17	2.5319569691690455e-17	-8.219001320665686e-17	-8.425088505715109e-17	1.7475037156136036e-17	1.8582461271689283e-16	2.257480940698754e-16	1.126457935248443e-16	-8.495963364336301e-17	-2.4202010566362925e-16	-3.229040518831987e-16	-3.593277605931409e-16	-3.5933015665256295e-16	-3.1911345890581693e-16	-3.6618789898347593e-16	-5.343298957452047e-16	-7.327796090079923e-16	-7.628572243643212e-16	-5.102025179992908e-16	-1.5106991226994316e-16	9.802304320851875e-17	1.034686331885235e-16	-1.0016222104970906e-17	-8.129983047290906e-17	-4.940383950918847e-17	2.6335546263672714e-19	1.6415556666843774e-17	-2.7867928619710267e-17	-7.666512475808113e-17	-8.490926334121092e-17	-3.0903963155859464e-17	-1.5422458311701927e-17	-1.3564736660888978e-16	-4.264649991578512e-16	-7.320189933199075e-16	-9.15332040820797e-16	-1.0390322416507996e-15	-1.193714204508216e-15	-1.3174003950530596e-15	-1.2146452626778368e-15	-8.418423481568143e-16
202	1.3465211809064966e-16	2.364861900667902e-16	3.5147932021786353e-16	3.2926083623918797e-16	2.290470552363521e-16	1.7378649142784327e-16	2.6529180203139635e-16	4.556689626977221e-16	6.238462045134115e-16	6.476051827269309e-16	6.216232604252437e-16	6.171139776092322e-16	7.492231532284087e-16	9.315583580597556e-16	1.0144710482201516e-15	9.413599715760344e-16	7.819375116436398e-16	6.115311492884616e-16	4.778180508312344e-16	3.5609020368325975e-16	2.7678160705393263e-16	2.7722404485605464e-16	3.450260976441753e-16	3.732042679707598e-16	3.4120741464012254e-16	2.8103553627896026e-16	2.66812686056735e-16	3.005547439178123e-16	3.3514837281742573e-16	3.24214655670041e-16	2.9696920478638003e-16	2.975327379497895e-16	3.2976391180900813e-16	3.299061568422359e-16	2.8261313901489934e-16	2.536777398470419e-16	3.3600439909348087e-16	4.98960424797908e-16	6.113800931387768e-16	5.325370914827691e-16	2.9506936214775166e-16	2.1945375086012803e-17	-1.2902507681245533e-16	-2.2545493921163425e-16	-2.8224056698808974e-16	-4.051059191027228e-16	-4.992912906893423e-16	-4.2137578678098516e-16	-2.1615480026448588e-16
203	-1.9732103554805747e-16	-3.482843236967382e-16	-4.250430607263753e-16	-3.308015000714324e-16	-1.5130150224998408e-16	-5.89993931733504e-17	-1.0787453731988984e-16	-2.056027864216456e-16	-1.9835294577598948e-16	-3.348288413196751e-17	8.929004616328562e-17	1.5933076428364266e-16	1.2802282987703985e-16	4.1720091458690865e-17	-1.0407848985727382e-16	-3.0284867297642236e-16	-4.920733910104718e-16	-5.546934239012099e-16	-4.537062719471141e-16	-3.1242280368806283e-16	-3.0194690432830725e-16	-4.512123479133261e-16	-6.621406847827306e-16	-7.693324186319535e-16	-7.427075216591085e-16	-6.726299645273372e-16	-6.30020241511874e-16	-5.950806714828515e-16	-5.319628361801048e-16	-4.710616619488405e-16	-5.327247659021157e-16	-7.371733563148271e-16	-9.630307108047204e-16	-1.0178175664195072e-15	-9.07239678535692e-16	-7.895925070856773e-16	-8.250829817513986e-16	-9.366043952517108e-16	-9.38200626520922e-16	-7.845457612737189e-16	-5.926901279841827e-16	-4.972638386869722e-16	-4.523621430533321e-16	-3.795407856529882e-16	-2.4038837234589794e-16	-1.7762326244658036e-16	-1.875450495180103e-16	-1.998732401695787e-16	-1.4050016467609197e-16
204	5.460605924814596e-16	5.401166630735369e-16	5.381631910299097e-16	4.813759067507874e-16	4.055862073350692e-16	4.1581790971615306e-16	5.256226083196091e-16	6.67393743281824e-16	7.165610151784246e-16	6.351687384134496e-16	7.551498623191364e-16	9.123844162625199e-16	1.0931618421183316e-15	1.0952495090865922e-15	9.472544622946125e-16	7.907957957700397e-16	7.653036336567936e-16	8.06803638510386e-16	7.899099352498654e-16	7.216653947174328e-16	7.585109694610455e-16	9.453114762210992e-16	1.162452454893673e-15	1.148653937307352e-15	9.948897270646136e-16	9.32959486583532e-16	1.061404395799759e-15	1.1699632878519201e-15	1.0261406860611576e-15	7.49261992724369e-16	6.436058896745715e-16	8.037934609123705e-16	1.0002749456619705e-15	1.0064690637155107e-15	8.853595363626045e-16	8.774623801089822e-16	1.0263626268596285e-15	1.187461339654435e-15	1.20812437068868e-15	1.1353255277619048e-15	1.0225599937515328e-15	9.001064412171982e-16	7.794953596673993e-16	6.881645877982727e-16	7.071879087516016e-16	7.640999489736206e-16	7.564941513682591e-16	7.251877453785254e-16	7.898208301150844e-16
205	2.58730523301316e-16	2.4867823968010034e-16	2.931545774926534e-16	3.178811787547453e-16	2.9229501002940193e-16	2.4742462124873624e-16	2.79315753659142e-16	4.51025310160657e-16	6.31195225426988e-16	6.894402523497329e-16	7.093567858260415e-16	7.1504917062861565e-16	7.867906138616988e-16	8.338982821170944e-16	8.258919635429599e-16	8.33743446563094e-16	9.078730098868777e-16	9.344929683398527e-16	8.229480208938619e-16	6.387288312901115e-16	6.124727767330241e-16	7.737830435224929e-16	9.471431381306892e-16	8.431944087730845e-16	6.429942745177506e-16	6.147619880480322e-16	8.011888656964567e-16	9.106541948239966e-16	7.135206306141704e-16	3.8642209229468893e-16	2.6171291679530206e-16	4.0314223326494685e-16	5.490588416688926e-16	5.248986856763428e-16	4.511383600738364e-16	5.467766073999414e-16	7.955071068202236e-16	9.194552779967414e-16	8.0700842042029e-16	5.908216130388258e-16	4.87121053742335e-16	4.94335324947706e-16	5.182797843219605e-16	4.0502860347641875e-16	3.022114590914044e-16	1.826675040125914e-16	4.5076769569702236e-17	4.923958366147777e-19	9.346826114049473e-17
206	8.536608948389231e-17	8.271932997435132e-17	2.476080896726402e-17	-9.02773412012274e-17	-1.6481751612909322e-16	-1.261035437603315e-16	-5.9574626070114e-19	1.293546039842485e-16	2.1802439182602193e-16	2.382368157570477e-16	3.4243823992507e-16	3.6805840664688987e-16	3.5585577579361823e-16	2.9857341324581737e-16	2.654678676482811e-16	2.661525122825076e-16	2.8206630150312776e-16	2.808460896766333e-16	2.7202117963707134e-16	3.1733350707261827e-16	4.1558950943233003e-16	4.74674322398243e-16	3.8892750268194667e-16	1.9449022355613392e-16	5.900199318161361e-17	1.244068785376189e-16	3.19155747988268e-16	4.202185637889963e-16	2.8521712445229437e-16	3.4913977340190686e-17	-9.266347397015242e-17	-2.3643792412667682e-17	8.960127278986344e-17	8.422042258628964e-17	7.420993645205612e-18	2.3754334185866934e-17	1.50185797083609e-16	2.5529865738791383e-16	1.960960311795685e-16	7.417786196365419e-17	-7.984686437200688e-18	-2.5067781755035597e-17	-8.947540986572086e-17	-2.1487075550838572e-16	-3.495638360323622e-16	-3.7981562531157716e-16	-3.074664872030232e-16	-2.2100482639576514e-16	-1.3774156481220016e-16
207	-4.251340892705825e-16	-4.53706056661067e-16	-4.2156610032029806e-16	-3.8687061300662156e-16	-3.510990909266356e-16	-2.7333631897555796e-16	-1.5601103000957133e-16	-7.021825013479466e-17	-4.0607494334573094e-17	-1.6418873878088365e-17	7.907313845068124e-17	2.032303104952605e-16	2.565281795941916e-16	1.9670554248462013e-16	1.0775814960117166e-16	9.782235135047402e-17	1.6218883421099929e-16	2.1635387692900655e-16	1.9575592820502747e-16	1.940881719708374e-16	2.7970697525407293e-16	3.8782772489047223e-16	3.107549166622363e-16	1.0448391536639268e-16	-9.466959306596819e-17	-9.809633022602716e-17	2.227143641725864e-17	4.9847434992791474e-17	-9.474459807188778e-17	-2.7489705214204024e-16	-3.111119896491915e-16	-2.2042018759871293e-16	-1.5497109296144772e-16	-1.9433005813847397e-16	-2.434449365031433e-16	-2.175703103702563e-16	-1.8288592388558608e-16	-2.1099415555832236e-16	-3.0656226160945703e-16	-3.1661677682257955e-16	-2.3306141003951787e-16	-1.5067069197936207e-16	-2.1600346510820758e-16	-3.365371653770438e-16	-4.784572838292931e-16	-5.361643455503828e-16	-5.163275464587125e-16	-5.028218841256412e-16	-4.690852043228542e-16
[truncated: 152 more columns]
