# Supplementary material for: Neural dynamics of phoneme sequences reveal position-invariant code for content and order
Source: Nat Commun. 2022 Nov 3;13:6606. doi: 10.1038/s41467-022-34326-1 (PMC9633780; doi:10.1038/s41467-022-34326-1)
Supplement: Supplementary file 4 — Source Data [file 41467_2022_34326_MOESM4_ESM.zip › source_files-sept/sup_fig18-fig45/supp_fig32-word_offset_coefs-.csv]

	t0	t1	t2	t3	t4	t5	t6	t7	t8	t9	t10	t11	t12	t13	t14	t15	t16	t17	t18	t19	t20	t21	t22	t23	t24	t25	t26	t27	t28	t29	t30	t31	t32	t33	t34	t35	t36	t37	t38	t39	t40	t41	t42	t43	t44	t45	t46	t47	t48
0	1.4953399819552849e-16	1.3003026025556366e-16	2.2517827958243064e-16	5.261524272060891e-16	7.617248339659785e-16	1.0360575424370384e-15	1.1884888106638633e-15	1.2670996863616539e-15	1.1701020920357964e-15	1.053684429263802e-15	1.0564826301982594e-15	1.2348030965387033e-15	1.1759748929743507e-15	8.227410105710615e-16	4.0752602475594617e-16	3.158194046804836e-16	7.086100186239966e-16	1.1263511120400125e-15	1.2451143346252292e-15	9.935663958223857e-16	6.243351560396865e-16	3.581529720737614e-16	3.336476949949015e-16	3.6317970269008424e-16	3.988703657165064e-16	5.772693780068863e-16	7.328287944778185e-16	7.582072489411757e-16	7.257743353989459e-16	7.998040250376815e-16	1.0100376078031216e-15	1.208155276115068e-15	1.2602608069936076e-15	1.2012363706121817e-15	1.1174755453061208e-15	1.1703652240432228e-15	1.184433821939126e-15	1.2586659055799068e-15	1.3437160215336156e-15	1.4021744230995566e-15	1.3236181402864304e-15	1.0999019688250724e-15	9.702054143601124e-16	1.0009077717892353e-15	1.273633607558792e-15	1.5650925196597514e-15	1.7359106869485007e-15	1.8028301253497404e-15	1.7507254396923643e-15
1	-4.586270239949568e-16	-4.3471859547918443e-16	-6.011134492187925e-16	-7.947044359307128e-16	-8.742422408452572e-16	-6.464252991679301e-16	-3.4327279382574647e-16	-1.1723060643856923e-16	-1.1977930039152752e-16	-1.3724566671244688e-16	-3.4402548926002164e-17	-3.8245763709518854e-17	-1.8021216174199828e-16	-4.1234030790425735e-16	-5.604882890297849e-16	-3.949832632929534e-16	-3.000410596130402e-17	2.0419413733240277e-16	7.414767937418263e-17	-3.500631645822089e-16	-7.72593753356452e-16	-9.809407104976931e-16	-9.694166135618528e-16	-8.955094473401432e-16	-8.574497794124042e-16	-8.353929580865469e-16	-8.245035167580031e-16	-7.978346348043314e-16	-8.586075367910075e-16	-9.001374862845396e-16	-7.985052439469499e-16	-5.886993404407987e-16	-3.7235084855732143e-16	-4.192779049955331e-16	-6.266493139800684e-16	-9.106053673553691e-16	-9.997313809115336e-16	-9.939924125690476e-16	-1.0167296508061657e-15	-1.0855539650062716e-15	-1.1862348048229481e-15	-1.3012445116819881e-15	-1.4837548576345446e-15	-1.6712692052090296e-15	-1.6406556542463023e-15	-1.3535638633949319e-15	-9.924507608345027e-16	-8.647208265778635e-16	-1.0510408338883219e-15
2	-1.4487179054852536e-15	-1.422519596262783e-15	-1.1054553296313896e-15	-6.935461323184494e-16	-4.868416567242479e-16	-5.227404815941882e-16	-5.1647873884516975e-16	-3.3009261201520724e-16	-1.2741761578412187e-16	-1.1332961808397473e-16	-1.5380681455715785e-16	5.617309817212624e-17	4.905390454508451e-16	7.560243940062185e-16	5.954996653531265e-16	2.9077673081865535e-16	2.562207690800442e-16	3.3420318428286554e-16	8.985852455070324e-17	-5.999050700155362e-16	-1.2010652573104833e-15	-1.1939270543060834e-15	-7.183923780763971e-16	-4.0138358889057395e-16	-6.464493113258934e-16	-1.0728795907924227e-15	-1.1390700091623638e-15	-7.862806618389128e-16	-3.845728640290051e-16	-1.5115540888286946e-16	-2.4138368355602708e-17	5.429302467795619e-17	4.6145207672105416e-17	-1.0182513659286392e-16	-1.8090863087743548e-16	3.5348174158105005e-17	3.5136336656375734e-16	4.570192589147447e-16	3.2454838822784164e-16	2.6672748227808185e-16	3.9947477967911104e-16	4.486042891454199e-16	9.25805472290863e-17	-5.416232171613822e-16	-1.0079861074275541e-15	-1.075896436130683e-15	-8.110510477949667e-16	-6.252379196783807e-16	-8.09503982372644e-16
3	-9.579889916367858e-16	-1.0293530259432247e-15	-9.74504704438507e-16	-7.683463282725426e-16	-6.962227321734021e-16	-7.0016687525463e-16	-7.914486603898271e-16	-7.757458045458117e-16	-6.858007420205515e-16	-4.013911733343106e-16	-9.670198008400243e-17	6.206120024376694e-18	-5.501348491645693e-17	-1.1431311533924015e-16	-1.0030370934678147e-16	1.0430720905674606e-17	3.8882728465538506e-17	-8.399828873688506e-17	-2.90313688451831e-16	-4.687374983961603e-16	-5.664366660788563e-16	-5.812644251482414e-16	-5.26945311833448e-16	-3.499435690467527e-16	-2.8533927607372287e-16	-4.494919442079518e-16	-7.370268324933455e-16	-8.94414190058606e-16	-8.597563551773517e-16	-7.016101218995397e-16	-5.260845207695773e-16	-3.528672240150433e-16	-5.896164954433852e-17	1.3188618099457875e-16	1.147410742730347e-16	-1.0285995824170574e-16	-3.4305542832539866e-16	-4.1855453521964115e-16	-3.9537872745986395e-16	-3.6329561213255984e-16	-4.2956270312629075e-16	-5.543238219161272e-16	-7.471228386359107e-16	-1.0373773916546265e-15	-1.2906140196085954e-15	-1.3650173114945247e-15	-1.1601969086325638e-15	-9.06730623003614e-16	-9.14452074078999e-16
4	-9.629911252805671e-16	-1.0626089918893518e-15	-1.087591074411703e-15	-9.19137926182337e-16	-7.344720294122798e-16	-6.170683688815216e-16	-6.387040942996276e-16	-5.727362125944035e-16	-4.3450383502366554e-16	-7.765036546900844e-18	4.643512958220121e-16	6.713171287083824e-16	5.224106306875679e-16	2.526994356027486e-16	7.634598493719819e-17	1.5188816882582708e-16	2.3015287498195843e-16	1.0401179373781593e-16	-2.2254100241130746e-16	-5.232590102180513e-16	-5.868566630794798e-16	-4.1298539872949945e-16	-2.2596385454375606e-16	1.812673700698683e-16	3.569869454563407e-16	2.647729327673245e-16	-2.544860356498621e-17	-2.6845723893757247e-16	-2.139221691914825e-16	5.773487908048987e-17	3.2640417774123537e-16	4.933277096152788e-16	6.685598155667457e-16	8.229262434164494e-16	9.289677947210789e-16	8.514311795407427e-16	5.755911567693766e-16	4.788706463999896e-16	5.68070515471585e-16	8.553668130941682e-16	1.0080623325577423e-15	8.8062880196814e-16	5.003130192887522e-16	1.2973553660179062e-17	-1.6831968867806037e-16	-4.846030822306861e-17	1.6021827148894699e-16	1.152705943898779e-16	-3.019262518088295e-16
5	-8.944134590976848e-16	-8.629380103278075e-16	-7.893887808362548e-16	-5.473672989392808e-16	-3.3019319387791327e-16	-3.6716447736818693e-16	-4.900448975451218e-16	-6.116670163800582e-16	-5.923649871854155e-16	-3.847583590631465e-16	-1.6215111463182925e-16	-1.0913225351137096e-16	-2.1000603182097906e-16	-3.9722269457529827e-16	-5.346071630806434e-16	-5.235015718088244e-16	-4.2076161212371706e-16	-3.856145625750697e-16	-4.79895846941155e-16	-6.187983839281225e-16	-6.555105426998034e-16	-4.621824778508506e-16	-1.7854987032961386e-16	-2.2197049367818463e-17	-8.812624028828275e-17	-3.009607892263201e-16	-3.625431939389216e-16	-2.0932063356799838e-16	1.2864831332720086e-16	4.1017422399448396e-16	5.717360399850627e-16	6.54847695777196e-16	8.129344997520164e-16	9.36651821194955e-16	1.0118044993252573e-15	1.0828796535861437e-15	1.1106089043631931e-15	1.2472815487064341e-15	1.3575402346935344e-15	1.466119168901126e-15	1.494021572212064e-15	1.4895449410553455e-15	1.4204854908081554e-15	1.351109414742911e-15	1.320752169296242e-15	1.2402638331209774e-15	1.1940990127576045e-15	1.0498899565815835e-15	7.12140730398087e-16
6	-4.57826623559736e-16	-2.865316479289916e-16	-1.417308066318848e-16	-7.168533153762309e-17	-2.0294229787271985e-16	-3.390810516005873e-16	-3.233868630455422e-16	4.725517210373617e-18	2.07518272125723e-16	2.0193434252912375e-16	8.325524331329273e-18	-1.1295826251233925e-16	-7.325372190400226e-17	-2.1696769708654685e-17	-1.6722933270191472e-16	-3.4076338273231167e-16	-3.121317546800029e-16	-7.207365577849626e-17	1.0626687795157744e-16	-1.0880830803157659e-17	-2.810214478994884e-16	-4.495974773773574e-16	-5.212675761453545e-16	-3.1254784730766577e-16	-3.7105508539022514e-16	-4.998589863809363e-16	-5.736261156128456e-16	-4.307850862677776e-16	-2.786792398622734e-16	-2.5788801655911677e-16	-3.7486080819827506e-16	-4.3354066492564653e-16	-3.6892832008321375e-16	-3.523599675317794e-16	-4.820155759333102e-16	-6.498227471075853e-16	-7.215714824469584e-16	-5.11890776529429e-16	-2.935252527037348e-16	-1.6854357431797262e-16	-2.4602256751052704e-16	-3.563346317887298e-16	-3.5806008496230983e-16	-4.459566780531606e-16	-4.745114522275594e-16	-4.2897995385800386e-16	-2.7484008181292895e-16	-1.177105049067853e-16	3.807797895619321e-17
7	-9.70648096032597e-16	-7.111183780580658e-16	-4.32243905617396e-16	-2.1363499331686024e-16	-1.0711059273242257e-16	2.1669821127860423e-17	-3.066626850908644e-17	-4.566457437802784e-17	-3.0310837122702004e-16	-5.002029898137142e-16	-5.117334488719649e-16	-2.7976615097925575e-16	-1.6406667150237966e-16	-2.9407340806878956e-16	-5.400939832490815e-16	-5.640899954212328e-16	-2.4903794583239654e-16	3.4591319233440514e-17	-2.7600797890741116e-17	-4.974623435874609e-16	-9.644928232668252e-16	-1.1862682780414163e-15	-1.1846602425285684e-15	-9.452232977124292e-16	-1.0066559274419915e-15	-1.0611699414487482e-15	-1.0669484572779143e-15	-9.25201128959413e-16	-7.731328057730545e-16	-5.452644111616228e-16	-3.1970529482983036e-16	-1.1401739452863596e-16	-1.6127537977282238e-16	-4.2174329011198923e-16	-7.978756245457336e-16	-1.1174554081585843e-15	-1.289052527304516e-15	-1.3024513993026484e-15	-1.1992588443680172e-15	-1.0766656743805854e-15	-1.0454302824918137e-15	-1.2363795823415455e-15	-1.4828515928538867e-15	-1.715388001122077e-15	-1.5925207194968444e-15	-1.2006627667564297e-15	-8.955847966815002e-16	-9.417675632133744e-16	-1.1988437409866659e-15
8	-6.781099930050888e-16	-5.947898550795065e-16	-1.3941874537515302e-16	2.2875776152007344e-16	2.2416400262862145e-16	-6.8075138174504e-17	-2.631488308047115e-16	-1.427917668134752e-16	4.036608003851113e-17	7.328260967004303e-17	-6.654145299628451e-17	-3.024771323653172e-17	1.2208282474264526e-16	1.9861563744452134e-16	1.0982619216150548e-16	-1.1740784504655035e-16	-2.2906270783871683e-16	-1.3729102027752176e-16	-5.511254334444307e-18	-8.849005880518725e-17	-3.633155605517081e-16	-5.250615161584239e-16	-4.478776747582616e-16	-2.3982213176785453e-16	-3.2666286949703613e-16	-5.815065974196358e-16	-6.110595679700344e-16	-2.826132067434006e-16	1.6576327355888534e-16	3.2796739721190574e-16	1.7825649184394716e-16	7.69394378201144e-17	7.598146894413547e-17	1.0982742893688561e-16	-8.925483667063154e-17	-2.0935493861392363e-16	-1.4681488127693822e-16	1.7439621162713135e-16	4.256912536812332e-16	4.069246743099186e-16	2.2127613848629906e-16	-9.241417843966611e-18	-1.9800901906069712e-16	-2.927466632303475e-16	-2.4194043042053175e-16	2.6432132438026545e-17	3.2847332652667485e-16	4.326223855317665e-16	2.8176661071288276e-16
9	-1.8768048209675895e-15	-1.8406193206244955e-15	-1.6653579664472305e-15	-1.313966960399571e-15	-1.1544174895423887e-15	-1.0895630045305297e-15	-1.057587939527512e-15	-7.752778621016818e-16	-6.323535450363955e-16	-5.505811037703638e-16	-5.297129804249712e-16	-3.877259945688339e-16	-2.9385213255663887e-16	-4.0448780687238995e-16	-6.308806478696176e-16	-5.897360036768623e-16	-2.056415565188383e-16	1.2962649116757058e-16	-4.825262292418382e-17	-6.75969807454386e-16	-1.2020837259226372e-15	-1.275050798481123e-15	-1.1703828337866148e-15	-8.515644311043504e-16	-9.40026378142328e-16	-1.0452676599376863e-15	-1.006976244240833e-15	-8.429105711416471e-16	-7.400241439751556e-16	-7.228066805595158e-16	-7.407381537721178e-16	-7.268178215897486e-16	-7.205973034571149e-16	-8.735760666702198e-16	-1.1082495714082884e-15	-1.2087492597978786e-15	-1.2616388340252266e-15	-1.1495274567198913e-15	-1.0913768917730741e-15	-9.974484785948066e-16	-9.498157045186261e-16	-1.1009368066828001e-15	-1.4093444086889005e-15	-1.8831809156201514e-15	-2.0194117186903137e-15	-1.8228930184477487e-15	-1.5649456264599424e-15	-1.533366463566893e-15	-1.7000849206209303e-15
10	-1.7409950050739273e-15	-1.6152662932652529e-15	-1.3973506574680772e-15	-1.1374211247005358e-15	-1.136363458850524e-15	-1.1474025948865502e-15	-1.1858385803650213e-15	-8.931300545652802e-16	-7.675431947389271e-16	-6.8289415682368665e-16	-6.850625669541026e-16	-6.611658250523609e-16	-7.814987894243445e-16	-1.021241616709374e-15	-1.1350905842098682e-15	-8.356375768629212e-16	-2.7292653944169746e-16	-4.773233549305599e-17	-3.9720202417425113e-16	-1.0747559157868553e-15	-1.5212460922789345e-15	-1.6556487285152433e-15	-1.8401442703172893e-15	-1.7985375951146557e-15	-1.9287545804943598e-15	-1.7177926770613677e-15	-1.3510761956368655e-15	-1.1031637991677773e-15	-1.1469218153113957e-15	-1.2349179915241439e-15	-1.2157375856570809e-15	-1.1004717778952445e-15	-1.1137443746818041e-15	-1.4390441015116384e-15	-1.8997524469727657e-15	-2.2997087245088582e-15	-2.4748214980563642e-15	-2.367769733389832e-15	-2.220937898177687e-15	-2.2071851260751795e-15	-2.3820316084107497e-15	-2.688097104686352e-15	-2.7825655416342443e-15	-2.904377396412631e-15	-2.738102938170564e-15	-2.50050272813216e-15	-2.2430294631632902e-15	-2.091094473870459e-15	-2.082620724807331e-15
11	-1.5327876682190464e-15	-1.4575823046942561e-15	-1.2258301471107695e-15	-9.021063850723873e-16	-7.439087138376736e-16	-7.045756548718513e-16	-7.251419225386178e-16	-5.692513848983212e-16	-4.800037565912556e-16	-3.8329240271161734e-16	-2.2255906690389704e-16	-1.2701895239262993e-17	1.1108382183777425e-16	5.1481612804873724e-17	-2.311481757991698e-16	-3.065973725324255e-16	-6.10929933928341e-17	2.2795347108013296e-16	1.817879922173754e-16	-2.3001710475634864e-16	-5.880817081159916e-16	-6.430219986452398e-16	-6.243982634791566e-16	-3.437740635667847e-16	-4.464992750627396e-16	-5.036386971432164e-16	-5.098104648419689e-16	-4.321313284264026e-16	-3.7406937790974327e-16	-1.5942556616014354e-16	2.088005456785404e-16	5.64549720752886e-16	5.66998518008388e-16	1.808994712500051e-16	-1.4971296702987736e-16	-1.2142915834836095e-16	1.5363449958795958e-16	4.34941057926635e-16	5.126507104631722e-16	6.389401361338889e-16	7.532108320136801e-16	6.422063192009527e-16	1.8831520755405985e-16	-5.212251781870977e-16	-7.679477247383851e-16	-4.920543167913042e-16	-1.7879419226047121e-16	-3.3911131176145936e-16	-8.200011383887582e-16
12	-1.1913667070716756e-15	-9.613609253905531e-16	-7.290489134355165e-16	-5.374688765873275e-16	-5.29333862494801e-16	-6.210662375489028e-16	-7.372088223352751e-16	-7.256289375359472e-16	-7.360436473362633e-16	-6.721122592393533e-16	-5.889332754006452e-16	-5.377704271955521e-16	-7.465494359443973e-16	-1.1029607717600117e-15	-1.323039775972723e-15	-1.1406409510785817e-15	-7.470187592675854e-16	-4.691611804078015e-16	-5.000059448747278e-16	-6.489519654266708e-16	-6.551799381027456e-16	-5.188757083971267e-16	-5.787638167687427e-16	-6.147103777640921e-16	-9.023866368001996e-16	-1.0989216245729527e-15	-1.1987301927156365e-15	-1.1441022065145064e-15	-8.89893729803579e-16	-5.294263590037947e-16	-2.405992671234429e-16	-1.4613936333502205e-16	-1.9000118880378541e-16	-2.4539530805533324e-16	-2.414308416189806e-16	-1.4211570610985227e-16	-2.2977206709653527e-16	-1.7719139832526843e-16	-3.275313201128872e-17	2.7662368604977445e-16	4.1894743812275692e-16	2.165458242885228e-16	-1.7561807501242933e-16	-5.336077211170961e-16	-4.669331910343705e-16	-2.0931750261936254e-16	-7.346425697770524e-17	-2.331935777930733e-16	-4.811421902755999e-16
13	-2.0286346398661932e-16	-2.2477317447788213e-16	-5.493684508502649e-16	-8.855275013761487e-16	-8.77679626578392e-16	-4.90572971362116e-16	-1.6897048385262775e-16	-9.963141865582349e-17	-4.624828819232152e-17	2.120797523974255e-16	6.576497724647566e-16	8.858351086570273e-16	5.84693831478394e-16	2.0363668605692696e-16	1.2738954173013336e-16	4.2610211205169264e-16	6.403891632750074e-16	4.733460152760515e-16	1.2585557108640149e-16	-3.4243434830105875e-17	-3.7310182686756114e-17	-1.1203852224535938e-16	-3.704177917062615e-16	-6.182160357196333e-16	-5.87502596312154e-16	-3.966021143424127e-16	-4.684396206340106e-16	-7.583146000113579e-16	-1.051770401233178e-15	-9.902016404282922e-16	-6.706952219677734e-16	-3.7752752270544314e-16	-3.0910640276631497e-16	-2.8008493852458374e-16	-1.2411624168859214e-16	-5.000731216346e-17	-1.2640940059643596e-16	-3.5996851086629247e-16	-4.489778893111802e-16	-3.5283978808880225e-16	-2.2970590898757866e-16	-4.269749712606221e-16	-7.967946620798894e-16	-9.930662450818846e-16	-7.886936190872262e-16	-5.106819380522629e-16	-4.893584255786006e-16	-8.020917726238377e-16	-1.112255751711225e-15
14	-2.58148647187112e-16	-9.067018376500361e-17	-5.218357858503828e-17	-1.4126956325525314e-16	-6.517988225264603e-17	8.621225877840244e-17	1.5426603904288977e-16	7.086371117285312e-17	9.957762653128859e-17	3.9770173675593127e-16	8.10949075867037e-16	9.596733360816972e-16	7.019472697579514e-16	4.396028609347136e-16	4.382006037516619e-16	6.718295982639034e-16	7.79141610891462e-16	5.477599305967043e-16	2.7095791845343464e-16	1.783409956338271e-16	2.814846952765877e-16	3.723659942122734e-16	4.4388891634550704e-16	6.208477990696486e-16	8.582007926361125e-16	1.0749809600361878e-15	1.144945468142039e-15	9.996209439271737e-16	9.038482753493816e-16	1.0294981627802969e-15	1.3219723539261322e-15	1.6536528180552688e-15	1.7725994663521484e-15	1.7172923947023903e-15	1.647877423280751e-15	1.7281640027868002e-15	1.913971496578363e-15	2.0593390213554743e-15	2.1676570395764605e-15	2.3311611719968613e-15	2.5707661205139978e-15	2.6843063118661916e-15	2.4940861854573206e-15	2.1218329116738432e-15	1.917940034326309e-15	1.9886395948922858e-15	2.1038692844093062e-15	1.947798762598995e-15	1.529907061217635e-15
15	-1.0513912707529041e-15	-1.133964128320905e-15	-1.2101740667065607e-15	-1.1447895632499329e-15	-1.0177578209635735e-15	-8.546905068205412e-16	-9.235233829691912e-16	-8.807084273916045e-16	-7.138476651509288e-16	-1.9300763078078924e-16	3.497385180611316e-16	6.729723839147902e-16	6.495826096634673e-16	5.70105794782428e-16	5.713676515438271e-16	5.80692347998162e-16	4.391138557205222e-16	2.8882159210102895e-17	-3.520601913883884e-16	-5.726418307115023e-16	-5.652487923675615e-16	-5.107415480231903e-16	-5.930542296002483e-16	-3.960797275373583e-16	-4.491528313009467e-16	-4.884677764590251e-16	-5.639620753411792e-16	-6.663179965349127e-16	-8.122978029852442e-16	-7.827866822558897e-16	-5.516668073620702e-16	-1.0809058003767615e-16	2.7909583215125367e-16	3.813448093177744e-16	1.9822145354975124e-16	-1.745188977222887e-18	-1.0388158864920712e-16	-3.272500206167268e-17	1.2045201062446071e-16	3.567556184515341e-16	5.809198362274176e-16	6.021196753967151e-16	3.8813332025471885e-16	-1.199753292403095e-16	-5.088094659714508e-16	-5.726204352211071e-16	-5.394435731203779e-16	-5.751077247215766e-16	-7.558406740350788e-16
16	5.864542310101836e-16	5.069745043444139e-16	4.350429700913728e-16	4.157038977042381e-16	4.591348195510873e-16	3.6253776617318603e-16	1.1035557267859445e-16	-7.11129269323989e-17	-3.3595961063005622e-18	1.7948129192695938e-16	3.5240642323393365e-16	3.9121198444247116e-16	3.6282291188541204e-16	3.086829640375791e-16	2.2502968824231046e-16	-7.909057455941708e-18	-3.4210262243227826e-16	-5.634261065948418e-16	-6.594683496209741e-16	-6.817996876998332e-16	-6.885738829750526e-16	-7.195255672152479e-16	-6.647473314761967e-16	-8.355554994947223e-16	-1.1310419721674058e-15	-1.3961042321559771e-15	-1.4102958573442008e-15	-1.2558502066656378e-15	-1.0367756034842095e-15	-1.0007427839402987e-15	-1.053420158613324e-15	-1.1051997714201985e-15	-1.1595407185700997e-15	-1.2050947780348924e-15	-1.2245030795158044e-15	-1.083654160294767e-15	-8.626674332067937e-16	-7.139290426126996e-16	-7.323151925200036e-16	-7.699338593523214e-16	-6.261682369548119e-16	-3.964970801692404e-16	-3.7537298659128887e-16	-5.841340943064973e-16	-9.037216250670314e-16	-9.898207967143628e-16	-1.0422442653348458e-15	-1.16978068772281e-15	-1.257769040283648e-15
17	-6.615276830862518e-16	-3.2411375259475454e-16	-9.996222466904309e-17	-7.414844613647176e-17	-2.816950492014232e-16	-3.498156157793813e-16	-1.3741646691918868e-16	2.448627290816787e-16	3.4207481121933464e-16	2.411117224348628e-16	1.0436251654524039e-16	1.1161718183726823e-16	1.6033075932540214e-16	1.1167823395481107e-17	-2.464937987711401e-16	-3.9345084505420264e-16	-2.313482451090528e-16	9.946648995404519e-17	2.5492706037933734e-16	3.4086260332749256e-17	-3.605394483106967e-16	-5.835546324025644e-16	-5.220927635650975e-16	-3.1699692801778945e-16	-2.7602731353727834e-16	-2.8091387742086227e-16	-1.7272514554009102e-16	1.1529800503656137e-16	3.585094021050566e-16	3.8752486370276463e-16	3.3791216202881546e-16	4.3984280557239595e-16	6.859414771958998e-16	7.497205243789198e-16	5.512927114444809e-16	3.9098549716955326e-16	3.233270261300184e-16	5.744638053755085e-16	7.653639103758583e-16	8.34129884414614e-16	7.179882047243708e-16	5.269461037830405e-16	3.543520036622591e-16	2.397000764978093e-16	2.66395606700292e-16	4.527769293405647e-16	6.660698763902151e-16	7.124752983552984e-16	5.055636679785342e-16
18	-1.8145655589023732e-15	-1.6457201760299739e-15	-1.2698618269068286e-15	-7.958907356155311e-16	-6.408801752797573e-16	-7.778417140209389e-16	-8.698460562543983e-16	-5.635397485906455e-16	-3.0076505908744763e-16	-3.229677551364488e-16	-6.129520351108293e-16	-7.201015422673721e-16	-5.21660891522089e-16	-3.420317724255589e-16	-4.1794835466043464e-16	-5.347770771199402e-16	-3.981823128124405e-16	-1.0668387455488428e-16	-1.4420397676893029e-16	-6.562710110846514e-16	-1.1698248250324769e-15	-1.2076278390061631e-15	-9.023497482853635e-16	-5.472638657326996e-16	-6.73446849937365e-16	-9.1775463201821e-16	-9.70661139848224e-16	-7.752464483526358e-16	-4.90847656701578e-16	-2.7766116290093436e-16	-1.7717625960722476e-16	-1.9374150296947188e-16	-2.906796280956856e-16	-4.2639591706989655e-16	-5.113499281709334e-16	-3.845444080813904e-16	-3.890115041865423e-16	-3.6856734893904753e-16	-3.425212105376862e-16	-1.4032458193605926e-16	-3.956016030609766e-17	-3.33595893116596e-16	-9.583292502779144e-16	-1.5271914741186008e-15	-1.5418371489345822e-15	-1.1413163159900812e-15	-8.404851926870065e-16	-9.732351006821198e-16	-1.3461423378998278e-15
19	-1.1791659179701472e-15	-1.0250263219195931e-15	-7.62617710718708e-16	-5.360731206946255e-16	-4.795156005588397e-16	-6.189160549621901e-16	-6.464053018657993e-16	-5.305587280429053e-16	-3.9180520746154616e-16	-3.76282838687919e-16	-4.730977363950858e-16	-4.2721449877121437e-16	-3.253504836156868e-16	-3.51034092559391e-16	-4.898860246073267e-16	-5.76654515292031e-16	-4.3941962247489763e-16	-1.5901270257381446e-16	-1.0239580814002458e-16	-3.949007684147621e-16	-8.286987884740275e-16	-9.802833957631932e-16	-8.935052011001467e-16	-8.591443516777132e-16	-1.0085440137290606e-15	-1.2471910635069297e-15	-1.2923275892621735e-15	-1.071822305426713e-15	-7.459747176737403e-16	-6.186606750580115e-16	-6.168300622550521e-16	-5.54680209030943e-16	-3.9994385086461847e-16	-3.416084801705309e-16	-4.873744711615045e-16	-5.281034344237099e-16	-4.785042241931647e-16	-5.2827992139889457e-17	3.0891181563398527e-16	4.585038007912016e-16	3.40819841603083e-16	1.0006919013825127e-16	-1.1429649231224481e-16	-2.1839360011446254e-16	-2.6275928448106223e-16	-2.861783172600609e-16	-1.554764892901244e-16	-5.750498193814827e-17	-1.5591043645395323e-16
20	-1.7597346152221802e-15	-1.381560077338802e-15	-9.602056758410007e-16	-8.033895535248239e-16	-9.854152717020197e-16	-1.073861654504158e-15	-9.178208287395502e-16	-5.77444887884188e-16	-5.121460630113909e-16	-5.273580939614821e-16	-4.347188908671807e-16	-2.058818481855962e-16	-1.95896363921544e-16	-5.407057342486556e-16	-8.418306350262489e-16	-6.846920233099737e-16	-1.689449117198611e-16	1.0687210078700285e-16	-2.2542527858224834e-16	-8.949406965632766e-16	-1.309965279413463e-15	-1.2596709469032205e-15	-1.0686438441743528e-15	-9.209443299916504e-16	-1.0429359893021301e-15	-1.0591664895507252e-15	-9.006063076698795e-16	-6.160887636867661e-16	-4.410113845754174e-16	-4.1418861243536935e-16	-4.584687393190885e-16	-5.110160443311459e-16	-5.456366476484772e-16	-6.471245019689832e-16	-7.774997140081838e-16	-7.471008858745876e-16	-7.286969183525495e-16	-5.600141481733914e-16	-4.670966007535668e-16	-4.0859742003424607e-16	-4.967106934657672e-16	-8.02869780439877e-16	-1.2050917442782296e-15	-1.5440256481774489e-15	-1.4842575625068256e-15	-1.0343568948505754e-15	-5.26905234699118e-16	-3.776613581236261e-16	-6.920743535896371e-16
21	-1.695396374597183e-15	-1.2615105286386428e-15	-7.17131388996624e-16	-2.327589553580331e-16	-4.112052603381715e-17	-1.5104224662555513e-16	-4.077650581506184e-16	-4.720976962694773e-16	-4.547895204529501e-16	-2.864551147067767e-16	-1.5016573412303688e-16	-9.195411812058671e-17	-2.287039422054135e-16	-4.94539504545842e-16	-6.790410212996979e-16	-6.443353543360816e-16	-4.845459903721551e-16	-3.9569747648649454e-16	-5.205867839571099e-16	-7.988096213788327e-16	-1.0076013384785603e-15	-1.027843834388328e-15	-1.0508630903335851e-15	-8.565188628538923e-16	-9.996643684024168e-16	-1.2224568296948447e-15	-1.4771319693530069e-15	-1.5800371665142213e-15	-1.4319408591204349e-15	-1.0394347845564694e-15	-5.721215019007246e-16	-1.8777543973707771e-16	6.866654857785162e-18	1.4933318309033592e-17	-2.9005894716145575e-17	-3.9856531364786766e-17	-1.838747539852261e-16	-3.4471497595609047e-16	-3.679692008118782e-16	-1.9014346981735389e-16	-3.032998262093522e-17	-1.8531894772890048e-16	-5.529060826258083e-16	-9.673768799626754e-16	-9.834536361455161e-16	-6.59158265529724e-16	-3.3835213686121774e-16	-2.895670921541591e-16	-4.657892525151769e-16
22	-1.1094829610071562e-15	-1.0769670760748085e-15	-1.1905204525254762e-15	-1.2461773031825433e-15	-1.2525817733559103e-15	-1.072831292569455e-15	-8.899033181315474e-16	-7.344449833921526e-16	-6.987877562872311e-16	-5.457654059259649e-16	-3.067034064666255e-16	-2.0164699183219498e-16	-3.032418409083828e-16	-5.22402301312857e-16	-6.660518017681891e-16	-5.557485676412959e-16	-3.179151397599686e-16	-1.8249922368420412e-16	-2.922006094183011e-16	-5.546756094647766e-16	-7.962115996431589e-16	-8.927693504291287e-16	-9.266348907330696e-16	-8.805006413068366e-16	-9.310181264154468e-16	-1.0364252295134423e-15	-1.1466438827466992e-15	-1.1621091209043196e-15	-1.1565786881544451e-15	-1.12415243074253e-15	-1.09357047916985e-15	-1.0904546548156495e-15	-9.68559608460952e-16	-8.578534262848531e-16	-7.337271937081017e-16	-6.894785731451526e-16	-7.359543678235876e-16	-8.352046468361669e-16	-9.644610571792248e-16	-1.0653085190862143e-15	-1.1483851467176464e-15	-1.2298817459381628e-15	-1.3202797458656321e-15	-1.44752767308034e-15	-1.5012639279923547e-15	-1.4324831299370929e-15	-1.212388262265406e-15	-1.0289710981007062e-15	-1.0873496158012613e-15
23	3.535140348911816e-16	3.3391479578210516e-16	3.032843838581356e-16	3.0842337001819254e-16	2.850128527822658e-16	1.721033098944021e-16	1.1791279038464194e-16	5.832084416816013e-17	1.0955422573802407e-16	9.15394603489368e-17	6.884168862113926e-17	2.5068117678720154e-17	1.107871762480597e-16	2.240511705854933e-16	2.227536211516503e-16	2.086167360627254e-16	3.061391010065335e-16	4.397465622545246e-16	4.1563713158779153e-16	1.9048055322246814e-16	-6.544646361708005e-17	-1.3742151645006853e-16	9.921784711588901e-17	8.822187490976353e-17	3.125540853749031e-16	4.553078781864844e-16	6.500925673454211e-16	7.160891127686806e-16	6.534104783782276e-16	5.067122576349304e-16	5.673598941620971e-16	7.788866865657328e-16	9.555517592113744e-16	8.103267081787682e-16	4.507945736906769e-16	1.5838346741001233e-16	2.1508942662017504e-16	4.3303409784280775e-16	5.876311646503374e-16	6.026925770650496e-16	5.810452909128841e-16	7.054081440855961e-16	7.902385272866329e-16	7.800652899318794e-16	6.31750401853495e-16	3.7721660016642087e-16	2.536463527026054e-16	1.4552381105286388e-16	-8.98668420493861e-18
24	7.843064156079953e-17	1.5489382670001476e-17	-9.360676966829764e-18	-1.292763871615385e-16	-2.695538851085194e-16	-4.0803337607389763e-16	-4.949172862568354e-16	-4.714262625877559e-16	-4.0586635481132783e-16	-2.9475497571738897e-16	-2.661227815372466e-16	-2.8007151871127044e-16	-3.609271720175435e-16	-4.500260108469898e-16	-5.17017540034856e-16	-5.908260759722996e-16	-6.173945186049044e-16	-5.349877788635353e-16	-4.535490745209573e-16	-5.86794600575232e-16	-9.17885184044188e-16	-1.230068581884477e-15	-1.2204631484129923e-15	-1.179414642274575e-15	-1.3416199331612594e-15	-1.7345584410391152e-15	-1.865064628518517e-15	-1.6143467478595952e-15	-1.1699548033221458e-15	-1.043473685677752e-15	-1.3196970074554105e-15	-1.6293664949351865e-15	-1.6625191826263489e-15	-1.4981943743326274e-15	-1.442342582406404e-15	-1.5268709584190047e-15	-1.5396627057520639e-15	-1.3718703781834463e-15	-9.833631023541228e-16	-7.230992570990001e-16	-8.131778284715838e-16	-1.2314595781057771e-15	-1.6884253392807004e-15	-1.861137731387383e-15	-1.795256399670102e-15	-1.5796173646013597e-15	-1.4301615480598974e-15	-1.3556605656082868e-15	-1.2387690576618346e-15
25	1.0114581575340882e-16	-1.170390597250306e-16	7.393960297762261e-17	4.664184516505182e-16	5.710634004245259e-16	2.1596539988289195e-16	-3.261828965444955e-16	-3.5982780047451697e-16	2.445787228216523e-17	4.183275795888161e-16	3.4315742513318063e-16	8.993984453976939e-17	-1.2083825855001193e-16	-8.800906794332659e-17	1.7592117702804892e-17	-9.12688156187216e-17	-3.4351354327558377e-16	-4.523232487418501e-16	-4.29288784756011e-16	-4.802422477604714e-16	-6.455906451052595e-16	-7.449459771161254e-16	-6.253853594288594e-16	-4.872147374917372e-16	-7.996292328636751e-16	-1.300183819116422e-15	-1.4375388061070548e-15	-1.092777422866668e-15	-5.231028964540087e-16	-4.00580584754024e-16	-7.090201156122783e-16	-8.941948046114536e-16	-7.211477267270721e-16	-3.817457131663651e-16	-3.993932725465612e-16	-5.558210850853328e-16	-6.847569209777884e-16	-3.8588060166982296e-16	-1.1652959585889829e-16	-1.4262098809485857e-16	-4.544966074984092e-16	-8.083867538504544e-16	-1.0334815269215684e-15	-1.1862879180305675e-15	-1.243111260656435e-15	-9.909942535605448e-16	-5.743901847141287e-16	-2.0323207926086518e-16	-1.5055675983141876e-16
26	6.57988665387174e-16	7.474809285548099e-16	7.028346384254225e-16	5.660419452511677e-16	3.844138094325756e-16	1.811556967231607e-16	-3.079956614982714e-17	-9.927642247439329e-17	-1.0412379134463959e-16	-2.087375750107686e-17	4.310353423623125e-17	3.855645678520992e-17	1.5648592859340804e-17	9.522686111102079e-17	1.6489764821124654e-16	2.223326473172022e-16	1.9825238936419466e-16	1.6360969028988618e-16	1.3844418406921202e-16	5.276024062495345e-17	-5.598530928399988e-17	-2.5739164293663197e-16	-3.5525948768882103e-16	-3.418514290696675e-16	-3.104983051085958e-16	-3.8631656339991005e-16	-4.52982183863367e-16	-5.624348854812092e-16	-5.279125246945682e-16	-5.121078819575553e-16	-5.307714792030616e-16	-5.4452670772367135e-16	-4.058569780579404e-16	-2.5914259724736925e-16	-2.622456274715054e-16	-3.4935654534078555e-16	-4.769501928254529e-16	-3.657067941671991e-16	-1.9104699830736666e-16	-1.340032855900667e-16	-3.099395663790747e-16	-4.2015979667509017e-16	-4.354856650779678e-16	-4.1856423699899515e-16	-5.111911256316263e-16	-5.483496252285123e-16	-4.1650482614522594e-16	-4.3745109873856835e-17	2.525671786891051e-16
27	4.831363245532803e-16	4.883850751571021e-16	3.472562611578133e-16	2.331810478800392e-16	1.4579999717981492e-16	1.8682585578079126e-16	8.876526868493067e-17	8.104744615592833e-17	5.662977141879906e-17	7.695523186414334e-17	-2.0162759849994213e-17	-2.7111485577743637e-16	-3.9094042658667195e-16	-2.10392998475253e-16	7.415747647798296e-17	3.548644954791584e-16	5.568234995247597e-16	6.432435400369407e-16	6.517779724764363e-16	4.926280185079371e-16	3.082397603886404e-16	1.8100354091819368e-16	2.079141117398409e-17	2.321923634668429e-16	1.2738475366220108e-16	-2.7024931535216863e-17	-2.6680881443940473e-16	-3.961912098049475e-16	-4.296798752799524e-16	-2.5417732795139327e-16	-6.10726754183846e-17	5.968785964033141e-17	7.507130487219041e-17	2.539206967555155e-17	-9.847921421050658e-17	-2.7720725731140616e-16	-5.67024121841358e-16	-8.339774427087921e-16	-8.59000220894558e-16	-6.210894093471187e-16	-4.2597921020946946e-16	-4.1163597780529297e-16	-5.195198578165389e-16	-8.204445944958499e-16	-9.509911832908322e-16	-8.338775008287293e-16	-5.462525214241255e-16	-2.0975007376888076e-16	7.022774594426422e-17
28	1.05711511152729e-15	8.442833547381339e-16	8.430753416758736e-16	1.1125735564066993e-15	1.2346402058335406e-15	1.3079622163024272e-15	1.2261838458146855e-15	1.1470441289277347e-15	9.38168856992672e-16	7.079967132910436e-16	5.023168597761446e-16	3.8614346728980093e-16	2.625936762179183e-16	1.1877259933456812e-16	2.629946505372218e-18	1.351817584851324e-16	5.4998271634162355e-16	9.75716745662422e-16	1.2781283376164475e-15	1.4241058911541381e-15	1.526129630528984e-15	1.5456790986928041e-15	1.217219620641568e-15	9.917075342812536e-16	6.118798916206981e-16	4.554629373301066e-16	5.027701953608072e-16	7.52914747028028e-16	9.657315045078647e-16	1.0264319699909713e-15	9.134920349645762e-16	8.443460531292737e-16	9.450241537854104e-16	1.0125345110756908e-15	7.0583678121117e-16	1.8017560853639013e-16	-4.3351944218211587e-16	-6.502958854342349e-16	-6.183855494007994e-16	-5.1829934773691e-16	-4.648333098317163e-16	-2.61964688312728e-16	1.8832406221584353e-16	3.880803764200888e-16	2.97645640554088e-16	1.5366044005458498e-17	-8.125041268167654e-17	1.3673249926819933e-16	2.378846651475085e-16
29	-9.280731023473964e-16	-1.1671719918015349e-15	-1.1775410668928844e-15	-9.106290757272926e-16	-7.271635091823158e-16	-5.581159915629604e-16	-6.24178627166873e-16	-5.613149966910936e-16	-5.340846378516353e-16	-4.358641354360252e-16	-4.866203596700664e-16	-5.9421522321851e-16	-8.457358765617679e-16	-1.0332742001872e-15	-1.0759370540545179e-15	-8.828163217500658e-16	-4.53433760105662e-16	-5.9272777921037334e-18	2.3402761446860487e-16	1.189476942537769e-16	-1.3716633928667456e-16	-2.528001036253729e-16	-3.8825412018326427e-16	-4.133792054074946e-17	-1.998269024477838e-16	-3.8899443858876455e-16	-5.382956459715712e-16	-3.702351172907995e-16	-2.1976864097869958e-16	-2.4427640529173147e-16	-4.93602451244893e-16	-6.259943807194622e-16	-5.27196452753834e-16	-4.1637072669453586e-16	-6.667116508262058e-16	-1.053936255765938e-15	-1.4380491849666106e-15	-1.3031316400129736e-15	-1.0376593462821142e-15	-9.31302285665374e-16	-1.1479327419497683e-15	-1.4076183320058888e-15	-1.2981373109343684e-15	-1.2747326234049923e-15	-1.2955941595321061e-15	-1.5189209169266234e-15	-1.764851936086025e-15	-1.798108356021468e-15	-1.5441250858764773e-15
30	-7.384883221320198e-16	-4.103122661760033e-16	-4.4039002249480867e-17	1.7508338428327661e-16	1.2788163459875194e-16	-7.388936139309925e-17	-1.3624922211517752e-16	-1.4950797912036172e-16	-1.5479020134724358e-16	-2.2086568175433716e-16	-2.1411944184036358e-16	-1.0376078185740044e-16	-1.0740087231689641e-16	-3.5333465127236343e-16	-6.312274884664758e-16	-5.77375137748929e-16	-1.8710324708431808e-16	2.4557436705596284e-16	2.7119223118090044e-16	-3.6026814172296e-17	-3.244969793466249e-16	-3.0160720485133013e-16	-2.435210601714279e-16	-4.685898472912639e-16	-8.226739550104881e-16	-1.0214150015485443e-15	-8.588466514990839e-16	-5.313273673517926e-16	-2.865749677572129e-16	-2.674075314202599e-16	-2.2923082115291743e-16	-4.7793394226690903e-17	1.737969827367044e-16	2.221409597234426e-16	1.6836131455376715e-16	2.274010353851139e-16	2.7403413354255195e-16	4.724129676631939e-16	5.833404915841678e-16	6.990384752353131e-16	7.518755202983058e-16	6.896462261765518e-16	4.825711459908834e-16	2.644645352187257e-16	1.9467006012951383e-16	1.7052821322687126e-16	2.750635230224685e-16	2.83984952844169e-16	1.7150581955474944e-16
31	7.533170009252458e-17	6.72761984820292e-17	1.0411924457318059e-16	1.8797807766900936e-16	8.36935079906378e-17	-3.95072681362973e-17	-6.16835572511043e-17	2.0971812372131137e-16	4.1688922623443715e-16	3.443060388997816e-16	4.3172083749567367e-17	-1.9865084795263185e-16	-1.3737960840318534e-16	1.3692850790809689e-16	2.199997999625234e-16	1.737513801866472e-16	2.493961435243227e-16	5.096058156426381e-16	7.247994515146165e-16	5.47394385049942e-16	1.0784134264016511e-16	-2.8116606872150315e-16	-3.9178841231277786e-16	-2.3880745953573573e-16	-3.4575312350362575e-16	-5.043475336790602e-16	-5.491557948332932e-16	-2.7386072575109946e-16	-8.960379672679553e-17	-1.8144559830552542e-16	-4.4130043560542093e-16	-5.752649666194696e-16	-4.3787476350473376e-16	-3.0246244842309436e-16	-3.7219901144184564e-16	-5.008683205950749e-16	-5.694347765294125e-16	-5.616509337237999e-16	-6.10887942511037e-16	-6.498780985573261e-16	-5.743471957555073e-16	-2.7449870679412924e-16	-1.4680369140961323e-17	-1.8980728132781666e-16	-6.235668108105735e-16	-8.40257619320907e-16	-6.062522960043689e-16	-1.1920979366535442e-16	1.6409461412095598e-16
32	-5.920972224427937e-16	-4.908112033279251e-16	-6.155550922126878e-16	-6.520659933557318e-16	-3.82634509247991e-16	2.405062821566932e-18	1.4174429151412106e-16	-3.175170184980109e-17	-2.779612460894682e-16	-1.1026038635924048e-16	3.7962836186589513e-16	6.800464149269412e-16	5.458017178200202e-16	2.5809155948802783e-16	-1.666635048334764e-17	-2.2585483004744127e-17	2.3385055633053915e-17	-4.373564993508721e-18	2.9741537575152595e-17	3.117797598775298e-16	8.34763973161705e-16	1.2318447873353894e-15	1.1991191553881294e-15	1.113586100637776e-15	1.1736429061835802e-15	1.6483980823103743e-15	2.2581953068159447e-15	2.5126775494920604e-15	2.3294592674436717e-15	2.1013095361593198e-15	2.1415433634566878e-15	2.3932829371106245e-15	2.5157617761377825e-15	2.3621101028825116e-15	2.2391306595164985e-15	2.397030807255613e-15	2.70191894447341e-15	3.0781255986635783e-15	3.2751391765506276e-15	3.5200500836440827e-15	3.8201903366128926e-15	4.134671208143513e-15	4.206462750858541e-15	3.9853204641073334e-15	3.760489294006106e-15	3.596994516769167e-15	3.345534812163744e-15	2.914710173103851e-15	2.3887958500040706e-15
33	-9.279967106057697e-16	-6.998236572228717e-16	-4.443835216749327e-16	-2.13292776561469e-16	-2.4525427135120293e-16	-4.722350059379234e-16	-7.26402749516435e-16	-7.876153567725807e-16	-9.156895116338855e-16	-9.688394025963271e-16	-9.768544008262984e-16	-9.336365200534106e-16	-9.609963525005446e-16	-1.1269167774782454e-15	-1.3586730304581177e-15	-1.3291007575456698e-15	-1.0206825796092943e-15	-7.128957595147778e-16	-6.580448712975667e-16	-8.321696803005662e-16	-9.058344324024037e-16	-7.469712055803006e-16	-6.455815807102613e-16	-4.1939778188511465e-16	-6.516386294985242e-16	-9.069834673590988e-16	-1.0072465804855036e-15	-8.165681181829843e-16	-5.075006679149021e-16	-2.331977215851713e-16	-1.2763971668346225e-16	-9.450256087104198e-17	-9.827279245660961e-18	7.012849212947767e-17	1.2888999384198787e-16	2.326042909352518e-16	2.792432920120248e-16	4.0951955438940916e-16	4.3041522325335247e-16	4.543069469908181e-16	4.4207683352907655e-16	4.510642867778101e-16	4.3525431251398683e-16	1.9596677952142261e-16	-1.988250188039033e-17	-9.401897173788548e-17	-7.324671567655278e-17	-1.0227886648362452e-16	-2.411233683705298e-16
34	-6.619597690138699e-16	-5.787141114115472e-16	-1.8028138339132715e-16	2.6489542094413713e-17	-5.825199788586825e-17	-5.52687230876085e-16	-8.352896426020816e-16	-9.763134440968717e-16	-8.446069119913926e-16	-6.734396386912327e-16	-5.024077341893426e-16	-3.6343764380447255e-16	-3.232838924671978e-16	-5.497693372416428e-16	-8.469749524345366e-16	-9.74761155431926e-16	-7.565374058919268e-16	-4.19654183064749e-16	-2.879079032044011e-16	-4.806490951450674e-16	-8.167132409227825e-16	-8.526424738665876e-16	-5.875598379737756e-16	-4.8597441982464685e-16	-5.455470104280882e-16	-8.231892904805686e-16	-9.2688334724339e-16	-6.723184347017448e-16	-1.5845808080627374e-16	1.969533957288299e-16	2.2937039222802383e-16	1.4264554393762058e-16	1.6395437152842218e-16	3.008877066244356e-16	4.488466271580109e-16	3.955768278539177e-16	5.033682466181698e-16	8.47918566151438e-16	1.3007343723886495e-15	1.5096647836524557e-15	1.398880201365304e-15	1.0300399860088544e-15	6.647962250626542e-16	4.629664957970647e-16	2.6462005324699753e-16	5.702586046553428e-17	4.957025848916591e-18	1.3719473087525124e-16	1.6783810797789618e-16
35	-3.4804278344585164e-16	-5.872123876551691e-17	1.144719825974117e-16	3.186223586437645e-17	-3.4812930818246265e-17	6.105625286326439e-17	2.59381581745967e-16	1.9698700489600823e-16	-5.086398119469037e-17	-2.5805241547357675e-16	-1.4619487958479692e-16	9.174912468381916e-17	6.262428742131997e-17	-2.365481308227315e-16	-5.136926858538289e-16	-4.0911674408232035e-16	-5.418007377853849e-17	2.728665684873868e-16	2.811484999709371e-16	6.27049236429151e-17	-1.8657765724972187e-16	-3.566775007882863e-16	-4.1828315565975804e-16	-5.725096410920032e-16	-5.7775342657253825e-16	-5.320491930450268e-16	-5.122844585049963e-16	-5.481340644205049e-16	-6.176680979365507e-16	-6.395729580561928e-16	-5.039514540923602e-16	-3.3188677424907043e-16	-2.8813739531374414e-16	-4.0565650808283825e-16	-4.468585208190446e-16	-2.3086230884455227e-16	1.3950309570745693e-16	4.894628824255643e-16	6.492280758001533e-16	6.740478944524481e-16	5.742150782030052e-16	3.076483083065191e-16	-1.4122055335019226e-16	-4.91137566839511e-16	-4.680245394472497e-16	-1.225820630024903e-16	3.0579426717627333e-16	4.101136742559018e-16	2.387699057781506e-16
36	-2.3510879285379365e-17	-2.448296727680904e-16	-3.8570411916071805e-16	-3.7994572806485194e-16	-2.683275585573892e-16	-3.4880644225478297e-16	-5.686983544465268e-16	-7.212304327800964e-16	-5.338643483031122e-16	-2.521460711804125e-16	-1.4998109527584942e-16	-4.2036963631842287e-16	-6.057999979744569e-16	-4.848844468209692e-16	-2.583425122068995e-16	-3.556954044203653e-16	-8.277630860829902e-16	-1.2573739839937269e-15	-1.3113229426950394e-15	-1.0872288587058172e-15	-8.993659423479135e-16	-9.68860811933906e-16	-8.493599381433001e-16	-8.779119933090971e-16	-6.759902352067096e-16	-6.429103456013002e-16	-7.547732149661583e-16	-8.529296706617156e-16	-8.315684568939846e-16	-7.470813078093134e-16	-7.080461879406965e-16	-7.626667367314393e-16	-8.601227854829339e-16	-9.37701977578594e-16	-9.990858477509357e-16	-1.1600433802969568e-15	-1.0565818345380351e-15	-9.602623607823862e-16	-7.524479353719473e-16	-6.321954954235647e-16	-5.585578260919678e-16	-4.521858193778087e-16	-4.265422398195807e-16	-3.3835101471492113e-16	-4.2743674107666867e-16	-5.102057201708776e-16	-6.672600575679242e-16	-8.313198681244472e-16	-9.320913825718641e-16
37	-2.2261258863112917e-16	-2.5458080480719435e-16	-1.3902531170832175e-16	-9.974437961281428e-17	-2.5688267816125344e-16	-6.705775001573377e-16	-9.715647993015466e-16	-1.0388149136290003e-15	-9.627148393991254e-16	-8.602970911784224e-16	-8.300682569764335e-16	-7.346749479762178e-16	-6.802013435696606e-16	-7.571138820442731e-16	-9.079850050447577e-16	-9.466813789304596e-16	-8.883156884441028e-16	-8.415000077571134e-16	-9.711820608440121e-16	-1.0650465721915016e-15	-8.181188197126981e-16	-2.8110784149605744e-16	2.6876423928701417e-17	-6.637570458140338e-17	-4.037238653240694e-16	-4.84998052019015e-16	-1.0060628432963034e-16	2.4349563674699283e-16	3.8043867291386465e-16	3.245478066638372e-16	2.9643257202655507e-16	3.6786672401690754e-16	4.0475555366378293e-16	4.2538287178316165e-16	4.769436422889453e-16	6.598363435633568e-16	9.210486478116806e-16	1.2106760258097765e-15	1.5005667371456498e-15	1.6770285847446937e-15	1.6398326459901859e-15	1.3888981451864614e-15	1.1013761450461993e-15	9.323756264977258e-16	9.6196100146587e-16	1.0757277594263777e-15	1.2163350644723373e-15	1.1606398096865855e-15	1.0026723647653332e-15
38	4.3325556266114606e-16	7.537041660020222e-16	9.227920425515021e-16	7.501640882768033e-16	5.587564801971888e-16	3.9961389945943142e-16	4.2634066508575324e-16	2.69456644270315e-16	1.861600769736509e-16	2.0865795977068082e-16	4.806344351449117e-16	8.266078935628337e-16	8.111320938559815e-16	5.133039732738719e-16	3.3601803673637677e-16	4.53243276967561e-16	6.745289621119757e-16	7.864646556458346e-16	6.342810602072822e-16	4.334112695245498e-16	3.1173567259415977e-16	3.376128739461059e-16	4.051721864034392e-16	1.616608502176406e-16	1.5371890159185597e-17	-6.746974282859407e-17	-9.466234375244094e-18	6.604708833577609e-17	1.807272063441565e-16	2.1368118054217529e-16	2.229781981627453e-16	2.2689968778499997e-16	1.3226056149609803e-16	7.162638158597976e-17	1.9974830795791078e-16	5.385181546801271e-16	8.849631453470018e-16	1.2011450407283544e-15	1.3765582610252016e-15	1.4645382761769608e-15	1.480345754977193e-15	1.2831934072402544e-15	9.175506617778242e-16	7.245646233509465e-16	8.291759552266719e-16	1.033493975710932e-15	1.2116372918852797e-15	1.1740017416915766e-15	9.62866816539295e-16
39	7.805302975698663e-17	2.0590500449787365e-16	4.668283397119306e-16	4.015279620180962e-16	7.001627455391296e-17	-3.976523355410873e-16	-5.466652178918654e-16	-3.266116725786268e-16	6.815722941129248e-17	2.7944402596291703e-16	2.7110813602462064e-16	3.183642585880885e-16	5.010516833203268e-16	5.735775534098713e-16	3.751524034658503e-16	-9.187618251586443e-17	-4.59987106083641e-16	-3.973895313288303e-16	-1.5047988482636698e-16	-1.263599789044492e-16	-4.739699859730294e-16	-9.545901659687815e-16	-1.2392706449946912e-15	-1.5852507510813539e-15	-1.8954753836472635e-15	-2.1862318981472593e-15	-2.0302602692874984e-15	-1.6090976880953414e-15	-1.0735902228016826e-15	-9.872665487703487e-16	-1.2742929724389222e-15	-1.569048231796553e-15	-1.6666048514347118e-15	-1.575548304537055e-15	-1.4268536929154846e-15	-1.3174888944280666e-15	-1.183744331589522e-15	-1.1014211759042806e-15	-9.741118261794804e-16	-8.70984574073604e-16	-8.435681034016221e-16	-1.0852007343273634e-15	-1.571213017041003e-15	-1.964355740796171e-15	-2.01161738618798e-15	-1.6860096734052238e-15	-1.2508168915068981e-15	-1.0329353757172566e-15	-1.0324807469812479e-15
40	8.633020171709802e-16	8.277107842420243e-16	7.424008280772141e-16	6.96782529932518e-16	6.556300693951838e-16	6.25050018843165e-16	5.01320019808791e-16	4.567802970630037e-16	4.752048991716113e-16	4.91413440105289e-16	4.509131145898783e-16	3.6824653412906364e-16	2.347937330369777e-16	2.5871849509652316e-16	3.5922391881495933e-16	4.0332930436345356e-16	3.037946046463034e-16	1.5710534090517978e-16	5.528321360995442e-17	-8.183239566805066e-19	-3.5397128809184375e-17	-1.5277203364764657e-16	-2.1232908981559541e-16	-3.251720212435705e-16	-4.560093649005552e-16	-6.269836214712244e-16	-6.467147866351385e-16	-6.032590168542815e-16	-4.343980086855119e-16	-3.840222304447009e-16	-3.67135333974222e-16	-2.9996744576754705e-16	-1.2712337742438213e-16	-3.166456209692157e-17	-1.43137131412221e-16	-3.083978663850492e-16	-3.7240999838799264e-16	-1.6324991138093844e-16	2.900751562850706e-17	9.869311909705263e-18	-2.8582978571172573e-16	-4.594395738118306e-16	-5.433583982037991e-16	-4.464758045315152e-16	-3.8113203928858795e-16	-2.6739267761308174e-16	-7.412651420068291e-17	1.7473949004794948e-16	2.2490729491424656e-16
41	2.79597291792658e-16	2.5735919950012966e-16	1.820609314001349e-16	1.5308119372050774e-16	7.268504420956211e-17	4.0235603166231675e-17	-1.5796517500574042e-17	-3.1947790834225546e-18	-8.026236947136433e-17	-1.5279192205514207e-16	-1.8398977736364285e-16	-1.8747198890572711e-16	-7.091728455972228e-17	8.314784375911847e-17	5.78293605792917e-17	-6.698000536754114e-17	-1.8889769686591007e-16	-1.4899894255174548e-16	6.890866094828639e-17	2.8656761139918314e-16	3.7583769997550984e-16	2.4923470635580636e-16	6.4311904422928805e-18	-1.467176153556173e-17	-1.3379218625164426e-17	-1.9967189222101838e-17	-1.5525948763665953e-16	-2.5407517046313616e-16	-2.871378202518062e-16	-1.8181765495499242e-16	-5.078284098593588e-17	1.7650951801747414e-17	4.9535870243447064e-17	-2.6886397312635847e-18	-1.487147780231452e-16	-2.808275524873995e-16	-2.946560386171289e-16	-1.4177808302468081e-16	-3.2257863015897895e-17	-1.050628588577049e-16	-3.8435665020551174e-16	-5.102013140803147e-16	-3.817497284385026e-16	-2.3956767250831685e-16	-2.2833111688644144e-16	-2.925406238762596e-16	-2.4976845158585477e-16	-4.129946712755864e-17	1.4141779916099112e-16
42	-6.126726929709221e-16	-5.38068869357485e-16	-5.004207669149954e-16	-4.836899094196152e-16	-5.326344967608355e-16	-5.759048495460099e-16	-5.120026815921931e-16	-3.5301383632185546e-16	-3.059614391318611e-16	-4.3309539111491597e-16	-6.694349184207223e-16	-6.718180613934377e-16	-6.240230375483225e-16	-6.756910860665616e-16	-8.176341603993522e-16	-8.918397004523614e-16	-6.670854022508664e-16	-2.364071937400381e-16	-4.262320168626694e-17	-3.11985933581094e-16	-8.254106158972968e-16	-1.0854047401314889e-15	-1.0701997792814366e-15	-8.964815503707173e-16	-1.0418797801747038e-15	-1.2915856427793967e-15	-1.338329915913613e-15	-1.0987810767204858e-15	-8.234826818093934e-16	-8.595156861150097e-16	-1.0798562025765935e-15	-1.1921359204609123e-15	-1.1217625934849816e-15	-1.0578241849850465e-15	-1.1806746284203956e-15	-1.1610524522258406e-15	-9.912426741335282e-16	-4.391150534282716e-16	-2.5036820765611857e-17	4.3144678073765135e-17	-1.9085064152934446e-16	-4.8372689427446e-16	-6.157438479602058e-16	-7.558044359995574e-16	-9.309357855029938e-16	-1.0620481470828935e-15	-9.081123406012253e-16	-5.843679904092852e-16	-4.571113322956207e-16
43	-7.052066820347272e-16	-4.98094541068222e-16	-3.693989853146416e-16	-3.292155231711416e-16	-4.174693663277433e-16	-4.192390950405877e-16	-3.852942753958739e-16	-2.54973038328944e-16	-2.3744437310789535e-16	-2.2624045334536516e-16	-2.365656316129357e-16	-2.9144636503321947e-16	-3.994287739645033e-16	-5.359549285588704e-16	-6.406234615757466e-16	-5.58638892724267e-16	-3.4072258172224056e-16	-2.356085279239024e-16	-3.534862862650813e-16	-6.077812960986491e-16	-7.201609152562548e-16	-6.2429260896103e-16	-5.048541080011159e-16	-4.303789486482676e-16	-5.636828851049666e-16	-6.204223848677352e-16	-4.345374022851421e-16	-5.4324898516197645e-17	8.218451165206361e-17	-1.64615337703829e-16	-4.824184167117832e-16	-4.590713585319246e-16	-7.741179119631047e-17	1.4047180699547495e-16	-1.6523538908996342e-16	-6.344780545780303e-16	-8.347747389448322e-16	-5.670738703953627e-16	-2.852034690081661e-16	-2.8633259549697496e-16	-6.149888152708898e-16	-8.464361981101322e-16	-8.35890145102251e-16	-7.933362981242351e-16	-7.809674116091011e-16	-7.70250534773194e-16	-6.134642384164091e-16	-4.4328831892479605e-16	-3.3994191908753125e-16
44	-3.9557877485056168e-16	-2.9841274462368426e-16	-9.198706120919694e-17	7.471159121078768e-17	6.430268808286597e-17	8.085422536293533e-17	1.8950598482278625e-16	4.480111849051391e-16	5.042764625792625e-16	3.4162453364552907e-16	6.31301567627851e-17	-1.8691777641648852e-17	-3.761519313502301e-17	-9.344482177025803e-17	-1.38068930616171e-16	-6.696993532357596e-17	2.23714238560155e-16	6.043426612378523e-16	7.809705681360907e-16	6.174468169129582e-16	2.67419728939593e-16	5.999689522673242e-17	1.3479594099658005e-17	3.0558688294033784e-16	2.8726504758768153e-16	1.2145800417462198e-16	-1.3790641613732755e-16	-1.9204312419456457e-16	-1.0428510234451518e-16	-6.885321904712891e-17	-1.5300835174287526e-16	-2.09802030466524e-16	-1.6415380091812054e-16	-8.317766136180906e-17	-1.0259888037997016e-16	4.7523084201345515e-17	2.336855299441857e-16	6.378239959423836e-16	7.626498325578961e-16	5.998043146445042e-16	3.283953066438234e-16	2.68676105623487e-16	4.934733649990918e-16	5.01306796810753e-16	2.5072496941864536e-16	-2.685206540872021e-17	5.914685669601315e-17	4.67677649172499e-16	7.893492932243495e-16
45	-7.147811291290005e-16	-5.552200934766782e-16	-3.1957921955257013e-16	-2.0372776655049868e-16	-4.707039587329744e-16	-7.248580285898154e-16	-7.273161724374715e-16	-2.894366434850928e-16	-2.6488480356461437e-17	-7.224115990259688e-17	-3.3518524942499647e-16	-3.7285461215715946e-16	-2.661796064998006e-16	-3.0864982246501257e-16	-6.350210033653787e-16	-8.414341986955898e-16	-5.722842478028947e-16	-4.9111215016322606e-17	1.2503795768377173e-16	-2.642674589658592e-16	-7.629096808542706e-16	-8.862462655760782e-16	-7.54129867907248e-16	-5.508577277162427e-16	-7.444651954243258e-16	-9.46470783070195e-16	-8.752682960961441e-16	-6.065450865798838e-16	-5.239690536960202e-16	-7.705591247057152e-16	-1.0385461919232346e-15	-1.0637419326226979e-15	-8.547040469233547e-16	-8.215026681411872e-16	-1.041170225849013e-15	-1.1805314874305635e-15	-1.1101205749632009e-15	-7.386535835539563e-16	-5.368728619161979e-16	-5.876149087899459e-16	-7.896932223683116e-16	-8.583940450258661e-16	-7.107206064495872e-16	-6.821643768864559e-16	-7.996218898603231e-16	-9.796425381075704e-16	-1.0011311481767552e-15	-8.189288434621463e-16	-6.047153655617375e-16
46	-4.420732726536228e-16	-4.375435009933561e-16	-4.81293714612304e-16	-5.402251496384342e-16	-6.273655318490101e-16	-6.900448607354526e-16	-6.8224606780320925e-16	-4.614058697189627e-16	-2.3113027934158377e-16	-1.36048716863328e-16	-2.7152512914168644e-16	-4.546689405683199e-16	-5.948207030257856e-16	-6.146720136053964e-16	-5.872382157975354e-16	-5.852528851631711e-16	-5.349460203152666e-16	-3.5866351317628183e-16	-2.4695224732321764e-16	-4.071343077984573e-16	-7.465683415828927e-16	-9.637073405589396e-16	-8.437970411540134e-16	-6.368432400142157e-16	-7.2599108021208e-16	-1.0197090807872261e-15	-1.1665634898761227e-15	-9.990046762038568e-16	-7.911740883346887e-16	-9.371280878215492e-16	-1.2336954165247947e-15	-1.2837982608131596e-15	-9.937026432511694e-16	-7.854820822986314e-16	-9.849367925304745e-16	-1.2952936324328659e-15	-1.3889660945194463e-15	-9.744647435533567e-16	-5.689127688763022e-16	-5.397809794318444e-16	-9.401106260865578e-16	-1.3597321937736245e-15	-1.4927165444175557e-15	-1.4236269911451963e-15	-1.3614434991022694e-15	-1.3784469626358053e-15	-1.3628186852554164e-15	-1.1689200900664726e-15	-9.28627202917392e-16
47	-5.637569470210035e-16	-7.377067381434297e-16	-8.049569135984016e-16	-7.528283535366242e-16	-7.085870520015405e-16	-8.071608943091526e-16	-8.969510557814968e-16	-8.836015761494725e-16	-7.140045275603706e-16	-5.616517806419108e-16	-5.662127925630835e-16	-5.426163253759709e-16	-5.86617457224979e-16	-7.210074977796555e-16	-8.805389276725677e-16	-9.986458025970994e-16	-9.231308046403068e-16	-6.321408774897743e-16	-4.630132668304273e-16	-6.020444219777071e-16	-9.732140100714366e-16	-1.183225807196326e-15	-1.1958662792715228e-15	-1.1847290292570238e-15	-1.3381511236701322e-15	-1.5159894060255236e-15	-1.4005530651046212e-15	-1.069624925883679e-15	-7.720706559875219e-16	-9.12528424617271e-16	-1.2699046007048418e-15	-1.4331073864092338e-15	-1.248197170464606e-15	-1.0105433951397805e-15	-1.0559035004591589e-15	-1.2046176441033472e-15	-1.304996154588108e-15	-9.271061166100981e-16	-5.585451166165171e-16	-5.116870703423655e-16	-8.257061488990887e-16	-1.1845692643766107e-15	-1.2625469274803942e-15	-1.1446867274126446e-15	-1.0582528852900936e-15	-1.1205086150765114e-15	-1.0302274358284351e-15	-7.791692186521401e-16	-6.344026290531666e-16
48	-4.69887329069445e-16	-3.3020578209057716e-16	-3.6629392983728937e-16	-6.023798441573823e-16	-7.976607942408088e-16	-8.678753363331094e-16	-8.713735745844774e-16	-8.742761627417635e-16	-9.68117299817647e-16	-1.0517051187292395e-15	-8.940193650586305e-16	-4.343124839078642e-16	-6.549887542903334e-17	-1.2717100156824068e-16	-5.672523626216552e-16	-1.0412009574082155e-15	-1.2191294405783142e-15	-9.72355395355047e-16	-7.269008200752938e-16	-7.012748581893984e-16	-8.546187266381529e-16	-1.0163060994905801e-15	-1.1377431050880024e-15	-1.5177360765752284e-15	-2.145250633311374e-15	-2.6277606365367644e-15	-2.5517854561485503e-15	-2.1801021614692646e-15	-1.7799351053675823e-15	-1.831984259550121e-15	-2.14342776820481e-15	-2.2915870016547446e-15	-2.1449910700019457e-15	-1.8122753304355447e-15	-1.5336405444083444e-15	-1.3935872139750696e-15	-1.4643034373252238e-15	-1.5666821309496543e-15	-1.7000194243813548e-15	-1.7384610349174142e-15	-1.6947897740189897e-15	-1.7582620541802713e-15	-1.9689809419590557e-15	-2.3234471402455823e-15	-2.6783397310037534e-15	-2.8850680800833302e-15	-2.9681853239509797e-15	-2.9224333829627886e-15	-2.804573174436287e-15
49	3.454307221298832e-16	3.3944137512360873e-16	1.5482731037349493e-16	-8.653966776947216e-17	-6.538510782296263e-17	8.375739033259848e-17	2.2744472522432137e-16	3.585386758990678e-16	4.3250437621494034e-16	5.168425808069359e-16	4.397626868544912e-16	2.4152119484324995e-16	1.8503741995250668e-17	1.5755425968462236e-17	7.403412434190201e-17	2.0255428421277798e-16	2.980358019078841e-16	3.863012918323102e-16	5.723676469079739e-16	9.020294554515372e-16	1.3530373361875781e-15	1.657561157606099e-15	1.7747789712790281e-15	1.815868809054394e-15	1.8738801410911914e-15	2.0328078524772212e-15	2.2769004379510607e-15	2.363735846115231e-15	2.3749902258251023e-15	2.49200344792028e-15	2.6859932288251916e-15	2.9159650555630747e-15	2.9911201789382172e-15	2.959607757862326e-15	2.891426585348018e-15	2.915264844394151e-15	3.0774042319632873e-15	3.3058141688507693e-15	3.4837171309259226e-15	3.5392008844250007e-15	3.474914886300771e-15	3.438332241508752e-15	3.4255417978392044e-15	3.4496442882208313e-15	3.579183395806242e-15	3.788793697714572e-15	3.797897448670017e-15	3.4538323434310676e-15	3.1152688773332502e-15
50	-9.167101121610206e-17	-8.717883156985791e-17	2.5606331134869535e-17	-4.395261768671124e-17	-3.026565976681073e-16	-6.884726386359265e-16	-8.24055541495601e-16	-6.958695040947083e-16	-5.295496477128987e-16	-5.313542109618322e-16	-6.737612342235276e-16	-6.380803710497028e-16	-4.731746473903124e-16	-4.067825536366167e-16	-4.904900022854079e-16	-6.405503307790168e-16	-6.438778667257352e-16	-5.097319090633805e-16	-5.12830999440682e-16	-7.648923022420725e-16	-1.005975290333804e-15	-9.369491904000329e-16	-6.741176337273632e-16	-6.630610630415351e-16	-1.0661301857910113e-15	-1.5164604636298848e-15	-1.4491116508051553e-15	-1.046457325255513e-15	-7.348790923999913e-16	-9.381153205458925e-16	-1.3711849416895439e-15	-1.4732437388614909e-15	-1.1681331528979477e-15	-8.62205764253541e-16	-8.992438836910008e-16	-1.0885919718242154e-15	-1.043179798632287e-15	-7.079201353779318e-16	-3.779009656831343e-16	-3.9815412826453166e-16	-6.865680922580861e-16	-1.0545061952864854e-15	-1.3307026165372819e-15	-1.5469945231079286e-15	-1.6861939699371352e-15	-1.6025983987100751e-15	-1.2574221614782605e-15	-9.341575651714451e-16	-8.668082996524076e-16
51	-8.744734735626745e-17	4.323186337141171e-17	2.6040329775080866e-16	2.6234220249747775e-16	1.6482300786048558e-16	-1.9877851621535342e-16	-4.2645318867789483e-16	-5.568872925800165e-16	-3.907469474749433e-16	-2.4503476638128557e-16	-1.731502131342893e-16	-1.4549113919059298e-16	-9.462290048148838e-18	1.6358862470243835e-16	2.9758845100034106e-16	1.9859673665096196e-16	-1.8360763371740764e-16	-4.979768403722607e-16	-6.158542794544281e-16	-3.956100250918284e-16	-5.755363521481347e-17	1.2858771744685913e-16	2.0426275777028518e-16	-2.53009271745254e-16	-2.8175135334675787e-16	-1.4860285524039907e-16	9.977441716067158e-17	2.253584478878443e-17	8.046994642411687e-18	1.6588360543344176e-16	5.313160319848246e-16	7.358756134268677e-16	6.679474578619626e-16	5.570224273499042e-16	7.381015548388652e-16	1.0891242848355857e-15	1.4277279436050091e-15	1.5856192706878862e-15	1.7808211350175815e-15	1.991614380655711e-15	2.1177142595559335e-15	1.9686625300066866e-15	1.5901455057784813e-15	1.5573573460534985e-15	1.7422704993621832e-15	2.053205971865421e-15	2.3194476817121653e-15	2.219196166212814e-15	1.9042727136928425e-15
52	-3.3396808755299684e-16	-2.3907845311422984e-16	-3.7328094546205324e-16	-6.157095784660893e-16	-5.866881229362628e-16	-3.7683672416363815e-16	4.5040127552762705e-17	3.125314901669097e-16	5.721110564692968e-16	8.548995401832369e-16	1.1956047368964442e-15	1.3207024945875205e-15	1.2709113140022564e-15	1.181844475333831e-15	1.1194479985480416e-15	1.3093395265255968e-15	1.575140556628866e-15	1.751154246869978e-15	1.6910561213003723e-15	1.5864822404744936e-15	1.6239030552506026e-15	1.7894509384852377e-15	2.059053326888391e-15	1.8052762258785898e-15	2.008426174297119e-15	2.5038881731833307e-15	3.1326032582622513e-15	3.3711710104775e-15	3.1381921714450676e-15	2.823726209500631e-15	2.888821673000222e-15	3.154448484857886e-15	3.418486534048811e-15	3.5516966859551113e-15	3.9510728065180634e-15	4.482893985432941e-15	4.7815482660799775e-15	4.676426577192174e-15	4.361688923451932e-15	4.433890346728258e-15	4.888437080547685e-15	5.339726679376433e-15	5.245093497131372e-15	5.176619016974658e-15	5.0920009610473696e-15	4.964570863567309e-15	4.498499999261617e-15	3.815639904077772e-15	3.2108801165272964e-15
53	-5.602252887785209e-16	-6.616398746120291e-16	-8.089997438889301e-16	-9.577236516405154e-16	-9.432798666671607e-16	-8.558682558461278e-16	-8.7335997303227025e-16	-9.464973655307882e-16	-9.342023505428566e-16	-8.068917195524579e-16	-5.806755060257149e-16	-5.107794062811136e-16	-5.707071188910653e-16	-6.36469696402419e-16	-5.771137189786321e-16	-5.419204080170289e-16	-7.310288152198084e-16	-1.039920233155848e-15	-1.2801531968789005e-15	-1.2588447334514277e-15	-1.064959756420877e-15	-9.769575756494389e-16	-1.023366646244571e-15	-1.2782010721782512e-15	-1.5311045936995992e-15	-1.6532365827589456e-15	-1.6262802144902342e-15	-1.5220736969024436e-15	-1.382313634196341e-15	-1.3172460385709794e-15	-1.3010166967069822e-15	-1.303816536253886e-15	-1.3573083660148665e-15	-1.3779384552260325e-15	-1.314383040128668e-15	-1.2505905049344348e-15	-1.2685410998531633e-15	-1.26652350813414e-15	-1.3289498944793126e-15	-1.2730189568398296e-15	-1.1595599161056194e-15	-1.182478123761841e-15	-1.4522156929057409e-15	-1.7520810226534203e-15	-1.880654312004156e-15	-1.7692774843886814e-15	-1.828080714787716e-15	-2.1937939987034978e-15	-2.4800668802627584e-15
54	-2.0925884312166337e-16	-3.0148046376988904e-16	-3.631788425727305e-16	-3.360139315446214e-16	-2.178771646549955e-16	-1.9157586304141292e-16	-2.5224078314931175e-16	-2.5874759768392677e-16	-1.6484783549711966e-16	-1.4035426826794002e-16	-2.5500228217069424e-16	-5.024133237393243e-16	-5.387761890246952e-16	-4.182670212806556e-16	-3.5457177851751656e-16	-5.763496451182251e-16	-9.897827935399837e-16	-1.2703891436099808e-15	-1.2906532789771472e-15	-1.1531818980199287e-15	-1.0258763010197385e-15	-1.0499845468981631e-15	-1.0022131363833345e-15	-1.0918931376436964e-15	-1.0649667338241034e-15	-1.0856549650108213e-15	-1.1778392364172474e-15	-1.317462489525678e-15	-1.4364187704216327e-15	-1.4176673472486335e-15	-1.2907308999045642e-15	-1.2244872012594372e-15	-1.3250999603208214e-15	-1.5816310449684087e-15	-1.7528283529723262e-15	-1.868407294098851e-15	-1.721551854096188e-15	-1.710131159507583e-15	-1.6946992798108497e-15	-1.7127545741439233e-15	-1.644169978858859e-15	-1.5008233476852738e-15	-1.4333556087902008e-15	-1.4050410488208427e-15	-1.5463090664847075e-15	-1.6616712396639608e-15	-1.8127651354445643e-15	-1.945552600249305e-15	-1.9168180569110323e-15
55	-9.14116451572879e-16	-5.210830747830155e-16	-8.962059700659863e-17	2.0873587305189738e-17	-1.2042625150343786e-16	-4.2376778415226457e-16	-5.789281423174224e-16	-7.093502461750985e-16	-7.415049615776956e-16	-8.160051055694023e-16	-8.743105982684881e-16	-8.028432081588214e-16	-6.713783377678318e-16	-4.887760781317686e-16	-3.1067579173547306e-16	-2.2149501829730372e-16	-3.330341632474953e-16	-6.087299087687512e-16	-8.766772696402738e-16	-8.534468360054654e-16	-4.353228526374555e-16	4.2543432755266294e-17	5.638768616906206e-17	-6.720214325335272e-16	-1.4676692724315103e-15	-1.707450077529343e-15	-1.2670551066744863e-15	-8.68194494163643e-16	-8.434116898403256e-16	-1.0494624751045543e-15	-9.680553589100597e-16	-6.409223345346201e-16	-5.489823382745388e-16	-9.21631593663581e-16	-1.2580872522136971e-15	-1.048587061158668e-15	-3.906131157549822e-16	1.3832816078919924e-16	2.429192594614975e-16	1.070827867734907e-16	2.5317980605838354e-17	1.8343157205961778e-17	-1.9451211966057994e-16	-3.975486655030319e-16	-3.6377741425380965e-16	-1.7217538670970067e-16	2.61448872312187e-17	-5.27396230254426e-17	-1.7345407576704527e-16
56	-1.0815085798719209e-15	-1.2714072862212352e-15	-1.188819962379e-15	-8.542123590811939e-16	-5.726964565817548e-16	-3.8646749524560647e-16	-5.001007653765109e-16	-6.606425093733952e-16	-9.002164108845112e-16	-9.483935326803464e-16	-8.741660034337302e-16	-6.335209069132725e-16	-5.675762809965277e-16	-7.944247895394349e-16	-1.1503029127878986e-15	-1.2663528383082748e-15	-8.61603361681673e-16	-2.9421150452887e-16	7.68359515483185e-17	8.747943499788268e-18	-2.9250104536564184e-16	-5.765560416458231e-16	-8.768555619922555e-16	-9.612744898183292e-16	-1.1308515345349962e-15	-1.1266536778116791e-15	-9.998606797340104e-16	-7.8930340430449e-16	-7.011434977867827e-16	-7.870260496739943e-16	-1.0316651852740581e-15	-1.300867018295673e-15	-1.4683723613238088e-15	-1.5419916135967963e-15	-1.696201174723595e-15	-1.8827952931694118e-15	-2.19661356644813e-15	-2.347158564933227e-15	-2.3899310345878466e-15	-2.375650012809213e-15	-2.426808281299391e-15	-2.593275174970437e-15	-2.645896442297035e-15	-2.70686551433672e-15	-2.7386857765445856e-15	-2.803500293823898e-15	-2.893021181163674e-15	-2.9523415276373264e-15	-2.980868671990214e-15
57	3.896337415228882e-16	5.915924880527527e-16	5.995895009110309e-16	4.2035169859641485e-16	4.315618809896651e-18	-3.281940768316507e-16	-5.021161699612308e-16	-4.231202077865196e-16	-4.1353344496003365e-16	-4.999893086280966e-16	-8.092373824029955e-16	-9.600967178828574e-16	-9.917554623216009e-16	-9.766846490391192e-16	-9.94355794724987e-16	-8.60330052847071e-16	-3.094894223456842e-16	4.390844969776563e-16	9.227609122536558e-16	8.598276698143808e-16	5.080153060392189e-16	2.609958740888822e-16	-6.049400772135032e-17	1.838740126363909e-17	-2.734129852008945e-16	-4.188622030620563e-16	-3.7204413410747126e-16	-1.2949029107956054e-16	-3.297038813281915e-17	-1.2190240156829656e-16	-3.0905342964192646e-16	-4.1846079817293716e-16	-4.1547748790665386e-16	-3.6647996565330566e-16	-3.9648984089773805e-16	-1.8456783580832524e-16	2.47449900639233e-17	1.8267689217113615e-16	1.2018535066944446e-16	-5.848337086199123e-17	-2.3970762842177666e-16	-2.6659078075604687e-16	-5.83990904802648e-17	4.675300419803987e-17	2.2653981717091194e-16	3.6967592181694202e-16	5.645637091521828e-16	8.276410699751978e-16	1.16416269272111e-15
58	7.386535462564599e-16	7.099402637020197e-16	5.379480411247893e-16	4.700367263198025e-16	4.891176436475633e-16	8.3293970785174e-16	1.1296446339269276e-15	1.2167522955088875e-15	9.794491952755693e-16	7.698512212110481e-16	6.778400913668066e-16	6.923428529834952e-16	5.737439060160405e-16	4.105704321577406e-16	3.2057080618605775e-16	5.816348893743186e-16	1.124441239821178e-15	1.493273277752958e-15	1.6326937322734216e-15	1.6078155494628155e-15	1.5896866423543426e-15	1.5735683809586399e-15	1.2920738634465345e-15	1.2164676093515743e-15	1.09333110425633e-15	1.2331086396085738e-15	1.398892894626931e-15	1.5470708130530319e-15	1.4751944889293394e-15	1.4262829910924337e-15	1.3980499064738479e-15	1.3857748706313212e-15	1.2669525168263788e-15	1.1116991128491968e-15	1.0228066832854155e-15	1.186849989021864e-15	1.3634865803599645e-15	1.2886494981194016e-15	9.932745097094839e-16	6.845615118702364e-16	5.155877796260239e-16	4.529572578057938e-16	4.2736950243358424e-16	2.8902085943696424e-16	3.2661403225351904e-16	4.644829101754012e-16	5.697029814387643e-16	5.421974919464435e-16	5.589622242141776e-16
59	3.051859977160028e-16	3.0202216634350485e-16	2.6745757110695196e-16	3.422009612868778e-16	4.939960538193792e-16	7.68724921305872e-16	1.0318450775410938e-15	1.0865152331315155e-15	9.349572164447702e-16	7.374586840488867e-16	5.731513927505061e-16	5.155623078335449e-16	4.3226868225998435e-16	3.4572097563746627e-16	2.6077326612845335e-16	3.565958728269932e-16	6.684970994231549e-16	9.584461385569337e-16	1.2023047993049853e-15	1.3392953282719692e-15	1.3918378892451908e-15	1.3856820882222772e-15	1.1926640194836176e-15	1.204491609501767e-15	1.2000221046461203e-15	1.2037380400525532e-15	1.229860250450737e-15	1.2122266396026143e-15	1.2673747027538224e-15	1.3702408939703527e-15	1.4025100049158467e-15	1.3635572594134584e-15	1.3356277735084565e-15	1.3482434041690271e-15	1.4435927895420855e-15	1.6002812908620291e-15	1.7305497473293019e-15	1.5631356731666614e-15	1.32832542872142e-15	1.1008975054735274e-15	1.0215438515454382e-15	1.0691044243099673e-15	1.1646687804413524e-15	1.127517801978941e-15	1.1647603448948247e-15	1.231810158103343e-15	1.4059420896963544e-15	1.519705569168953e-15	1.542718343215781e-15
60	8.664124201808953e-16	9.135760614571536e-16	8.102314566054137e-16	6.58559388354348e-16	5.530862749965556e-16	7.122604451602046e-16	9.631670571538373e-16	9.761765544000711e-16	7.570062550876972e-16	5.216145057671734e-16	4.4161206861604354e-16	4.547812449628051e-16	4.1849562354835753e-16	3.075322857646286e-16	1.8876534589814477e-16	3.59057856613245e-16	8.019543080398938e-16	1.1469080957291058e-15	1.281770152186156e-15	1.2593954715485724e-15	1.2843995651883897e-15	1.3682848564686917e-15	1.3512902960251333e-15	1.2279001382186362e-15	1.1496822310201265e-15	1.2381680384583874e-15	1.3833741167580024e-15	1.5706409826372902e-15	1.4797872212642297e-15	1.3316739256478495e-15	1.1886099694903345e-15	1.111454998833046e-15	1.0650498987755363e-15	1.06300346006934e-15	1.0627820101130214e-15	1.0951861724563114e-15	1.1451044745750073e-15	9.810693552978038e-16	8.301807265073147e-16	7.3712492177313275e-16	7.238362723528988e-16	7.077371148658594e-16	5.691395699717456e-16	4.1557721695892543e-16	4.367154789459284e-16	6.031135330493633e-16	8.298897860596978e-16	8.861381275296213e-16	8.451390749072274e-16
61	1.2489963155758381e-15	7.968271124100517e-16	4.938996273012578e-16	6.777582761918282e-16	1.0633308162218366e-15	1.428786145065012e-15	1.4441816940091355e-15	1.0905106269900012e-15	6.930965716290221e-16	4.715841315476571e-16	4.568637684943873e-16	5.409918940200951e-16	6.707127982490847e-16	8.51247775234843e-16	9.12720894665895e-16	9.524242939823637e-16	1.0706446315466897e-15	1.2104330063642169e-15	1.4243183852727224e-15	1.6364542917034242e-15	1.7717217840788814e-15	1.811958339320461e-15	1.7311460041038653e-15	1.6576483541579132e-15	1.7190256880782276e-15	1.859826937174314e-15	1.901684675126913e-15	1.921077943172417e-15	1.7710172453965636e-15	1.6603756544492966e-15	1.6588818939268158e-15	1.7064883199791312e-15	1.6767718499627659e-15	1.4442958348529179e-15	1.0892317336022582e-15	8.620032128126481e-16	7.297856773031822e-16	6.211746724421564e-16	5.338020067453265e-16	5.672751333191238e-16	7.150516386541283e-16	9.136247041516136e-16	9.477003645736293e-16	8.403398265111057e-16	7.637890015457248e-16	7.327337162981137e-16	8.049050461420771e-16	8.165192362681624e-16	7.238547998673899e-16
62	6.240303110706522e-16	5.226335011110287e-16	5.537443752764002e-16	6.0118370602269975e-16	3.8251302747195365e-16	2.453493634360056e-16	3.5911683169391144e-16	6.561085637215659e-16	6.996128807305385e-16	4.3171060408334664e-16	9.252212960166084e-17	7.821629066168398e-18	2.1629098964886746e-16	4.698591807109526e-16	4.53487563721431e-16	3.9101962901249786e-16	5.06946283102351e-16	6.871183680849983e-16	8.84854722254188e-16	1.035603556970392e-15	1.2059954822435128e-15	1.3252935041569466e-15	1.2161522882431297e-15	1.109818049744697e-15	1.0454555756977972e-15	1.1631484696573473e-15	1.2669989356430172e-15	1.2786954242937373e-15	1.0821516821720425e-15	9.646779934026767e-16	1.0425146664806188e-15	1.2098584683489127e-15	1.32411128680297e-15	1.2220757836983035e-15	8.736136126143311e-16	5.083966384768308e-16	2.3046213691524286e-16	6.033649572885943e-17	8.473888122258673e-17	2.408154793056352e-16	3.541046748650217e-16	3.7856979633630374e-16	3.5284239034385943e-16	3.4791136639436156e-16	4.69382049179057e-16	5.635749088515524e-16	5.896758305431586e-16	5.124575850630709e-16	4.961460068288466e-16
63	2.241576818934713e-17	-4.262333722448715e-17	-9.602650298431567e-17	-1.1744349125576825e-17	2.814715873922003e-17	6.986604704151431e-17	-7.163229649069042e-17	-5.177641973051484e-17	-4.3339682107925986e-19	2.2786229820750075e-16	4.3732954103921664e-16	5.23428704650375e-16	6.517628828514332e-16	8.278355743612888e-16	7.971776847334492e-16	5.562723132746969e-16	2.4065124282671074e-16	5.207130732324726e-17	3.2649109958704054e-17	4.0552524915060854e-18	-4.7980822235502777e-17	-5.168870071862479e-17	-5.4710842405584013e-17	2.1245930355120496e-16	2.109996007329309e-16	1.1244118331215187e-16	9.378666628103121e-17	2.4360623652818077e-16	3.2489841910619013e-16	2.801598046958351e-16	1.0370113540275967e-16	-7.96616827013502e-17	-1.2603114116087611e-16	-2.157217564152275e-16	-4.0737915612750867e-16	-6.520758178416102e-16	-7.113175067273853e-16	-7.180363843043738e-16	-5.712668097249178e-16	-4.591182661018336e-16	-4.792776485916927e-16	-5.287162402453687e-16	-3.889368592460245e-16	-2.0143766079486665e-16	5.705923321816006e-19	9.469095755703627e-17	2.899884105710764e-18	-1.5295199809432298e-16	-1.3169026393441438e-16
64	2.1589439897065264e-16	6.371144583532463e-17	-6.012175413860091e-17	-4.327305952335874e-17	7.303930117840307e-17	9.486769953701488e-17	1.0245634162407488e-16	9.636983646999708e-17	1.4266449344446265e-16	2.345410432969881e-16	3.331633238061868e-16	3.057152493831151e-16	3.812012605222128e-16	5.292361589034061e-16	5.304872309469071e-16	5.028557769428209e-16	5.492574630677408e-16	7.356164149326043e-16	9.298805279915116e-16	9.675595140295628e-16	9.041812373217385e-16	8.670303217957504e-16	1.0927609422993764e-15	1.2656616797100386e-15	1.54330287005236e-15	1.7311976991513924e-15	1.9745664669093218e-15	2.171247374374557e-15	2.1789540725305393e-15	2.101822251525373e-15	2.086223022692054e-15	2.2330986301635287e-15	2.4921802340330847e-15	2.572590632824584e-15	2.4856563632620595e-15	2.3139605655352576e-15	2.4779588045557387e-15	2.795834694447818e-15	3.0450501882417135e-15	3.002905795635907e-15	2.7745145578753528e-15	2.739811974682288e-15	2.8647410143301335e-15	3.0963492138616107e-15	3.1093343876549938e-15	2.966822866251153e-15	2.8561371706718003e-15	2.8330991175470926e-15	2.938147203064887e-15
65	-8.597200052414393e-17	-7.638272285572319e-17	-3.8138466282905546e-17	7.119196647447623e-17	1.8524481487524231e-16	2.171815547221572e-16	2.696043095069351e-16	4.039936403202821e-16	5.142503179822479e-16	5.208419127724318e-16	4.3952780240590553e-16	2.733413202311861e-16	3.6665203850210197e-16	5.70539737318991e-16	6.400435861965236e-16	5.402909483310536e-16	3.453487783942039e-16	2.3685671808268705e-16	2.2633578649763923e-16	2.881851863432521e-16	3.615094023382125e-16	4.552034128626642e-16	5.320414761304652e-16	5.447149015475876e-16	6.990201403501063e-16	9.181470947604447e-16	1.1815781746506724e-15	1.3344625726890583e-15	1.3000566883372138e-15	1.2448500551026733e-15	1.2109613440888698e-15	1.1665950970415172e-15	1.1492271518335222e-15	1.194497307517064e-15	1.3369344612987731e-15	1.4086677226025581e-15	1.4366023017272392e-15	1.429180540680139e-15	1.4686989745469023e-15	1.5462371009654863e-15	1.5474857401573032e-15	1.566893137225187e-15	1.5918185247697234e-15	1.700272830453979e-15	1.66845943760366e-15	1.497440946694881e-15	1.3669665528851486e-15	1.3480125289596567e-15	1.4204166019241242e-15
66	2.5543554337059808e-17	4.296065726294207e-17	-8.546113465837164e-17	-2.415349434358528e-16	-1.9509912262934517e-16	-2.6473775649874534e-17	6.921172075643741e-17	1.1648900051240101e-17	3.413598120454425e-17	1.129762207380551e-16	2.2338729631138645e-16	2.1129562644346096e-16	1.7441176764536622e-16	2.1428310679637747e-16	3.005229457012604e-16	3.4302972342256876e-16	2.4594861044201936e-16	1.6212008182427459e-16	1.0287904785430409e-16	1.5077081047451483e-16	2.368521301286383e-16	3.253343126374404e-16	5.31993353177802e-16	4.852510254112349e-16	6.134173566952762e-16	7.388016756504669e-16	9.149596602288188e-16	8.618847018375048e-16	8.31485596875317e-16	8.654399935365297e-16	1.099563183514083e-15	1.3396420129315152e-15	1.439093526917566e-15	1.3864331782487074e-15	1.4187224495526645e-15	1.5612191092886844e-15	1.7427950010681795e-15	1.981376038698692e-15	2.06363537371509e-15	2.0905091418207106e-15	2.0548764786623284e-15	2.0511391516672983e-15	2.060659496639553e-15	2.266929423628571e-15	2.5310337287724095e-15	2.683759287504817e-15	2.7025423383756122e-15	2.557922504691116e-15	2.4995239735628928e-15
67	6.039700395621955e-17	4.433200868887109e-16	8.523111723386819e-16	9.581411353183744e-16	7.747044944869633e-16	3.5106023098537004e-16	5.4499960234493365e-17	-1.43975058829936e-16	-1.9417918300082433e-16	-1.0320204756491303e-16	8.842481122204827e-17	2.4253504979878046e-16	1.8147926091749082e-16	-5.394356873487682e-17	-2.9531388695379596e-16	-2.6971643521235467e-16	-6.548935231195848e-17	5.0447758584172916e-17	4.1240640108230257e-17	6.224130331500992e-17	2.9107783635778683e-16	5.636274583695803e-16	7.086292400929417e-16	5.25201673922318e-16	3.75501066057375e-16	3.508404630691409e-16	4.563849611130325e-16	5.066035699818115e-16	5.861180840431878e-16	8.36858662030665e-16	1.1587865302534595e-15	1.3847548219485405e-15	1.365730140279667e-15	1.2937357220625977e-15	1.370297114493709e-15	1.654752230282374e-15	1.9708946687334415e-15	2.1713627118695165e-15	2.34634521101982e-15	2.5560640079390634e-15	2.7555865584045313e-15	2.813514531195501e-15	2.672571392076484e-15	2.5763948104158026e-15	2.58728856202177e-15	2.6539045154314138e-15	2.569090945766961e-15	2.2428522237212905e-15	1.8690240273547366e-15
68	-3.431061812217247e-16	-2.5367175048332706e-16	-2.3863358405890914e-16	-2.4338647677612224e-16	-2.485432156735461e-16	-2.916617729870494e-16	-3.485633325740972e-16	-3.8772610093327205e-16	-4.4115170968202227e-16	-3.3811376199336123e-16	-1.5528103323733719e-16	-4.7844355701773746e-17	-8.793937324419064e-17	-2.1989479353006759e-16	-3.9464960084404615e-16	-4.3937426168088253e-16	-3.832942123274314e-16	-3.51081567588097e-16	-3.173734899096429e-16	-2.688257322087042e-16	-1.187988307107837e-16	6.996572855455506e-17	2.25987128236901e-16	5.141399533621801e-16	5.917125006096746e-16	5.786756580474531e-16	5.421891685135336e-16	6.165044140152881e-16	7.359805547407303e-16	8.724127411486378e-16	8.569299812558083e-16	8.129825469006326e-16	8.312038340580089e-16	8.737504256074036e-16	8.125691254411447e-16	7.062639696098943e-16	7.530118231924355e-16	1.0122556772605892e-15	1.3484386980574084e-15	1.580229452593577e-15	1.6885001850030906e-15	1.7970950997924405e-15	1.904407800666916e-15	1.8573259874846303e-15	1.7082081921684383e-15	1.6260524815940976e-15	1.6411858383223454e-15	1.628763844731793e-15	1.5200761528167984e-15
69	-5.650752393665806e-16	-5.883217388912358e-16	-5.179131386633766e-16	-4.816987526141149e-16	-5.636733288380149e-16	-7.464022790377039e-16	-8.426335872000868e-16	-7.700853809714561e-16	-7.127658677623625e-16	-7.768727893675216e-16	-8.893352792929294e-16	-8.632298030229333e-16	-7.125015442059081e-16	-6.988803318569388e-16	-8.886772825319163e-16	-1.2177129831989535e-15	-1.3873134982165088e-15	-1.189696808629e-15	-9.118546660954526e-16	-8.706967279696398e-16	-1.0926145244887457e-15	-1.3328282184393268e-15	-1.3364003381185673e-15	-1.3965164450963445e-15	-1.7195715527400813e-15	-2.2014546211205523e-15	-2.3820079524201426e-15	-2.1714892936628976e-15	-1.7508033758290646e-15	-1.642137232665544e-15	-1.8333223992739647e-15	-1.9962424533335832e-15	-1.9485021955344154e-15	-1.797893892742257e-15	-1.7861148242331768e-15	-1.859567448331285e-15	-1.9393393257653996e-15	-1.932148594815208e-15	-1.9569177474343513e-15	-1.9782230935061367e-15	-1.9266336398515494e-15	-1.829809621828635e-15	-1.8441551363697403e-15	-1.9882712445418497e-15	-2.212365799879263e-15	-2.3157195115874005e-15	-2.3869511593723247e-15	-2.4331356094493194e-15	-2.4351552277405805e-15
70	1.7632354327756925e-16	4.509226973186995e-16	3.4304187324386187e-16	-1.9667913330097658e-17	-1.7233936288354597e-16	-1.4147453874024902e-16	-9.662957683399037e-17	-3.7261894951880936e-16	-7.677351151327694e-16	-8.674422368638899e-16	-4.638131953056967e-16	9.085313294359076e-17	3.7207065445722197e-16	2.3418348625060516e-16	-9.396379276388599e-17	-7.236600308867383e-17	2.4234754754238735e-16	4.88885877663799e-16	4.3265690205939804e-16	3.8251847917331117e-16	7.380298894609132e-16	1.2745044312796962e-15	1.5135692551529834e-15	1.2815235385116817e-15	1.056691803104545e-15	1.2612384067160135e-15	1.8739319742534127e-15	2.30632852905152e-15	2.4209412927408842e-15	2.4670928899302094e-15	2.5938518731881208e-15	2.732372518824632e-15	2.7290245150329837e-15	2.703881394567689e-15	2.8565654149848797e-15	3.1720276985455673e-15	3.5542196759803116e-15	3.918790449220492e-15	4.1828181293705426e-15	4.303454290068253e-15	4.244205760862808e-15	4.1747581283575154e-15	4.2424420306963646e-15	4.454669022121228e-15	4.580934914344575e-15	4.479856572953827e-15	4.26683245030099e-15	4.040368310440433e-15	3.977831197663999e-15
71	-2.942088749764334e-16	-4.191025112174118e-16	-4.71454255460726e-16	-4.333936011856715e-16	-3.259756082487125e-16	-3.1644408847263145e-16	-4.263599188027063e-16	-5.351302912704883e-16	-5.530384773300615e-16	-5.321588537435621e-16	-5.249073172010803e-16	-6.300435244599753e-16	-6.974858519161621e-16	-6.86341258001765e-16	-6.250531700736093e-16	-6.919914517655255e-16	-9.403276711763753e-16	-1.1576168397137792e-15	-1.2658359074735341e-15	-1.245173782916514e-15	-1.188403264791512e-15	-1.2492371079161118e-15	-1.1897068378339394e-15	-1.3175786431796816e-15	-1.415897832450221e-15	-1.5534166611044174e-15	-1.6340321542295052e-15	-1.6240126589922e-15	-1.5296016749997893e-15	-1.4840076781212653e-15	-1.485312043221817e-15	-1.5205686637937603e-15	-1.5301013178999406e-15	-1.5046685243459339e-15	-1.47610216038136e-15	-1.5521720861354244e-15	-1.4743319007926566e-15	-1.512896622029005e-15	-1.5397213620467963e-15	-1.6128201429187724e-15	-1.5999467503437261e-15	-1.4341023736993736e-15	-1.3375931364961813e-15	-1.2917581363852755e-15	-1.4232467937906744e-15	-1.4569043365940624e-15	-1.4743444380303368e-15	-1.4228141431692828e-15	-1.3662393096821987e-15
72	-1.3468751991431866e-16	-5.586770814237562e-16	-6.273729305503006e-16	-2.817069102613798e-16	-1.0075656807217445e-16	-2.0318540933106143e-16	-4.342146485865752e-16	-4.138490577822186e-16	-2.765448766894225e-16	-1.3036091973011115e-16	-1.6720875805005177e-16	-2.1707874670916697e-16	-1.4641352641266554e-16	-3.7945686567252214e-18	4.0919941629025564e-17	-9.612678451857284e-18	-9.44130667987167e-18	9.276570231832419e-17	2.219029194622522e-16	2.4855702954000257e-16	1.8967793611962534e-16	2.0025652648995177e-16	2.3055515817692216e-16	4.242296541297045e-16	4.897087303698788e-16	4.5475387969337345e-16	3.3841683551415145e-16	2.7215968858256563e-16	2.3817794421269037e-16	2.1143418974183763e-16	1.9849828845382997e-16	2.343947577294847e-16	3.3383925394423624e-16	3.347807859324714e-16	1.2770715276530517e-16	-9.364552715443828e-17	-3.259247742789287e-16	-2.556413616574533e-16	-1.702363543213123e-16	-1.1560725830574844e-16	-1.820878775835989e-16	-2.0737304703428142e-16	-9.988814862193648e-17	-3.3671552269722366e-17	-1.0558536745134039e-16	-3.5506835466673523e-16	-5.581965393272092e-16	-5.497969614195155e-16	-4.1504749807166636e-16
73	5.498298276636628e-16	4.554340428525602e-16	3.794261146581107e-16	5.035145969857464e-16	6.048435549109053e-16	7.475413210907521e-16	7.960295640446713e-16	7.604614058072058e-16	5.611269601067445e-16	2.7133802623980195e-16	-5.1406552606876575e-17	-1.9612442157587226e-16	-1.6205454260221126e-16	-4.7385096639254884e-17	-8.86629388908543e-17	-1.2210364183214534e-16	2.7176846455131587e-17	3.3882563270132206e-16	7.030189975087255e-16	9.88910103700686e-16	1.1714079473400894e-15	1.280137571890982e-15	1.1304386204805697e-15	1.0222274016707407e-15	8.5645804340614e-16	8.686889653633568e-16	1.0123144444516313e-15	1.1458426473728769e-15	1.0350976584222906e-15	8.170903848444133e-16	6.825709106196519e-16	7.59775796317424e-16	9.390395964579757e-16	8.703469242228844e-16	4.764696034638909e-16	8.898900418696327e-17	-1.0694186954960577e-16	-4.9890479538115064e-17	7.277953113038123e-17	7.790334612569454e-17	-4.547366141601261e-17	-1.170625126162174e-16	-5.931582471238253e-17	-8.979948733418059e-17	-1.61776339905626e-16	-2.626924710141996e-16	-1.467281533198393e-16	9.558360909266339e-17	3.3674634181163753e-16
74	1.3966853504446224e-15	1.2427901204626951e-15	9.235254645881476e-16	7.675005725541768e-16	8.232146892671399e-16	1.236400459242525e-15	1.4995871364378088e-15	1.3764687834796225e-15	9.431128781684138e-16	6.231171667736776e-16	6.370278152309722e-16	7.985836971901464e-16	8.480049155334699e-16	7.772741736855884e-16	6.282058368104683e-16	7.397255294060062e-16	1.1167618123637494e-15	1.388372625673401e-15	1.5392909223574481e-15	1.65391972356543e-15	1.868416946300423e-15	2.0203318223442606e-15	1.913725951109955e-15	1.6239140664150416e-15	1.4489186512435855e-15	1.609461306562192e-15	1.773768835995516e-15	1.8403712324339074e-15	1.523180289143094e-15	1.2681922735531823e-15	1.1913051454929496e-15	1.2086320691394785e-15	1.0527280382702892e-15	7.303384185120174e-16	3.477967749393546e-16	1.1079871927863106e-16	5.783336474046715e-17	-1.6370449339625934e-17	-1.2630977030151498e-17	-1.0768804357074088e-17	-8.078686549101985e-17	-2.5460820738572855e-16	-4.376808791299086e-16	-4.836826160800306e-16	-3.571792583912268e-16	-2.2129883084227098e-16	-2.4561094655040177e-16	-4.1688961352839135e-16	-5.598798141398511e-16
75	1.0394603609398726e-15	6.593370255396409e-16	5.967140737790473e-16	8.993187511454314e-16	1.1437365441315004e-15	1.1897582742498228e-15	9.335926973868998e-16	5.8924458116054125e-16	3.8364107201503525e-16	2.4868181155469624e-16	1.5201006293673688e-16	2.2666675225748304e-16	3.7627192858961363e-16	5.018555646033292e-16	5.369072696760129e-16	5.848964092530539e-16	8.774885173974522e-16	1.1922945560783443e-15	1.4129706871990638e-15	1.4062967402609855e-15	1.248835344999522e-15	1.0362103155614413e-15	7.989839830644221e-16	4.2484255969984035e-16	3.4028266522323713e-16	6.115937838094215e-16	8.819006787011719e-16	1.0126937810535553e-15	6.776231418767506e-16	1.5878248170378882e-16	-3.200347070257213e-16	-7.026072871999599e-16	-1.1368380954094365e-15	-1.4610539713187345e-15	-1.6612387383281832e-15	-1.6160940407090168e-15	-1.6082682533891095e-15	-1.668962426821264e-15	-1.7677605125065555e-15	-1.849340252075785e-15	-1.9691867837088912e-15	-2.3406096085807766e-15	-2.7538467692782997e-15	-2.8766689751253994e-15	-2.6774542911341183e-15	-2.4230391053657287e-15	-2.3924478414649664e-15	-2.523807611585613e-15	-2.745800277387791e-15
76	4.931304769627129e-16	2.36516133312114e-16	1.998710676667802e-16	2.6739962405324665e-16	6.426622661916632e-16	7.903556374685331e-16	6.626810183013371e-16	3.9498314114370246e-16	1.3989793822714358e-16	1.491640259719313e-16	4.9073914970093506e-17	1.7117462910037948e-16	2.479365679211548e-16	3.490189216149255e-16	3.632879239163831e-16	3.964506412153782e-16	5.451849197792654e-16	7.306292235149343e-16	8.196974784721425e-16	7.273241312440773e-16	5.811332057160936e-16	3.671933940504205e-16	2.831784963054535e-16	1.0952258107173898e-16	2.0908356012842985e-16	3.120903697879534e-16	9.704091770701713e-16	9.232334663345254e-16	1.0422507130833204e-15	9.356815835418685e-16	8.973446587028437e-16	9.523099622972646e-16	8.736092492477622e-16	5.835540913387477e-16	-1.4555624988492137e-16	-1.8605210924101594e-16	-3.4454800523045266e-16	-3.306345846619831e-16	-4.565087988344365e-16	-4.4235672052095916e-16	-3.2490094237178495e-16	-2.402868818095768e-16	-3.8441839855187915e-16	-6.062986639857902e-16	-6.945589812131075e-16	-7.908960689724367e-16	-1.0709614815000015e-15	-1.562775706992598e-15	-1.8458574662673978e-15
77	7.216086080973309e-16	6.189118956029395e-16	5.780746482870473e-16	6.822319465295048e-16	7.989984937252497e-16	9.413523868796472e-16	1.001008826879512e-15	9.527987536389377e-16	8.474635332522823e-16	7.290535487225111e-16	6.05267459758087e-16	5.121297049866019e-16	4.4048126234359963e-16	4.786757159530363e-16	5.017152680164906e-16	6.028499229543848e-16	7.996600290820162e-16	9.356166599658528e-16	1.0984957644154014e-15	1.2576701780744232e-15	1.40886366643814e-15	1.4960716840884045e-15	1.3980647322626138e-15	1.39400885226822e-15	1.3711557798850767e-15	1.4239569091535368e-15	1.4862830206070166e-15	1.5979952543574144e-15	1.6197883781991017e-15	1.6315473287136583e-15	1.526600252709064e-15	1.377378174277994e-15	1.2639795656615582e-15	1.2556853312305121e-15	1.2578474516822551e-15	1.1680212451563346e-15	1.034063124962198e-15	7.531602085696562e-16	6.430261023612879e-16	6.445847409399125e-16	7.022431555136298e-16	7.044794646370746e-16	6.703812816768737e-16	6.319772674322011e-16	7.12741529866033e-16	7.767038837232317e-16	7.91651249566752e-16	6.720541260313466e-16	6.633048341544892e-16
78	2.863435772185644e-16	-2.1886754460011992e-16	-3.607772431269638e-16	-1.723012447023323e-16	-1.4389979116239995e-16	-1.284805675075038e-16	-4.2593794602172027e-16	-7.15486094461339e-16	-1.1080170334230534e-15	-1.2873579783613476e-15	-1.2222167563008783e-15	-9.525853329910221e-16	-6.756130541487372e-16	-5.803698495633391e-16	-5.873200643364791e-16	-3.9936991872584625e-16	1.241267358507055e-16	6.137745260103482e-16	8.442728574524573e-16	6.677787013950022e-16	2.5879589594177043e-16	-2.505472442839908e-16	-9.21881686400197e-16	-1.1932989357506146e-15	-1.414383145586721e-15	-1.3031819919028024e-15	-1.240694460492322e-15	-1.1520742942987062e-15	-1.2751720618462392e-15	-1.4939673508579119e-15	-2.030951959482754e-15	-2.886185363661175e-15	-3.8485075393868156e-15	-4.4434476490733634e-15	-4.644034082861121e-15	-4.66334767868121e-15	-4.7226074046363e-15	-4.833729545235512e-15	-4.83511957532355e-15	-4.787175075695107e-15	-4.861503607435419e-15	-5.11575756246957e-15	-5.1419226524628096e-15	-5.0529691677229915e-15	-4.7547977186007196e-15	-4.5327911654373396e-15	-4.494777271111098e-15	-4.376368772455504e-15	-4.171609070686196e-15
79	-7.465417759281819e-16	-9.01526681970371e-16	-9.450062316433184e-16	-8.620788045279564e-16	-9.625543832622272e-16	-1.1591888944907207e-15	-1.532284584075848e-15	-1.7820081030231066e-15	-1.6586159653129603e-15	-1.0969081345178942e-15	-5.547353138208192e-16	-3.382401251582867e-16	-3.873487748842441e-16	-3.321490629035006e-16	-5.883300771660541e-17	3.7272384111601106e-16	7.56586467008597e-16	9.51215962974829e-16	1.0240548184581136e-15	8.98592440600042e-16	5.460936637406609e-16	1.0388974680835431e-16	-3.5934243246514235e-16	-4.074002896737024e-16	-4.695478626352453e-16	-4.965541480284043e-16	-6.794680081535382e-16	-6.643405827901452e-16	-8.07473349738789e-16	-1.0512374558866725e-15	-1.4488331378867226e-15	-1.897673218928988e-15	-2.2896263029437504e-15	-2.56757726176065e-15	-2.7627299077725773e-15	-2.6557561391723535e-15	-2.195293677662713e-15	-1.7259943207301758e-15	-1.459315098981259e-15	-1.5080340917447004e-15	-1.5822555548160118e-15	-1.4825761600508908e-15	-1.089266068941945e-15	-7.578373502082924e-16	-5.010716552512802e-16	-4.471429913026774e-16	-3.903325549678042e-16	-2.624020019867935e-16	1.2289836940530634e-17
80	1.2335002354399952e-16	2.8362677452671947e-16	4.0761789252238505e-16	3.369069128184978e-16	2.837908669004128e-16	4.339889634053188e-16	7.248536293647854e-16	8.120434438138701e-16	6.740123298872083e-16	4.896478343588004e-16	5.273100890292572e-16	6.309425565170727e-16	6.192042792272001e-16	4.847762198568409e-16	3.911921901204475e-16	5.908820968429191e-16	9.227672510546357e-16	1.0480611982928457e-15	8.543597492884511e-16	5.531491946607851e-16	4.2163826742365325e-16	4.2156352758994256e-16	4.995366233987901e-16	3.0651351672227326e-16	2.4772506284600483e-16	2.992088129206808e-16	4.4431123245431035e-16	5.437716419840062e-16	5.033593531124166e-16	4.4271585305169735e-16	5.155015549063171e-16	6.798556538862697e-16	7.552048983582478e-16	6.268649669979859e-16	4.518935211660336e-16	3.5987813088132545e-16	4.578256502449316e-16	4.773893775639045e-16	4.432207850422917e-16	4.088552015796051e-16	4.787720512617172e-16	6.276082230112472e-16	6.315319882526223e-16	5.450136860624162e-16	5.095592855376222e-16	5.914639860922977e-16	7.229966806152508e-16	6.579851834746513e-16	4.737730872248514e-16
81	-3.2925730397825157e-16	-1.4081660086190108e-16	-2.1805866889562762e-17	-1.3090675815644e-16	-3.4703210588309306e-16	-5.368426069930068e-16	-5.788863687499495e-16	-6.297967945611687e-16	-6.982500029553699e-16	-7.451672863195965e-16	-6.975051261970629e-16	-5.748676378021367e-16	-6.510398285732066e-16	-9.318746718538965e-16	-1.1515830874388506e-15	-1.0699725589471271e-15	-7.338578709469539e-16	-3.5184377952509836e-16	-3.1439972612210316e-16	-6.120178698122445e-16	-9.992484854493796e-16	-1.1282273444074774e-15	-1.071920523032298e-15	-1.0227657013911095e-15	-1.170902023495504e-15	-1.3615415539667277e-15	-1.2918957884420034e-15	-9.107792130748105e-16	-4.738519014985387e-16	-4.0837330533020417e-16	-6.25761622830347e-16	-8.133889574104862e-16	-8.148867629883499e-16	-7.516870933678758e-16	-7.608709305134864e-16	-7.071558443983443e-16	-4.785059825516648e-16	-1.1761267269221648e-16	9.813368918626045e-17	-1.6347344668508066e-17	-3.2691446648024937e-16	-6.395346634277258e-16	-8.714884009513347e-16	-1.1076078533350139e-15	-1.2346747436825947e-15	-1.2267161219195461e-15	-9.809030878051042e-16	-7.999914819255441e-16	-9.253463531201835e-16
82	-4.921156486508181e-16	-3.2138478973608967e-16	-1.953237259193565e-16	-3.329642661164738e-16	-5.890872444115766e-16	-9.66205383337846e-16	-1.109721569598155e-15	-1.0600732950008223e-15	-8.904047341340733e-16	-8.552320685239808e-16	-8.996542483896463e-16	-8.116869824425606e-16	-6.087567514439938e-16	-5.44803920483714e-16	-6.605949392580443e-16	-8.987471168777082e-16	-1.0812038063888149e-15	-1.0513928050454445e-15	-1.0104824472334009e-15	-1.0356724765532721e-15	-1.133866670380138e-15	-1.2285950623666898e-15	-1.233363657429014e-15	-1.4961730173844635e-15	-1.6211137138884277e-15	-1.6756503872512397e-15	-1.519833382390003e-15	-1.4426846859533036e-15	-1.376412706733728e-15	-1.3905560001536906e-15	-1.3330489409347655e-15	-1.2138727813162853e-15	-1.171650156290418e-15	-1.2999868035115812e-15	-1.4463957479129371e-15	-1.4611219970013616e-15	-1.1496284954221054e-15	-8.361409741669686e-16	-6.640881653510175e-16	-7.960199951815538e-16	-9.838188247914988e-16	-1.1588624903988814e-15	-1.3012892733851814e-15	-1.4150967094090823e-15	-1.6135498949506057e-15	-1.75299381996408e-15	-1.6797764396026694e-15	-1.528721901164766e-15	-1.3377942027939953e-15
83	2.1843110136482039e-16	8.782509868333e-17	3.530039136673969e-17	1.679212516737167e-17	1.0751418039257955e-16	6.861831538952321e-17	-3.293969809817265e-17	-1.0404940462407126e-16	3.410448089292655e-17	1.209641347369401e-16	1.2084360565027047e-16	5.600577582055632e-17	8.339304417940282e-17	1.5076596832233128e-16	1.3636900873854415e-16	-1.2111469584699512e-16	-5.249352864183645e-16	-7.53432545727081e-16	-7.620436592063102e-16	-6.404464087038389e-16	-5.804899955220242e-16	-6.70752136560841e-16	-6.507664042778462e-16	-8.5924536067622395e-16	-8.474718159185628e-16	-8.214315647899389e-16	-8.234820130438436e-16	-9.290718573568683e-16	-9.72877970852247e-16	-9.419051979065373e-16	-8.447402959670495e-16	-8.529200021138013e-16	-1.0736922975519014e-15	-1.3025944713727808e-15	-1.295574282428348e-15	-1.1553886479643802e-15	-9.459959575815135e-16	-9.866174815537577e-16	-1.09209048972302e-15	-1.1463171951597135e-15	-1.0205472931601138e-15	-9.00930789147601e-16	-1.0312471834264738e-15	-1.2041726761082225e-15	-1.386633834080241e-15	-1.4273128532935738e-15	-1.5097725298768537e-15	-1.7384425171426415e-15	-1.904369150614762e-15
84	-9.753710556638922e-16	-1.0006224787955228e-15	-1.0085044412206419e-15	-1.0150284035766373e-15	-1.0083798176891017e-15	-1.0201325690956812e-15	-1.0104003505722225e-15	-8.92179049580559e-16	-8.300859101782346e-16	-9.356725660159434e-16	-1.1438786955562347e-15	-1.3318735942737382e-15	-1.266046277866164e-15	-1.1253537383885973e-15	-1.0627902386919452e-15	-1.2468921120646033e-15	-1.5678738410228724e-15	-1.7426598665737598e-15	-1.7394405165471578e-15	-1.6226649880282764e-15	-1.4899057782862781e-15	-1.4477721541137119e-15	-1.4515999684177799e-15	-1.5109182380807827e-15	-1.6101655597215697e-15	-1.6383944859317567e-15	-1.5825302547488705e-15	-1.5790091010606694e-15	-1.5904177177162417e-15	-1.5848122599555532e-15	-1.5139192262590298e-15	-1.4565589567726355e-15	-1.520007362062377e-15	-1.762115959951428e-15	-1.982469262827701e-15	-2.0902460712024783e-15	-1.942581857061113e-15	-1.8128056845197734e-15	-1.7415466284514557e-15	-1.7625217709895591e-15	-1.798695856948334e-15	-1.8554347211277538e-15	-1.941742000541951e-15	-2.017058132002343e-15	-2.0859809928171665e-15	-2.089296934003508e-15	-2.254942851518706e-15	-2.5799737954085997e-15	-2.6586435070130988e-15
85	-1.4967160147474946e-16	-6.936279758008739e-17	-2.4869859282396252e-17	-1.2530795699040782e-16	-2.942509898855627e-16	-5.120105106843092e-16	-5.898296297023152e-16	-5.122171913757746e-16	-3.779199741896027e-16	-3.5015711484848292e-16	-3.6382410779044893e-16	-3.7611093064822637e-16	-3.224319048717788e-16	-3.2002620984754586e-16	-4.1255429466703535e-16	-6.767509541780635e-16	-1.0162990533767934e-15	-1.1626673335119412e-15	-1.1640644522946278e-15	-1.1007903308112547e-15	-1.0550723389911857e-15	-1.0910500552952896e-15	-9.814923375079333e-16	-1.1333934949283665e-15	-1.3451710097709956e-15	-1.6217308534276204e-15	-1.6957525634643554e-15	-1.6353338174996448e-15	-1.422404187743572e-15	-1.3969545958266802e-15	-1.4979442370908507e-15	-1.5967193872597155e-15	-1.62070477059174e-15	-1.5854537908507041e-15	-1.5655269315309909e-15	-1.5193742554942408e-15	-1.4964497103212983e-15	-1.438943026390201e-15	-1.528817409515912e-15	-1.660217965414611e-15	-1.7383783323686385e-15	-1.703476428619352e-15	-1.7464715494864106e-15	-1.7950709476592344e-15	-1.903060135662168e-15	-1.88745145421698e-15	-1.919959089086933e-15	-1.973283216177657e-15	-2.09235124570541e-15
86	-3.992000300217521e-16	-5.597476365904888e-16	-6.129607160553329e-16	-5.21228925744024e-16	-3.521239048080381e-16	-3.0793483311901104e-16	-3.6048946600702637e-16	-4.662330725187209e-16	-4.748335219055313e-16	-5.163432753553993e-16	-5.755102569255075e-16	-8.209349943574344e-16	-9.293293654445537e-16	-8.831492142724328e-16	-7.435757557040656e-16	-7.605439155267955e-16	-9.859362923516765e-16	-1.2344546574130357e-15	-1.3517432088871683e-15	-1.2928705723554065e-15	-1.1607437002373494e-15	-1.1378339822195868e-15	-9.927734145407212e-16	-1.0988799972249378e-15	-1.0595434042206189e-15	-1.0723492755167843e-15	-1.158850411709441e-15	-1.1849432745438399e-15	-1.1592363838019987e-15	-1.0389906349537586e-15	-8.832450546466835e-16	-8.255636503527904e-16	-8.640114162803778e-16	-9.354926484223715e-16	-8.208949043650385e-16	-8.821151490693809e-16	-6.972866128320076e-16	-6.861563634247928e-16	-6.253780775630299e-16	-6.04007308620918e-16	-5.510299917449505e-16	-4.687977121849068e-16	-5.00124042458002e-16	-4.448597530078076e-16	-4.705506125297602e-16	-4.496081963573318e-16	-4.999697826287997e-16	-5.141077009471633e-16	-4.777065474135215e-16
87	2.046157922982537e-16	6.74987619203405e-17	6.737085894089819e-17	1.970930238137083e-16	4.662087313249496e-16	4.991882725556374e-16	3.597593928507499e-16	1.8193182961668383e-16	3.304869731886937e-16	5.74437449209584e-16	6.075578405379246e-16	2.4757110242583583e-16	-8.771791295659268e-17	-9.675366428154367e-17	1.1113127925559516e-16	7.049102683683099e-17	-4.133970717273251e-16	-9.178940963685156e-16	-1.0692776446630214e-15	-8.42470735153947e-16	-5.779143233366953e-16	-5.401258166140054e-16	-4.694215293140622e-16	-5.533783919944416e-16	-4.129134743893813e-16	-4.1428428237034353e-16	-4.846080250649764e-16	-6.024717869216773e-16	-5.688782262123246e-16	-4.640899622851739e-16	-3.4397511243494704e-16	-2.869721474924232e-16	-2.8187701309459267e-16	-3.329047333859278e-16	-3.624662238279364e-16	-4.3905567223629644e-16	-3.1305194223764633e-16	-2.7074343217855867e-16	-1.9303232281773745e-16	-1.802390191554716e-16	-1.1553903495452745e-16	4.964429009628045e-18	7.351494831775067e-18	9.48873954615509e-18	-1.2469833901981726e-16	-2.644355244425617e-16	-4.178032209438047e-16	-5.519403398783084e-16	-5.788664309761457e-16
88	3.39194554018903e-16	2.881327236265844e-16	2.8299872273673804e-16	3.93246409740548e-16	4.1711322111049207e-16	4.3805191120972065e-16	4.587015682918966e-16	4.885357262740048e-16	4.582283455925846e-16	3.4155950732221916e-16	1.349887810398791e-16	-6.267364871465676e-17	-1.1065062490263608e-16	1.551741982631735e-18	5.984898142313056e-17	1.1875876037770636e-16	2.438166193797591e-16	5.072728533058884e-16	8.580065388336049e-16	1.1122440086317604e-15	1.1594996882945467e-15	1.0415184805055578e-15	7.620135624292875e-16	5.776536629749166e-16	4.041336189744931e-16	3.5466656886142096e-16	3.995827703359009e-16	4.909602711313317e-16	3.967674838093248e-16	2.0220794054113246e-16	1.7085201488116327e-16	4.445583593437328e-16	8.49947960989177e-16	9.201517078281457e-16	5.64827725422408e-16	2.6137090939262106e-16	2.5533119332758464e-16	4.863271206118728e-16	5.5475768486307e-16	3.771935697670401e-16	1.6740643722090672e-16	2.3229153203618346e-16	4.80828370692371e-16	6.354269500902279e-16	7.169131506522258e-16	7.362163574555634e-16	8.117607258152811e-16	7.698828395904591e-16	5.823895235690868e-16
89	8.965458408734196e-16	1.0264137424434248e-15	9.372472674745865e-16	7.459828755793073e-16	5.790419395242418e-16	6.598403753877536e-16	7.897744644417791e-16	7.347924466021094e-16	4.3871347806669647e-16	1.3276244217149612e-16	4.4706159134399456e-17	1.5367540315639802e-16	3.6264130953635605e-16	5.150747709588443e-16	4.532749078952402e-16	3.9160137695685545e-16	4.650599531866161e-16	6.703316808924036e-16	8.442777924682177e-16	8.447194096775544e-16	7.681061673487919e-16	7.930440534597813e-16	8.418228762938566e-16	8.873643137745545e-16	6.668302534722334e-16	3.9736226937806374e-16	3.2628264267535334e-16	5.114151819504042e-16	6.529545913297368e-16	6.194569096292038e-16	5.560400795045898e-16	6.725047026255779e-16	9.191257038339985e-16	9.21621041575352e-16	6.273290882603713e-16	3.544514141571853e-16	3.66290363685519e-16	5.346715677104151e-16	4.927702385380614e-16	1.8296842097717293e-16	-1.3595108039206264e-16	-9.567897710078347e-17	1.7647998279543853e-16	3.429430589697163e-16	3.938276806569454e-16	4.407194737323784e-16	6.794712191795938e-16	9.162594895799206e-16	9.063412671164698e-16
90	2.1580292448719938e-16	-1.2144100249279331e-17	-6.048958377467055e-17	9.003036215290319e-17	1.0096350457844114e-16	1.2353864300187198e-17	-1.297448560247888e-16	-8.654007549571341e-17	-2.388962925790774e-17	3.064932872795493e-17	-5.043104777846282e-17	-2.29952099259059e-16	-3.094272165836987e-16	-2.774197594908324e-16	-2.907168534590738e-16	-2.0333483284535829e-16	1.0155207973434535e-16	5.108965798832682e-16	8.053730050734464e-16	7.706256360209255e-16	5.280019290716861e-16	3.0312995475577287e-16	1.2393837617606408e-16	2.366707433146447e-16	2.7894278291947106e-16	3.1381876622751255e-16	2.631744485909279e-16	2.5752972620237924e-16	1.4431262330406654e-16	3.2996969037960137e-17	-1.6371030762647354e-17	4.497316244516436e-17	2.0618995219239526e-16	2.69816426536508e-16	1.2861938630993565e-16	-4.592906887407158e-17	-1.8099965949005238e-16	-2.1508792912030966e-16	-2.6286022841391957e-16	-3.2119889061320345e-16	-3.9661439466467026e-16	-2.8647728125503995e-16	-3.3273175087062853e-17	4.860742338929317e-17	-6.776046349744452e-17	-3.043346108689736e-16	-4.17994878539373e-16	-3.9144717656059667e-16	-3.0136816918230824e-16
91	4.2005895413647923e-16	3.6333816761540777e-16	3.316184419174798e-16	3.9357340914073477e-16	3.983891658118078e-16	4.3301775131128606e-16	3.9296107639600256e-16	4.19928155721594e-16	4.129064905060892e-16	4.2307670173899497e-16	3.8029566410255656e-16	3.557036128685804e-16	2.830534616222619e-16	2.9773513256439735e-16	2.9596579217500215e-16	3.5602859979920413e-16	4.775224090612462e-16	6.076883822817217e-16	7.259655317663498e-16	8.270238491059789e-16	9.360903066450828e-16	1.063715319653935e-15	1.0016069827436234e-15	1.0787313074887243e-15	9.773375302114276e-16	9.729956956445923e-16	9.407044131636928e-16	9.61026649433999e-16	8.657728050323929e-16	7.790059783172505e-16	7.296244698683864e-16	7.808766004336409e-16	8.563719782049092e-16	8.733952763388262e-16	7.891999745493642e-16	8.040485685004995e-16	7.129477278375221e-16	8.158795617801464e-16	7.831278297181798e-16	7.455531313604086e-16	6.706717053168393e-16	6.307547937188537e-16	6.459863092764261e-16	5.852427710800282e-16	5.612546631921517e-16	5.561920201876967e-16	5.919787521450372e-16	6.360671423618985e-16	6.265048396616874e-16
92	6.584482692389945e-16	3.714646719188172e-16	2.0716630326575e-16	1.1033481161050974e-16	-2.892448988747015e-17	-3.190568411558284e-16	-4.677873808055107e-16	-3.6966227049855345e-16	-1.4035994542512423e-16	-2.4509692688532733e-17	-1.6433544252856976e-16	-2.674656271506543e-16	-2.7085228188502616e-16	-1.8008951287010198e-16	-2.365661644293677e-16	-4.2065279551193975e-16	-5.409928286035725e-16	-4.389331842036691e-16	-3.8559967635785484e-16	-6.225922348791012e-16	-1.0099885320949386e-15	-1.2641796676686863e-15	-1.0348607581944176e-15	-9.701280626496578e-16	-9.329850356711758e-16	-1.0906623730922596e-15	-1.065789783408418e-15	-9.605838662523477e-16	-7.97826808758291e-16	-9.065081871140645e-16	-1.08688980457513e-15	-1.1169246729034378e-15	-9.506657494425044e-16	-8.029458199537255e-16	-8.709987087129532e-16	-8.872667602179915e-16	-8.739870857379248e-16	-5.068933687809496e-16	-1.8133698637281278e-16	-3.691374378258197e-17	-1.6444775669346587e-16	-3.7799619004251164e-16	-5.73719693656981e-16	-6.311845120810934e-16	-7.694111478296913e-16	-9.421310668421815e-16	-9.925517562717728e-16	-6.989115079370125e-16	-3.5800227494568933e-16
93	3.3628487939341287e-16	3.611789521739908e-16	3.013279974955564e-16	1.625048022997695e-16	-4.16982114752198e-17	-1.6159449020189456e-16	-1.7673208752229142e-16	-1.221537936150901e-16	-9.539873895837265e-17	-7.437369367412558e-17	-6.448356796219428e-17	-1.3936491468358186e-16	-1.4665539043780453e-16	-6.335366621484921e-17	-3.4463005136461003e-17	-2.972491762920921e-17	-4.819663164782589e-17	-6.111419724180115e-17	-2.9767977888770765e-17	-3.60216831575074e-17	-7.774667167436547e-17	-1.8370825889425177e-16	-2.285147043658336e-16	-2.4346391656197457e-16	-1.6831409770560752e-16	-1.175440258750522e-16	-1.4312748921715732e-16	-1.231858946235703e-16	-1.544907974242766e-16	-1.5104545034674363e-16	-1.32044802434436e-16	-1.1065883035469275e-16	-1.546046248145338e-17	1.0418669101516221e-16	1.8335257490619689e-16	8.795204470572883e-17	-5.923478380248281e-17	-2.2118627868965469e-16	-1.9311568208132162e-16	-6.101607305963142e-17	-1.9322311698467895e-17	-6.102489962177182e-17	-1.8139224130765037e-16	-2.3075452854755243e-16	-2.1275930803290592e-16	-1.3011564305245202e-16	-4.3201392662581416e-17	2.6916692984929974e-17	9.28664273258872e-17
94	-1.2358760963640154e-15	-8.85915891404069e-16	-3.972547228312622e-16	-1.1857865928247948e-16	-1.543915065529223e-16	-3.8511100420233997e-16	-5.051242490230684e-16	-4.280789798073332e-16	-3.7610591714260583e-16	-4.470272502558549e-16	-6.989051170721158e-16	-7.702779110342116e-16	-8.194173716628944e-16	-9.4766338029013e-16	-1.1717626580067406e-15	-1.3173753328158924e-15	-1.1035983282047389e-15	-5.5523033478404705e-16	-1.271467151927892e-16	-2.3593451961884775e-16	-8.029986075571232e-16	-1.2608939478302006e-15	-1.411461738297285e-15	-1.197216693251894e-15	-1.2535176798775216e-15	-1.4902680103955925e-15	-1.5897842692910256e-15	-1.3328622008997124e-15	-9.19176579681166e-16	-7.472662715553017e-16	-9.132122383818081e-16	-1.0924664112002704e-15	-1.1009362987098412e-15	-1.0067489019026706e-15	-1.025409925663191e-15	-1.0079867721113129e-15	-9.81519732119428e-16	-6.640099886391732e-16	-3.4427132119643317e-16	-2.1646908027362948e-16	-3.8622500428316434e-16	-8.209337158020632e-16	-1.2200645776332833e-15	-1.4597344845200952e-15	-1.3383982917606513e-15	-9.587594698677878e-16	-4.799125875089893e-16	-2.763002385578408e-16	-4.108610001805865e-16
95	-1.9010149896457438e-16	-1.0572815856619591e-16	-1.738376611220421e-17	4.3299148513974754e-17	-7.795405194198927e-17	-1.832736530176047e-16	-2.0440979079368685e-16	-4.9454820563277966e-17	1.6910495726145277e-17	-4.093681397119498e-17	-1.6321228445022282e-16	-2.1129591681153757e-16	-1.719030978040794e-16	-2.2065201589791464e-16	-4.837075137843888e-16	-6.751749050210374e-16	-5.120326803561483e-16	-1.0518949138056123e-17	3.610522884671174e-16	2.539720129158121e-16	-1.5994964126695218e-16	-4.1970683009630803e-16	-3.468081967785494e-16	-1.0488917680695684e-16	-1.426485887740609e-16	-3.899550168525129e-16	-5.861395165227472e-16	-4.7562600927723265e-16	-3.3205927363444657e-16	-3.7140513842941747e-16	-5.339477046998806e-16	-5.896887418879479e-16	-3.4541954139669843e-16	-8.372361021495541e-17	-3.725915589070227e-17	-2.139898027792715e-16	-4.3053361969725955e-16	-4.2054901474817393e-16	-3.390666610253378e-16	-3.176224401832751e-16	-4.505068475377759e-16	-5.311291677850069e-16	-4.767154465139098e-16	-4.2673386914476796e-16	-4.768755486332873e-16	-6.059496886383292e-16	-5.65144251488283e-16	-3.419233209823187e-16	-1.1694389991277044e-16
96	-3.52808284446657e-16	-5.217597207434572e-16	-5.954012231914398e-16	-5.59660034309753e-16	-4.774007688801237e-16	-5.411961261873581e-16	-6.631546020644973e-16	-6.866452761653174e-16	-5.809698763775778e-16	-5.450808492615375e-16	-6.685360875249671e-16	-9.035306374197488e-16	-9.61913804826971e-16	-8.906199468335023e-16	-8.358705880960965e-16	-9.959284874600859e-16	-1.2974733747725812e-15	-1.4608208133824839e-15	-1.490132666688523e-15	-1.471117835368228e-15	-1.483802452574288e-15	-1.5589985427920315e-15	-1.471512712017379e-15	-1.51171426624502e-15	-1.5827448915174592e-15	-1.73720440037615e-15	-1.8579363836057075e-15	-1.8641062592298885e-15	-1.7915366835121418e-15	-1.7361035807445546e-15	-1.7287782214040533e-15	-1.7785582671921882e-15	-1.8621792316796726e-15	-1.9336064636388553e-15	-1.9416015733837636e-15	-1.9332868286079813e-15	-1.7481142066416436e-15	-1.6811102045139145e-15	-1.6847782127907497e-15	-1.767586217610501e-15	-1.763588409731067e-15	-1.6239859201679973e-15	-1.5602557829533197e-15	-1.587801100425793e-15	-1.8009218019625405e-15	-1.922060144889754e-15	-2.0068497138857394e-15	-2.015686920068055e-15	-1.9728846441783305e-15
97	5.032480469347455e-17	1.4525947442520776e-16	2.9571819419915056e-16	3.1301574284789805e-16	3.547393973821891e-16	3.4685647833184517e-16	3.7204139819995507e-16	4.3071995777030416e-16	5.42019866914091e-16	5.239431332510657e-16	3.5703836102546053e-16	2.820788646086045e-16	2.8956370463172314e-16	3.9978572174733013e-16	4.544919853101192e-16	3.726558314474855e-16	2.3411842695009126e-16	1.3194978414004763e-16	6.372839182046195e-17	3.466563314931409e-17	6.121682666483333e-17	2.530040386916113e-16	5.532271948664664e-16	6.355402045262871e-16	6.354827085538755e-16	6.844837359831586e-16	8.739177175095634e-16	1.1112230199616215e-15	1.259631876771803e-15	1.2755458054099096e-15	1.2679464018061508e-15	1.2658847058211024e-15	1.1796235372908542e-15	1.116535005228764e-15	1.0398279727131149e-15	1.0913800675000872e-15	1.1119950970851464e-15	1.2314356628168698e-15	1.2765137885785904e-15	1.292434561031771e-15	1.3166388128661205e-15	1.3252987297022958e-15	1.3159377906709089e-15	1.3757819562338389e-15	1.4369702943514158e-15	1.4300273369249957e-15	1.4196189434030718e-15	1.35775123288238e-15	1.2690628128250762e-15
98	3.50608537603747e-16	6.782536572641982e-16	8.391965433590664e-16	6.195969512217147e-16	4.262078185100575e-16	1.8767610361612304e-16	1.1528355865908797e-16	-1.7498405021192183e-16	-3.307907199028749e-16	-3.120072907051926e-16	-3.6510304952265664e-17	2.41855029105353e-16	2.3476035491673773e-16	-7.359129321207975e-17	-3.424902660951303e-16	-3.273070749674321e-16	-7.690491256281037e-17	1.431602510800088e-16	1.0414043911919486e-16	-9.018812279176241e-17	-1.7298760682076393e-16	3.0913874895708796e-17	3.361773681073103e-16	2.274855525021241e-16	-3.955213520192244e-17	-3.344687784569494e-16	-3.7065557734740807e-16	-2.3681015249345356e-16	3.05633471027805e-17	2.3907914712047723e-16	3.245285282765115e-16	2.7021676403435223e-16	8.619441330450035e-17	5.626526303176596e-17	3.6702303930669474e-16	9.414854223924815e-16	1.4674000919686232e-15	1.7021518733394016e-15	1.7312835454417524e-15	1.7212831238548616e-15	1.7326433534568945e-15	1.638841707427549e-15	1.3964258788899797e-15	1.278231805502636e-15	1.3170733950122624e-15	1.4379155352135057e-15	1.5451390207256036e-15	1.4735175387955261e-15	1.3241051628022901e-15
99	-7.686103885460866e-16	-3.425928636369369e-16	1.676945160144441e-17	-2.4483042820658384e-17	-2.4815200358946097e-16	-3.246542303210637e-16	4.0090158947307065e-17	2.710484837708447e-16	1.9887927669658725e-16	9.150139098876727e-17	2.764572805914228e-16	4.956155444798931e-16	3.2799172903881244e-16	-1.9995646797928595e-16	-6.714722994500867e-16	-4.814996229811941e-16	4.0996462326358837e-17	2.9145186632116673e-16	1.2057153731573203e-16	6.32969973278885e-17	5.121717180518189e-16	1.1117215718323726e-15	1.4110147509162477e-15	1.1912669961850944e-15	1.3187054045460949e-15	1.9570543148776052e-15	2.8952135659986546e-15	3.444486437055702e-15	3.4790734725935338e-15	3.3849939420988235e-15	3.5111257308339253e-15	3.808786185986148e-15	4.035445631512905e-15	4.027996254462665e-15	4.000576793813521e-15	4.272796855120628e-15	4.803048623747359e-15	5.580559161007882e-15	6.0168192528008995e-15	6.0700097803270186e-15	5.867245644142301e-15	5.8471758199028964e-15	5.951881892287194e-15	6.107082138651033e-15	5.965166812110091e-15	5.569076918323296e-15	5.2547010167586855e-15	5.066111759176897e-15	4.8235802014214344e-15
100	4.45731699954722e-16	6.651710622002201e-16	6.59085330067509e-16	3.9804941120398686e-16	2.711989694614755e-16	1.0848938516683513e-16	1.6312782231651014e-16	2.2390288580956784e-16	4.182247993410183e-16	5.082320198640441e-16	5.470521929875936e-16	6.179721479891972e-16	7.800570164550178e-16	9.523385378998926e-16	9.221146599324824e-16	7.629743962995604e-16	5.490019162938464e-16	5.288793625063922e-16	5.860495050806509e-16	7.391289754081949e-16	9.65716320084685e-16	1.2455383834951634e-15	1.5781705671406382e-15	1.6604894875489107e-15	1.993898923084642e-15	2.4149064901127553e-15	2.8096889866972132e-15	2.797471395634044e-15	2.5976963378366167e-15	2.508213536013395e-15	2.734566242294883e-15	3.043463649602406e-15	3.0794450150203914e-15	2.9035236408498434e-15	2.8908378432152005e-15	3.153519970969054e-15	3.582685261511757e-15	3.9669113156973745e-15	4.192356596514906e-15	4.268566564120959e-15	4.248706456381082e-15	4.163291961765388e-15	4.061316837888021e-15	4.2024828523297215e-15	4.458679070674077e-15	4.630155861176895e-15	4.611111057085298e-15	4.30658837477234e-15	4.1066425099908314e-15
101	3.402857145953577e-16	4.3796366371025704e-16	5.774913271567832e-16	5.513773891109565e-16	3.987634852055654e-16	1.3220310902772244e-16	2.6674837234772356e-17	4.4187889662035275e-17	2.193966334640357e-16	2.944537435933347e-16	3.160804811929664e-16	3.6641311575576814e-16	4.654105153139505e-16	4.2040815078715085e-16	2.006280499512131e-16	-1.1460854045825373e-16	-2.821722903733446e-16	-1.4350658500051857e-16	3.669032026234767e-17	3.4455625839153927e-17	-1.8392610916158524e-16	-4.280688713179391e-16	-4.093407828966746e-16	-8.167403629960843e-16	-1.2240587056005743e-15	-1.5965840301984416e-15	-1.5333323947398043e-15	-1.2864408551869702e-15	-9.996705809520603e-16	-1.0686350034276618e-15	-1.252278058790484e-15	-1.2664047524625543e-15	-1.0749039551381519e-15	-8.263499684695031e-16	-7.194506934183039e-16	-6.398806860247885e-16	-6.147384319240985e-16	-4.2944477109764257e-16	-3.496194624506026e-16	-3.2173323501147217e-16	-3.58611827816977e-16	-4.129985778867194e-16	-5.750816429057876e-16	-6.04122917260526e-16	-5.908515180213527e-16	-5.65397978516051e-16	-5.46378802753716e-16	-5.812664202960092e-16	-6.316691501367386e-16
102	-9.78705905022777e-16	-5.164394428493599e-16	-7.774974843768614e-17	-2.1128686844912887e-18	-2.1572751882338421e-16	-5.366455729422936e-16	-7.712387125458309e-16	-8.681708003265135e-16	-8.9101352404815e-16	-9.071573894035995e-16	-8.811064020885254e-16	-7.271143170399321e-16	-6.48690261614557e-16	-7.420792402081883e-16	-8.407202472888971e-16	-8.977750946713093e-16	-9.37374022635824e-16	-9.400776020757937e-16	-1.0070575460597436e-15	-1.0528000096243617e-15	-1.0666514419317995e-15	-1.05613380340361e-15	-1.2008314231617221e-15	-1.4621036432866079e-15	-1.811710778531418e-15	-1.9920569593143016e-15	-1.881185245011899e-15	-1.606167444003222e-15	-1.2298779317712193e-15	-1.1202492118425568e-15	-1.3269396306110084e-15	-1.7013869493619724e-15	-1.9994429860383684e-15	-1.9982009574655373e-15	-1.7856879870390153e-15	-1.5428418829449086e-15	-1.4971702202210122e-15	-1.3726954276136668e-15	-1.2452608381420634e-15	-1.1630288732965204e-15	-1.3302928383068312e-15	-1.8085413740627478e-15	-2.2655103186159545e-15	-2.4980550461112553e-15	-2.410435389574628e-15	-2.241332039321679e-15	-2.102927774130088e-15	-2.0717427758252238e-15	-2.0510166959349983e-15
103	1.3756392664682782e-16	-1.4590596551729788e-16	-2.9623586881172784e-16	-2.4104889542626123e-16	-7.430870980787886e-18	8.427331922138868e-17	3.916330829586662e-18	-7.30363433598411e-17	2.752961676376048e-17	1.2400512884974964e-16	6.515806978400002e-17	-1.6388702825534867e-16	-2.234048432637277e-16	-8.141615968904683e-17	-1.4845045765331427e-17	-3.969520603221416e-16	-1.1136338023405994e-15	-1.576890602207425e-15	-1.534742400835101e-15	-1.2004423919154357e-15	-9.839646286955156e-16	-1.0327267431786157e-15	-8.735829656415508e-16	-8.802440824975089e-16	-7.414234293823397e-16	-8.130283048056209e-16	-9.905553012344107e-16	-1.1245222257427283e-15	-1.1248255487144273e-15	-1.1173751550048721e-15	-1.1444035582367984e-15	-1.2064463826949111e-15	-1.2978596488176005e-15	-1.4118727852130842e-15	-1.4804788220260689e-15	-1.5539098734672883e-15	-1.3825101830895446e-15	-1.2319105566419686e-15	-1.1215514980151143e-15	-1.1229144332424439e-15	-1.0156322296202474e-15	-7.890266982106378e-16	-6.948846653713076e-16	-7.231836019295365e-16	-1.0232170377381435e-15	-1.2204689174063785e-15	-1.3594106626046458e-15	-1.4683638128141668e-15	-1.6213951366437285e-15
104	-8.132863823375163e-17	-3.4665563031579e-16	-3.1106657187112267e-16	-7.935019410784539e-18	1.6576892751238455e-16	1.8306641704605543e-16	1.323238636554747e-16	5.78647225486959e-17	-1.3118775244847402e-16	-3.461735329045892e-16	-4.923020916427149e-16	-3.978315821842115e-16	-2.4483089744096856e-16	-3.1747305624906816e-16	-5.824009779205632e-16	-7.065801314131442e-16	-3.950957163431236e-16	7.1230652360282e-17	3.28080182125338e-16	2.4213366625511244e-16	5.860034738856709e-17	8.601973708477538e-17	1.9785260972340362e-16	7.739178754740073e-17	-1.219243932211785e-16	-2.0548071988948994e-16	-9.584884223907229e-17	1.2623823891760223e-16	9.313506858528247e-17	-1.575808427228735e-16	-3.34760330870032e-16	-3.1123701138250605e-16	-1.691043605592221e-16	-2.3595102433515644e-16	-6.019021968548478e-16	-9.36780022574086e-16	-1.1298967754913348e-15	-1.0909413764838445e-15	-1.0671739576803167e-15	-1.1460040390655301e-15	-1.2690414055036232e-15	-1.306859437800838e-15	-1.2333915980554806e-15	-1.1310935256896354e-15	-1.1957707625131666e-15	-1.467224947840312e-15	-1.6320649940872438e-15	-1.6332675964993343e-15	-1.5242505511542827e-15
105	1.5578289280405653e-15	1.6697124980566155e-15	1.6042618988215193e-15	1.40759653645718e-15	1.3532517001911242e-15	1.5798160349825226e-15	1.8897232664387656e-15	1.857484636348848e-15	1.6220241113410883e-15	1.4172006248277476e-15	1.4335229360420456e-15	1.5397302961550782e-15	1.3852864184421456e-15	1.075553664935411e-15	9.74371945891333e-16	1.3218268942302015e-15	1.87473085327446e-15	2.111826637222611e-15	2.066177813049731e-15	2.010869396579323e-15	2.0963188222355004e-15	2.2109678062714297e-15	2.0798319357378174e-15	1.8922691180628487e-15	1.8467414367871907e-15	2.0130133992424487e-15	2.1733084736873012e-15	2.1673962240258234e-15	2.11414008912666e-15	2.1909947229663533e-15	2.2839338385626163e-15	2.267607045773995e-15	2.0511152333443413e-15	1.8945104663262523e-15	1.9644468488679096e-15	2.228091577594288e-15	2.3891335794868972e-15	2.157730557636109e-15	1.8956766163332766e-15	1.7749835522993482e-15	1.841463602496558e-15	1.8432045759617374e-15	1.7185492479617976e-15	1.6102192044701997e-15	1.7934928353553086e-15	2.026439596074475e-15	2.162472935787785e-15	2.0069231315329245e-15	1.8211999963983314e-15
106	-2.286165120795893e-16	-3.101391219251108e-16	-3.03357026703564e-16	-2.9540763628125865e-16	-3.132687462669577e-16	-2.88622847774696e-16	-2.9534912596860515e-16	-1.7862736773146605e-16	-1.6446717074352877e-16	-1.7524154383115932e-16	-2.2687137039466714e-16	-2.1271875596465997e-16	-2.4386926467007164e-16	-3.131623510549366e-16	-3.634094559348821e-16	-3.4314493831031663e-16	-2.0995576372737196e-16	-7.138408434791989e-17	-2.503836487211015e-17	-1.5497360421803588e-16	-3.2120807596050525e-16	-4.27775662050138e-16	-4.968368170552084e-16	-2.9914272482524144e-16	-4.177833603759778e-16	-5.548451322249481e-16	-6.076233150703801e-16	-4.713344243778087e-16	-3.5858275569328385e-16	-3.8237843743704195e-16	-6.077166631759197e-16	-7.73731324088969e-16	-8.265695064604701e-16	-7.807093302672424e-16	-8.25827591749832e-16	-9.38204595496242e-16	-9.489900189493444e-16	-8.408511773212312e-16	-6.324276835440959e-16	-5.336232130023859e-16	-6.037010109775492e-16	-8.427040640759466e-16	-1.0526074665597646e-15	-1.2573980772531276e-15	-1.3318793743961877e-15	-1.1627155240861363e-15	-9.700490965284928e-16	-8.19817468333479e-16	-6.438779685684404e-16
107	-2.971382660235769e-16	-3.3619906721861365e-16	-3.2600254992857896e-16	-2.0432120291192464e-16	-3.7373735636477203e-16	-6.358291773031638e-16	-8.490764486770564e-16	-5.957655541537877e-16	-3.724694454913951e-16	-4.1810659430672525e-16	-7.78326323904307e-16	-9.77141838272292e-16	-8.674909847929555e-16	-5.7934152513213675e-16	-4.92348117365544e-16	-5.827863256011459e-16	-6.461016228971463e-16	-5.64530041248477e-16	-4.67244952320074e-16	-4.76938195666877e-16	-5.039769530017462e-16	-5.803996426867043e-16	-8.930391199494537e-16	-9.446341339508601e-16	-1.2513937267024744e-15	-1.3353606568716066e-15	-1.3268874285469928e-15	-1.2741626110506684e-15	-1.3136717425026086e-15	-1.405726724241023e-15	-1.5143816912473288e-15	-1.5811355367235454e-15	-1.556519732765391e-15	-1.5210271325517243e-15	-1.5704555131137307e-15	-1.5648724423207305e-15	-1.5989824589362802e-15	-1.3389203459207784e-15	-1.0950414988245169e-15	-1.0010433232619442e-15	-1.207137889127037e-15	-1.4300688992029357e-15	-1.3349039279740464e-15	-1.3891080630974296e-15	-1.561998938799962e-15	-1.8196999777628267e-15	-1.792821243147642e-15	-1.3116878818329258e-15	-6.852458208684569e-16
108	-2.3879827316310494e-18	-1.3916086035133737e-16	-1.0235505279363746e-16	-3.961853181785348e-17	-1.290424275471431e-17	-1.3371450177976465e-16	-3.5809446528668813e-16	-4.069857260566132e-16	-3.3602609723524573e-16	-2.0800133410083747e-16	-2.515933833831391e-16	-3.8138299141928546e-16	-5.593659639037053e-16	-6.87647656418759e-16	-7.662126525065037e-16	-7.514080453425926e-16	-5.98515859594504e-16	-3.9689702309685403e-16	-3.4670177163018483e-16	-5.634201405332082e-16	-8.411066569562404e-16	-1.0065131174602411e-15	-1.050224527150492e-15	-9.567304678268858e-16	-1.1291650068034868e-15	-1.3183076348925886e-15	-1.3520763727812119e-15	-1.2280060052104467e-15	-1.1301903610560752e-15	-1.1656706678893326e-15	-1.3430428057102796e-15	-1.433258473908633e-15	-1.423604642890619e-15	-1.3856521774334587e-15	-1.442516507324861e-15	-1.5093155694165114e-15	-1.2944120604679624e-15	-9.554334871631037e-16	-6.705636569620305e-16	-7.791971647940937e-16	-1.1795654895240993e-15	-1.5973447594973408e-15	-1.801114317996762e-15	-1.9595541144038366e-15	-2.11755898574133e-15	-2.0967594107321172e-15	-1.822708396161468e-15	-1.4240769722938273e-15	-1.078340566488024e-15
109	5.896471306835629e-16	7.070560747732621e-16	6.531092784957216e-16	4.762860857875022e-16	2.4008104590258724e-16	1.6081047597151059e-16	8.564368042195337e-17	8.484673971152614e-17	-1.597959827050647e-17	5.46771524750208e-17	2.8071712879964487e-16	4.739275026525177e-16	3.7265818450239143e-16	1.799476588101318e-16	9.309915730062785e-17	1.4480591472617585e-16	5.856186519485709e-17	-1.6231555399374254e-16	-2.853021235344462e-16	-1.6370913741393048e-16	5.06897577182852e-17	-1.1718837635680497e-16	-5.060705079316932e-16	-7.066009764455439e-16	-6.338445493981453e-16	-5.036060905842809e-16	-6.130503274422202e-16	-9.4810184408887e-16	-9.746274150952308e-16	-6.77709329917837e-16	-3.3314538241535497e-16	-2.40495932495285e-16	-3.061511739236998e-16	-3.964954045742933e-16	-4.644882092523427e-16	-4.882135047966319e-16	-6.960845324700792e-16	-6.761985712862179e-16	-6.710458866991502e-16	-6.723366806148691e-16	-7.884760886220403e-16	-8.085396521336738e-16	-6.414301408005719e-16	-5.038166047386594e-16	-5.152552639877472e-16	-5.148735143368969e-16	-4.672759755081647e-16	-2.7151176092343976e-16	-2.2462121184950916e-16
110	5.657848204024563e-16	5.258058849660005e-16	5.215502595931305e-16	4.208652614821575e-16	3.1000322735329876e-16	1.2766806810117678e-16	3.969167742012455e-17	-3.742158501251746e-18	9.961373909530314e-17	2.429296207774004e-16	3.624438177907419e-16	3.5601209419601965e-16	3.015701765842568e-16	2.699531814836973e-16	3.0050766638230904e-16	3.443496363029008e-16	2.8346693513400105e-16	1.1502254626723706e-16	-1.8132688938838852e-16	-5.053754310356514e-16	-7.43583244465951e-16	-8.621959187066954e-16	-7.324853022630564e-16	-9.983480384027033e-16	-1.1257521936127711e-15	-1.260015017022387e-15	-1.0740888299134674e-15	-8.146354528259254e-16	-6.592640567122619e-16	-8.279834582737916e-16	-1.0475357432235772e-15	-1.0563383696976208e-15	-7.871995089931328e-16	-5.471403077497734e-16	-5.485545434467087e-16	-7.626770465037293e-16	-7.759217548800502e-16	-6.6564553257750765e-16	-4.1195053581965303e-16	-3.486041825348586e-16	-4.813720346826975e-16	-6.559993327541566e-16	-8.426609823357237e-16	-7.417855431308582e-16	-6.630748010074528e-16	-5.834408352495041e-16	-4.707174778859679e-16	-3.7666505874564195e-16	-4.4002706487544523e-16
111	5.057160889219046e-16	4.752238359066242e-16	5.56715907147833e-16	6.17289411602016e-16	5.506029107403067e-16	3.1738864381557225e-16	1.0012427077345854e-16	1.3552997278136547e-19	6.308811098752455e-17	1.6856416728804433e-16	2.5980041539660837e-16	3.179634498398166e-16	3.668353604551703e-16	3.983777447524883e-16	4.038150008427639e-16	2.4719396965806987e-16	-9.054309899218821e-17	-3.6239862190003917e-16	-4.720387257198677e-16	-4.584001696675262e-16	-5.037348787081018e-16	-7.138597737732842e-16	-8.077742369355585e-16	-1.1592347355117195e-15	-1.4123023585277464e-15	-1.684920700822642e-15	-1.7136037562532751e-15	-1.5071284408296265e-15	-1.0931747469210578e-15	-9.198977804734246e-16	-1.0650160252822296e-15	-1.335793646268895e-15	-1.4130964049603255e-15	-1.2292239555021423e-15	-9.672008649038766e-16	-8.359384474016712e-16	-8.374662087465057e-16	-9.363424838842703e-16	-9.77443621215083e-16	-1.0378172902087457e-15	-1.1745149067469342e-15	-1.4051112353847932e-15	-1.6790371604386712e-15	-1.6865514928998806e-15	-1.5564248094062925e-15	-1.408640481377183e-15	-1.4255777511399427e-15	-1.5277314100785347e-15	-1.5861273802158022e-15
112	4.322266967964852e-16	3.794811069276476e-16	3.1656152841919437e-16	2.5946608322176835e-16	4.4276528644298556e-16	5.866755168003601e-16	6.874258786609023e-16	5.721002294191703e-16	5.5030668160805e-16	5.279961269340787e-16	5.465641991986784e-16	4.512886289764913e-16	4.483225836599206e-16	5.322435007536242e-16	6.179689001399939e-16	5.377954688959749e-16	2.5360665398008194e-16	-4.0967619339523607e-17	-2.195098451660607e-16	-2.1124358652572326e-16	-9.26127037407228e-17	7.433344387185295e-17	4.2270920533538827e-16	3.0567156406833556e-16	3.5091117958315204e-16	2.894457646987959e-16	3.2322411034976806e-16	3.0375606885011567e-16	2.4787148383417215e-16	1.8636232978067962e-16	2.529663748919595e-16	3.906236417783747e-16	4.3874336556082325e-16	2.9560956776131423e-16	1.4261778893295838e-16	7.456963662317542e-17	3.294644357376822e-16	5.243524211696234e-16	6.280662452647677e-16	5.602443825548856e-16	5.339503095553118e-16	6.437919386996849e-16	6.37496683767552e-16	7.583625041467756e-16	7.218537267295417e-16	6.794603112748876e-16	6.890806268094739e-16	5.967091301644569e-16	4.658763464226958e-16
113	7.161240567597351e-17	-3.389306615169683e-16	-4.2390500769627267e-16	-1.2683011933229653e-16	7.008591807345657e-17	1.8211266272393513e-16	4.4201368186155076e-17	-2.9469850319036715e-19	-6.821747618823395e-17	-7.948354818631046e-17	-1.180873007146587e-16	-4.307695404523812e-17	2.0678996705371893e-17	6.178272018737249e-17	-2.692328928401419e-17	-9.615236992460589e-17	2.3720550947314588e-17	1.9535148393659027e-16	4.0645088803286865e-16	5.497885393686769e-16	6.591420458550621e-16	6.971687346315372e-16	5.113192584878971e-16	5.075471567774741e-16	3.9253795036839995e-16	4.254076831202272e-16	3.8660584720554494e-16	3.3731480549326173e-16	2.1604282710026605e-16	2.4097736425738834e-16	3.506949131331592e-16	4.33459181869832e-16	2.8895788802927627e-16	-4.8849168267213296e-17	-4.938734906325994e-16	-7.570788140999256e-16	-9.393880434061626e-16	-9.753118261531862e-16	-1.0391476847992875e-15	-1.1180728303095107e-15	-1.2215554666384417e-15	-1.350085031638348e-15	-1.3647080744424477e-15	-1.4519192868836228e-15	-1.4862005212157491e-15	-1.5110970188572182e-15	-1.6057102058829183e-15	-1.6832941455328249e-15	-1.663683186743428e-15
114	-8.886938263123115e-16	-8.024527567958197e-16	-7.805222143547716e-16	-6.678431129297404e-16	-5.923464389585241e-16	-5.037231346094221e-16	-5.228128001560706e-16	-3.780818179586909e-16	-2.5633041940104364e-16	-8.576289669313494e-17	-2.2091887239269352e-17	-1.2651637455196314e-16	-1.4738962816017342e-16	-6.667691625012049e-17	-6.204495128229016e-17	-1.9541352706853747e-16	-4.753546607809511e-16	-7.106677827905683e-16	-8.489756193791549e-16	-8.54418110520534e-16	-7.308355032958839e-16	-5.03621110706524e-16	-4.2049468523849173e-16	-2.9024652509566385e-16	-3.298115879798616e-16	-3.3445402351594867e-16	-2.508620439942896e-16	-1.9650039587150887e-16	-3.8075397557613273e-16	-6.948937936087705e-16	-9.37368162212024e-16	-9.517006555225753e-16	-7.722986830731548e-16	-7.036336173355801e-16	-8.518505492034999e-16	-1.1529421046612164e-15	-1.3112921068414588e-15	-1.2235891667707533e-15	-1.0563147159626315e-15	-9.482276029066926e-16	-9.858800474949692e-16	-9.74873447492437e-16	-8.414471768885934e-16	-7.909740668665038e-16	-9.342614448315183e-16	-1.1918692751836509e-15	-1.3639503123999464e-15	-1.4187767154177016e-15	-1.3443417847441075e-15
115	1.4667552110388865e-16	-1.491325508588014e-16	-3.7370908298875236e-16	-3.8066249412890745e-16	-2.0138991697671138e-16	-1.842517625330967e-16	-3.400731080555949e-16	-4.682141766186967e-16	-3.122213990520778e-16	-6.229350762714796e-18	1.6714605824684453e-16	-4.411127257087487e-17	-1.7905255439708202e-16	-9.673336481474945e-17	3.669114187240059e-17	-1.522493086215628e-16	-7.098540375137774e-16	-1.2013111352075053e-15	-1.2623082161355587e-15	-9.739323790837455e-16	-7.012526162253782e-16	-6.841193353142118e-16	-5.943169532256815e-16	-6.827320071094568e-16	-4.661001777662397e-16	-3.5462403293150997e-16	-3.885005771147273e-16	-5.631770397294578e-16	-7.419017785696788e-16	-7.470204275596203e-16	-6.001686707292265e-16	-5.22821525682773e-16	-6.64202916597826e-16	-9.963639307898702e-16	-1.2267220156238012e-15	-1.321117575647081e-15	-1.1300710030082032e-15	-1.0676170659898371e-15	-1.0504801693612043e-15	-1.012880438325705e-15	-8.10704861053257e-16	-5.157903549589548e-16	-4.70679768654171e-16	-4.941867681831879e-16	-6.728459866909223e-16	-7.287215524642984e-16	-7.868144737887386e-16	-1.0210241392372893e-15	-1.3131718765171139e-15
116	-4.0481648443714837e-16	-3.067869333528806e-16	-3.387616062753385e-16	-2.363733915142913e-16	-1.3818721638174072e-16	-2.2446367562773213e-17	-1.0959274306502948e-16	-1.3021376170307609e-16	-1.5614203575997973e-16	4.171119821967279e-18	2.1433908340675525e-16	2.162376598023313e-16	1.3760565587182915e-16	-6.273571412243303e-20	-1.4504496259252829e-16	-2.9447435932916845e-16	-5.17472264718414e-16	-7.684617103725338e-16	-9.433783949082823e-16	-8.772860045454737e-16	-5.276520307847181e-16	-1.14993355287173e-16	1.2214052216079991e-17	5.369333251297695e-17	-2.2904243768852395e-17	4.745400763700118e-17	1.6435326700222665e-16	7.379750940372947e-17	-2.5211266219866236e-16	-5.098779783143951e-16	-5.448733746955592e-16	-4.910843062518074e-16	-4.657602093029005e-16	-5.913912178954101e-16	-7.087103095290816e-16	-7.895980747381185e-16	-7.491785463051349e-16	-7.081375509174757e-16	-6.873223879887897e-16	-6.610266309401923e-16	-5.920086398653894e-16	-4.3233348387019053e-16	-2.527246502805284e-16	-2.64444583414735e-16	-5.022700443392837e-16	-7.491142491211082e-16	-8.503448270035805e-16	-8.119678108412343e-16	-7.063817216302627e-16
117	-1.351089228327964e-16	-2.498356473842839e-16	-3.423611580034723e-16	-3.532380376039264e-16	-2.0811900209509907e-16	-1.2117357456584444e-16	-7.445581927894695e-17	-4.702575235655683e-17	-1.8885677854067853e-17	9.294880967621321e-18	-9.030586555629326e-18	-8.088132764074579e-17	3.967770263051913e-17	2.618235062370795e-16	2.858627890720904e-16	1.6509560408497814e-16	9.922589805816964e-17	2.642405596050061e-16	4.728126273208448e-16	5.304355377080996e-16	5.498004147327643e-16	7.240034501150138e-16	1.0918903710571253e-15	1.3404081880883202e-15	1.4220913681994922e-15	1.46731146399911e-15	1.7139468425381217e-15	1.959411017444179e-15	2.0224390570941582e-15	2.0234106232868846e-15	2.136098985055168e-15	2.389542313555252e-15	2.5647769508357358e-15	2.4719143285819077e-15	2.2677591951455694e-15	2.1308066528693374e-15	2.2665227262184804e-15	2.48917402999422e-15	2.7230731145961814e-15	2.8366351639049987e-15	2.754109289008411e-15	2.5769435750061458e-15	2.405155101885461e-15	2.4433946064375487e-15	2.6315592077932013e-15	2.801806769698405e-15	2.8328035435444853e-15	2.7020169197773596e-15	2.7365140536194816e-15
118	-6.602872956440017e-16	-4.948600594656191e-16	-3.2194722509886546e-16	-2.6601950029162164e-16	-3.0925350877505916e-16	-3.780190101668703e-16	-2.205689269266125e-16	8.448119892136051e-17	3.8672234539950586e-16	6.224080212736972e-16	7.508545246462122e-16	6.435385120569314e-16	5.96906353567934e-16	6.519271503781073e-16	6.51638786117392e-16	6.333303103440686e-16	5.51798937804352e-16	5.001508848321152e-16	5.883768225473867e-16	8.230389615957559e-16	1.0945023995721275e-15	1.2049227577748795e-15	1.194752402890889e-15	9.96452338544232e-16	1.1169654037985914e-15	1.4148021942494596e-15	1.8759354891585054e-15	2.1601002737841146e-15	2.121794394645984e-15	1.9088578613356713e-15	1.7042219788816671e-15	1.6723759162734253e-15	1.92590496529556e-15	2.2471948081538032e-15	2.5338637594228365e-15	2.6237309143754844e-15	2.6609376656067337e-15	2.757512226560823e-15	2.9396651173178185e-15	3.1136809054132298e-15	3.067089271165539e-15	2.9611276270579252e-15	2.8035611654145724e-15	2.8152849504163696e-15	2.717634035536627e-15	2.4302478263862605e-15	2.0794819443366154e-15	1.853526597928122e-15	1.9256847852529456e-15
119	5.114212504028532e-16	3.9291687271602863e-16	2.46128676415381e-16	7.732085137027098e-17	1.7556921001390385e-16	2.8728816552557775e-16	3.9910093803217103e-16	3.2673500838255384e-16	4.1090224888603617e-16	4.873088366159574e-16	5.819078099657571e-16	5.2388209471532e-16	4.557819099580299e-16	4.761766240993444e-16	5.961392289887746e-16	5.844268586906165e-16	2.980358145785385e-16	-4.9217705161391896e-17	-2.444381181271123e-16	-1.27960950225729e-16	1.1428955058040003e-16	2.552046625177732e-16	4.273880078591308e-16	2.690570654344571e-16	4.545284501072066e-16	6.528768314548157e-16	7.482371252619231e-16	6.284968577485654e-16	5.64392072919633e-16	7.108574683129784e-16	1.048525551125509e-15	1.250547919654637e-15	1.1129633865069758e-15	8.360198359879119e-16	7.640404884815958e-16	8.563117724849936e-16	1.0679907702682384e-15	1.0885904253423452e-15	1.0736776671061274e-15	1.0803378649560757e-15	1.1699678703867147e-15	1.2272593809740545e-15	1.1017737784063673e-15	1.181811937571782e-15	1.2914539325675718e-15	1.3766447107963405e-15	1.3336652551750911e-15	1.1071449632622615e-15	1.0046888122166723e-15
120	6.260315123488216e-16	5.627542477682541e-16	4.806818599645057e-16	5.13433517160347e-16	6.131607428913834e-16	8.1949717155081e-16	9.313745393547354e-16	8.435139180312142e-16	6.927303803040728e-16	6.40862360757305e-16	7.024159619622845e-16	7.27341995085465e-16	5.777266026332631e-16	4.495033050797908e-16	4.1965946868537656e-16	5.918121604375071e-16	8.425240448388729e-16	9.439133191057619e-16	1.0463082149797038e-15	1.2160802747326767e-15	1.3961304178995221e-15	1.4807516279497664e-15	1.3156460268121398e-15	1.317314230831075e-15	1.320761190048627e-15	1.3740949700245552e-15	1.3406569868255688e-15	1.3444985405292702e-15	1.3822796139910622e-15	1.513621846114057e-15	1.5676740335247774e-15	1.5082271704305906e-15	1.430463336498913e-15	1.3997235702337741e-15	1.4127430723103849e-15	1.3837422242149614e-15	1.3566627854873099e-15	1.146067924345852e-15	1.0756406856255724e-15	1.0728196227440365e-15	1.1117768986943509e-15	1.0801395554340848e-15	1.0226701405789877e-15	9.881459216094767e-16	1.1338247374287328e-15	1.2592505768726978e-15	1.3313907278352947e-15	1.2688098049280563e-15	1.2449785627575724e-15
121	3.823620323780954e-16	3.7637570863315317e-17	-2.205829142843712e-16	-4.28167599961556e-17	1.5892765701182376e-16	3.7151048180397866e-16	2.8175160903759236e-16	4.9924508486291393e-17	-2.795094134456142e-16	-4.495355383883677e-16	-5.234626408221701e-16	-4.822514285074685e-16	-4.847144258400012e-16	-5.35931245560728e-16	-5.736384223246996e-16	-3.468930729056296e-16	1.9906105128726114e-16	6.721444882976936e-16	8.719014319586974e-16	7.935103401196297e-16	6.814175683462731e-16	7.048708889700731e-16	5.752447827079861e-16	5.596952362981688e-16	4.1405522373957337e-16	5.068729613083164e-16	5.98548171623211e-16	7.583031398592542e-16	5.673123291816676e-16	2.7101549123177863e-16	-7.184072729405608e-17	-3.762326411522338e-16	-6.504410945428829e-16	-8.329917740029805e-16	-1.0116976197412837e-15	-1.0994398539880396e-15	-1.2533952703380195e-15	-1.3458185527154856e-15	-1.3971931057099576e-15	-1.4321887052520377e-15	-1.5786340564682e-15	-1.886660850687299e-15	-2.101006518406237e-15	-2.174129333230075e-15	-2.0144470294027467e-15	-1.8158874606122027e-15	-1.6561412444005903e-15	-1.5149747911981548e-15	-1.4501241066026392e-15
122	9.544704424277782e-16	8.999238851553497e-16	8.600854638146754e-16	9.397611514344009e-16	9.635568199677397e-16	1.0949504880327405e-15	1.2472870824212361e-15	1.224470528011286e-15	1.070953718565984e-15	8.878585588476823e-16	7.821868036155968e-16	7.453172353469913e-16	7.305325452625293e-16	6.882537043267069e-16	5.364087092182226e-16	5.643049135947936e-16	8.953964906862072e-16	1.2582855254270855e-15	1.53196147252012e-15	1.645388947620605e-15	1.7036383750130836e-15	1.7874089245388104e-15	1.8089706811661926e-15	1.6634011562692803e-15	1.5975160038309881e-15	1.6619971104926505e-15	1.779207651667442e-15	1.9732760670034924e-15	1.8487797992589737e-15	1.6013860879036097e-15	1.3394832101924787e-15	1.1953263860652349e-15	1.1804959998810594e-15	1.2036180918685458e-15	1.1486909757069402e-15	1.0685904799005653e-15	1.0244407553293885e-15	8.800222473413235e-16	8.057621473370733e-16	7.531538459653166e-16	7.143253666357752e-16	6.934288430667272e-16	6.422635453541265e-16	6.806638798372983e-16	7.779664522380012e-16	8.073312549455667e-16	8.296981284873709e-16	7.880271200542366e-16	7.913283368881599e-16
123	1.0929729380356872e-15	8.390179196666728e-16	7.205654704234208e-16	9.349314019403783e-16	1.1795820942720768e-15	1.4033757133558613e-15	1.189023567135598e-15	7.981796685451557e-16	4.050027336451963e-16	2.9641008480005995e-16	3.5780531116602043e-16	4.0869413195285045e-16	3.6279986348573187e-16	3.424830004559969e-16	2.8753692604251074e-16	3.968918518302433e-16	7.474529304706091e-16	1.0753958298897124e-15	1.3767541381279124e-15	1.5437386075513053e-15	1.6153786068500913e-15	1.493174300192654e-15	1.1493322058028702e-15	8.402541185554973e-16	6.253746828361114e-16	7.313311189986203e-16	8.757919672715556e-16	1.0260430719363704e-15	8.341166217180465e-16	5.940000254952875e-16	3.398168183821197e-16	1.295077543073987e-16	-8.54506591316091e-17	-2.38147745133311e-16	-4.202533860976475e-16	-6.228923794210956e-16	-8.406726132402453e-16	-1.0854555393498415e-15	-1.1154445368415757e-15	-9.878373328307692e-16	-9.291453835283174e-16	-1.0770252406483758e-15	-1.2761432274915561e-15	-1.3641132613065077e-15	-1.2688248075196733e-15	-1.1583485573750411e-15	-1.2695195428325544e-15	-1.5392037532108885e-15	-1.6515865326888215e-15
124	4.3927165073361602e-16	3.236578162061506e-16	2.723024477753181e-16	2.0305380903844615e-16	3.625484135359969e-17	1.4924068697887126e-17	7.495507124346185e-17	2.221549999944443e-16	2.566042450623463e-16	2.5895991768834856e-16	3.0986512278566096e-16	3.7978200420069745e-16	4.2644237525825763e-16	4.3596271963003113e-16	3.272715204737159e-16	2.9111143169106535e-16	3.848887154921623e-16	4.388767491613534e-16	4.0989270688255827e-16	2.810825560938854e-16	2.2436001610535546e-16	2.1984715478857035e-16	2.519653342490938e-16	2.948655497531591e-16	3.026469923673191e-16	3.8500935079962524e-16	4.821216186914942e-16	6.56416303826502e-16	6.999386485355343e-16	6.913691194665538e-16	6.438618435452727e-16	6.366631962681651e-16	6.068784827628047e-16	4.740159561349044e-16	2.0034414105005545e-16	-1.286618799318441e-16	-2.8034242339424024e-16	-3.483820403760073e-16	-2.399200047427037e-16	-8.506912423037895e-17	8.510844041846467e-18	1.6617901200468685e-17	-4.0809401418453365e-17	-1.4090835959772465e-16	-2.134699118907965e-16	-2.9695972211803345e-16	-4.575207672020021e-16	-6.443101474305512e-16	-6.319690335276263e-16
125	1.8945709843446582e-16	4.923507582645253e-17	1.3590415278727345e-16	3.908632045220137e-16	3.372698628908963e-16	-9.797122910798792e-17	-5.764108260022838e-16	-5.353725552428089e-16	-2.217539588059798e-16	-2.97413027108961e-17	-3.5707683828383966e-16	-6.739498009023365e-16	-6.288166736447477e-16	-2.3366331952901965e-16	1.4644657660754326e-16	2.347923096882243e-16	2.795147207766848e-16	5.264665178032676e-16	8.639296047330581e-16	9.525806076189303e-16	7.331212231228002e-16	4.045102236167062e-16	2.945487128228433e-17	1.3293658068310357e-16	5.748199140581183e-18	-2.004790773067591e-17	3.3538705778691845e-17	2.0440538306844387e-16	3.1376786919867466e-16	2.801173201587518e-16	1.362861633205457e-16	3.717594822777539e-17	8.205401209460346e-17	2.241604605666107e-16	2.0078267672378884e-16	2.738552275858091e-16	2.0894846092869942e-16	2.0543620869704617e-16	2.166883229775459e-16	2.453137649840186e-16	2.0623917894623625e-16	1.845209293234593e-16	3.4227388042272584e-16	4.643443527416182e-16	6.092825733450137e-16	7.151192675825584e-16	8.500594896835664e-16	1.1806122937494865e-15	1.6193474560852504e-15
126	1.1991533911872317e-15	1.3400114451841925e-15	1.2244254202381322e-15	9.538489847715162e-16	7.781084160025431e-16	8.865594132711458e-16	1.1008581675526948e-15	1.1713619275115476e-15	1.1056969283119684e-15	9.860581369676578e-16	8.68232338670468e-16	8.418851269699759e-16	6.189392639800282e-16	3.7133129598276555e-16	3.349214521770066e-16	5.876324091892392e-16	1.0078453193931004e-15	1.3046381269905836e-15	1.415795256982619e-15	1.4419167133654912e-15	1.4392096798196485e-15	1.4236902624573654e-15	1.2112044113145803e-15	1.0752659262694907e-15	9.22657923953719e-16	9.472266488411428e-16	1.038975004276197e-15	1.083161144357135e-15	1.0550860342734675e-15	9.831936547258466e-16	9.806974520273822e-16	1.0681590303181237e-15	1.1051380469640588e-15	1.0928933797470408e-15	1.0398168669247265e-15	1.1780290863897689e-15	1.2926159276069558e-15	1.3399682885999593e-15	1.2042290158977521e-15	1.0990005595539512e-15	1.1512122956956828e-15	1.2140575587752695e-15	1.1966778207185118e-15	1.0412407927191903e-15	1.1081653892427466e-15	1.315196519486554e-15	1.521304420395944e-15	1.4687922957553459e-15	1.2282696127617878e-15
127	8.028322577064451e-16	4.11147185285814e-16	1.7499362010388798e-16	3.6480447429611047e-16	5.938759073930955e-16	8.483283415041714e-16	7.900460230058221e-16	5.529129710990041e-16	1.8184203122392733e-16	-1.2671954942401708e-16	-3.218149942029601e-16	-3.2935865665182823e-16	-1.8763077350010387e-16	2.8055894232438844e-17	1.2689369254698214e-16	2.419718649478297e-16	5.38314928042556e-16	8.431793996385849e-16	1.0717980443868308e-15	1.0763148232366646e-15	9.481738257648392e-16	7.893762233296032e-16	5.804984311414218e-16	4.762928080346896e-16	4.251247247462051e-16	5.170283846416376e-16	5.598713447690739e-16	6.98478238738533e-16	5.61824539617455e-16	2.644358655708882e-16	-2.197415205198377e-16	-7.451804913540324e-16	-1.1350003894095658e-15	-1.3096421062594404e-15	-1.4496538682738563e-15	-1.6834844824552746e-15	-1.980324428985119e-15	-2.1136513859728103e-15	-1.994151218121234e-15	-1.7948405158338225e-15	-1.8150515375780324e-15	-2.100663866699709e-15	-2.3506832767612578e-15	-2.3979265042580528e-15	-2.2162842128019746e-15	-1.9852510313598423e-15	-1.8292998654471118e-15	-1.7381422090867439e-15	-1.7717760542485592e-15
128	1.5395757768726575e-16	2.61786315522328e-16	3.9096004603094465e-16	3.523319610064303e-16	1.709719548925977e-17	-4.598950250909024e-16	-7.9394588191197e-16	-7.002986301648693e-16	-4.3621602514669583e-16	-2.6445332881409015e-16	-3.871820018298146e-16	-4.199711789979106e-16	-3.2707845990349516e-16	-1.677174662761734e-16	-3.408410018835109e-17	-1.293636285233285e-16	-2.957874164836331e-16	-3.3018267405742376e-16	-1.9181624966374416e-16	-3.960116932973883e-17	-4.91704554777963e-18	-5.2678999321809656e-17	-2.227155905685883e-16	-9.793269614794414e-17	-6.283880770488829e-17	4.4694740901939077e-17	1.7592423188415624e-16	2.7479325703773424e-16	3.9148610860453857e-16	3.739547561528233e-16	2.069809081765171e-16	3.894047125415585e-17	2.0952200751967562e-17	2.3602256108908955e-16	3.8900429348007574e-16	5.007126450071097e-16	2.6747206088875294e-16	1.6318140177346415e-16	2.22779249043522e-16	4.040171148777185e-16	4.702918971428442e-16	2.821043820628724e-16	1.7320329926992206e-16	2.040468291468117e-16	3.844456067974487e-16	5.415833618114109e-16	5.433986034040058e-16	6.109956396016411e-16	7.9293103012719895e-16
129	9.180137918344795e-16	1.0310306874768347e-15	1.013763652230576e-15	9.7820191209855e-16	1.0881179747673144e-15	1.3484187054037974e-15	1.6075890728677314e-15	1.643320485404316e-15	1.5245721286000755e-15	1.326272667249728e-15	1.1275974303022358e-15	1.033009551082055e-15	9.02631710529589e-16	7.965657443160433e-16	8.241337456343642e-16	1.0217614927723402e-15	1.3284163932684366e-15	1.5012855006427516e-15	1.5169029316682486e-15	1.430871214465719e-15	1.3000623684171175e-15	1.2151081751346805e-15	1.0233906127101152e-15	9.550217379131331e-16	8.365316439213303e-16	7.677656791891444e-16	8.199791154820333e-16	8.202331502767511e-16	8.693125088575518e-16	9.14386681543853e-16	9.33135363823259e-16	9.681071686109011e-16	1.0192446636543006e-15	1.0972352541119993e-15	1.1975781024514825e-15	1.3371690699677503e-15	1.5859557990646111e-15	1.5356800968752041e-15	1.4748135255943708e-15	1.3471509974015715e-15	1.3196124238296551e-15	1.3379066508814433e-15	1.3831526200839994e-15	1.3300915432951493e-15	1.3629950714815628e-15	1.3838545229694195e-15	1.4953018412815802e-15	1.4670902452930032e-15	1.4500142046097433e-15
130	-1.142891006879465e-15	-1.2578449889107813e-15	-1.3493874803369504e-15	-1.424966362254983e-15	-1.610112369204002e-15	-1.7236417091777358e-15	-1.8398259909527256e-15	-1.8955317669543172e-15	-1.7507458253879467e-15	-1.3863936710918002e-15	-1.0238580300683674e-15	-7.633818124622065e-16	-8.265168986438653e-16	-9.329932362228823e-16	-7.073669329054194e-16	-1.714432952524286e-16	4.415792328837647e-16	7.459562807359794e-16	7.61527555977604e-16	5.611202664797787e-16	1.767088482332364e-16	-2.609384249923456e-16	-9.74175815554391e-16	-1.3626783062326261e-15	-1.7595003008491463e-15	-1.8785754072944346e-15	-2.0352700992926813e-15	-2.0783706694223907e-15	-2.1562188591839064e-15	-2.2009827715863117e-15	-2.294212467317276e-15	-2.454496144065965e-15	-2.602970248074722e-15	-2.6210579791016637e-15	-2.552360939967141e-15	-2.4208547324972944e-15	-2.4179673332326915e-15	-2.4832532855831722e-15	-2.632493328157616e-15	-2.823925606290614e-15	-2.919227417174667e-15	-3.0960983896013167e-15	-3.071809830963676e-15	-3.0376993712611663e-15	-2.7750692149539693e-15	-2.5244022241108624e-15	-2.300428538867422e-15	-2.143287849699331e-15	-2.0776554753733954e-15
131	4.590773130210132e-16	2.0367760601001712e-17	-8.911903819325252e-19	2.696574164987203e-16	4.607889587486639e-16	4.940685262389143e-16	3.1251792002020783e-16	3.462841656279876e-17	-7.456475706511529e-17	-3.034083468345209e-17	1.1113300238781155e-16	2.0242919012593212e-16	1.5126336054250049e-16	1.6249136981789488e-17	4.437680771681771e-17	3.0936970715096513e-16	7.545547782770921e-16	9.615532633050233e-16	1.0041150817406683e-15	9.477249379099608e-16	8.302297144498918e-16	5.441731977997599e-16	3.614561973357627e-17	-5.669268973967163e-16	-8.220431757730971e-16	-7.291934457573633e-16	-6.630931439240797e-16	-6.50934446172625e-16	-8.8015474544441815e-16	-1.200266696997937e-15	-1.6399929175752521e-15	-2.2219456741814646e-15	-2.8029285779669763e-15	-3.136297029203104e-15	-3.2005621056034996e-15	-3.1687884596031334e-15	-3.0779857301286302e-15	-3.1868478673527154e-15	-3.2732473181015476e-15	-3.414351374550566e-15	-3.4941567613685736e-15	-3.5385899140597297e-15	-3.386651086598998e-15	-3.132027305443041e-15	-2.983236888648697e-15	-3.0708307477923472e-15	-3.1470793494943247e-15	-3.0183062803462687e-15	-2.8553922301638078e-15
132	-8.915628974961974e-16	-7.500000994114531e-16	-6.692207327187439e-16	-6.457438413824083e-16	-6.567017747617258e-16	-4.659169332959522e-16	-2.7581503105552816e-16	-1.9338116955394162e-16	-3.6711035784888004e-16	-5.537985320530727e-16	-5.449400520619279e-16	-4.4082405922298117e-16	-4.255565107135645e-16	-6.560136938534642e-16	-1.0270487738907182e-15	-1.0843597452281064e-15	-6.441457224625338e-16	-8.310323648149658e-17	1.92878749756081e-16	-2.5705452265874178e-18	-4.0308649953872956e-16	-7.878618612887204e-16	-1.0019374336670074e-15	-1.0238178457665647e-15	-9.081472361797779e-16	-6.831353344398767e-16	-5.953582892498521e-16	-6.300719917355874e-16	-8.471624033358733e-16	-9.250660868556434e-16	-8.211669877644718e-16	-7.396703355726453e-16	-8.257354751640682e-16	-1.0858835938357336e-15	-1.282251740716901e-15	-1.3599495178575617e-15	-1.3078813793346075e-15	-1.4280869329690222e-15	-1.60021024060167e-15	-1.731850643392059e-15	-1.7759767432988778e-15	-1.8102110063156016e-15	-1.8861306456208296e-15	-1.9709082612510906e-15	-1.867517576879024e-15	-1.6045976794594269e-15	-1.4170346392729501e-15	-1.5352572404298956e-15	-1.808068214951632e-15
133	-8.450715936055355e-16	-8.246283345674124e-16	-7.831100846700979e-16	-8.146087008836371e-16	-9.106108973989894e-16	-1.1287968442741737e-15	-1.2712122965852193e-15	-1.2360726578182023e-15	-1.0513893798446378e-15	-8.918057431117442e-16	-9.0417079771722e-16	-1.0201095755378702e-15	-9.92180952955168e-16	-8.980058586058902e-16	-8.118479241446328e-16	-9.816475158264083e-16	-1.3405347407013023e-15	-1.5396842859822113e-15	-1.5240520782083095e-15	-1.4067296082947507e-15	-1.3574483000740765e-15	-1.3757926102893456e-15	-1.3052076708056226e-15	-1.2171890207285203e-15	-1.1715361516191206e-15	-1.3552767227891854e-15	-1.576357435819358e-15	-1.7073760748516157e-15	-1.4829242434456705e-15	-1.1897042919036482e-15	-1.0798501766162837e-15	-1.2426133248104577e-15	-1.4064936673969206e-15	-1.4225222878975406e-15	-1.3029862086218221e-15	-1.191074458002343e-15	-1.0568290749476948e-15	-8.782799857774107e-16	-6.678990882870234e-16	-6.413440210221764e-16	-8.479451151955196e-16	-1.1209908432027514e-15	-1.235127659221642e-15	-1.1611979234904878e-15	-1.1649651035321085e-15	-1.269187435362051e-15	-1.3983947868253184e-15	-1.428777745102163e-15	-1.2908307857830801e-15
134	-6.081945557715129e-16	-3.956955335497671e-16	-3.4294929338134036e-16	-5.697862223602123e-16	-8.731162387265022e-16	-1.1213078308994056e-15	-1.1264069752498731e-15	-1.0503071356688434e-15	-1.047324864355676e-15	-1.1518972438022785e-15	-1.2718381470108661e-15	-1.2297342950603045e-15	-1.2117775588811146e-15	-1.2631984434450307e-15	-1.2401001932806845e-15	-1.1903172595452727e-15	-1.1699459146095462e-15	-1.1619724142931433e-15	-1.1674174046754747e-15	-1.1171742310086973e-15	-1.1021425436708971e-15	-1.2298139727717425e-15	-1.6070494135800702e-15	-1.8500100820174027e-15	-1.9550816008215118e-15	-1.887572705144285e-15	-1.831179366035281e-15	-1.9407650600924674e-15	-1.9085599408861795e-15	-1.7387072259470848e-15	-1.5288358590653025e-15	-1.4709576345136124e-15	-1.6190226998696657e-15	-1.7519769731969735e-15	-1.6945118562814523e-15	-1.4987562895155094e-15	-1.2613490927022111e-15	-9.79459768941425e-16	-6.862586000736279e-16	-5.205312171714306e-16	-6.249508358037667e-16	-1.083780300907936e-15	-1.5624905715460618e-15	-1.8313711830511016e-15	-1.7338733231512014e-15	-1.4375068572019965e-15	-1.111904880608977e-15	-9.980390175861455e-16	-1.1429033067725816e-15
135	5.121566246329279e-16	6.675717739257717e-16	7.209559787839115e-16	6.502113282087046e-16	7.832379461519191e-16	9.923758235396665e-16	1.1391709545272743e-15	1.0677341870501628e-15	1.0832776441848838e-15	1.1387250630152344e-15	1.2718077927236877e-15	1.3478754441430998e-15	1.313027615454335e-15	1.2834015480440662e-15	1.2855940837038082e-15	1.1966235670377917e-15	9.022872615116658e-16	5.0207995829939375e-16	2.232100681946458e-16	2.1848823235716571e-16	3.810141858746793e-16	5.484305904693263e-16	6.701355644271918e-16	5.231934725788622e-16	5.277378079075915e-16	6.386011202783645e-16	8.121789743060074e-16	8.4678552264797425e-16	7.269478148624803e-16	6.204414371652641e-16	6.902839162272696e-16	8.914335533682766e-16	9.625138282401297e-16	9.045489240118193e-16	7.643428055630595e-16	6.770203202588428e-16	8.309439364755187e-16	9.518241124533935e-16	1.0240552994876175e-15	9.677368440091676e-16	9.71151824693138e-16	1.0624344598714158e-15	1.0285536320913644e-15	9.73530052938709e-16	7.913386761658254e-16	6.566110671975831e-16	6.453638425709761e-16	6.092217008073479e-16	5.377169746364716e-16
136	-2.778680066934254e-16	-3.768368140714993e-16	-5.093388168861368e-16	-6.556735227672788e-16	-8.90026691962505e-16	-1.2109056905572864e-15	-1.5316990996460065e-15	-1.5642909465055277e-15	-1.4316024990822256e-15	-1.1826634369665097e-15	-1.1197718794795266e-15	-1.0830803415085764e-15	-9.373995708184894e-16	-7.037520688534277e-16	-4.183982034167635e-16	-1.8584363530783432e-16	6.011982278453938e-17	3.338426827721821e-16	5.607504454500843e-16	6.0395799325307445e-16	4.707388625891983e-16	2.8075886074975683e-16	-5.29980969910744e-18	-1.0764908051147001e-16	-2.741959738263982e-16	-3.589093709921932e-16	-2.7492809869169974e-16	-2.809387932582074e-16	-3.1980283929682815e-16	-5.255784926828258e-16	-8.080625448335345e-16	-1.069821819523565e-15	-1.1900053576863075e-15	-1.1717366704377172e-15	-1.2008829789587006e-15	-8.752945156915203e-16	-7.473113146100975e-16	-4.585638482388911e-16	-2.5338194647669366e-16	-3.003335386564213e-17	9.529398864282467e-17	1.7222957103837514e-16	2.803962310952829e-16	4.342591982736179e-16	6.496199467340029e-16	7.634475787509115e-16	7.806400392296914e-16	9.077889023112034e-16	1.1592236012316555e-15
137	8.872298778118422e-16	6.044440220820328e-16	3.5806854426901706e-16	3.638854775588527e-16	3.445696485209416e-16	3.302858851884973e-16	1.343522114777531e-16	-5.664025532723355e-17	-2.225063752146956e-16	-3.674192393442493e-16	-5.555836097688362e-16	-5.913836670472097e-16	-5.901670389086891e-16	-5.521763842844556e-16	-5.092108308689086e-16	-2.9176792009275223e-16	2.0351233917347883e-16	7.556157866346234e-16	1.0470477069723045e-15	9.770641934023429e-16	7.39195050107117e-16	5.905751032692842e-16	3.46344920760371e-16	1.6160204627930552e-16	-1.7744000316637408e-16	-2.5115741501197934e-16	-1.7889622316968317e-16	1.5288744536666422e-16	2.155053790333407e-16	-3.6999592320527386e-17	-5.422853080168285e-16	-1.0670963128030275e-15	-1.4175116799373709e-15	-1.4642792482170475e-15	-1.419930626001539e-15	-1.374176482793094e-15	-1.5259456695753156e-15	-1.5325582121663832e-15	-1.4728944609278883e-15	-1.3686493311682233e-15	-1.3720664410331976e-15	-1.4991843359328793e-15	-1.4590055956184003e-15	-1.3275411502102015e-15	-1.1096450488468949e-15	-1.0149788234560397e-15	-9.425069543335178e-16	-6.933981721378049e-16	-4.432127026212673e-16
138	-4.852685021560104e-16	-5.476098532402322e-16	-4.325849821816071e-16	-3.447075632961379e-16	-6.609798754910567e-16	-1.2396026061397222e-15	-1.735938545697664e-15	-1.76267355830494e-15	-1.6225196925424155e-15	-1.5441573707233718e-15	-1.7042148618166177e-15	-1.7368476274349835e-15	-1.5557068134389306e-15	-1.3465656104746023e-15	-1.235192179034142e-15	-1.1930994235127671e-15	-9.875664743205453e-16	-6.185811567259044e-16	-2.8719950652420174e-16	-1.6873616011723078e-16	-1.7531771350523668e-16	-1.9211193735503123e-16	-3.1892810744744775e-16	-3.4115340483167006e-16	-5.169904580138324e-16	-5.893767044546799e-16	-5.614538670892563e-16	-4.707916868373098e-16	-4.355609088199231e-16	-4.647184153059358e-16	-5.862065328808247e-16	-7.18827855464221e-16	-7.790043676469631e-16	-6.925545187067187e-16	-6.731297320202933e-16	-6.131920806043502e-16	-6.427592030200473e-16	-5.655944974555439e-16	-4.19229732409838e-16	-3.416514362340576e-16	-4.2492029808705225e-16	-5.26709049567858e-16	-3.4062980217415e-16	-3.726615576875165e-18	2.0087337812246345e-16	1.6252624518051816e-16	5.711188461037293e-17	2.997283173726803e-16	8.499873697962116e-16
139	6.913428491152418e-16	6.476610224359055e-16	7.299371524213428e-16	7.859702074441429e-16	4.405803254934982e-16	-7.869489750093697e-17	-3.460525333771329e-16	-2.458450866987133e-16	-1.0017666109802922e-16	-2.1800184971798881e-16	-6.534975616444469e-16	-9.576915096361495e-16	-8.97533443284603e-16	-6.95642469393706e-16	-5.760114719320754e-16	-4.619374219950658e-16	-1.0594163414805056e-16	4.220479844794335e-16	7.512125083311755e-16	7.3458150385950565e-16	5.958973973542009e-16	5.816760141356711e-16	5.58077666101608e-16	4.709884659152699e-16	2.073226801525148e-16	1.3275688352298807e-16	2.7225417915484097e-16	6.297325024372403e-16	6.757971688731007e-16	4.2620621903415225e-16	7.47228814261231e-17	-1.0688689096174498e-16	-1.2484874465177391e-17	1.7588995971557686e-16	1.9028944127486784e-16	2.3226399825593905e-16	3.10695975677648e-16	5.276998428137897e-16	7.345982912654346e-16	7.568633962608191e-16	5.89855491708613e-16	5.097836724916474e-16	6.881560076738908e-16	9.703221142555553e-16	1.1489592597947776e-15	1.1048509221374664e-15	1.141365365830168e-15	1.4400397037345315e-15	1.867001925197254e-15
140	3.067384930561326e-16	4.621219782003653e-16	4.704938904053114e-16	3.499813960897997e-16	1.5215419237925735e-16	1.25920320803955e-16	1.985724085407021e-16	2.85719378431168e-16	1.7067671594713354e-16	2.2956746029200084e-17	-7.48217872908191e-17	-1.0671695905082337e-16	-1.6677629023814177e-16	-2.9858160011684447e-16	-4.4089217771674624e-16	-2.923093958895515e-16	1.7379629948572162e-16	5.737603697351063e-16	6.99073532184115e-16	5.854066522198476e-16	5.610600014778574e-16	6.267797585477913e-16	5.248880805227387e-16	4.3614815000588006e-16	1.4998866786834101e-16	5.597462374375446e-17	1.2932114490122161e-16	3.261641257518163e-16	3.222320974302232e-16	2.693506509493436e-16	2.1162785363471916e-16	2.199689482552595e-16	2.73493310772176e-16	3.2408943627657806e-16	3.1236206985739104e-16	3.195676599299073e-16	3.8050630027745773e-16	3.3734933520122606e-16	3.021895670082621e-16	2.5081864077911645e-16	1.424093324538794e-16	4.475596426665685e-17	1.6977269252320388e-17	1.9262477432845542e-17	1.9643058954097282e-16	4.550769918105396e-16	5.989520405303738e-16	5.764228572116379e-16	5.887864053417015e-16
141	-1.3383923710513167e-15	-1.3843655158386627e-15	-1.3109957005760836e-15	-1.2008494736774586e-15	-1.3313325828785138e-15	-1.66806552094588e-15	-2.019759674270956e-15	-2.1143876137294907e-15	-1.82594957135774e-15	-1.282571899009135e-15	-8.48715868270195e-16	-5.417687721384892e-16	-4.251819120130977e-16	-3.0070829302849063e-16	-1.139291382721179e-16	1.1528980567477787e-16	3.5100504091694817e-16	5.959110455626263e-16	8.257670219109968e-16	8.801480166694714e-16	5.761395608641327e-16	4.126034666518881e-17	-6.390650809240651e-16	-8.871223172227686e-16	-8.88547281489224e-16	-7.034752168082963e-16	-6.312133598131933e-16	-6.630928567463286e-16	-7.223901957490464e-16	-7.551371146338719e-16	-8.92507881193169e-16	-1.213672552006774e-15	-1.575601104252854e-15	-1.7394032524949833e-15	-1.7121991893421624e-15	-1.497134216658199e-15	-1.3872985340304075e-15	-1.1922822269373427e-15	-1.010062159704594e-15	-8.830906662282343e-16	-7.890612557504784e-16	-7.637368150383581e-16	-5.004860772618958e-16	-1.7750149304713785e-16	7.429933738415197e-17	-1.6504619945721267e-17	-1.6205009460003758e-16	-1.691284627816013e-17	4.241799199520133e-16
142	-9.610397746452524e-16	-1.314531951797055e-15	-1.3687101769839032e-15	-1.119614894674384e-15	-1.1620669923193362e-15	-1.4631792579185946e-15	-2.018328222206483e-15	-2.36525892438911e-15	-2.4332768762945635e-15	-2.2337463811963588e-15	-2.021726745360213e-15	-1.6992219300172722e-15	-1.4006423270331996e-15	-1.2417875912969842e-15	-1.167759471244274e-15	-1.0001954036331547e-15	-5.042457770236023e-16	9.242471483836256e-17	5.404564559457264e-16	5.819935204701466e-16	2.729549792440515e-16	-1.9831558615044138e-16	-9.513619307206414e-16	-1.5348826820195211e-15	-2.0496047532931775e-15	-2.1095493206533293e-15	-2.0568083718763233e-15	-1.963530524139889e-15	-2.091901784625777e-15	-2.2764375654537824e-15	-2.56748307758574e-15	-3.0848708954701984e-15	-3.7645657708036965e-15	-4.254100735835632e-15	-4.385625469067427e-15	-4.211687339120059e-15	-4.077479026461851e-15	-4.0167625151800975e-15	-3.939874250231936e-15	-3.784919377053026e-15	-3.5886052356526166e-15	-3.556659918574739e-15	-3.388638308516487e-15	-3.1456521582265446e-15	-2.7814678161218855e-15	-2.5875964732574902e-15	-2.450729119394498e-15	-2.092663660625739e-15	-1.6198412891011219e-15
143	2.011624988764474e-16	2.8802345684086225e-16	2.387118093433928e-16	1.66251152710843e-16	8.144836445816662e-17	2.0011564943990538e-16	3.184619083839737e-16	4.1584816640610086e-16	3.3760589595416077e-16	2.823957967471919e-16	2.3588493015978836e-16	2.0269300737494856e-16	-4.379608480759246e-17	-3.3169080983970073e-16	-4.1736707691173474e-16	-1.1841632681219322e-16	4.497459473759356e-16	8.554223056828524e-16	9.900517788249418e-16	9.075319182209741e-16	8.03295428708747e-16	7.514522232633593e-16	4.606272899031297e-16	5.42281190941275e-16	3.389728299060506e-16	2.6500802109546393e-16	2.295607853060371e-16	2.5727256172926655e-16	3.0134121145485304e-16	3.511391405215896e-16	3.624190161065134e-16	3.7081225678151376e-16	3.71501421922052e-16	3.493241929273999e-16	2.901783695227754e-16	3.64108748151506e-16	4.310420541759799e-16	4.727906591628184e-16	3.4504464246905553e-16	1.5292921624244143e-16	-2.2567816298312025e-17	-1.0621964139615234e-16	3.1181294432342428e-18	-6.437586597026316e-17	8.805628115071013e-18	8.752457762856095e-17	1.026632846859113e-16	5.287287595528771e-17	9.011358441321593e-18
144	-3.1730390925767857e-16	-1.1899943142483245e-16	8.095101350770878e-17	2.0026047804353713e-16	2.432922496278067e-16	2.3544606982738267e-16	2.0410805620193178e-16	1.9478304888091502e-16	2.0608339261297962e-16	2.029978351823283e-16	2.2857525664856076e-16	1.7499908075107136e-16	2.675556024595003e-16	3.565803334615875e-16	3.1949076290236265e-16	9.844834125172023e-17	-2.508954301931376e-16	-5.540581567501901e-16	-6.771531945425031e-16	-6.047948792465904e-16	-4.3514683928962697e-16	-2.5415623369331054e-16	-8.098330207021377e-17	3.248735467612449e-17	2.6239087843081677e-16	4.0006519284508206e-16	4.169663458010416e-16	3.08072797067958e-16	1.1431025579949012e-16	1.843716254453508e-17	-1.0153098234048522e-17	-6.979399546153268e-17	-2.0989334327967712e-16	-3.9048076518166584e-16	-4.936134945274545e-16	-5.437690284724971e-16	-3.992198034450612e-16	-2.8646024674776096e-16	-1.98155840385073e-16	-1.7168297982063092e-16	-1.3137837037055977e-16	2.838239542602257e-17	1.4696317769101357e-16	1.4150544091599685e-16	-1.6920663911093614e-16	-5.401776326575115e-16	-7.062951923157865e-16	-7.265632054252573e-16	-6.840133073870117e-16
145	1.126141811065384e-15	1.3579890112506066e-15	1.4246461960515925e-15	1.2913862626843633e-15	1.2876120231284017e-15	1.2770201838348794e-15	1.2026288285838795e-15	7.932455184154141e-16	4.956102601243996e-16	4.320850182145977e-16	7.264186058337425e-16	1.0860113581058627e-15	1.2210177351509194e-15	1.145778986979716e-15	9.395154738771764e-16	8.079444247805253e-16	7.390395429085948e-16	7.175964407168904e-16	7.418728120926017e-16	8.971061053481626e-16	1.1801409152729227e-15	1.4276079646896889e-15	1.580314272499258e-15	1.270533097274895e-15	1.1102116257162838e-15	1.1122087967932217e-15	1.2535866248931645e-15	1.2818731723884841e-15	1.2260079202827831e-15	1.2574286112544908e-15	1.521470241596435e-15	1.8230555407019092e-15	1.8023471266249623e-15	1.5948745320452601e-15	1.5734577013255555e-15	1.9229962878675068e-15	2.460004550773085e-15	2.805935175465457e-15	2.880367773848976e-15	2.8330469266573738e-15	2.8564328643617697e-15	2.9429301503952413e-15	2.9441604010230773e-15	3.0065387486967994e-15	3.079628719725646e-15	3.09419905685665e-15	2.9944115636119643e-15	2.7121565973539583e-15	2.4718353349608256e-15
146	-4.212156478170088e-16	-4.48476550155447e-16	-3.2242120318382965e-16	-3.2071026808685e-16	-5.858451384374794e-16	-9.832446861476438e-16	-1.4206996054365947e-15	-1.5336026921159512e-15	-1.4785008229438655e-15	-1.2560565279902169e-15	-1.1328054755405214e-15	-9.971006820136927e-16	-9.131549982051552e-16	-8.838066050608842e-16	-8.621701147155438e-16	-8.624906911121073e-16	-7.826495805299026e-16	-5.734633757927204e-16	-2.435230857024794e-16	-1.4711002521519042e-17	-1.313075713153794e-17	-1.7599502366390496e-16	-4.487048310213488e-16	-2.529142861961414e-16	-2.3178967115841934e-16	-3.2729739284074594e-16	-5.398021898345093e-16	-5.794769839789841e-16	-4.2163653875062233e-16	-2.6285625201523366e-16	-4.285343413953105e-16	-7.736396752175576e-16	-1.034069408206025e-15	-9.823365329769699e-16	-1.0258643041501963e-15	-1.108209124043782e-15	-1.2708172314224745e-15	-1.1259291013705016e-15	-8.465088715449813e-16	-7.123185159054801e-16	-8.547757986330923e-16	-1.0682373917194498e-15	-9.872944163969245e-16	-8.291635575949223e-16	-8.14021251746412e-16	-8.829380442945698e-16	-8.382186114318217e-16	-5.222880147974529e-16	-5.933160518645696e-17
147	-1.7098501394863044e-15	-1.5777000047179895e-15	-1.4720406035468023e-15	-1.2797922136570292e-15	-1.1023396857967648e-15	-1.0506133035883308e-15	-1.1640309106501744e-15	-9.699033032415814e-16	-6.439259647371136e-16	-3.572801828078413e-16	-4.2935027954584776e-16	-7.461098936239747e-16	-9.074102836156533e-16	-7.92923524830717e-16	-6.100228034360899e-16	-8.014876016681459e-16	-1.410278266193602e-15	-1.933958775961737e-15	-2.0568509827312634e-15	-1.780088330539167e-15	-1.4078800377968986e-15	-1.1065915121802863e-15	-1.0476922136473046e-15	-8.27705465149077e-16	-7.662364703717924e-16	-6.532753728613763e-16	-5.995455484731095e-16	-6.463369027649443e-16	-8.329642179828853e-16	-1.0137090873434378e-15	-1.114336861449222e-15	-1.1269879146638525e-15	-1.1533411711253705e-15	-1.2525815788984546e-15	-1.4106372771276057e-15	-1.4758471823032686e-15	-1.4938251870288551e-15	-1.2981349305117687e-15	-1.242851772412161e-15	-1.2690402498024656e-15	-1.2988282642663808e-15	-1.180724320418829e-15	-9.37255503190812e-16	-8.452183782598628e-16	-1.0501145790349397e-15	-1.331773752552723e-15	-1.535772382151437e-15	-1.6582875875757553e-15	-1.6913841930043877e-15
148	9.8181800395616e-18	2.900413338508594e-16	3.98061593088758e-16	3.7012493497134407e-16	2.9377839865737733e-16	2.541390398984776e-16	1.0277201264110855e-16	1.58772149046849e-16	3.3080418093360057e-16	5.642533799145465e-16	6.133411726464503e-16	5.749099234221711e-16	5.336097309323682e-16	5.761046950804241e-16	5.7474372229854205e-16	3.303116480621118e-16	-5.477343074664659e-17	-3.5552624024704315e-16	-3.8897525986819887e-16	-2.789109043712406e-16	-1.5761494459174585e-16	-7.324272729995055e-17	-1.0994664608950587e-16	7.286684771541316e-18	-4.385977451035683e-17	-3.404003963945598e-17	-3.013827107371148e-18	-7.810146012352764e-17	-2.806240401696727e-16	-3.889220179397658e-16	-3.480271626406332e-16	-1.8900696117621214e-16	-1.8217592245898496e-16	-3.4023844094280106e-16	-6.039932499547e-16	-7.3453921219505245e-16	-7.980575982870544e-16	-8.483334900687368e-16	-8.7644594925951965e-16	-8.618904534060874e-16	-7.407679295782284e-16	-6.752197914835079e-16	-5.974792403862903e-16	-5.435936666772536e-16	-4.823559210777334e-16	-3.9653405584764945e-16	-5.206458157563088e-16	-8.006780782103611e-16	-9.157032686053948e-16
149	-1.0081028573343425e-16	-2.0020459353851807e-16	-2.422795486528776e-16	-1.602310971155001e-16	-3.4760876134143474e-17	-3.883028798920966e-17	-1.3899168663366458e-16	-8.484406617640377e-17	8.409344798095609e-17	2.3276929611115275e-16	1.7881896804060083e-16	-7.637339208060581e-17	-8.000733266196416e-17	1.3575989319573176e-16	2.2448813859234873e-16	-9.871838399539726e-17	-6.996518868690323e-16	-1.0969215955781542e-15	-1.0744560570046482e-15	-8.181369401888456e-16	-6.219805027179753e-16	-6.043300082078364e-16	-5.237622583617325e-16	-4.8214193239581e-16	-3.1321781158108457e-16	-2.280715228092592e-16	-1.8416537154459822e-16	-2.214034469055126e-16	-3.9835363178339904e-16	-6.100831813488049e-16	-7.514118349981358e-16	-8.006652268077715e-16	-8.224271042420704e-16	-9.392884259533366e-16	-1.0608980441866447e-15	-1.135166147154957e-15	-9.842973208808032e-16	-9.209648390188957e-16	-9.700783588003931e-16	-1.076435633852622e-15	-1.0261042022458727e-15	-7.575254009338002e-16	-5.421458531846252e-16	-5.060986286562291e-16	-7.8548177268487485e-16	-1.0179015050231438e-15	-1.1377616581090457e-15	-1.2058543513883264e-15	-1.221597303331547e-15
150	-1.317228685053764e-16	1.0435625135034467e-16	2.6778352657631605e-16	2.8993980662092523e-16	2.402892823887261e-16	2.5897616220324756e-16	1.5554482225193645e-16	1.672379750841586e-16	1.5417533132860417e-16	2.6086777132321235e-16	4.05110213706066e-16	4.34877304471564e-16	4.294055880473871e-16	3.952310567336366e-16	3.226044172550407e-16	1.958290008310654e-16	5.672696200555335e-17	-7.939398133963267e-17	-1.248227981439706e-16	-1.1520125840571196e-16	-1.8054721957084418e-17	1.3568498890406802e-16	2.3449303537669093e-16	4.163925938553852e-16	3.504036053660719e-16	2.861538578119456e-16	2.7756267458001053e-16	3.297731570959397e-16	2.361543235367767e-16	1.2940115788863075e-16	3.109168277550094e-17	4.209670262292345e-17	3.6195216321547915e-17	-1.0876068591609467e-16	-3.982758134509039e-16	-6.588964745621307e-16	-6.894372604972473e-16	-6.650722499420567e-16	-6.40458074889975e-16	-6.577668886546565e-16	-6.171118897241774e-16	-4.522721980424621e-16	-2.09747148942381e-16	-1.0529009755191473e-16	-1.9680875278349417e-16	-2.761175994922287e-16	-3.909503009200277e-16	-5.180972953081607e-16	-5.264789826281713e-16
151	1.0424243884347017e-16	4.827452187546014e-16	5.559879940962746e-16	2.6400684719088323e-16	1.7299588108534412e-16	2.867254253720884e-16	6.86869907670905e-16	7.407557546686564e-16	7.190568793118406e-16	7.995783574003271e-16	1.1533759043690913e-15	1.3953595165918891e-15	1.2259593471555175e-15	8.849490639305709e-16	6.45902440114819e-16	7.42450338510747e-16	8.836595362669475e-16	8.673726536930328e-16	8.773481874801657e-16	1.134069135700042e-15	1.4668590834951418e-15	1.5357435509782975e-15	1.543019102562319e-15	1.3860665315427712e-15	1.9090573002794733e-15	2.5868897158842407e-15	3.06975065092264e-15	3.0968058703043255e-15	3.078277606859836e-15	3.282197675935911e-15	3.685546072027882e-15	3.944155656454726e-15	3.850073020861984e-15	3.648188430100642e-15	3.746012264237297e-15	4.267985179993404e-15	4.894158845740747e-15	5.421915708627928e-15	5.685437135658911e-15	5.874955389247322e-15	6.116315895271086e-15	6.356921025402639e-15	6.292668473204057e-15	6.250320719516503e-15	6.080628282459988e-15	5.872361794166029e-15	5.608426601465656e-15	5.209757629590479e-15	4.714012330799688e-15
152	-6.929757544007175e-16	-6.064683577496083e-16	-3.5710216606408376e-16	-2.3122334704222345e-16	-6.618961204393014e-16	-1.4005381182609108e-15	-2.026872686767378e-15	-2.0703869168459174e-15	-1.7018602712668378e-15	-1.1765256668597013e-15	-9.086536521595584e-16	-8.771161106392579e-16	-8.253249336907771e-16	-6.560659919595356e-16	-4.726451474281015e-16	-3.2742341521412217e-16	-1.746767447683255e-16	1.2464853452709263e-17	2.2300092102304216e-16	3.1361067396212515e-16	2.7158419196156624e-16	1.3108539837174032e-16	-1.1773239747936333e-16	-2.41221568445223e-16	-3.8251255677245687e-16	-3.947192382413187e-16	-3.3204588326864343e-16	-2.0696610582579912e-16	-2.5699204067763693e-16	-4.2586546886716126e-16	-6.719017962063799e-16	-9.086184612249665e-16	-1.0136050553408676e-15	-1.025793514018718e-15	-1.028942923682382e-15	-9.934548467802864e-16	-8.996591364705739e-16	-7.50966483578014e-16	-5.241505698170187e-16	-3.748733492466295e-16	-3.7897551456354315e-16	-4.155276167921963e-16	-1.8231684032790399e-16	2.24867961473622e-16	5.381429846317713e-16	5.622974388657648e-16	4.89585329340097e-16	7.88557152343905e-16	1.4622729576965836e-15
153	-5.160805366289903e-16	-4.2379538262518414e-16	-2.2437535951989384e-16	2.817854199994134e-17	-2.4626529294971167e-16	-9.010293739323005e-16	-1.7088655110863864e-15	-1.889773309102971e-15	-1.7076172087535221e-15	-1.3696163783196042e-15	-1.2780716134351686e-15	-1.2562103133869468e-15	-1.1345342703222392e-15	-9.833071570540862e-16	-1.018906559646497e-15	-1.2300617295706705e-15	-1.3709828512102376e-15	-1.2552373479932573e-15	-9.489935104789759e-16	-7.178291474913072e-16	-5.6563047855675905e-16	-4.373430442029359e-16	-5.964219018981183e-16	-3.8685241675688615e-16	-4.3774346812614533e-16	-3.247997918301618e-16	-2.4387023998108096e-16	-8.133146153492012e-17	-4.899520232478528e-17	4.718769645804393e-17	9.109205364942561e-17	4.749597756044664e-17	-1.7088830431574423e-16	-5.013545801571439e-16	-8.851090641411457e-16	-1.0373543437425032e-15	-1.1453499798212005e-15	-1.219234723003182e-15	-1.3186784628793713e-15	-1.369988290559451e-15	-1.3595901919962313e-15	-1.2856489535515229e-15	-1.0062289395234327e-15	-9.484760545272186e-16	-8.780053443658e-16	-7.939682147542842e-16	-6.362660107781341e-16	-3.9394874346183394e-16	6.259808237350907e-17
154	-7.647461659380673e-16	-9.797941640503467e-16	-1.2927586708492072e-15	-1.4705060927737549e-15	-1.6338286307386647e-15	-1.6455175705374436e-15	-1.8832217199931574e-15	-2.154655097522187e-15	-2.308700449798914e-15	-2.1322824568092876e-15	-1.8218225955218556e-15	-1.4447358972837279e-15	-1.3079414938991407e-15	-1.255751306289512e-15	-1.045934077845591e-15	-6.740837442430929e-16	-1.4631701208729337e-16	2.219802754181957e-16	4.90798932441185e-16	5.103899900482898e-16	1.7800586751795367e-16	-4.3846916698658956e-16	-1.3862193100350343e-15	-1.7730220597100114e-15	-2.042422115315852e-15	-1.9554823700023456e-15	-2.126442548581954e-15	-2.301650625202534e-15	-2.616170322410791e-15	-2.8623782023367568e-15	-3.1821730341265176e-15	-3.5646727465348834e-15	-3.9000128507212235e-15	-4.021280680412072e-15	-4.109361221574164e-15	-4.2391991822687e-15	-4.494751049284022e-15	-4.582756539085759e-15	-4.452886388127658e-15	-4.265066624709387e-15	-4.126652337385097e-15	-4.204422767874718e-15	-4.0545204759912575e-15	-3.884023513452353e-15	-3.557310668892582e-15	-3.3718772451394615e-15	-3.3178327936827616e-15	-3.186486729106757e-15	-2.977370879064936e-15
155	-1.2156221820260248e-16	-5.97755756065557e-17	-1.347597632225584e-19	-3.016736211669094e-17	-2.7329375836292495e-16	-5.144679862745342e-16	-7.312356369445591e-16	-6.989012400429812e-16	-7.131269443309711e-16	-7.073240720708062e-16	-6.97261835052515e-16	-7.500674516455855e-16	-7.688009286395765e-16	-7.197697215155408e-16	-5.911558323429326e-16	-3.807146328063128e-16	-2.51655032961816e-16	-3.351392665740875e-16	-4.677250926491207e-16	-4.72941796102202e-16	-2.533634203553296e-16	-1.2518598407257945e-16	-3.717672934260971e-16	-3.857632263456406e-16	-4.1847795932367456e-16	-2.2027218861782633e-16	-1.507667015456808e-16	-1.559887470840965e-16	-2.6477645147179917e-16	-2.435107404599592e-16	-2.1524649641103492e-16	-3.010098933568348e-16	-4.851484128134547e-16	-5.83717007898377e-16	-5.488505935670129e-16	-4.915346916502685e-16	-4.681995989942805e-16	-5.621936836432901e-16	-5.562243738772457e-16	-4.622052457332098e-16	-4.594930424852129e-16	-5.419389369284293e-16	-5.094090498467252e-16	-4.321267678124356e-16	-1.756657657338698e-16	1.0252787056586172e-16	1.1777044965366465e-16	-5.668717198822421e-18	5.544269788236477e-17
156	-4.3754681953140026e-16	-4.454494312777641e-16	-2.3674217518082914e-16	-4.592293814362517e-17	-1.998903375497956e-16	-6.400777773534956e-16	-1.1137840680445497e-15	-1.0784419060720248e-15	-8.0086903404675065e-16	-4.962514480158327e-16	-5.17377632194705e-16	-5.317747826258451e-16	-3.572851239105726e-16	-1.5706262145513705e-18	2.595484869060263e-16	1.286806691933471e-16	-2.416963414039793e-16	-5.509134071030382e-16	-5.867550600040094e-16	-4.938817615836409e-16	-3.9626785236398216e-16	-3.178673624125181e-16	-3.4956945231680424e-16	-1.381524593883688e-16	-2.048454784268536e-16	-3.0700057121381407e-16	-3.0770303263703293e-16	-9.737982183214428e-17	1.436526664655215e-16	2.6303713858541127e-16	1.3413745738751323e-16	-2.630769246369133e-17	-1.1621842511087596e-16	-1.407698196640509e-16	-3.068447959653338e-16	-4.887530849918997e-16	-6.489317708701739e-16	-6.241346384083059e-16	-5.32439714234678e-16	-5.375271650216828e-16	-6.3372518516814e-16	-7.328271748207719e-16	-5.812654278384924e-16	-3.764344203520271e-16	-2.490823614183701e-16	-1.8291647560604753e-16	-2.3818434564299073e-16	-3.177319607588693e-16	-2.999507098799142e-16
157	8.043597400840152e-16	9.862530254244435e-16	8.149288648197883e-16	6.031208740923511e-16	5.554993973517822e-16	8.240907857416697e-16	1.061534623965261e-15	1.126614274369907e-15	1.0154942336829747e-15	9.183805742307398e-16	8.319575798828305e-16	7.482728261556547e-16	5.177817556455465e-16	3.6996332319910825e-16	4.551105336455378e-16	7.989955245865038e-16	1.2237334898760518e-15	1.4588503978210042e-15	1.5100004163889164e-15	1.460468572567613e-15	1.3664153423000737e-15	1.2540200383565548e-15	8.802449256369571e-16	8.661255170822608e-16	6.896259471350078e-16	6.571017639890122e-16	6.713821095945333e-16	6.965960260038139e-16	7.408930657600138e-16	8.491288461204359e-16	9.630976972396446e-16	1.0688824715447477e-15	1.1482642939051006e-15	1.124129570847459e-15	1.1459571851415143e-15	1.2775500693664997e-15	1.4919777580236765e-15	1.442455778812961e-15	1.2956501548162217e-15	1.1453146732543364e-15	1.1265816245504295e-15	1.1244582199058998e-15	1.142944635877682e-15	9.266050542102652e-16	9.562181922738733e-16	1.1376999110771877e-15	1.3495747762678934e-15	1.399721953979539e-15	1.3855232034025378e-15
158	3.577776575655445e-16	2.861320178575651e-16	1.3084850865384618e-16	4.0303141569404226e-17	-2.5804548695108435e-16	-3.986984328498655e-16	-4.688770125214949e-16	-3.730176746100139e-16	-4.307172043398163e-16	-5.153542614303043e-16	-7.110014665926197e-16	-8.960732053855021e-16	-1.0643291409901165e-15	-1.1469027770404625e-15	-1.0951278175501928e-15	-7.299034015774102e-16	-7.79448741694665e-17	4.899159927414445e-16	7.767428755317127e-16	7.8453091297085035e-16	7.587388701638117e-16	7.366932888316569e-16	4.083266296967273e-16	3.3905384718551617e-16	4.9664842125520234e-17	1.0487429343915061e-16	2.534682594271381e-16	5.713044576005348e-16	5.73087340546379e-16	4.441238505655054e-16	1.9535068798283322e-16	-7.707089228374406e-17	-2.894326320121799e-16	-3.2555496816106285e-16	-2.9916877040650847e-16	-1.7039811375705443e-16	-1.5708570005941995e-16	-2.860722575508182e-16	-3.817872238853377e-16	-3.4614762863998994e-16	-3.461063070083025e-16	-4.644911354437588e-16	-5.739451310562278e-16	-6.959263266213043e-16	-5.052559260168032e-16	-2.2496773178599583e-16	-6.266796179642706e-17	4.493885615701209e-17	2.966995776362953e-16
159	9.61500051125255e-16	1.1264693234125995e-15	1.3877374787583665e-15	1.426481976616426e-15	8.265797375394291e-16	-7.589370589668306e-17	-6.7659049701286885e-16	-6.33557099026252e-16	-4.55678278425802e-16	-5.121267555824208e-16	-7.62228234329563e-16	-8.319761336061236e-16	-5.807211243042424e-16	-3.578200704880484e-16	-1.9678477007898883e-16	1.504718248892269e-17	4.504061883369981e-16	9.345795905199993e-16	1.1259727799065872e-15	1.0445027712379853e-15	1.0307576455385256e-15	1.1368204173492612e-15	9.26003801821628e-16	8.525937838982676e-16	5.869361814056018e-16	9.049296833130761e-16	1.3021164356409311e-15	1.6392993258814355e-15	1.4620089365273184e-15	1.0315882821334564e-15	7.430328981520569e-16	6.941411513595104e-16	7.715614628434185e-16	9.326794157841762e-16	1.0116365907771886e-15	1.3121776907239964e-15	1.5659074038270803e-15	1.8046213094018777e-15	1.9822139135605777e-15	2.102385491131884e-15	2.0899541498601965e-15	2.114172220921599e-15	2.459866895215898e-15	2.902895134819803e-15	3.3689224772717197e-15	3.611011919763301e-15	3.735147265430832e-15	4.17580361810822e-15	4.725052031975258e-15
160	-5.817499788158401e-16	-3.41725923794033e-16	-1.4328542249876832e-17	2.349734365664409e-16	2.1978913268445555e-16	7.76761546967292e-17	-1.0235399117563371e-16	-1.3828539191701978e-16	-8.872318825242005e-17	6.876339917701122e-17	3.23232689702517e-16	5.382982314046516e-16	8.878451069257032e-16	1.1653588745856343e-15	1.2646314551862113e-15	1.0635328122741813e-15	7.196131042417906e-16	4.508024237641167e-16	3.614826436201377e-16	2.9069536294377544e-16	1.571148602509273e-16	6.30027493117437e-17	1.845371188622488e-16	5.565399902820812e-16	7.429807382687259e-16	5.009597623395927e-16	4.7815716080133257e-17	-1.6888169222945757e-16	-3.373802061387536e-17	2.753023398145267e-16	4.047982849532317e-16	3.165536878933621e-16	3.2790302448059797e-16	4.965937543575914e-16	7.027637762271372e-16	5.260702890174581e-16	2.193991132295522e-16	-5.4710022431028e-17	4.124088747930128e-17	3.7165608560430426e-16	6.280534598110115e-16	7.550342540580687e-16	8.879126564305309e-16	1.115570485238962e-15	1.2612942310372354e-15	1.1995352605349065e-15	9.327269946878148e-16	7.817939315655215e-16	8.923886604475008e-16
161	-8.95456151754824e-16	-9.087935892905045e-16	-1.0122506287243988e-15	-8.732205807733751e-16	-4.0706272922213493e-16	1.560369415849885e-17	1.7919323541116083e-16	8.697221871441023e-17	1.4674317617724567e-16	4.496423547884066e-16	8.824518834397916e-16	1.0942538959672632e-15	1.1737629061151843e-15	1.2380211422066376e-15	1.3487370475063277e-15	1.325053694456166e-15	1.0769548688891693e-15	6.128186561585238e-16	3.0860331967338533e-16	2.6781110861888067e-16	4.162652849925716e-16	5.602030657307365e-16	6.66840048012033e-16	6.57149098896574e-16	7.572937675601124e-16	8.565480747113959e-16	9.177791697122928e-16	8.329548583788475e-16	6.938120045231641e-16	6.427116967280397e-16	7.552056238868786e-16	9.771488218395054e-16	1.2417769394980713e-15	1.5104010278370413e-15	1.859793321851282e-15	2.0782855896358418e-15	2.176636630120117e-15	2.114246208645293e-15	2.2726296519946096e-15	2.8478836336922944e-15	3.599131201154453e-15	3.979724397449017e-15	3.688806980110134e-15	3.2367275406287187e-15	3.096911046192324e-15	3.293963656684622e-15	3.2939745163140282e-15	2.7901212826212967e-15	1.9878486007739522e-15
162	-1.666671282029031e-16	-9.756006341632445e-17	-3.8030575632050746e-17	1.2046972074258074e-16	3.334290844167337e-16	4.3225944580635473e-16	2.862465320394074e-16	1.1687420418512246e-16	1.6347293525947532e-16	3.7625342299018853e-16	5.622586780613093e-16	4.870150432298267e-16	4.4402334101480044e-16	4.958030469659445e-16	5.534238052991971e-16	4.406989232079734e-16	2.3668938540563353e-16	9.094103369238805e-17	1.4660842760948555e-16	2.317434958709396e-16	1.9449040551098318e-16	9.934869799271123e-17	1.2124943111727019e-16	2.3117416129620975e-16	3.627948060017849e-16	3.5950910969575574e-16	2.93407860075881e-16	2.3443438240805342e-16	1.221836254135149e-16	4.7395032368795796e-17	3.2270332613137106e-17	1.144793471528117e-16	2.460949722220046e-16	2.882622395437241e-16	2.4756986174363264e-16	9.862286099073444e-17	1.284110723355033e-16	1.0898846028975735e-16	1.6897583583752657e-16	2.809495460812617e-16	4.917221352496093e-16	8.096267372648888e-16	1.0534289804696945e-15	1.1430214292168024e-15	9.665638533016688e-16	7.133035952852646e-16	5.650281455480621e-16	6.029208762926539e-16	7.937622576753029e-16
163	-1.1445371495122595e-15	-1.11876950056866e-15	-9.169401790188419e-16	-4.624426190731998e-16	-2.0727809179161892e-16	-1.1934573029421335e-16	-1.9185969634549219e-16	-5.522884319388136e-17	4.6284588642766245e-17	2.2711899772147375e-16	3.7419451183879035e-16	4.3751475322089306e-16	6.576063712213585e-16	8.214782690545673e-16	7.157687440980561e-16	3.754919340971317e-16	5.219858156657451e-17	-7.20897373019606e-17	3.580531625140498e-17	1.1054344956396338e-16	1.0110058773231793e-16	7.424627590396954e-17	1.3145985326451084e-16	4.0730000327304575e-16	5.700942099494379e-16	5.144730292250117e-16	3.569735677034744e-16	2.6136784664464886e-16	1.7700935435622004e-16	1.982493966532377e-16	3.244450380150364e-16	5.71612607947522e-16	1.0133361322292112e-15	1.3526841229642835e-15	1.5605430923218933e-15	1.4488865356046262e-15	1.2986763198797353e-15	1.1834036729676314e-15	1.297258846703658e-15	1.6645892325468035e-15	2.063697138832832e-15	2.3465125080734588e-15	2.28847555365367e-15	2.0080261473044764e-15	1.7455888632085228e-15	1.6967577300938078e-15	1.5457284795167425e-15	1.1835572546057797e-15	6.850212551594036e-16
164	-9.291816844158078e-16	-7.202382332700974e-16	-5.200155872565194e-16	-3.533484647826248e-16	-3.381512681995985e-16	-3.9697607493045665e-16	-4.316070155047337e-16	-4.014699467113904e-16	-2.489162095154631e-16	8.343537228179298e-17	5.891512764695266e-16	1.0007472758885384e-15	1.3373133363332306e-15	1.3838262342351995e-15	1.2776292100499386e-15	1.0902175655078346e-15	8.840064859643624e-16	6.125312598931176e-16	3.4406510073519976e-16	1.4034015375777016e-16	1.1488742930127626e-16	2.9982220582559057e-16	6.067644756332642e-16	7.08571076659012e-16	7.696177289372771e-16	7.036212937364499e-16	6.754380298203585e-16	6.268316552958214e-16	4.594975169783897e-16	2.893636164343937e-16	3.7117593193594413e-16	7.551788409493776e-16	1.3703361389202583e-15	1.7483951028816243e-15	1.872077297124052e-15	1.6437920455056903e-15	1.3953330586214653e-15	1.1835165939965233e-15	1.2817679866799176e-15	1.7610917319370364e-15	2.4098072347813886e-15	2.835104413939913e-15	2.7005520217096987e-15	2.4077162753364163e-15	2.271293096523437e-15	2.3824633249000066e-15	2.3419701367498174e-15	1.905456433010797e-15	1.2513816462673377e-15
165	-1.4393052833129913e-15	-1.3018835113580084e-15	-1.1933450208665054e-15	-9.459084736945793e-16	-6.831154145816542e-16	-4.706555308000664e-16	-5.26045110166347e-16	-3.448212009225598e-16	-5.514814997126426e-17	3.6746602488974186e-16	6.972798786866366e-16	7.263475169775038e-16	6.587131295408124e-16	7.084126763854662e-16	8.326511914844483e-16	8.831607461590642e-16	8.022443347876349e-16	5.612084742445839e-16	5.099269696126508e-16	6.831063137973113e-16	1.0411457717644591e-15	1.2379745757104957e-15	1.0337522950084689e-15	9.584243206256187e-16	7.740388681451118e-16	9.93916736820739e-16	1.2800094998687718e-15	1.4435707208636297e-15	1.143581156644088e-15	8.887345159269032e-16	8.846451991533758e-16	1.1719352680979117e-15	1.4039425426257693e-15	1.408327063587801e-15	1.4425085000342353e-15	1.484532568422786e-15	1.6800410007498833e-15	1.7401058714918038e-15	1.7001042013756087e-15	1.747152534340808e-15	1.910554689847257e-15	2.07823198669182e-15	2.148882992109911e-15	2.106577737798217e-15	2.073627241312212e-15	2.0878347065468507e-15	1.6199004955798184e-15	8.231739537795874e-16	1.632499880463694e-16
166	-8.795616376516402e-16	-7.975325230466465e-16	-8.2166232665669e-16	-8.179679753687598e-16	-6.892969341744682e-16	-4.934785590798681e-16	-4.272081901737893e-16	-3.303623261219789e-16	-3.162279004739215e-16	-3.753387889593402e-16	-6.013465477759877e-16	-9.465188095850689e-16	-1.0508436700910863e-15	-9.215547856275628e-16	-7.822395934753702e-16	-9.372438928139983e-16	-1.2929366723122214e-15	-1.4515775911429867e-15	-1.3475157138016318e-15	-1.18158134587326e-15	-1.108946691575226e-15	-1.050840531902557e-15	-8.718250784649451e-16	-5.707967560746377e-16	-5.797579359351867e-16	-8.558586397069095e-16	-1.179368145838153e-15	-1.3729826894444035e-15	-1.4063416516902784e-15	-1.3333117962460427e-15	-1.2122110490589848e-15	-1.1389348476808064e-15	-1.1755025780137435e-15	-1.4739755259660073e-15	-1.849019380406635e-15	-2.068315665408842e-15	-1.8622226177811998e-15	-1.4948252635697214e-15	-1.3071910586719342e-15	-1.4559031028286131e-15	-1.7067512683893095e-15	-1.7493032039065546e-15	-1.5702636369977565e-15	-1.4156261243408988e-15	-1.5471899528667172e-15	-1.7398979483979455e-15	-1.894094149378102e-15	-1.9062047980604644e-15	-1.7730076864596554e-15
167	-6.11151935969357e-16	-7.277845764921268e-16	-8.540355647497325e-16	-8.384700328220792e-16	-6.789468065978963e-16	-5.753423105695521e-16	-8.254877763847924e-16	-9.326334534984061e-16	-9.783177078755837e-16	-8.91105753935278e-16	-8.702249404788865e-16	-9.718024750688586e-16	-1.095263152882085e-15	-1.1393913758608037e-15	-1.2033050076261161e-15	-1.4947065526011263e-15	-1.9748608787550084e-15	-2.31288433179277e-15	-2.3664379869444907e-15	-2.250034959499063e-15	-2.1389118235502188e-15	-2.2204516114091696e-15	-2.300473658917616e-15	-2.1639336982774762e-15	-2.2136257444554706e-15	-2.286330130420465e-15	-2.4495460284947296e-15	-2.5781973884852506e-15	-2.6352161887207005e-15	-2.560261881355476e-15	-2.508431653616521e-15	-2.5665897601823628e-15	-2.8243270207746543e-15	-3.1387823035653118e-15	-3.343225454201713e-15	-3.468889989497946e-15	-3.3912823319826533e-15	-3.382892144056831e-15	-3.4124270552803934e-15	-3.464948020724849e-15	-3.414667790480036e-15	-3.335260239775739e-15	-3.327062609842273e-15	-3.5147742998393806e-15	-3.774775930428931e-15	-3.821618597263443e-15	-3.987098000327033e-15	-4.252327012788664e-15	-4.3381344841069686e-15
168	-8.119742016945566e-16	-8.614976802765343e-16	-7.952788402784215e-16	-6.31763834492875e-16	-6.168217483804799e-16	-8.029977544804713e-16	-1.0014768780071932e-15	-9.845495558112416e-16	-7.325238542677214e-16	-4.507928196389327e-16	-3.1193604174634602e-16	-1.2907951501133187e-16	1.545787078318681e-17	1.6472957196793577e-16	2.0196020662841053e-16	1.1523543913772923e-16	2.5092556899045254e-17	1.1156443215871846e-16	2.963143157619763e-16	3.9196588446940554e-16	2.21194199853153e-16	-1.790972856421097e-17	-2.850613361106041e-16	-2.927994845671984e-16	-3.5585339943909064e-16	-4.081323021265748e-16	-4.3188785873114716e-16	-3.304304070601737e-16	-1.3560118937321265e-16	-4.479919127996829e-17	-1.4392058806103755e-16	-3.31772059180025e-16	-4.75248893216902e-16	-4.755634326799575e-16	-4.3708689875116937e-16	-3.1535577715905736e-16	-3.160574824503417e-16	-2.3480241682146864e-16	-2.6484047389403963e-16	-3.48525435013881e-16	-3.453316136655689e-16	-2.9061447780368294e-16	-9.641798950075027e-17	3.616106622664717e-17	1.4242343768476996e-16	1.4274972524803296e-16	1.5130204827905664e-16	2.148064155589531e-16	2.8986377353900983e-16
169	-9.655308207184495e-16	-9.318971356682083e-16	-7.360979199916836e-16	-4.1824782917570616e-16	-2.8817089142928594e-16	-4.227062055716601e-16	-6.126279085502756e-16	-5.473222026018344e-16	-2.6398977923214993e-16	6.955282720740176e-17	2.0825311241660728e-16	2.920217818363403e-16	5.566467460290397e-16	9.034425282521153e-16	9.26987168416713e-16	5.6821860765666575e-16	1.6132542698665664e-16	5.312002045644597e-17	2.249729753750274e-16	2.9818808697623015e-16	8.805672670982004e-17	-1.9593812431040647e-16	-2.8329696387739304e-16	-1.0330192900400645e-17	2.204310068457525e-16	1.8327575710820756e-16	-1.834540556381548e-17	-1.4976143153912768e-16	-1.8597130688171792e-16	-1.488380500334618e-16	-1.8136239138035593e-16	-2.0038773026295702e-16	-3.4934681891238076e-17	1.984571587926794e-16	2.942806251050875e-16	5.0993014832936014e-17	-1.9763474454165466e-16	-2.7717701223160526e-16	-7.862421255792868e-17	1.0218021630291604e-16	8.102869320821407e-17	-6.207102399459425e-17	-5.2029408718146456e-17	1.0427566151217693e-16	2.426828080943787e-16	1.9727931069291981e-16	6.968364561933126e-17	4.1748153491874845e-17	2.2088529115847647e-16
170	-7.941114167195976e-16	-5.449799221199712e-16	-3.423377339120483e-16	-2.6012805362263703e-16	-4.0741427751296095e-16	-6.030475638416275e-16	-7.868295146674543e-16	-7.131183115330483e-16	-5.033301028333786e-16	-1.3592143368404678e-16	2.2107702525568747e-16	4.821965812419653e-16	6.927383573017704e-16	8.163192790816088e-16	7.877642450584926e-16	5.71401264144852e-16	2.773887782690243e-16	4.0182828915703946e-17	-1.8907168832447406e-17	-4.833871531131007e-17	-1.1305224438716598e-16	-1.8283431188630836e-16	-1.594880350193464e-16	1.395040898996526e-16	2.2425044992598376e-16	4.678130212450293e-17	-3.1081071776754083e-16	-5.21924979401831e-16	-5.995088807774363e-16	-4.94946516954636e-16	-3.6419962944520867e-16	-1.621544781586795e-16	1.3794348800390477e-16	3.210839023679253e-16	2.4986919780153193e-16	-1.7831964079364438e-16	-5.327839217500422e-16	-5.8700930180277335e-16	-2.813726925661001e-16	7.596044511938215e-17	2.1135325286136666e-16	1.211853401038973e-16	1.0226615908021969e-16	2.349621576310067e-16	4.0407544973710577e-16	4.0556093173090746e-16	1.0246552556552971e-16	-1.6674226924811368e-16	-6.055340429182038e-17
171	-7.765909045478552e-16	-7.736037617051215e-16	-6.29905097941737e-16	-4.9447031541989495e-16	-6.040802670015187e-16	-9.540141460150643e-16	-1.1705219970738605e-15	-1.0631761688070419e-15	-7.05391118653061e-16	-3.324719166800293e-16	-1.4821011444862407e-16	1.4643580029530128e-17	1.9741283652995048e-16	3.5800912171448316e-16	3.4395232661846527e-16	1.633193290643885e-16	8.196320636548664e-18	3.0545683331896324e-17	2.0704559127222782e-16	3.239594040886039e-16	2.064696680590997e-16	-3.2737439200492235e-17	-2.141840059304577e-16	-2.420087021313516e-16	-2.1138765331221639e-16	-3.0155036664997227e-16	-4.3940613875306377e-16	-4.732088565729917e-16	-3.179753366940125e-16	-1.0650088042086424e-16	-7.512062360014782e-17	-1.7284363123905633e-16	-1.9534969386720221e-16	-6.917823168502714e-17	1.463455020451207e-17	-1.7013612856673734e-17	-1.2960883640715195e-16	-1.2455593728518594e-16	1.81634925804015e-17	1.2769072992128177e-16	1.635412054208248e-16	1.3103164065436824e-16	2.0886425206250573e-16	3.4248447111423204e-16	3.7299449317432535e-16	2.404307070516718e-16	1.2802627116795456e-16	1.7692880222987928e-16	3.520643701356775e-16
172	-9.947415193441042e-16	-1.1199543902454614e-15	-1.2599084121099971e-15	-1.3044635449011998e-15	-1.3072700549979476e-15	-1.223225638571159e-15	-1.003660380620617e-15	-8.286967628266301e-16	-6.847393229777423e-16	-6.195520210412271e-16	-5.587397705564709e-16	-3.699142196577353e-16	-1.9171885138854618e-16	-1.4271176064435244e-16	-1.347059734472818e-16	-2.3643572927105883e-17	2.9278465383205287e-16	6.003002725338781e-16	6.197396229152486e-16	2.9852240714750414e-16	-2.234593456004025e-16	-5.49254158794135e-16	-7.5802870701471905e-16	-9.4986198594709e-16	-1.1485173191272955e-15	-1.2545438622728652e-15	-1.2579070095519192e-15	-1.1819644105005318e-15	-1.2714608755816421e-15	-1.4666260174749072e-15	-1.5199768096811206e-15	-1.330919811724558e-15	-9.607197320217332e-16	-7.182090092570411e-16	-6.7594488197934865e-16	-7.331343957974952e-16	-7.988187278888618e-16	-8.730744554555914e-16	-1.0169548503017878e-15	-1.2035830383867116e-15	-1.2539707856719028e-15	-1.2673151920440395e-15	-1.2420309814656164e-15	-1.2556220875013625e-15	-1.2692957815760888e-15	-1.3183978347910914e-15	-1.1347677643187708e-15	-8.704841225296863e-16	-7.573222845019425e-16
173	6.645285297206045e-17	-2.662294581829776e-16	-3.6464917764709566e-16	-2.282738624898253e-16	-1.0069757962016099e-16	1.1784763594335286e-18	-1.0802366277963323e-16	-5.003463511035679e-16	-7.505354320941119e-16	-6.839164906554981e-16	-2.585553543709491e-16	1.1290898939785616e-16	-2.0763021326185778e-17	-5.582296947496832e-16	-8.816398525572141e-16	-5.903511028830334e-16	2.5849312341797857e-16	8.72322822746921e-16	9.662672660390305e-16	6.064683650154113e-16	8.956171999929844e-17	-4.134131167472206e-16	-9.693586638668955e-16	-1.6171936234299573e-15	-1.8148672376783926e-15	-1.5013875164570002e-15	-1.13551797645134e-15	-1.0095224524956205e-15	-1.280957546594069e-15	-1.6355965279873449e-15	-1.7773129145993868e-15	-1.8940756705566717e-15	-2.211577218218341e-15	-2.6600305171908926e-15	-2.9756373961850486e-15	-3.056664688397876e-15	-2.990746411337599e-15	-3.1272136446705487e-15	-3.3960121833928633e-15	-3.721748492452184e-15	-3.8751513392057185e-15	-4.008465998532585e-15	-3.8637805476770994e-15	-3.431972210212929e-15	-2.9116131579045853e-15	-2.7466214451588906e-15	-2.932495229928484e-15	-3.2308661271724566e-15	-3.474267781010854e-15
174	-1.3273971060899101e-15	-1.2071885511355503e-15	-1.140600435166351e-15	-1.1129846911045044e-15	-1.2360870162039308e-15	-1.180005212593886e-15	-1.093389393398688e-15	-9.4007588741932e-16	-9.017885699451476e-16	-7.302801681066539e-16	-3.34147765890196e-16	1.2524024912924756e-17	2.0568622891517408e-18	-3.301116722604488e-16	-6.7730753280433e-16	-5.50092274661229e-16	-4.4886344281543623e-17	2.967184523183898e-16	1.666849826738242e-16	-3.1980689591372697e-16	-8.138934983842676e-16	-1.1393556253022438e-15	-1.4782612828226814e-15	-1.5748922824736712e-15	-1.6467252431489116e-15	-1.5064489174390647e-15	-1.5023398015259105e-15	-1.5852172383655538e-15	-1.8995782404565666e-15	-2.053142882795959e-15	-1.9552538956065603e-15	-1.7418660265895466e-15	-1.5165692437273534e-15	-1.3930278592065606e-15	-1.2399514598518317e-15	-1.2618096795502011e-15	-1.3857365502167063e-15	-1.6874383568249348e-15	-1.9235732247440853e-15	-2.0039323925746343e-15	-2.0184304326801903e-15	-2.20540309478803e-15	-2.490587439880003e-15	-2.7657640015071332e-15	-2.648592810054396e-15	-2.2950759173947318e-15	-2.021834580498953e-15	-2.127133863635397e-15	-2.4474105829124508e-15
175	1.521493888311954e-16	1.0245621667616073e-16	6.068153718077235e-17	7.661044850869524e-18	-1.226878793312152e-16	-3.4809835327386045e-16	-5.72358169096562e-16	-6.52638526042569e-16	-5.47601796935755e-16	-3.248034429412095e-16	-1.116160604678567e-16	1.4198236351707495e-16	2.4295417242600304e-16	3.296158784140185e-16	4.485947894279748e-16	5.791986393102326e-16	6.80944194179309e-16	7.178396997662982e-16	7.502974497574761e-16	7.506039251618868e-16	5.838394197071308e-16	2.644433857627766e-16	-6.786314152977623e-17	-2.363991543593418e-16	-3.040381119672197e-16	-2.8353555439428906e-16	-2.8272784883102154e-16	-3.0166329695596736e-16	-2.321785539578454e-16	-1.8926865950967686e-16	-2.949002318668681e-16	-4.402214984084327e-16	-4.845450640901614e-16	-3.048178477280993e-16	-1.8719831600375633e-16	-1.7739481904883903e-16	-3.243789709347443e-16	-3.9334231971534356e-16	-3.268728142172694e-16	-3.073532796542162e-16	-4.2092801729155147e-16	-6.541454045036781e-16	-6.78186963961476e-16	-5.331484836741501e-16	-2.67661239765494e-16	-1.784830278121424e-16	-2.3905752425379417e-16	-2.483486118395262e-16	-1.8614364996812126e-16
176	-2.8920454106167713e-16	-1.659023239517507e-16	9.891710463244522e-17	3.268948608293118e-16	2.4857442666203823e-16	2.934286984985249e-17	-1.750139663692808e-16	-1.0954363736295651e-16	4.415226062025288e-17	2.7360050645909395e-16	5.550938560328409e-16	8.17933689379868e-16	1.1814865822303159e-15	1.3989009802844922e-15	1.336890046480254e-15	1.0270088406770867e-15	6.689601109408272e-16	3.3346992038268396e-16	1.0080574105941545e-16	-9.544713996245301e-17	-1.349812922183736e-16	-3.4361989840569933e-17	1.30997888346539e-16	3.779492769950245e-16	4.13746568985433e-16	3.3736966373051475e-16	2.641657125109877e-16	2.914658706341952e-16	2.735943547587216e-16	2.7497058755345765e-16	2.96274195400008e-16	4.0119774357724415e-16	5.798473149955817e-16	6.330906466028187e-16	5.779862495744105e-16	3.2953285254525595e-16	2.424645414693012e-16	2.3856550672435544e-16	4.058939359293322e-16	6.896725376169578e-16	9.379263582046053e-16	1.0975557570931304e-15	1.0880236078839418e-15	9.874386950386912e-16	8.902550797726707e-16	8.790807755367673e-16	7.53773658467875e-16	5.580183105908729e-16	4.358877122687719e-16
177	7.23471159417316e-17	1.8188045740123084e-16	3.0435366742315493e-16	4.985513367826635e-16	7.136140635304158e-16	8.334500054997525e-16	7.545298549896883e-16	6.029339632033953e-16	5.489994334661526e-16	6.477910934160984e-16	8.571246908262055e-16	1.0600611760033574e-15	1.2399685135265033e-15	1.3429527981277127e-15	1.3576061904793496e-15	1.1395279159024584e-15	7.996413542622986e-16	4.835550437541956e-16	4.293694449828336e-16	5.311783063206798e-16	6.085598599289187e-16	6.183037965100513e-16	6.251836260709798e-16	8.412000463765272e-16	9.660407326953274e-16	9.47577249518405e-16	7.609316328077377e-16	6.368289286452192e-16	6.408674110456008e-16	7.690352211840326e-16	8.759931926812548e-16	9.695831655327579e-16	1.0421689196723568e-15	1.098818465606886e-15	1.0788153085500227e-15	9.02143184857001e-16	7.610941306091151e-16	7.655361338446998e-16	9.880620104202029e-16	1.3191287344860536e-15	1.647716471542117e-15	1.8723322084052343e-15	1.9750605906080872e-15	1.9480505887638243e-15	1.838042934983745e-15	1.7471522094948935e-15	1.6663449502362186e-15	1.6485198968911611e-15	1.6505478401662991e-15
178	3.9677517757201487e-17	-1.4575776235653314e-17	-9.09976137453527e-17	-2.845959610758411e-17	2.4944203275987543e-16	5.288075752149188e-16	6.670310578347407e-16	5.372860469264598e-16	3.844228336800959e-16	3.502367060750944e-16	4.939111801422722e-16	7.035728136138032e-16	7.239820524827203e-16	5.681688248338787e-16	4.699661326342298e-16	4.990259773194578e-16	5.162029278822254e-16	4.316567130500413e-16	2.954541501382862e-16	3.3574723776346134e-16	5.228088680581708e-16	7.129501741351595e-16	7.28975473752299e-16	4.789401632228835e-16	4.879085129097164e-16	6.941219703842367e-16	9.315551311763752e-16	9.623646852314065e-16	8.717975501332197e-16	7.895944311255065e-16	8.75028671070919e-16	1.0409769788481745e-15	1.167880209003498e-15	1.2411595437141854e-15	1.3036641661527303e-15	1.3829788614817749e-15	1.3146353365532271e-15	1.3266319653787866e-15	1.3734671985344717e-15	1.5739177649148501e-15	1.8366668682867074e-15	2.02318214167673e-15	1.9884309820935604e-15	1.9467238653677144e-15	1.8952789172972834e-15	1.785612079077614e-15	1.6173115576788225e-15	1.3762008312563612e-15	1.0408927550069358e-15
179	4.247126057052985e-18	1.8416570245000616e-16	4.918995162676364e-16	7.049345629119621e-16	6.893847610746472e-16	3.4023975201445535e-16	-9.232268760476802e-17	-2.7730686603759455e-16	-2.775637615515044e-17	3.97379927553911e-16	6.308292202569794e-16	6.854572414813676e-16	7.341555464911431e-16	8.784976263470032e-16	1.0421162821398875e-15	8.806849005896877e-16	4.402379258503595e-16	6.161772981796261e-17	-7.849778082359733e-18	1.2527908380434384e-16	1.684927437071483e-16	1.1658220442683098e-16	1.5124060173959255e-16	2.337091044378934e-16	4.29524674223144e-16	4.446716117620589e-16	3.7493515631247795e-16	2.7797410888757843e-16	3.488730621071577e-16	5.032407858179371e-16	5.932060296217192e-16	5.79987719060941e-16	4.81357961787478e-16	3.7573722687429227e-16	2.5557908899767676e-16	1.5427763387107782e-16	5.1105212330639094e-17	-5.4920572242630315e-18	6.778056275614787e-17	2.29178911220223e-16	4.689614111532857e-16	6.4761610923599765e-16	7.947935038494055e-16	1.0095077880216936e-15	1.1673353372685845e-15	1.1976655311729522e-15	1.0629931876035977e-15	8.700700095219015e-16	7.746557429489301e-16
180	-3.371922671178111e-17	5.195626158911234e-17	2.1043345146059174e-16	3.709652259988686e-16	4.739167633484629e-16	5.475616792171735e-16	5.149569315064075e-16	5.303691889940346e-16	5.373869501784415e-16	6.001844622183709e-16	6.370854810577221e-16	6.002201864873039e-16	5.637007522271797e-16	6.192196243041497e-16	6.442186605356302e-16	6.141090388807572e-16	4.6942186487610565e-16	2.1339876327001975e-16	-7.94840469183769e-18	-1.0455795589291588e-16	-4.0714299394880024e-17	7.403622043871769e-17	9.798114325463251e-17	8.84902636456936e-17	2.1396761969022e-17	1.4664216417659045e-17	7.317998865118438e-17	1.3431959445146725e-16	1.95812365586587e-17	-6.669112165668298e-17	-3.8221186004625867e-17	1.4459365047131703e-16	3.3747437873240543e-16	3.61727903468648e-16	2.1482407498757733e-16	1.2911631528108904e-17	3.470225180170854e-17	7.374450195759585e-17	1.265688181054223e-16	7.416603140974873e-17	-4.445765850309403e-18	-1.2895791755122127e-17	6.218941290673658e-17	8.905062514865869e-17	-2.46792309539667e-17	-1.9994741038148805e-16	-3.54910984546919e-16	-4.3921499495436314e-16	-2.8704397559436666e-16
181	9.015936894048575e-17	2.1516676747704187e-16	3.26682645967488e-16	4.049311732109262e-16	4.453425885259547e-16	4.1231026543923355e-16	2.159097638712778e-16	1.066045521829801e-16	2.5358838074350356e-16	5.879682143603337e-16	8.920230184849618e-16	1.0773925290266926e-15	1.0703546620245189e-15	1.0440510160781452e-15	1.0569723904748354e-15	9.567831183957819e-16	6.858972398643662e-16	4.105812466921459e-16	2.644754306571291e-16	3.0827893707603755e-16	4.0885786223281187e-16	5.790962332881107e-16	6.237772089334014e-16	7.072652207882747e-16	6.540616015167174e-16	5.825081040106563e-16	5.851201966250981e-16	6.400444622771232e-16	7.685475870389828e-16	8.319153807973588e-16	8.034337464822535e-16	7.758629539412847e-16	7.743096246254197e-16	8.488167616570023e-16	8.480960003901608e-16	8.077397472885926e-16	6.453864450963499e-16	6.768266525534515e-16	7.871226697354139e-16	9.464793356809697e-16	1.069622661379276e-15	1.110532113502628e-15	1.233930485773334e-15	1.4199263736056162e-15	1.590363394556653e-15	1.5838015704966792e-15	1.4020288695308161e-15	1.1323583239583151e-15	8.960744392620942e-16
182	5.242175571854781e-16	5.715745338081485e-16	7.343062353123158e-16	9.27536706870729e-16	9.78620431174785e-16	9.156311117026721e-16	7.570179820644828e-16	7.111056541543741e-16	8.039276705365232e-16	9.41101498307746e-16	1.1144501016219286e-15	1.2024574071222692e-15	1.30425884808207e-15	1.333881036075308e-15	1.2707843491949656e-15	1.0335155631801098e-15	7.069696490576332e-16	4.4133084997174493e-16	3.458753745848466e-16	3.889251168973335e-16	4.1545091303269944e-16	4.975951252323488e-16	5.915876950531946e-16	6.791292313729967e-16	7.810506655879179e-16	8.547422918949926e-16	9.044366543270393e-16	9.996520755485573e-16	1.0713263233108341e-15	1.118750535095928e-15	1.1224312916885896e-15	1.119342495898847e-15	1.1057819561981121e-15	1.0782192291683463e-15	9.953977380220023e-16	8.352338484895363e-16	7.343641495770235e-16	6.66039573332948e-16	6.852947681026412e-16	7.878429713771837e-16	9.414368116053922e-16	1.1188962495192825e-15	1.3148350172269149e-15	1.4601861281869616e-15	1.4598353826594593e-15	1.3092846450901364e-15	1.1685583676141919e-15	1.0999038034330837e-15	1.0447053594747847e-15
183	-1.4206804301668125e-15	-1.2698395892355987e-15	-1.1453061786947984e-15	-1.039281795259684e-15	-9.8500095159245e-16	-8.465895873440472e-16	-8.051307001361888e-16	-6.199186723506906e-16	-3.6715534193906313e-16	8.592830855237805e-17	5.846319958475709e-16	9.016378456407432e-16	9.671809077047829e-16	8.851575058394558e-16	8.222176780972611e-16	8.108208596952489e-16	8.265007793834186e-16	6.33061463397303e-16	3.3288749859555674e-16	-3.859655368441234e-17	-2.1669013751088576e-16	-1.221372287962798e-16	1.5418674427484158e-16	5.569492870016105e-16	4.800420644252025e-16	9.721385022445257e-17	-3.4489932654239397e-16	-5.433965827251919e-16	-5.793763938004611e-16	-4.3504979262816833e-16	-1.820767945106822e-16	2.476052441781453e-16	7.3006352649245e-16	9.53434936723033e-16	8.351916149094869e-16	4.99346258071916e-16	3.789815206676059e-16	6.024016235688079e-16	9.923265796131106e-16	1.3336046241858346e-15	1.5338829050590183e-15	1.6274392514707416e-15	1.6762823086949106e-15	1.6076042004391269e-15	1.4930839882609244e-15	1.43811912925234e-15	1.1855983698667686e-15	7.91243888429319e-16	3.7127125769507755e-16
184	1.8714850567162717e-16	-1.9200584811644544e-16	-6.766672544985527e-16	-8.383720919985208e-16	-8.883553299011105e-16	-9.835809122833206e-16	-1.2171003399195923e-15	-1.4521857781817482e-15	-1.333644211672513e-15	-6.576097396844302e-16	3.794155036347169e-16	1.3298499313975045e-15	1.8178876406127454e-15	1.91939300618173e-15	1.801211272779919e-15	1.6313407124929303e-15	1.165301916713507e-15	4.1702213860134895e-16	-2.531304768025689e-16	-5.66833395519273e-16	-5.948694852389121e-16	-5.535316913780699e-16	-4.533114972197055e-16	-2.722399636809612e-16	4.560567346769563e-17	1.7589100110614103e-16	-4.910971994134637e-17	-3.591695416627144e-16	-5.495041286057921e-16	-4.3680896199523274e-16	-1.3195515579717379e-16	2.559453745873999e-16	7.787886085482933e-16	1.2092181572334168e-15	1.3648307138093864e-15	1.0805549518686335e-15	5.103364238764395e-16	1.868737333869125e-16	3.632660709385128e-16	9.30502916406243e-16	1.4650246851644036e-15	1.5828793559749425e-15	1.353916364808229e-15	1.2141549001362068e-15	1.385065179451946e-15	1.5720490896874692e-15	1.3887503187594463e-15	6.874233446418253e-16	-2.2028357919801417e-16
185	-6.916481601938716e-16	-5.543205565564601e-16	-6.376735765968815e-16	-7.908966401467229e-16	-8.182517786974499e-16	-5.143855338782355e-16	-2.708250193911647e-16	-2.6210994612781486e-16	-3.683945574177597e-16	-1.7606677022798547e-16	4.2611794564760647e-16	1.0353820384166651e-15	1.185369138245813e-15	1.0900481886438714e-15	9.862169692546071e-16	1.1190359213145283e-15	1.181705377067487e-15	9.607393809677606e-16	5.644525773143388e-16	2.46324165212653e-16	4.177543198706669e-17	-1.198945314760333e-16	-3.064836370118772e-16	-3.299386472436593e-16	-2.592339724504867e-16	-2.2253349300859855e-16	-4.229523013239408e-16	-6.576123293943583e-16	-7.608078680931511e-16	-6.171614175937433e-16	-3.7514532881702926e-16	-1.999969348106089e-16	-5.803822204098249e-17	1.2115172112749073e-16	3.682767358106037e-16	4.0774826713537753e-16	2.279726612566325e-16	2.475995000220563e-17	2.5647809477861408e-17	2.6249630760364646e-16	4.871736166124177e-16	3.3735449911962347e-16	-1.4894546663115953e-16	-6.979444654791918e-16	-8.870945317871508e-16	-8.329939541957269e-16	-7.728335462446578e-16	-9.574306311293425e-16	-1.2472225330415502e-15
186	-8.420018604100989e-16	-9.264210569695701e-16	-1.107623438148833e-15	-9.215490349109255e-16	-5.157415587471503e-16	-2.469332396545439e-16	-3.1971733996972493e-16	-6.553228362082131e-16	-6.936726819021738e-16	-2.533487954380446e-16	4.269946586576789e-16	8.580493144222428e-16	9.602473115174933e-16	9.372405091963682e-16	1.0029642828987036e-15	1.093040912210282e-15	1.0332347044984525e-15	6.933237727651729e-16	2.4983400685715856e-16	-9.976222635254256e-17	-2.8174077946377207e-16	-2.5038579798757114e-16	-1.2978084497964538e-17	2.5310942061629654e-17	1.2773684138396498e-16	7.204478562844423e-17	-2.507054628700715e-17	-7.995257071599903e-17	-2.0114941925237537e-16	-3.673332398419453e-16	-3.3415948624422335e-16	4.11847281797818e-17	7.897249666908058e-16	1.3671539096871737e-15	1.564805786004825e-15	1.3796794218872794e-15	1.2048658446319293e-15	1.3611214812154874e-15	1.8174068498404736e-15	2.3651140010787164e-15	2.7512577811506712e-15	2.8848056790092956e-15	2.6718197225358373e-15	2.4303668875570637e-15	2.193435062129424e-15	1.9628732442032723e-15	1.807070161542022e-15	1.6350646856728133e-15	1.1728771877145618e-15
187	-1.6322138090912828e-15	-1.6997014249315205e-15	-1.7468102503294692e-15	-1.6809118072901512e-15	-1.6627303051152041e-15	-1.6339623779442675e-15	-1.6168070613240276e-15	-1.423662178796629e-15	-1.1346607708368596e-15	-7.412069351753006e-16	-4.710483779372482e-16	-3.1579318137985076e-16	-3.780677963905124e-16	-4.743967150147764e-16	-4.446810155671157e-16	-1.7820093838490092e-16	1.808545276632726e-16	3.28590453005234e-16	1.6029248651647123e-16	-2.0795292841856494e-16	-6.102964187925535e-16	-8.758905839479184e-16	-1.2144646532850745e-15	-1.2811026894836797e-15	-1.411384640200896e-15	-1.4543062842555305e-15	-1.6122579548882958e-15	-1.7753548308468312e-15	-1.8944321829239282e-15	-1.724864447524574e-15	-1.435504406434599e-15	-1.2416132496771862e-15	-1.1600720786167264e-15	-1.1028981111964395e-15	-9.881469480698345e-16	-9.13231504979799e-16	-1.0072334856477337e-15	-1.1515123719126477e-15	-1.2542307215125478e-15	-1.3297332607235815e-15	-1.4091683846814476e-15	-1.6385220695756018e-15	-1.7104111469172723e-15	-1.7381313591245522e-15	-1.6716284433273932e-15	-1.7230096478928309e-15	-1.8094647927313445e-15	-1.861764406474027e-15	-1.802270699452201e-15
188	-9.848979402900224e-16	-1.1069470839243169e-15	-1.1840937465632498e-15	-1.1213783833310965e-15	-1.0493615809905504e-15	-9.061430020193899e-16	-9.982030680276992e-16	-1.2703357496577314e-15	-1.4268425270037967e-15	-1.2512924219475795e-15	-9.082550835646486e-16	-6.720064675836347e-16	-8.184403569269232e-16	-1.1845003768556031e-15	-1.3835803529984881e-15	-1.124799686516407e-15	-3.5302940043219815e-16	3.432970245594673e-16	6.553588840515387e-16	3.6373373545193705e-16	-3.1927992429030286e-16	-9.451288993019128e-16	-1.5254352983538767e-15	-1.6862344966164552e-15	-1.8762061588622516e-15	-1.9261011399930277e-15	-2.047006384753048e-15	-2.008987815333239e-15	-2.1119946354607103e-15	-2.249845339029783e-15	-2.447153522564182e-15	-2.741925071132397e-15	-3.1680481362603053e-15	-3.594563483080924e-15	-3.9441201003154046e-15	-4.071233044442394e-15	-3.954870609288765e-15	-3.891660145603999e-15	-3.83718196242804e-15	-3.864017055808301e-15	-3.893771537627505e-15	-4.112743851194873e-15	-4.259038651474345e-15	-4.381461290379949e-15	-4.26406411474454e-15	-4.1591247464810386e-15	-4.075011204057598e-15	-4.005556369837975e-15	-3.909349258072131e-15
189	-5.229202677826337e-16	-6.900591207075843e-16	-8.096615329838323e-16	-7.405343549390823e-16	-5.6967984306592255e-16	-4.0028698083300284e-16	-3.919232729814914e-16	-6.106111977052808e-16	-5.909189811855352e-16	-1.9765427043504058e-16	4.0950589007605036e-16	7.372683886072252e-16	6.239128685643022e-16	4.881867863419485e-16	6.687484180143101e-16	1.2141938501147976e-15	1.6867906558479348e-15	1.778930697010952e-15	1.6349377869493918e-15	1.4525179458498698e-15	1.0915599724500386e-15	5.120030217774707e-16	-2.5978471352096463e-16	-8.284908175780276e-16	-9.578306166103257e-16	-8.805811046801989e-16	-9.523974762545461e-16	-1.0598197732966678e-15	-1.1421746980790613e-15	-1.1027304303464797e-15	-1.0052418551387172e-15	-9.723642951951426e-16	-8.693460567120261e-16	-6.978859137830684e-16	-4.442575923755176e-16	-3.7053559744905557e-16	-3.699315488876935e-16	-5.341674331590901e-16	-5.962386671321456e-16	-5.902306796463127e-16	-5.075130249893377e-16	-5.540662810528391e-16	-6.680812436077001e-16	-6.971755675494847e-16	-4.668088506588372e-16	-2.9838911013415355e-16	-2.3258357341377567e-16	-4.463206156523535e-16	-7.204065839979269e-16
190	-5.959013244416018e-16	-9.722698219738138e-16	-9.909430866320715e-16	-6.098003084192976e-16	-2.898654759432549e-16	-2.992875769677699e-17	-1.817665024750558e-16	-4.1714601348619457e-16	-6.849389139950856e-16	-7.859168285714209e-16	-7.238058110810635e-16	-5.352679050333415e-16	-6.55865669487202e-16	-1.095681710080765e-15	-1.449734315630499e-15	-1.2689348990091008e-15	-4.393649123651535e-16	2.241039092021318e-16	3.681271786272509e-16	-2.2801434364217664e-17	-4.504742444119412e-16	-7.194251588172576e-16	-1.181472273527562e-15	-1.4488571510164707e-15	-1.7657682936815253e-15	-1.513468575657161e-15	-1.2078597297675417e-15	-1.0116774127449941e-15	-1.3467326368338577e-15	-1.7244834731914945e-15	-1.999481399618922e-15	-2.3065806409340823e-15	-2.907446585789285e-15	-3.5278621851197835e-15	-3.843363019683938e-15	-3.735258871991459e-15	-3.672193751949581e-15	-3.893026515079728e-15	-4.272652284989536e-15	-4.519853452342144e-15	-4.591620693411858e-15	-4.755114601424819e-15	-4.9350163779172724e-15	-5.148655946035643e-15	-5.1447308302108516e-15	-5.108778527847082e-15	-5.279954820333629e-15	-5.4940519440739726e-15	-5.507079187645361e-15
191	-1.6614566948533284e-16	-1.6223676723020557e-16	-1.725409936248569e-16	-1.9665736503621523e-16	-1.0423638069079343e-16	1.8374675941046117e-16	3.132674773996731e-16	3.0691866845233735e-16	2.0637747755047558e-16	2.471361973480829e-16	4.440835985751244e-16	5.426538108796407e-16	2.0261674936709595e-16	-2.3244797887847007e-16	-3.098313346247425e-16	1.1116579992025667e-16	7.028276498469013e-16	8.740784562078457e-16	6.687265510209019e-16	3.5555365804781894e-16	1.504506671476878e-16	-3.54286584340474e-17	-3.704343287879801e-16	-5.662726754523702e-16	-7.485028173276585e-16	-6.768502907331426e-16	-6.336172210631946e-16	-7.2519398332078e-16	-8.574231226987119e-16	-7.910046429903594e-16	-5.79257013048832e-16	-3.8407744056615954e-16	-4.2335603684744643e-16	-5.187230935900809e-16	-5.194655151733344e-16	-4.48787418661079e-16	-4.560422050856516e-16	-6.706847599803027e-16	-9.379058879781488e-16	-1.1075490774863856e-15	-1.1391554388661887e-15	-1.3022980378970213e-15	-1.4767835629619333e-15	-1.626536105388151e-15	-1.4199680512786789e-15	-1.0493582003929362e-15	-8.901022882301933e-16	-1.0504277483111482e-15	-1.2492474978358045e-15
192	9.048065521129486e-16	9.400486873584904e-16	9.928351973666254e-16	1.072724614140437e-15	1.0377921274852892e-15	7.611014939979566e-16	4.995655702490254e-16	3.0915105193104883e-16	4.3213595437528635e-16	6.492415255016561e-16	8.048760366529797e-16	9.050959914481544e-16	9.919028130324035e-16	1.0260802601496829e-15	1.024218657166425e-15	9.239236891363387e-16	7.371404646363432e-16	6.622045036363063e-16	6.621275274208721e-16	7.432451930177576e-16	7.720745474664369e-16	8.129104002817073e-16	8.952632971863817e-16	6.669028168534365e-16	6.724588152857834e-16	6.13288551944211e-16	6.426330888812509e-16	7.5428375910949e-16	1.0658398588344724e-15	1.2870248365326525e-15	1.4001183868517011e-15	1.3569815956908397e-15	1.3460668995779604e-15	1.3894538789362422e-15	1.4283452964538768e-15	1.391071956835998e-15	1.0915374331664858e-15	9.31045535167792e-16	9.385653987326952e-16	1.1650925141467332e-15	1.4176230828072416e-15	1.5871870872155005e-15	1.6056923845998373e-15	1.7290795794714992e-15	1.8904155442002205e-15	1.9622972827951374e-15	2.048935283704796e-15	2.014532341724313e-15	1.832551571871578e-15
193	3.7680709904794584e-16	3.8498583010045713e-16	5.861597084445848e-16	8.451632394365851e-16	8.422199586002996e-16	5.682789544940108e-16	2.2027633035314394e-16	2.696132910281824e-16	4.924489010244676e-16	6.941265311097784e-16	6.238636351987389e-16	4.590043233830317e-16	5.614540546761822e-16	8.48790928997622e-16	9.448336469253716e-16	6.532689016709424e-16	2.5947071816546435e-16	9.493499748082302e-17	2.682870625643116e-16	4.651803520971223e-16	5.310915507355244e-16	5.020512100162067e-16	4.927233762600826e-16	6.968403542568503e-16	6.852937451448699e-16	5.634052048569536e-16	5.653748057451222e-16	7.370493098690832e-16	9.113544979929423e-16	9.291328588328697e-16	7.4529837327858e-16	5.931491365688093e-16	6.070654505376978e-16	6.043714245875346e-16	3.92786218831104e-16	1.0655205731240907e-16	1.535879019024979e-17	1.176780720722228e-16	3.253485974092744e-16	3.976890592566096e-16	3.05112690861668e-16	2.107132403408132e-16	3.1679823763780864e-16	5.203257298831384e-16	7.223003243726273e-16	8.278576664033781e-16	7.25933707283188e-16	5.687944106076548e-16	6.027939897379094e-16
194	-1.5752734786955637e-15	-1.4324469810455e-15	-1.6220901465865768e-15	-1.7951255540100364e-15	-2.0220129314115023e-15	-1.9943192488030883e-15	-2.068409105546812e-15	-2.0760642074317163e-15	-2.0618662748754e-15	-1.5770623230057293e-15	-7.718687064464215e-16	-6.69713467000569e-17	9.060971440304077e-17	-6.075385818866841e-18	-7.108464372570093e-17	1.469348057689184e-16	3.237788416662315e-16	1.2120418780692185e-16	-2.5155575072581304e-16	-5.955358605500545e-16	-9.211567825474616e-16	-1.34710128068264e-15	-1.9336514745907298e-15	-1.8610995420246138e-15	-1.6913852418459029e-15	-1.5741543129175833e-15	-2.0008406847754096e-15	-2.4628556583609134e-15	-2.6378821060544264e-15	-2.1506826319035667e-15	-1.490851038376477e-15	-1.0542453684678122e-15	-8.287197783297822e-16	-6.882936837750097e-16	-6.600803896366188e-16	-8.41836286453963e-16	-1.1316298209056443e-15	-1.2848995512406695e-15	-1.2959083264073126e-15	-1.2802441633474513e-15	-1.3028750707481325e-15	-1.4167511116499669e-15	-1.3967540280994273e-15	-1.5947218407161237e-15	-1.8734509364333507e-15	-2.2608765483666296e-15	-2.5719559293854407e-15	-2.6877053810093255e-15	-2.5117013997946945e-15
195	-1.3304272561413176e-15	-1.3737868880631463e-15	-1.5496684531719776e-15	-1.4831077847272572e-15	-1.3767447326085487e-15	-1.2161227023759716e-15	-1.3271874990694122e-15	-1.403501147690949e-15	-1.4709524706978458e-15	-1.1181317202619882e-15	-5.35046173608421e-16	-7.182185040857575e-17	1.6928362815099282e-16	3.3071810921402995e-16	4.3048493056373553e-16	5.898971774057126e-16	6.117165264589331e-16	3.3094804647266964e-16	-1.1170692438877105e-16	-5.228854389644275e-16	-7.259300484796049e-16	-8.394330809915791e-16	-1.0396147619782319e-15	-9.148473554877045e-16	-9.39177183223507e-16	-1.0173716754611487e-15	-1.2954939703675e-15	-1.5300679181477262e-15	-1.7662722618315753e-15	-1.6922128453360122e-15	-1.4026058942455451e-15	-1.0073380289853482e-15	-5.698237431383462e-16	-3.098165760437202e-16	-2.3862779930489245e-16	-4.469487344497527e-16	-6.801194016294122e-16	-8.094103911778838e-16	-7.662718824773091e-16	-5.903506204978883e-16	-4.772928178438247e-16	-4.835290664803589e-16	-5.746684428181563e-16	-8.526064282749855e-16	-1.0749582773132192e-15	-1.1820186436804784e-15	-1.3010933167265185e-15	-1.4716364584313316e-15	-1.6270849828945126e-15
196	-1.2964218029430615e-15	-1.322937273243747e-15	-1.4430538575748392e-15	-1.2698760597830486e-15	-1.0721851877860217e-15	-9.197794494961297e-16	-1.1615649995051672e-15	-1.311514158936299e-15	-1.2342764447711233e-15	-6.432348426849902e-16	1.4763531535006447e-16	8.005370913434015e-16	1.1727385315844384e-15	1.387797020018929e-15	1.4129065953642176e-15	1.2671088426499467e-15	9.396382638722704e-16	4.809727006431711e-16	1.280280245343701e-16	-2.5297961611337445e-17	7.111641514575485e-17	2.463472938575596e-16	2.266899608556413e-16	3.5229769638099775e-16	1.7325214356977643e-16	3.5391233146367506e-17	-1.7462361508026687e-16	-4.1149993644760995e-16	-8.382467654448654e-16	-1.01156716591995e-15	-7.261179196691434e-16	-3.7018256755592893e-17	6.665778544164884e-16	9.05139926627076e-16	7.952470411829271e-16	5.425223066442065e-16	4.949672787995406e-16	6.967822249095695e-16	9.847969231446174e-16	1.2746071330466082e-15	1.475216472177674e-15	1.5181176982046436e-15	1.3966751351424627e-15	1.0708230413135086e-15	9.108858013948322e-16	9.55847172113348e-16	8.62121488823091e-16	4.703136641621073e-16	-4.924425744800883e-17
197	-9.47356450846192e-16	-7.440173731912891e-16	-5.21959671798162e-16	-3.226831421312459e-16	-2.825562108162615e-16	-2.7314921122118e-16	-1.5502893007013254e-16	6.207139763293614e-17	2.1659297869588692e-16	3.0617266327991445e-16	3.877059271020838e-16	4.579309093181387e-16	5.708637264943282e-16	6.259936658692551e-16	5.029195679694974e-16	3.6682703607601355e-16	2.7601495401038984e-16	2.472371922093174e-16	2.2856809580685293e-16	2.314434176902347e-16	2.92217042948768e-16	4.150496755690403e-16	4.390155393457732e-16	5.089988836690754e-16	6.179602998215994e-16	8.696864445173299e-16	1.1511308231655407e-15	1.2614582112835127e-15	1.1475632070097412e-15	9.598399631940201e-16	9.225508124549927e-16	1.0384110960813191e-15	1.1974068929545243e-15	1.219916700367717e-15	1.270562301734096e-15	1.4688607852240643e-15	1.6980617907436749e-15	1.945556283949595e-15	2.019219381270025e-15	2.138084360673618e-15	2.3003679549361586e-15	2.495192421984015e-15	2.5521999740801936e-15	2.484370884270035e-15	2.4856647032506538e-15	2.439392593114101e-15	2.2654128048762886e-15	1.881872448440907e-15	1.3763076348036832e-15
198	-1.610104014451418e-15	-1.7833271294469484e-15	-1.7639354113123646e-15	-1.346638848484099e-15	-9.806191202158902e-16	-8.597227055076175e-16	-1.051919709346959e-15	-1.1571890339750184e-15	-1.0125273614964449e-15	-3.9098381136597355e-16	4.0656382129678467e-16	9.869815642366781e-16	1.2481756082505056e-15	1.2502991907840906e-15	1.1539583025806869e-15	1.0540198533873803e-15	9.080415938314566e-16	4.964602670908771e-16	4.247150454081488e-18	-3.1766253436061434e-16	-2.22273108706172e-16	1.3319073395189886e-16	4.337004180427287e-16	6.307720647059902e-16	5.512705499818796e-16	5.161173244941687e-16	4.992192397195881e-16	4.800047330092702e-16	2.8217268840136185e-16	1.6204875421343413e-16	2.7916117058572934e-16	6.113098840034293e-16	1.0484787414396994e-15	1.2881724002561374e-15	1.378900743042816e-15	1.2809726722203564e-15	1.1644266062706105e-15	1.1349818187688976e-15	1.4663124988169637e-15	2.2362926518062594e-15	3.000526850225833e-15	3.2534388338888303e-15	2.7976350231248078e-15	2.1177231029304272e-15	1.899404866197356e-15	2.2365431617933207e-15	2.462999020777877e-15	2.1601128173510337e-15	1.4090348165963244e-15
199	-1.4743534128889534e-15	-1.5022331980105535e-15	-1.6414824292314408e-15	-1.4860317464468033e-15	-1.1162592508852477e-15	-6.709950947112737e-16	-5.471485053512541e-16	-4.476726557242982e-16	-3.7497010309194726e-16	-3.24199071823961e-17	4.291766589055212e-16	7.177001420142633e-16	7.502704052289453e-16	6.792643031522677e-16	6.236920471875433e-16	6.412875427491478e-16	5.926773331953406e-16	2.4106182532437076e-16	-2.1343820822748536e-16	-4.83326725259927e-16	-2.761677815385294e-16	2.39537963465385e-16	5.680879210003804e-16	9.649154360184801e-16	9.21856786637546e-16	9.68878872970636e-16	1.00460372815202e-15	1.051424164381594e-15	9.172744054817274e-16	8.013565433748678e-16	7.775482622546591e-16	9.193024592457312e-16	1.1366275614369828e-15	1.2823782925957502e-15	1.4439837496664873e-15	1.599429469138755e-15	1.6627590792971642e-15	1.795694399847636e-15	1.8668196437542552e-15	2.098037262560824e-15	2.3760157054445565e-15	2.6078359149938865e-15	2.6531794852064953e-15	2.4009753808812226e-15	2.1962153126507644e-15	2.1771184476553323e-15	2.0892620979226906e-15	1.8217629553778735e-15	1.3037121084134327e-15
200	-1.5830116154840204e-15	-1.3922945081886817e-15	-1.3845296285114531e-15	-1.2047192004310676e-15	-1.228606690221615e-15	-1.5038774259612893e-15	-2.09175480993583e-15	-2.233451469711227e-15	-1.8681516075499482e-15	-1.0756700394352065e-15	-4.0275051973590297e-16	-2.5282386263317423e-17	2.8919634479527453e-16	7.720290244931352e-16	1.1063078062925936e-15	1.0143945925754982e-15	4.708730478792523e-16	-1.563762840917614e-16	-4.682249189751889e-16	-5.102664976325067e-16	-4.79165764828557e-16	-5.326848928040992e-16	-7.260703555450222e-16	-4.48552636165468e-16	-3.70287950536834e-16	-4.741644849767134e-16	-9.561665174645363e-16	-1.4262423940415942e-15	-1.694902110707074e-15	-1.4599374738757733e-15	-9.829621418884954e-16	-5.715670499430985e-16	-3.586258381937648e-16	-3.80152125889391e-16	-3.8543208858969425e-16	-4.2593523739779705e-16	-5.372624376229189e-16	-6.257319056734383e-16	-7.314828524558424e-16	-6.338528878854676e-16	-4.232243781950721e-16	-3.154178344963332e-16	-3.760882130204837e-16	-6.890952144699031e-16	-8.693856077354774e-16	-9.031365699991251e-16	-1.067172565803855e-15	-1.3635727302555263e-15	-1.5025402988724913e-15
201	-9.005379840634655e-16	-6.406057828760072e-16	-3.83745661685007e-16	-2.56906487782594e-16	-4.813424497763295e-16	-9.13951201420899e-16	-1.265284460367839e-15	-1.431396681766838e-15	-1.2618308770244305e-15	-7.514547660772652e-16	-1.3021554513906419e-17	6.838005998455626e-16	9.897520055424367e-16	9.7659242394045e-16	7.941032193757523e-16	7.907120139691403e-16	8.595128448377862e-16	8.191777814796204e-16	5.905873815398491e-16	3.137245621751588e-16	4.508935789006005e-17	-1.7306400495312994e-16	-4.830393871343234e-16	-7.1329382757748e-16	-6.340500710553835e-16	-3.9987335294992156e-16	-2.2096900820554184e-16	-1.7847374115965527e-16	-2.246741783958618e-16	-1.7341060696943136e-16	1.4605107484475206e-17	1.8423722471151073e-16	3.1012158875262115e-16	3.5837904552679347e-16	5.190063712729573e-16	6.996392649432958e-16	7.305405590120055e-16	6.920574859861461e-16	5.573388091082298e-16	5.272869766609411e-16	6.570723093775406e-16	7.415612823078181e-16	7.323516699195161e-16	6.635067882346059e-16	6.642570223097152e-16	5.44274435122589e-16	3.5432870462932986e-16	1.2306825714815198e-16	-1.422855361970143e-17
202	-1.0830896758448953e-15	-1.0793821364135567e-15	-9.348505771821386e-16	-7.058376100774734e-16	-7.579409708408668e-16	-1.123622346791239e-15	-1.4816342186137864e-15	-1.4995788321068538e-15	-1.1360866428059282e-15	-6.933375799070119e-16	-4.315921375512389e-16	-2.6723813871101234e-16	-1.0487523691690179e-16	1.5998325562173394e-16	4.027614923776725e-16	5.551040278109292e-16	6.303724387695145e-16	6.882728667974763e-16	7.498905037445965e-16	6.907617154687201e-16	3.789856632886566e-16	-3.380590749223467e-17	-4.784050286223609e-16	-6.357564153048654e-16	-6.971723651999353e-16	-6.883982452074196e-16	-7.525402589665325e-16	-7.630815185248964e-16	-7.597332386928183e-16	-6.856222216522381e-16	-6.393860022046919e-16	-6.204029768423591e-16	-5.612131746885941e-16	-4.554530102475591e-16	-3.363640441192523e-16	-2.7555420040214314e-16	-2.4701505872624515e-16	-1.822246283667336e-16	-1.587461420175814e-16	-2.3357362901066144e-16	-2.6500836205783305e-16	-2.862327594391203e-16	-1.8269755685381683e-16	-1.9391898056360196e-16	-3.312840739447748e-16	-5.782116514754427e-16	-5.927900745226476e-16	-2.8570886143169825e-16	1.088928411936131e-16
203	3.2551498656088674e-17	1.2466946128472303e-16	1.5565366083192818e-16	1.1243372106703479e-16	2.1852868231221254e-16	3.583094017654359e-16	4.606528203439714e-16	4.181515164546256e-16	3.8245269095531967e-16	4.060645922650211e-16	5.309648554760481e-16	6.914539090796859e-16	7.387842857631071e-16	6.988940645440907e-16	6.304678927764499e-16	5.405527322488002e-16	4.166218196257497e-16	3.1998989775548667e-16	3.364460237515467e-16	4.757035042460118e-16	6.339413435737765e-16	7.615976272693866e-16	8.263301507515393e-16	8.234685550192743e-16	9.598743025056368e-16	1.1685629277842028e-15	1.421785982473581e-15	1.5161833751017781e-15	1.4904249862272577e-15	1.4138562980272969e-15	1.3970164641786347e-15	1.4828211036378414e-15	1.54267871799966e-15	1.618895153708991e-15	1.7298600003166968e-15	1.875215344351215e-15	1.927032703935957e-15	1.9200643892448616e-15	1.903521053773095e-15	2.0096805302732317e-15	2.2357397842330998e-15	2.383066675963696e-15	2.251353407294263e-15	1.9882926968716247e-15	1.7624593336563484e-15	1.666638184351411e-15	1.5783347905789552e-15	1.379316101813452e-15	1.0744755800043599e-15
204	-8.745552639182701e-16	-8.282640476683466e-16	-5.817665331644226e-16	-2.314757216665603e-16	-2.101314982845828e-16	-4.940215483847636e-16	-8.52350893070704e-16	-7.546293684871469e-16	-3.768730056683296e-16	4.252991652149661e-17	2.399940828359312e-16	3.120888005919768e-16	5.492816582912619e-16	7.867774576154235e-16	7.442241111869499e-16	4.042120672445492e-16	1.4012703464683305e-16	2.0666467541162028e-16	4.865494184336124e-16	5.224751673543852e-16	2.1868699030462207e-16	-1.555777024437944e-16	-2.8913769091379115e-16	3.075433282739187e-17	2.255503841744406e-16	1.3101267431242821e-16	-1.8504577765476003e-16	-3.762472198706563e-16	-4.4936364837058e-16	-3.3566773598328707e-16	-1.845545340813713e-16	-3.884319608331401e-18	1.918408691127184e-16	1.754345305590505e-16	-4.268409437920169e-17	-4.459619891911154e-16	-6.203115780946961e-16	-5.850866553073287e-16	-4.021062530902402e-16	-2.273060762997654e-16	-8.887405365898877e-17	5.257533400575503e-17	2.258632597196909e-16	2.979865846653174e-16	2.699688282798631e-16	2.601966129414155e-16	2.0845084592171636e-16	1.6131110262256032e-16	2.7937451493408936e-16
205	-6.430692319494223e-16	-5.10579861694277e-16	-4.647540879278911e-16	-4.1619872930244715e-16	-5.166381406336785e-16	-7.912115705866162e-16	-1.1442203080964236e-15	-1.1961286028681798e-15	-9.760010811951798e-16	-6.289311619664659e-16	-4.464938097430738e-16	-2.6496638278277893e-16	-6.265713359444464e-17	1.2715719035589903e-16	1.3992069946710857e-16	-8.254285454228778e-17	-3.059628242610721e-16	-2.790242219969302e-16	-1.1543987035426133e-17	2.303288731142466e-16	3.0394422467423397e-16	2.9091317308135016e-16	2.1048393099957236e-16	2.658139463946544e-16	9.654406427517529e-17	-1.2630987392989652e-16	-2.2540927124532766e-16	-1.3882890900604535e-16	3.188645007428024e-17	8.676317378120564e-17	-4.036850925539291e-17	-1.5575537186598395e-16	-1.3663574472326657e-16	-4.251018669170765e-17	-1.1039078030365452e-16	-2.791253092239354e-16	-5.692983369930074e-16	-5.388365323367746e-16	-3.099940407450358e-16	-2.8232334802788586e-17	8.521056635629185e-17	-4.529381949465777e-17	-1.101418168908945e-16	-4.797702532177568e-17	1.3301604362233347e-16	2.551416878895215e-16	2.152652399685322e-16	2.2153259691401602e-16	4.91487954491098e-16
206	4.136874856679274e-17	1.9992287158349137e-16	5.00468327939465e-16	7.464308536795618e-16	6.963949078002262e-16	3.874097609096066e-16	9.345331668573053e-17	6.846467989629757e-17	2.0583331334543466e-16	3.7524156618874374e-16	4.4287224002575116e-16	4.523227120475159e-16	6.963007473309041e-16	9.721642642220925e-16	1.0027239098119943e-15	7.310002709108184e-16	4.061442867711534e-16	2.486075318094566e-16	2.5842844955326193e-16	2.497349233981391e-16	2.3363322056906993e-16	3.3306889848211073e-16	5.883073849334353e-16	7.282172611432272e-16	6.970466166674793e-16	4.681707990933215e-16	3.6123422279613073e-16	4.902594980898488e-16	6.587011432801473e-16	7.513135663658338e-16	7.242907808711413e-16	6.857221512109693e-16	7.465195074110905e-16	7.597964946949965e-16	6.573086263610575e-16	3.976723596617855e-16	2.433208436121161e-16	1.7488016742580358e-16	2.412748558350965e-16	3.064047710932652e-16	3.1202393671263943e-16	4.1146844960219395e-16	6.215907678889599e-16	9.451880025057347e-16	1.1373073464849575e-15	1.124777989332339e-15	9.751455967320641e-16	8.273037255469134e-16	8.2801196100556855e-16
207	2.330938115692182e-16	2.482570945167155e-16	3.4275254634297123e-16	3.900010842397146e-16	2.3705815298140324e-16	-1.1655450127488762e-16	-4.524334240088289e-16	-6.00747241068513e-16	-4.966783779797521e-16	-2.872097895628706e-16	-1.1645230604720435e-16	-8.651038392980216e-17	1.1121937968384646e-16	3.6936057417022e-16	4.781844626403995e-16	3.2445358945265583e-16	4.220593961704196e-17	-1.284629268310838e-16	-1.1294899511928413e-16	-5.913297250204535e-17	-5.67198321035204e-17	-7.608004734908562e-17	5.672082841181911e-17	1.295126584343877e-16	3.4275822291181995e-16	4.55708083003996e-16	5.717592310398872e-16	7.463292884296622e-16	8.13890351707562e-16	7.202931038370772e-16	5.128228230078619e-16	3.2215294064490713e-16	2.718623864800472e-16	2.3825943109605276e-16	1.3931327946800408e-16	-4.6657708685983484e-17	-9.76381249655416e-17	-3.672544621823853e-17	1.6947046967557956e-16	3.3320077671762376e-16	3.222161725521141e-16	3.0796143518804143e-16	3.811504961222935e-16	6.727914564848333e-16	9.095027485448127e-16	9.220933519616633e-16	7.715687857798841e-16	6.047190763716968e-16	6.159963543857339e-16
[truncated: 152 more columns]
