# Supplementary material for: Neural dynamics of phoneme sequences reveal position-invariant code for content and order
Source: Nat Commun. 2022 Nov 3;13:6606. doi: 10.1038/s41467-022-34326-1 (PMC9633780; doi:10.1038/s41467-022-34326-1)
Supplement: Supplementary file 4 — Source Data [file 41467_2022_34326_MOESM4_ESM.zip › source_files-sept/sup_fig2/supp_fig2_snr4.csv]

	t0	t1	t2	t3	t4	t5	t6	t7	t8	t9	t10	t11	t12	t13	t14	t15	t16	t17	t18	t19	t20	t21	t22	t23	t24	t25	t26	t27	t28	t29	t30	t31	t32	t33	t34	t35	t36	t37	t38	t39	t40	t41	t42	t43	t44	t45	t46	t47	t48
0	0.0011583237650828692	0.00020287272180432572	-0.0009086487568028392	-0.0005696352879927248	0.0005130658555188259	0.0012878922836242067	0.0010507894214815904	-0.001357375974470766	0.0001312379654861826	0.00044130938877507184	5.591139184936375e-05	-0.00039689318721974724	0.0008617909594061196	-0.00035097036562128936	0.0012241666329095274	0.0008609733973025458	0.0017503553151854083	0.0018723721834397876	-0.001774399922112926	-0.00016433723322998228	-0.00021649392372133543	-0.0006338684922990214	0.0011317829399151587	-6.771806498687796e-05	-0.0006482062854830619	0.0007301944244160754	0.0009185854852544305	0.000412581176571729	0.0006128935130845344	-0.0015865809581099405	-0.0003044998980198521	-0.0007596218566162552	-0.0017693129485521857	-0.0005263672442615074	-0.000302815280935816	0.00040660859207112084	0.00041272678580004453	0.0006899007460655249	-5.8330391755449273e-05	-0.0011280179336142586	-0.0007100956150831092	-0.0004607966701425222	-0.0006157472255720208	-0.001078981865514866	0.0008114356224874393	-3.6440169717987273e-05	6.784460713691147e-05	-0.0009398778180110347	0.0018490831810034844
1	0.0007760328226320365	0.0009824495301566977	0.0002918848733047191	0.0009112226523699212	-8.299505804113645e-06	0.0005061077336086684	-0.0003045787886354187	5.6372942838715455e-05	0.00027522503391920293	0.0012101511339788627	0.0005159893946510661	-0.0015074137802020412	0.00166433588957247	-0.002009158347837879	-0.002920644483845857	-0.0007849726476642415	-0.000837347395091196	-0.0004464828014641344	0.0001399712186991511	-0.0013032207651132413	-0.001247259610795002	0.00037648650950385814	-0.0001278085508719025	0.0012106357303400931	-6.905297991955132e-05	-0.0008059580655484974	0.000606297102387105	0.0012319159844167613	-0.00030618188311007914	-0.00047138566113245385	0.0006607659622906072	0.0017853230002432545	-0.00020272304930393103	0.0004949672725110026	0.0011706167647137782	-7.623376498307462e-05	-0.0011361769838893663	0.00015407165640377312	-0.0011029166743112692	0.00265188450048955	-0.00012553526266443227	0.002185629473430483	0.0004640058419146599	0.00040383785346049546	-0.001282871765562622	-0.0006275936044325995	-0.00035833995219121563	-0.00033926677227751956	0.0005704714278560426
2	0.0004855217108891656	-0.000130907762031389	0.0005636318245849178	-2.611002142209884e-05	-0.0009654944691751714	0.0005705385952311254	0.0013164266732742444	0.0006671827102682673	0.0027640310880540702	0.001670551850775099	0.00109794816550066	-0.0002498550978805978	0.0004461912677870979	0.00032229061984547733	0.0001963311140098156	0.00077174043756833	-0.0008928156246662409	0.0012276580105679967	-0.0005098994231242989	0.0007182393369942146	0.0006501701322290541	-0.00041314137982762335	-0.00021665156514448638	0.0014611190918894985	-0.00015104586751158008	0.0013709732826107566	-0.0002958533836778444	0.00016413817008271327	0.00014661918537521094	-0.0014327570670692427	0.0004444434328157375	0.0008924689824034004	-0.0001880745037355171	-0.001873482752423293	0.0006568700656266709	0.0006001199637738809	-0.0006615916112546928	0.0005692363181600513	0.0004881437732970538	0.0013399696876466038	0.001846841115711741	-0.00014999121893378986	0.0015175534989980732	-5.185177459645844e-05	6.940013818369263e-06	-1.8460910907067402e-05	0.0005204855871642574	-0.000539080966818446	2.15231302491349e-05
3	-0.0006964160322637673	0.0005309186554945658	0.00145610616103653	-0.00011242736749095569	9.597044260972196e-05	-0.000764123802810498	-0.000436645483519393	0.0014375835626756234	-0.00016903307365236995	-0.00011095426499911675	0.00010874770640677029	0.0007979370868262542	0.0008275061856302558	-0.0007832500330404255	-0.0009255663104487152	0.0002139467321921577	0.0010539896687190367	0.0005433658295969427	-6.483143380294669e-05	-0.0020583522426661765	0.0006514300673592086	-5.11257066193254e-06	0.0010786239684786585	0.0007714003304392592	0.0008100770247216969	-0.0013034504064157054	0.00033725589241856007	8.464929844881507e-05	0.00020131002707417275	-0.00018522109640794533	-0.0005071840988386659	-7.699675456571226e-05	0.0002188616799493357	-3.745138910630644e-05	0.000843993264484522	-0.0018849559064069107	0.00017437586284907767	0.0007186094879987045	-0.00047340919869672286	0.0005639212401026253	0.0012305198822186115	0.00031734782043624167	-0.0018664989917788588	-0.002059352167130259	0.00024394554546091894	-0.0004306026136916735	-0.000567912975892685	0.0010016942024735137	0.0003787022513899225
4	0.000459572084089684	0.001188044563333744	0.0018679810133509784	-0.00036593193235181143	0.0019944300560954626	0.0006072848227216708	-0.0005648892358655034	-0.0010372875428879727	-0.00020267124919647424	0.0006539349304399674	0.0005340275470428488	-0.0014494387277671553	0.0022145778085717487	0.00047499188332865167	0.0003441875628399721	-0.00027257470857526566	0.0004893306519348785	0.00039215511850498164	-0.0021276764162498447	-0.00011798474775091003	-0.0021836072735971915	0.00018565379613487407	0.001637604823323094	0.0011818807420434347	-8.713837283729781e-05	-0.00241298698382179	-0.0003059094829257448	-0.0011102416841824085	0.0003971856828633184	-0.0003811365364903451	0.0009210274690798721	-0.0015558390209214478	-0.00012242780714432554	-0.0005092788272897256	0.00015008485750140962	-0.0016752122117557808	1.5468255115537455e-06	0.0006536244855364972	2.8885859474954293e-05	0.0012999165873154891	-0.0005382826418248902	0.0003389230156724109	-0.001566503049934584	3.999512660568276e-05	0.0008718809536948028	-0.0009239562557767249	0.0005566174741542847	0.0004442753504343954	0.0003341224272964739
5	0.0009526305884274316	0.00042333146902814796	0.00033256202585073264	0.0015909815350814579	-0.0014320987957596894	-0.00010535612422127595	-0.0013241037993316647	0.00037674394333054315	-0.00033517279746649015	-0.00020734154985851605	-0.002383957394061379	0.0006154510538834096	0.00040888832336119973	-0.0007039575692908758	-0.0005143446349764197	9.325657123380414e-05	0.001867112294353969	-0.0008610844570817629	-0.00027010112930389997	0.0006681596603191867	0.0006783610474448258	0.00028906051071180537	0.00011367851656400181	0.0003044981253369525	0.0011819277062279812	0.0006071087812984136	-0.0011419356032566748	0.0008407447492493857	7.186895702955898e-05	-0.000779298025087769	-0.00016160078347585998	-0.000603449130550813	0.000486590160715983	0.00011279148621330895	-0.00016354862811621547	-0.00046494414500153363	0.00010239078446268469	-0.001737648461688229	-0.00049034930710916	-0.001013186361667055	-4.902578148070404e-05	0.0001966081197295365	0.0010171129506849955	-0.0006711854661034725	0.0003566221149296717	-0.00018761850463445035	-0.0003679887106835418	-0.000837914422630998	-0.00028581689582247413
6	-0.0002755416082949578	-0.00026601347995917223	0.0016024303711892735	-0.0011893525299738427	1.3993333810497595e-05	0.00043188243707607143	-1.879237750927131e-05	-0.002057476373650984	-0.0005621161889661202	0.00012621710650744184	0.0016329852271456957	-0.0006856582836148258	-0.0005716345049140312	0.0013860648594608625	-0.00016086118812974577	-0.0004476506737693367	-0.0013787289493142143	0.001216194870636847	0.0008525890555409072	-0.0014785035247031433	0.0007516609595234462	0.00010052334132879541	-0.0008285444542024577	0.0005165962698824193	0.0007876310532956411	0.0003523286705536931	-0.0014379069406014165	-0.0007010359044841152	-0.000952761070317304	0.0005454667331280837	0.0003214071527643421	0.0013820092516193328	-0.0010785983021397362	-0.0006686281071564589	-0.00015331634482419052	-0.0008089005659120931	0.0016392787507459518	-0.0003280873441501037	0.00021718225345061632	0.0007309000163064333	0.00015472364386816907	-0.0013178621355841968	0.00014135433559895114	-0.0001253495693785897	0.0016165158164771804	-0.0019345962448922803	0.0006523173866557182	-0.0018065972247938438	5.387560463679469e-05
7	0.000576455969315605	0.000873765524274478	-0.0015213462892736194	0.000557128057409719	-0.0001192958283507801	-0.0006114904768159185	-0.00010559646125185753	-0.0010935023906213002	-0.00011703702734917803	0.0011776856271550934	0.0003991732665184043	-0.002690763843866892	-0.0016548447401860602	0.0013268739901139423	0.0011926226190226625	0.0005209811201829036	0.0008994061366510665	0.00154022726188628	0.00042341577085965477	-0.0003674210710412393	-0.0003676484501150436	0.0006144202956874775	-0.00025820834336017683	0.000261727489511817	0.0005304383539001378	0.0004332792121357052	0.0009449047684383465	-0.0004930403652299222	0.0007590575426611271	0.0007740824584094039	-0.001344138045949878	-0.0018464049305841814	-0.0005140338882626391	0.0006404689251072937	0.0004664714105011977	-0.0011058919700591577	2.2036763171647945e-05	0.001249161849633375	-0.0013157257632545744	-0.0004078751104345353	0.0007010584645557979	4.35679596637378e-05	-0.0008083348658261561	0.0026374569157975565	-0.0013172554966689024	-0.0003348713841716185	-0.0009876969811834307	-0.0015305179992997154	-0.001169845076575101
8	-6.622590688879523e-05	0.001426911846398663	0.0008646550636574903	-0.00022865587567261116	-0.00036418183177476385	-0.0019027087977527962	0.00024254671615709457	-0.0016790747873980751	-0.000514758455743508	-0.0006121638615906834	0.0014151193770890048	0.0003437441475617068	0.00012306510880698363	-0.00015122833154788387	-0.0010839738687825422	-0.0009256147424892044	-0.0009551779207071523	-0.0009045380947262392	-0.0015922054640852578	-0.0005355617212341255	0.0006506214705488641	0.001335806889091979	-0.0007322485150151435	0.0005315800792624969	0.00010365032784432856	0.0006462945269503984	0.000573356435729972	-0.0002340274654259894	0.0015052294462340097	0.0003205463284459297	0.0016409651141034536	0.001580551030409838	-0.0006645555800911522	-0.0007866416354972674	0.0022272256138359983	0.0008773465620706946	-0.0012483701385425405	0.0008441249834192785	0.000538306437545338	-0.00020092937458934587	-0.0003834230709916626	0.0012473788722810145	-0.00042760769765083406	-0.0024419892817959367	0.00017285404442680838	0.00031264884137526797	-0.0009997007244853405	0.00048567369806940116	6.869638842406899e-06
9	-0.0006541547591700239	0.0003895098915168253	0.00012852997002957923	9.045001340873722e-05	-0.0007349903057620848	0.000991397752970126	-0.0015653628574395892	0.0005343223734786305	0.0006706123420335303	-0.0020742794914008983	-0.002162964463473538	-0.0007214536739159272	-9.407100901483998e-05	-0.000983245896599223	-0.0001134714533116568	0.0009029139429038225	0.0002699081221810623	0.0014667545623892	0.0011441972554162914	-0.0005251770782843274	0.0007404139004491334	0.0003710477680607483	0.0005049385996533778	0.001136230899867629	0.0009777582270528227	0.002145028904921783	-0.0007341143094208038	-0.0006829395005948617	-0.0007846034356365943	-0.000751661409212342	0.0007296720301629836	0.0012685500193105018	0.0001281453137216968	0.0005830949935219311	0.0014917293044390638	0.0006160883718341177	0.0005249204978390968	0.00011214744036643568	0.001308297806934178	-0.0018868361002088822	-0.00196976985314999	-0.0014151755733947118	-0.0001188126979357865	-0.0005951785615461244	-1.3788845684306953e-05	-5.6339151458136686e-05	0.00011323622632702559	-0.0005021058565393259	0.0011342357382565788
10	0.001003408959174697	-0.00010757545537012016	0.00019496148376682803	-0.0004902530233426362	-0.0009828836598851913	0.001333588479514733	-0.0006774944535112277	9.773779348589875e-05	-0.0006520459431316843	0.002446963951114916	-0.0013762801979436798	-0.0008432745521974105	0.0013966500939572566	-1.834988416088007e-05	0.001667454467935353	0.0008232788691796297	-0.0002189294302511374	-0.00033175467640574345	-0.00038128821973626057	-0.0005832094693776311	0.000384151260313875	-0.0009950425700128462	-0.00010453244832683167	4.818663512156395e-05	-0.0004284067783288492	0.00020457151559631756	-0.000698294288816673	0.0006632553893393886	0.00017927998708620806	0.0005964444336552788	0.0005073777591750935	0.00023009039969856823	-0.0004113627848603991	-0.00030874025464005985	-0.0013784843653927123	-0.0003318036692248022	-0.0002067490120944601	-0.001182758387562371	0.0016643810632058075	-0.001297014206682588	-0.0007902553937427723	0.0003112146564455999	0.000509665521282509	0.00033707439345180643	-0.0015520493087512123	0.0014311493392322912	0.00044261851603888907	-0.0015107630637806273	0.0005265137125791497
11	-0.0003663591910630158	0.0006603724904123203	-7.595705123843925e-06	0.0007480627303957287	0.0003249731830822649	0.0011650257750984877	0.0006411701897128401	-0.0014810641198225688	-0.0008904260202386536	6.0035146573186785e-05	-0.0005891218529584525	0.0019846644180442955	0.0014760158155813692	0.001156683133569812	4.2339056589040924e-05	-0.0020470332232667126	0.000313360758886405	-0.0005708465319476783	-0.0002690211090677202	-0.00040228589963655395	0.0003037762519401254	0.0009238002172297499	0.0006448155100149631	0.00031457160496608925	0.000312476049664982	0.0007666553061651527	-0.00013538845279055886	-0.0002857594058289334	0.00058557403345895	0.0002069293861942763	0.00038526240204186647	-0.001514424170084881	-0.0003255069456902222	0.0010281312026034631	0.0010100887407010768	-0.0009902396479735897	-0.0005816084991014997	-0.00046279674811907105	-0.0002488752174653134	0.00044046444348229614	-0.0007826634684124605	0.0010735811622983454	0.001017937572153593	-0.0010534113070242263	0.0004602171202582131	-0.0017863879240068877	0.0012078854005118703	-0.0009655919553887314	0.0009196332884602981
12	4.407121067270467e-07	0.0005239115631359402	0.001556215632732239	0.0014014719312194757	-0.0009370699766353347	-0.0010056778735554619	-5.5175733211404934e-05	-0.0004552373537162728	0.0013925478019915058	0.0013010350644686852	0.0006598235756992211	-0.0017438609774603924	-0.001120475147363018	0.0009963089987224244	0.0007294838354329247	-0.0007523587858543731	0.00095422919553147	-0.00026047040888978955	-0.0010188131185317672	-0.00046340714888950293	0.002085468249846372	0.0005196646154842454	0.00014231777993569793	0.0001101096974926869	0.000556921420309574	0.0004918137309952288	-0.0004133649591214347	0.0009161768926804065	-0.0011712295111270163	-0.0009430922005488898	0.0005133545145443264	-0.0005348439730741665	-0.0008310652849699554	6.12432026490035e-05	-0.0015303645710740253	-0.000648944665593985	0.0009094430807547431	0.00041423235043731263	0.0017565610523101176	-4.916901579132321e-05	0.0004971336809517723	0.00023893439031662998	-0.00026197895809178007	-0.0020833876822860522	0.0002160283226434957	-0.00026342653262501254	0.0005504946880474547	2.004466493920002e-05	-0.0011975588347692017
13	0.0004574546016524601	-9.85442418230573e-05	0.00024715445293385635	0.0012085532554902557	-0.000619545847566404	0.0017041025534735201	-0.0005400361591175746	-0.0009240651528828287	0.0011133876551749431	-0.00019854049657863838	-2.9927100318044748e-05	-0.0003850027420404142	0.00039902034608370443	0.0004735836203103359	0.0010331562735688593	-0.0010255556026438789	0.001522517630280658	0.0012654052391874466	-0.00016697758859627186	-0.00045731423134911197	-0.0010275449218107723	-0.0013093405872360432	0.0011375907590044372	0.0013934058382799562	-0.001934397642602781	0.0012970745522665234	-0.0008077307108122104	-0.0004270555860410597	0.0006580441933363496	-0.0002745785971040351	0.0007843030762893196	0.0002223727557226798	0.001213430052520269	-0.00044794451705830126	-0.0013187095962248106	-0.0003219606795134561	-0.00086411704637594	-0.0013173409357191547	-0.0007191961745582936	-0.0003987482104806465	-0.0012708613865655542	0.0009802271295484388	-0.0011583044682165673	-0.0012014009805564642	-0.00016290669207324167	-0.0025618731108317814	-0.0026948762677574322	-0.0009736642959038274	-0.002692069683000614
14	0.0014383401659111019	0.0011567226725336128	2.0238039118264514e-05	0.0013361149849267407	0.0009693592088408084	0.0005347105109444783	0.0001535686703416315	-0.0015503751913245622	0.002091358148281139	0.00028261482137380224	0.000782913458514624	3.0040539185256786e-05	0.0013589155238304227	-0.0010524612271657881	-4.7358003971425154e-05	-0.0009663019038884004	0.0016063772400204662	-0.00022480853130973956	0.0013344631649073236	7.145079707579979e-05	0.0011941820190572677	1.4174744045659286e-05	-0.0006076883341127572	0.00017210434936600912	-0.0004516782929351036	0.000521152718075866	0.0014701177854308562	-0.0020813031424141313	0.0005111632566770853	0.0005725112628925903	-6.490546020424138e-05	-0.0009817808193193604	0.001371894217638539	0.0018500100677771262	0.0011849027989642232	-0.0007790956888633866	0.0008734808693074567	0.00255696120880942	-0.0008523757933991	0.00033554405738891134	0.002117460188051276	-0.0002235060635020759	-3.474471477056379e-05	0.0005573005709358168	0.0008021186992641458	0.001357953834433151	-0.0006016669995178808	-0.0018080220831979382	-0.0004255523332874947
15	0.0013600769793843247	-0.0005143836441626654	0.0018060574576617492	0.00015925082933495306	-0.000667352473030558	-0.0011076035105911128	-0.0004823807403005684	-0.0008408323600654652	-0.0003826603709052074	0.001220232612155101	-0.0008507358778359741	0.0005772476076473407	0.00020219199309175494	-0.000923892410246826	0.0007915009942433519	0.002237600338326478	-0.0008189940276164063	0.00045777697913200043	0.0013616037954990346	0.0018085415719763733	-0.0014141090155701517	-0.0017123981898718506	-0.00014039559845185432	-0.00047537870860183876	0.0001774892747428072	0.0006075858330943008	-0.00016236133320958853	0.00020748487865945316	0.0006187724107172293	0.0009416906624408179	-0.001354155137221775	0.0008816998901770646	0.0013535904252182846	-0.0008518097582269641	0.0011359153285622197	-0.0019372385667188851	0.0010918402453564875	-3.71073845501879e-06	7.798894448123004e-05	0.0012701104330663986	-0.0005127236435762688	-0.0003038231309215737	0.0016658950976968917	-0.0010388730681820239	0.0013028229136079366	-0.0003380599776294856	-0.0006950703212249771	-0.0012976237153732456	-0.0022983416730997723
16	-0.0013247856976686886	0.0004365946072563937	0.00011365025763443077	0.0008874296495507408	0.0003994508103678284	0.0004215311108493683	0.0008348933180118123	-0.0010621799503664014	-0.00037071385109519345	0.0010406929952497433	0.000782202708039461	0.000647967644055427	-0.0007998967961575383	-0.0005634826330381769	0.001823624785727335	-0.0012753058792425317	0.00024664373925562314	0.00016285520958408977	0.00037374825124284627	0.0005138273631361606	0.0009364207726724874	-5.021900465504697e-07	0.0020739287309996662	2.6298199462649296e-05	-0.0009592735170588998	6.131556404767461e-05	-0.0010789010789462898	0.0009400353753791738	-0.0011887922545698103	-0.0004416553775579298	-0.0002604074389746915	0.0008741489288087983	0.00026248237513280175	-0.00157605744806509	-6.205746513071424e-05	0.000804474138375692	-0.0016360904392618233	-0.00034824934829227286	-0.0007879170337514753	-0.00025946403494892976	0.0006564259508065058	-0.0006095667143933418	0.002279914546883788	-0.0024019251865416077	9.040356524163702e-05	-0.00075933842669194	0.0009466899078556116	-0.001196490117557078	-0.0003262853144237201
17	-0.000495392492667668	-0.0006250137649428922	-6.57105983428811e-05	-0.002105894793974678	0.0004827824815569103	0.0022792784694827067	-0.0004472979659520806	0.0022754284000261905	0.00041113174521741866	-0.0005311037033544406	0.0006677998296403789	0.0005428143822539205	-0.0011518566852619042	-8.194794914290417e-05	0.0006438226078192396	-0.00017567691889444468	0.0010409507149186225	0.0012000402427651531	-0.0019061453023321104	-0.0001572842686445189	-2.847267026189523e-05	0.0005567616232560884	0.001302846856281182	0.0006267465866443649	0.000676246575386758	-0.00016974969500639403	-0.0005050619993128382	-0.0005083433526881364	-0.00038966027378957034	0.0006845716147097239	-0.001846179514540225	0.0005808530255698739	0.0002151891956727882	0.000755943463580263	5.2533389554818226e-05	0.001860270207162295	-0.0009570996226002292	-0.0009109192956413334	0.0014614948509854005	0.0004983130668504185	0.0023504315675948414	-0.0005653166733522903	1.2682202271189396e-05	-0.0015161617834768062	0.00047947874054880157	-0.0007321624114621677	6.888041054204738e-05	-0.0017264821232479376	-0.0005552521303325112
18	0.00017024734614795183	0.0005182917370198327	-0.0009953662465347535	-0.0003142428855586843	-0.00020253033271286244	0.0016107470441805358	0.0005066135497701146	0.0003685741461176105	-9.73127888074187e-05	0.00036489506818270455	1.993098978776463e-05	-0.0004887493000580686	-0.0011777382163440872	0.0002675626711365453	0.0006431757958686494	0.000854450485231597	-0.0006338840571107442	0.0013438166836467812	0.0011011324814153868	0.0012170582398338527	-0.0009025439773147884	0.0013973265338315397	-0.00012446414210139827	0.0008031869882288286	0.0002086549583256669	0.0018760674035986215	-6.562197913718556e-05	0.00038208828556123475	0.000333324724557745	-0.0005791560700062755	0.00015468689915684226	-0.000366357309235253	0.00021361355114785438	0.00032288223849312627	-0.00017628720991684323	0.0011437725491192092	-0.0005302266889059938	0.0006599849734668134	-0.0010797362823919139	0.00020713907186567632	0.0007762361773269178	-0.0011933836526979746	-0.001592509306957197	0.0010353785178792562	-0.0026366311191522336	-0.0004968883558390937	-0.0014377985083467819	-0.0013397937851697909	-0.0016789208431781534
19	0.0006924997451448737	-0.0003797312039045408	0.000610589976113083	-0.0006161614137180392	3.262662067829167e-05	-0.0021579285121995995	0.00029804860339360014	0.0018132554344325463	0.0004772600694927983	-0.0004521924491796525	-0.0005921620083614292	-0.00039799108216529675	-0.0014982523556501194	-0.00015382493545868704	0.0011393590460222313	0.00029885716442395576	0.0010544862972144287	0.0007480000677673362	-0.0004744027282569419	-0.0001868185772307792	7.899223518923115e-05	0.0005493337024120127	0.0006268673195441464	8.937872341852353e-06	0.0014818782723030363	0.000202962873667738	-0.00045375850929030824	0.0010984600280568861	-0.0004692802006831899	0.0003888920562783229	-0.0009149682232530865	9.730821157818669e-05	0.0006602703083003293	2.0800965231799508e-05	0.00039512423183276333	-0.001018779951565999	-0.00017618119705905977	-0.00207504921572147	-0.0009079231111813006	-0.0006255994236309245	-0.0008364051939317108	-0.0008159544581195024	-0.0017142119429901577	-0.0015462846867537953	-0.0011831423929869187	-0.0008257666353685116	-0.001064919315019515	-0.0011168078396535262	-1.3059501596046804e-05
20	0.0006440262068795142	0.002470310879145521	-0.0003133537352952181	-0.0016988805525486074	-0.0014180033859937323	-0.0013397470183418672	0.0002816831384829043	0.0003166152659863996	-0.0006506444140824948	-0.0013456287344673662	-0.0013756895495017473	0.00020750385376302913	0.0007339047920265151	7.590437014092649e-05	0.00013318920313886505	0.0012023656472143177	-0.001251810868025538	-0.0004386233233372598	0.0002612103623938265	0.0012882405024544038	-0.0003628102216410412	1.1202418634589841e-05	0.0007792280531276271	0.00025921567373470917	-0.0003399348668549402	-0.00010852857027276929	-0.0003717287510212125	0.0007398193347409738	0.00046100823255577385	0.001354780020396709	-0.0003963128771031117	-0.0016992532164870002	-0.0006105939640873207	0.001008873549001927	0.0009763428078125004	0.0002475853493697067	0.00045764804290817995	-0.0010801548581922374	4.2327526777532954e-05	-0.002302288746115987	-0.0016302712284520762	-0.0008474826965866811	-0.001198032347161708	-0.0007209426423250015	-0.0009620601411668539	9.635481935118527e-05	-0.0014634033963696626	-0.0016375143731429224	0.0005994310055588211
21	-0.0007310489564239487	0.0002843477240528257	-0.000525307943879554	0.0007881019634884825	0.0010557074929985484	-0.00041723799594905125	-0.0008692024903395989	7.248832932178657e-05	-0.0003104178782807514	-0.0014659065279426337	0.0001243195653664284	0.00021210518039513983	5.614436407849234e-07	-0.0011455822843832258	6.039936860227197e-05	9.363975553235742e-05	7.353875706998885e-05	1.2206615345878701e-05	0.0017468559611178742	-9.109388979762893e-05	0.001078829713653927	-0.0002998572042644251	-2.1583876243422805e-06	0.0004967962041771302	0.0005195051447548898	0.0005469745879733269	-0.00021654855589996408	0.00036190960442193475	0.001458603003084004	-0.00037891679823311673	0.0005873158799442989	0.001123480897142579	7.534768680320623e-05	0.00016064679835717973	0.00045777687865275533	6.274321399461404e-05	6.560764567912075e-05	-0.0005900809378924772	0.00048166952143613364	-0.00046612579104796765	-0.002141998136917798	0.0001317827708417747	0.0001207204911164337	0.0005082985596146878	0.00012681674072477937	-0.00018572246808206826	0.0003010481966963751	0.0014597039001520377	-0.0009283026390379436
22	-0.0002730242013371737	-0.00014779940472595034	0.0011327232833113906	6.539603786060466e-05	0.0013509325146130024	-0.0003176519641154132	0.0002684701181363534	0.00017369194650633315	-0.0008751954410797326	0.0006894740675713456	-0.0002347445056673789	-0.0002567804540886394	0.0005444905852445864	0.0002615374757711617	0.0009541344910702571	0.000967193561860782	-0.0006349523217259696	0.0004983947137875639	0.0014059703579471891	0.0009211797538375369	0.0014745747010019676	-0.00019267546019463582	0.00017620545935534843	0.0010915988450973606	2.8664733313051004e-05	0.00026838117843396974	0.0003612743177312693	-2.121241904243388e-05	0.0011796394315686802	0.0007853613456989548	0.0018247972418040045	-0.0002633612779901689	-0.0010880014513241728	0.0002448109192506209	0.00032106084380619177	0.00019117440672869988	0.00090664456400605	-0.0006163829036836028	-0.0010853233685968792	-0.001060092388197112	-0.0012261120521330684	-0.000255035704981559	-0.0004241551212485258	0.0008213709448212723	-0.0023910917225373374	-0.000969475091671766	-0.0005966686311359912	-0.0010832307085273892	-1.614674269960005e-05
23	0.0004818184181037519	-0.0006509018581250713	0.0008048907571796754	0.00013703711053135418	0.0012769504653275423	0.0007060905614806399	-0.0012650064199903812	-0.001347806854668495	0.0012992318993101854	-0.0001544441212207309	0.0018050477224712009	0.00041165710778636404	-0.0007995909260480565	0.000219152484441411	0.001360356882477853	0.00030949529787132447	-0.0012536735866106798	-0.0012177239506110792	-0.000731156667377531	-0.0009254765099540967	-0.000425428896292317	-0.0001800197358348042	0.0005914596025901324	0.00031037630090533435	-0.0012437432365130772	0.0008481687352148347	-0.00034407550618755276	0.0008665682677614533	-0.0006651680671224574	0.00027571151236458066	0.0001804512820343261	0.0006368058599842033	0.0008667766459252137	-0.0006482257015165439	-0.0013963965123169482	2.1448391698799564e-05	-0.0008418279561598754	0.0007347347677047547	-0.00010639939640930555	0.0003996556266581612	0.0008971140302209437	-0.001991813675748304	0.0002679494719419842	0.0004855627259042957	-0.00021647022831693886	-0.0012950518974513465	0.0018639187787016249	-0.0003192817811263993	-0.002774842862186822
24	-3.1353960700235697e-07	-0.0004520079915458348	-0.0031011689909869584	-6.515195144986404e-05	-0.0012511760929360348	4.225109446104494e-05	0.00019414292871867853	0.001328516650718551	-0.00014780200126393426	8.278263612541757e-05	-0.0005334403764742643	0.001448972304744578	-0.0014791680219052746	-0.0005896887461291482	0.00048285127570889383	0.0007729976419120784	0.0007613418361659034	0.0017792856435852604	-0.0018563027703957249	0.0012657521003339514	-0.0009571380975683244	0.00011178504301166673	0.0007449175125226963	0.0012754331608599045	0.0011194714513024858	0.0005859010610929059	0.0010943385968168076	0.0008167166531799098	8.632172902866028e-05	0.00036495522095849356	9.860857947429171e-05	-9.830725120478587e-05	-0.0006423859346796844	0.0002860462593993722	0.0003646712612132625	0.00026980436312647226	0.0009892197240072293	-0.00046938761552602624	0.0003852712433236759	-3.4459660135156745e-06	-0.00011851637887072462	-0.00031093606238906195	0.0009734331379510561	-0.001651039752098273	-0.0023396647440263154	0.0009313807690962811	-0.0004151743515836211	-0.0018949683404188022	-0.0008312782824209563
25	-0.0013722758434688638	0.0012482000235667253	0.0006974256018457936	0.0005609702878093803	-0.0016607360584075081	-0.0009477914777523569	-0.00013612396918571585	0.000508179153264641	0.0002594472457867373	0.0009691185884187447	-7.069127829020813e-05	-0.00044701054298820054	-0.000468798251184219	-0.0003168155281672115	2.3406520015052062e-05	-0.0008054366312088591	0.0016542243549102335	0.0013918982213219763	0.0003055694437879452	2.0887274981392073e-05	0.0006867103502252242	0.0015106724671452903	0.000967887075070851	0.00014820683046171514	0.0005526175984534273	0.00099902516239514	0.0009608815218332328	-2.72125641554257e-06	0.001565835876237947	0.0006390987382203914	0.00026577723354729915	0.0013179199852825514	0.0005042492456539097	0.0011728687357820684	0.0011442618857787983	0.0022481838665165607	0.0006471983630608641	-0.0002591811399437611	-0.0010902117080328366	-0.0005325471053872078	-0.00019314111654210856	-0.0003183547641650769	0.0011305998971681064	-0.0007507792692883033	-0.0007964484771735352	-0.0015456557441373773	-0.002082798331491773	7.785967584622075e-05	-0.0012536234152563303
26	0.00012476108565892766	-0.0013980754274155066	-0.0009121142200210995	0.0005676227692615448	-0.0014075022762774225	4.465363528351769e-05	0.00013524017112907972	-0.0002814204443488855	-0.00019878222212909685	0.0011008122855628243	0.0002466269473829342	0.001114962463636385	-0.00012768466031466073	-0.0014345647326313277	0.0008128321866447914	-0.00033536244826598647	0.002051464528563746	-0.0007753989532883869	0.002154623695272611	-0.000520981736294388	0.0016725138667313543	0.0008719167981609693	0.0004971829714282451	-0.0002846506925088577	-0.0006316096821054832	-0.0005020306383344116	-0.00010204052342168558	0.00036213782064695974	0.0007483154036500697	0.0008079965536308212	0.00214553062057135	0.00026118400131175737	7.815446445493196e-05	0.00043360740573496475	-0.0009421586081626084	0.00015883485311664648	0.00016099884986963217	-0.00020464494236880097	-0.000329140188579962	-0.0010794803041020327	0.00016804511753779652	-0.0030113416817176436	0.0006416682348530653	-0.0013471134820213543	-4.745106053351024e-05	-0.001799455216474247	-0.001718955894363603	-0.0015812347535861348	-0.0027892851040788717
27	-8.298640313243342e-05	0.0008949367169832203	-0.00045313769593056854	0.0014344478931621293	0.00018876716459416794	-0.000425788937786434	0.00027308215425577494	-0.0013871656353819633	-0.0013254494438591888	0.00022066446052304749	-0.0002235387943532679	-0.0009729682146501883	0.0002596041877114479	3.0718854479313586e-05	-0.0006894062502465711	0.0005379393746185962	9.411775472049814e-05	-0.0006129361485364625	0.0006806982756414648	-0.00016388093915840896	-0.0011612654653311578	-0.0006248414539040172	0.0003288097677439137	0.0005207215014673021	-0.0011136136963997246	-0.0010114246835903173	-0.00014749611180574202	0.0013895727573322502	0.0007362585236416436	0.000271893019224382	-0.0005654177691274145	0.0014425161886944694	0.0011754188637338406	0.0016019040490351493	-0.0013539219526582866	-0.00027422142497906664	-0.00019546941566272628	-0.0014529600607440837	0.0002010963061849631	-0.000656046482494018	-0.00039879187303307716	0.000995662270224893	-0.00011141209151539575	-0.0011849157858026696	-0.00021194586752812955	-0.0014687048885250104	0.0018848294424128845	0.0018053415542598015	0.0002681757085559561
28	-0.00010953997823459575	-0.00139572884722985	-0.00046044074744642653	-0.002163905540340819	0.00010907822635353184	0.0007655869151255954	-0.00046758512716614574	-0.0008672092952595724	0.0014256638623676972	-0.0004599941888344666	0.00011605601527845098	-0.0008887920828723738	0.0006265194608703593	0.0020530499074730407	-0.00038141809158723575	0.0005034078342430349	0.0004229759101384759	-0.0009078000150361833	-0.0016746970620841167	0.0009651958753885637	-0.0003086848432213176	0.00010534501478058397	0.0007377567854364743	-7.362717438990027e-05	0.0005282191185768528	-0.0002209530495550555	0.0010378405649587217	-0.0017716989303411472	0.0016199256897994833	-0.0005311000247217277	0.00021242730139530664	0.0014002010381886569	-0.0017719037248637298	0.0015053049573243577	0.00041495371008535046	-5.413298835357239e-05	0.00054590600045936	0.00019349756845177328	0.000962005485041654	-0.00010071061503290533	0.00023857485939561448	4.888113951963379e-05	-0.00027656993684994956	-0.001764303394253796	-0.0009651829845099666	-0.0017987161260165409	-0.0031742087349146977	-0.0013132976374738193	-0.0012924833339104582
29	-0.0011470670307460904	0.00010208928371446199	-0.0007294941227466008	-6.955386525199008e-05	-0.0012733016507971088	-0.00048207555753137924	0.001093764469516739	-0.0011631173162792306	-0.0005674099624909395	0.0010419798397845424	0.0006676225305423079	-0.0007435330014461222	0.001011000964759339	-0.00042396745075040236	-0.0007660880703572764	0.001079731795249107	0.00045838984235942355	0.00014826602411466603	0.0007013933583578739	0.0005493612563310841	-0.0013511006504033063	0.00010886904685507249	0.0012590040788621841	-0.001353171498659204	0.00047964606325840423	-0.0008800683254455877	0.0005778417339852408	0.0010319396086981266	-0.0020027884592302213	-0.0008302303160416053	-0.0006879262089415342	0.002043710721543549	0.0009046616279076856	-1.9186271062839738e-05	-0.0021327382826629966	0.00033178651618692966	-0.0005074220433622352	-0.0009552751408190019	0.0009453036848225338	-0.000987983378613809	0.0006643716153267375	-0.0010411369301464239	-0.0009863807472615855	-0.0009552852375681604	-0.0001017171996984904	-0.0027471290653691737	-0.0014556372375870246	-0.0013091752900214258	-0.0012166507875602812
30	-4.622351641194121e-05	0.0008811967532383544	0.0019008514734751506	0.00048791457089214795	-0.0008203642520172785	-0.0005317775772139602	-0.0005349566102372807	7.194584365229118e-05	-0.0005859926032432533	0.00023947471927625343	-3.055683909872274e-05	-0.0011761368972815034	0.0014150803476052586	-0.000585253394704718	0.000401105877295479	-0.00029840547748534636	0.0004988359551474071	0.0003725901999647314	-0.0010008665737154334	-0.0015416880719569853	-0.0007768171434800305	0.001142012252583078	-0.0005918917924780031	0.0005737873162413873	0.0006054904105547871	0.0007204540597358442	-0.0009618623321225484	-3.0263221998966598e-05	-0.0004160693078862873	4.674133293324936e-05	0.00027936450446783766	-0.0010902780864788244	0.001719056881169543	0.0005379438275744418	-0.00043292261909038695	0.0009234126771409532	0.0008963973692567608	-0.0015771795504200881	-0.0004693644810702125	0.0011352068422999702	0.0005522938498959423	0.0011026230713444259	-8.134584385899052e-06	0.0003605241944467406	0.0008248151157205744	0.0008337071692901077	0.0007921209690125254	-0.00033226324842262645	0.0001226762620029426
31	0.00044164956873399134	0.001345304786682107	-0.000983342499974904	0.0003190803777033869	8.549378226746279e-05	0.0005831720217134212	0.001070526641503733	-0.0007064442317612064	-0.000421784367829459	0.00044512186175312864	-0.0004180766449777246	0.0015765063934426924	-0.0006621845975908511	-0.0013317255520387608	-0.0009407895896740622	0.00027992829280134424	-0.00027538432897082616	0.0021373958177800237	0.000934006298190866	0.0017688412433014785	-0.0004213176065143641	0.00026627786088904987	-0.0008551006683833962	0.0011697153075804017	0.0009794597648205793	-0.0012605828316012793	-0.0007762211478827346	-0.0005859626890287069	-0.0001472724662903119	0.00018958516176555043	0.00038362548803594414	0.0013356394236279027	-0.0002686350455915332	0.0017487627855611876	0.000432626451574062	0.000685149386279486	-0.000738573242735896	-0.0007205166389340788	-0.0005649830246183057	0.0016519454569221357	-0.0009416836986425283	-0.0007194740776506798	0.00020471756256051007	0.0005376572946433913	4.592839027314499e-05	-0.0005572616837687861	0.00018170357311077064	-0.000895738574419929	0.0013562386237553578
32	-0.001725036276619148	-0.0008714615553985233	-0.0010173612429309868	-0.0004432531636589538	0.0007763456467225439	-0.0009228686064709279	0.0009520671043552855	0.0009417695451646021	-0.0008879758363782334	0.0007052109893542583	-0.0005111977983344018	-7.492895667573817e-05	-0.00014166109306310237	-0.002834745451288764	0.0015569827248526635	-0.00023338224341964425	-0.0013538777366616322	-0.0018884438840656216	6.562132097731234e-05	-0.002026362312462549	0.00037652950322666115	0.0006169151470124997	0.0011804740071979275	0.0002762587055668016	-0.0006109495166316901	0.0021955701452568504	-0.0002256080942528424	-0.0006286913905225132	0.0006917131047340572	-0.0015171717570935275	-0.0012451575157534883	-0.001390971216923731	0.0012897101744579842	0.0008571696402901197	-0.00033682841002328497	-0.000997366324284193	-0.00013301674638086062	-0.001717877564172373	-0.0004915299842746428	-2.2059173918138063e-05	-0.001279097816605059	0.0017303965476442383	-0.0018681625416755586	-0.0011144957258023016	0.0016515493472520452	-0.000580263628270176	-0.00036736553934951696	-0.00017071597075389117	-0.0015109839823057396
33	-0.00043142097501499513	0.00025701162350059243	-0.00017240854593853985	0.00034593287462673304	0.0004425356631230265	-0.0014644880281687275	0.0010026756000475674	0.0004885796653399919	-0.00019516689428194942	0.000718002477912277	-0.00031064127793113363	0.0004487123357290558	6.211335562418137e-05	-0.0004915535135129647	-0.0015219436062411415	0.00011542098205235182	0.0011229062058477803	-0.00046629634232132325	0.00033345632419021904	-0.001211697364596083	0.0021976052451804307	-0.0004256290455504237	-0.0006949807707378852	-0.0001713035349365657	0.0002397502538582304	-0.0015555586349513613	-0.0004074905147355221	-5.341339939102512e-05	-3.122031455492112e-05	0.002634981673010066	0.0005277271233727684	-0.0004087543910011349	-0.0013891805817819757	-0.0007553387510336863	0.0012759143621156254	0.001965544694298436	0.0011481891363590486	0.0006126232730297891	6.005812992954506e-05	-0.00039870609692890455	-0.00012983295167727662	-0.00013353413497047283	0.0009489871533217197	0.0008351945428729431	-0.000796188395053617	0.0006104232737275851	0.0003960085409312899	-0.0008638022785936018	-0.00045821722531810236
34	-0.0004031320530548145	0.0006688952050510012	-0.0002101974685295411	-0.0018130392166408782	0.0006979484800608558	-0.00011809678321415048	-0.0004296719463523756	0.0003167018454912806	0.0005185145946993964	-5.297693657575619e-05	-0.0002846346851310891	0.0002047671675408732	0.0019319981694056563	0.00010680269572769626	0.00025819372636208635	0.0007603713363907909	-0.002265893509058695	0.00030924996259894743	0.0011444984026713963	0.0011474654354264203	0.001804072212474824	-9.665968138008914e-05	0.00017283682707910328	-0.00014952145496946754	0.0001379303696449748	0.0008438280108315356	0.001404388767458999	0.0006472578100617656	0.0004139453313785732	-0.0009400917493420733	-0.0006841227184388439	0.0005280049652984647	-0.0007412335127476714	0.000250316526279905	0.0005595515691685801	0.0008457065177187292	0.0015488803245055185	0.0008774194540961914	0.00268228302621974	-0.0003865492351442923	0.0006319036268942165	0.0010189893368333814	0.00019076996411463652	-5.313561747587979e-05	-0.00024070898446411896	0.0015830569088587762	-0.000682489864176838	0.0014316555879139918	0.0009902032823025512
35	-0.001904345329186867	-0.0012168250646535433	-0.0020547518766879337	-0.0007579788212961652	-0.00045102170436842537	0.0004882975233066339	-0.000545788408478321	0.0004888691181216415	0.0010637912056494618	-0.0006173088752605717	-0.00044526263731057707	0.00020369416765614047	0.0007727342092989875	-0.0011792191701904084	-0.0008665713782127783	0.0004028762455502437	-0.0017147314634557633	-0.002606069742464498	0.0011845398908306242	0.0010503185774977668	-0.0002483849470348372	-0.0012970091224609045	-0.0004482656645037001	0.0020565104916353306	-0.00011962165629843266	0.0010851643280623614	0.0016537989920688595	-0.0009227946241508836	-4.075809659127567e-05	0.0016323678675628423	0.0007249329076341838	4.4095873959234135e-05	0.0008099987831906017	-0.0013908892058873737	0.0006690216365341786	-0.0008676232372576261	0.000577336605066096	0.0015900440714590556	-0.0003083886674487042	0.0035389194776020774	0.00112744391387417	-0.0002669951046278689	0.00043161092132053687	0.003377154970858704	0.0020057324641528243	0.0004709264822608285	0.0013592462862122643	0.00040562895491143644	0.0007838907994000066
36	-0.0006509273815422035	0.00014556243378791592	-6.345249246523919e-05	-0.00039004125782838634	-0.00033790306753810935	-0.0002842753094423501	-0.001122462423755469	-0.000534849492331507	-0.0011938320854127226	-0.00010550760796037249	-0.0010255723291727505	0.00031352381244378837	-0.0003776101580100797	-0.0008327078882789301	-0.00046301117646449497	0.0009275976961019897	-2.3179563724356687e-05	-0.0016297702383675171	0.0010032660208669601	-0.00029608887665556863	0.0009694754711165691	0.0009678807648456038	-0.0008439407766045447	-0.0014353680111860788	-0.0004924932724628457	0.0010576584369464518	0.00030646864784957646	0.000575457370344249	0.00012329769471661135	0.0008498161055709984	-0.00038049637187612025	0.0008830351394103431	-0.0006096231027433217	0.0010555082737917386	-5.4721080829554225e-05	0.0014801949280261694	0.0015754380075825632	-7.371323369246962e-05	-0.0007185712617034615	0.0005935264739540357	0.0024239631833488143	0.0006566737110270291	0.001773794024713149	0.0020928207736991616	0.0007824181538378736	0.00119990895069936	0.002841851373272115	0.0017551351903784148	0.002632698888765897
37	-0.00041848817178708814	-0.0005853274265351568	0.0005818133712872508	0.0006962538652251333	0.0006496584109817961	-0.000996705601059519	-4.317431904612232e-05	-0.00048244256717656036	0.00045302079640443404	-0.0014738574384610612	0.0005328541543804024	2.2056416889472277e-07	-0.0002893537713630309	0.0009869917117426423	-0.0018448331393668734	0.00023277398012728763	-0.0009022721547324763	-0.0018202036575607598	0.0003721995193156579	-0.0013389080121352492	0.00015093940821011694	-0.0007148703598440014	-0.0015556849805770411	-4.383244502842031e-05	0.000611990555075254	-0.0005879448465775179	0.0012661385172221579	6.11013508880781e-05	5.019415739971993e-05	0.0002982759994687408	0.0006194540655993894	-2.3013959440896897e-05	-0.0007079190372631265	0.0008053678859536717	0.001441288122626391	0.0010779013490199343	0.001283184975836288	0.0008856688404437969	0.0029464722022680685	0.0008247209292327438	0.0016819184123180266	0.003136220692878981	0.001872438452684386	-0.0001539411014268464	0.0007720804881718429	0.0005492532105526292	0.001685210891990891	0.0032046080192771496	0.0015973514787710637
38	0.00011589805248827843	-0.0019623156849411724	-0.0004954174574174277	0.0012629941356717264	-0.0018719622561985919	-0.00021372398583203024	0.0021684331751249527	-0.0010745892820954697	0.00020586769509400973	0.0003913765304767583	-0.0007287269833448584	-0.000690507719153816	-0.00021243603419526786	0.00014614256448208378	-0.002093446914633798	0.0009049431724304011	-0.0015303546242185463	0.0003073400680603253	-0.0005540230505207439	0.00010943979922503517	1.3584794394563772e-06	-0.0008456882774594632	6.0857207676962585e-05	0.0011612464948107157	-0.0011931376327158714	0.0001982367678118633	-0.0010796462765571035	0.0011964617684244315	0.001310975131531446	0.0011265782660687964	1.549589181815137e-05	0.0009360241089183622	0.0004032235463408745	0.0020747292445797835	0.0010113766293815827	-0.0001375063270650961	0.0012836232841278315	0.0019453320647324726	0.0007055807613321617	0.0010181669413652067	0.0027234649363565614	0.0021233506444411888	0.0008091347103495296	0.00308184846683393	0.000518230687138975	0.0013814352086291345	0.0027308622943695332	0.0018413895616181213	0.0032339790842608198
39	0.00015057560914533922	-0.0014628403222052711	-0.0014291374410022074	-0.0010172514957416873	-4.5069251216805874e-05	0.0009012935340691642	0.0001722526297094921	-0.0001490001643685852	-0.0013314889860349208	0.001320480619765466	0.0009177629679111728	0.00017741515118405984	-0.0018635832863920295	-0.0012333658973989372	-0.0007894086651274179	0.000552042630198919	-0.0012044449984964839	0.0006221809177967431	0.00013581237282169566	-0.0002661743407392996	-0.00045822110768773837	-0.0012683955809693667	0.0004173650800494297	-0.0009552983650124448	0.0015020451352852355	0.0009329776332442716	-0.00014420904497884526	0.0007104681866638073	0.0009529886103251783	-0.001191135399249938	0.0016291710214282567	0.0002838129237526488	0.0008520216526759685	0.00010195834480855714	0.0005974909587969431	0.002125372260183442	0.0014111976435972067	0.0007073539303997782	0.0010137202402475962	0.001377135103683084	0.0026160055032451415	0.0007715402556981458	0.003294861768664015	0.0021884524103087293	0.0026889076425285095	0.001220442864121064	0.0017207257069246852	0.0033136688552824014	0.002457198113142478
40	3.490994205452795e-05	0.0009261787963763927	0.0009544588186922706	0.0029383018171242675	-0.0012353010457315705	-0.0008834897281431405	-0.0004339495904733122	-0.000572622286611022	-0.00023780753572902455	7.745841774280387e-05	-0.0004673840344159635	-5.407410414827625e-06	0.0006531061947408795	-0.00034841775763930693	-0.002664760646915434	0.000632771122386525	-0.002392544947725546	-0.00019176608894329872	-0.001289791757212474	-0.00027472256333023123	-0.0025200183911241784	-0.000205114790581941	-0.0013919565205649422	-0.000507304206409255	-0.00011170697606684942	0.00013454310955808072	-0.0016602094764964193	-4.877147117976436e-05	-7.834922711840671e-05	-0.0006461477419927875	0.00021485330128403557	0.002838619494578316	0.0007383159176024532	9.386036952764316e-07	6.927297479519118e-05	0.0009189440210655726	0.0014418700696403014	0.0011575836815693006	0.0024476921261509586	0.0010594645247890356	0.00167393285651471	0.0029440233451849445	0.0025052951958226643	0.0026917671089051964	0.0034084417482305495	0.004422832472373588	0.004165858830815686	0.0028922132633421227	0.004690580894002901
41	0.0017918085987940918	0.0008694794247430034	0.0019580784993403124	0.0006173764961015949	0.001639422348708511	0.001913586574143348	-0.001060728243467669	0.0007651094668694977	-0.00039240893294041656	-0.00033182225366004995	-0.002456192719245698	0.00037082371551708856	-0.001066901984089067	-0.0005384598980207046	0.0008094411648467671	-0.0016485497487191685	-0.0009622223756415489	-0.00010815812465190394	0.00035106288166174076	7.159764281206132e-05	-0.0005840250043032062	-0.00018353670970281901	0.000397799929181864	-4.445301544990102e-05	-0.0002505934472975062	1.788182388984148e-05	0.0010058348459220056	0.0007467643568153496	0.0009686408363597821	-0.0007735080519575632	-0.00016790330358928317	0.0005517858403986712	0.0006438871259062447	0.0014708777121090577	0.0018885869602291092	0.0005202129545874967	0.0002754769809014794	0.0011668791942643655	0.0019540127871672196	0.0014014863404205105	0.0030727485746447876	0.003673169610716189	0.0027454982433013295	0.0036832250789865786	0.0038466614781237597	0.003098726540974377	0.0029365541198874165	0.005834846634828079	0.003772990104310594
42	-0.00031144614588285424	0.00019178820553459458	0.0005884372388747548	-0.00040037486873016165	-0.0007807338926115544	-0.0010646375199548227	-3.0186352487890454e-05	0.00033683340989456786	-0.00016312266049575493	-0.0006294856055380445	-0.0011646265898260669	-0.0008509153051232437	0.001134001659578548	-0.0005873736364488024	-0.0009353552314182344	-0.0010026111927797794	0.0007482657331359173	0.0006505466538100029	0.0006025519556084595	-0.0033808762282993335	-0.0005414483034830856	0.0011564774103396047	-0.0008585323797169967	-0.0014229308262072899	-0.00015197192342757918	-0.0025212654033966685	0.00040987601524812654	-0.0019654860180404756	-3.091006070449565e-05	0.0010023439901561404	-0.001180000227539588	0.00022458918786899816	-0.0005382901053684259	0.001409616858771174	0.0002619294516033017	0.0013385250391155727	0.0016543544439357612	0.002160083504385771	0.0012664928775426782	0.004339893270696068	0.006522009172978816	0.0032851595836555494	0.0029015134186035144	0.0032194024239364737	0.004051684707016453	0.0047663432524719185	0.005299734414027314	0.004917887274798309	0.006313445087314651
43	-0.0003994004826639799	-0.0001962968716831882	0.0014472461896103336	0.0013853720289578215	0.0018031967432610382	0.0008798254580538259	-0.0006323988322409946	0.0008560421716728482	-0.0009430785018948791	0.0006613174431103227	-0.002571009352079108	-0.0029101801836528243	-0.001138060062477711	-0.0013413040857404568	-0.0016685010328852054	-0.0017094195926341954	0.0007971474031993303	0.0005373715619367656	0.00031174447663037864	-0.0009561754053612502	-0.0004907816348196953	-0.0016745579391635652	0.00024800163461209044	-0.001827486560087134	-0.0006639587220077816	0.000685646933056156	-0.00020680672591621724	-0.00038233814567429833	-0.0007134318714683123	-0.0008090455716167559	0.0003813112468988004	6.760914903968075e-05	0.0006261659274561587	0.00041917680659318124	0.0014609097635155674	0.0034227511467407267	0.0018722245609986033	0.0021290529565932965	0.0008595398282984334	0.001146618898986296	0.0023224779195885905	0.0028915402797239326	0.0035957113935708865	0.002585189079532638	0.004121729430896681	0.004532054011248071	0.006244859582189365	0.003054307821961523	0.005523185897799476
44	-0.00047678548141858216	-0.0004266957109253713	-0.0015374111403849608	0.00035928677850894335	-0.00029748233009903346	0.0005843552807485557	0.0008246219192762437	-0.0012060981929670942	-0.00015842706593320244	0.0008253275919518698	0.00031010083087658856	0.0015461404686629775	-0.00034631802740378245	-0.002096320773407468	-0.0014719017179792159	0.0004992373576960623	-0.0018674278367077132	0.0004937249507070212	0.0005081807478707389	-0.002021803054760788	-0.001745216091755789	0.0010514146122779214	6.618230571981657e-06	-0.0005755334361321168	-0.0003444712045638758	0.00046973275523807195	-0.0010472968597064532	0.0001695881826437885	0.0008649920360893149	0.0003409412486065479	-0.0006510406401648032	0.001547680391605805	0.00021779265231576306	0.0009369379767944355	9.6131017138799e-06	-0.0009253467515531559	0.0013242763943644119	0.0024943835452454267	0.0034382203633690064	0.0034264363874845064	0.0027231986389982202	0.005762627139590586	0.003906968503676791	0.003641192346028034	0.005187724380734672	0.006492530292793929	0.008108914279393968	0.005577592280311283	0.005564719711919679
45	0.0001240638570744426	-0.0010610334946022097	0.0017384749274449163	0.00045365543437767995	0.00030595440184488397	-0.0005904058152572338	-0.0014270180128673356	-0.00021082252373076936	-0.0006107414031639586	-0.000853395544867247	0.001122169239914602	-0.0005769613405507508	-0.0007833317495148354	0.000314238230415031	-0.0009842381253673288	-0.00025545123174611374	0.0008184527725861049	-0.0016175851396622472	0.000758343759491485	0.00016024324294763547	-0.00037452654556148994	-0.0018918185669978774	-0.0023834403367807514	-0.0005835184906959513	0.0002419219590216567	-0.00041737199038891496	-0.0009783383304890342	0.00046110919280327586	-0.0003062443730894416	-0.002449049817581681	0.000913048461303378	-0.0004763385019476273	0.00015512507915937216	-0.0009457956538522743	0.0007592135215556289	0.0004346130559265048	0.0024963199809087244	0.0033823967678608723	0.0029191360333739877	0.0033418303244890724	0.004122069733673023	0.0048094949160426784	0.0048054817961573695	0.004259094880412888	0.0060107218427629455	0.005616427877388535	0.00522394292912322	0.006182300379804592	0.005917660646837767
46	6.394658671140972e-05	-0.001858338617548847	-0.000993867001607214	0.000758763101843982	-0.0007750069813505431	-0.0017769214054054318	-0.000666011853783987	2.934739883248298e-05	-0.00022102180854121565	-0.0009342552920648166	-0.00022889670579952998	-0.0011756465341373101	-0.0011993574219861052	-0.0008580079879382853	-0.0007703147405304987	8.480667779490343e-05	0.0005777738107242265	-0.0007490703251572487	-0.0005141677905079079	-0.0008358984539200218	0.0005955113638485036	0.0012099185922214823	-0.0015322234098369696	-0.001855878621602644	-0.0003178789931963268	3.253496087424453e-05	-0.00028864147683108874	0.00048536601646852813	0.00034533365122781237	-0.000544692274379242	0.002696706968982536	-0.0016082988895697024	0.0009156889713722194	-0.0002794666238048648	3.802875417767775e-05	0.0019086478911104015	0.00294565310095704	0.0006576693477218601	0.004285765117891175	0.0036545721091409745	0.004683840434918421	0.003505236043972835	0.00557734938984059	0.004898749835822563	0.004850406596416486	0.006936315366863945	0.005783938753323404	0.004828031298027165	0.007123294560369928
47	-0.0006634737423178091	-0.0009759920099612883	0.0008214488363917178	-0.0014280905607889087	0.0008728909574227627	-0.0014792781630737293	-0.0008474107023343233	7.476473658507687e-05	-0.002452786647309121	7.9393735359596e-05	0.0004257296271578478	5.3392446922698265e-05	0.0006257743462112688	0.0019033691695117688	-0.0019215806218256305	-0.0024971391991222653	7.161132110792132e-05	-0.001814793946824734	-0.000927989965192038	0.0006827125456318075	-0.0006802538605553008	-0.0008045303964495686	0.0002323361624357389	-0.0017298974206877305	-0.0004883658412960702	-0.0012460761292086482	-0.0025855877648119476	-0.001405658624368067	-0.002700440670635647	-5.573697611416534e-05	-0.001988633512565059	0.0016287187672797542	-0.00014620152820612022	0.0007785616447160092	-0.0010016245447445422	0.001965266077746719	0.00227636261688413	0.004289532461151404	0.0034409509029711067	0.003097798126839639	0.004116570971663661	0.0043773368352904435	0.006650538487792212	0.004235200919330459	0.0059883485690643366	0.004762097395759253	0.005167636653348195	0.00785820499377809	0.004621336795170156
48	-0.0014592983616086438	-0.0006172985173824232	0.0005660712072388106	-6.976456321228014e-05	0.0011007675314494898	-0.002258332459037408	2.136182724206438e-05	-0.0009612093844036147	-0.0002990064091810043	-0.00045623942179673794	-0.001869723481210903	5.0677292421415915e-05	-0.0009848754456548512	0.0002848178166203344	-0.0015330888484537705	-0.0013053883291265784	-2.027837428353709e-05	-0.0006367585964023144	-0.000159353757443979	0.00019474406405032194	-0.0009405022843996518	-0.0012124525456388927	-0.002513331355174273	-0.0018656405140817663	-0.001549709295297898	-0.00023766366395686802	-0.0006693833817775057	-0.0014023178583168774	0.0006718891806076194	0.0004513500088497149	0.0010961131258462992	0.0005146105916398979	0.0005897494223171788	0.0004281393011811371	0.0005537288822923919	0.002258026355063888	0.0033761715189732757	0.0026359247519047177	0.0027071353685660248	0.0030135901176204325	0.002485875339888009	0.005962022065610029	0.005650597703020342	0.004265274228190614	0.006698808248616002	0.006029940075687204	0.0067319607973004335	0.0069383706904011435	0.005865842211021234
49	-0.0014486108571015726	0.0005945513801472658	0.0007765552882472095	0.00016983810755895177	0.0007532763632384032	-8.407255422093469e-06	6.65883979914789e-05	-0.001801403767763402	0.0006790032156448535	0.0008772738119040265	-0.0008536032381869268	-0.0012062370378103538	-0.0012003839402957186	0.0014504043253152435	-0.0006563559717650133	5.028297820327265e-05	-0.0008052075513534007	-0.0020167621339012643	0.0007616709561961392	-0.0033700508772606342	-0.0024045786263383606	-0.0014657282871443807	0.000643387598496657	-0.0007748300171554132	0.0005970479396596519	-0.0013601930672390544	-0.00017560726993037524	-0.0003701904123514053	-0.00010249754625257443	-0.00021613496451371744	0.0005944120501630678	-0.00045802972017530236	0.0014403416460899824	0.001009202326986046	0.000329567218098517	0.0026138133395556093	0.0028401430679669817	0.002062863939152648	0.0026563245864874067	0.0022478313738092683	0.004640433219354777	0.004366173870593408	0.006251368649346034	0.008401666568340776	0.00693506702108201	0.007196771929443091	0.009329456356253324	0.009136971746175594	0.006633285666218132
50	-0.00028388981307184976	-0.0006598591062172179	-0.0009661251519450384	-0.0015236425287585183	-0.0008904181373312958	1.411709186101024e-05	-0.0005465915915311827	-0.0008186909676030854	0.0006446606724093483	-0.0007872624302892768	0.0014786538364601094	-0.001024573150820467	-0.00025946505641516834	-0.0008151745618888079	-0.0010430461959345752	0.0008030765756047992	-0.0013097800920145424	0.0009088155265187935	-0.0014571025235841871	-0.0006546450343733211	0.0004156375242696495	-0.0018172286488386952	-0.002285795291486506	-0.0005918795206730467	-0.0008091010595850077	0.0010931685949369045	0.0007141163906488604	-0.0006348197812802223	0.0007445670708835096	0.00010995088166814481	-0.0008956659482384158	6.582488303836344e-05	0.0004870503639165238	0.0008918470957855288	3.03735823681605e-05	0.0021729887492188136	0.001374414875614097	0.004048502991781342	0.0039010044190704155	0.006691725671138553	0.0038816773444102235	0.004036367262762306	0.005720998909356316	0.0059722088638387415	0.006160827567668526	0.007152569674469973	0.008039409426611306	0.0072362644582490854	0.009030076975638752
51	-0.000780569195632767	0.00022535199512059212	0.0006642869117587022	-0.0009521559409585732	0.00040689875775415504	-0.0004998306338594967	0.0007106607206561017	0.0006971432590154337	-0.0009904896454643467	0.0009750061112982521	-0.0008743257492864132	0.0005497838257828088	-0.0004343558646495791	0.0008067664076597834	-0.001576285768206276	-0.0019666381535106176	0.0004666504502133403	-0.001668421661560201	0.0007386995417715932	-0.00044984423183283914	-0.0005630480830415407	-0.002802886620196021	-0.0009459095891721297	-0.0009115814805105872	0.0006585209592292786	2.571435416766938e-05	-0.0011788453294852277	-0.0022847467397129964	0.000238296597544669	-0.0005399164812775884	-0.0005805694273795888	-0.00018924718535117774	0.0007324300830381144	0.0023873337013818334	0.0007810899355739921	0.0013749124416804442	0.0028942824061164176	0.0029228202406323843	0.002559346380782504	0.006169818979758192	0.007241617529461004	0.004757509826140165	0.005093661141697713	0.008007908426649928	0.007056523974886245	0.006002022538743371	0.006955922359699685	0.009297410387014749	0.007630582423701568
52	-0.0019663757889257327	0.0012472237182548644	-0.0013407148071077047	-0.003174186234197894	0.0011287867509085863	-0.0008869677892634848	0.00026909822352779757	-0.000406575519274871	0.0010247457123743488	0.0007154731642245336	-0.001013772642133302	0.0013166998659548314	-0.0007044279717935964	0.0009401282309421182	-0.0006295670977949593	-0.0006663032922256916	0.00033657646989260985	-0.00028916275262239256	0.00032347089058140844	-0.001323697645205887	-0.0020690354777361058	-0.0013638969834138543	-0.0009790795914598755	-0.0016768432540751276	0.000710547000733876	-0.0015700712261642435	-0.000981343723320793	-0.0010996162869216773	-8.986025625002227e-05	0.0009820460572530214	0.0010575442343336559	-5.4224316503612884e-05	-0.0018072981818446818	-5.658109567798016e-05	0.0018177268750944667	0.0014989603547135642	0.003365178237140185	0.0014049006242014173	0.002880400755997264	0.0030676058045053926	0.0065923792470820395	0.0038710263450589567	0.005433468769228235	0.00797116227610508	0.005211751867068822	0.006748351250331512	0.007242155300823308	0.00917725734091655	0.010422170487177513
53	0.00010562193083838373	0.0014328151111085267	-0.0007718732160509591	8.036988380155202e-05	-0.0002473712237613565	0.001045560202461116	0.0007139581798750797	1.3113340193540669e-05	0.00026389322899518687	0.0008376220306698812	0.0004584122927073256	-0.0002367716932829062	-0.002243838429538515	-0.001862339219670593	-0.0014239075692973149	-4.747004441696609e-05	0.00011938986418525931	-0.00025776505376992566	-0.002501358977868579	-0.001610442725826626	-0.00038957052811001964	-0.00021519974029624448	-0.0009400442556982216	-0.0016785515790104454	-0.002148577273428179	-0.0012023165665779852	-0.0026607302396309406	-0.00017505871627985164	-0.0016488583518673137	-0.0006643831194257846	-0.0006660456483237248	0.00012654265401922704	0.001110841424924404	-0.0004537435695798564	0.0005390540185303345	0.0022436222662951325	0.0014327898730763801	0.001957286195715022	0.0038860590712447565	0.0045034700977426715	0.005950495741159766	0.003830046272136737	0.00739645733089316	0.0072524312842454156	0.005149132999430929	0.008146652575305089	0.0073239482367684254	0.009679394285634234	0.007781773061062902
54	-0.0005772330762799122	0.0011454031781093475	-0.00012171039533177856	0.0012043107373515987	0.0011501166332332753	0.00013905991400901832	0.0015346438474296877	-0.0018542586881023179	-0.0017510291977929579	0.0012596941042444805	-0.0010258796448962416	-0.002223252529881421	1.091487730170526e-05	-0.000453756651155349	-0.00032661185856495343	-0.0025495376864959444	-0.0025514694993048737	-0.0014998806196862798	-0.0018045053695196198	0.0002774393081869727	0.0001401208901995079	-0.0010781425383931012	-0.002094258486191011	-0.0008246243232065962	-0.0031195438483482413	-0.0014757324242662105	-0.0005533512748810055	0.0013280841837430457	-0.0019400531797977346	-0.001373730524129704	-0.0004923795399702157	0.0004235996655742114	0.0005447122626513182	0.0006849111852972915	0.004079219147337279	0.001174347941810084	0.0014727015194742014	0.003654877362059738	0.004655104773060685	0.004569654252845702	0.00581125861735716	0.005483356514935736	0.0066811675427721155	0.005826723423452964	0.007168110578420683	0.008409794679969258	0.008815422865189758	0.006816295219201354	0.010524837058379595
55	-0.0002458427474410231	-0.0011025081118021267	0.0013403515566120104	0.00045884187090320793	0.0003250500677139152	0.0009919617245341377	5.0599899170578145e-05	-0.0009662723125860243	-0.0019485232806874004	-0.000855039256422866	-3.6092313890370625e-05	-0.0005811833902757866	-0.0014414873741371331	0.0021450079659454347	-0.002089849838655279	-0.001002864793797065	-0.0013963132152944573	-0.0019702715106023	0.00014017325668272087	-0.0022033033459672832	-0.00023544924486316193	-0.001234390549966398	-0.0011135949706635984	0.0003944735615597901	-0.0011654268510823073	-0.00013735471483524204	0.001217325383055855	-0.0010676610751118533	-0.001879135309798191	-0.00016828245242644533	0.000519833533735477	-0.0006984963862937327	-0.0014283410666144649	0.0015083451713660675	0.0003394011774560524	0.00048115053790005367	0.003216807286235743	0.0028213784929666625	0.00481409341722718	0.0026743821492723157	0.0039638498941475765	0.006169634629759517	0.006792910873524452	0.00817567712689528	0.007307296330924698	0.00835798857657155	0.00888466833584496	0.008210089214099119	0.00833423087510661
56	0.0012188261117265348	0.0003619275009622972	-0.0009316555393023004	0.0004675717200476574	0.00017718410326402539	1.2334458587142131e-05	0.00024532927033990023	-0.00014758576232826013	0.001486934770994383	0.0009529986329434135	-0.0010000927652029847	-0.0006762258602008131	-0.0024745560402660008	0.001098345734081119	-0.0014574926105138633	-0.0013414988178306279	0.001655059807283895	-0.0004061719605080832	-0.0009805767968023205	0.000154578681601326	0.0008403775039229393	0.00031566803899329835	-0.001128323150833483	-0.0015636610022378605	-0.0011750776210865458	-1.432952811776609e-05	-7.866468181473712e-05	-0.0013592764048685323	-0.0006557448890555404	-0.00044798669739504594	-0.0008196184667042517	0.0016997967220505471	-0.00014053277433794588	-0.0007511003191999474	0.0008739135247949597	-0.0003289389310965368	0.0030211099699603396	0.0017521795074800749	0.0031608699170639297	0.000981854132972099	0.0019405486137124028	0.0070404454772865065	0.0058411357371866346	0.006488203104382047	0.006914501524077385	0.006923396230659874	0.00662298630767155	0.007672234812044069	0.011249898823761758
57	-0.00028842740753045075	-6.563042049135409e-06	0.0014038704467036413	-0.0015054601162572112	0.0002473421361988367	0.0004044305061321091	-0.00010219912625079328	0.0006044514046067817	-0.00045815823445327696	0.0006219658106134016	-0.0003869300791555576	4.8823092655721904e-05	-0.0003842383748316536	0.00030146439761935545	0.00018565713855685267	-0.001720477234736921	-0.0005135687419424374	-0.0005859390849441787	-0.0008874669303048068	-0.0005660458316209217	-0.0007546298485418796	-0.0007759999724287273	-0.0013623729639489772	0.0018871206482190164	-0.0007492775210443677	-0.0014281097746512272	-0.0007529852885323253	-0.00044853894673368337	-0.0021535270296281794	0.001973244932958806	0.0008420833840192184	0.001798283056350089	0.0012286874225576332	-0.0015558512151857963	0.0008065612129858782	0.0012032329795784386	0.0034347923996855914	0.0027699305601847544	0.0026910567530121915	0.0039047557402976255	0.005103617737607717	0.00426347151084711	0.005519921615981989	0.006302795306542432	0.005797106801823356	0.0059296260472020326	0.008785140992104305	0.00918758669533653	0.010050428444168794
58	-0.0012884514575274052	-3.444649663092861e-05	-0.00033046399553495376	0.0005648031647711249	-0.0017859936119358978	0.001235837782530468	-0.0004979308478107519	-0.0013891920907636243	0.00023376143550240354	-0.0005954956320092159	-0.0005517203285978465	-0.002342564448858988	0.0005788116936138926	-0.0003627494654401582	-0.0009875679960006367	-0.0021461784886280403	-0.0011097395015476099	7.41336288008248e-05	-0.0007871448589190372	-0.0010214950009233448	-0.002031922772753345	-0.0010519453174923398	-0.0016020922039902935	0.0007855728211213122	-0.0028246038861166564	-0.0024739138808317204	-0.0010202284217610774	-0.0007929137667040162	0.0010815477872044101	0.00012119893269223383	0.00021064663694698795	-0.0003927134174675067	-0.00012570889822922853	0.0009150882628887705	0.0006118038656832829	0.0014006144343430807	0.004130468759386048	0.0046292142335553075	0.003868803444435725	0.002369945006064041	0.005561869250318197	0.005929511253771673	0.006680204835416146	0.0064636163925954546	0.00840464160409348	0.005557958904760971	0.007308532824451837	0.009363255112234948	0.01047161854726987
59	0.0001397832820294046	0.0006072707750577448	0.0009420293168684324	0.00044782891452517325	0.0017962854767465126	-4.598248343601844e-05	0.0019563924883086612	-0.000668685199454363	-0.0017017018936232378	4.601390722789172e-05	-0.0007309850985403088	0.00028664743957841274	8.831862233181801e-05	-0.0020725432372420624	0.0016279822009900003	0.0014997349252964354	0.00022600267196827857	-0.00026787842311640437	-0.0008214961140889647	-0.00047954060966371223	-0.0015650112255862932	-0.00042609252515947785	-0.00013930637817246853	-0.0002498567405192122	-0.0005639360500542015	-0.0012250738104504573	-0.0008670141564898462	-0.000826765240460361	0.00014778831790952812	0.0003979335177571183	0.00020748546931515535	-0.0006889617801238856	-0.0009335371243646761	0.0008913202136089437	0.00041975867369998816	0.0023168309647357025	0.0028033237645337084	0.0031553838838702776	0.003445632436783167	0.002520168427145819	0.0038606828574793994	0.004970844925684982	0.004444480257441147	0.00587973233792876	0.008591769209333933	0.0068360698629725564	0.010227899134380323	0.010818345605738832	0.006970163613705986
60	-3.514580443008059e-05	0.0004429067430169605	0.0006946535956143813	-0.00029001043024900396	-0.0013628786791974386	0.0009040758879010214	-0.0018670813518636465	-3.488855574833626e-05	-0.0008129147912935002	-0.001028228500383663	0.0006692712048291176	0.0007386084406945973	0.00020083415488073814	-0.00042634427165552343	0.001220175886058062	0.0007557332139291113	-0.0009407684792106401	-0.0016405762628229834	0.001027079144396339	-0.0017067757028355248	-0.001194340748469845	0.0004147401035549642	-0.002300957717564468	-0.00024030404291163371	-0.0013149978790739118	-0.0030853393277301263	-0.0003949752254966248	0.0006347155192890696	-0.000352133698687323	-0.0013971445743767828	-0.0003458898556077983	-0.00010439052385430199	-0.0012153319890583702	0.0010622676326637961	0.00013193173703699915	0.0023148153093929527	0.0006129474642655655	0.0022208312337554147	0.003360267001692542	0.00387891017649626	0.005733745095614082	0.007207836129136373	0.00546289643138737	0.005973166653345988	0.0072777777206990526	0.006062084057233687	0.005797031017328799	0.008516304312642222	0.009711073393166441
61	-0.0009566587054785764	0.0005033506195780038	3.464069970255364e-05	0.0004894868547006986	0.0005827039543951325	0.0007164780122952102	0.001316725688364459	-0.002035174252817019	0.0011883477956457155	-2.5601281586418212e-05	0.00010819810595876327	0.0010767790292198066	-0.002978130268356937	-0.0008024364098097536	7.616232382519315e-05	0.0007389219478643226	-0.00013157766958985098	4.949353294331823e-05	0.0005129571634996111	-0.0024934120805279953	-0.0003796952068089661	-0.0011154556977439661	-0.0016944737119081413	-0.00031497218881766697	-0.0012330213034102144	-0.000211825317686609	-0.0011890434731318827	0.0002921756857575781	-0.0013439997905977106	-0.0007627480917964492	0.0006230677020819848	0.001176337757112305	-0.00029756837707665815	-0.000295720872358355	0.0013966376128998702	0.0008471074249384915	0.0022523383984210535	0.000698110878118164	0.0050293745209788005	0.004537673537617641	0.0035948020519805573	0.005583191020637425	0.005467886566597002	0.005406546377787648	0.007409516816783213	0.008104059983899185	0.007390752934553732	0.009463455828477407	0.008723889748416735
62	-0.0012390408300782545	0.00015898363417411455	0.0005881520168738265	-0.0002754351809514333	0.0020082506269638147	-0.00020049618149288627	0.002087302879907083	-0.00027857106839194117	0.0013696049070210444	-0.0007333957749073709	0.0004341552168454603	-0.001770388528350456	0.0009698798150707888	0.0018029339226075486	-0.0013146385174689253	0.0005810015060293544	-0.0005078238656707867	-0.0006290883445800482	-0.0007450118434259421	-0.0005396110180961951	-0.00035637500576476505	-0.0021740165142006057	-0.0013641245989300757	0.0008219083162286508	-0.0015842500100645145	-0.001031621237099379	-3.406775201999102e-05	-0.00024609730623572945	-0.003028780637438615	-0.001844277625690088	-0.0017921242094394885	-0.0005979669391232179	0.0009701971608863755	0.0008423653894619829	0.0006570830815577721	0.00019806167069694847	0.0014658131660291525	0.004810166263459155	0.004903616214813452	0.0050305917326779435	0.00683279780228852	0.005499959336667725	0.003806823678571355	0.0067499160614888105	0.0060572498741792305	0.007300104858592701	0.007178803315979962	0.008022990380217681	0.009877561859051453
63	0.0002926537591705218	-0.001517947630832128	-8.294087682323482e-05	-0.00017261873974803147	-0.00048653757210548825	-0.0003886372631375577	-0.0004452394146651835	-0.0006463570737740758	-0.0012023176291260994	-0.0008561589440727905	-0.0007025247607125656	-0.0010940312123018203	0.0002625554613559545	-0.00045936364328219223	-0.00038994703317937605	0.0005642662967609825	-0.00026797974590518175	0.0005450025609340768	-0.00016111122705199607	-0.0018183269564274389	-0.0013103755934956091	-0.0011655171740812976	-0.0021950257626027372	0.0002532747563034423	-0.0011495372126233757	-0.000603876695744491	0.0003485199964411632	-0.003073021687832949	-0.0029306893813050095	-0.0018331979618904626	-0.0010800802018066488	-0.0003075032056275161	-0.0002154799516105547	-0.0004140237505924101	0.0010559746749727184	-0.0005842035380278383	0.0016430115958518704	0.0023929088283428054	0.004356129152545906	0.001725052541278233	0.003129298397060845	0.0034667718013097967	0.006323177168784834	0.006086321800457505	0.006563714289426039	0.006901623348925179	0.0061614601529219265	0.006157963458964763	0.009340251940071768
64	-0.0017320977046886327	-0.000827265908514185	-0.003178863242044799	-0.0012160731874711974	-0.0010137914504304846	0.0010578570274996733	0.0007834955202119839	-0.0002187995349142517	-0.0003710270114940176	-0.0006217940888327228	-0.0009718789520571086	0.00031330001992647087	-0.0018529783517293602	-0.00014537697684257212	-0.0015797265757654243	-0.001571613400743908	-0.0011187542840635598	-0.00013381844167360512	-0.0009601787562084089	0.0011054449126505362	-0.00162127794674108	-0.0008107934056434576	0.0002991156054743296	-0.0013572934565926939	-8.787078097475787e-05	-0.00199458995030293	-0.001587966903071926	0.0013298085542343431	-0.0005857746075218169	-0.0029238422968752183	0.0018564094449553994	0.000535756301454851	0.001158318332202981	0.0017288151498247525	0.0018353997552179636	0.0020421239074300142	0.001199595712793504	0.0028590931739888095	0.0030489957927247453	0.003309083009584738	0.0035050643758564046	0.005004337791619297	0.004619943973407398	0.005442273359669789	0.005510572690891788	0.004843316868343744	0.007475954806334702	0.00794152344377832	0.008991581881470673
65	0.0014130488612110522	-0.0006648825260776091	-0.0010290828574129106	-0.0016813521744396907	-0.0018121926483618722	-0.0016993444128695803	-0.0014803838024721474	0.0013494418574788373	-0.00023507395716706008	-0.00017293688508924462	-0.0005129762285928663	-9.571023493288164e-05	-0.0005877904406971118	-0.001014274879610692	0.0004563923246012029	-0.0008249362254606953	0.0014167311055985619	-0.00013820031835638452	-0.001159935424147684	0.0001820919799177388	0.00027510964204400883	-0.0018565741410193934	-0.00038107092325605305	-0.00206769867017361	-0.0007535770708132362	-0.0005402368283174043	-0.0010665887178261055	-3.664876800639501e-05	-0.0010071783640566016	0.00010775448481524562	0.00020041070513298907	0.00044329809032054755	0.0006861035216830659	-0.0005309488898574495	0.0020721122774559884	0.0025297656977849065	0.0020305380248876346	0.0007788921016148722	0.0033556106296196977	0.005028197271361136	0.004968620104958745	0.004605673236925644	0.004927171488997267	0.0044733561476915686	0.004925360015577728	0.009832484994551456	0.005751861263870828	0.007974017567312839	0.008472315468161348
66	0.0012459007214309585	0.0002806904110898398	0.0005479191650610462	-0.001528483062309708	0.0005476047259201115	-0.000995376347345446	-0.0006537286802159564	-0.00033921559389000333	0.0017145097052667171	-0.00023138019715726634	0.0010402289970196164	0.0012966359382620648	-0.0017370680538294284	3.136545749171653e-05	-0.0007762797042403238	-7.86987028456157e-05	-0.00015313682294288154	0.0006515479566591255	-0.0014664392246425402	0.0016982075979704602	0.0008400292597370449	-0.0005266504035310301	-0.00022451673844866866	-0.0004237357684792286	0.001654753314246012	0.0017404295018440864	-0.0021175209493203393	-0.0004028235108376875	-0.0015980703936989472	-0.0011985031944162978	0.0008950276938985063	4.942353896849156e-05	0.001337913145616219	-0.0003269221446278434	-0.00015636259536336164	2.729163740370251e-05	0.000989120287113557	0.0016797534905721285	0.0024195698959873367	0.0013133117976288943	0.0033986969701533	0.004085323520349219	0.006078978726330583	0.0035157311666241193	0.0041899437449836804	0.0061775796469515035	0.006870607648675389	0.006092021201515563	0.006174305128509921
67	0.0005681134288367675	-0.00162842039614085	-0.0006467233728056955	0.001496821451772072	-0.001134325244406966	-0.000815782741251273	-0.0008605607133244629	0.0017004953596795806	0.0014822313818133941	-0.0007382396686564823	-7.691279752668218e-05	0.00030766173725772154	-0.0002572713940050874	-0.00016707379210918679	-0.0003101369320206667	0.0011655289794397763	-0.0006129957908046079	-0.0017014978727181885	-0.00019767663578915874	-0.00038704090653531866	-0.0006425413944767351	-0.0011667379634313793	-0.0019878220435864844	-0.002206802544887897	-0.00046670061271661157	-0.0017659416949216428	-0.0022471094249371095	-0.001478950398620863	-0.0006949671440846038	0.0014980976076638187	0.0007570508905048915	-0.00016944456412123344	-0.0004227625139647478	-0.000613405827712045	0.0004760778107037058	0.000261281310034381	0.001955141162932615	0.0014065647740315512	0.0008358628775376482	0.003146760625981041	0.002904455718128943	0.0054084108470472654	0.0038221665413642318	0.005669101646247806	0.006335086706002556	0.007235623512093302	0.006174244052477381	0.008306036744341055	0.007610110867363724
68	-0.000851362238579542	0.00039292816913743427	-0.0013576750760567993	0.00030746735754149767	-6.367031573540344e-05	-0.0004607748014319059	0.0015694320659601553	-0.0016172204038910818	-4.245107134518587e-05	-0.0002853047513780942	9.869495345962987e-05	-0.0010274980019123958	-4.880787594317881e-05	-0.00019470980300321763	-1.5861170531416895e-05	-0.00022431905668740206	-0.0004365472161340733	-0.0012651658289635497	9.785309232264736e-05	-0.000851497261715041	-5.8103176614951155e-05	0.0002576038226646001	-0.002033688728319752	0.0002608392259909519	-0.0014826626996815504	-0.0015324431754453575	0.00041423498536490553	0.0020968922423679716	-0.0007665733780341403	7.137269648276441e-05	-0.0010706401515533667	7.763172728049613e-06	0.0006821977483291926	0.0007622824129069676	-0.0006529213076840026	0.0007101374043664269	0.0006916788116344112	0.0013269857168721646	0.002564082800857526	0.0041869347367260844	0.0034325509195825728	0.002626081751926819	0.003436110581778117	0.004657959374597453	0.0053083367121249826	0.005068839334230403	0.006185671778976396	0.004461619902432814	0.00512713337550362
69	-0.000523818247067912	-0.00025451179928515837	0.0009685599101960714	-8.08927258218061e-05	4.462502113952399e-05	-0.00048800610364100813	-0.001378553119054199	5.282716060972153e-05	-0.0011906118366407574	-0.00032426925324137256	-0.00019062463687721527	-0.00041636781199079975	0.0026207496299116223	7.885508892789923e-05	3.5685385800299254e-05	0.0018629672647925998	-0.0012280191503788271	0.0005751526012411593	0.00028893580697030073	-0.0008321115331248001	-0.0015634909661792762	0.001372786994352282	-0.0006252943562346858	-0.00011740044334865372	-0.0006107456921183791	0.0006413471261080874	0.0008161943604676075	-0.0013942727682638787	-0.0006340232066118695	-0.0007687158316913059	0.00074598581965687	0.0002918238818273266	0.0011821905204685173	0.0038516343083467323	0.0007480833819055429	-0.000379416514452251	0.0036138187675682125	0.0012674247424677228	0.0025290768716520313	0.0013879611170745168	0.0025058053022894862	0.004561103243779314	0.004646840823546939	0.004895437904607404	0.0038886029029860125	0.0036810714528920084	0.005896832266559175	0.007594957094011159	0.006316687626759493
70	0.0012851811194456836	0.0011867628845600362	-0.0001340863644962149	-0.0003250416230244976	-0.0007537759004585859	-0.001284845799516258	-0.0004518642574600001	0.0004970256420030556	-0.00037951821555188225	-0.0007314583575219605	-0.00027271464696781327	-0.001630572668017416	-0.0002431420410676667	-0.0010100047739630674	0.0009377888883904081	0.0011645799165216886	-0.0017905001631607677	-0.0009552651871150071	-0.0010903015850926734	-0.0024160546453378677	-0.0015592406374131836	-0.003006060742019169	0.0015986277472192767	-0.001016054811976892	-0.00028042420330369873	-0.0012260636477661028	0.00036275253847335893	0.0013157042364475402	0.00010350446635586409	-0.000235732486177308	0.001496925623331273	-0.0006233834819751599	0.0011975991790348574	0.0009939270815935892	0.0008837220798182191	-0.00041220679449925315	0.0016757389672785803	0.0035056962333342343	0.0008392434565885776	0.002572047135172291	0.003586783147751435	0.0025985297572080263	0.002850519006758613	0.004793439777352674	0.004672845217110323	0.005551322782315396	0.005661193402583956	0.005807930746623587	0.00436646226130442
71	-0.0031381465141973514	-0.001994746464997458	0.0016542783246979657	-0.0008878140102662968	-0.00041617321981651204	-0.0008132782916887979	0.001899096070100761	-0.00045430030860954074	-0.0011715984729151988	-0.0012815864371356817	-0.00056657496450364	0.000200748034091183	0.00021693921648542478	-0.0005368093634245038	-0.001276682592228536	-0.0008359151512272688	-0.0009333185631505867	0.001042490682745501	-0.0020374828744600592	-0.0011631964678327578	-0.000491034240693265	0.0008079207472309081	-0.0004688715473847082	0.00018861639792122883	-2.8887630426847366e-05	-0.0022246283318844923	-0.0016856807491798585	-0.001221593946572343	-0.0005360034845781011	0.0002263326186968075	0.00015724878657299572	0.00045500740326918037	-0.0022987512772239126	0.00034746274488029946	0.00020309479939982123	0.00047555873403455585	0.0014400701181229234	0.002235168929944795	0.001299447478388629	0.002442999750133126	0.0010106713077831235	0.001879696011296679	0.0033099983780209134	0.0027787105480445414	0.005684163047700476	0.0020721121279393684	0.004614851640038263	0.004982832955899558	0.00489838975145442
72	0.0007215777495786466	0.0007488718688572934	-0.0008262631612410483	0.0007341129997771795	0.0015027879345167494	-0.0012789977998770043	-0.00023712046072922496	0.0009404076609966214	0.0010236136264092823	-0.00037666925188988546	0.001120831187113619	-0.001150986368598258	-0.0005763757122672076	0.0005129283777943019	0.0009407646063312521	6.980051462575527e-05	0.001929467281476706	-0.0016907806705840477	-0.0017599751102922105	-0.0009390317895902256	-0.001359461038993938	-0.00018837644681215393	-0.0008943318919975849	0.0005262418055586692	-0.00030621124246223966	-8.18941504693223e-05	-0.0012377797398125522	-0.00029337309824325884	-1.9433196430156163e-05	-0.0004675172859114086	-0.002229003931401122	1.2440497234130041e-05	0.0016273409405135296	-0.0006540431820091691	0.0005399676551691558	0.0015045180395375315	0.000687325305108258	0.0008695323611122322	0.0007652844760061381	0.003977756256021791	0.0027047329848282425	0.0031511338263721968	0.0038558042074368915	0.0036548185476908456	0.0023599749331353137	0.003964273693785268	0.0030028936132697887	0.004663396059038192	0.005439164598750609
73	-0.0001358491799300028	-0.00016756695674489806	-0.0009947312769757037	-0.0011689805912347441	0.0007502521550058817	-0.0009322419977470176	-0.001111826496405775	8.908924424478729e-05	-0.00018555189032715518	0.00012643400744236387	-0.0012241708341480665	0.0009378200467161181	0.0001501286016810306	0.0004392702191335777	-0.0013544256083263663	-0.001478745441865654	-0.001371918927977792	-0.00023232426127076108	0.00015971348938776986	-0.000994287545995809	-0.0008282489239484303	-0.0017757676605421782	-8.859701001369012e-05	-0.0024647671251867183	-0.0005278794438207512	-0.001262645799360826	0.000317906407191114	0.0008948748520790451	-0.0017335736720392194	0.000834994693895185	0.00030530264330666664	0.0015929902959625404	-0.0011232516506104978	0.0014126572996480441	-0.00019689158398676905	0.000759005337811945	0.0015793090945409051	0.0017700715250930192	0.0005284819540267828	0.002281519064448929	0.00026391055678519316	0.0020172111620428874	0.0017010622825504383	0.004422359076796697	0.003937799956589053	0.0031862120882796933	0.0038035693141044062	0.0034712815130431432	0.0048823717819783214
74	-0.00044095024863609507	-0.0006407706087313158	0.0008666998128609501	-0.0009255708225897764	-0.001071431421356205	0.00034584662822202813	-0.0005729061529802339	0.00026725199839497854	-0.0008357898334116548	-0.0004386647608071925	0.00013762094264308176	0.0007432023696045014	0.00021221272798363516	0.000786402040274063	-0.0004227984314764908	-0.0009089973067623852	-0.0012104403216248523	-0.0005019772537858009	0.00079895280122372	0.0009191382217610818	0.0009222016700678636	0.0008696055872331546	-0.0009121093702279433	-0.00015439591910263416	-0.0023110590732224115	0.0008822917894211558	0.000516139165881628	-0.0003845941548948023	0.00040438489086182857	-0.00010855919966868805	-0.000803493693889426	-0.0004109690397226865	-0.000919302347317057	0.0006356734521765264	0.0008997110783419872	0.0007646180572174895	0.0016134128753735547	0.001943572241268526	0.003274214345905974	0.0015817392184971726	0.00250034808135145	0.0033344799534571986	0.0015196057211778423	0.00407980222949813	0.003941519233782985	0.005998212668781539	0.002658121699481463	0.0031202290315269403	0.003984116263498813
75	0.0004394692418872687	0.00017171230506084459	-0.0013895365981697893	-0.00015392528290627806	0.0010396620903393408	-0.0006025311843353873	0.0008039083311880291	-0.0015092464573311889	0.000942608558426465	0.00047187787876678405	0.0007466104253466757	-0.0009534979542533152	-0.0006444023346692874	0.00036558127037437244	-0.0018367956998406932	0.00012851783632060343	-0.00016288262956492308	-0.0018132300241060864	-0.001230569811844776	7.897608423670116e-05	0.0005913476144331804	-0.0010478368280164778	-0.0003385502968034945	-0.0009531915255073742	-0.001026038583144298	-0.00045980009135533726	-0.0012352606196661497	0.0012414970777209278	-0.0015292984155536667	0.0009859122763812777	0.0005415223210099336	0.0008416207013575115	-0.002270337129151382	-0.0007489642300191638	0.0016696275639935885	0.0019778973676398584	0.001504261916926554	0.001508069215664664	0.001878275899213569	0.0019766954221744253	0.0016349999618109582	0.0034036177963385887	0.0026474601732492126	0.003575602943683244	0.004177819612189667	0.003709961871797697	0.003728569383318313	0.003482603779980309	0.0029040009564241945
76	-0.00010034903770498914	0.0007012699078760573	-0.00013908941006787607	0.00042843174774540255	-0.0011665604458610192	0.000760189899580886	0.00011602701881595765	0.0002403845107150155	-0.0005156669951921751	-0.0001870801228857947	0.0003857740460530883	0.0005882614199125514	-0.0003367550640530124	-0.0003388881913207747	-0.001443724609030751	0.00016308803619660776	-0.00024180827438316667	-0.0005051605304456075	0.0007766818346647865	-0.001420868197192005	-0.00014547188957901572	-0.0009486688137396422	-0.000566246682924876	0.00145129508047153	-0.0025795195309750293	0.000832385535900007	0.0006512683044675319	-0.0014061677833683615	-0.0008532241952638336	-0.0011095066287911443	8.150464380387388e-05	-0.0001262351278515083	0.0016885203288713665	-0.0008631432686143474	0.0018947465997555927	0.003423614722778716	0.0003675342281353469	-0.00025769554793928493	0.0016425837065722052	0.0009689049599242112	0.003255755207044493	0.00205347380458287	0.004143101888250155	0.0024675243068849233	0.0012819980485270044	0.004588774808970721	0.004185185453967526	0.003409157167142962	0.00413648199417374
77	0.000508006125343109	-0.0010478572222218322	0.0002850382733285527	0.00014007109693107874	0.001331105498115142	0.0007172212940909211	-0.0003977448781843203	-0.0006439655054512831	-0.0012920192702616262	-0.0018497749411710627	0.0005466513549564844	-0.0003851902959146109	0.0006816936768872393	-1.5550253174418694e-05	0.0012776497374034535	-0.002480740425183845	-0.00107612550345144	2.488902481902421e-05	-0.0005476748625206897	-0.0011550044867188803	-0.0013722110846713371	0.00047165946059270214	-0.0003831567181245431	-0.0010322476969189761	-0.0011960012429208992	-0.0008712588023504966	0.000453687499836032	0.0005180023841281462	-0.0006334386235389746	0.001255085521883765	-0.0008035222225659923	-0.000738440755636012	0.0010001858747380663	0.0016804292273183054	0.0009790984678299853	-0.0005746224596285413	0.0008834606380259352	0.0010576816006656435	0.001239742727536383	0.0015467043705470877	0.002675434699063126	0.001512373393907061	0.0039024499102647985	0.000567385311138539	0.0025697954796153515	0.0026679036505035066	0.0031277534262953363	0.0036723288355127335	0.004169361934400167
78	-0.0027237610040037503	0.0010878994029330448	0.0007776720884160884	-0.0010243512633280971	-0.0008529254685823312	-0.0003768714439813437	-0.0005050880516164722	0.00011278826605180009	-0.0005497848461411514	-0.0004671014363628141	3.4323306584340546e-05	-0.00019443977707825079	-0.0009068767888896087	-0.0006508280257572659	0.00034543082685254534	-0.0003441543851858826	-5.067463947933152e-05	8.239356809012726e-05	-0.00025551211688727856	-2.0600972914104013e-05	-0.0015417410235583416	-0.0011251498399209327	-0.00035644633041812326	-0.0012457775992490052	-0.0015042623983200765	-8.100167941035703e-05	-0.0004834224163636618	-0.0008727829835567843	-0.0006427526300475148	-0.0003701337526157188	-0.00027631242398181295	-0.0011698214020980147	-0.0007825362616163189	0.0010343800856385903	0.0020299935891487943	-0.000657600235384633	0.0017837312271997523	-0.0001722031532578784	0.0027428655113162946	-0.0002449450697255325	0.001758387254036628	0.0020715336649754232	0.0032616275757568806	0.002815078914727539	0.00345512530962786	0.004087260564039699	0.0017934927703205615	0.00252123006496027	0.0030301212709014994
79	-6.69888384970006e-05	0.0004651859792060874	-0.00035519317035928154	-4.245997856361912e-05	0.0005269885247772016	0.0011224507471663567	0.00031440867596021094	-0.0005898918503740903	-0.00021468308245712608	0.0005580296923488299	0.0006329801364014875	-0.00018702501139640862	0.001283127360258861	0.001488059342890965	-0.00019529421674650585	-0.00044561644478451155	0.0008417720396777942	-0.0003997987107608277	-0.0015889759023355765	-0.001395832679156003	-0.0014890467769530704	-0.0009342703115666903	-0.00046982388302036605	0.0006975753393884948	-0.0004216286978272879	-1.198617634193752e-05	-0.0009231052257720508	6.264206690807469e-06	-0.0024572707845603808	0.00035560711969292145	-0.000888563211545456	0.0009635601965080756	0.00030305259574256677	-0.00035291908289579487	0.0007557757832058226	0.0008107717434431751	0.0013101625703481137	0.0007310349756005456	0.0011048644042657382	0.0019350226736741711	0.0015517301136236078	0.0013407047096352467	0.0029549736118697515	0.002607979775103309	0.0030517584145987138	0.003859196891264156	0.003393532166857491	0.0022064557733938784	0.002196258182512756
80	0.0001651763109596212	-0.0005075442105824589	0.001116696438470614	0.0003606040076998034	-0.00028455967411442117	0.00013148360577929421	0.0007126543887884551	-0.000764787259324789	0.00016241634654103835	0.0006485330705070324	-0.00025495427879107513	-0.0008380803286983961	0.0005586289970842585	-0.00016225504642202308	-0.00013034182571926983	-0.0012914718956716675	0.0005591630181826955	0.0013947225082793155	-0.0007873308121196891	-0.0006829971803872249	0.0007618763727486058	6.20868274661646e-05	-0.0008205481805201283	-0.0006418928420278874	-0.0007795001388710432	4.9517024872134524e-05	0.00027250208278459926	-0.001287001214225256	-0.0015218036730506516	0.0008054944036136241	-0.00018477858957871655	-0.0014288531973657421	-0.00047693523246856247	-0.00011881595818023175	-0.0018509371929276187	0.0020592020776282337	0.0008493613596591489	-0.00011477865247069172	0.00044645524490510846	0.0015499619197669083	-0.00066358452893149	0.0013342646240377166	0.001365788978679671	0.0013312061053179845	0.0021139535138147538	0.003248234150749337	0.0024967297194157514	0.0021120520461647514	0.003430605262592634
81	-0.0008537424885209889	0.0007779200655705308	-0.00031897739459475956	0.001311136534807409	0.0004881838191263324	-0.0002926703514044552	-0.0004068563112387022	0.0025338636992766755	0.0009507480980503501	0.0007855218925654115	0.0012161198232964335	0.002075144549340168	-0.0004784692872708362	-0.00014185401106581332	0.0006286448052367585	0.000806417733669887	-0.00023035027511848424	-8.17292780898577e-05	-0.0014649421622636894	-0.0014062209959887387	0.000254260341633028	-0.000305522328374782	0.0014577883277942807	-0.0014723733624777634	0.0006560540889018437	-0.0013623323142419757	0.000546411010678623	-0.00019416164930797578	-0.002147374145750709	-0.0012378477950747424	-1.665903314127656e-05	0.00030874355088731216	-0.00029950988323863105	0.00010980168507750982	0.0008452718685538838	0.001466752445371914	0.00027503780674102533	0.0005117760230719196	0.0018483278306979795	0.001267366521872414	0.0027613451561937655	0.0015918800734075946	0.0020545096446078657	0.0015795893322028281	0.0005947256157243762	0.0017206591432182353	0.002420459252042256	0.004531043141627456	0.002742588944777842
82	-0.0001317193039407372	7.584522531917021e-05	-0.000606359504540807	-0.0001888133332354058	-0.00010678423446120974	-0.0003582934974907308	0.0011351470518661346	-0.0004061717537656051	0.0009540718728070733	-0.0008434141618542616	0.0015861938261384778	0.0006840636170241561	-0.0010330041600518543	0.0012323782642813998	0.0009530025324913184	0.0002079913481058579	-0.0012731284664509904	-0.00021681490840869865	0.0006174539192894356	-0.00024703145679483534	-0.0009788612306097756	-0.0005271809782504174	0.0011921556058020043	-0.0015652869083562643	-0.00044235727819555426	0.0006876396186181871	-2.0641433376359602e-06	-0.00022901058022922272	3.0305385742400623e-05	-0.0011201936563801948	-0.0009314861428854624	-0.0006795691543846007	-0.0001827842709714797	0.0007480746605277288	0.0005739556630144144	-0.0009390333625446246	0.002149619179354537	0.0014381790465329961	0.001598533435717075	0.00030122577786279687	0.001732185840879258	-0.0007468276065686347	0.0004085567237956412	0.0012676093516124302	0.001737585188353675	0.0028428640153289157	0.0014498955816250564	0.0028697434603975934	0.0021714725741453227
83	-0.0007282934713468134	0.0008244097151784301	-0.00030528010963160133	-0.0007871388076195071	0.00018143690601641151	0.000710167218781506	-0.0003065237429953933	0.0017754212298917642	-0.001050650203383466	-0.0006953379326499691	-0.0007822580300227801	-0.0004417532318724836	0.0007900705448328438	0.0008825153776663087	-0.000575238179189392	0.0012530956042858424	0.0004222158249309668	-0.001200252900243137	0.001321216329958084	-8.477008392160577e-05	-4.79156251461583e-05	-0.0005414033928213107	0.0001191705588425508	-0.0019242017896352027	0.000722759907150368	-0.0010263332983601711	0.0009298949857549624	4.695537425439681e-05	-4.091428731472654e-05	0.0008510588532458637	0.00023391258242526198	-0.0016411123442020017	-0.00038027280813287634	0.0005772037431961913	-0.0003100588634639427	-0.00019049715362413636	0.0009307150377926071	0.0008506717372676218	0.0005876686992312687	8.679132081310346e-05	0.0008639328769336074	-0.00035522126977101354	0.001601804825838471	0.0021754022925267284	0.0022480198337824424	0.0011379301542984064	0.0004592480114037199	-0.00031115673683497583	0.004074643234676023
84	-0.0014495668323599863	-0.0009034427524583372	-0.00019355646730876485	0.0016021606270153247	0.0008503346050141707	4.463627671986462e-05	-0.0006311665556921549	4.650622024065857e-05	0.0004181835910849328	0.0017023386495194006	-0.00027812060084390737	-0.00011668390369945787	0.001984301558111444	-0.00017215247931464758	0.0008153313567995774	0.00028412306796783216	0.001152905666389052	0.0006929324731067714	-0.001204154818536464	-0.0006068587100427411	8.692953565828127e-05	-0.00111332542741258	0.0016934693175839149	0.0004525702178217527	-0.000786822815214018	-6.965827654011842e-05	0.00018966383168146536	0.00034432836729815237	0.0009710397093729741	-0.0004314589516305413	-0.0008043555769389497	-0.0002147986189496819	-5.584193176487067e-05	0.0005702043977668478	0.0026903804559235845	0.0011423488637736868	-0.0015660931228644263	-1.707211413711088e-05	0.0013697335303159822	0.0002786659855997417	0.0006879211388231557	0.0025850946803959935	0.0013035443352456203	0.001965861409721746	0.0020594228883777125	0.0006267763684955087	0.001460385540442449	-0.00020193429696685594	0.0026649096218640984
85	0.0008130725984906498	0.0009931236819777898	-0.000852169382920412	-0.0012369910093234283	0.00040060487638326835	9.040464401912076e-05	-0.0003103422275670096	0.0015572892257737132	0.0007966858128527373	-0.00129793243795031	-0.0008102836361406011	-0.0001946640624997744	0.0022188846502325327	-0.0004437814842443644	0.0006698669663990438	-0.00028293698366865723	0.0012922860064506331	0.000892445803606847	0.0018666400157442762	-0.000767474114843511	-0.0003362043744613477	-0.00027280896003164547	0.00030193647644489	0.0003593364540067285	-0.0004074973512902121	0.0011042886463505088	-0.0017438359445116549	-1.091657288800514e-05	0.0016374237280221138	-0.000716150558078757	-0.0003584603292356245	-0.0020533014447704683	-0.0006262810996522967	0.0006522195984570193	-0.0012622054265005597	-0.0005047148047673438	-0.0019542479968516447	0.00021759340556128234	0.001676532724685966	0.0005724981952560831	-3.0347223525818724e-05	0.0005931914382305159	0.0009857179845139542	0.00041720831790958664	0.00023124158467384518	0.0002696231258736607	0.0004930940229898386	0.0010476385008767052	-0.0013618192276976565
86	-0.0009362205904553332	0.0007419285672127225	-8.001692415250845e-06	0.0013594942323475884	0.0008414024269421717	0.00010264457439167667	-0.0009859478337222271	-0.0005451810897088193	0.001178261561763753	-0.0007236399279678806	0.0004120199773453736	-7.8270795985164e-05	0.0006287722011450369	0.000200957917045709	-0.0009732260239123847	3.743578963932582e-05	0.0009256422976471461	0.00010863145330874705	-0.0006171932838348734	-0.0016627515708212775	0.0001970463194968835	0.0011046467814361549	-0.00033393647205246576	-0.00021905368837962124	-0.0005896141089787425	2.363538583478788e-05	-3.423431330347188e-05	-0.0008022090038469848	-0.00016165468957717198	-0.0007826795350625153	0.0011327024175975	0.0022603382912648484	-0.0005655005172806781	0.0009048251791673421	-0.0008553156030081915	0.00048054962356770483	0.0004955181895605319	0.0011678430503421569	-0.0006499352953500601	0.0009315857345621178	0.00047954705365237874	0.0014239525585688993	0.0004627766462908157	-2.3115210731410777e-05	0.0034874623947524393	-6.303469294185303e-05	0.0008578327375760916	0.0005594109221863366	0.001373889039741313
87	0.00041573672665301905	0.0007872501213480249	-0.0005944273265886377	-0.00030364543227125537	-8.626858941948676e-07	0.0017921996328060577	0.0010983325027822187	5.599322314687586e-05	-0.00013360869451663652	-0.00044486178868204703	0.00038575977680211385	-0.0015132005265614825	0.002125029330189199	-0.0005566772297531485	0.0015447944001658804	0.0004047812507412474	-0.00038295219755456503	0.00013942363427468796	0.00019927825497203705	0.0005441446508409546	-0.0006450318050419566	-0.0007170332183068138	-0.0002203644063123379	7.400096865548477e-05	0.0023666956266583383	0.00028564428458029823	0.0013602275137577537	-0.00011701663992346012	-0.0005524915248078346	-0.0006406914306705756	-0.0020821437662210942	-0.000806668217940821	0.0009663930617558648	-0.0007725055137441724	-0.0016517591799924097	0.000960959943986176	-0.0005924807937108944	-9.369780197792856e-05	0.0008459846890654279	-0.00020919777972758496	-0.0007496967152951989	0.0001752448457273203	0.0014584437483285938	0.0010585480463438201	0.0005564713846243996	0.0006475660567405684	0.0012003673455883864	-0.000696860979707601	0.0012084009245406993
88	0.0002878042535120836	-0.0002985712331159872	0.0007328894188590901	-0.0012344039199815172	-0.00027647511925879927	-0.00010046848237339305	9.000762260609448e-05	-0.0013751608674583134	0.0002129112527128843	-0.00043952365747858843	0.0011970862083006343	0.002184599207788348	-0.00032211998840732246	-0.0011278708570751864	0.0013832540597529521	0.0005652757875083329	-5.252445751978019e-05	-0.00012265736967977757	0.0004566051034124184	0.000769585615650438	0.0005559403728315308	0.0006299816214776045	-0.0011127617078588107	0.000995485956614459	-0.0006697470999626735	0.0003757745304148382	0.00048786741606966604	-0.0006610567269215347	0.00022145479443918064	0.0010000070366993844	4.76649302201081e-05	-0.00033105997533038344	0.0006312197932044989	0.001350853869820209	0.0011662298195950858	0.001486814660992723	-0.0017826310446651763	-0.0004620558353584668	0.0008506203845752023	0.0018805662053468807	-0.00044171627992372654	0.0007173650483321939	0.00028068295930745106	0.0013555861476187252	0.0005587993887986286	-0.00043394414907908416	-0.001445142229295645	-0.0011553275162205928	0.001917404430159354
89	-0.00068190590383595	0.0010007137162561922	-2.313567783894712e-05	-0.00015193285256553875	-0.000648833199291963	-0.0004276279802080905	-0.0006703942304037422	-8.75529012751842e-05	0.0005377875269389114	-0.000726401459011896	0.0016365865067730363	0.0012407278836722316	-0.0012539555629824304	0.000985799129094756	0.001544008326297158	0.0020056617940933294	-0.0004567649321116412	0.0015378082934360902	-0.00027615437929164494	0.0011850267614886075	0.0003780482230715419	0.000908742212656836	-0.0018209306223679125	-0.002180644865625944	-5.938932144444343e-05	0.0006863399898222309	0.001054174423055491	4.793791097668539e-05	0.00025852667818794214	0.0013851642979792488	0.00027819067779394195	-0.0001376062864936298	0.0020938952757631212	0.001178192135854234	0.0004188661212316244	0.0006226682934501125	0.0023060188664429113	0.0008295705793918681	0.0015453582777352692	0.0009720273205843252	-0.0006225467137619081	0.0006388374578110399	0.002836965842841173	0.0008607650467896781	0.0021415748798467556	-0.001016231176856423	-0.0011618735288734079	0.0024587496205232635	0.0008533443658531528
90	-0.00032126025960520455	0.001485805225121908	-0.0006617044873388928	0.001975454497435822	-0.0020580549760303266	0.0009276856967620362	0.0015447651684550704	0.0009188368115058919	0.00023092847484538787	-0.001489482060093467	-0.0007987775901657735	0.0009024513607104722	-0.0002474718108018509	-0.0003050539072149618	-0.00025391576617895086	-0.0023258018545697567	0.0004468467777017286	0.00013071934568205482	-1.135733053863499e-06	-0.0013129280751882938	-2.0396119327661883e-05	0.0006697208023463375	-0.0001239190780967598	-0.0001798978623457663	0.00029438543443557083	-0.00032463368005017346	0.0006551059936983199	0.0008871601555094242	-0.0007388513605657822	0.0004771254192825477	0.0002591933695621916	-0.0013793232420961769	0.0001632600626101066	-0.00031425784512634886	-0.001042133703014402	-0.0005233177757758817	0.0007994858100608987	-0.0009898875874865373	1.3308226461552922e-05	0.0006841945131852504	0.0009908499391659122	0.0010300794492150293	0.0018667719201862607	-4.7745510854773466e-05	0.0009013801314680288	0.0009069928872583687	0.0013152590946986936	0.0010447550553407683	-0.0002458509614190315
91	-5.579501340179137e-05	0.0004556893124422499	0.0004778649332172334	-0.0009370712558087618	0.0001281781106714318	-0.0008266427774293155	0.0007022932961948772	-0.0008120789606236658	0.0006231441709223671	-0.0008957847432749728	-0.00021747510995222038	0.00020006268184181796	-0.0023556195880339663	0.00045026735063236225	-0.0020838138053510336	4.3864745618127704e-05	-0.0010945826340833117	0.001875576082111883	0.0004775161799703707	0.00010715100958815279	0.0017290505051716968	-0.0005502674297392776	-0.0001068134105230253	-0.0004513422034431917	0.0007193991975738966	0.0007030150019905079	-0.0014750455631348254	-0.00037377387414539137	0.0009690597804708597	-2.4942907724384556e-05	-0.0008285848461341364	-0.0002277632942105612	-0.00047611480861919285	0.0008041700502061896	0.0004281359679721854	0.0018198858467304492	-0.0012779875154310006	-0.0018680320029211626	0.00022115720815236656	-0.0017499305943273972	-0.0008115147868782303	6.279493771095132e-05	0.00013170779580462958	-0.0007883580596255045	0.0006533724217342143	0.0009262265257528466	0.0016448925352172037	0.0002449250451353009	1.8095844108765093e-05
92	-0.00047143091738200934	0.0008347056825342616	0.0006559139218544859	-1.147011396572643e-05	-0.0006117069947066098	0.0001088323107083307	-0.0013604706226752867	-7.251834909400117e-05	0.0013099458504727578	-8.483474006957146e-05	7.182077009363968e-05	-0.0007829261480887797	0.0010780360732143637	-0.00012081071959533418	0.001434101088866433	-5.5240267691354306e-05	0.0016024504540431343	0.0018567193787031248	0.0010809200990715342	0.0006647706301857526	-0.00076670996029912	0.001200653895857187	-0.0010337881157455949	-3.707222604010759e-05	0.0005405598683467007	-0.0007358724806677724	-0.0013773577809792568	0.0011733339129952063	0.0006467189502003684	-0.00021313901183285712	0.0008678676263428388	-0.00015142672888058772	-0.0009679491553706553	0.00045529650721815495	0.0011247928219023401	0.000583690664024384	-0.00030403678204514505	0.0012075401340531755	-0.0004357548060996967	0.0004963285249679114	0.0005119151936434361	-0.0009224178593065041	-0.0008172962457147926	0.00019852496312808957	0.0007012194473633875	-0.0012010502636480424	0.00035237129655584453	-0.0008841854741516743	0.0006803373378082662
93	-0.0010634122023173273	0.0010237568123771215	-0.0001401431956166834	0.0010001745623518488	-0.0008972373232767845	0.00013637256835618162	0.00030154896247674946	0.0014223576406378817	0.0005442406270928554	-0.0012843232769982852	0.0009337577866011668	-0.0003123191178693403	-0.0010169664580841036	-0.0008999634124058416	0.001342543446025799	0.0006121086735794785	0.000858708111540198	-0.0005475864081216742	0.001482176083116664	-0.00021329642080014007	-0.00021936951382297063	0.0002582123905648156	0.0002551320934963999	-0.0003516848890277761	0.001521514209293987	-0.00021167838412005881	-0.00027151915300265727	0.0005798350733912728	0.0010999017790364212	-0.0006507762737068239	-0.00035775876789965593	0.0016390376930331334	0.0016012518227584622	-0.0007839943963162049	0.001370973160114065	-0.0007181111283084566	0.00018206771423307243	-0.001097602983942494	-0.0004259003637098808	0.002110265526997058	-0.0008559185564726996	0.00022426827931733986	0.00015279224159392128	-0.0004452239730189994	0.0011162624751779402	-0.000660750777503804	0.0011233496380832872	0.0010844068727858566	-0.0001625799525176319
94	0.00011962574003260125	4.234486808489448e-05	0.0007506713424322416	1.9392409082854244e-05	-0.00011800159946067749	-0.001403190110813008	0.0006023104686452135	-0.00021921780084659193	0.00019494895310915344	-0.0007656864648645823	-0.00039039358800666067	-0.0010064767273850654	0.0007021040545691398	-0.0007983977272170506	-7.046078259739788e-05	-0.0006085907427840151	0.00010107593643868193	-0.0005946618608680865	-0.0010965692839595776	0.000597986692915303	0.0008730230911266649	-0.0004845681679319518	0.00010521894651942276	-0.0010214820664977459	0.00044899789807453344	0.0002953548776531129	0.00047247792152225446	-0.0005022317244703647	-0.000451190096692307	-0.0011468188344879904	-0.0010551035568621054	-0.0012452895169401124	-0.0003913063596597103	-9.283900861736891e-05	0.0008378533708961865	-0.00011614056841959759	-0.0012081586438904422	-0.0008307284522401358	-0.0009127600026684795	-0.0006543468920060646	-0.00026690153233663034	0.0004361948093411173	0.0004487847307806142	0.0007379909573149566	3.4279400929990286e-05	-0.0010450250511606996	-0.0014557988269060826	0.0002549942314265863	0.0009594298841544052
95	-0.0019271458394717201	-0.0011199383907346116	0.0005344906646752687	-0.0003837311410927667	0.00035277810984625426	0.000566658021795516	0.0003912374098106599	0.00013428847471306442	0.00030935788969001373	-0.0003969925423845666	0.0002620803328411879	-5.7636299233061e-05	-5.8175403665663854e-05	-0.0007237625021798523	0.000444088871472904	0.0004159126715021751	-0.0002367515360489239	0.0004391702673052629	-0.0011331492112156487	-0.0005007259239405013	-0.000727176796811132	0.0005326274600813619	0.0006306074344547381	-0.0006697166718982673	0.00024396304987427502	-0.0009582853275114239	-0.0007292774052655587	-0.000613809353952551	-0.0012230300078715623	-0.0007766124261865926	-0.0007118337255337488	-9.195826292731037e-05	-0.0001706374595152634	0.00033151158346313994	0.00035261103093891464	-0.0008954617539861586	-0.0010120283389289855	0.000744915468902302	-9.673548746349076e-05	0.0003426136277444921	-0.0009873705718780306	-0.00011017293561242265	-0.0006571124327003226	4.111926194990698e-05	-0.0010368617329039663	-0.0009145528211803771	-0.00010734375780266959	-0.0007578432329864171	-0.0005042685814076516
96	-0.000168562806496441	-0.0011840578926138588	0.0006608415975529271	-0.00014121139367586814	-0.0011056162485322475	0.0010036873881746392	-0.0010155604786429861	-0.00016856981094849442	-0.0011352529154764718	0.0005630734283785545	0.0018454154612013746	-0.0009419560644619785	-0.0002455900604297909	-0.0009279175213452716	-0.002095056140655127	-0.0012766446161205124	0.0011969327799521777	-0.0014777153754796958	0.001188039431135459	5.477220519754147e-05	0.003401761208698335	0.00044615927039668693	-0.0010185352591044758	0.00030843851469360346	0.0008675390421798567	-0.00048214517005600233	-0.0007284665202496245	-0.0015397401213325726	-7.404088059630989e-05	-0.00019574755866456602	-0.0001764103195339265	0.0006236630368005842	-0.0005235449019317228	-0.0005582261489591442	0.00020181245380797454	-0.00125143370413344	-0.0005159645298368787	-0.00029731271329495206	0.0005444908486549242	-0.0004539673950731725	-0.0011477533510574746	0.00035155590966062735	0.001453029196683147	-0.0013391078150456284	-0.0004844222545812675	8.474683351384513e-05	-0.00011541527482403268	-0.0007790115334634098	0.0010579799091921618
97	0.0007835618956536904	0.00047047076911472423	-0.0004493437108261538	0.00037343098839723364	-0.0005412701862007702	0.0003636402909027124	0.001306268158070176	0.0005319882642066074	-3.2995303779657033e-05	-0.0004434770559744547	-0.00026616099590617034	-0.0008784475504104097	0.0018429023029906788	-0.0005376158961218254	0.00124732111629812	0.0015339772578042699	0.0008003824600649523	-0.00017381775837488293	-7.968685649550338e-05	-4.291081481870682e-05	-0.0007767081733036157	0.000552627275047582	0.0008914785553106087	0.0005402795002816773	-0.0006306571832678312	-0.0005923009857734283	0.0008194383309163961	0.001153942318556927	0.0006126950694465347	-0.0007902210097585844	0.0005045206689164722	0.0008938631299652197	8.216157546980549e-05	-0.0007283493744101172	0.0008698272909774219	0.000520107342974358	0.0012194114504793115	-0.0004992931912587248	-8.194194778492528e-05	-0.0005747479251583953	0.0006299344610337117	0.00027598136126572714	0.0014150006009343587	-0.0015219148859785445	-0.001276987153305344	-0.00016554822262049987	0.0026040244128145676	0.0002667618389058062	0.00027854821654249763
98	-0.00018565903690384084	-0.00198723152112753	0.0008179273225802523	-0.0007862936906535163	-0.0013593511803368585	-0.0004742402909563596	0.0009654773808450403	-0.0005469675985105683	0.00010272218473291782	-3.365390666524894e-05	-0.00015840991558109494	-0.0012907641844885174	-3.210315093093233e-05	-0.001286480080593496	-0.0002756911915316298	-0.00010958424986571094	-6.707743525180948e-05	-0.0014230496944816601	0.0009619533705633946	-0.00014232167195247247	-0.00020588226986900177	0.00013213305324098748	3.867295114044307e-05	0.001001612823231446	-0.000309217823790604	0.00038676651360254697	-0.0007760108265018825	-0.0007986181963627003	-0.000607090352836589	0.001059039385719654	-0.00032646100294762967	-0.0012242790018953133	-0.0010189300253716231	0.0006971831006555311	0.0008635873964454432	-0.0007614311702467296	0.00024358447230947558	-0.0005182257681286323	-0.0005167458911210438	3.133150771409119e-05	0.00021882760747352347	0.0011771909259109747	-0.0005518065921285751	0.0008683919463808008	-0.0004745222838607382	0.0008387050417180675	-0.0005861857431054725	0.0006313601545951998	0.00025683028565085566
99	-0.000625040256218605	-0.0008036722039429173	0.00010905037409279736	-0.00026953449567281116	0.00041723578710622575	-0.001981283067051537	0.0006485454148698215	0.0011793955268298603	0.0009127371619127141	0.0006784394660907367	0.0007734894371417462	0.0020356854448894115	-0.0005099908116587568	0.00025503958005949873	0.001656732158127921	-2.054399834969027e-05	0.0013493854598946448	0.0007181129204844337	-0.002252008538052746	-5.569384440483247e-05	-0.00019803898839636296	-0.0005066607940740453	0.0007541102705053505	0.0006048200104993179	0.0013033540076657806	-0.0008575835996218799	0.0006551253065824016	0.0004200473507320115	4.28498532168373e-05	-0.0001669294664646616	0.0013717367909161383	0.0012463969576059746	-0.0010499762145731698	-0.0015510994185930723	0.0003692952183779346	-0.0006178234131511268	-0.0010161177459244793	-0.0005683311114886892	-0.0012143529509925192	-0.0003232266110662507	-0.00142016872334539	-5.216939986366609e-05	-8.303086699208568e-05	-0.00019057064417931898	0.0007391619136129585	0.0002180014019260008	0.00031935910975879067	0.0009087008635788863	0.0008340497817326258
100	0.0005482379143045487	-0.00018416010841133937	0.0010547884902427894	-0.0006040519257536458	-0.0005076391496409269	0.00034894310813854217	8.248962787757625e-05	-0.00015530346242590958	-8.463141604378487e-06	0.0007693974794983863	-3.0900622439106054e-05	-0.0015268685362179162	0.00044230856805266153	0.0009323543451058419	0.00032166710671136043	7.65672426221187e-05	-0.0004965821745714396	0.0006210942406423418	0.00011597788724736509	0.0018469681265229812	0.0004926710994068832	0.0004991032315289142	-8.365854089567447e-05	-0.0017165288253735225	0.0002751800940528732	-0.00031423651335899184	-0.00012099386907382022	2.9187778389529356e-05	0.00019453077227725305	0.002344451430959697	-0.0005756230826641482	-0.00035463464412958164	-0.0006811681363282266	-0.0002625109640711037	0.001007709891779519	-0.0005742428619510472	-0.00023021766653719011	-0.0004570940090815157	-3.594581616336457e-05	-0.0007793162529739231	-0.0008385304882953092	0.0007647414030506283	-0.001717817521372414	-0.0024172810559109337	-0.00011629772163154985	-0.00035362654196365636	-0.001165028571453805	0.00038422482859184375	5.158984611902868e-07
101	0.0003301257726755986	-0.0006431330919304961	-0.0001494581067629902	-0.00023115591140598983	-0.0004760131040966874	-0.0003872350117791256	0.0017339328071609573	-0.0006954812300832658	0.0017789694145065077	-0.00024707068818267	-0.00033065009470684614	0.002016362380465162	-0.0005404392721320355	0.00019716197326384786	-0.0010540665119103225	-0.0005172844066361343	-0.000624959508298549	-0.0007442915877563649	-0.000497347048448741	0.0003244435877919269	0.0016105219328385902	0.002087029401275008	0.0012550151613479293	-0.00016603091759019855	-0.0009156785405003271	0.00027474628436474885	0.00107745210657222	2.7264301988277895e-05	0.00045658146873307716	0.0009931368485953027	-0.0012236709907921903	-0.00040144682567375063	-0.00047354506034671273	0.0005373015273127228	0.0017759958484868273	-0.000617805610096655	-0.0005526400709281326	2.6959480180031165e-05	-0.0011751383279627193	-0.0008547481784917162	-2.80412267638119e-05	-0.00011897725238136603	-0.0011343855539184184	-0.0005601648577814346	-0.00011358365349581605	0.0009596574398369941	-0.0012688438736089887	0.0006850912846982332	0.000638287208840893
102	0.00027668641522508	1.0672642955934872e-05	-0.0019035506676719244	0.0023203096764908082	0.0020657913260330118	0.0001491389440314526	-0.000398354464037638	0.0007243028924538032	0.001223709906404208	0.00013277334000360246	0.0001057562985697378	0.0005208016880576188	0.000201097401751341	-0.0011743028383905188	0.0010356878504201004	0.0013164694272947155	0.0003099936464265746	0.0006588214051401206	0.0010391959365629723	-2.626176379519861e-05	0.0007179143899245694	-0.00017180566833222395	-0.00033492210477669077	0.0003603347314331274	-0.0004793528599194831	0.0003604532671343972	-2.399510516275802e-06	0.0012124888969654132	-0.001944060277854679	0.0009390857361645593	0.000840857475657393	0.0007093763700178153	0.0006009142891097241	-0.0003720187268844603	-0.0006476504177083099	0.001454387203110384	0.00042070105393069747	-0.0015042245617418967	0.001288796247314039	0.0012752108161531539	-0.0004433619865846034	0.00037844698869870814	-0.0002436093076289024	0.0007628633510292105	-0.00112194984411554	0.0015823368204410284	0.00044279670048065305	0.00022807248068729534	-7.386213761658762e-06
103	-0.0015313509807168251	0.0016318339007421884	-0.00017606924780165745	0.0013584071990654374	-0.0014330853916125566	0.00047793927723242927	0.0025330970275494937	-0.0008144369995064998	-0.0003698439230535047	-0.0007029908180369457	-0.0008416748207968842	0.001299068222555663	-0.002100439864148491	-0.00024091461390359376	-3.737856800423082e-05	-0.0008685682047522775	0.00038024396289405404	-0.0006792081473919358	-0.0022127575159917967	-0.00145119019590652	0.0009768955043379078	0.0010052650876734603	-0.0003031492416542039	-0.00028841551698210576	0.0018751140642975527	-0.0012795433762776555	0.0006037765196493135	-0.0016162804033266857	-0.00024839209162403253	-0.00047570965609021915	-0.0005649184824094231	-0.0008149944839925928	-0.001012709284925479	0.0016331155008954621	0.00019054512982413443	0.0016142746800091705	-0.0007074156265986733	-0.0011276968050600341	-0.0003628345150761649	-0.00017475274296068795	-0.00037586918003840294	0.0016454668150030574	-0.00030192286139399746	-0.0003506549691984771	0.0001095023292643051	0.00025034587689424777	-0.0004236255308478208	-0.0018068077000475565	0.0004628538229049592
104	0.0005363255381974787	-0.00036301304277900807	0.0006867398002388215	0.0017136530859970986	-0.0006200666714434607	-0.00012482090073614926	0.0005930657158824765	-0.00018188632766412286	0.0003097446980777666	0.0008220589592141996	0.0010155417754704795	0.0002907073367983467	-0.00045903739513289616	0.0010168339426439234	-0.00017691588848720127	1.4217339180616109e-05	0.0008101417628167594	0.0007401998041870172	-0.00033925906018179565	0.0001632749427570347	-8.15762788635409e-05	0.0006579654316283979	-0.0007880388798872876	0.0017353781906819978	0.0008232354511719109	0.0016167856320640182	-0.0011329861060157091	-2.6264746584315394e-05	0.0008396132857440772	0.0005768151662781355	0.0017983368759283583	0.0013513640197640139	0.00022293717258360605	0.00017116429113603503	-0.001367121820749974	-5.0106819809368765e-05	-0.00012446420676590807	-0.0010224705954612779	-0.0016389231089991736	0.00017133242914213614	0.0007048889516276754	-0.00012526392000973552	0.0008678150150563266	-0.0022356865537874982	-0.0007078025561578525	-0.0017599556945126892	-0.0007586964602290991	0.00030712670292215566	0.0004794567472388682
105	0.0007806256801270751	0.0008405021418952538	-0.00020072943800384112	0.0005210555782796977	-0.0020692713865459143	0.00010687031208671485	-0.00043158982984942487	0.0016050627578522987	0.00014609757977649497	-0.00015305679241028048	0.0001682519930232931	0.00044845932933626937	0.0007765278950829009	-0.0007759023308153016	0.001602391530696841	0.0013582362607774561	-0.0006508176341893089	-0.00041542520492724984	0.0006193738527130982	0.0011301886186130413	0.0009195326298071689	-0.00047819153746003355	6.925364505740126e-05	-0.00015893613068503293	0.0008707987240399411	-0.00039709051435872923	0.0015870966023827904	0.00010402904782645401	0.001023081924447423	-0.0002851161551094657	0.0013049954016712347	-0.0007056457387543198	-8.198665297710256e-06	-0.00037038183483470487	0.0007204366975185889	0.0007991111338922455	-0.00011659550336271925	0.0010170368195680465	0.0006238888882502839	0.0003507652496780826	0.0012638934636934759	0.0012664565012920966	-0.0001163419455844356	0.00095480061189354	0.002249601915408321	-0.0021862605705019527	0.001465892084591819	4.126485921923063e-05	-0.0003939388422414782
106	0.0014205875422557718	5.4014176004376494e-05	-0.0005514468522788516	0.0007839887135569311	0.0016118257838240884	0.00011643236915607044	-0.0005719989790844693	0.0006890190308153066	-1.1454303033724096e-05	-0.0004886642949497855	-0.0008452196236640574	-0.0018144943271440894	0.0013520516489293046	0.0010033983680009684	-0.0010365015654962002	-7.026904322389431e-05	-0.0003509054479187259	-0.0008433785708827583	-0.002088087895152308	-0.0010003891387440993	-0.0008149394761874772	0.000556660554170248	0.0009636448281726778	-0.001123615312477162	-0.00021496806564174782	-0.00029023709077187775	-8.144946935054512e-05	-0.0002692725600105916	-0.0004432058722041787	0.0003295961016137537	0.00024796367931531095	0.0002764258740833343	0.0010571388624849374	0.0003356483010399713	0.0011167395998329457	5.038461388115027e-05	-0.0005432297974995693	7.734421221549606e-06	0.0011727771625975867	0.0001173041147411272	-0.0014799019186028366	-0.000962894740126775	0.0003186051982786305	0.0004787397361983043	0.001148876463797269	0.0007252305720338475	-0.0015283255796703446	-0.0007738045569744808	0.00024186870851091303
107	0.00021519005772546517	-0.0009866351677525892	0.0005704070639217615	-0.0012314471584058632	-0.00034648458817831116	0.001048406754070018	0.0007922928227276147	-0.001429527037559676	0.00011337412793278447	-0.0015074113300882375	-0.0003251177912956698	0.0004090644411674432	-2.350254039699528e-06	0.002432046182646158	-0.0007261689759709153	0.0003007888912904073	-0.001216628890522153	0.0010409815094940102	0.0006593008956336823	0.0009999032143916558	-0.0005485905194841017	0.002259122541337969	0.0014596344950470147	0.0004195909782337536	0.0003833341002925092	0.0007513198298273337	-0.001057120548097765	0.00018452037953560347	-0.00019179005285380147	-0.0014128920979563629	0.000935724261497849	-0.0014790112086153205	0.00019504449178967307	0.00010586247541636692	-0.0009136497303752628	0.0018330480597576076	-0.0004307543725103967	0.0011259969342779235	-0.0003859657339400564	0.0020052522657865186	-0.00020300124178090415	-0.0014887352302149688	0.0005130121730146521	-0.00041610109805152756	-0.00018960178905391196	0.0005321651695068034	-0.0006732319079935067	0.0011205934795752216	0.0003081998968973008
108	2.941438932241785e-05	0.000620623968207385	-0.0004069892044715979	0.0008468038773609771	-0.00046040561081480064	0.001129262730766877	0.00013129207246598629	-0.0011088444725085773	0.0005832603609173403	-0.0006999385703810141	-0.0005669500057422182	-0.0014842031707084477	0.00014445129184283406	0.0008033520922643078	0.0004974578201868901	-0.00047694210365822946	-0.0008002980468237251	0.00027988838780869087	-0.00118784435336914	-0.0005011552415354998	-0.00020949094668120777	-0.0004390840973761101	0.002238968003696771	0.0011339291251451504	-0.0021536171250299873	-0.0006249131350543685	0.0010225212462642473	0.0009308898165088918	0.0007662291656891543	-0.00016014468746586131	-0.00015530460845054853	8.886768148039002e-05	0.0006718022029264351	-0.0005506282919189889	0.000879287920230044	0.00016057257009959735	-0.0002670799550882564	-0.0010608774558362327	-0.0018386263872646781	-0.0014723492806597803	-4.447029297535554e-05	-0.0008876539117908877	-0.00021765136813948135	-0.001460267790625832	-0.0005790115408491507	-0.0007516233017370107	-0.0025403433813755783	-0.0002471372466592923	0.0002561549139075494
109	-0.0002423465995259124	0.0005157104304476486	0.0014216415148135147	0.00010729826614485614	0.0003794201443427374	0.00010676121889720288	-0.0023964509763335683	0.0008938515030658932	-0.0007421265908957916	-0.0008736522257698351	0.0018011875606141407	-0.0017794457427864278	0.000864013884921389	0.00022537280457709947	-0.0008938179620115656	-0.00046539523138114147	0.001093739617940993	2.3749176797878413e-05	0.001028997976031246	0.0005747103271481485	0.0003866831300240086	0.000865114828765233	-0.0010140717118739366	-0.0005930517797203753	-0.00019963033798890903	-0.00030813983047510516	0.00044697591538071183	0.0011103040007436758	-0.001466610406081164	0.00022190744510778242	-0.0006070321556131219	0.0004707874824927431	-0.0009087663054523888	-3.2485972502099356e-05	7.167968877966357e-05	-0.0004990820720310827	0.0010910552464406871	-0.0012143497206063157	0.0007350681927977521	0.00020625993363113684	0.0006254932025793179	-0.000832973777263157	0.00046569947807678793	0.0006511493408327898	0.0011498011597224635	-0.00033571860281278573	-0.00042782630185111465	-0.0008168631815393569	-0.00026363607867471077
110	-0.0009673890799687813	0.00022802416050162903	0.0006447970322751726	0.0001293568638484341	-0.001637789292650313	0.0012539472252322526	0.0008511381221227866	-0.0003475629430383824	0.0009456311672948508	0.0013972376491044641	0.00030181364239873203	0.002381164633681183	0.0004714468603506562	-0.0006400940096604809	-0.0007177013440787253	9.919002572630108e-05	0.0009191304986036845	-0.0006671635175779145	0.0017315940840120596	0.0016150664557297034	-0.0007606767592595482	-0.00011679000245024438	0.0004955972536128328	0.0013861985712780543	0.0014560830617108829	0.0002420239369678561	0.00171064892923743	0.0009594729516685517	-0.00010908321303150235	-0.0009705287262573439	-0.0004920458342197826	-0.00019857140270835484	0.0007612847622000629	0.0018310453498865797	0.0007929341185443051	0.0020902722541533843	0.0017174461049790223	0.00017332112479604992	0.0006527862498920963	-0.0015993449531324598	0.0005381353301986179	0.0009594747919928687	0.0004171305832299155	-0.0016687542781974175	-0.0003010915065754259	-0.00023529117682579253	-1.1801240142715955e-05	0.0003806333559878791	0.0006178581165847662
111	0.00037002237608080334	0.00034255956518470447	0.00026828961191954797	0.0009402011182658097	-0.0007904424363998433	-0.00012828653881838552	-0.0005319785482573787	-0.00021892316138846026	2.2898141808371137e-05	0.0004045203021816132	1.6906849235996972e-05	0.0011533246771104088	-0.0005487981869133711	-0.00019641894484745366	-0.00012459429231699085	0.0029059684453601594	-0.0006428655556362629	8.813772419265257e-05	0.001503947378980643	0.0025966747239584364	0.0012252081221786123	0.00031352428787414534	0.00021336719008020156	0.00035508240419526054	0.0013840207854446287	0.00021503848909469126	-0.0002980010557090753	0.0008214148226237027	-0.0007182914821277514	0.0008395727550695092	0.00032745967438774356	-0.0008675704185958465	-0.0002539372337439459	0.0012545036871997742	0.00018878429933385862	0.0007769380981333182	0.0007378997278030597	-0.0008798120943437126	-0.00038045936552435903	0.0002518713667923274	-0.00016340188606982556	0.0029706973821170177	0.0007023771121752632	-0.0007015866604694208	0.0005368957773288307	0.0009154895328017939	-0.00011536933074736259	0.00016524723594126746	-0.0007637689779647871
112	0.0017018374189373933	0.0014783387990302845	0.001133411488509048	-0.0005376640225241149	0.0008891570056814705	0.0007629732318617246	9.359838476761823e-05	0.0010879178231999527	0.00023135086081308844	0.00012018957296644665	0.00025019879650455695	0.0009849029769427912	0.00012782389838603435	-0.0013515865912259184	-0.0015243493557658334	-0.0006229602650502589	-0.000939880057581003	0.0016985934515673542	7.317519741940614e-05	0.00190622316840268	0.0004332344221091397	-0.0006484450152868958	-0.0010534564621887909	0.0005020208646584479	-0.0018517535691956106	-1.1189056845292354e-06	-0.0003741853724119332	0.0013519907686356445	0.0007327063142153225	-0.0009605637405895454	0.0003691981183451556	0.0012099265812686472	0.0013377370604140994	-0.0011528736947402306	0.0014738224870035129	0.0014182924833827468	-0.0005159577212302021	0.0017087273231026396	-0.000829529883170425	-0.0005945005059441297	0.0009350149031042015	0.0010804115031027499	-0.0010484053535864337	-0.00039047256628839915	-0.00029621511567859627	-0.0013579633792863482	0.0010739958279649743	-0.0010392558617870304	0.0013750548310092572
113	-0.0004711196473093287	0.000620087209137645	0.0020678374998688094	0.0008504490341817116	0.00026069491032360036	-0.0016618548093485885	-0.0006692568986415738	-0.0004713033056674932	0.0017758160162074938	-6.131751219761838e-05	0.0020652855988723016	0.0012340685620362384	0.0006669574918378364	0.0005633430560462926	0.0009726879414352092	7.731073473854514e-05	-0.000513352024806214	-0.00035061867511081916	0.002064497025175428	-0.001570033826414178	-0.000737459485767624	2.2315501520243397e-05	0.00031609374906216607	0.001110182049798912	0.0009183888213646034	0.000813165755744194	0.0011877130630243268	0.0012567575482506552	0.0009076493988046762	0.0003950690660068392	0.0006385659049928043	0.0007510198672094198	-0.0008455412106025656	0.0009114278683765473	0.0019256585199174884	0.0008707481551795939	-0.0006479605906833645	0.00069272087885953	0.0022047463150060152	-0.0003082904523039074	-0.00022055417096045258	-0.00048797055499388115	0.0005129047995249181	-0.0015632490102217393	-0.0007593834440887243	0.002088028677743787	-0.0018026768195131683	-0.0025594325491807876	0.0008557920029605677
114	0.0005569761114705913	-0.0006443555376187609	-0.0017376585104142046	-0.0012570703947333253	0.0003191031429778996	6.291513583495979e-06	0.00038526514450180915	-0.001184913502456951	0.0006476848429846474	0.0014090350270356978	0.0012509403269364686	-0.0004926351553330172	0.0009574709427314382	-0.000891516915591159	0.0022301277909541504	0.0007573084737854125	-0.0003353362353241048	0.0007648371136968632	-6.389460533253377e-05	0.0005313936460753766	-0.0003877866253026697	0.0008690941824607586	-0.0002842157372512333	-0.0002795019985406177	-0.0013505487606955211	0.0011683476308170576	-0.0007210588061787908	0.001697967793713815	0.00011820780936116433	-0.0020615850118848172	3.8775787953035604e-05	-0.0018915183055187208	0.001093214866341928	-0.0016491005212597443	0.00041499003567240926	-0.0006118510297308026	-0.0005658742046681959	0.00149081191402594	-0.0006451673759448794	-0.0005869876748599267	-8.059463188260468e-05	0.0012210653407289437	-0.0003011606297188304	0.000881359151720602	-0.0007526461186231158	-0.0020858876723093313	9.623457864228555e-05	-0.0007561355435649985	-0.00020570406975622298
115	0.0009505364182906867	0.001987669587041887	0.00032563853829391373	0.0007721627791635552	0.00017866089374592777	0.0011175348687180126	-0.0013274423873418026	-0.0008843257872886871	-0.00019033476750417478	1.94108750659032e-05	0.0007933984495670492	-2.52606831992352e-05	0.0013434994958737433	0.0013020603696806785	-9.182640575764768e-06	0.0008004918890173153	0.0017803173064109095	-5.128171101871095e-05	0.0008985571227579873	9.713721383213107e-05	0.0008739159101612056	-0.001927256344515748	0.001822578283779888	-0.0007863521579098379	0.00016632381402124382	0.00010791893725944129	0.00011634054230390632	-0.0006887121611099899	0.00042341862294778445	0.0018201656652384098	0.0004695190580868211	0.001652931345054642	-0.0005158060436614113	-0.0012596015345839363	-0.00039972523335534956	0.0009416698152598889	-0.00021044927448376195	-0.0006887748678131194	-0.0017606560158420898	0.0021944224344313664	0.0024333210305761913	0.00013621562262860592	-0.000636458456012386	-0.00012115386769518664	-0.001682800768325206	0.0006006707576798831	0.0011560983019956793	-0.001561815028954925	-2.3432752127996093e-05
116	-0.00036624868398718027	0.0019247758003089997	0.0007292480609716279	-0.0006144150008738742	-0.0005508693575954329	-0.0009467969700795058	-0.0009567753603889475	-0.00017550220503401176	0.00040078540107336806	0.0008197117207806316	-0.0008695530102028166	-0.001004372167963327	-0.0014996786587419507	0.0023658500533560653	0.0004396729386794567	0.00015366213403832985	-0.0035942652539725623	-0.00039836188392463094	0.0007495694595357757	0.00037141432572109526	-4.1839679681838335e-05	-0.001531296214084575	-0.0011150430747098334	0.0008480102606273755	-0.0007866967176749992	-0.0011162163961182965	0.0011613184639772914	-0.00011347671925972034	0.00012559785855609733	0.0007456576041674115	-0.00019068047138728962	0.0008326638558311599	-0.0010785396261158348	-0.0010467801436016596	0.00026110154518546233	-0.0021015535655236383	4.2091850446383726e-05	-0.0001264024244573165	0.0014512403457989926	0.0024629594300565774	7.87621673003361e-05	0.00037645291932355965	-0.0009100434720231782	0.0005423318835947962	0.0006412616097577889	-0.0002185460340132092	0.0009752860845214732	0.00012202514150332483	-7.78645067133054e-06
117	0.00018493211605631637	-0.00041545326645198025	7.834879119848957e-05	-0.001608822404027969	0.0008429579168961025	0.0014790489320808703	0.0007047781936265302	0.0008904939842348164	-0.0004964866299708198	-0.00011950906497950039	-0.0002167952328611023	0.0003352233400538295	0.0013382840471623375	-0.0016289331106308833	-0.0003540907509017899	0.00019705392958119968	0.00033655360120213085	-0.0011224407994335083	0.001637401701968376	0.0016326715071153333	0.00046891376173056616	0.0007672760352789327	0.0007659424094471239	-0.0009109778801536805	-0.0008425961753274945	0.0016528160391404208	-0.0007082406146518292	0.0011600226759609857	-2.0257580298651406e-05	0.0014285008421077502	0.00024355207613956667	0.0016960142073768176	-0.0005553730859270649	-0.0008640949462323279	0.0007954067955817021	0.0005107730948707508	-0.0003469930382772749	-9.930808354145669e-05	-0.001313215579997983	-0.00020777963117997233	-0.0008266956597011545	-0.0025971025390590517	-5.8943778524768044e-05	-0.0006050137943318887	-0.0014128031297712946	-0.0004217189926784216	-0.0004459431122271999	-0.0002039736929188506	-0.0009491630791214943
118	-5.4242303669858424e-05	-0.0017645015578828776	-7.4560329729575665e-06	0.0005575062945850917	0.0006796380783628461	-0.00010735012138389237	-0.0015784080263336925	-0.0003398199482239659	0.0010119487627226879	0.0006175201564788985	-0.0009462282545596931	0.0002488238076708982	-0.0003746104462543496	-0.0004953327598625278	0.0002004873856539496	-0.001228538275554984	0.000860595724196561	-0.00017165646333908662	-0.0007694447743263413	-0.0002857961302271103	-0.0008454303793524077	0.0004788664426154985	-0.0007616711923110741	0.0015890712910399632	-0.0011187500711659884	0.0028319249677349083	-0.0016879040315434378	0.00022857700804364777	-0.0011457014639223726	0.001063152456205541	0.0011636686157038014	0.00047017102947466226	0.0011742382641129518	-0.000583692229950665	0.0003516388968889064	-0.00034470874477584093	-0.00022580804132196422	-0.00020814379941691262	-0.0014747335391632533	0.0023433987817336487	-0.0008043306365272381	-0.001038163211406586	-0.0013434190999870007	-0.001070295460801814	-0.0026413579763774108	-0.0014968890460700583	-0.0001552267063682549	-0.0010372276686000455	-0.00020006944060152622
119	-0.001195938694239008	-0.0005226987833723588	6.583288369275005e-05	-0.0008710856339344682	-0.0012340836945609647	-0.0001181237090573821	-0.001098293529704151	0.0010773068136419642	5.7060643521254025e-05	0.0002524316957095203	0.0009072474418010554	8.682303121268823e-05	0.0003740607024958312	0.0014273626466919306	0.0013492813693468267	-0.0018489301971067764	0.0005516120143803553	-0.0005200852164435588	0.00010286578749608161	0.00022481997067347637	-0.0010316109014454713	-0.0014997941252862493	-0.0009151271981677133	-0.0003349182524638904	-0.0017757616609827664	-0.0005749961125647884	0.002047160504794111	0.0005214906117221778	0.00036070189327785674	-0.00023988451390882806	-6.09567063169608e-05	0.0003606012649734011	-0.00021252757125271417	-0.00027977455675485565	-0.001495583982534391	-0.0009272076024332013	-0.0014972876289872008	0.00046610624138456336	0.0007123347791898662	0.0008752876775409212	-0.0016651298499246333	0.00036074151284399896	-0.0012430536666080626	-0.00027011574094635605	-0.0005201580084620615	0.0012122754045739322	0.002122726194867463	-0.0013661772154220835	-0.00011670371972458955
120	0.00037994855512812767	0.0015812813096395726	0.0005194787246278617	-0.00012857832028672077	0.000640859290559074	-0.0005794311397328411	-0.0003681627481543817	-0.00177204967010677	-0.0008082195325438593	-0.00043427299497947384	-6.602708172842161e-05	0.0004427077409869782	-0.0006516794142944856	-0.0005064747608602208	0.0011082883564125048	-0.0016987941859498792	0.0001291911840182968	-0.00014500459301680326	0.0003156986231335274	3.960115693570094e-05	0.002029276817299765	-0.0011237045920154288	0.0005368273560014105	-0.0007354932191272721	0.0005963031533061577	0.0004966805505252837	0.0014025759966000756	0.0004259760815130111	-0.0001159917917198325	0.00010727346641537846	0.0005185331454965107	0.001953330432942916	-0.00051998259182832	-0.00215069717232573	-0.0003840666974226126	0.0005296957949194844	0.0015552732845719875	0.0013269788092561286	-0.000510946640013726	-0.0015391174849850133	0.0013676454947174322	-0.0018693947569334718	-0.0003811708151841589	-0.0018212234380030675	-0.0016758489521423719	-0.002653440989121074	-0.00046078490362668444	-0.00026783684400524333	-0.0007152942751881142
121	0.00029628369774396135	-0.0020567340686456852	-0.0009897405741828382	-0.0015807540101889627	-0.0008955211904868423	0.0004351124194186339	0.0005817901103372007	0.0002513273142500542	0.0006935676737891025	0.0018349141362965532	0.0005588109241635358	-0.000672108063961819	4.180370549929143e-05	0.0017458147621051366	-0.0005893899014986506	-1.2544146822277935e-05	-0.00013940581404759612	0.0007870679402358048	0.0006764414496916415	-0.0004342404444296072	-0.000632524255917204	0.0016455091692340468	1.9418697670192142e-05	-0.001119675514737141	0.00015600913779542611	0.0005678605710782644	0.00026409128964911377	-0.0006940065255276881	0.0005034196270194157	-0.0006844754263163114	-0.00010671909993920035	-0.0007365104178306277	0.001016640578282824	0.0007862155090264115	-0.00030463946525933176	-8.775297455240575e-06	0.0003273795625734873	0.0004935438342926495	-0.0006917489386399162	0.0001553388100604584	-0.0009242088046201042	-1.2155295177440975e-05	0.0008099469373232511	0.0012903793397299117	-0.001051368072570743	-0.0013456403851602465	-0.0006361443247938222	-0.001126075223367965	-0.0020288016126840747
122	0.0005639669122373093	0.0008940860283158308	0.00030580697703317354	6.619585958974614e-05	0.001080848418805884	0.0021381494428696617	0.00018446808277648827	-0.00017556200686610467	0.000558788138092063	-0.000447445121518292	-0.0004465345716722271	0.00012398252419084247	0.0011433971142116813	-0.0004777310047002661	0.0007790666803077605	-0.0001190157103743112	0.00013171933054177245	0.0011848025777328023	-0.00012081867859531402	4.898340549232198e-05	-0.0016640378172103811	-0.0015378724099158654	0.0008276906759815489	0.0012847614746051125	-0.00032726048203363583	0.00021092507590371448	0.00038612494004036164	7.638715971791839e-05	0.00023598247816711322	-0.0018455721516183147	0.0010508816455566308	0.00029115705456526084	0.0021003308366336067	-0.0011208250002569691	8.52525600489925e-06	0.0007235005219637918	0.0011265245053738225	0.0016977116851820992	-0.0007353599196390448	0.0001423180649631611	-0.0014719062533486236	-0.0010890857787759548	-0.0007356333667738722	-0.0004232855038213554	-0.0004850142788067096	0.0020425394598326415	-0.0016028314869052681	0.00013464748597122374	-0.0003098445839761867
123	-0.0005384055530899647	-0.0007123754283683834	0.0008257928730555418	-5.3506965920902154e-05	-8.035913578185484e-06	0.00032062281762423254	-0.0008002084299050768	-0.00044095550144459953	-0.0008904182679694169	0.001171506876184846	0.0012007851922370453	9.629409260727218e-05	0.0008465462422389029	-6.538892773844747e-05	-0.00029617224649175196	-0.0013862067209846687	0.0001901254767665657	-0.0005544863712537255	-0.0004822971337266526	0.0012476866873611363	-0.0008264001005363576	-0.0008167752621776814	-8.027361289084214e-05	0.0008500747464807595	-0.0004277172321206381	0.00024265257458348978	-0.00017936797334438588	-0.0002331921074822674	-0.0011460206836628878	-2.9856347548111625e-05	-0.0012140688495553369	-0.0005482303769415227	2.725983905150992e-05	-0.0015689291327359762	0.0027154798226985523	-0.0008199727176284862	0.0005858729288822775	0.0002491303808881519	0.0007170252926207305	-0.0002854429982983828	-0.001491688067287745	-0.0006377555464881165	-3.754872601003183e-05	0.000621054861113797	-0.0009951213380820028	-0.000785162856013427	-0.0010394348522860346	-0.0006008161635455168	-0.0005074009790490259
124	-0.0003960653742057373	-0.0006014251352999114	0.0006247122372934453	0.0015003860034798326	0.0011275378259616832	-0.00026712282666979193	-2.2225968518633977e-05	0.0007950930754272282	-0.00012401092336014147	-0.0005869449794811438	-0.0006437088266592233	-0.0009316567092565516	-0.001218564237848422	-0.00019292104797213275	-0.00013723851961441286	-0.0003752489960543161	0.0008484440095957422	0.0001267463725639371	0.00036747441942966126	0.0009087741761974298	0.00021905108807322043	0.002433821966779602	-0.00018626283427411173	0.0007348468062901251	0.0008394963213334399	-0.00013527065965176027	-0.0016583326096354409	-0.001123240846426157	0.0009083652053053322	-0.00045654580740781686	-2.1863507477072955e-07	-0.001706149840051349	0.00041895509384545467	-5.956943839771215e-05	-0.002926653564421829	-0.0008383027718423481	-0.0018031567490153374	7.775698611733836e-05	0.0021546579522833146	3.0211535888458994e-05	-0.0009375952724301077	0.0002516833583969476	-0.0013884846036874266	-0.0012638659128039974	0.0008811257256608333	0.00046137455170775106	0.0004955785725748895	-9.539193268230805e-05	0.0018296082393377828
125	0.0022679198061470083	-0.0005195451337757133	0.00016996302393289	-0.0024211115925813786	0.0006267931591068126	-0.0010082559669699672	0.0017003117481821412	-0.0006007113296428583	8.959472121587344e-05	-0.0002753587984545091	0.0016512137847336816	0.0010095171866919392	-0.0005522672830103254	0.00043881720085296353	0.0012796605779136377	-0.0007342103525120286	-5.043828751663945e-05	0.0011524422302134343	0.001974828592010961	-0.00023253565625291594	0.0003691081269638171	0.0012439984621825267	0.0007393292059131384	0.0005306847399257767	-0.00021546482979933722	-0.001012156210979762	0.00024759578945423693	0.0004557335932968444	-0.00030161211538725497	-9.627247771935082e-05	0.0002601942826418374	0.0003180982181485447	-5.251633902511382e-05	-0.0008724914059737696	0.0008999851701023992	-1.2281076485984397e-05	0.0010113595011859036	0.0008645613423808741	0.0005260216533741664	-3.505541188417249e-05	-0.002011993954408197	0.0010501580992040259	7.158784305438308e-05	-0.001130753828054907	-0.0007554701842432999	0.0011048859282298397	-0.0005370664498411365	-0.00029680680591441056	-0.0010617403824451828
126	-0.0015287984646893099	-0.0004794995546518216	0.0007410071845661596	-0.000586935635588056	0.0010000275050808787	0.00013011037610611325	0.0013219861623236847	5.845531325795817e-05	-0.00017710609753233297	0.0004922599373444467	0.0022060188307982086	-0.0007244361363238333	0.001351519664344007	-0.0011433398374097238	0.0005435517963516242	7.804437067739125e-05	0.0003117458423578209	0.0004589441419619788	0.0003031914470522397	0.0007229573451191332	0.0017591086908052486	-0.000596594990676473	6.0264863172879464e-05	0.001689961699097152	0.0003803814972473317	0.00023431048968863437	-0.00039319814412049173	0.000881732927414706	0.00031151617043542095	-0.0012113657169739763	0.00014742062345892549	-0.0009076768518629513	0.0016166749124507922	0.0018740209203882432	0.00023048688051227986	0.0008480899833247284	-0.0015894453056649444	-0.0008202550767737191	-0.0008357299411120622	-0.0010881714235518051	0.000405974375266714	0.000703573161023837	0.00022411069101179598	0.0010277776348760832	-8.115741874895307e-05	-0.0006756739444874222	0.0005736144024131053	0.001011909850443575	-0.00040239090067434584
127	0.0007034585008198846	-0.0006969508959130014	-0.0005326122246629286	-0.00015027166297859121	0.0009607912114734267	0.0010768025118463751	-0.0011998123864436269	-0.001263840044071003	0.0017631822974323902	-0.0003104955952202307	-0.0004014235824026153	0.0007211508228964396	-0.000818627788868095	0.0006526575298954741	-0.0008088420063177183	6.6997658617497406e-06	0.0009208937748529727	0.0006667037620127912	0.0005301429958041735	0.0001997960713487146	-0.0015504121241928304	0.001350068128996974	0.0005629913716139214	0.0005243208206660809	0.00038462890096092433	-0.00028117093197471785	-0.0003041290195924365	0.0008162469860059066	0.00022987785274178161	0.0014154100401070073	-0.0012596437212396999	0.00011467364759044242	-5.090113726574242e-05	0.00046548416228712813	0.0008583062780067915	0.0004529081596049065	-0.000362779241467369	0.0015365577197317545	-0.0016914944728122702	0.0010963568301053423	-6.312786900682454e-05	-3.8537003605261434e-07	-0.00035969853803243646	0.00032547125207565427	-0.0007255234443128193	0.00033152226468682693	-0.0003808021171245661	-0.0016365540197384048	0.0005581616764408792
128	-7.721972268602273e-05	0.0003738527528922071	0.0010436361620909196	0.00023083645322304037	-6.19711322829022e-05	-0.0008647370661425972	9.480740535666746e-05	0.0005690271473121459	-0.0004615196857674052	0.0006893227369057545	0.0002472728997438723	8.033642642526428e-05	0.0002621154066463307	0.0005569773357884092	-8.000806162755427e-05	-0.0003019439253687344	-0.00040775000740277454	0.0013236160158947184	-0.00040536326825252566	-2.3121261178218434e-05	0.00040634427600947135	6.755719143075314e-05	0.0004144035992892928	0.0007986488552061894	0.0016427169738947663	0.0006496853992375458	5.108884071124229e-06	0.0010639469105576487	-0.0015792184884507877	0.0007066263538967275	-0.0005826014182545285	-0.00023986537652044906	-0.0003134666619983559	0.0010455241337041848	0.0004070682294362929	-0.0008763209927681257	0.0003151879366381927	0.0007628668729591125	-0.0016105962958897838	-0.0015078200750643384	-0.0017563698295077856	-0.0014414383348666	-0.0013734590577875606	0.0014344262263061376	0.0016464516290819475	0.0014263371582717863	-0.0020349519857807306	-0.001876300495207346	-7.891586601857608e-05
129	-0.00038623606577836277	-0.0010935550302115108	0.0006881442674278095	0.0006309568298996737	-3.680614694673069e-05	0.0002864562470775438	-0.0011534826183024704	0.0005134450810203866	-7.726269226695167e-05	-0.0010702168315876088	0.0007076414300086194	-0.0006975450323044288	0.00023216761144205126	0.00027799842013791936	-0.0007633912439198857	0.0020326386954885277	-0.001156990720454536	0.0021754317429417214	0.00019194266851351517	9.385550552391737e-05	-0.0012402593101749511	-0.0003997894550491002	0.001699450766574933	0.0009095606156507938	0.0016048140158069404	0.0013391309365766396	0.0015454298540745115	0.0006772133303933206	0.0012035351972181428	3.477821350086018e-05	0.0007608057629088451	-0.00016772998413336324	0.00010029980733087659	-0.0019568126650740883	0.0006655464760265774	-0.0016026724976476662	-0.00109282658589788	-0.0013037781996825466	0.0006087836936710899	-0.00027402185772726074	0.0009052081394912142	0.00156915118116962	-0.0006076550345193228	0.000820665441485989	0.0013584099310187934	-0.00027333546598005184	-0.00035253731718731167	0.0006176552750334633	0.00030454566625924236
130	-8.01714321997539e-05	0.001112221407018978	-0.00082366541102916	0.0015453914699756742	-0.001025275752319256	0.0005000831187699261	0.0008186968118387077	-0.0004984014230048522	0.00037131466355136796	0.0002665127542609216	-0.002203194326112534	-0.00039057733320985573	0.0007026791736253152	-0.0009670980544849427	0.0018063522309173755	-0.0003116323922826629	0.0003239976509519134	0.0010158772251056953	0.0015626519848488992	0.00044204252779541633	-0.0011747615383807231	-0.00022517543706786813	-0.0026783588992951887	-0.001017634052911112	0.0002405766638612051	-0.0016095569453722397	-0.0009225071829686725	0.0002424396242792122	-0.0011199629872699292	-0.0005225441384724505	0.0007985342659076116	0.00012135771132248253	0.00137066548734825	-0.0012350369288101958	0.0005893016754140795	-0.0012969328526966262	0.0002532617120711476	-0.00018447343282013712	0.0006895019948986202	0.0009783398161932106	0.00014643638128238788	0.0005178217903409482	-0.0012170725823752498	0.0017711926911892465	0.0007564798359749349	-0.0003120007056110449	-0.0020217371672809547	-0.0020753067837949446	-0.0006502426043700942
131	0.0008915800221416046	-0.0006023976100018606	0.001465764917724362	0.0005478431943489528	-0.00012253073812488357	0.0008062920801267939	0.0009956253108956048	-0.00028862227688360257	0.0005338178228899183	-0.000683342296863125	-0.0007117168611101126	-0.001683443389379247	-0.0005364133954231778	-0.0007893747604664624	-0.0006128328622528401	0.0023916569375089123	-0.00042640064428366603	0.0005762872697321849	7.34655382503746e-05	4.878783788845867e-05	0.0020334736711611918	-0.0003491435599960773	-0.00023982593208935087	-0.0001400254995959648	-0.00012328216465949793	0.00020851775675165117	-0.00033069735787202186	0.0005249406562774845	-0.0009804050595318007	-0.0006159620074269207	0.0018729018086744375	0.0012056082240636103	0.0006882354805924048	0.0005731285382750326	-0.0007485761074963093	0.001165769880066441	-0.00014303289075837529	-0.00045735396436337987	0.0007519485905403758	0.0023073044996519748	0.0020299345004335325	0.0009177615555893226	0.0010694656330205022	0.0017882274965391684	0.001097298095365257	0.00015485403544353467	-0.0001626323972623465	0.0014633926715741043	0.0008215071993067267
132	-0.001079571436711626	0.0005605668370090858	-0.0008867864007756438	7.25242268802414e-05	0.0018487734306669727	-6.528166611914797e-05	-0.0010888522731183465	0.0013866381154890993	0.0010020842977790172	0.0004486400613952721	0.0001226120433576788	-0.0009536765484563453	-0.00011213632911478955	0.0006461262973030049	-0.0016123094259198668	-0.0011244789771269839	0.00018863164640263468	-0.00023902252149540028	0.0006245936797875222	5.4981100882295526e-05	0.00010431085133017107	0.0005412987665662528	0.00039368202999335233	0.00016768109436772033	0.0017417849997147627	0.00026695555831707934	0.0010374418438820903	0.0021084979023956	0.001350587510414348	-0.00015845204957053185	-6.024718594526005e-05	-0.0008486046456322172	-0.0016139259644076885	1.921246079489673e-05	0.000611757502674019	-0.0003177561463896798	0.0008201126658422756	-0.0007532017447798519	-0.001043210249546779	-0.0007564010742760477	-0.0005982595099846478	0.0014897709763797607	-0.0012338938215623978	-0.0009509314060366997	-0.0021553111998128876	0.0002960358100772406	-0.0014848476783242994	0.0006550896997094061	0.001157842064077609
133	0.00034173793421863176	0.00042052816018848404	-0.00023566975537623377	-0.002430829713663099	0.00144913345790114	0.0009560418208582413	0.00011678347507642056	0.0017920190759577333	-0.0003510547234053061	-0.0002918442551765769	0.002001401808100689	-0.0008965381120116182	-6.056305701159304e-05	0.0006951613924395264	5.7878513756130876e-05	-0.00016701961497314483	-0.0008421143751039042	0.0017004984637798003	0.0022497425465590583	0.001154420361782016	-4.072793169050161e-06	0.0003678573335344432	0.0001946959327794711	-0.0001228147142026845	0.0011057855356416623	0.00019531225269691025	0.001631665395167963	0.0007048737080212065	0.0003769052186344931	-0.0011240456862589097	1.2922773819852313e-05	0.0012577188442648702	0.0007550235993685178	-0.00020386109598827547	-0.0009526165017366951	0.0010226101258363732	0.000512983352772208	-0.00016660189066677894	0.0014211500040171693	-0.00016757271163433938	-0.00039765652876703984	-0.0009245278144751774	0.0007964979207976139	-8.071042373357425e-05	-0.00034882172347430176	-9.670714512032623e-05	0.00011776934896740198	-0.0001313456763181521	0.0008098081127526566
134	5.674730262097214e-05	-0.0003305861033585015	0.000858707777811755	0.0007263230491581445	-0.0004926619187935038	-0.0007483293672411508	-0.002330756064646715	0.00014513294967579345	0.0007688658995915075	0.0005688893008458961	-0.0002507378538185279	-0.0016517737689498956	-0.0011784885167230846	0.0005973182383528755	-0.0009141264651469782	0.001395670397040659	-9.607191296180199e-05	-0.0007153200987676707	0.0007675497339131784	-0.0007485202055023064	0.00015116962731832043	0.0007492745158792782	0.0016254484649938054	0.0007544908097678364	-0.0005175477531036117	-0.00044667658378727993	0.0011063223926265867	0.00022021145691630706	0.001151829122099183	-0.0010432775238083587	0.0013605188050423325	0.00044326609780645146	-0.0002665513872970848	-0.0004876409587425912	0.001518549340414625	9.457017081263282e-05	0.0007004213557474921	-0.0007533361116480719	0.00037652262518922234	2.5624761019310114e-05	0.0011872418554328995	0.000617910618849302	0.000462456582354735	0.0005524760391032986	-7.417207813982634e-05	0.0022063895320579515	0.0012220614297189618	0.0016293270314423375	-0.00028703564184315923
135	0.0004265958353443317	-0.002008805184868722	0.0007553603840760263	0.002235731183397028	-0.0011618803136738813	-0.0004061683365890545	-0.00018233532567598284	-0.001861850151130575	0.0013882693234439003	-0.0003335077576823511	3.874704600728938e-05	-0.00022482954696481975	-0.0009452569917047362	0.00087091138835284	0.0013929859669210031	-0.0008099810837449746	0.00013918370478985975	1.572523835598373e-05	0.0008580966923113105	0.00021532644176817576	-0.00018139721247911102	-0.00014552530275222693	-0.0012761910497388028	-0.0019234578391426078	6.702153225737525e-05	2.8173564305232665e-05	-0.00028144719135128626	-0.0005593177587714241	-0.0016240012628409566	0.0014418264404387686	0.0006252920559976513	-0.0006489407014796305	0.0008245521514560143	-9.20015550084433e-05	0.00030150215446790357	-7.713141885109356e-05	9.971459267133203e-05	0.000985082272931257	0.00035266974279141194	-0.0016109726799059434	0.0004439971650706858	0.0010214658953371827	-0.0005939151389991288	-0.0005838148415290487	0.0014992409802731086	-0.0015945119521689095	-0.0014132606240061258	-0.0007738510628990369	-0.0015517655711122153
136	-0.0014156689363035671	-1.3417275496949676e-05	-8.213703492742754e-05	-8.64650641833416e-05	-0.0008339351045662674	-0.0003292039305890576	-0.0005359054922416861	-0.00010112306482923821	-0.00013133923195379535	0.0008608249018306171	-0.0009220583416835991	-0.0009495334733771543	0.0007707481376222422	-0.0011562599259740528	-0.00022546339318368385	-0.0005658086324958893	0.001002712762767329	0.00023339611763773346	0.0004012192879885591	0.0006632323937267895	0.00031120670585729787	-0.0005751724585338888	-0.00021451533077810445	-0.00033819129864754013	5.450019221184105e-05	-0.00048526763034761964	0.00016891738546573576	-0.00010057751653433678	6.335822843157399e-05	0.0012725858612107086	0.00028785084926029065	-0.0003107580459931928	4.928196708518786e-05	0.00019377923325188413	0.001202588155593125	0.001159459157835272	0.00039093761405632266	-0.00043255154117410167	0.0017694888397964293	0.000467142493538117	0.0001703526895467367	-8.328219765643711e-05	-0.0018347227168946888	0.00023298737649621366	-0.0011565765800305376	-3.330192709513416e-05	-0.0018110643707848237	0.0009562650781035742	-0.0006776256529616784
137	-4.5667023160445616e-05	-0.0004141630036160594	0.00048310434749071496	-0.0014937953134137494	-5.4157681101400706e-05	0.0013218369879091695	-0.0006838646499163914	-0.0002956497776857046	0.0005569066208738251	-0.00024993623492747475	0.00043919823052961885	0.00015163298269726505	0.0005935502149790546	0.0006870273947374168	0.0001892517858621746	-0.000327920961809168	-0.00017536095574894564	-0.002219654948106122	0.0001344759775782489	0.0007979095141774195	-0.00010785668863627102	0.0007487427594380488	0.0007209883829899256	-0.0001361164760132284	0.0003698753904978959	-0.0007311778420483554	0.0013710793591176795	0.0008519954500783567	0.001360526914102747	-0.0005969558103360027	0.0004292496627975392	-0.0005249874664618153	-0.000854707322442171	0.0004174140771461765	0.000987575415000939	0.00039089659380889816	-0.0014222360687558525	0.00048057855036099886	0.0009254787185798412	0.0014245157031450618	0.0009432434849634116	-0.0007062592498983582	-0.0009565609366511093	-0.001297676696709037	0.0005186366308938057	-0.00019344616283176874	0.00024579700134552234	-0.000567781366016017	-0.0006611761153754765
[truncated: 89 more columns]
