# Supplementary material for: Neural dynamics of phoneme sequences reveal position-invariant code for content and order
Source: Nat Commun. 2022 Nov 3;13:6606. doi: 10.1038/s41467-022-34326-1 (PMC9633780; doi:10.1038/s41467-022-34326-1)
Supplement: Supplementary file 4 — Source Data [file 41467_2022_34326_MOESM4_ESM.zip › source_files-sept/sup_fig2/supp_fig2_snr2.csv]

	t0	t1	t2	t3	t4	t5	t6	t7	t8	t9	t10	t11	t12	t13	t14	t15	t16	t17	t18	t19	t20	t21	t22	t23	t24	t25	t26	t27	t28	t29	t30	t31	t32	t33	t34	t35	t36	t37	t38	t39	t40	t41	t42	t43	t44	t45	t46	t47	t48
0	0.00012823786295186834	7.523677801465821e-05	5.0468689482396936e-05	0.00019291041907468044	3.576976777641682e-05	0.0001366326487334368	0.00015482943140737504	0.0001313847379114095	2.3108919388222617e-05	-0.0002526051715973081	-9.703149127287556e-05	0.0002225947257957379	8.618546344988474e-05	-0.0001916342609960932	-9.308630886101678e-06	0.0001175049767349082	-0.00010935630894907027	-4.91664459895626e-05	0.00030162442407505536	-0.00021802528848055477	0.00018780460824572486	0.00014365671880457043	-6.492209587269672e-05	4.859891383084399e-05	-4.944647738099155e-05	6.245912669958524e-05	-0.0001708229631046138	-4.9724487185086124e-05	-3.6022783629568286e-06	0.00010235701739807115	-2.7025188304940688e-05	-7.99165490254358e-05	-0.00026511420617225537	0.00013858883739708257	-0.00013811196966600445	0.00010462472692995893	-0.00013087503756268964	2.649448226890552e-05	-0.00010805620809999741	0.00017365425367816948	7.140550386359683e-05	9.433244993090283e-05	-0.00022758434842008488	-8.051968565839117e-05	-5.358067300650201e-05	-5.795622391332755e-05	-0.00027407244455051553	-0.0001358038270671585	-0.0001067278951299138
1	2.269400308836081e-06	0.0003855598023871019	6.29319802317485e-05	3.7352972394144905e-05	1.885317348801914e-05	1.5049772403474637e-05	0.00011710568657427195	2.7578891669228436e-05	2.0650282855130892e-05	0.00013236578861172254	-2.1056743520390875e-05	-1.2156271943199057e-05	-0.00026772639924706854	-0.00010824469720316697	-0.00010154203434163225	-8.67030091936881e-05	0.00011360519757244677	0.00015075822175521643	-8.081286276697143e-05	-0.00012549922595271465	-2.1499952584406123e-06	9.89117661455501e-05	5.008556973007013e-05	-6.446864682821772e-05	5.525839726985282e-05	0.0001746844976861566	-2.4448824762442384e-05	-1.704117271754034e-05	5.4320875126074534e-05	-0.0002380302161792967	-0.00011174201926748232	0.00011891023724401808	0.00019521580511483956	0.0004384866126872503	-1.467229853287021e-05	8.697669599032969e-05	-5.032273753017105e-06	-9.578239999126785e-05	0.00024320075975760243	-8.675686228072358e-05	0.0003245451332436823	-7.816599797344085e-05	-0.00034734903066821715	-0.00019109731264747558	-0.0001488655233823368	-0.00017156063396516177	-0.00020987684197308712	-0.00017383316595093626	-0.00037565852731273245
2	0.00016105439908341347	0.00010888285193139269	0.0002470180636605774	4.920522423917462e-06	-1.281388246908424e-05	3.953164087027487e-05	8.988263577254368e-05	0.00020252524961740016	-8.845781003242639e-05	0.0002557025090511519	0.00012162080494859547	0.0003441611380432212	0.00013584659909112058	0.00010784755753927469	2.2571415065910032e-05	7.391129105353604e-05	3.444664558706734e-05	0.00012274665389769117	9.524957273020335e-05	0.00013078289419629104	-2.26691158329917e-05	0.0001732494528920061	0.00011484882202291364	0.00015310787579208705	0.00011035083146129664	4.3068564604444843e-05	0.00012488055043298197	4.067600672365604e-05	-1.420768780394814e-05	0.00012729154507913723	0.00028317047764599634	-1.2636842468655616e-05	0.0001296711908244433	6.465033321872949e-05	8.751802486558393e-05	-6.0023598191394684e-05	1.4976590250143497e-05	-0.00018900859293504045	1.6789616299333418e-06	-0.00016166483012796106	4.215035916099082e-06	7.930386787805208e-05	2.7366590446438807e-05	-6.228674243396033e-05	-0.00016255339838406815	-6.08967283042031e-05	-0.0003263059401534019	-0.00010585160141393958	-0.00015804157227524722
3	-5.4517669807677875e-05	0.00015978652340984517	-0.00016272115255368136	7.895289099118063e-05	0.00018669762393001642	0.00015499537046697811	2.938628421396521e-05	1.7298862647479057e-05	0.0001566758173044747	7.259692312174923e-05	-1.1396949115130638e-05	0.00025092322666723577	0.00010855479298942025	0.0003371007324117884	8.274959011307564e-05	8.380805503360667e-05	0.00015969832516283272	-2.8848392485135557e-05	8.032420900678825e-05	-1.077823331722476e-05	0.0002738746146315054	5.447834903736697e-05	0.00011114896116434585	-0.00018605029257988143	0.00019250638118662884	1.3508194360343546e-05	-4.817122693273929e-05	0.00012266817985606948	-7.080556004525289e-05	-5.1941417514293744e-05	-9.346538764441541e-06	-8.52851243088096e-05	2.8079239337695272e-05	-9.86990326776801e-05	-0.0002587777165176927	-1.523714900483798e-05	-7.329418083438205e-05	6.543784426185084e-05	-8.222921712387125e-05	8.673752768118497e-05	7.659924663219949e-05	1.906776475169269e-05	-0.00011118081632559057	-0.00019465619923898157	-0.00024493741500290734	-0.00011893460035261023	-2.317128328925196e-05	-7.877164174176611e-05	-0.00019588029156746193
4	0.00025046407232808676	-2.8855306187531593e-06	0.0001066225081425693	-9.885011265531318e-05	0.0001853041093638692	2.9322335670866873e-05	4.9133690471322274e-05	0.00013890785525942916	9.342770764334064e-05	-1.8708888613683878e-05	8.62297758455937e-05	0.0001567462400497099	-7.064972822679865e-05	1.21428555157672e-05	7.152837296246404e-06	0.00010490346709421316	0.00044572888325352555	0.00023172937286399477	0.00015743133468262727	0.00017152866410290714	7.323270800992711e-05	6.16542330818794e-05	9.028794216204109e-05	9.330032454063242e-05	7.63245372088203e-05	6.73554619051053e-05	0.00021649007484135564	-8.103931339653384e-05	-9.512070526638335e-05	7.591908075593574e-05	9.238799864980202e-05	6.665452656989083e-05	-7.948909197299069e-05	-1.698460973591751e-05	-4.6106830021871915e-05	-6.282022060682228e-05	5.6791736454301214e-05	0.00013069417825868537	-4.871614270674333e-05	9.43314734089335e-05	-2.3408469790090646e-05	1.4800387900569352e-05	-5.629870795659244e-05	-0.00021807261846384617	0.00010181969594843428	-0.00025351242076467024	-0.00021163665814107955	-0.00010508341733810004	-0.0001050403671037369
5	0.00019318086259807851	0.00024232029386771588	0.00011972918629610093	5.134381225826625e-05	-6.32834645846384e-05	0.00025936135560890246	-7.384912591711336e-05	0.00021824655913314268	0.00015299386522888217	6.577286564196175e-05	-6.985356112427919e-05	0.00011251815575593785	6.672271540073991e-05	-0.00025444116521328955	7.022552398857788e-05	0.00010482615423447732	5.5913444644507166e-05	0.00027573175558732793	4.030287715133252e-05	0.0002973935560809148	-1.67675771905808e-05	0.00011785262140658924	0.0002172726977556166	1.6692769856702884e-05	1.2858741799226834e-05	8.702537170243312e-06	0.00018421103911979168	6.551016953301786e-05	-0.00018663024899073758	0.00014724515203439585	0.0001478652296960067	-0.00011318724357696395	-5.033812131514805e-05	0.000132601595513531	-0.00014829140947912782	-0.0001296070065718513	8.173301823523464e-05	-7.456129054521958e-05	-7.601486554552141e-05	6.520490929521087e-05	7.45025149774132e-05	-5.648745860775433e-05	1.2042426588629534e-05	-8.773063200325626e-05	-0.00013316705061700877	-0.0002561078682312751	-0.00017368179985671858	-2.5925042811498446e-05	1.1505756507752253e-06
6	6.593716930367269e-05	-3.3167512157272908e-06	4.132709273170379e-05	5.427634828395257e-05	0.00035060274019667846	0.0003018514258335563	0.0003559744419270114	0.0002977552525891878	0.00012184742332396733	5.927526587152978e-05	0.0001755488340238871	0.00013387932429984977	0.00016588544803314566	3.6647588077001514e-05	4.664604071792206e-05	0.0001494428773087859	0.00016271755897276664	0.00018750841899214924	3.239368863328219e-05	0.00013903207300855274	-9.147419287293283e-05	0.00027979193157818253	1.0446754038370627e-05	9.580066256179209e-05	-0.0001478905221916487	-5.1443892348645024e-05	9.498202357277365e-05	1.4181478492736646e-05	7.844551409709917e-05	-0.0002297586860846934	-0.00020275963789723596	-0.0003196436435767629	-3.289486552935944e-05	5.592459229724412e-05	-1.5048095608314333e-05	-7.488589321150487e-05	-8.07842338144126e-06	6.916491907112172e-05	0.00014168483604295646	-8.318624469743393e-06	-3.850844493643684e-05	-0.00013975307806727443	5.620899362359464e-05	-5.990913090922084e-05	-6.596850957266411e-05	-0.00017111395606260642	-4.567684616468931e-05	-3.681108093296485e-05	-0.0002402250816193593
7	0.00015951491526199695	0.00020605367421742921	-5.027433829318997e-05	0.00020291225146274985	0.00010870698495209704	0.0002651582986493547	-5.473075370154719e-05	6.662300933006943e-05	0.00016742346999348558	1.628504146352278e-05	1.607545721010646e-05	0.00014777150681188393	0.0002877413548195611	3.901255356797099e-05	8.021071505608702e-05	0.0001922624469819174	0.0001395621519870259	0.00010831152489843837	9.841583397215763e-05	8.001134318095585e-05	-8.923757027419404e-05	0.00011192962944973914	-4.703303389901644e-06	0.00012966714158793404	6.678885867124378e-05	9.264889792739052e-05	3.574397271054052e-05	2.8380489691726465e-05	4.2607839253092945e-05	1.6283125693793257e-05	0.00023151765324457	-0.00020572196853152862	-2.762973599864437e-05	1.0087217315750053e-05	1.18899334060834e-05	9.498363309649512e-05	7.586508814691581e-05	7.059073890046389e-05	2.6708948322148465e-05	-2.5067156222716257e-05	-0.00014415429970568487	-0.00017246431975101627	-0.00025385203852145257	-0.0003042683575188031	-0.0003998299455776077	-0.00017494252883054647	-0.0004860760037572679	-0.00042835056441280277	-0.00027952639939076687
8	3.918435885465905e-05	4.8514855750977164e-05	-1.8349141961948784e-06	9.109781776426231e-05	0.000149405248155722	0.00024747210428975553	0.00014230267639509311	0.00014442732241448587	-0.0001306080840598537	0.000252439428922656	0.00019429284391564092	2.7680217817303635e-05	0.00013944862045934465	0.00034933810020012753	5.2409889745348456e-05	0.00010341253985821958	0.0002625097448129507	0.00011022692486199199	0.00014842471105663482	7.229862532543761e-05	0.00013835701754870476	0.00015592362531165787	0.0002911226245000874	-3.1141312007026815e-05	-3.771144957396846e-05	0.0001105883707846493	-9.281296046031659e-05	-2.7679420712890714e-05	-4.0953017874387435e-05	0.0001042095598757258	0.00015386887621123235	-0.00010677557254621258	0.00016117626511182202	0.0002512986307287487	6.965659437425996e-06	7.618593325819996e-05	-4.395183335349021e-05	3.842340921613103e-06	4.088673467485901e-05	0.00010594882335897643	-0.00010448572241498612	-4.5545969464124096e-05	2.5397597099845615e-06	-0.00024567690286534825	5.570266802458107e-05	-0.00016480275102248387	-0.0001082553707145628	3.217101104737907e-05	-0.00010043373141766716
9	0.00017188239422545013	0.00020363124180421827	0.00029596081609070473	0.00013864664848808775	0.00024663171698958324	1.4565888067998842e-05	0.00017600004132490253	0.00025171130436974767	0.00013129028834115518	5.1107404433296766e-05	0.00016542278504150156	0.00017682742227776772	0.0001998513755452385	0.00018524771945199774	8.600671049998294e-06	4.0600713880110093e-05	0.00011224163971036648	-0.0001346453437647734	0.00020575082431428422	-0.000119203706519464	4.044328230291327e-05	4.275850832198405e-05	0.00023985675384420097	0.0003385844418231874	0.0001764699437244367	0.00014303862157872917	5.608570129917367e-05	0.00015970002609130065	3.8475478484963457e-05	2.9333973212600923e-05	6.966172580071373e-05	1.7769584910392525e-06	0.00014093044397292482	5.098618770135717e-05	-5.966268133125413e-05	-5.998106458176192e-05	3.26701101229229e-05	0.00018466122340924529	-5.4329293014733665e-06	6.79556866321056e-05	2.4159571394410303e-05	-3.280036769347358e-05	-0.00011664370108624234	-6.330769548344709e-05	-6.157487281266755e-06	-0.00018745716872779563	-0.0002478307802438324	-0.00020548680695828538	-0.0002968310739441041
10	0.00014658528010317846	0.00033386321380244786	6.67387211711455e-05	3.516635716109381e-05	7.538882648483713e-05	0.00010726905062304226	0.00014784685486905145	0.00027577447924775455	0.00011794018101625679	2.3593418625103318e-05	-2.015096596274478e-05	0.00022820288512290788	3.7836433736063885e-05	2.5371790551988366e-05	8.170190364337052e-05	0.000167395360487517	-6.889776906778611e-05	0.00013560129469338157	7.853904729849151e-05	2.5776868237772678e-05	0.00025645173902644555	0.00016054462540985906	5.7537074547516314e-05	0.00019125670452628112	0.0002868739698116543	2.069846278405606e-05	-2.5486305912305923e-05	-8.900849141388507e-05	0.00012623565125913574	0.00031455368843282374	5.710274843199665e-05	-6.046903568969052e-06	-2.1082977209918893e-05	-7.255981388798969e-05	-5.319255877868428e-05	-3.8699461490363214e-05	0.00011374276242364216	-9.869890166723198e-05	-0.00019266072891674924	-0.0002432256087652811	2.461728250686563e-05	-3.281999631468071e-05	-0.00017728105941871878	-0.0003361762983808271	-9.00320828035791e-05	-8.698269616585562e-05	-0.00013461794493720218	-0.00029517757774753784	-0.0001760161519456866
11	3.258294499837356e-05	4.9492237913096735e-05	0.00023790426273588854	9.675005224204533e-05	9.707235830912709e-05	-9.927058859127589e-05	0.00012486117231086933	2.3728721740389879e-07	-0.00010665148256154136	8.134279038192292e-05	0.00010188606174368341	0.0001554001368314571	1.3717088172061172e-05	0.00021466943296800117	0.00013185962475597068	0.00022260500240497798	-0.00012469380001686658	0.0001555432779240564	0.00012982664248972447	-4.485430303931385e-05	0.0001871447153731069	0.00012113441789328051	0.00018572305291438544	8.11040865245489e-05	0.00010757970547771072	9.220895071183526e-05	0.00019259995918014767	-8.567019437134404e-05	-5.960832082566115e-06	0.00010259084581041142	-4.701031662951852e-05	5.366357853089049e-05	0.00012140528121915252	-0.00010614477475642985	5.97862530944176e-05	8.622185265224659e-05	-4.509041882628487e-06	0.0002325664164899318	0.00020830208131988529	-0.0001830814908873332	-7.059953236819692e-05	-0.0001443968088450021	-0.00022002709153048683	-6.109519743419966e-05	-0.00025499133403058443	-0.00026764038166687284	-0.0002013965784420797	-0.00020640779767518323	-0.0003487705576994417
12	0.00023913132887729813	2.4941542171531876e-06	-6.321563294330955e-05	0.00018899817042459277	-4.426194233846127e-05	-2.2354746624073022e-05	5.8314048958388394e-05	-1.539943799660192e-05	7.903396459869721e-05	1.2878898683959627e-05	-3.769601493362173e-05	0.00012493096486726382	1.632502252455161e-05	0.00019271145825402108	7.079259508193017e-06	8.159132797836883e-05	-4.245445750707503e-05	1.6756778217582437e-05	-4.408962735312423e-05	0.00014329597318684962	0.0001361555447740554	-5.585835023501725e-05	0.00038229572325409827	0.00016146456896286513	3.820386395326177e-05	0.0002164691128426931	0.00023909573764461711	0.0001392479112119835	0.0001665444965174753	8.828727072338425e-05	-4.796099673043333e-05	9.95264066852197e-05	-0.00014306961837036992	0.00017988133245405968	-0.00029291685310119055	-3.395860354859741e-05	-0.0002670113611780181	-3.315263026476404e-06	-0.00026686874787722913	-0.0003342430792639339	-1.816077221643625e-05	-0.00017240872609675329	-0.0003869227024000008	-0.00018054671052860117	-0.0002571575365167307	-0.0004989877978607371	-0.0002756921017314485	-0.00030983477486799164	-0.00020388206619268242
13	0.0002058299692419606	6.40740970945527e-05	8.854956716656733e-06	-4.402184559656618e-06	0.00019025071621528713	0.00019883363243573734	0.00013693066712575989	0.00012069869930757223	0.00014331604067179072	0.00034743933406579077	3.1791704486093615e-05	0.00012973927926135736	5.6773363846401406e-05	0.00019847590871158302	8.091003355948701e-05	0.00022221373479487127	0.00011123562861907173	-0.00010313638477339083	0.00011987824575458361	9.179571517134367e-05	0.00021718989035696422	5.203222060850318e-05	0.0001884755453992401	0.00026100686063722483	3.648234502025769e-05	7.415223283778179e-05	0.00023615304290300768	0.00018077158167296553	0.00037821796846038657	8.945954203240751e-05	0.00012276903621118724	9.940556005961422e-05	2.1232736350437354e-05	7.20975755737818e-05	8.79293580996451e-05	-7.973887807730103e-05	0.00019145996027391518	-7.183071390402544e-05	-4.709914093649674e-05	-0.00011134666391609711	-0.00011193979614394247	-5.966079875809243e-05	-6.378769491540409e-05	-0.00034391711053392387	-0.00037598176574701425	-0.00023663874837890437	3.2856053389389255e-05	-0.0002255082222407065	-0.000312102867558706
14	0.00011400725858608342	8.84717420194216e-05	1.0200124066523e-05	3.6898610367038756e-06	0.00021483687313642112	0.00011695251869965848	4.085899490251511e-05	0.00023202371717564421	0.0002480089075115451	0.00010160152546566659	0.00035456966563091085	-1.6289874158947525e-05	0.00010015479586811069	-0.00010741637734244382	0.00017649675979428077	0.0002041733582381155	0.00015086545628254354	7.195286402675702e-05	0.0001538468056062735	7.35126833159099e-05	0.0001798032024561445	-0.0001457513071835199	9.545888475515646e-05	0.00012201186194526724	0.00013651935048461823	0.00041038359176998843	0.0003297841749736387	-6.921205150629362e-05	-4.113014370766925e-05	-0.00022492792409210997	3.8311582642440404e-05	0.00016434397505974574	2.6599689555025344e-05	-4.554062844268304e-06	-2.0604517154276472e-05	-0.00014994799421620946	-7.188819942814792e-05	2.351519184097729e-06	-6.44626747928663e-05	-0.0002490210385626401	-0.00050503308471829	-0.00042346294073725463	-0.0003617023649219625	-0.0002115338003066155	-0.00010178782829425208	-0.00032474759526533714	-0.00016643735143012046	-0.0003666911229918547	-0.00031514662890912295
15	-0.0001315571060404582	3.709881904807083e-05	-4.062770515470201e-05	0.00022346484989886864	0.000304557091115662	0.000282892281066938	5.9508345150924206e-05	8.902841512555478e-05	0.00020965975151639656	0.00010843195514885297	2.9963883319951462e-05	4.7658545943062124e-05	8.630490721854906e-05	0.00011458995717291035	8.778315116113409e-05	0.00044019386947731726	5.3161212900836603e-05	-1.1228532599468324e-05	6.691319602102248e-05	0.00023014176116663092	4.4033291533693836e-05	-8.798993610030212e-05	5.960194673564346e-05	0.00023696883305135609	0.0001986539654401888	1.33450163342909e-05	-3.4802585321125054e-05	-3.132606611511283e-05	6.683521622221614e-06	-2.6975509380555756e-05	0.00011178695362359441	3.300610534556675e-05	0.00022793545068851132	-1.1390486095481017e-05	0.00026889480961864913	0.00012972372167227114	5.21065406881695e-05	0.00014151873459116362	2.717471205847663e-06	-8.998521012490546e-05	-0.00020399492081637558	-0.0002761001707026445	-9.835795187294748e-05	-9.295795880246113e-05	-0.00020145853113940176	-0.00027979990548979925	-9.19225139130532e-05	-0.0002685917465333164	-0.00019331424836608598
16	5.196883580371929e-05	-6.667681618543407e-06	3.044172180495558e-05	-0.00017485995099699033	3.958536965252228e-05	0.00015550891073390615	-1.6684787745237132e-05	2.5808654744245946e-05	5.368865275911818e-05	0.00014988206999916412	-2.48535085613837e-05	0.0001331766163764863	2.0863899742905106e-05	0.0001824729623709942	0.00020689261668517542	0.00020271385846760726	0.00027964859508248965	7.458492916429446e-05	-0.00011027424239097786	0.00020081413293554412	0.000200496126437041	0.0001412376180479161	0.00021942294652216657	5.777899475935019e-05	0.00014164320429776477	8.549601526085559e-05	9.385270700395219e-05	-1.2640517959654169e-05	0.000208460637381346	0.00011617928575939778	-3.355439970841594e-05	2.4023558958444776e-05	3.148558944927412e-05	-3.7713316797573386e-05	5.03672522395756e-06	2.999078077470434e-05	-2.4410211536492534e-05	-4.5271539137310406e-05	0.00026211485346744584	-0.00020700843809779487	-0.0003880552092304766	-0.00019104057677805973	-0.00021622320348991451	-7.391034903797333e-05	-0.00025157229226746005	-0.00013240927976411473	-0.000334094593195101	-0.00029146517735133005	-0.00034279688490188655
17	8.32495871054132e-06	5.969680308185488e-05	0.0002066201266945151	0.00010591474241787224	4.549166702922236e-05	-6.363822987365454e-05	-8.01519377013154e-05	0.0001346872959682775	-7.468210873800357e-05	5.779568238537785e-05	0.00011456907031148134	9.288222138997793e-05	0.00011901509558541714	0.00023946357724589467	0.00013982360963001332	0.00019865944086973542	0.00019296175659670186	0.0002517254530194091	0.0002697147074957838	0.00024422197948266797	0.00025198279506749414	0.0002297788835300604	0.0003190760963191159	9.957466642312847e-05	-8.142286087210618e-05	0.00012335594462237345	0.00012688533616951326	0.000160406140470347	0.00017492540832487205	0.00015538156608981926	0.00028349100869134905	0.0001307714052648239	0.00012029393178651926	2.210403380055022e-05	0.00031405451735459924	2.5818601035661832e-05	-0.00013762140633221247	0.00012709512502891886	-3.140120224776882e-05	-1.7360258035267337e-05	-9.822537934842021e-06	-0.00012557662614222438	-0.0001068930809670857	-0.0003745856023182575	-0.0002600980655318143	-0.00030446568063560416	-0.00026377117535642013	-0.0005684781664585882	-0.00044171259154210114
18	-5.4283370360163255e-05	8.049715666269361e-05	0.0002755593288838045	2.46879216460272e-05	8.715448214303986e-05	8.062531715359913e-05	0.00017728236391834326	0.00021645169955215084	0.00019766479369073814	0.0001375243750595052	0.0002493019994232063	2.0734053745380882e-05	0.000247600009587375	0.000157340259597811	0.00013090434415898093	0.00018221185536833274	0.0002454653041695413	0.00025569212234302684	0.00011496649988815074	0.0002405840200481484	0.00030208298628943555	0.0003093851210998515	0.0001393863358186767	0.0005191064010973236	0.00016830354491031955	0.00038464457117381144	0.00021066851599160584	0.0002558452043448232	0.00030365918366415557	0.0001087225898010897	0.0003074695314177065	0.00017915018612464048	-9.663192597912152e-05	0.00041251302581786985	7.047963486544164e-05	8.82544366151907e-05	4.451886682759134e-05	-2.455218818236993e-05	-0.00011476406950064546	-7.00465279135669e-05	-0.00016481556379215333	-0.0004954461366961256	-0.00034079043913413297	6.905628367209868e-06	-0.00047186053063110616	-0.0004429815537782598	-0.00040725845499688557	-0.00029482914410814537	-0.0005605060619789258
19	8.957361922196504e-05	-1.3473839681802855e-05	0.00011386454399921016	8.472331885617276e-05	4.437853415415916e-05	-0.00013866484520104184	0.00023047560006136356	-5.721030757451372e-05	-7.794704466248461e-05	0.00011934474293250562	-0.00014290948122425563	0.00022472181313641865	0.0001604355151369167	0.00022571712750339758	0.00017632152835126867	4.4952254527246596e-05	0.0003154803750163764	0.0003243745537335231	0.00023652265294919465	0.00024515623313125037	0.0002193413530788695	0.0003357343290486803	0.0005120940334158114	0.00025478109004900074	0.0003882149602701755	0.0005181387566126615	5.069884619088228e-05	0.00030548256586601446	0.0004233005160786593	0.0002551301992826995	0.0002821746741291951	0.0004194669535646703	0.00038506696634992666	-0.0001677412129035151	0.0002897250254395394	0.00013528086804324605	3.810592992959782e-06	3.247679495612414e-05	4.052028389018859e-05	-0.00010791950285414642	-0.0001563665423591993	-0.00021415417335484324	-0.00036765604518313437	-0.00042814534166419954	-0.00010393803470709877	-0.0003977924156491574	-0.0004654293585462556	-0.0005954914035296399	-0.0005485536009700086
20	1.3698674618345738e-05	-4.136698083122783e-05	-9.78666331614789e-05	0.00024689358597333033	8.847508513978001e-06	4.37531472857395e-05	0.0001346218625523716	3.9822719916367947e-05	0.00011763021557393775	2.528976626234227e-06	0.00014180417743537687	8.47621208317711e-05	-3.5566557749118854e-05	5.606224443307336e-05	7.396103024536923e-05	7.357967982006894e-05	0.0002702980013044254	0.0002495706388643784	0.0002372065571775688	0.0002757126320003378	0.00022797472964572924	0.00025249064549057664	0.0004268395645921493	0.00019909431535387157	0.00019580624459978826	0.00043782384255130964	0.00022845736613919294	0.00031364115585855244	0.0003647363642207591	0.0003893601115811207	0.00035483391383740173	-3.41349904583163e-05	0.00013697346662097887	0.00025188767825589764	-4.573351340570447e-05	-3.440755759700363e-05	8.993018619527375e-05	-5.551533535015248e-05	5.907245557228689e-05	-0.0002084763861086917	-0.00023718935398559182	-0.0002384382123119323	-0.00025323193782333784	-0.0002682959400314974	-0.00026847792108318817	-0.00022256711497040064	-0.0004865479392447522	-0.0005700580044473748	-0.0003420789100360756
21	-8.507906665659831e-05	9.288267287512626e-05	4.062175979596429e-05	-1.4931788231067033e-05	-0.0002491461474053468	4.089269021801481e-05	5.9264661219800966e-05	3.0775577377093214e-05	-8.986194124215785e-05	-0.00013246441908935886	0.00010894045260985965	-8.027852310417267e-05	0.0002566209655905131	0.0002930717791582842	0.0002517011725386568	7.9818344498788e-05	0.0003112893536415586	0.00013988500987163578	0.00029251191041487	0.0001852480193689909	0.0002509423890990851	0.00048254640820969384	0.0003527984054113872	0.00018806951749218015	0.00020520741197022234	0.00018023972247535204	0.0002356691467974948	1.2635545545618724e-05	0.00039785394439890135	0.00012280070565427918	0.00023397543531559554	0.000170376749536406	0.00043761691279809963	0.000290232779067863	0.00016224626262075926	0.00022839021556245406	0.00011692135857386835	0.000158311588774548	-0.00014782617026529355	3.950373879515214e-05	2.671914178770166e-05	-0.00042509795601479883	-0.0005627799166001144	-0.0005263355610646871	-0.0006137114269008958	-0.00043670073212798653	-0.0003662037429928893	-0.0005045985257720036	-0.000467728644534388
22	0.00015626364704915605	0.00018301455290579204	0.00011094664521966405	0.00010781124465923328	0.00011899161843802783	-0.00021377103627559122	-0.00010644241614989572	3.243820022180828e-05	8.467943693540906e-05	4.891501824196031e-06	0.0002926289740379038	-1.4902032471290221e-05	0.0001888393724073576	7.184297312695877e-05	0.00011945555592219597	0.00014764400281154033	0.00021087881058417225	4.4046348890418554e-05	0.00042693897540786393	0.00017878137125725254	0.00033243112210092204	0.00042478397530621635	0.0008078849936284889	0.00027648620030357336	0.0005261779119900936	0.00030210963061869523	0.00037357984434890256	0.0002501958559308802	0.00025057130354581934	0.00018969216876295948	0.00026790281672261476	0.00013280536665985005	0.00038892374375786834	0.00011744416730984776	0.00026996054013635174	0.00011274944363116236	0.00011702847145275233	-4.5662802610781465e-06	-2.542572630818743e-05	9.272903316604494e-05	-0.00029449467421340994	-0.00031167416399332474	-0.00046804030586829247	-0.00047892676768379985	-0.0005301819889897327	-0.0003922358915747758	-0.0005863127902648137	-0.0005751103847485136	-0.0006061748045451841
23	4.967490018225146e-05	0.00013394370378132134	8.105696713165099e-05	0.0001820717256645616	0.0001545359802267597	6.607865597239785e-05	0.0001026421894939565	6.413229254044796e-05	0.00016708908446133315	0.0001828037601507302	3.697677681625322e-05	5.241405272406131e-05	0.00040897288195821676	0.00037087552294319385	3.603119931908746e-05	0.00024880571715355264	-0.00010955704923458441	0.00012510187925573443	0.0002594230898183984	5.300225602843915e-05	0.0005238952973858321	0.0002031865536540312	0.0001512573136706839	0.00044768767032201794	0.0005037407371087685	0.00057532059247509	0.0004470431700784085	0.00042089292022735403	0.00037296002248580297	0.0003617381697203546	0.0003853870224303764	0.00020886491963707953	0.00048539783573111044	0.00037753487959131884	0.00039208875314974376	0.00037208568455120324	0.00022234755215029398	4.827326347452243e-05	8.582955465890495e-05	2.1683231059465944e-06	-0.00015295892345517793	1.8915634840820247e-05	-0.00022815796093593167	-0.0004219324178479715	-0.0006830552827349478	-0.0003316416148092875	-0.000493045000861146	-0.0005303073622110281	-0.0007383877422426451
24	6.842187623924443e-05	4.2638596813188016e-05	5.559884576082348e-05	-6.591689131798078e-05	-9.304287656306085e-05	7.18084208997232e-05	-9.450976307111016e-05	0.00025216683621657944	1.8688945934711882e-05	0.00019304547398587402	-9.261943455070676e-06	0.00012930612166076825	0.00010784148038337694	0.00012051501726703708	0.00030245878707186734	0.00020574063397662477	0.0003065380966883577	0.0004026101199905414	0.00018725482142229672	0.0004180148928336701	0.00028075288071205157	0.0005280932549303508	0.00029301510851058733	0.000472329014573738	0.0006483629720594035	0.00031814701911304547	0.0004062751403715893	0.0003183413367754351	0.00046700434603275294	0.0005056247698725556	0.0004221009054917398	0.0005416344670834786	0.00022220557625883788	0.00046623305080676963	0.0003882784152196792	0.00020503694029450517	0.0003381892864530858	0.0001337774525282168	0.00024072782514397213	-0.00010503310229215644	7.540243793685469e-05	-5.3963408218542186e-05	-0.00023752130143213273	-0.0003510779905235318	-0.00035608871186138707	-0.00022515084413948357	-0.00044439657560768435	-0.0005295345223384754	-0.0006510599982757581
25	-0.00010083452023320202	-9.881803707361549e-05	0.00013834296124006108	-1.8736932909812408e-05	-0.00011107843318192778	0.0001482445128647163	9.562112688176033e-05	-7.708437563600388e-05	7.876878791830727e-05	3.749362973084733e-05	4.475026107714568e-05	0.00011673658063238743	8.194857769227934e-05	0.00030218048829120704	-6.411829042947772e-06	0.00012218242666969535	0.00024454641377048895	0.0001722439582699594	0.000382872956602419	0.00048239452679817336	0.00020308793766931035	0.0003201240949304258	0.0004128453137034882	0.0005332341133197395	0.0005688715068231561	0.000417543943107643	0.0002901708247993946	0.00041025953555916825	0.0005553420527152826	0.00048990450093442	0.0005930641688654044	0.00038771182190354794	0.00023054395055200285	0.0005104218804782487	0.0002175616938388204	0.000550062889718975	6.161465514008595e-05	0.00013379199592765138	6.566846004349056e-05	-1.463819405513175e-05	0.00014009750611973024	-0.00026025278584784756	-0.0002372622503032724	-0.0003006985228135273	-0.0002384782603665208	-0.00034657574405633435	-0.00046844982999357584	-0.0006759155085818641	-0.00042370872257797756
26	0.00018977947623868827	5.211474551251817e-06	0.00012183030164547958	5.1552706657140854e-05	0.00037732542469827885	1.323582763791949e-05	5.782725746568193e-05	-8.640139137569801e-06	-0.00015135315594339005	-0.00015806854105170892	3.816884437143111e-05	-0.00012108421065553545	-4.553323557028628e-05	0.000293310871893261	8.148889908423282e-05	0.00021427168742916866	0.00019362854145529076	0.0004133223201892073	0.0003441908865479197	0.0001776962867606966	0.0003538550689227168	0.0005531257709828496	0.00015444347648232943	0.00019241898385192858	0.0004051400017593863	0.00042545753653287094	0.0006587254534972547	0.0004857978813131884	0.0004418365764365897	0.0003959103221501589	0.00030392615533479276	0.0005021483061810322	0.0003977207809726213	0.0003284310496535589	0.00022504104656461167	7.720050220469441e-05	0.00010292020346436729	0.0003038402807827317	0.00020642933727369056	5.721263024805808e-05	2.592218154690204e-06	0.00019551079077802979	-7.458064561990582e-05	-0.0005105867611551026	-0.00023177260080478747	-0.00035407083319053973	-0.0006450888248563378	-0.000524674164103989	-0.0007056428567931309
27	6.191503426574486e-05	-1.5194408904475008e-05	0.00033731280433948584	0.0003752906541545746	-6.5917735828955e-05	0.0001600652094598688	3.287059468160438e-05	-1.5659208323778429e-06	-0.00012360708250924854	1.9538473862485975e-05	6.2168846393478125e-06	-9.012177628998992e-05	0.00018541535272433916	0.00017663856952689273	0.00015572957295632937	0.0003244840981859934	0.0002969684630303172	0.00010662012118981832	0.00042976916654919385	0.0004900392017328111	7.144397129044072e-05	0.00019841253311123753	0.0004506842625021182	0.00037210329394078077	0.00039913268275970637	0.00042418958410759546	0.000503339458437725	0.000511353605202676	0.00020538457139546957	0.0002436012020704911	0.00027215058793356834	0.0005326951202443197	0.0003694248749354023	0.0004604111305637357	0.0004612372550009432	0.0004850616538881792	0.00015116517999983509	0.00019915402022119594	-2.071284259079573e-05	7.993744121044378e-05	8.54688007693178e-05	9.227954192925663e-05	-0.0001026605124057187	-0.00017393328108596256	-0.00023334157658910808	-0.0002186799210667243	-0.00042263472385368356	-0.00019659393776508488	-0.0003733532242638
28	-7.790801554026166e-05	2.7406829692990454e-05	-9.698494553683419e-05	0.00023655297854264886	1.8731974483670353e-05	-0.00027063928467300564	6.825902527232266e-05	-0.0002632400501582932	-0.0001013683264483056	0.00014577778968828488	4.0047751143603715e-05	8.118160749963823e-05	-6.44591663102848e-05	8.387557315294662e-05	9.889406269064652e-05	0.00011313127141891145	0.00017292280054673475	0.00021569376680698904	0.0001946421393679393	0.0002605794095959167	0.0004671536597995716	0.00045745538814537517	0.00029614269948790396	0.0006041398665121786	0.0005154635718895013	0.0005748335245828023	0.00032986716738895596	0.0005537028191533696	0.0003063508203151853	0.0002044231848781105	0.0006445815028149785	0.0005966279144541735	0.0004013554005359448	0.0005779000483089256	0.0005929063462664492	0.0006172861546341224	0.0005553618574026986	0.00022433821640296803	0.00025251259013058154	8.045914389517455e-05	8.535949780338306e-05	-2.228380027285169e-05	-2.9684001627419807e-06	-3.668038267360807e-05	-0.00013924363711658518	-0.000316008989082847	-0.0002743294047838368	-0.00017116719590109345	-0.0005232155337253351
29	-8.529729976426584e-05	0.00018704225783134783	9.454100853974233e-06	0.00014533021604507077	0.0001415297488037126	-1.6741835846799347e-06	0.00022356569412907345	3.223003993906355e-05	0.00011101781233126439	-7.172009356865892e-05	0.00012540019528778398	0.00013501943512796545	7.37467536080797e-05	0.00020540061297169313	0.00025675420482733	-6.0794575074168164e-05	0.00015373088450160516	-0.0001456519930317514	7.159425786573183e-05	0.00011782651296920514	0.0003744387692281695	0.0005075946344642901	0.0003425647342081791	0.00036920015473817304	0.0005479233878179432	0.0006541961246668848	0.0005430435814532039	0.00037731932446376704	0.0006759124693785816	0.0006443096352436483	0.0006704760615622377	0.0007741579076127079	0.0006844863554967262	0.0004887104689586413	0.00042638436529891	0.0006088001974091511	0.00045028887543702894	0.00043971256468992685	0.000248363377989704	0.00037367034505729165	0.00034990055796409083	0.00015101573120926808	8.98947547548141e-05	3.051644264526054e-05	3.6971530690890506e-05	-0.00013913086209145346	-7.557112261998059e-05	-0.0001779640763318316	-0.00013741449243018727
30	3.003268810155683e-05	-5.5351264685942034e-05	-3.712782458974599e-05	0.00024288458414841634	5.867616091724181e-05	-0.0001706320997364706	9.284659544528165e-05	-9.781359538499042e-05	0.0002249862761773259	3.5233209763723282e-06	-1.7241294336100296e-05	-5.783227107917962e-05	9.912713726579475e-05	9.964522848834281e-05	0.00012027495335036268	2.5821411955985033e-05	0.0002452937531680987	0.0001011196775661029	0.00022666104091997446	0.00036844813453004835	0.000251639659550699	0.0003091315755220531	0.00043267179391604855	0.0004375630740740379	0.0004962929195026386	0.0005092333245404031	0.0005634682145552789	0.00040622775718612196	0.0004626729025486626	0.0008110856723001485	0.0006879563631649553	0.0005989669154576964	0.0006163928400098152	0.0007085815680303853	0.0005812644769322491	0.0006919466808748595	0.0007689157205681647	0.0006606966153757553	0.0004033567027545715	0.00045950008412042607	0.0005195111401175342	0.00040773396839024106	0.00021209140383274722	0.0001838784040918361	-7.357040574462112e-05	6.662045354849402e-05	-7.810695133771207e-05	6.066384400592693e-05	0.00011662167998106373
31	1.7070408585276704e-05	-3.952491724341582e-05	-0.00011881719004343365	-0.0001345410075020505	-0.00025881880457703104	1.4357669939954074e-05	-8.318031259305666e-05	0.00019939046955639176	-7.551029705629628e-05	5.1878921978750914e-05	-8.57999114278866e-05	-6.631502702405403e-05	-0.0001412429834519705	2.987360314879847e-05	6.062256581981577e-05	-7.860931638154412e-06	8.214452158783658e-05	0.00014738153459856743	0.0003190682027275526	0.00028212241431720483	0.0003435897719435932	0.000376791344368608	0.0006129737370993636	0.0004254254373969738	0.00038449682784488716	0.0004906951749465741	0.0006741192441301459	0.0004757666434050429	0.000514826853290984	0.0007458135868369497	0.0005200731161622991	0.0005998158454879725	0.0007701154212261255	0.000779108094140964	0.0005419899891727171	0.0007152782350237707	0.0008465783965819667	0.000548937819976066	0.0006846372891939495	0.0005097720459703006	0.0004248863064358243	0.0005387110262605558	0.0004316826025377793	0.0004543013629013869	0.00018810803520989835	0.00026486195015542485	0.00024947673838498076	0.00041777751807766246	-0.00010288518148112805
32	3.54430925949894e-05	-5.3058144453464834e-05	-0.00015337937680796532	0.00016051275887626307	7.503368370055168e-05	-9.626455474502598e-05	-1.623879851819839e-05	0.00020055180341855514	8.865570905647201e-05	3.2494038107151465e-05	0.00011156068556175825	-0.0002995924176877957	-4.99974899386554e-05	-5.884775552727245e-05	-5.554539648346766e-05	-0.00018738547408267571	-2.9697108630853133e-05	-3.537796438647788e-05	0.0001805997545285365	0.0002556705437932498	0.0003658038852097256	0.0002467394724670629	0.0002435223550635209	0.000483499374877679	0.00045396457710392596	0.00028967250230246935	0.0004059023603723614	0.0005536570098581223	0.000567441133670251	0.0007319744269246363	0.0004704663505621224	0.0008961663532120413	0.0010481709191892564	0.0007580343139450659	0.0007657017294841761	0.000991267137673296	0.0010454693083771362	0.0007227225491523331	0.0008849338111407183	0.000834420709021968	0.0008086262468258327	0.0007371946414891663	0.0006313261576934316	0.0004776989653406787	0.001016389389728725	0.0005907321858655707	0.0005189004434135366	0.000745740922064824	0.0005138504235208353
33	4.6443181610444276e-05	-8.362844822503487e-05	-8.99390985499401e-05	0.00019084140173973458	0.00014023706543507184	-6.640500140686465e-05	-0.00010093299257533028	-5.470101236688054e-06	1.0239874639032766e-05	-5.312367227426607e-05	-0.00010384632539091625	-4.195159962793783e-05	-4.194344640596219e-05	-2.30554548103639e-05	-6.551847304249597e-05	0.00011528154220752436	5.299945716229969e-05	-3.6779534690271213e-05	1.6774795056212315e-05	0.000298791001639123	0.00022130142862894633	0.0003430734360326421	0.0003277084208181488	0.000411131041445767	0.0002991091238034217	0.00037151777055641937	0.0005371520737904411	0.0005679726444959548	0.00047572452476122705	0.0006261615994207404	0.0008156815576672858	0.0007903669175823832	0.0008415326047165118	0.0007793949002105448	0.0009431554571145944	0.0009608306607253526	0.0011328826602650692	0.0010367770349941606	0.001193555163747057	0.0010039251665626735	0.0010529496211317767	0.001100501160176096	0.001140026775458455	0.000884096165973643	0.0009765354717651655	0.0009002555765942524	0.0010074573001446056	0.0010577404505543698	0.0008283385456058579
34	-7.458996084638768e-05	-0.00013434155862294413	4.917458611234035e-05	0.00018077427722421952	-5.23911662302177e-05	0.00014894860439926256	1.742896765775417e-05	-2.7290989036326056e-07	9.976955751435567e-05	0.0001175445783704835	-0.00015186957313672575	5.9824517729743254e-05	-0.00010182156904780825	0.00016645188818203947	6.103360754719598e-06	-1.2206260522241568e-05	5.600301410707458e-05	-9.147292233780747e-05	-7.892652219265145e-05	0.00032434596992843013	6.0315774520900724e-05	3.891987341680092e-05	0.0002334968759923533	0.00012522952354859944	0.0003220261091434384	2.4565230210291025e-05	0.0004846617242325938	0.00041117084838238624	0.0005987738382381431	0.0006457988285776216	0.0005852558050011053	0.0009646593841367119	0.0009388784775448491	0.0010989365768113864	0.0010528708577328824	0.0011288845829373235	0.001143484826601911	0.000997034579322823	0.001013894215431077	0.0014510746005346065	0.0011006291176530246	0.0013334822256805203	0.0012030499135414516	0.0013284493027921253	0.0011802807437668688	0.001284419236787398	0.0014097116819005659	0.0013813075405720945	0.0011929315437323744
35	-0.00011093543867840845	6.430452886352418e-05	4.7559194002459974e-05	0.0001012884168788045	1.7171401275439216e-05	-0.00019359457140526133	-0.00014405178976876625	4.3588920840349464e-05	-6.67063599603373e-05	-0.0002513692888650553	-0.00011466833961444576	-4.8161067182811284e-05	-2.929712720964742e-05	-0.00015096293749845304	-8.123643671130815e-05	-0.00012481842205450203	0.0001922363547635332	-8.732775032881996e-05	-0.00010590989255423775	0.0001475685616467816	0.00013552664482771956	0.00010660303882459817	0.0003071929975548318	0.0003758590467634042	0.0004485651889913151	0.0002336752385468799	0.0003543113881182767	0.0005419894025348951	0.0006161309369650729	0.0007074560235112251	0.0008265378283882892	0.0008950339304020435	0.0008997955183927684	0.0010641979856240067	0.0012891143411521103	0.0016256080790958958	0.0013213019939639613	0.0016175980351719479	0.0016589746176801485	0.0017953810786380674	0.001540104545733999	0.0017245830435589176	0.0019747503958717654	0.0016536395175232332	0.0016800389105446518	0.001994176716786973	0.0016582236494116459	0.002055886361094943	0.0016276014301100845
36	-2.410330945109339e-05	-0.00013802176544712398	-3.126524772255837e-05	-6.832949705238848e-05	-0.00015264189958826745	5.272971470508418e-06	0.00013304355014120967	0.00011490624001918296	0.00019953852716086674	-7.20351767041805e-06	8.611148818375648e-06	-0.00022056085617325243	-0.0002314031524920563	7.861639732084497e-05	-9.879569056978174e-05	9.163444495632357e-05	-0.00012903898906455917	9.968892582849164e-05	0.00014889052456453994	0.00015511478500617403	-0.00027049253035522577	0.00017489946883593555	1.2532064478231949e-05	8.570714533185001e-05	0.000276287100850064	0.0001493842301939724	0.00039854749059320985	0.0003300726954002187	0.0003853723134095973	0.0005723638861586113	0.0006359793300372881	0.000550787574463649	0.0010675322513648312	0.000948439954990429	0.0011459452940827694	0.001201715089939468	0.0016127448899565613	0.0015225087268952526	0.0015207417298610652	0.0017889921659162832	0.0019324244128725875	0.0020160106320335	0.001966529801474664	0.001983212961199744	0.0021457082698210705	0.0021417821991764614	0.0021220200917594434	0.002184746626631251	0.002622489616889989
37	6.860397960829396e-05	-3.093065919048043e-05	5.1977363272308286e-05	4.402882842391364e-05	4.493560611633388e-05	-0.00011643539311363285	-0.00026934712902697305	9.615552399304007e-05	-9.071416615520481e-05	-0.00025822846816102237	0.00010658605929280995	-3.156697938651538e-05	-0.0001450863335663168	-0.00016553026230632696	-0.00023181548386546564	6.477565860778684e-06	-0.00020691701226563654	3.080257933639532e-05	0.00020951725623583154	-0.0001196587819078524	-0.00015001697871624433	-9.294840199668516e-05	-0.00010865739047474167	-4.854509899455083e-05	0.0003402282186818034	0.00045947272283511	0.0003656948059049344	0.0006563006172413547	0.0005750256343783899	0.0004965887341356999	0.0007670209218740735	0.0008875435317809734	0.0011529389873157112	0.0013126238629429538	0.001252381622093472	0.0016487167391708315	0.0017530446922462924	0.0019679732221727086	0.001924423895663868	0.002145939398758263	0.0022042862096548488	0.0020922014141542557	0.002258818618124307	0.0027599951364639047	0.0028180787459228655	0.002711803847357542	0.002918140706108007	0.0029072447590673353	0.0028795988114612902
38	6.942039981929072e-05	-8.981895174769705e-05	6.500369504713627e-05	-3.899526898666695e-05	6.542986289560737e-05	3.881264198081877e-05	0.00015670361093866864	-0.00016652527121115566	-0.0001618427546401132	-3.881716668392496e-05	5.112231604017307e-05	-9.908708798092949e-05	-0.0001135454105742178	-0.0001428432085601601	-0.00027595642926715616	1.6279456143922944e-05	-9.469737876896357e-05	-0.00029018225364435513	-9.22956717172469e-05	-4.6323457790265884e-05	-0.00012187952163204045	-8.411420928467043e-05	-0.0001326953267330484	0.00018614734587769381	0.00018140918752159889	0.0001855188467372461	0.00011760822206127459	0.0003680279814546874	0.0005018262074821704	0.00034811612550742307	0.000757103809176113	0.0007226281467619624	0.0009327251505226337	0.0011438685414594627	0.001492238216206524	0.0016054244644725323	0.001672637934855498	0.0017947492984591521	0.0020721969266124115	0.0020154370208630605	0.002501371593193215	0.0026904031920740937	0.0025747948683652994	0.0027034489426993845	0.0030228414911892946	0.0031203109312755114	0.003045162904470394	0.0033831649509261153	0.003489329099346781
39	-0.00019086065610199654	0.00013332711660161015	-2.4453052466232186e-05	8.506304240324577e-06	0.00027117641402572156	-0.00010044181196102603	0.00014881929352082197	8.897732492167007e-06	-7.35590455169164e-05	-0.00020073746866256084	0.0001273911442234978	-0.00019346544311229	4.331528342506525e-06	-7.426754856061621e-05	-0.0002354840037851109	-0.0001443442123850807	-4.841468850592325e-05	-3.8998958887830034e-05	-0.00021914749362457697	-5.956537281354909e-05	5.0394490012336675e-05	-0.00016446114244793108	-0.00022318319026870857	-0.00011431421132256279	3.789129118702153e-05	3.933610441741813e-05	0.00022610532570912053	0.00043549113930181946	0.00028630212909238646	0.00031586484319156226	0.000509599442997674	0.0008450825906338721	0.0008068908901873786	0.001220970703021137	0.001661691506027841	0.0017575368463133457	0.0018573484690224955	0.0020074325170678746	0.0024881429206236607	0.0026409821703580177	0.0028905964312334253	0.0030571230394513347	0.003154862112914334	0.0033950229553785945	0.003536861048550521	0.0037570278905077236	0.0038673478983711684	0.004057003581500018	0.0040735918349475275
40	-4.503404528347027e-05	0.00012379472792013426	3.0300593092906785e-05	0.00023773405843247275	-0.00013193524525772002	-8.8553850805208e-05	-4.015855824029178e-05	-0.00011757868656478163	-0.0001111955808689924	-4.088468061260545e-05	-0.0003232505895859435	-7.737605454177017e-06	-0.00039765429227498676	-0.00021084363514974413	-0.00018160349436676371	-0.00010614776283034387	-5.856986869243233e-05	-0.00014582533591128108	-0.00030168502775060194	-5.175221227268368e-05	-0.00022623998337941358	-7.349703614410407e-05	-0.00031718697785181326	-1.3213813871045302e-05	-0.00022086389208174597	8.11614415161659e-05	0.0002673689017624576	3.2306880174561233e-06	0.00041614377090049253	0.0003914616069930459	0.0004897994982233505	0.0007510430909221734	0.0008879610830999571	0.001115012165035006	0.001258380175408972	0.0016384385838761415	0.0021422828891007736	0.0023373756319955974	0.0025804837632679217	0.002706843617842983	0.0031089655471738865	0.0034642831344676036	0.003641364556448126	0.0038684182195319826	0.0039223121725867425	0.004356929778825816	0.004402284231789366	0.004514773797680118	0.004693411141551442
41	0.0001989346020814534	-0.00016505772442501257	0.00013004005501660032	0.00010304063549419086	-3.5038444813381955e-05	-5.996307702788757e-05	-0.0002941567152484253	1.9933109004490774e-05	-2.3289537845528084e-05	0.00010852742905325561	3.353457639863879e-05	-0.00020678526160078747	6.65193121336394e-05	-0.00019787606627826075	-0.0005041164006812794	-5.9370713625444906e-05	-0.00014027604520683111	-0.00017315523199110927	6.143742820494417e-05	-0.000271320050735098	-0.00012689147401242912	-0.000240946700165391	-0.000282320444103246	-0.0001067051944907403	-0.00027194612092985545	2.1552943955589807e-05	0.00013077607008857785	3.128041303060902e-05	0.0001367598636648586	0.0004875819239985242	0.0006518011545229209	0.0008748573659083193	0.0005940799889846484	0.0011653957123226066	0.0016900422213165557	0.001991467791994197	0.0021032640642737735	0.002227704108166294	0.002749160778692972	0.0029711217080992114	0.003490955191310821	0.003431268113382449	0.004321120406083948	0.00436719823256662	0.004592788909126863	0.004754750415796469	0.005095678509270927	0.00527030015948656	0.005247151450852405
42	5.231770501771796e-05	-3.262606897648773e-05	-0.0001134498240521152	9.988798589449945e-06	0.00028450765438695465	6.346566401980173e-05	0.00014552923128816428	0.00026402364816819707	7.169022884920959e-05	-0.00013247575251772284	-0.00025576545534455875	-0.00021555764114732965	-0.0002391502907435848	-0.00017589203786031802	-8.694845716929329e-05	-0.00019865448729081435	-0.0003130690763919095	-0.00022496389807389718	-0.00017447911143846995	-0.0002687390421750889	-0.00020786483661562423	-0.00010169123679625079	-0.00016443929931253537	-0.00029705266007588145	-8.854668300936477e-05	-0.0003558595581269205	6.670504577764829e-05	-4.2881126729536063e-05	0.00024058571245899623	0.00031351575412320236	0.0003581802466099759	0.0008683810533696181	0.000724847131308554	0.001269527646756714	0.0016660123074693698	0.0017616613295774034	0.002024877692548576	0.0026674781416120446	0.0029651566844253506	0.0031474374204162837	0.0038035366604453153	0.004187709788405146	0.004520201210887151	0.004710873703486233	0.004971202946457939	0.005302974599264384	0.005546802056663249	0.005531756743036943	0.005688831472217035
43	0.0001660415234503684	-5.062516740161596e-06	-2.765994092390248e-05	-7.458271762864397e-05	0.00014246496925614038	0.00024355818129401843	8.37773003694463e-06	9.347042695431187e-06	-8.216117601234778e-05	0.0001432879137189972	6.085384122916384e-05	-0.0001574228988224594	0.00010890672297902905	-4.0408480442200675e-05	-0.00018313611432116772	-0.00024015976221268234	-0.000336788259177711	-0.00025255119480233545	-0.000311079825798975	-2.3876971623434182e-05	-0.00021569942568317504	-0.00032987051837863083	-0.00024057391138217302	-0.00020242279303591963	-0.0003443029714416569	-0.00023103216996921014	0.00015072697422987142	8.11660116020944e-05	0.0003733560884064145	0.0001250696188323174	0.0005434672932531065	0.0007510845636307449	0.000902224386754692	0.0011121084430980282	0.0014967524623759282	0.0017899424252123962	0.0022451924970408703	0.002768102942956635	0.003208265169437635	0.0034213670687133256	0.003933437736996273	0.004388487571330242	0.004538498558968545	0.0050312889800193765	0.005319253634731491	0.005937405101000273	0.005873317991011441	0.006083570174139135	0.006332826659547569
44	0.00013436895067796837	-5.687957825291076e-05	-6.241251489646414e-05	-0.00020904228027462376	3.260988072048222e-05	-0.00011822019194131935	-0.00024009337277735402	5.520556440867353e-05	-9.193680798503647e-05	-0.00019342304677802446	-0.0001779745351941437	-4.7133132620942315e-05	-1.3072504739871814e-05	-0.0002449092322926814	-0.00023786045649526748	-0.0002463453580307272	-0.000144748519934136	-0.00011673820535072693	-0.0004312311987159591	-0.0001948787606193696	-0.00021190771494441484	-0.0005342065501514881	-0.0002842050087766346	-0.00017562808722917575	-0.00024908798263931583	-6.644214717964962e-05	-0.0003197490567911768	-0.000415510398509209	3.186773013632393e-05	0.00044980511155856366	0.00043043061263140414	0.0006089268972098502	0.0009714347708413054	0.0011489111888629013	0.0016798727393886458	0.002236747998916014	0.002022894969468042	0.0028754375808970473	0.003275787610377997	0.0036019966919396164	0.0038035868608375183	0.004699146827964495	0.005098439372499646	0.00520933615954181	0.005971103200685593	0.006041545721580767	0.006390490206974404	0.006550039971894531	0.006918318552872458
45	5.688907612565967e-06	0.00023679447726908314	0.00016213604075386256	0.00019411786867410948	-0.00018921981525672041	0.0001465455986716486	3.2461002328432165e-05	-2.2125413737949116e-05	-1.897420331546184e-05	-0.00019237829303956944	-0.00017106605531748995	-9.611988241931812e-05	-7.332562368305519e-06	-0.00010151190322336646	-0.00011554722768787711	-0.00020289216255895797	-0.00028848986665105155	-0.00020242481930997873	-0.0002512473874665184	-0.000632704733039355	-0.0004177887442645251	-0.00040197340769733864	-2.9536088536511964e-05	-0.00027239095024049747	-0.0004426030989759156	1.2641936437951111e-06	-0.00011500852280953212	5.5637934640273685e-06	0.00034508489254150734	0.00022966038389610487	0.00041995286075410733	0.0005274738826381447	0.000952388116628076	0.0010799183313781162	0.0015898879495702834	0.0019850623872717994	0.0025328653557045505	0.002746148067619102	0.0032547147663006273	0.003725733310190031	0.00423069234230414	0.004558003033446385	0.005281866808114013	0.005740505788765102	0.005930665231124397	0.006446853634235637	0.00664386294771194	0.006963236964416575	0.007406928403501441
46	7.242288391527815e-06	3.723957733481651e-05	0.00024483548116809365	5.193552457937147e-05	0.00010236469981632834	-0.000170388090135134	-0.00021719745036202805	-0.00022447661891567247	-4.4670743755414066e-05	-0.0002575132276701707	-0.00033899837814426115	-0.00019456068436095317	-0.0002677203223811725	-4.036897727142364e-05	-0.0002991284067025467	-0.0003704029938849272	-0.00020235754685151013	-0.0004145481140367936	-0.00020853124729951238	-0.00026569427904471504	-0.0005451209930475061	-0.000306793809920534	-0.0004320704420059547	-0.00019812790800033397	-0.00030901345934108087	-0.0002785252302498163	-9.163303830761084e-05	-8.912289993662326e-05	0.0001631037011811731	0.00013553708790790304	0.0002310299751688001	0.0006921957671093181	0.0008598400376150575	0.001418460976605136	0.0017253602758169277	0.00202337077565468	0.0025656537132898614	0.0030100497910558284	0.003431159791114987	0.0041384599304219805	0.004488975169424688	0.005040350178495742	0.005274731760199392	0.00585258759782697	0.00663630869852689	0.006722450660519683	0.007218167490540041	0.007761205958144324	0.007924569671389686
47	-0.0001395080749880303	9.616073349632816e-05	-0.0001341401521125972	-0.00026378194113011746	-6.321159580080255e-05	0.00012079237798639651	-0.00017725931785542617	-0.00011774380408042923	-5.957793415904579e-05	-0.00020592335059552787	-0.00014435581023947052	-0.00021897387216540152	-0.0003859730880118763	-1.9179085373320745e-05	-0.000110891609289169	-0.0004375613356863286	-0.00020593745024825183	-0.0003597408213776764	-0.00028439169141516963	-0.00042247483568980186	-0.00030151399719466197	-0.0006054386139578013	-0.0003469764402589653	-0.0006488809128940938	-0.00031265050580233023	-0.00037628192066186474	-0.00020513160779911648	-9.039082168871664e-05	0.00013446066783056866	0.00015683159411524476	0.00020153448315691144	0.0006714167383585655	0.0011539547511849717	0.0011796430652856924	0.0015643979659991862	0.0021614722605000636	0.0028515741791131457	0.00290305334799758	0.003617069468685497	0.004112477035792811	0.004438353172282368	0.005196050727293299	0.005830495877123708	0.0061502417603226936	0.006514447393847642	0.007170370818730798	0.0072839077813063565	0.007646263707592045	0.00811523950203707
48	-0.0001499250307687104	-3.910826023645967e-05	0.00015904544191138668	5.579699413635961e-05	-7.161015494928744e-05	6.172088042937165e-05	1.6080252108221765e-05	-0.0001602628846186706	-0.00010563599010356677	-0.0001728394379049784	-0.00014542815663793964	-0.0002664397283214929	-0.00015992417264416332	-0.00028273709129627585	-0.00042380074855120594	-4.977546440569087e-05	-0.0002426854960197445	-0.00015635547777499928	-0.0004923984352150004	-0.0002783590647032305	-0.0004952384567585965	-0.000518684612000693	-0.0005147423230891692	-0.00017417487331631068	-0.00017313162270375676	-0.00023915736488462278	-0.00031650273711105923	-0.00026359983380067265	-9.865360472412759e-05	7.532463249787668e-05	0.0002160291338598747	0.00041883001678031886	0.0011268743650588472	0.0015778783740319137	0.0018138509059168763	0.002263940104954927	0.002497190278487102	0.003330655062472226	0.0036319029748738685	0.004217925199550479	0.004798380745835136	0.005600738898936303	0.006093448034371001	0.006441904694726058	0.007100101379729889	0.007749832010049883	0.007795786015848713	0.008152761770701268	0.008726243055942422
49	5.1939360466696726e-05	8.651064308421339e-05	2.4973492889526532e-05	0.00010362276831181355	-0.0001917575204116062	-5.899052615411884e-08	-0.0001718374093338732	-2.7693408633981295e-05	-0.00017215326093192014	-0.0002459294281372237	9.307835621119714e-05	-0.00010824325569424639	-2.7962070464450275e-05	-5.950164986483742e-05	-0.00040438050677172146	-0.00012074377185019862	-0.0003414002808946392	-0.000489403106167181	-0.00017390164185263277	-0.0006794973931584941	-0.0004413202541654693	-0.00039897513995585754	-0.000575401093302911	-0.0006326606825161589	-0.0002924086600331651	-0.0004646051422847362	-0.000352433109947984	3.9053243796896984e-05	0.00014043679099109293	0.00018777919411255232	0.00036933978267166006	0.0005304800217237965	0.0009872170460738566	0.0012846104760818732	0.0018315046651012981	0.0019058385268486942	0.0028559368808989483	0.0036423414119557463	0.003959285924948683	0.004247611267292493	0.004867990616587452	0.005638291346941533	0.006272957187360151	0.006939268955371369	0.007056953318230518	0.007762827694011978	0.008242611433385172	0.008449411275351641	0.00847375638785302
50	-5.384840266539163e-05	-4.6644806847910223e-05	0.0002851526523918186	-0.0002712380597418575	-0.0001234447106816664	-0.00019728478124621677	5.4691987480077426e-05	-0.00023413172222948157	-0.0002941198432545	-0.0003150961288351033	-0.0002938207969834896	2.9764293883438576e-05	-0.0002670123561546285	-0.00023501035935643823	-0.0002560196025860252	-0.00015892458197900076	-0.00012658327518827233	-0.000309572076897434	-2.809016577224986e-05	-0.00022057654035407382	-0.0005533509830139697	-0.00030458716451466474	-0.0006066328994553798	-0.0004010431819246359	-0.0006159844273773912	-0.000585219747433425	-0.00025091505351081616	-6.0845181902620446e-05	-7.094737136926352e-05	0.00017015936137197802	0.0005264932570898447	0.0007969762640124553	0.0009675180096126874	0.0012518053516884916	0.0016920640801481007	0.0024349171830780674	0.0026856755198686327	0.0032405250524679026	0.003872079161393582	0.004165936859114818	0.004967938272745208	0.005738063216945666	0.006085768161852562	0.007064755906046283	0.007388214706310836	0.007718534848762171	0.008124715971945733	0.008520350389737615	0.009012547938319845
51	0.00013540338789579071	-0.0002920220059131649	0.0002189658413039248	0.00012569870141736876	3.06207181698629e-05	-0.00011292487257923618	-0.00021333396864232925	-6.261670927480722e-05	-0.0004084999195949431	-7.845314540048264e-06	-0.00016709725093065243	-0.00037653561734958584	-0.0004693460480726332	-0.0005713395174310674	-0.0007508536956229709	-4.5237869325802656e-05	-6.627062292866171e-05	-0.0003833800033350343	-0.00024896081402303084	-0.0004290471925029925	-0.0004626831517700682	-0.0007876406950159039	-0.000586483686008152	-0.00046414118955819824	-0.0001977749631995959	-0.00011716764232711237	-0.00031805407195215497	-0.00035621018035586	-3.983575976331868e-05	0.00011684353677821943	0.0005334000573189357	0.0007319367084166423	0.0007973713960320731	0.0014306815223412831	0.0020193622855309815	0.0023464153012174725	0.002858548239106778	0.003351475106167174	0.003690719929061078	0.004500157292576556	0.005187355056046805	0.005677793848275613	0.0064034337306269565	0.006899080713263563	0.007378493463042614	0.007953113381208566	0.008595559413907609	0.009026050103454926	0.009214822790158669
52	0.00022813118137850557	4.414341866687923e-05	0.00030060371888657145	2.2588446832167437e-06	-7.423914890797587e-05	-0.0001914762683790323	-9.663968128849985e-05	-0.00026852562738302556	-9.012298777536037e-05	-9.581388365191913e-05	-0.00017596137132998586	-0.00046123176105991316	-0.00012929174455599736	-0.00012963322713928656	-0.0004415405455288378	-0.0004297654338567978	-0.00021295994776049753	-0.000476986610135778	-0.00028940565238618225	-0.0001373988946917848	-0.0004989289818706303	-0.0006644742132030869	-0.0005652077808579899	-0.0005596318194102196	-0.0005973434794035957	-0.0007017994900256343	-0.0003739375364795221	-0.00025414799268315397	-6.268193025121985e-05	0.0002599375009602893	0.0003767622455663019	0.00038718196039147203	0.0009116819001552907	0.0011887888862297657	0.00175077398507219	0.0021029324666834116	0.0027449329738885985	0.0032569598351497274	0.003779105419154232	0.004326594432158963	0.005192737788262031	0.005863236549673368	0.006480092782337736	0.007155991893717827	0.007560887549763607	0.007756363966923566	0.008683884499633119	0.008921892616210784	0.009207681775851939
53	5.51113148694604e-05	0.0001968722155278207	0.00021107095748388788	-2.380899800354477e-06	0.00011463102996574167	0.00018559282950979115	3.31132115739483e-05	-0.0003807247822036596	-0.00013391142173103625	-0.0001476388822818438	-7.573437570958981e-05	-0.00010258682305037926	-7.032883407084967e-05	-0.00041575643605818336	-5.8576082920092035e-06	-0.0005011046643428166	2.8124945953856013e-06	-0.00037172400619981614	-0.000386108674362927	-0.0005215256882855167	-0.0006474821822976853	-0.0004605807967884955	-0.0006192013905309223	-0.0004513019448844942	-0.0007822811252471609	-0.0004580028191905835	-0.00043447894727020295	-4.755973578266289e-05	2.305619403344399e-06	0.00011032141394778194	0.000381446183133097	0.0005524318691685311	0.0010485487924597845	0.001284261128310616	0.001588749258741532	0.0020620203199759194	0.0030094743829445136	0.003617750637105005	0.003766337056855916	0.004439663778841305	0.0052784148045520755	0.0056031147888493385	0.006229225751502599	0.007107325978118903	0.007422613437332322	0.00814562189936673	0.00830219609295724	0.008914128304704842	0.009410958500660154
54	-2.0491248271623486e-05	0.0001280610202839976	0.00028260954112223146	0.0003505759691337852	0.00023351990013890448	-0.0001579359350068036	-1.4705956770714665e-05	-0.0004558026628636469	-0.0002833109052943479	-0.00010284549901883673	-0.00030602636534981696	-0.00047605510355403164	-0.0006001578026223342	-0.00041016873671131693	-0.000440739782942143	-0.0002447498450866322	-0.0004685228801697759	-0.00028050899676618256	-0.00042018493997760724	-0.0003548331763770462	-0.000475954115423783	-0.000601748654456691	-0.0003920550284878438	-0.0005279892777604241	-0.0004245821262151647	-0.00038800471872867305	-8.77404312675775e-05	-0.0003867647077517512	-6.251288092461345e-06	-9.363638797794138e-05	0.00025229342269547574	0.0005563801130946645	0.0009149101066327017	0.0015660375174974474	0.0016516061569780253	0.002394692858338974	0.0027793618745529714	0.003464767573659522	0.0038232038021377155	0.00454851353639355	0.00510335981910042	0.005982686935047532	0.006428966017450457	0.006797690209161447	0.007618788032410379	0.008342069865759829	0.008673128017151957	0.009084889992646079	0.00928222258793705
55	-0.00019215396536752754	1.0266280525849606e-05	8.646374215484087e-05	5.477894824391424e-05	-0.00011854210643796599	0.00017684156159470527	-6.523228039715734e-05	0.0001574950766284162	-0.0002829742862655582	-0.0003354413138141637	-0.000288547200428947	-0.0003695594780047884	-0.0002746956178568447	-0.00029466921437351146	-0.0004037585546836071	-0.0002139823537449034	-0.00023604426054469281	-0.0004067018469202007	-0.00037234143767561563	-0.0005706784786119202	-0.000727730474817171	-0.0005680781473583325	-0.0004107962588817607	-0.0006810112814261312	-0.000333821776101253	-0.0004994353394310406	-0.0005134299805702675	-0.00022286340414632723	-6.073891658368116e-05	-0.0001531345491045677	0.0005215718567102683	0.00038532193860657814	0.0009622453721769553	0.0012400888799270452	0.0017992070158573876	0.002463163610622079	0.002804081029376356	0.0034438744853242296	0.0037352703092521965	0.004395791763267171	0.005230293328184273	0.005368821670769778	0.006321268553807835	0.006903901632326802	0.007283666138255762	0.00799312091581375	0.008504743641526312	0.009059143397360343	0.009380132539218197
56	-3.680097582097069e-05	7.385248806835525e-05	0.00015319786419562982	-2.555765479195924e-05	-0.00018920907389806708	-9.451845775848154e-05	-0.00032856339616477566	-0.00013418973709293478	-0.00015972360175645656	-0.0003341642568189914	-0.00037538802416998507	-0.00029013570339490256	-0.00012772730296368152	-7.847988703960738e-05	-0.00026169396523251524	-0.0003613959562282838	-0.0003894069507410921	-0.0003391387035350465	-0.00038688603894206	-0.0002549936232992371	-0.0005269591237180331	-0.0006022548636279673	-0.0003483572691088175	-0.0003895666032507908	-0.0007703442787865266	-0.0005204737434234272	-0.0004758848870567383	-8.396546400617867e-05	-9.209662423007363e-05	-0.00012711468162978083	0.00034612547624829	0.0004121682053200474	0.0007688222988645713	0.0011001713295068426	0.0015616878664580724	0.002267985808623852	0.0023328967745954643	0.0034847221664939558	0.003621455579815736	0.004512130839117572	0.005136895653997827	0.005622713842358762	0.006008645237610478	0.006915632058027537	0.0075371187937810155	0.008034413590332546	0.008322173419261496	0.008904555148535786	0.009283159876876224
57	9.003167848778305e-05	6.88819788312602e-05	-0.0002499791752602119	0.0001534733441509825	-0.00034402235028322943	-6.274504347868565e-05	-7.248522315029911e-05	-0.0001824955646748551	-6.184256916575158e-06	-0.00027348240385292806	-0.00024966099388085995	-0.00019726796905772203	-0.00019834621325529657	-0.00039058786272533244	-0.0001975266647333878	-4.268370476766439e-05	-0.0002420596211530958	-0.0004016652359993372	-0.000495474948284286	-0.0005012809326078837	-0.00037474817816939574	-0.0005693074777532711	-0.0005595399877818495	-0.00030686330178625597	-0.000699197032263531	-0.0003828264696426383	-0.0004489927336476843	-0.00011856317163688955	-0.00013695806325403882	-1.7764661999909302e-05	0.00026203716201653296	0.0004354946173656409	0.0007417729649222538	0.001334410024154456	0.0019416521610390875	0.002087778750522978	0.0025980632906332916	0.0030393318586845247	0.003773513165360153	0.004292394018136117	0.004697936993393535	0.005632651985515802	0.005933005021609358	0.006935862932982355	0.007366422626566995	0.008131364636345218	0.00815371695085059	0.00868295969469467	0.009164657074107104
58	6.858135042696388e-05	5.675205221339955e-05	-2.457276623716656e-05	-7.831319399773662e-05	7.1896423007191e-05	8.282451840809493e-05	9.346521938996141e-05	-0.0001349866102964776	-0.00011825103595095141	-9.770630281993574e-05	-0.00017603304287057138	-0.000364395111198104	-0.00020259581159040246	-0.0002811905688821272	-0.00027097645159985986	-0.0007101970617479126	-0.00025701822859276594	-0.0001849435536230816	-0.00020371165057013176	-0.0001288920625555028	-0.00031619436527591916	-0.0003588174359431154	-0.0004560232205970507	-0.0007528535045283087	-0.0005293150740348626	-0.0004448419873999094	-0.00030880430916282266	-5.0129307001200626e-05	-0.00038421789202937263	0.00011428573905203159	0.0004268369676066206	0.0006672839484157781	0.0006949792397585345	0.0012391696292233347	0.001551238685812036	0.002092218117050208	0.002554328154949249	0.0032917578150467226	0.0035843696297419257	0.004314943030582241	0.0046624533723060675	0.005566037445174063	0.006225603611840505	0.006758885913982764	0.006898084119727639	0.007951364789985083	0.008095000716890694	0.00871296123285729	0.009030037588318515
59	1.0415206849332379e-05	7.598219376110953e-05	-0.00017815151452841706	9.942784384961095e-05	-0.0003115933255466175	-0.0002725537309581531	-0.00016243166561807692	-0.00026315882389519734	-0.00012463383394099284	-0.00020015878598016456	-0.00029109176027474805	-8.267104755076509e-05	-0.00027372276805516656	-0.00044531584659364203	-0.0004158036836851408	-0.00029624191600367416	-0.00025039906187496435	-0.00030837391442291166	-0.0006765001583275065	-0.0005323101983107926	-0.0003511651800291053	-0.0005962866840024258	-0.0005457644177534807	-0.0006584819572851687	-0.0007242031711587567	-0.00016805002194989833	-0.00036726756694263125	-0.0002525065403740966	-0.0004124947968205119	0.00015796192511285563	-1.3222613158637292e-05	0.00039145953446163465	0.0006940156079819574	0.0010543554459167164	0.001490329722488958	0.0019473391195735852	0.0025225868089454903	0.002956401454537157	0.0037274156219499178	0.004146462822282712	0.004918801019622851	0.0055117592185071574	0.005861176430313796	0.006309550795210879	0.007094486814891559	0.007646244355018599	0.007874528908084847	0.008363601698774323	0.008836881485694996
60	-7.172738711267006e-05	-0.00010412149239997907	0.00018498276917482468	-0.0002198452330362878	6.103367814327088e-05	-9.528397773184594e-05	-0.00018002757894686888	0.00019260118638449842	-0.00014315933015047682	-0.000269227849720706	-4.373551178191402e-05	-0.0003696028472723738	-0.00035614537987807896	-0.00020800846379539652	-0.0002568697557356562	-0.0004510350279846672	-0.0003044409233672545	-0.0005121854668815636	-0.0004847420126777788	-0.00036941122104385823	-0.00046991823257848907	-0.00046413750413965514	-0.00044307181924375624	-0.0003874300882759484	-0.00047274021138107077	-0.0006170249412754053	-0.0006286629690749227	-0.0003106589390767109	-7.191511816019856e-05	8.317019110008464e-05	5.5810768170715564e-05	0.00018767674980161322	0.0006996207859267501	0.001136873120578927	0.001345949621518273	0.0018717951607521502	0.0025134798805103538	0.003078658981502335	0.003640197343565261	0.0042541806269453045	0.004839441234994441	0.005337622694498749	0.0059628627039325635	0.006545438157730561	0.007074667718280502	0.007425406460100566	0.008323171601104327	0.00829421266555675	0.00903211071058958
61	0.00014640975299404652	-0.0002510640449995195	0.00010328435576144755	0.00010735594106835218	-9.80964976717682e-05	3.444195243612264e-05	-5.415995971725959e-05	-0.0002660757047519472	-4.552260502319224e-05	-0.00019806220889165873	-0.00011086944644470415	-0.0002619683706368495	-0.00022746212709698994	6.502196896288585e-05	-0.0004452902370519141	-0.00027119787009359986	-0.00039446357925857324	-0.0002475173195323623	-0.00015721662608286178	-0.0003015626593804401	-0.0004893989291390951	-0.00037037317629788906	-0.0003552270725232682	-0.00035273046383310386	-0.0006971845733653988	-0.0003714893851218306	-0.0004480577649259995	9.195762973698753e-06	2.9718951378669424e-05	-5.272192996224677e-05	0.00010713376465422623	0.00020647958845026782	0.0005973944579138319	0.000990938953949408	0.0014488046673023255	0.0016781873190986878	0.0021612648593229773	0.0028101637025567425	0.003380397273113415	0.004169989258732514	0.004720939416911969	0.005256736744167442	0.005637338532699593	0.006364497976685836	0.0066294496535583974	0.007282039221246765	0.007884123338799167	0.008162093381988393	0.008588109407307023
62	-3.365182882935078e-05	5.8137048880289386e-05	4.0688960513030576e-07	-3.0559355787510425e-05	-0.00020232872213477086	0.00010214279187471375	-0.000443422038811797	-5.716106791794067e-05	-1.214943521253421e-05	-0.00012624377591570588	-0.00020683452543112068	-0.0002983087338269996	-1.6272985883382255e-05	-0.00036083185707317994	-0.00029947359313772586	-0.00037984309194419194	-0.00040823849596176385	-0.00030487768808656917	-0.00045015559638910313	-0.00041534733250743326	-0.0004282242542595034	-0.0006588599926402011	-0.000221362281044841	-0.0008773542764976331	-0.0004922302579373099	-0.0003798805084593682	-0.0003299593441607737	-6.523282825478969e-05	-0.0001270747466248042	8.877981051299427e-06	0.00018866767367723818	0.0004986425704296214	0.0006029327215538289	0.0008678237583109293	0.001236817495177644	0.0017506268928187663	0.002222811784632088	0.002680873968682437	0.0032598253366746682	0.004001425408060614	0.004532985708490381	0.005127888384994166	0.005700314472354801	0.006455426761646334	0.006719161368908888	0.007262726496944312	0.0075857112693188565	0.00828235087032494	0.008151792708724445
63	-6.574669734372897e-06	6.114369073429135e-05	-7.541707257313339e-05	-0.0001101523105629606	2.1802819830131393e-05	-0.0001694129465769732	-0.0003631119105994327	-0.0001227138306555085	-0.00021784262916474105	-4.141926833605784e-05	-0.0002649454735415395	-7.039186074253408e-05	-4.183529657902822e-05	-2.5341340126376286e-05	-0.00020413478073420165	-0.0001505160227000145	-0.0001873366612062861	-0.00032377061397545904	-0.00028536484219358215	-0.0003348051773187231	-0.00038719088854270365	-0.00034088391799295525	-0.0002590847577418742	-0.0003146500488450706	-0.0005936000556733134	-0.00043470462832495376	-0.0004593076318107288	-0.00016719803089331568	-8.067174228559432e-05	-9.602139521252921e-06	1.4358341818985162e-05	0.00036442004746076753	0.00042654178960802107	0.0007737376488994892	0.0010966087281256876	0.0017389351555120772	0.002201641496835346	0.0027557484072013565	0.0032114040700066426	0.003703843569979592	0.004284108417446052	0.004857283607519704	0.0055355467588982365	0.0059878613784589765	0.006485983092525016	0.006810078551995699	0.007320018887109462	0.007870278673893543	0.008054381181449917
64	5.535369899715755e-05	9.656547497219797e-05	0.00013074814335780623	-8.047762494704559e-05	4.304967245995478e-05	-0.00022079643102630684	-0.00011271974039165835	-6.176742370004161e-05	-0.00014995214091731006	-0.0003498426794563641	-0.00037315070288595185	-0.00015038648568626404	-0.00021818021483041428	-0.00013811260352336466	-0.00010237121915425613	-0.00016662879365673025	-1.9175819141763807e-05	-0.00037770238606469773	-0.0006934160130314411	-0.0006014488510828541	-0.0003983757096347062	-0.00021859216745879852	-0.0005631058159669625	-0.0005674078466092932	-0.0003710413266292915	-0.00044496367066704684	-0.00023085855813492992	-0.00021070623314747806	-8.791247074543862e-05	-0.00010341010815934849	-1.4903968878467074e-05	0.00028134013213589125	0.00042925476600787855	0.0007814027033013968	0.0011087224632767192	0.0016933785780490357	0.002276631017702171	0.0027035008398719968	0.002921626649653565	0.0033758803205125526	0.004312815452403576	0.004610137542931316	0.0050428235122261765	0.005974734024853925	0.006149611370441764	0.006858636939096057	0.006976778035185148	0.007363962487236496	0.007718578149082762
65	-6.492257147120837e-05	3.75809103964756e-05	5.109349406151912e-05	5.233031799394779e-05	1.3426589378821006e-06	-8.369887048644388e-05	-0.00012617538288675387	-0.00024838103876754857	1.4192909813736233e-05	-0.0002790890377357362	-0.0001197846788106765	-3.122852282127451e-05	-0.00010908639323907161	-0.00018335342190052217	-0.00023492258239986028	-0.00010058645013714346	-0.00042047364762390045	-0.0005223904214898794	-0.00015007935143184376	-0.0003372768023815209	-0.000562441816481245	-0.00027197065007439315	-0.0005724681954588766	-0.000762389496062702	-0.00029286405546255674	-0.0005081740005004675	-0.0004259048885167819	-0.0002834436311337133	-0.00019687839858293748	6.525040897446848e-05	0.00016651264771719	0.00030356233823005047	0.00035155229344642437	0.0006811192594162157	0.001226969469707239	0.0015956027832250135	0.0019126114207773121	0.002638330371658528	0.0032209423998870003	0.003463527490738466	0.0040638843328943694	0.004572266271481923	0.005229620577948419	0.0057954236532925816	0.00644479953759044	0.006595823138204934	0.0072202225911823445	0.007749932318822199	0.007832088535750339
66	0.0001516828081253051	7.435345891477571e-05	0.00026747336067528646	0.0001637923262285033	-0.00018568898729250525	8.718487211959157e-05	-0.00026566593272333097	-0.00011147056385882488	-0.00012694776677401516	-0.00016451039508131362	-0.00014663308937568382	-0.0003084255899707803	-9.289108043697045e-05	-0.00047430550191252105	-0.00032723059626064304	-0.00042502684151465706	-0.00011236686922020216	-0.0002620335094871169	-0.00014066050939768663	-0.0001719813187739876	-0.0003352187429393513	-0.0004299422793930674	-0.0003903668190062198	-0.00023449260522044463	-0.0005885292950236628	-0.0004948533274964819	-0.00039510215323855703	7.591742950846655e-06	-0.0001736535077295797	-0.00028556090776708066	-0.00012867979772545086	-2.2899580709945688e-05	0.00041245524576521134	0.0005977854207512706	0.0012707064568818576	0.0015445403128373186	0.002004812180825028	0.002491880701339276	0.0030334545214951345	0.003398015281401194	0.0036473063639826586	0.0045650259521711105	0.004560820238282119	0.005391089899707112	0.005727100275569043	0.006320753045625632	0.0065991189306384285	0.006912128537215022	0.007286323379819974
67	4.070009596483814e-05	-2.3366724309811696e-05	0.00011313176176673983	0.00023780506977531552	-3.708832085860257e-05	-0.0001405882189796413	-0.00015564450180020225	-0.00025657732192087604	-0.00020497051362590516	-2.298017073406254e-05	-7.584649721784534e-05	-0.00027709044971570865	-0.00041422155108726094	-0.00013460354005168543	-0.0003481947621995575	-0.0002068531082019577	-0.00020101155603498462	-0.0003055601422138058	-0.00011908983061995519	-0.00046358943160123396	-0.00021894103976657263	-0.0005457307308596425	-0.0004065058543716228	-0.0006645783827402089	-0.0005080438998060037	-9.355890299637795e-05	-0.0004912801233504943	-0.0003448381515918416	-0.00022748500259346313	-3.785679297113882e-05	0.00039148366139039675	0.00013656943573144947	0.0006941997491365776	0.0004890004726383599	0.0011263131028551652	0.0014340181416302121	0.0019884544334756683	0.0021825773509581577	0.0027926635920188	0.003182313872695401	0.0036616160354437884	0.004128567441063333	0.004736289871006165	0.005332058323307852	0.005700066079505005	0.005891075440325354	0.00646856843340229	0.00683472495752011	0.007199331558629993
68	-7.49137223619251e-05	0.00015238522546446204	-0.00017185166096266713	0.00010625722227519677	-2.659440630007183e-05	-4.8900750226430746e-05	-0.0001514452709002992	-0.0001782081584248171	8.699556615752618e-05	-0.00029827880560350396	-0.0002728035632702281	-0.00015557116935606736	-0.0003155865296476382	-0.0002772942839105395	-0.000244228963608073	-0.00026260681637180845	-0.0004043594372279838	-0.0001520233282549415	-0.000347497594155252	-0.00020880202443066768	-0.00037227706904374713	-0.00019247550436235521	-0.00044271216005602914	-0.0006493250967713493	-0.0003964800221026416	-0.00041816675584163573	-0.0003588655035168831	-0.00010803075606512409	-0.00047263548512787126	-0.000169557054843073	3.586747530112522e-05	0.0005083136424531328	0.00042839485043777816	0.00073176735925098	0.000957126065237297	0.0014796655442462735	0.0017546360852678821	0.002066199899589065	0.0026176306631279225	0.002740508688017656	0.0033511229610804515	0.003936219121025901	0.004392978670431846	0.004975726984668602	0.005138353762954616	0.005607418309349544	0.006003741149707596	0.00640554570194702	0.006462492539723053
69	0.00016941198735918612	-5.0268441333867794e-05	1.9375405331933504e-05	-0.00014781610552641228	-9.503001254051316e-05	-0.00022605778787106098	-3.246309480678526e-05	0.00010017074732687607	-0.0002803611184213154	-0.00022866468668840864	-0.000385510100623809	-0.00023884840364754085	-0.00010105477709857068	-0.00015431776040230713	-0.00019828543452717382	-0.0002757773374576316	-0.00014024679909773727	-0.00022222108379077202	-5.699600362921174e-05	-0.00036272761192707653	-0.00044428535072932925	-0.00023396990447932149	-0.0002705514929708081	-0.00037901291920322837	-0.00016035267751352732	-0.00025964479192606206	-0.0002784522237714735	-0.00042157307018548303	-0.0002667402949430946	-5.831146624045736e-07	-8.650829529190585e-07	0.0004609438518357629	0.0003383226570091987	0.0009086601976959737	0.0008058031370267874	0.0012235000907850335	0.0012210244803808987	0.0020259689389270797	0.0023516373293753267	0.0028868175676979493	0.0033984310127513615	0.0038454955154183304	0.0041102045247079335	0.004564853259794269	0.004867123899481868	0.005515710434676935	0.005870575312825173	0.0061254917082593195	0.006173723519850722
70	7.291781144934261e-05	9.39116891801661e-05	8.821463741189324e-05	0.00019263798475231803	0.00012509560181344774	3.125221863353099e-05	5.4660957133348485e-05	-9.982968198056139e-06	-5.80095314482319e-05	-0.0002823448238300167	-0.00044354881022240787	-8.796614115801443e-05	-0.0001839605766646584	-0.0001201127135995707	-2.5309718419761768e-05	-0.000353080234748361	0.00011874240085823674	-0.0001454657280416301	-0.00028163131831295755	-0.0002657445239023457	-0.00017332958080106862	-0.00048823053557602036	-0.00036893758336238694	-0.00046390019585270585	-0.00030077458180719375	-0.00023274714042575078	-0.0003952016176723661	-0.00015861800053144744	-0.00029056539634263244	2.560709719371794e-05	1.117284039455637e-05	0.00020766238174195858	0.00011637276720713463	0.0006010293462825597	0.0006385785578490478	0.001059153068934024	0.0014597798219217503	0.0017506857799541007	0.0023441489859364626	0.0026424048079799175	0.0027529486964359075	0.003326362864650848	0.0037821565132517172	0.00444903977838358	0.004609462470429204	0.005169621893727423	0.0055156574883982205	0.005747229288873064	0.005853171295854561
71	-6.539556123303924e-05	-4.800325982435371e-05	-0.00013601679192754173	0.0004044891926133598	-0.00016906489896538092	-0.0001366644610340373	-2.1795906806483866e-05	-0.0003192887178369805	-0.000248866408844418	-0.0002414319151236161	-0.00017451967802184368	-0.00021125322417035923	-0.00019786148185697662	-0.00018384489706704826	-0.0003830376669010582	-9.917268013822423e-05	-0.0004119464681474746	-0.00027799956298324506	-0.00025852021362904315	-0.0002309741395518516	-0.00045633269115712935	-0.00010039937381982865	-0.00025528752260699884	-0.00040896226819189644	-0.0003652815747374191	-0.0002821565531501096	-0.0002710091299459671	-0.00021303707849285608	-0.00011756910543659993	-2.6597108159285577e-05	-9.189914448916577e-05	0.0002563530205365419	0.000283137691449817	0.0005388618025496722	0.0007890257527095391	0.0010562029055186377	0.001541479457364034	0.0019188373129902154	0.0023172186538482622	0.0025536737474490096	0.0032126928783639533	0.0034738060125255794	0.003768494845921522	0.004247981434474798	0.004451158408987418	0.004999942278795011	0.005073171046787938	0.005498917487417593	0.005859501496785146
72	3.175255710418732e-05	9.904918898227166e-05	-6.705530057939308e-06	4.169021329827581e-05	-0.000363330752714062	5.6188165429017346e-05	-9.72474510982859e-06	-0.00023289633447922043	-0.00012028206410324318	-0.00010109798248264877	-9.655484512907287e-05	-0.00031331426970895366	-0.00011529452831433772	-0.00032598041682330733	-0.00032953119810704985	-2.3978499942169065e-06	-6.191909829622839e-05	-1.8489619444174217e-05	-0.00032387763734723144	-0.0003134208280334479	-0.00024099376804179377	-0.0002919342972608944	-0.00017269958544401839	-0.00041891114586464946	-0.0003495989654504277	-0.00048285223467227107	-0.00020623041853905732	-0.0003167620985569691	-0.00030385800178863625	-7.894342694157272e-05	0.00022480741747828707	6.884644676314826e-05	0.0003308142296904214	0.0006217391468594863	0.0007475458342391433	0.0010124726620666228	0.0011847229352721289	0.001646121969074852	0.0019424548652312499	0.0022921093865750004	0.0027744805333416696	0.0030389145478769103	0.0036789960602607898	0.0038920534338071576	0.004410304258918904	0.004528499670329781	0.004739085194009424	0.00512102383813467	0.005321451826068269
73	-7.66184374092533e-05	0.00016517080361074286	-1.3344277728126746e-05	7.152938144462385e-05	3.38158074658138e-05	-0.00012619624910154033	3.7209823321303145e-05	-0.0001353644986837794	-0.00018981610092810947	-0.00023913076051963237	3.7353107198003683e-06	-0.00010333829796403931	-0.0001906708707081393	-0.0001699182529486062	-5.708141772062672e-05	-0.00033545614895359895	-0.00016882964655563144	-0.00015311717757689487	-0.00021232098268869157	-0.0002016015660154556	-5.31988606428995e-05	-0.00015094350058979014	-0.0004985618747579452	-0.00024112629397235124	-0.0003232706614370049	-0.0005030541767055491	-0.00020745243157998917	-0.00034407540097436943	-0.00017295078665907664	-8.214953972004606e-05	4.4308167286603444e-05	-8.338766492152727e-05	0.0005302872381145819	0.0005743803104250438	0.000673041952414101	0.0009190831632647304	0.0010589508464377774	0.0015576720426279953	0.001912354532168778	0.0021934280212173684	0.0024868573634697667	0.002941561375383337	0.0032881114348279157	0.003673954514379034	0.0037482173052912114	0.004203375388406926	0.004246998104508243	0.004939789442963599	0.005065865425922143
74	0.00010153052321267559	-2.954824698666719e-05	-3.1055298992847747e-05	-5.7936908821787685e-05	-0.0001555505670397344	-0.00019443857641480248	-4.582333314399403e-05	-0.0001101113806443418	-0.00018798552229959945	-0.0003111439916449094	-0.00023064215189481474	-0.00014521605890111393	-0.0001238237071561851	-0.0002672367885771314	-0.0002610535692574142	-9.696846620854113e-05	-0.0003009701005279147	-0.00024209438898657406	-0.00039126051434906165	-0.00032644624876937455	-9.473979559221644e-05	-0.0003964415001158856	-0.0005044029833201742	-0.0004147780478207328	-0.00028303729209589097	-0.0005209915536800354	-0.0001985730852884611	0.00013247664459126903	-0.00030810316715895833	0.00016045215502841816	4.427260259351845e-05	0.0003363513242260664	0.0001110905453551478	0.0004545795344367022	0.0006739722817029164	0.0007976331135427257	0.001026369625818611	0.0015112678572643543	0.0019695347234692713	0.0024103838228534792	0.0023838019708347555	0.0028134097473799273	0.002901346370104813	0.0035763859319751083	0.0038803634200411338	0.004049204628288295	0.004151426696485165	0.00450092453098481	0.004516426591983286
75	-0.0001181838448052552	0.00036174363605903794	-0.00022659518462514678	3.974609585767881e-05	-9.899725687417674e-06	-1.5767351339311468e-05	-0.0001976609450737638	9.93750995357958e-06	-0.00034049308387661625	0.00019217058336698905	8.534258370713948e-05	7.820551654421733e-05	-8.013676486870057e-05	-9.540778630607809e-05	-0.00012705385400032298	-0.00011793004810235582	-8.883424206963369e-05	3.6900879623296127e-05	-0.0003155577988729418	-0.0001330138274057096	-0.0004174702905555959	-0.00018703529863810692	-0.0002512641253287841	-9.465987711256268e-05	-0.0003200262021798531	-0.00016752154264882584	-0.00017287975632140809	1.814080510292448e-05	0.00017033697328036943	-3.6501724010649714e-05	0.0001254259610135477	7.594866578623692e-05	0.00017294828746953426	0.0004361092509495634	0.00037644189134516536	0.000754388912765346	0.0010972987884562992	0.0013959181272210765	0.0016934214690097044	0.0020204679222267253	0.002015553991378209	0.0024615400741334966	0.0029041497711385492	0.003161180623015626	0.003352740655811043	0.0037063808086356988	0.003662484848261575	0.003917082128948027	0.004429952418286502
76	0.0003778049185498019	7.6396867111152e-06	-0.00017787388158573757	-0.0001592244907061107	-0.00013294680774626652	3.921342569609441e-05	-0.00011345140803078023	-4.2690335989245325e-06	-9.816005351047556e-05	1.9236056182416636e-05	2.070636101929529e-05	-0.00010102546436296616	-2.420589037634913e-05	1.7431343650693767e-05	-6.540204358160955e-05	-0.000345509813934609	-0.00024155887241086304	-8.521841641572434e-05	-0.00034667323814018805	-3.862613122867565e-06	-0.00032676301608236405	-0.00017969226797578085	-0.0005078130418483238	-0.00020559310089943752	-0.00037090231522071297	-0.0002139519497378371	-0.00012219882735053027	-2.0218139015406237e-05	-0.0001287114988783955	-8.935606993754176e-05	-6.342744709529412e-05	0.00021485599312175827	0.00029058210023126654	0.0004948833822382465	0.0006606847552569166	0.0006263433672868844	0.0009186966261692343	0.0012403493438170898	0.0014739615174007652	0.0019549991826225315	0.0018453820472851563	0.002318588858711743	0.0027893010561494992	0.0028845551281861653	0.003070828005608201	0.003179169173498741	0.0035821940821114916	0.003719100002977929	0.004202772656896831
77	-0.00018939837894689358	7.797886671891008e-05	1.4991214608292464e-05	0.0002530036456541649	-5.44841138571555e-05	-0.00023830970341982447	-5.918676051867624e-05	-5.737262921244088e-05	-9.627866351510774e-05	6.64794765100003e-05	-0.00029876229323523015	-0.00031104702409002225	0.0001910124148710349	-0.00018699109589759	-0.00016161150156396076	-3.9891432621143677e-05	-0.000191431509772974	-0.0005245458881456474	-0.00019795936642203138	-9.345432877296899e-05	-0.0002845313141694891	-0.00011437126085361122	-0.00018586851107569045	-0.0003059098677033591	-0.0002786426413335695	-0.00020602320121418876	-7.993488852514326e-05	-0.0001156541382868628	1.9216445428777013e-05	0.0001272738394647455	0.00014044069848179473	0.00015626290268788836	2.898564156020762e-05	0.00019879547121802124	0.0003880414322138012	0.0005801261596907909	0.0007230156705107227	0.0010032358195143879	0.0012335616645700299	0.0012628061431747095	0.0016384164453064893	0.002085333862912642	0.0023135829270734065	0.002728802684032387	0.0027201139263825	0.0032274989189612566	0.0032694289117625426	0.003526627479972159	0.003587559067079661
78	0.0001087901453153377	-0.00018827729680742934	-0.00015344282287915384	0.0002015390138483448	0.00022014877125194743	-4.391319775014123e-05	-9.418108540004818e-05	-6.307487891188908e-05	-0.00010551939159614371	0.0001594428590304096	-2.7550907619972857e-05	-3.2881592176394725e-05	-0.00011633290440496833	-1.7057667213576783e-05	3.634300730393522e-05	-2.3493510214593536e-05	-0.00029795275102601794	-1.2292687867706033e-05	-5.334891141171535e-05	-0.0001891647834112195	-3.9273946606565494e-05	-9.93514505836703e-05	-0.0001305271274642905	-0.00023040865486567184	-8.519160466656473e-07	-0.0001837303701166805	-0.00011557142969922706	-0.00034965739952734205	-0.0003250463377684655	0.00017077354552776547	9.879947908538523e-05	-1.4770540520762869e-05	0.00013798641645987927	0.0004769997264186721	0.0004917363466037511	0.0007921710191162998	0.0008463475917724241	0.0009880976553777925	0.001225197878308417	0.0013297075627087397	0.001537959186929511	0.0019497498274987789	0.002251628969766415	0.0021856632585805285	0.002746159967075382	0.003324425414945755	0.002939545163299352	0.0029949543955030576	0.0033778517124889323
79	0.00017359755092755843	-3.045178884310979e-05	-2.4505503983005228e-05	1.3095277615245168e-05	2.0936194280644883e-05	0.00014578318859558131	-0.00017307930275950041	0.00023797460785641425	-0.00017691147233047847	-0.00026187376403333316	-0.00020547165912600764	3.134864823128986e-05	0.000130558097065102	-0.0001339779975177687	-9.542086986217187e-05	3.5105413861798684e-06	2.448134427902818e-05	6.251800248377694e-06	-0.00018282222041057038	-2.6521135256581477e-05	-0.00019234633246881062	-0.00020792008451258882	-0.00021535820208525057	-0.0003097925583233442	-0.00018373734941564372	-0.00014061841300148662	2.8682340793950386e-05	3.2682887772949206e-05	4.690318412769506e-05	2.5923053753884336e-07	-8.131538489996494e-06	0.00021319946137727998	0.00031005702998990745	0.000370622449708107	0.00042974907017259977	0.0004551634417244337	0.0006358161390669283	0.0009036297159780027	0.001147217566483255	0.001197727701408021	0.0014218392109841978	0.001775063142556553	0.0020818328424337534	0.001991156735664391	0.0025092822571422704	0.0026857436870958216	0.002832035306462358	0.00292717100297851	0.0031463398555831848
80	5.8319140788311167e-05	0.00021854802442944577	0.00011957814967640068	-0.0001809059993590293	1.3106551738430703e-05	9.765965976671661e-05	-0.00036288710543634476	-0.000167794351633945	-0.00020786238135403782	2.687161254867371e-05	-0.00029524412025611806	-0.00013758172470096141	-8.382864427005393e-05	-9.767984638724664e-05	-7.818444113764755e-05	-0.0001902459376612217	-0.0003059692015717503	-0.00010106300143993357	-2.7142374574913674e-05	-6.816099703325814e-05	-3.998422408062727e-05	-0.00018920624831548385	-0.00013117780763495393	-0.00010208995179199613	-5.262754356650576e-05	-2.8510624983127804e-05	0.00016112585819941127	-5.6098960314697294e-05	-2.371913732660193e-05	-7.116506614598424e-05	8.87425012534087e-05	7.919154936582526e-05	0.0003832614097719044	0.00021234808676817322	0.00043767057084677624	0.0007324127066340395	0.0006667447041767652	0.0007069635479975211	0.0009023605162471009	0.0011876072147267332	0.0013523299347895875	0.0018113186756959973	0.001881220671415666	0.0017929230865395824	0.0019507203055485994	0.0024122658753461214	0.0026847644824798704	0.002690748057703983	0.0029985236409651147
81	-5.5863780889952504e-05	-0.00013175968087743685	6.012238048082963e-05	-0.00015794417329941166	-8.366191220733756e-05	-0.00017007965714302235	1.0635352201267614e-05	-2.8592721610197628e-05	-0.00022577527229948117	-0.0002136561618329301	3.94112738135556e-05	-0.00039063177762718466	-0.0002113333089133286	-8.326986538741518e-05	-0.0002744076072626151	-0.00016851228545498287	9.575546600177881e-05	-0.00010859655216438518	-0.00014487712560738258	-0.0001659703401210929	-5.5476520099716965e-05	-0.0001701387306393087	-8.537034802990977e-07	-0.00015455602212148526	3.699985145202108e-05	-1.1906874351883976e-07	-6.116487637442247e-05	-7.767885813419995e-05	0.0001365423145358794	-0.00010539041293183104	-1.4900988848301602e-05	2.3122507448241617e-06	-5.376379641482705e-05	0.00031833204838727726	-5.99767861532793e-05	0.00047379194727782247	0.0006387313892653162	0.0007084416824360191	0.0007387846026566664	0.001017044544454821	0.001119669937308782	0.0014615956520079314	0.00148405972317079	0.001731187053002924	0.0017213195497911143	0.002063315219180615	0.0021613376394359765	0.002178846638500865	0.0023737162895276142
82	0.00013706051648887746	-0.00010041885608491745	0.00017190895153386472	0.00024940943726524574	-5.134011155922511e-05	-8.905878870988783e-05	9.272484762443627e-05	-9.663704072411813e-05	-0.0001495161049336748	-9.479009526205654e-05	8.628270152694204e-06	2.7325777015914386e-05	-0.00012701973211779138	0.0001362463504565961	0.00011906322696887881	-6.240600643526431e-05	-0.000140510453435316	9.154652564207717e-05	-0.0001135265266328833	-0.00017492895884529464	-0.00022988854348439652	-0.00012795181407388457	-0.00027043741971162787	0.00013465121362051387	-9.176422226700658e-05	2.8236785660722727e-05	-0.00015161712446350913	-1.4943665126901438e-05	-7.835128132959016e-06	6.207193912333598e-05	7.930145002888957e-05	0.00028239538826796765	0.00012689470453297602	9.287148714557347e-05	0.0003362800483416084	0.00026952441372833663	0.0006609514750683472	0.0005665540515061006	0.0005369296442127943	0.0007278389647050456	0.0011557537174245942	0.0011492648550838016	0.0013050804582904363	0.0015091741438480926	0.001539338140348236	0.0016241280686144714	0.0018249624551070476	0.0020758514922978324	0.001938444207276891
83	0.00018309841346052225	2.2039549246192395e-05	0.00011244698441867105	0.00016189484060556881	0.00015885612619635775	-8.73978537502569e-05	0.00011557139426625934	0.00014407094328144817	-6.708916389055275e-05	-8.158117840060644e-05	9.508019933289117e-06	-0.00018217219945310654	-6.654346899992444e-05	9.65114970704631e-06	-5.539888368150969e-05	-0.00015938080355083927	-0.0001953032057664927	-2.4739046020627597e-06	0.0002678685328451787	-0.0001273162792333284	3.600109001895242e-05	-0.00013777554020411666	8.970837390872785e-05	-9.344902755059013e-06	-0.00015683805492781289	-0.00013259406875613844	-7.078995577571888e-05	0.00019529392146881033	-1.642765481657095e-05	4.234481465445901e-05	0.00031138194460076307	5.3838477490540754e-05	5.294432153305909e-05	0.0001587158356251088	0.00013722004477694733	4.484447149683843e-05	0.00038845383508141296	0.0004974203938190286	0.0006557067613810069	0.0010064246344342128	0.0009138845170541936	0.0011483318655434844	0.0012750528109652087	0.0013264706574048033	0.0016296884800921039	0.0016850881333465243	0.0017430916556453	0.0018516613659949402	0.0019621359632905643
84	4.858741973324397e-05	2.836568928825477e-05	-9.74848068482968e-05	0.00012039075530547094	3.3495371875272685e-05	-0.00010492692368162335	-1.0514747622052736e-05	9.185607944132117e-05	3.7688814722908355e-05	0.00020563934061781046	0.00013191260608784154	0.00019006545542098877	2.5082352164397607e-06	-6.289124662017238e-05	8.344900589884988e-05	2.1872554016579537e-05	-4.769378845219407e-05	0.00010510482332833245	-9.029675764947353e-05	-7.32843491558542e-05	0.00013414129015804367	-0.00030019986350932726	-0.00010206991598042568	-8.041168378434397e-05	-8.878168992474651e-05	-9.541251821662655e-05	7.173178690481966e-05	0.00024950079687885586	-0.00015862791758789206	0.00018341857101078916	0.00013844306842218174	-0.00011354588034350598	-0.00020772529936639977	5.8401404677587595e-05	0.0004190446290054251	0.00020915266487599816	0.0002849557546603292	0.000578724382723012	0.0004684278011968908	0.000567007192827157	0.0005752706788013448	0.0009228584302697574	0.0011187121499786072	0.001218555763440991	0.001342887254063533	0.0013415481510794032	0.0016551735967624038	0.0015258609999400762	0.001977667428403286
85	-2.25965141354426e-05	6.602635079796878e-05	4.0708307482221715e-05	2.0288605206127522e-05	-0.00012054519781620038	-8.88519825122509e-05	1.620857030655224e-05	-1.6370951273852568e-05	2.1645824683630552e-05	-0.00011932342621011269	6.73777847794734e-05	0.00011698481479307076	0.00020329167799327733	-2.742484856080703e-05	-0.00010744619394969276	-0.00010732521745101183	3.353885459040281e-05	-8.699360157822818e-05	-0.00017816495770874344	0.00011792239101814557	0.00039807842398496726	-0.00010925025009182068	-7.236528383595978e-05	0.0001687714301095561	-0.00010684631395729968	7.482697307119456e-05	-6.003334572337786e-05	0.000202670172008005	9.565452331182015e-05	-9.642135885572751e-05	6.771181730461905e-05	0.00032058365019766555	-1.4827526485722408e-05	0.00014232130186502646	0.00021754858141237676	0.00037684524398906024	0.00047001499339553677	0.0002173929087375081	0.0005239484683190852	0.0006905544663574124	0.0006780744513264368	0.0007596982501786653	0.0009196958045720497	0.0008303436303570384	0.0009601467925711349	0.0012270122131028418	0.0011252699918688348	0.0012046174518615235	0.0012275885018934408
86	0.00017690920588378089	4.966218494432311e-06	-4.308253869782717e-05	-0.00013843824218082436	7.065784467793202e-05	-0.0002052522284240637	4.50379887866248e-05	-0.00012820820355553765	6.554763541026228e-05	-3.6362878468576557e-05	5.3075327175682626e-05	0.0002188581643860792	-6.959350123676112e-06	0.00013287938893104107	0.00014200187609304747	8.98289128306955e-05	0.00019639746017687237	-7.04928352865445e-05	-0.00010855214606986718	3.0542715732206426e-05	-7.941169212853512e-05	0.00014407558358611066	-8.262686345447784e-05	-0.0003175599115242709	-4.7621731379979024e-05	-0.00012107739192471923	7.511824465829874e-05	-0.00012276582449787147	6.696242899283666e-05	-2.109466215020697e-05	-5.746752875448942e-06	8.673973114419964e-05	-5.743208461231728e-05	0.00021370945771066272	0.00021786121192393285	0.00027069678077792393	0.0003848993050975276	0.0002808703143031518	0.0004404324249906593	0.0005460294806613628	0.0005009153625411436	0.0004160005048970453	0.0007462642500719919	0.000787016228423492	0.00103794624326032	0.0012530731637301579	0.0012224408598194155	0.0010838883156521506	0.0012020773313750027
87	4.503333652759725e-05	-0.00018397824737895462	0.00012135359313205389	-0.0001066342559978598	-5.91003330893916e-07	5.5938841817457795e-05	-5.4180953515639336e-05	8.441472475252047e-05	-1.9429536259669435e-05	3.263456526233276e-05	0.00018950411230981326	4.815708597007048e-06	0.0001395875241382554	0.00037817053341950463	4.0442281151713235e-05	0.00016619177071704785	0.00017478943264431304	1.3217957973143638e-05	0.00012036324859427392	0.00010765704805590537	0.0001272210413250907	6.170449524181063e-05	0.00017344194839049681	9.131425104292085e-05	-4.046829651863044e-05	6.44002968030634e-05	5.991634197986304e-05	0.00022096941573294558	9.887017811396404e-05	0.0001703677296551323	6.484897702668769e-05	7.930928992115355e-05	0.00015744724340805886	8.241698640677441e-05	0.0003565973536544524	0.0002874975970563227	0.00037228540291017514	0.0003906884482289438	0.00021295328605295134	0.0002786542520880543	0.0007034753228745722	0.0005838774109546969	0.0008625583102052049	0.0009631412628890206	0.0009333794663945888	0.0009336695165296973	0.0010313438458306114	0.001030059093400828	0.0012156887437678185
88	4.36406730508919e-05	0.00012477121687703172	-0.00010318447944462935	-6.521144693801574e-05	-9.694359853366432e-05	-9.167603399659591e-05	-0.00019607607370147155	2.256620243914301e-05	0.0001671789662629372	1.1528795288219745e-05	6.501466545562147e-05	6.61943888009829e-05	4.538426649624732e-05	-7.147931644779402e-05	0.00012565334170324554	0.0001486848937634479	9.083653271938527e-05	4.277786198602685e-05	0.00015151041576876777	0.0001812159887854906	0.00017977799823182543	6.279655996002363e-05	9.814425058163483e-05	0.00031179999559384443	-7.01873603958081e-05	0.00011807601809302325	-1.5773976908078153e-06	1.4546128441121579e-05	-7.547223430724463e-05	8.463578889682873e-05	9.169768843707158e-05	8.291730492020728e-05	-8.196969896572372e-07	0.00011536306224367313	0.0002463356607088585	-2.6502518066853856e-05	0.00017971140764083362	0.00011749785236215104	0.00010094930650112423	0.0003359769878013522	0.0005547216308331774	0.00047407864987972746	0.0004252065257546578	0.0003295728842825086	0.0002526812859833405	0.000543306310047085	0.0004381251973945702	0.0008360773612096238	0.0008947179639579078
89	0.00023757681497643584	6.211287747173039e-05	0.00011950780641650353	-2.4842460266464787e-05	-0.00011314605592373437	0.00010039487543270047	-0.00011228304557641343	-4.692016596729941e-05	-4.0496341837112e-05	-6.859328933741714e-05	-3.828503542806569e-05	0.00011675183696232356	-5.160124884742479e-06	0.00016672251160043544	2.4148497695168576e-05	0.00011468072232697153	4.560398322139773e-05	0.0001848818454795875	2.568469432309788e-05	4.660729163640273e-05	-8.419198317216443e-05	-7.015327973030252e-05	-0.00010664093615329558	9.742973166000112e-05	4.560973898704976e-05	8.584977493397486e-05	1.004127780147773e-05	-3.901734941298231e-05	0.00014773839222017264	6.900276327633695e-05	-2.9656292742758415e-05	0.00017502300509043023	0.0002366329998276388	5.287762969078563e-05	0.000253522077237471	0.00021575500852710002	3.5605622172624376e-05	-0.0001282684132851169	0.00010831885439788639	0.00023224972744982267	0.00047149525611303296	0.00035244386861087656	0.0005603199834110738	0.00045847883867671196	0.0004841706745301419	0.0007907884641675774	0.000804264939823378	0.0007906766198941005	0.0009743416291156503
90	0.00012344838366543779	-4.20352228214663e-05	-5.1133733344082955e-05	2.6312087167479325e-05	8.047732786329632e-06	4.015718936290571e-05	-8.262532153926473e-05	-0.0002122683620058994	0.0002058628158751727	-3.32989054761491e-06	0.00015544216031783924	5.103708548460113e-05	7.961380265333258e-05	1.742842083065378e-05	5.667928718259816e-05	0.0001399321754661401	8.998730503080438e-05	3.3669977394404146e-05	-0.00011050915493128282	2.518957211557499e-05	0.00023739554086373306	-2.9043066911183608e-05	9.2424800966407e-05	0.0003291068118895416	0.00012017941112643727	0.00021060524435488642	0.00016230666974487512	0.00023060355034488367	0.00011545618292707168	0.00010087475750215366	0.0002484617110328737	0.0002413988217168545	6.212858914526561e-05	6.38733702594198e-05	0.00018496461752816722	0.00013932837949922586	0.00018036252680592516	0.00022996188511044126	0.00013045719130822168	7.59694796341773e-05	0.0002696258117671034	0.0002372878819722	-2.9817213760168192e-05	0.00020429443896219875	0.0002607593871925284	0.00022343450614645887	0.0004112422894110881	0.00032802576557599335	0.00044601595504161146
91	0.00012790916599875922	-1.1017156298516521e-05	-2.160556577152561e-05	7.157439502026951e-05	0.0002472091031048481	-0.00012580198310953755	5.439588032441894e-06	-1.4814676364301854e-05	-1.4064852202642079e-05	-0.00011082131294671172	0.00022118571195247618	9.950816902500898e-05	3.3946810587536414e-05	2.7801418694823258e-05	0.00023204833113096385	9.222092448519476e-05	7.690075418019358e-05	0.00014113541107022598	0.00018311621662602667	-3.69109956004568e-05	-2.1780873290249466e-05	0.0001858034523663551	7.361566305511451e-05	-5.341188040631363e-05	1.33112126920468e-05	0.00017395029157175199	-3.078262069061665e-05	2.6094826020539598e-05	0.00023837401771220173	-0.00011388335434753673	-7.387075735952211e-05	0.00021444331630180222	9.191647617580657e-06	-2.011020757056695e-05	-7.69693547673408e-06	0.00015520194617860058	0.00021881163433514953	0.00011338780841932609	0.00011402779358410801	0.0003621884058071778	5.648073517707605e-05	0.0002512109327064037	0.0003061842174364087	0.0002768856247258308	0.00019720023649272026	0.0003066885445647683	0.0002631006412332442	0.00029289245355456896	0.0002956265067052653
92	0.00011009077258419643	-0.0002702186693006427	-3.1381530113880584e-05	-3.79332061247847e-05	7.597292455065359e-06	0.0001033649933186144	-0.00022575110090662632	7.421875799469038e-05	0.00022614724204297713	-4.8226926263186996e-05	0.00014138488584318829	9.800900455401923e-05	3.536444302839389e-05	5.511863514652053e-05	9.503765712812743e-06	4.964310489412659e-05	-1.3478907226836614e-05	0.00017892948602422822	0.00020558890741665235	0.00013605766561468235	-1.713621754777454e-05	0.00038612807995700343	0.00011377192774205585	0.00015968654517513567	9.009509139148566e-05	0.00021240615456571125	-5.4239788762711e-06	0.00029164913293077354	-0.00010202703777395582	0.00011785197987128877	7.678545983083171e-05	0.00010149672614918866	0.00010006088657127221	0.00017978727366378577	4.8757401215922296e-05	-0.00013617336354671848	0.00017216291628434376	0.0001840735157653382	-0.00022135540189121048	0.00018243734266368354	-6.784549304352858e-05	5.736085307963733e-05	0.00010970212679141968	-4.412310599881354e-05	-2.509971816033994e-05	0.00024515471738099443	5.5750116586704205e-05	0.00032264258419865955	0.00015039571881015362
93	1.6519346946974942e-06	5.0192095706588694e-05	4.8879440586568596e-05	0.00013864887155306903	-1.8753648421108652e-06	0.0002215279355152638	2.7108741568397948e-05	-0.00030243163348752896	-1.4415797276460118e-06	2.228045867853317e-05	0.00019108581214147884	0.00021071554774733294	9.664277587719353e-07	7.98076954676016e-05	9.674187989328382e-05	0.00011369788384388308	-2.3208444491605403e-05	5.4197144162009576e-05	0.00023518324741771276	0.00019568631357001317	5.1954874927153965e-05	0.00014991215596001187	-5.1485048517080835e-05	-0.00011031045326550525	0.00013233380806274757	0.0001485415363944284	-6.594289009577433e-05	-7.857029496290176e-05	9.51089375130262e-05	0.00014407074852504164	-3.833655576947735e-06	-9.061231193840313e-05	-5.601388637775327e-05	0.00020260789032208715	8.041922715254455e-05	-7.806704846340698e-06	-0.0001048331612460096	0.0003774040372042212	1.846758725207564e-05	7.546513086375124e-05	0.00024005938113135324	2.851909098679672e-05	-7.183187779150203e-05	-1.5329382367563768e-05	0.00012321576445207578	-2.5723489498019288e-05	9.762660931697444e-06	-0.00012446472598047858	1.387432260625699e-05
94	-5.951030236529322e-05	8.068341320594132e-05	9.935815911988443e-05	0.00010405473088737898	-0.00011998063432940981	0.0001155012323866243	0.00011191534004814637	-5.21790932729108e-05	9.851817656978971e-05	-1.2548591369037689e-05	-5.5717528190851925e-05	-4.366955029153628e-05	0.00023533564006713803	0.00013185235478984123	7.832109599477633e-05	-1.7224780402560177e-05	5.036108566453582e-05	6.781344592724405e-05	9.508260012289975e-05	-1.3857961795453721e-05	0.00015903874428527685	-8.920522132219248e-05	-7.418997736562819e-05	7.793556406116359e-05	-0.00011995647664322564	-2.2750962939507657e-06	0.00018743548789169206	0.0002867293479307584	0.00030639623391459013	-0.00012439085131961443	0.00019469086228499224	-8.612763402678374e-05	0.00015454316671279498	-3.3831727856290046e-05	1.1614202674132511e-05	0.00015180237740210093	-6.287799335140423e-05	8.321882375910447e-06	-7.226759552428367e-05	-1.4645574759130253e-05	0.00013369293285825178	0.00012230421700642655	0.00026707267530276627	1.1324142592596663e-05	6.794565116886682e-05	0.00028882071590215707	-3.6614971113954834e-05	2.379732996868507e-05	0.00018137038611601826
95	0.00014413868165741875	-1.960985642953314e-05	0.00012574056270248132	2.9416229135841958e-05	0.00015667205456250903	-0.0001051312734873498	0.00010903685548207542	-0.00017795387316875785	0.0002517898949541752	7.205447973107912e-05	6.175888830748631e-05	2.6443331925910674e-05	0.0001292211399537559	0.0002396141678200487	0.0001655525293250612	4.120647279402614e-05	-5.8407358709453246e-05	-1.5125414640357261e-05	-7.9320144004548e-06	6.256917930729593e-05	0.0002976360602008958	7.583637692394594e-05	0.0001228545599814344	9.421294381135275e-05	0.0001227276542443637	-9.89777319243603e-05	0.00015132730826455975	0.000131553060178692	8.738760330109205e-06	0.00023553927647953083	2.1651616168514625e-05	8.056886430397306e-05	7.595274636534196e-05	3.913267834415439e-06	1.1435331130280301e-05	6.65249789744011e-05	0.00012146500406994371	0.0001248277541827906	-2.664402133667667e-05	1.3776852592569505e-05	-0.0001800678437947534	0.00011218564967999255	-1.373519019061701e-05	3.84626135375754e-05	-1.4428935515512992e-05	-0.00026129308085670567	-0.00013954083543982833	-3.5282459367696854e-05	2.7463055280403398e-05
96	8.144257617081383e-06	0.00017779410118658897	2.1560661882489274e-05	-0.00015748832220445383	5.534945129186143e-05	0.00010819431915834851	-4.238226886903792e-07	0.00023803310066016943	0.0001821227385117855	0.00015821513108326869	0.00026747203230147924	-3.510470075192832e-05	-8.997394858966522e-05	0.00010019080517886995	-1.9498128457041047e-05	0.00010734789069200951	0.00012258839353399201	5.2175661401065055e-05	5.2459204027215404e-05	0.00010392032413088807	9.151509061084282e-05	9.67704984850025e-06	5.753176884818751e-05	0.00019637227322254447	0.0002233765273137259	0.0002307193011930829	0.000230554899752699	9.16674010959299e-05	-1.1404901524064174e-05	-4.5603680040579834e-05	9.848813079150914e-05	3.57833800432366e-05	4.007263742579159e-05	-0.00011252385138831692	7.463217664917773e-05	-9.52677696766045e-05	8.66191985669018e-05	-0.0003179775503482661	-0.00015004218141441035	-0.00015029541891380552	-7.405352333387301e-05	-2.1301981035958726e-05	-0.00015856383420566783	-0.00015163635625623255	-7.348688181180239e-05	-0.0002097186869187238	-0.0001204279570766583	-0.0001478980544849102	-0.00033185627569414037
97	0.00013030672075968122	-0.00011856072339803598	-8.689822199153319e-06	-2.679373460168016e-07	-4.005717898811153e-06	0.0003015976613857647	-6.685723600228044e-05	-0.0001599005225926575	-0.00011326582185160158	3.250650248343098e-05	-5.069676790959421e-05	0.00022010488937587546	4.871172276328958e-05	1.2607724419501558e-05	0.00012251298204867667	-0.00021730403134068662	0.00017862191407249145	0.00022161692255543596	-4.148287871212274e-05	-7.685793395468315e-05	4.3430293489907164e-05	0.0001982196346021689	8.585574585494818e-05	2.806698325861542e-05	0.0001670383680521186	6.901778990724779e-06	0.00020454540446559937	-8.158102865226572e-05	0.00023147207370066955	0.000293902012242407	-3.0231609018606896e-05	0.00011283206264841232	3.0785987714348434e-06	-0.0001507951787300042	-2.721253467358407e-05	0.00015499833146938514	-3.9266316942820275e-05	-0.0001058618081468672	-0.0002810932380453718	-0.0001682148135972739	-0.00021662697865333782	-0.0002086218475883303	-0.00012014775343327448	1.3108734899499764e-05	-0.00011585341225361286	-0.00012597042991120789	-3.9740941206854536e-05	-0.00021313499244394915	-0.00010662954485280348
98	-7.492135809334242e-05	3.173343754744605e-05	6.1000558243852354e-05	-0.00016739480913748847	0.00015921720253541708	0.00010542298956803995	5.597191734096896e-06	-0.0001369043673387704	-0.00011336118929673104	0.0002018984565558902	0.00025621577778157847	9.592125643522867e-05	0.0001953738233707366	3.3693150965409096e-05	-0.00012237886258739629	0.00014369614951400576	6.913344859557063e-05	6.309560260296463e-05	0.00016552373994733116	-8.157894768276172e-05	0.0002270782636311683	2.5259777946626812e-05	0.0001168043228111263	0.0002025076673233769	0.00019467390336925253	-1.837661101657317e-05	0.00011954202532035412	-0.00014409630655243098	1.4953585722048102e-05	0.0002267297731634566	0.00014470495276259704	-3.9823828413330695e-06	4.291063854776463e-05	-0.00011005376546537695	-5.957413668691864e-05	5.12931244339614e-05	-6.84098013142658e-05	-0.0001883023309883696	-0.00027150191565552916	-0.00026124689325152513	-0.0002628513953929186	-0.0001630943868565384	-0.0004982161960887511	-0.00018687960824623301	6.850484280889184e-06	-0.00021123999563150568	-0.00013676459923577054	-0.00017337357914328272	-0.00021708626285457813
99	0.0001687562862345463	7.090778419279674e-05	6.724381204811386e-05	9.352661272065736e-05	-8.161050196665924e-05	7.430468214456048e-05	-6.08958508114159e-05	3.1314789146108517e-06	-0.0001858881506073598	0.00013974708022774157	1.4613553939284429e-05	-0.0001355929340285402	-0.00023499440883304753	0.00025777135289448946	-9.739053522513926e-06	9.472095800270722e-05	4.795036042945305e-05	0.00010884915880030253	0.00027172555631366636	-0.00021475941875625753	9.869527849310419e-05	5.432962802846015e-05	0.00010882198308596584	0.00020994194046263618	6.984810880118329e-05	0.0002827943242005507	0.00019958848504572296	6.520577205463441e-05	-0.00012810827514853898	-9.205799341818837e-05	0.00024347301729348608	0.00017292408168243005	-5.781343071358689e-05	3.5224210597561986e-05	7.097936678257403e-05	-4.005362989399175e-05	-0.00010550403631366898	-3.6601095870908926e-05	-0.00019706103389897375	-0.000262613328968827	-8.213353728030664e-06	-0.00011855871609871369	5.846529220489388e-05	-0.0002727730595213464	-8.553674564986129e-06	-5.420352595135294e-05	-0.00029103672862504425	-0.00020057738197801862	-0.00014204818808197703
100	0.0001352541318705138	8.06958450900362e-05	8.436068862298644e-06	5.6954793259130485e-05	-6.0508829881850154e-05	3.728670916251934e-05	7.594701571432541e-05	0.00015026525753025763	0.00012898077984642347	9.375275650754006e-05	-3.8259744015109376e-05	-7.619019621457265e-05	8.433353207810242e-05	0.0001493069917522202	0.0003841049626230867	0.000130767393118464	5.138401390790599e-05	0.0002979521364348312	0.00016683449782355298	0.00015963747740792888	0.00029388254682821463	0.00019658990872662698	0.00017744858226869805	0.00011554066976822217	0.00019012578268760337	9.081460995755463e-05	0.00015739117038746515	0.00017218207556504288	-5.895058732975449e-05	-0.00015939837681706084	-0.00020532661489296636	-8.447544180807941e-05	0.00019049456679273957	0.0001441886767012233	-0.0001323963206251921	9.112841660400051e-05	-3.8519111875154596e-05	9.111440278084527e-05	5.553157125128763e-05	-0.0002446498741829942	-0.0001814913859519507	-3.887876168444976e-05	-0.00023298804581208237	-0.0001775964876754926	-0.00032758567816630624	-0.0001998186214209121	-0.0001907209133861925	-0.00035977708240434483	-0.0003301870144488854
101	0.00015358929143242616	0.00010547311885533264	-2.6470952540163617e-05	9.685415952705398e-05	-1.1114802018061812e-05	8.963939537878231e-06	5.747472007198034e-05	0.00013412823293810152	-7.214666077287413e-05	0.00016811809553295384	2.334553923438572e-05	1.4697843254483103e-05	4.803337388628352e-05	-3.2951426565658464e-05	6.940044795303894e-05	7.116879251710325e-05	2.604559639236497e-05	1.2759868128066535e-05	0.00013238429160394513	0.00028886907939617104	0.0001535876393407497	0.00021911958164731984	7.743579493296894e-05	0.00011221176286315378	8.882910497370532e-05	0.00011929984997436677	9.86891651533739e-05	0.00010749964810240895	0.00019556910375543142	0.00013561448294110686	0.00020441796531709327	1.5829452285071222e-05	-1.6885060005909728e-05	-0.00018411038749016048	7.586282916271107e-05	-0.0001810737954692522	-3.453588881021882e-06	-0.00012751367787797665	0.00011322097707196894	-0.00013808467140911793	5.984439665761598e-05	-9.598683281674092e-05	-2.1344513937496792e-05	-0.0003302213039729387	-0.00012663504751187255	-0.00018025842006839604	-0.00024141508825402825	-7.116654578296483e-05	-0.00023999381745672417
102	0.00016614118606274835	-5.341818955064376e-05	-0.00017093868617787755	0.00011107436931183654	3.6739922451083375e-05	0.00011754353987177674	5.0329450474303346e-05	8.490794082308833e-06	-2.0420189391248772e-05	-9.794081251102275e-05	-5.136706269527279e-05	1.0390044857648512e-05	0.00012021226000629984	5.532270261013084e-06	9.054972895458249e-05	0.0003908728525174064	-2.4029639985510353e-05	0.00016428530023860938	-9.235496152292907e-05	-6.698073308905418e-05	-4.5663839352845894e-05	3.680449205768955e-06	0.00022423841030445274	0.00014366902552986386	-2.348900402316087e-05	2.357909171181708e-05	3.050644239621647e-06	4.859776317621974e-05	5.892175873442008e-05	0.0003028119855334031	-9.154208753003561e-05	3.912183435851535e-05	-0.00018088117090086936	2.133763743903142e-05	-0.0001838610739093216	-0.00012685309081177822	-0.00013622456748149357	0.00010124975984307327	-1.4163494215574879e-05	2.1946305164544116e-05	-0.00016061433032638165	-1.575972930050058e-05	0.00010620311084652586	-0.00023054902061380033	4.629598840739084e-05	-0.0002959849093163196	-0.00034020131255302057	-0.00010544383676392033	2.6964633045632243e-05
103	7.120790411372497e-05	2.9561326871672125e-05	1.4766835721754677e-05	0.0001265223997425321	-0.00021475596745399264	5.4140525080282124e-05	-5.972146094309994e-05	4.182649639880051e-05	-1.4903722511847256e-05	0.00025500353616091277	9.142464004542905e-05	0.00011095463495147352	7.633403085647054e-05	6.879488796369445e-05	5.8218671223063544e-05	0.00020915223357013726	7.063362020328742e-05	0.0003243002224158812	0.00016560499631189035	6.893039253481552e-05	0.00024743059352468934	0.00011176027099212092	7.986550364200391e-05	0.00015373730038429123	0.00024396712883939745	8.367352012709157e-05	-3.653898035039066e-05	6.945312025828136e-05	7.097160764453467e-05	6.183288138351832e-05	1.2706199436196617e-05	6.90684400791751e-05	-5.242656523337759e-05	2.298959839170118e-05	-2.5249725050292105e-05	5.003545975367579e-05	2.7547606669759973e-05	7.913344554807569e-05	1.2929148616164684e-05	-2.1099349364815365e-06	-0.00010788725966788448	-0.0001236551574016945	-0.00014006034389586538	6.338616642711769e-05	-0.00018328234090929585	0.00018857222941296787	4.122100435043443e-06	-3.1268666782585186e-05	-0.000138601875555591
104	-0.00017757320577407501	6.164435901556693e-05	7.588321882951e-05	0.0002855594839958212	0.00010001344145190683	-6.136290576805234e-05	-2.1108268209378686e-05	0.00015332993431652143	9.294693115898968e-06	1.4187612321972889e-05	3.274689637045977e-05	-1.686640151501757e-05	5.398220440469999e-05	3.2984919081948325e-05	0.00013826648678250838	2.742626966093603e-05	0.00014201887665986655	0.00017906181920967161	0.0003025926532334377	5.8894437762504776e-05	0.0002296258673207546	0.0002282296779705411	0.0002833062760834085	-6.842957316831185e-05	3.5873667078027325e-05	0.00026491425377714556	6.571665814110191e-06	0.00033985073428879984	0.0002128308681171477	0.00035970427100925255	0.00012460569942545778	-6.90831224006822e-05	-0.00012353688431067259	1.752110666537528e-05	-1.3050608484360705e-05	-0.0001332776828154358	-0.0002562579731293825	0.0002200286409424779	3.029826427246999e-05	0.00010066864952881258	-3.899943863293907e-05	3.5253335492281426e-05	-0.00029054839876040497	-0.00015238621089072257	-0.00022429130964322303	-7.303078060459458e-05	-0.00017694903155937624	5.8059911366813635e-05	-0.0002829819898511283
105	4.068051752085721e-05	0.00011327863660180473	9.624163024548293e-06	0.00021580366299462787	0.00010409570322138955	0.00025303874707924073	1.7024552200481303e-05	3.560348648284062e-05	-0.00014774664699262235	0.00015081493328551764	0.00020403578465870328	0.00020091498972593262	0.00018266500094929683	1.1094840683654187e-05	0.0001958750852067175	2.1079678770772954e-06	-7.941398434502802e-05	0.0005229085849850991	0.0001343432184248267	0.0001591830856164151	8.477564790560673e-05	0.0001013881551554593	5.3609939571472885e-05	0.00016156769419909496	0.00028845688475084825	-0.00010999919679108465	0.00015700128473389844	6.764821017520313e-05	0.00012490498098859603	0.0001960989603967064	7.753117255277863e-05	0.00038107108173806285	-9.329831865668811e-05	8.264317332439928e-05	6.753596950906579e-05	-4.6697837059565796e-05	-0.0001138187885509063	6.25704375614308e-05	4.183880382701233e-05	-0.00010633733770026919	-1.169868918865278e-05	-8.043375666205118e-05	-9.818556802500086e-05	-0.0002912957507021843	-0.00020303223051565465	5.71195998498489e-05	-0.0003462964156463389	-0.0002684209803786367	-8.559297464951195e-05
106	9.53269769388844e-05	4.505591923380766e-05	0.00015341487473990463	-9.418409050032729e-05	2.389678293030988e-05	-4.469671188859658e-05	-8.474700165893854e-06	7.229138642315619e-05	-1.2688956618387738e-05	8.470254575943903e-06	0.0002140450828496333	0.0001867065905154416	-2.1714435849220192e-05	0.00029323159105940034	0.0002923212644309611	9.245973870920107e-05	0.00020407096540820546	0.00032937213988727427	-1.849566421009261e-05	-6.593581998771977e-05	0.00010954959401876514	2.9236153772007273e-05	7.932977607967168e-05	0.00021065212879923137	0.00021822806815315993	5.0546073903997756e-05	-4.736825353125951e-05	5.598377981036682e-05	7.911801674362196e-05	0.00015533080317919635	0.00019999150579292816	0.00013332885180481925	0.0002477522187604768	-8.184690039485838e-05	8.794692111931802e-05	8.022916527516654e-06	2.0092982348908053e-05	3.837154908958924e-05	-3.464019214344408e-05	-8.99796257678531e-05	-0.0001583775747328905	-0.0001198271557314065	5.779363927139261e-05	-9.403795229099032e-05	-6.691848607353263e-05	-7.068472149508105e-05	-0.0002461633658836299	-3.806903826809184e-05	-0.0002841857091152012
107	-4.102452735543137e-06	7.719125094431893e-05	-7.169325775290376e-05	3.5070966899558996e-05	-0.0001318721794207914	-0.00022855857741474394	1.3589850098014719e-05	-0.0001040850710414798	-3.4634321919660173e-05	9.30914527169919e-05	9.903571987500092e-05	-0.00010997172123667529	-9.23971209333885e-06	0.0001851545952816383	3.25180177602077e-05	-0.00017529231266060242	9.639689129730249e-05	-0.00013999929670262135	7.572416510994908e-05	1.9535925066206554e-05	-1.5292668277978113e-05	3.391934094685745e-05	-5.6667081514467964e-05	0.00022217716023199716	0.00028211673875008764	0.00021520154959178144	0.00010712761810080186	9.00803190300982e-05	-1.1987306616091521e-05	0.00010044921862878199	-0.00014613404841052761	3.3340943340743725e-05	-0.0001169896662934709	0.00010562085155317439	4.6672120560121554e-05	1.3456153427121747e-05	0.00011400478826654338	-7.765686239816643e-05	-5.149321223375661e-06	-0.00010336519739951203	6.64672015183746e-05	-7.708855737940873e-05	-0.0001234477306097505	-0.000253119381125062	5.501776421297932e-05	-4.199952776865132e-05	-0.00017431486152517803	-0.00011521157149742473	-3.613057265629976e-05
108	-0.00013386040000930565	0.00013367347323274081	6.031063722894194e-05	0.00012903920983564887	4.07881896478709e-05	-5.138592965482449e-05	0.00029698719925513775	5.933481389020452e-05	-0.00011044332831158178	-4.353446201642038e-05	-6.430324108924255e-06	-7.370185953535362e-05	0.0001122142051386746	0.00012122159891261054	0.00014490730084275915	-3.1185714804747234e-06	5.777481819513191e-05	0.00011762209692916415	-3.759811781451715e-05	0.00010962986161296381	-6.212399625374232e-05	0.00016172813595264252	2.531262905515673e-05	0.0002745923783122401	1.925359643966529e-05	0.00010142530996794314	0.0001971529004654997	-3.397744862210228e-05	4.724886923735041e-05	5.048006681429638e-05	-9.460283337712268e-05	1.755549348404413e-05	-2.2305134332816055e-07	-0.0002754697315834357	-0.00011934495563934128	-2.547784230165107e-05	-0.00017755996096280186	0.0001578453636300904	-5.201879363978852e-05	6.688976265705418e-05	-0.00015229389380786	-0.00024107277227724215	9.880775518496921e-06	-0.00015817779216906384	-0.0003044514432447392	-0.00015163718172738933	-0.00021177576102425323	-0.00014625945651639647	-0.00041839032405191696
109	3.691095926042649e-05	1.1828778854638936e-05	2.8510581266305904e-05	0.00019309464137806648	-6.913861606502026e-05	-0.00015247920181089876	0.00035194422044426053	7.199372366194497e-05	3.143814462245907e-05	-5.513170472115636e-06	9.015353470534776e-05	0.00019972186276490147	0.0001727144222282614	-8.5148753448718e-05	9.193438593694986e-05	9.631539318811176e-05	0.00019279461810573701	4.7288453954042236e-05	4.2568815165431294e-05	-3.713544292080278e-05	0.00010481206866267	3.423320256814326e-05	5.464258188387662e-05	0.0003856281302515236	0.00011813249692304998	0.00012278574891127445	0.00016997743115313465	-0.00013597568114038467	8.572345292989778e-05	0.00017366903768353223	0.00010537350309601569	0.00021285956715441501	4.700549433331299e-05	-8.865446128456093e-05	-0.00013008685893205223	7.45133538026537e-05	-1.1152561070483232e-05	-0.00013678143342812178	0.00012500607957295157	-0.00013627169887144982	-0.00035019376156732315	-1.2740078056665347e-05	-0.00013621184327859066	-7.872250967358773e-05	-0.00023781297551721286	9.3026855355749e-05	-0.00018534137660739268	-0.00020628201224520692	-9.31151836345328e-05
110	-0.0001429799888811147	0.0001294230985868897	-3.84824235891682e-05	1.1667953649771839e-05	0.00010501886680996926	0.00023600343551426236	3.7760050885564674e-05	0.00010681551939905278	-5.212718800627616e-05	5.575041205655347e-05	-0.00021133297209243763	7.257635794330999e-05	-0.00018558628741897155	5.9431500459434765e-05	-4.549986588062074e-06	2.036683260595647e-05	-4.9878515813201084e-05	0.00015194336640905908	0.00010044892278407245	0.0002747121350688683	0.00010997250541083929	4.363639396056025e-06	-9.854816105522271e-05	0.00023587725821731798	0.0002677992607072279	8.560914055411422e-05	0.00035585792945447286	8.69446822722659e-05	0.00015460709907941732	3.8800574904511754e-05	0.00012424464767797028	2.4453644512986598e-05	0.00038085049546070194	0.0002987837963173539	0.00011993977594192884	6.372607140096165e-05	0.000258673993253909	6.809884221652409e-05	0.00010139870799856659	-2.6692436293291894e-05	-2.1048426974681034e-05	-1.9550980014610026e-05	2.3498134749745387e-05	-0.00017198909552723152	-1.3204849244244475e-05	-5.229260083042268e-05	-0.00013669992105332898	-0.00010926353365170577	-0.0001053431218344717
111	2.2270188991667385e-06	1.2683087149262433e-05	-0.00017605007518291797	-0.00010870219865769875	-4.879229564178695e-05	9.066127503898667e-06	6.74062719541535e-05	2.9629343271748704e-05	0.00016998348409011553	4.4514169543611146e-05	0.00019234929114594627	-8.239080954749808e-05	6.570361315918103e-05	-4.97067551656917e-05	0.00014960960468204324	9.812201137107123e-05	0.00019603832504441033	5.918130574883156e-05	-0.00010774856341614001	2.8419788247556887e-05	9.747181952215767e-06	9.024891440327953e-05	0.00019520222993275635	7.492209157633866e-05	-0.00011821727730330716	0.0003307049004520683	0.0001584944410210503	0.0002908656326543786	0.00018631646640710945	-4.023577465533533e-05	-0.00013431820402495022	-7.335858337713725e-05	0.00017108174798982997	0.0002321396218349392	4.1591223985447217e-05	-6.90588361711304e-05	-0.00019217389086128274	-7.38079223898934e-05	-4.5238823067091766e-05	-7.374090877039917e-05	-0.0001781605019804149	-0.00011681796609773595	-0.0001059243019525802	-6.087312659866746e-05	-2.7346677461545462e-05	-0.0001861633047947921	-0.0002602217215594863	-0.00015029041111271643	-0.0001801368708602727
112	-0.00012009414464386209	-0.00014703425504580684	0.00022761987925605355	-7.96376739738872e-05	9.239793827602124e-05	-0.00016421215937071512	-9.138487107048754e-05	4.902090455072901e-06	0.00012854413762238744	9.387949567715634e-05	-4.2452430693410284e-05	-0.00015407893408254022	-0.00013426165922799372	0.000141486333426918	0.00010473018185848053	-0.00011156913191087674	-6.689000063305907e-05	-4.470654767831353e-05	5.566213567113846e-05	1.5063997595299934e-05	2.6465727034290513e-05	0.00012158015848282202	0.00011389058367441351	0.00022348659152093066	-0.00014514631521505574	0.00014977385755012208	0.0001287585112060752	0.00023029841613203729	0.00018612369877640334	-0.00013203627277543918	5.9641431454925546e-05	-0.00012778891364512954	-1.823480541711383e-05	0.00010170724333824297	0.00015704496116215793	-0.00010993831140143661	0.00031468566769374566	1.8116736203107577e-06	2.595852449998811e-05	-0.00011186858142874328	-2.7504095460158922e-05	-5.7252264479580137e-05	-1.8178635941826856e-06	0.00010197336000505307	-1.3478943872148184e-05	3.3116964267912215e-05	-1.2606149800031884e-06	-0.0001617078931461943	-0.0001642743354547755
113	8.355755347970786e-07	3.105653617500384e-05	9.316023117056309e-05	-2.3452102078257893e-05	0.00010688693016868054	0.00013325331794834116	7.991032152910468e-05	-4.5183705756990376e-05	7.05021987347974e-05	-0.00013639913308823888	0.00017671016853950853	0.00015463693462667804	-6.779212844898149e-05	-0.00013537437540147071	0.00022657095315360516	0.0002300991035538745	8.294916200528645e-05	-7.446061361911837e-05	0.00012287227692487566	0.00019193251692970547	0.00016608850612491937	-9.977420799671716e-05	-3.126055460588213e-05	0.00012674381822236108	0.00011909421262237073	-9.45388086856853e-05	0.000135418825163169	9.369328488898707e-05	-7.743249611405313e-05	0.0003257331575065261	0.00017711897812967332	0.00017667571895196664	0.00023550802001941104	9.868370738997456e-05	-5.163674412238654e-05	0.00012516217213507372	-0.0001719875413273288	-0.000243005495957941	-3.342633078487732e-05	-8.765767004429594e-05	9.278047715950866e-05	-3.3036082799173185e-05	-0.00015948767790357113	-0.00022140658876313593	-7.391332785682523e-05	-0.00033435014932152034	-0.000168175719020885	-0.00023680820042393976	-7.238546512150025e-05
114	6.735618399338086e-05	0.00016915399967948552	0.0001761315758950361	-3.9387441961027794e-05	2.340051239245964e-05	2.4752032930985504e-05	-3.924518967481913e-06	-1.6006293628124675e-05	-3.996619127234703e-05	3.037342805762911e-05	-0.00012669542191355693	-1.1172929862031086e-05	-8.72293751354939e-05	0.00015364164790327984	6.451175623221027e-06	-4.362612479077403e-05	0.00016052998105662805	0.00011569053935913609	4.851302330578481e-05	0.00011583449619994654	0.00011146851703946838	-0.00014229096863879726	0.0001018294809898888	7.012128331113817e-05	7.713067778567485e-06	0.00011651153575666482	-5.620878335258891e-05	-9.98264548742459e-06	0.00010991521142158637	0.0001869027869995541	0.00017112359121138372	0.0001851650080115265	0.00032204208139119395	5.043849707859698e-05	4.1264793995735215e-06	0.00014358478733412434	7.92052095063475e-05	-0.00012647276914523733	0.00011829240276127397	-1.4177222678064588e-05	0.00024361951507873873	-0.00016344484547449857	-9.890861725490508e-05	-0.0001753435003101522	-8.391187833657138e-05	-0.00019450428871990968	-7.207661046505975e-05	-0.00019102587896783113	7.033825551266306e-05
115	0.0001175820381851711	0.00014460763116416227	8.635612999822786e-05	0.00013831191353876957	-0.0001834677085893875	-6.81845485998259e-05	-0.0001406098852279276	-6.596781494322342e-05	-0.00015090027680892955	0.00012187264955848068	-0.00011566899104775705	-1.1153771024630121e-05	-2.0928923380993602e-05	3.716055050545667e-05	-7.047681279534403e-06	0.00010175009689600213	-7.937403783523937e-05	-9.324614790951812e-05	0.00020069755519682325	0.00016946528237877378	-0.00012291177698651366	3.3119736812677405e-05	-4.064473781557102e-05	-1.8471857382288244e-05	0.00015148713229381523	9.499048013846029e-05	0.00019242547340071758	5.007706591007529e-05	7.269465535792998e-05	0.00022796881394082264	0.0002989799049300907	0.00021512964560214276	0.00010735055948106598	3.874440556024893e-05	-7.26646187070542e-05	3.928910162836491e-05	-5.173047983971557e-05	0.00012905376484829796	-0.0001656037934455171	1.5440967511630925e-06	-4.6686497805246785e-05	-0.0003207558929681247	-0.0004535839832681329	-0.00010388012375866268	-0.0002425314159942557	-0.00016011400345128883	-0.00030289923959266214	-0.0001833187852983923	-0.0003451641583915079
116	-7.940582817338197e-05	2.6729967127247442e-05	2.5576049237920572e-05	3.062191987569104e-05	1.4527964127792242e-05	0.00012497360038956723	-0.00010357797227233461	5.375289303932082e-06	-0.00015466006871394609	-0.00012326881232786199	4.639033488385962e-05	-0.00011954207260574915	-0.00016925384600385078	-0.00023764525146047306	-0.00014394683252951215	0.00016428653568790712	5.489196870774013e-05	0.00010935149153458517	-1.638833447281788e-05	4.985887128404339e-05	-8.161478331705344e-05	0.00016692562220616526	9.944463229958028e-05	-3.3904502300558446e-05	3.409240572786387e-05	-0.00016239240005165	0.00022655781651701395	-2.920996013648798e-05	0.0002252328493438606	-5.1923796401450555e-05	0.00016847407030539074	0.0002718968657149747	0.00034036315293717247	-0.00015103948140897475	-3.7855716387096606e-05	6.908003563361171e-05	7.121558985007575e-05	-5.383091319527505e-05	-0.00014527221066065057	-6.495975033150232e-05	-0.00011034284805308664	-0.00023571125053757836	-8.836184996007338e-05	-0.0003335198892823182	-0.00017499049461595635	5.474537280281005e-05	4.0254601774877404e-05	-0.0001467657134587278	3.148090371410167e-06
117	-1.8215707723273168e-05	2.3566807110720662e-05	1.453598289838712e-05	-0.00014104091310883677	0.000104115264788557	0.00016605244150313638	-0.00020289939844800206	-0.00022481601590439276	0.00018304610968511437	-3.996856151967876e-05	0.00010856835335490852	-3.0335203827824648e-06	-0.00023812837273160778	3.854118038789623e-05	-3.744722938253041e-05	-8.05340730763324e-06	-2.875730761915926e-05	0.00011138589731291861	8.281020187936352e-05	8.270931807002398e-06	3.915567046711793e-05	5.505057055300987e-05	-2.500387641459199e-05	7.88910485748014e-06	-5.9086444600818024e-05	0.00016881026834257947	-1.9410246829737942e-05	5.218676165967953e-05	-0.00011283172462581954	-2.8222040570316922e-06	-1.9221954706384503e-05	-5.9493497888247064e-05	0.00014866741282590853	-7.925031014280087e-05	-6.328411942623268e-05	5.120528615922223e-05	-6.902075402647613e-05	3.196655360394498e-05	3.1191668898738245e-05	5.904198444679486e-05	8.571355219556259e-05	-0.0001819185915268738	0.0001026394717414648	-9.953455866865723e-05	-4.0623135171862887e-05	0.0001086157457712335	0.00014559858096624916	-0.00018928090671947875	-9.676346019271444e-05
118	-3.1402534763242655e-05	0.00022191767391551613	5.450825442790679e-05	0.00020852795294444906	6.915319592528032e-05	2.1454973712078396e-05	-2.3175767300509432e-06	-6.472693646550456e-05	-5.868724966328542e-05	-8.834949564572729e-05	-0.00010503706521982468	-0.00011645005281335879	-0.00011413423474034081	8.080733684937715e-06	0.0001365592038950985	0.00017438289302573292	4.8171447862905856e-05	0.00012192129413480392	0.00010565486803122099	-3.728632135972379e-05	-4.749690672719542e-05	5.248632498060331e-05	2.5675209931453735e-05	8.340523595644505e-05	0.00013748675269953763	-6.583636997118806e-05	-1.8084333657248598e-05	7.767345675772116e-05	0.00026961707430964615	0.00017387921423899985	3.581715928464663e-05	-7.463589195262162e-05	-7.412254736287717e-05	-0.00015185085325564938	0.00039928417401327977	8.365470460210746e-05	0.00011917430720933351	-0.00010262912237862004	0.00018993261459447018	-1.2674730725050138e-05	-7.87535522006284e-05	-8.28141854420146e-05	-0.00015846494271892805	-0.00013574455554146852	-0.00032215129379443297	-0.00011320490010594	-1.8114998516939714e-07	1.1753757261041207e-05	-0.00011492853351531909
119	0.00012981159428787794	1.8136093244852517e-05	-5.0146655247722553e-05	0.0001578487925449945	5.632362545702112e-05	-0.0001294172975262442	-6.470015068211514e-05	-0.00016503959751277972	-0.00023494319817469233	7.014264549771911e-05	-5.2457124910741496e-05	0.00012855527094485963	-7.839929316843756e-05	6.816082487081637e-05	-0.00010774861164670999	-0.00022440371555104474	-0.00021444896375125413	0.00013276812592267917	-5.2608112370411745e-05	-5.876540321711905e-05	4.63961333517052e-05	0.0002507693737455138	-0.000264351116416928	-0.00016078009611240955	2.2974565203399403e-05	-0.00021474352689939023	-5.993513808815869e-06	-0.00017095087459267116	2.741719097853081e-05	1.2990547406090623e-05	-8.255098967782206e-05	-8.776171575933642e-05	-0.0003038501223494513	-6.218069193147969e-05	-0.00011313921755715787	-1.5751341661940993e-05	-0.00016685438500469043	-0.00014870158721576172	0.00014295191664345325	-4.3929186724477466e-05	1.3385260181245502e-05	0.000221740499481015	-9.600156174876417e-05	8.427423776419222e-05	-0.000268476204517866	-5.8184263488872814e-05	-0.00015555193400183597	-2.6881494858749405e-05	-0.00011088760336020286
120	8.716335729985758e-05	0.0001355570472764724	0.00013981798323570667	4.867021261575185e-05	1.7887028088519686e-05	-8.7934858773406e-05	0.00013643532110152584	0.00017482346289700244	-6.0536862133042356e-05	-0.00016426471148399462	-0.00010783641401497046	9.640228533576664e-05	-2.7566532415312314e-05	-0.00030369407023306104	-0.00010846462332641037	-0.0001442171651377271	9.290463481744138e-06	-5.218169622470334e-05	-3.9460846707057825e-05	2.4869979233630444e-05	-5.69721993591951e-05	4.275362648150742e-05	6.940777882683673e-05	8.472508202408414e-05	-0.00012348297760822534	0.0001271462422733955	3.555070668260296e-05	4.130116476244489e-05	0.00017903300216498457	0.0001466001581351912	7.62347172168237e-05	0.00012515264292526398	3.380830343085783e-05	5.557661209139269e-05	-8.687688073880142e-05	0.0001447638830896774	-0.00019265620809565652	-5.283635280561416e-05	2.2345865734286604e-05	-0.00012463843700607049	-9.530144996493611e-05	0.00017431378144754816	-1.4868615551613757e-05	-0.00016968806572909348	-1.7742568043515363e-05	-3.101010324030538e-05	-7.350914302553794e-05	-5.915592494917621e-05	7.108825392457418e-05
121	0.0001276779321678013	-4.8189939782134835e-06	3.167565901562423e-05	6.449351197302073e-05	9.446056334672928e-05	0.00019838606728665113	-1.2422938413639697e-05	-3.516166123528691e-05	7.784283175854716e-05	0.0003109820876546844	-0.00021323967262454907	-0.00015043013202325787	-0.00013634130976892143	-0.00011501575641077013	-6.401104174309725e-05	-0.0001083164271818125	0.0002157604667161969	-0.00022240399713966604	3.134200724094745e-05	-0.00022624887341147524	-9.508951316328229e-05	3.3091947536981656e-06	-7.823974710276311e-05	2.406774191928412e-05	5.3188910491924605e-05	5.571244373119987e-05	-0.00019207324155876113	0.00028164370718476917	0.0003887260501089009	0.00011143102984385777	0.00023401360125807941	0.00013571648036465232	0.00011901346133903449	6.709419145295531e-05	-4.62916440245355e-05	4.75496950962181e-05	-0.00010605426782396573	-0.00016519469311840294	-0.00012134082674840846	-8.282987957711317e-06	4.959528305883611e-05	0.00024246178081083233	0.00020694817412872016	2.2526201358060567e-05	-3.7396944350222674e-06	-6.144331983873844e-05	-1.107862180726877e-05	-7.263881942581715e-05	-0.00014747052631151344
122	-3.243684850542193e-05	-0.0001234964458175458	6.660897342110637e-05	-2.6319590203885168e-05	-6.23865846834131e-05	-4.663194881544701e-05	0.00015560982247158516	-8.833747786056278e-05	-0.0001780516635292503	-8.520646765695657e-05	-1.7382768751476526e-05	7.777668969502442e-05	-0.00011383134927387976	-6.228577481979565e-05	5.194128246305245e-05	8.904288943899274e-06	0.00026438829368163853	-6.937613186103229e-05	6.743041789697204e-05	7.972373161610339e-05	6.627410602976828e-05	0.00019201328664511156	0.0001807331133808281	-0.00011975079827059632	3.208301992702219e-06	-4.1203048145462665e-05	-0.0001544571285877859	0.0001897821589065504	5.8756760558738945e-05	8.596607669976638e-06	-9.659350602502607e-05	0.00021811854205046883	-7.052417847111287e-05	-9.617498309347618e-06	4.2424686885767516e-05	-0.00026961484984901397	-3.8638701870183885e-05	-0.00019760321333191452	-0.00020064130230591665	-8.17765016391217e-05	-0.00026003964680083	3.363368919103494e-05	-0.00017806459923963257	-0.0003488549624614735	-0.00012893464539032748	-0.000254516768452905	-0.00025964735207573717	-0.00016290153943413394	-6.030504946478657e-06
123	-9.524618409016686e-05	3.8928422424495676e-05	-1.9390617608710924e-05	0.00011068210458569981	-4.6182519613223435e-06	-0.00013387242208011939	-0.0001221427963745977	0.00021817440038560042	0.00011172530086162033	-3.0711617985344643e-06	-5.586822625091818e-05	-0.00012322236027776412	-0.00011644004224031971	-0.00011824982350635337	-0.00014018793424272653	6.396539777092015e-05	-1.315600812241437e-05	-4.145234884460995e-05	-8.514519137060297e-05	-7.934187352406394e-05	-1.1765969011062597e-05	-4.549720024620001e-05	1.3650807950894112e-05	-0.00010312885881559242	-1.2648468969557994e-05	0.0002847770759977651	6.372276410103773e-05	-2.87133587458926e-05	-0.00012054121416217914	-7.807450478582365e-05	0.00019464264409529882	1.0045626118340125e-05	9.32089910856185e-05	2.5932707119161228e-05	-0.00013121493835596863	-8.201504461437893e-05	-0.00014231875613209663	-0.00020937875026620797	3.238514324560731e-05	-0.00031861922037677967	-0.00015652130318728603	1.173066197092908e-06	5.444013889882803e-05	4.004498748165936e-06	2.8431041731934266e-05	-0.00016735175145679045	-7.49511901398987e-05	-0.00023520028577016613	-0.00034898136393176726
124	-4.162007451517307e-05	2.6677507385840695e-05	8.678456760898432e-05	1.2376608677726602e-05	-0.0002144021749426475	4.9807486170641654e-05	0.00020536832374824695	8.826164425489226e-05	-5.734440639493529e-05	-0.00020693948426906417	-0.00014021270953268073	-0.00016792256260699342	-0.00016678652121784762	-3.250039545859197e-05	0.00010456261086908114	0.0001654080396740503	8.143344596988861e-05	7.589581862943452e-05	0.00017662033747301684	6.470600660822993e-05	-1.3755039972729614e-05	9.39897936720589e-05	-2.3603571245150823e-05	-0.00012092265445803046	-1.293888944188281e-05	2.673875639441271e-06	-0.00020921802466546406	2.9694214873651665e-05	5.2487128523850404e-05	-5.233155706696779e-05	-5.3017169391950916e-05	-0.0001414654883537108	-0.00010616333253281847	-6.156947002705544e-05	-6.003820228150621e-05	-2.3288857531511544e-05	-0.00013650040401936943	-0.00021117281483224725	-0.00026031866183791807	8.780684285331423e-05	6.468757503736377e-06	-0.00014169717416408057	-0.00027634098015234083	-0.00018693913750217434	-0.000264855502937355	-0.00015528859929998782	-0.00030823466022304	-0.00012079240786467288	-1.0187919836212211e-05
125	0.00012260415198444007	0.00021983314021829515	0.00010830124090877853	-0.000160413617242077	-0.000182269935412686	-1.5957460820210024e-05	9.799116056679427e-05	1.947065159017451e-05	-3.9229121039001684e-05	0.00011748947024665031	5.458376537910527e-05	0.00011638479883962131	-0.0002863759671470925	2.962439156940531e-05	-4.200499523420473e-06	6.420989365535559e-05	7.184217182498098e-05	-4.523223574171638e-06	-4.94388046275672e-05	-0.00020372669176178682	-0.00013154751702527096	1.1770681919644075e-05	4.1631451996654936e-05	0.000136628632741226	-4.083605051367351e-05	0.0001565055272620421	0.00010321162661284687	3.136841230181981e-05	-0.00010013563684185757	1.526742714531224e-05	-1.9103525193084294e-05	-2.3469683314840686e-05	-4.2346797383785144e-05	4.230220900879036e-05	0.00010062348860788591	2.8234503745829495e-05	7.940708108638638e-05	0.0001550520911349881	-0.00014171369212774665	-0.00013931878927859234	3.047811425476355e-05	-0.00024889040664630206	-0.00013506002602411065	-0.0001662115398312444	-0.0003279353782904743	-1.6721090553710765e-05	-6.932677107888619e-05	-8.69375957968569e-05	5.026835934161113e-05
126	0.00022520705981388228	-0.00011057007240384515	0.00023128605392540996	4.0695994128858704e-05	0.00014501330937570522	4.2654800468420194e-05	-0.00012758827731616405	-0.00016826676345283408	-0.00015387762285199767	0.00024009996201243157	-7.263654379574926e-05	1.6830970270549364e-05	-6.382024677726355e-05	-4.032903139949339e-05	6.727564859090639e-05	0.0003942673552281585	2.1464863148804414e-05	-4.548475323565682e-05	6.16403680223173e-05	-3.6243790480912395e-05	-7.857584148435087e-05	2.8375585053002093e-05	-0.00030608535021691807	-6.28322143926238e-05	0.0003445733144290308	0.00010115876408828622	0.00032225869508467397	0.00014078869547756056	8.228503647804886e-05	0.00018178971244167436	-5.4238856429164814e-05	-0.00010368462627981091	-0.00012109536568192345	6.739528308552577e-05	0.0001461015234260264	-4.5314006031989314e-05	-3.087677720011379e-05	3.285743108083496e-05	1.0224732441728483e-05	5.5466004648834825e-05	0.00010499613716483732	-0.00010420274810181086	-0.00012462401694719462	5.089700454181732e-05	-5.583553064426762e-05	-7.386822428713912e-05	0.00030876701237921966	-4.498524560148096e-05	-0.00010780378704670873
127	0.0001060702986262577	2.690302667593045e-06	-6.202406263748259e-06	6.32418716289556e-05	-0.0001463494105914468	-5.082580149468085e-05	-5.3061667596993514e-05	2.360159470435566e-06	-9.650505898652916e-06	3.950306017981678e-05	1.5383144646455585e-05	-5.0038588229912416e-05	-0.00010969514784253732	-1.444975645073909e-05	-7.449953737459554e-05	-2.787225259174394e-05	5.756426890437855e-06	-0.00014136075228366862	0.00011488277443860335	8.873193359085413e-05	-0.0002667530744128551	-0.00014440743773345085	-0.00012521879945767619	5.176474660006798e-05	0.0001916124116966448	0.00013239594902228637	0.00020158322210760254	0.00014470068243096582	-8.400240636457769e-05	-6.694335991017462e-05	2.0368720164289804e-05	-0.00026302847660259333	0.00015622901025665596	1.7186540801762565e-05	0.00021463395374657625	-1.0926169016813567e-05	-4.6899179575825204e-05	3.44883577813983e-05	9.028017513631372e-05	-9.1318499703024e-05	8.309399857613173e-05	3.7610022628639604e-05	-0.00014143664069858836	1.3536760049466859e-05	-0.00011117372192137915	9.141677502095442e-05	-1.7844885507136994e-05	-0.00011467087402296881	1.3613428684080595e-05
128	3.641922813631735e-05	0.0001147318901654921	-0.00012965456250224228	1.9959720970216476e-06	-0.00018896084855419157	6.935232371804695e-05	-0.00015347722866878961	-2.482012655247801e-05	7.975853489119952e-05	-6.825850805263781e-05	3.082412982083987e-05	-0.00012600250154505053	-3.125634956440898e-05	-5.763450548480107e-05	-8.757777782935902e-05	-8.814303228184124e-05	-0.00011758044971006603	-0.00014920444934549438	6.3978101201119e-05	0.0002485739227106265	-0.00021084685421579656	4.773455321963761e-05	0.00017465359513018082	0.00011906421890767944	-6.190558387345133e-06	0.00016621184248944131	0.00013849103135398923	-5.4991264352248136e-05	0.00015505091743252464	0.0001276123499150315	-7.870696686964603e-06	-4.165814794008935e-05	-0.00015422427618984842	0.00013101899119975872	-0.00014018356737763546	0.0001209105542720744	0.0001272768063717779	9.720352640081944e-06	0.00016514862812171596	-0.00010435585182053329	-0.0001248524968443521	-8.510469287509794e-05	3.863932607795766e-05	-0.0001495190852464238	-0.00023130099985692586	-0.00010185358231476881	9.202062587584792e-05	0.00011374478257109593	1.215706521918616e-05
129	3.56040497806658e-05	-0.00018203248707845937	0.0001277506362382752	-0.00018427118698484285	-5.6060095675967144e-05	-8.424572017799118e-05	-3.524456600929148e-05	7.442363500959409e-05	-0.000142562463857613	-0.0001311453178152868	4.723631556945283e-05	-7.306005986474557e-05	0.00015804584870833695	-0.00013765075834958879	-9.082874502750881e-05	-0.0001354013698746494	2.6143288494107954e-05	-1.4415822017130898e-05	-8.93568605319953e-05	-0.00010801340677388993	0.00011117208017480305	-8.569215036604002e-05	0.000192568977283384	9.207834868538078e-05	0.00013541036523201887	0.00016773668669464934	-3.562977663812513e-05	6.845069136383178e-05	-7.04196671866927e-06	-0.00018482584459155404	3.899520129065758e-05	7.210684952100343e-05	9.150680050929209e-05	0.00019452617270479864	7.837939052513461e-05	2.34307828028205e-05	-7.710651584140744e-06	-0.00013470159486521512	-4.499320149665379e-06	1.937103948757773e-05	-1.7354699038189425e-05	-2.572206018302088e-05	4.1098847756606877e-05	2.4579911643576607e-05	0.00011171276182294978	4.359359613329718e-05	0.00021664787620361532	-0.000144931063582738	9.8290227962223e-06
130	1.0288913006027184e-05	7.941641367011697e-05	-0.00024867984065351275	7.222938029382042e-05	3.2152676390914286e-05	9.246302461980759e-06	-0.0001019009394924871	0.00011867714973323222	-5.002214751720325e-05	-3.744396150157568e-05	6.616354790316473e-05	6.584331121948542e-05	-0.00010348143131367798	2.9696490321228062e-05	4.764171046164999e-05	-0.0001851840000292501	5.0512962984328137e-05	0.00011784188442407533	1.5818598785850564e-05	-7.09580801706216e-05	-0.00021766791041710813	0.00013189288041820545	-9.860576982624488e-06	6.327685383781859e-05	-0.00012797860335851013	6.0389149978413566e-05	2.946528102883098e-05	1.669165257394765e-05	0.0002675566955516486	7.813067681723282e-05	0.00011229285335492786	-4.5899610047546816e-05	0.00024220144926682404	-4.418053311187972e-05	-9.182043581539671e-05	-6.791393818965144e-05	0.00013659178739778563	0.0002894537024142327	-2.1974725689149577e-05	-4.20013821262631e-06	0.00014792119908666818	0.00018901417503146587	2.1947758061864002e-05	1.4133859853434466e-05	4.5140757412711303e-05	0.0001514031642895805	5.457334688332995e-05	-9.938975703574537e-06	-0.00015124718091965076
131	7.69381252847255e-05	1.9660889424401796e-05	0.00013857691723161586	-0.0001929223222397423	9.170502563637352e-05	-2.0774026956816345e-05	-7.099233159174947e-05	-0.00015862176399278178	8.098959971257916e-05	0.00023053668697517286	2.5832490534034934e-05	0.0001648518907856048	-1.3032493456315002e-06	-2.1202613815479884e-05	-0.0001151771886329562	1.0400629554584574e-05	0.00010945484529198333	0.00015493650193923664	-0.00022009601924310624	7.744209891681817e-05	-1.3571486618987787e-05	-4.3236980596833745e-05	0.00010604367674920312	-7.762624605508322e-06	7.157704455550577e-05	1.135587140668512e-06	-5.0844463947516015e-06	-2.0777577350707642e-05	-0.0002503526271804394	3.14989795765592e-05	0.00019538291578100864	-7.034044212024884e-05	0.00016065512599738172	0.00010731597366559535	0.0002822124946132964	5.7887894383445665e-05	5.132597291079583e-06	0.00021220606912020784	0.0001020242564588728	-0.00016400757397941283	0.000330759384546958	0.0003207451252051184	0.00020260252539419286	0.0003471960745175018	-1.3643269803509861e-06	0.0001541534232896069	-0.00018648115496605196	0.00014689490011242866	9.266238148473478e-05
132	-5.303019219743253e-05	0.0001305086144526348	0.0002334609396463261	5.710518815070437e-05	0.00011722045875491765	0.0002474326966067508	-0.00011635998906771963	-1.7261532956323683e-06	8.51942628077852e-05	-2.8890390605173138e-05	0.00010731161220109752	-9.058893286493122e-05	-1.7459335797868566e-05	5.698129667613547e-05	-0.0001054830898374408	-1.771748324589593e-05	-0.00019533610826808967	-0.00010949784264625214	5.523475144093853e-06	-4.915836120273655e-05	-3.894485608711816e-05	-0.00016314457735226397	-0.00022458037596142128	-0.00010282502410005022	0.0001489489429787026	-2.3477416359868494e-05	0.00037224831893963755	-5.975856742975961e-05	0.0002601615837746201	0.00018092863362464024	8.235382391939662e-05	-1.9863816120792016e-05	0.00022063753709054826	4.85401000136676e-05	2.1724281615865356e-05	0.00014576234331653684	6.250147828665138e-05	1.6921029934944896e-05	-0.00025911018168925083	1.053309804847302e-05	-6.722261328120052e-05	0.0002624027972592437	0.00013816914107717793	9.814562043837172e-05	0.00021295692475712934	-1.1044022924718684e-05	0.0003133035946683955	-8.911339224921633e-05	-1.3079883437112315e-05
133	-2.4887958347461478e-05	0.00018349467529746327	9.623698858784431e-05	0.00010069980415056641	-6.253265115591385e-05	0.00015207421939459308	0.0002237157635220921	6.569129625385401e-06	7.705118658117502e-05	-6.36423006162496e-06	-4.831889377363497e-05	-6.119927187719426e-05	0.00010303514865123883	-0.00026448748578585657	-6.66140416646883e-06	-0.00022490280731965188	-7.054926865334313e-05	-0.0002454795657814619	5.928377988609617e-05	-0.00016008927058000012	-6.110950249233519e-05	-1.6797830096128474e-05	7.386280336905835e-05	0.0001739249721308995	-6.327829763611476e-05	-2.5773418301309222e-05	0.0001719865861239838	-6.262632965097715e-05	6.243447099540692e-05	-2.63817020348015e-05	-4.67671260851102e-05	3.157008291902385e-05	2.4879486266447415e-06	0.00013459833984167042	-4.0341165290200796e-05	-1.9877160355391715e-05	-0.00016407902187691881	-9.470199647848026e-05	5.355711178112493e-05	0.00011228640734787276	-0.00015953869375957046	-6.653502397017467e-05	0.00020877478305931845	0.0002682657239483177	-6.441361764934529e-05	0.00015189335531983744	0.00020228888870680654	7.828928423493458e-05	-7.467268188248358e-05
134	0.00012263134554994743	-5.970878644070167e-05	-0.00016627788958462221	-2.6572091339051183e-05	0.00010377127506002283	7.80392184551409e-05	-0.000180093941505917	0.00010330683160237205	0.00010420545802370282	9.771799822828927e-05	-5.7143078583202725e-06	-0.0001343895754094009	-0.00014129829705088645	-3.932511801648634e-05	9.37601749375818e-05	-1.2929760066527388e-06	-0.00011304189242882807	0.0001286937439569006	1.766076405352453e-05	-0.0002937657795428323	5.460881552346286e-05	-9.942890523477997e-05	-9.06454917567055e-05	-0.00013961772970493819	-2.853774645038903e-05	-0.00020755439475566968	8.995880774904463e-05	-7.160695997123895e-05	0.00010495722596220143	7.791327069645628e-05	-4.025321717256162e-05	-3.6977474149185077e-06	0.0001411743601464886	-0.0001537851635318417	-0.0001398931421184762	-1.4458872625308595e-05	5.044333370661698e-05	-4.969939449857718e-05	-0.0001647757540699172	-3.4310008910534164e-05	-0.00012480207746092377	2.753913137970608e-05	-2.528238830917731e-05	0.0002057224950019121	-2.5346067562533097e-05	2.1257975928382446e-05	5.52105222805999e-05	0.00018850206300404857	-0.00015547096356304657
135	-3.520147186757735e-05	0.0001411763110660872	0.00019318867184686385	6.51591411106654e-05	0.00012379405368911022	-0.00011973512016862289	3.686877886225755e-05	-6.597061246818993e-06	-6.887541722027862e-05	6.98935813218465e-05	8.62420207705266e-05	0.00014291408161906614	3.2613505625701384e-05	0.0001977992981073313	6.0215187712763375e-05	-8.872353890329063e-05	0.0001368655750266821	-4.9682598369897525e-05	-6.815386977034622e-05	-3.048926810386123e-05	8.477701630106749e-05	-4.3816981774093773e-05	-1.095793228120305e-05	0.00013068257499403274	3.6036121084684426e-05	2.499409473555001e-06	0.00017468885027383262	-0.00016685074251682614	0.00010397207796021366	-7.741101066095647e-06	7.2318017397106145e-06	0.0002376192298343975	4.445000005381314e-05	3.084665953522511e-08	-7.041209557152026e-05	9.067110551875778e-05	0.00012926451948889448	1.6212062401887084e-05	0.00017264625952971812	-2.9374242592397414e-05	-0.00014261041999414406	-2.7693125878745274e-05	-6.741041521478488e-05	-0.0001394183358047764	1.928458079268673e-05	-5.9536616336304246e-05	-3.812225182389868e-05	0.00010616577500270452	0.00011489293275107485
136	-9.738156350673321e-05	-7.831099574108433e-05	-2.137974806067756e-06	2.3329377683925874e-06	5.019993399820701e-05	0.00024048849179405016	0.00021916016087895253	0.0001815809608228081	-8.745642954878011e-05	0.00018317001997467916	-2.9523101027731792e-05	0.0001114701830643832	-0.0002113417659854352	-0.00019592577173353196	6.498041899648623e-05	-0.00020926821850019594	1.7044955008539577e-05	-7.627074111166877e-05	6.243767491085733e-05	-0.0001476186148478601	0.0001072137234523269	-1.9336076122662217e-06	0.00010490602690503587	-3.942703578571356e-05	0.0001401555753863702	-0.00012564375487157163	7.165950454612183e-05	0.00017392987841054617	-4.0960041500081204e-05	7.095401728425649e-05	0.00021507200811817306	-9.03656859862599e-06	0.0002437942193747983	0.00010437423207257015	7.998891072559846e-05	-4.698713464554797e-05	0.0001740239901987639	2.128541427890364e-05	-0.00017646935688898856	-8.93408201280027e-05	-1.457841233647321e-05	0.0001522906233511349	2.2105532577221266e-05	3.763494071373078e-05	2.6113768229359486e-05	4.2151909138024646e-05	0.00019393837619046756	7.005163672240704e-05	2.309682294384374e-05
137	0.00015883886749911113	0.0001441949393414786	0.00011142364435974272	0.00010690107293653889	-0.00012634956941885988	-1.9661389399112354e-05	0.00011795580939894189	-7.752578557795226e-05	4.7592109324212024e-05	0.000126950761105464	7.108211261890828e-05	-0.0002506174404606908	9.51562483183377e-05	0.0001274480858992482	-0.00014725308165166082	-0.00011192584009487813	-2.3179936666732576e-05	-0.0002183714177798838	0.00016195864724484008	0.00015818239001547774	-0.00012488454541855512	0.00013983737465049934	7.470708349372962e-05	2.7161782777320098e-05	4.8160542330763726e-05	-0.00011426345594541714	6.856587269345887e-05	8.652005459590036e-06	-4.349513134713642e-05	4.485967469331486e-05	-8.094147803837838e-06	2.4882345543028178e-05	-3.4911310355172656e-06	0.00011143771433958932	-8.959434093548729e-05	-1.900735270429884e-05	0.0002472384767425392	-7.840732599344399e-05	-2.804146158330769e-05	0.00010502598410151568	1.7029308465899016e-05	0.000179862442472685	4.275481121790975e-05	9.366372088511627e-06	0.0001783542475614323	0.00010578205391138332	5.679074848579293e-05	0.00014304678143045368	0.00021646686226219972
[truncated: 89 more columns]
