# Supplementary material for: Neural dynamics of phoneme sequences reveal position-invariant code for content and order
Source: Nat Commun. 2022 Nov 3;13:6606. doi: 10.1038/s41467-022-34326-1 (PMC9633780; doi:10.1038/s41467-022-34326-1)
Supplement: Supplementary file 4 — Source Data [file 41467_2022_34326_MOESM4_ESM.zip › source_files-sept/sup_fig2/supp_fig2_snr3.csv]

	t0	t1	t2	t3	t4	t5	t6	t7	t8	t9	t10	t11	t12	t13	t14	t15	t16	t17	t18	t19	t20	t21	t22	t23	t24	t25	t26	t27	t28	t29	t30	t31	t32	t33	t34	t35	t36	t37	t38	t39	t40	t41	t42	t43	t44	t45	t46	t47	t48
0	0.0002857548380458092	0.00010328063614493557	0.00026605568967038304	0.0008326526176278345	0.00019296089082904995	0.0007977551883949503	8.21075397055432e-05	-0.0003548565648963883	-5.5384671786691844e-05	0.0007673189352994671	-0.00022111642529966144	0.00018965003077385905	0.0007608519481539821	-0.000594501950360556	-0.00024057965503579312	0.00023521591698327592	7.879714722898866e-05	-0.0006716821111407865	0.00022325048015717236	-3.509203569764296e-05	0.00029055366927854245	0.0002114314115623524	-0.0004854946640453774	-0.00016945460765016254	-3.9214755903115744e-05	0.00037032541853983735	-0.0006592530002146749	0.0012202792993677848	0.00016056849955577135	-1.9519259173149482e-06	0.00047329091334966523	-0.0007358628513884061	0.0002192730061563759	0.0001620222526922533	-7.916401755306615e-06	1.7951898170210767e-05	-6.874568489712782e-05	-0.00024492934993257317	0.0007577311812386255	0.00035173949260799834	-0.0010017218954388723	-0.00029798217223015757	0.0004781679463394336	-0.0003552121350079902	-0.0004371560823395042	-0.00030485138724413587	3.147792602714986e-05	0.0004575561811155232	0.0001638948893537419
1	-0.0006148211515304323	-0.0005262936595035789	0.00033834587395607536	-1.638328035981425e-05	-0.0009796471338644787	0.0011900809362184563	-0.000510908880132159	0.0006875813317547548	-0.000578699842802694	-0.0006609675487923791	0.0012607094870993457	-0.0004226853090991638	0.0004036850710649853	0.0009642909775298848	-0.0007616221986731983	-0.0009352991034229064	0.0007409335232324262	0.0002278412970675067	0.0006131000531635777	-6.762270908694758e-05	-0.0004589100946521642	8.104668814670009e-05	0.0006615137666956553	-0.0004379226589845978	-0.0007286206822920604	0.0002546241026891696	-0.00046332295204871456	0.00025355961753598013	-6.994833630283408e-05	-0.00011476595351194161	0.0005856902165552013	0.00073126420914698	0.0009593634079190646	-0.0004329934075863864	0.000671812099586394	0.000541744060866028	0.0008480997981804197	-0.00028641880900464044	-0.0003097910502433063	0.0005653613767415784	-0.0009997198169705661	-6.217415662712863e-05	1.2085106261978734e-05	-0.0003780095187871777	-3.6697401296606545e-05	-0.0005643080117528142	-0.000889771869427141	4.051939790146874e-05	-0.00025763683412046757
2	2.7649480077280544e-05	-0.000776597600262414	0.0003971698315769296	-0.00035424904600368735	0.0002254242231275937	0.00013505780879740874	0.0002603182597904764	0.0005004678702800623	0.0005046274728621215	0.00031422743529978855	0.00021597213177449657	0.00017884253018302896	0.00016661408112963783	0.000379357508551758	-4.8782395978922234e-05	0.0005940870621784353	0.0008949223773540816	0.0009437905543462248	-0.0005294333915064233	-0.0008799043913567415	0.00046333852534936735	-0.0005681579421873042	0.0008734306951271975	0.00025716611353195567	0.0007649040349131397	3.975742691795553e-05	0.0002956450490159515	-0.00022574612709666403	0.00014023009521756496	-0.00013861282203645172	-0.0001660134788909015	-3.0508308436333125e-05	0.0008675673459292877	-0.0007264976552335944	0.0008384156163870081	-0.0004872352855210695	-0.0003221956712895695	0.0006528303770171335	0.00027580870302874215	-0.00027463997088832603	0.0005473924916869574	-0.0006268713090672813	-0.00038207077571997727	0.00024664712246364064	-0.0003488589270797578	-0.0007057995073824231	-2.205632326267976e-06	-0.0004492053290818327	-0.0005161018416181458
3	8.484067627169932e-06	3.671822168485107e-06	0.0006621650469944842	0.00044371643660211045	-5.875956874563464e-05	0.0001756808224717435	0.000605679767558543	4.433498517467378e-05	-0.00011454286587881566	0.0004561357015681328	0.0006293568768983299	-0.0002971793987960121	-0.00014606122160057612	0.00010749412720406228	0.00017336202264446945	-0.0008574695187917517	0.000230336440545452	0.0008821990213921588	0.0010533719312188238	0.00018635097923860497	0.0004522486735898212	-0.0006964880027056315	-4.963355174025959e-05	0.0001316014393942971	3.621931984175679e-05	0.00025464150632932656	-9.926594648805222e-05	-0.00013105814833031505	0.00019454806030761774	-0.00032156063049022023	0.000986055500295251	-0.00024174884213043203	0.00033828239433804336	-0.00017883975512617158	-0.000900949253001601	-0.0006240061482232432	0.00017909406298978063	0.000744005816631204	0.0007300788593391162	-0.00035202403247091814	0.0007136153193252089	0.0009800501553751367	0.00012658215286934243	0.00013263479416616365	0.0004824631695079214	0.0006128775018544479	-0.000989798715368444	0.00023889810676865075	0.00022567212451217447
4	-0.0006921146577335182	0.0007125056645914592	0.0003874822697755726	0.0003490505126705415	0.0006259914103153884	0.0010055628153799441	0.0002719595269773935	0.00017852669420783735	0.0009939302314727577	-0.00010608092977959822	-0.00030300858769093374	-0.00011404249060806394	-0.0005120755471204828	0.00011469222146650226	-0.0003795989701104523	6.971506960037949e-05	0.0003053014391075009	9.095081603007313e-05	0.0006346346775402724	0.0008756396372146264	0.0008430891350748888	-0.0003053083542669453	-0.00031126429550393144	0.0003202474402064885	-0.0005351591190458293	0.00046629405395369716	0.00019597900962916174	0.0008529149333717052	-0.00043790523107501507	9.42982871630704e-05	-0.0004117565977694174	-9.160989455496955e-05	0.0002076779581020407	-0.00025491560495719825	-0.0008310851097222329	-0.0004695168685510152	0.0002590847277786118	6.110765511225325e-05	0.00012230130491289512	-0.00020035392967226803	-0.000108344751348497	-0.000634031490770503	-0.00018213830351241644	-0.0009300567746710695	7.524431983149267e-05	0.00029276646436611844	0.00025812349532291286	-0.0002275029445775712	-0.00031522757169342546
5	0.00010911473899677202	-0.00021339135227689448	-0.0007285269295461409	-0.000502886899406302	-0.0005094123131327016	-0.0007855463485991164	-0.00035920077969064175	0.0005524547523161974	-0.0002169348833469087	-0.0005080299230529079	0.0006062529943008395	0.0006452631048653981	-0.00011258041329098136	-0.00045190068264232204	-0.00045548460985301626	-0.00027455506968915896	-0.000851608871467161	0.00045788241865239384	0.0003052454824650599	-0.00012156171841100772	0.0009364385604172197	0.00048638464799952066	-7.664709183697296e-05	0.0007218392405313053	0.00026539503123065904	-0.0004750324878824128	-0.000655566839295839	-8.087876800881794e-05	0.0006155136190233053	-0.00021689669448890836	-0.00029053163510078144	-0.00018683787597082257	0.00043285795983451746	0.0002547562148785179	-0.00026766504515314126	-2.8611932042821267e-05	-6.508980169340663e-05	-0.00020219989133240444	0.0009093232970046065	-0.00018856467528722073	-0.000382280497331186	-0.00105969033522184	0.000191298479255185	6.206202960005471e-05	-8.561753005349512e-05	-0.00040408975234204354	-0.0009647034316969333	-0.0011061648633514665	-0.0008714591562158346
6	0.0008778942029405284	-0.0007331791981046784	-0.0008768683625503315	-0.00020842165453330703	0.000247998033279652	0.00021001700521117733	0.000396584900230915	0.0011610287265030523	0.0007581261405471398	0.0004153667067180957	-0.0005223310709204221	0.00047337755264727845	0.00043528191388258363	0.0008114323106805848	6.506816131303896e-05	-0.00030678448658386624	-0.0006174613760327192	-0.0005472528707094174	-0.00030262205402007466	6.539988165942788e-05	-0.0004486419778188377	0.0009180965238695207	1.611498982155373e-05	-0.00035318752246191865	-9.752570632512342e-05	0.00044070505428682835	-0.00025465886681784255	0.000274974024701312	-0.0006257829836069982	0.0004122282721330489	-0.0002020942013101034	8.992667653859865e-05	-0.0003642406474621802	0.00035735126465987887	0.00011007276822845246	-0.00030278804411327804	-4.611918673036106e-06	-0.0008079510707132847	0.00050895819206885	-0.0006120752536470007	-0.0001629087145763971	-9.228240908156517e-05	-0.0010841074832453606	-0.0006917845807609994	-0.00019533358612212583	0.0001790005975372262	0.0002618568651106492	0.00019941774959626198	0.0003789776131879613
7	3.1014981518373994e-05	0.0006981084378061553	-0.0004222997412956581	1.0131871766045059e-05	0.0007154586695080161	0.0016970982994325618	-0.0003833343363240996	0.00015652268461246468	0.0005036345205287798	0.00022118239880855738	0.00043081038355422506	0.00039234016616055507	0.00014472513380476003	-0.00018737019921380638	0.0002993321907886083	-0.00014912358488101875	0.0005284525743140428	0.0005548956597613345	0.00019616813166768162	-2.1828277422163233e-05	0.0004549073466254385	0.00012818862242299747	-0.0006221549391260137	0.0001544488321195153	-9.89121248169919e-05	0.0002346940971384218	-0.0001981339295715141	-0.0006076522540338076	0.0001860227691999888	0.0008530234404849223	-8.4602298534062e-05	0.00036099813425816965	-8.882853181550642e-05	-0.0004614969572354255	-0.00026867432762096697	0.0003233068346072062	0.0008184081048572064	0.0001754056311334213	-0.0007879110560805787	-0.0005829056965263267	-8.881031022004342e-05	-0.0009673826161431976	-0.0003722658441039731	0.0004960796178744024	0.0006690675045191849	-0.00024780892320955207	-0.0003942209924678409	-0.0009077886628841372	-0.0006268258834478451
8	-3.7050635018359774e-05	-0.0001617799967750245	-2.6595222182328767e-05	-5.839723514387379e-05	0.0007377704980867492	-0.0007334777776561722	-0.0003139302445999092	0.0006128603527049594	9.688631770550112e-05	-0.0011689205800591448	-0.00015599247897661426	0.0001840931837289109	0.00017912960137697406	-0.0004283957106379991	-0.0006111640540367616	0.00016240229739611394	0.0010573126067761024	0.00024797210079565194	-0.00035758606379999433	0.0002716545104225199	0.0007221093109497798	-0.0003919644204831639	-0.000661383799012652	-0.00023777385569331952	0.0011517728787661034	-0.0004077762353501159	0.00038997645726787764	-0.00018991540796439005	0.0004608650001245567	0.0006041032499318202	0.0002220423799427098	-0.0003387572896178982	0.0005224071903746668	3.086384602071036e-05	0.0004024243406280245	0.00012602808129150487	-9.422831323171016e-05	8.416142577991489e-05	0.0004498548021832959	6.227661266361125e-05	-0.00046078863327793894	-0.0003018181199856963	-0.0007742637280364433	-0.0007667603445057428	-0.00036179082595544235	0.00029913315080799563	-0.0005569818304814409	-0.0007109218947056713	0.0015651413545688594
9	0.00023658014777357546	-0.00020689349875294017	1.4724138687256502e-05	0.0008588117580746515	-4.9641043307972776e-05	-0.0001141630558504605	0.0007280426334619301	-0.00028083288867057784	-0.0005570393378969101	-0.00044646340840841963	-0.00031522839635753894	-0.0009251374917368146	-0.0012070596139471385	0.00047861658463015127	-9.796164453977751e-05	0.00017693890351073898	0.0004631729775374539	0.000569783387637699	0.000199925795034192	0.00020213748081238637	-0.00033044274519437313	0.00018602848167141158	0.00014690405280215867	0.00022455539023900832	-0.000544715573185607	0.0006221550023675451	0.001149033272432222	0.0004368621571584542	0.00015318320558172578	-2.031378414711414e-05	-0.00021074067779166638	0.0001948630572891703	-0.0008656304979117072	-0.00030224379938470107	-0.00043957038441011585	-0.0003874881396959855	-0.0005856529194673092	-1.1448986246919025e-05	-0.0007486741168908071	7.519954321886813e-05	-0.000864458252606255	0.000260393811315099	0.0003691403138926473	-0.00016221472516673234	-0.000665833759327464	0.00011180168331251814	-0.00044038552599341235	-8.319151525214405e-05	0.0004114805017910632
10	-0.000826199760331528	0.00013521539657361347	-2.590481093341563e-05	0.0005996973477276565	-0.0006258967894934083	0.0003469637758820278	0.0008093289797659459	0.0006744120913608155	-4.341881173373398e-06	0.0008786957356199564	-0.0001454730539221392	-0.0004130021792379488	0.0007029634093906013	-0.0008482814024920567	-0.00011895344273448976	-0.0005284622833671598	-0.0006334001410576433	0.0009115883388266103	-0.0005862977813818101	0.0008056088723411393	0.0005177736121787494	0.00024479212266020363	0.0019066796332096	3.434494826569177e-05	0.0015283124762326013	-0.00018280061500472382	-0.00023678391319190443	-0.0007018275212332777	9.653760267692487e-05	-0.00012177386370520285	0.00038083022012583816	-0.0004771647998532863	0.0004024532081613193	-0.0002630040337509598	9.52523521298839e-05	-0.0008997654807069491	-3.498353281950163e-05	-3.8569745203480876e-05	-0.00045700343371873794	0.0005374867305893182	-0.0012472212877192082	0.000692492975346184	0.0003188870820006733	-0.0008378204603317384	-0.00021021889004876364	-0.0007397696856208875	-0.0002722558625649691	-0.0008955536853866876	-0.0001275106848557175
11	0.00044926282992361976	8.322022335726905e-06	9.334206156899261e-05	0.00015943335085964353	7.0075467736177e-05	-0.00019491211091915607	-0.0001457527647041003	-0.00034663577706802644	5.777649768637001e-05	0.00014153758656413123	-0.0003404689445321221	0.00010192165429419988	-0.0001297865101869025	0.000393191365180447	0.00026560314662185235	-0.0006630184964393897	5.322147741807714e-05	-0.0009311385507381229	0.0005570207538166221	-3.2314311631697304e-05	-0.00025588739886257995	0.0006294376107824665	0.00024441563526789433	-0.00036941221002469957	-0.00011483771032301006	5.325303151828362e-05	-0.0003653844429670373	-0.0007938885328592398	0.0007030945725720882	0.0007628505729004736	-0.0001294445720613479	6.602385702355004e-05	4.087078166215012e-05	9.950084495118608e-05	-0.00012223133128616486	-0.0004668612863820494	-0.00010746445866755729	0.0004308622315863174	-0.0007045851482254355	-0.0011568274323100823	-0.0003227533003525248	0.0002253094126857086	-0.0005785658426288932	0.0004390967255931898	-0.0005341029718265438	0.0007980244838787391	0.0007987549026039814	-1.9009022885671708e-05	0.0003728679268015293
12	3.3330245115154486e-05	-0.0003892641820265493	-0.0005980780363806356	0.0008415654832904807	7.812435804337614e-05	-8.881488857605905e-05	0.00034721289340737375	-0.00035422350062732836	-5.485778278676741e-05	0.00030370061396995746	0.0007255509421632159	2.4459440483478606e-06	-0.0002379234487269295	-0.00034365636340166446	0.0001983264849408581	-0.0004375594558542367	0.00015484400563068644	-0.0001960844989805415	0.00040063848106650015	-0.00079738488999858	0.00024179580397980005	-0.00027223680141423123	0.00125852804315796	0.0006432926871291756	0.000489319831818875	0.0006413814646271174	0.0015055797036429498	0.000323755285076887	0.00010400501623515931	1.0494690365858965e-05	-0.000190404516177389	-0.00014138568421487546	0.00029963748191544186	-1.4835226578832844e-05	0.0008840396498913754	-6.695119383990237e-05	0.0002540359644813301	-0.00028063130811386606	-0.0007972225443188766	0.00016431167891385357	-0.0009357773964301024	-0.0007824784243730065	-0.0009919464175866465	-0.001011875556128357	-0.0009238959947152888	7.835241739674156e-05	-0.0006299888846231785	-0.0004224630084657071	-0.0007598935783327931
13	-5.4155259532021974e-06	-0.000684404432889981	-0.00024300489463849475	-0.0005534707444972957	0.00048355398804869555	-0.00081327534544953	0.00035782792499789047	0.0004502200181605887	0.0003645531301307006	0.0003467008048200373	-0.000508052692055157	0.00043931647701177625	8.416938070518682e-06	0.0006882232176886711	0.0003567382871233267	0.0005006030475952069	0.0003780539591423146	-0.0007674536247294788	0.00015528804850226105	3.674510324107216e-05	0.0007167744718339592	-0.00021322115794777312	-4.5742104969073706e-05	0.0007013417495477777	0.0005489031543237845	0.0002459606201109693	-0.0002396508075744208	0.00047039852348799863	0.0005719779571400148	5.2496045903569364e-05	0.0013226842863697944	-0.00010185291488390641	-0.0005100533694416727	-0.000452150172937138	-0.00032652465453442196	-0.0003290615189401893	-7.516429142197321e-05	-0.00017638984666599127	0.0006592159134058511	-0.0004119550230906148	-0.00013939769606936174	0.0002369690398086276	3.753233297475482e-05	-0.0007410720089573581	-0.000972557058321323	-0.00026826174514742006	-0.0009342843584924816	-0.0003610800298417988	-0.00047679086575652533
14	-0.00037651136389352203	7.273627148439996e-05	0.0002624517807209362	0.00019792277119226294	0.0002639784143421358	0.00013822915464337565	0.0004452309913863774	0.0004671599755847922	0.0008193334620262046	-3.348933654318579e-05	-0.0005211128497675433	0.00011319451606495738	-0.00023902517787664836	-0.0004291028525748531	0.00040553290070772033	-0.0003834778795991158	-0.0006920350980737929	-6.29611517736401e-05	0.00015665246858771894	0.0008858985569132928	0.00031096273199334427	0.00014274440324756803	0.0009912698349248724	0.0007635658854569295	0.00022458121520296622	0.0008936012160013007	0.00024721518008925206	-4.473951957534848e-05	-0.00037448810564869305	0.0002157043904684309	0.00011981541530304749	0.00022888088638299762	-1.3444613898310566e-05	0.00032057619871076875	-0.00047968269827183206	0.0003938310442388078	0.00043825109673667104	0.0004741491084712786	-0.0012473452785862816	-0.00033850877093412145	-0.0007901131665951361	-0.00045078758509985406	0.0003755109255570765	-0.00042339231124661374	0.00016942955503300336	-9.84935867689402e-05	-0.0007357730129776083	-0.001088260546950183	-0.0010250601441588827
15	0.0007210172534355816	0.00010218928617874716	3.263136052870266e-05	0.00017971690412599275	0.00013944119793153834	-1.1101069359534733e-06	-0.00028978102620843134	-8.588619886352634e-05	0.00011706137072495523	0.0001461790281510592	-0.000785868402006043	0.0013810049459822237	-0.0003007548273366906	-7.749727245569359e-05	-0.0003370206033920301	6.882812092803598e-06	-0.0008705705688548803	-0.00026433927623737753	0.0001869525999829135	-0.000609580723632348	0.00044599778235776343	-0.0001477627242446086	0.0003472160361974782	-0.0006932229010874786	-0.00026110721351041085	-1.8507964304796686e-05	0.00041672947006544714	0.0006112829805388919	0.0007366520676925959	0.00018303101329936728	-0.000532198143024577	0.00024825143993636187	0.00030550205982677627	-0.0010753175950890081	-0.0006275402606780668	-4.934107883873965e-05	3.3171770375842265e-05	-0.0005940083587757628	0.00017961321123858106	-0.00032618520506467547	-0.0002534657870872893	-0.0007502304185617602	3.1364834150389364e-06	-0.0011376365414561868	-0.0016101973429604704	-0.001000267901830603	-0.0013518409015404321	-0.0012765083827431718	0.00023643497202105636
16	0.0009578698215152112	0.0004045124459088982	0.0006685171104957987	0.0005546969343921328	0.000917870559548553	-0.0002636285730740897	0.0007798000801912	-0.0005700098411727493	-0.00027371761351535693	-0.00017607759877926853	-0.0005019204658395462	0.00014921100243712315	4.4840095096146565e-05	0.0003659637990734917	0.00032419900393579364	0.000259190511262111	-0.0004637796433172322	0.0009728352028773228	-4.344598955671147e-05	0.0003609909526367465	0.0002435408454095368	-0.00032775261019205634	0.0003784067020403776	0.0004889911145665393	0.0002819405205568958	-0.00019263757369831084	0.0011179717207152353	0.0007680663731126906	0.0004858627267923696	0.0007422372139576286	-0.0004956555606712954	2.184293538147943e-05	-0.0009116509540860157	-0.0004004967938274767	0.0006082686935142842	0.00024611667928177937	0.00021319701414538746	-4.9769410071302094e-05	-0.00035236406842126727	0.0003013915733052286	0.0001513686786259934	-0.000455503530130658	-0.00019015321159501357	-0.00034412642044766723	-0.0006393008613923107	-0.00028351731556406484	-0.000177767273446826	-0.0006506370977274805	-0.0011457243384449256
17	-0.0008486161215390529	-0.0002677379719321291	2.499394062685466e-05	0.0002647315381658798	-0.0004186085929045114	0.0002542284960416348	-7.392641910505353e-05	0.00048227071166861296	0.0003605388059959707	2.6317529242249206e-05	-0.0004766849617763467	-0.00017970182152975917	-0.00023784738115234858	-0.0012238723985071621	0.0002715081497384274	0.0007315622866268052	2.8217364079073226e-05	-0.0007336901724353948	0.0005787765930483399	0.0002660167074998959	0.00011602244805887689	-8.912985628210107e-06	0.0006163483132753608	0.001169315370326766	-0.0002856321692636791	-4.103667926563454e-05	-0.00028744414980003293	0.0007195404204918063	-0.0007506261776537873	0.0006093700397746561	0.00025830238537668924	0.0007397937852432104	-6.600257445637577e-05	0.0005723842272593061	-8.55606349297793e-05	-0.0002438535419576026	-0.0003402289952766324	0.0002328403302448327	-0.00042020152615066306	-0.0005805946203392917	2.3058972957272775e-05	-1.0000850599542325e-06	-0.0007997033962940695	-0.00038883587885281244	-0.0007845447780515005	-0.0004535140434018104	-0.0006284525534312327	-0.0007251456896555299	-3.8051366734020856e-05
18	-0.00036912419527642516	7.669785769978022e-05	0.00013528578294982793	-0.0004987290670036895	-0.0005348658933547768	0.00015399719094252092	-0.0002639541298674229	0.00029663352792486233	0.00021489092701696858	0.0001930921855304987	-0.0004543405173626384	-2.6722784325506004e-05	0.0007221408008686771	0.00032994715764968717	-0.00032687618927114263	-0.0004777383537137224	0.0007881030231592133	-0.0006940730102539001	6.4425062712254125e-06	0.0004637347632439337	0.0006817331477453411	-0.0002795604906076856	-0.0001149661506299842	3.612460543634416e-05	0.0005570214444198029	0.000616518835749899	0.0003466511313760533	-1.6410408540882107e-05	-0.00040290642257294806	0.0006495080505260985	0.000819610806573279	0.0007362226092076645	0.0009422971916757713	-0.0006189488078999336	0.0011504010737747056	-0.000686101513298557	0.0001510015608058992	-3.32352019641949e-05	-0.00023486659772844736	-0.00038776764167324445	-0.0001179443623716571	-9.057918888273218e-05	-0.0008030891654820191	-0.0009103278263578905	-0.00029276142561478994	-0.0005742982564682057	-0.0003615660326137819	-0.0018690058551312713	-0.00015737928574884982
19	-4.558933461788276e-05	-0.0001789519370593772	0.00027618277784959326	1.4639736566388799e-05	0.0009898488089939302	-0.00023886781412428047	0.0005156787076448462	0.00014255730786206372	0.00024784862364764845	-0.000279891347590228	0.0007079491688511906	0.0009870726903610967	-0.0013823108404975772	-0.00032380785335764275	0.0003210240218687131	-3.3662141255617436e-05	0.0011281076373862258	0.00012372424972707368	0.00010233158686526772	0.00012195725734773276	0.00048253882396003136	0.0011665229021400947	3.654854060116163e-05	0.00018412168161787635	-0.0002656296558030797	0.0005699857327163204	0.00042249667273566683	0.0004910981209459615	-0.00024047329949518364	0.0013481449199849547	-0.00013963153714330806	5.803108728158132e-05	0.0004049564951194589	0.0007503480136682437	0.00020121271541534265	0.00027667376138037776	0.00022599832235447882	9.329965187015027e-05	-0.0006718092076300155	-0.00041863618557803255	-0.00019826104717399822	-0.001057624621898999	-0.00031156831133205933	-0.0011064217141970698	-0.0011351381735188479	-0.0006669578195155523	-0.0007217684811454359	-0.001103517747382483	-0.0003991354746415864
20	-0.0003884982173635722	0.00024578127891163807	-0.0006515880406600426	0.00035183650837025904	-0.00037631103873384366	-0.00017726939455745387	0.001180115580281245	-0.0002718689903009672	0.0010748582893217369	-0.001071151346525482	0.0004403732588544506	0.00046091658616930425	0.00017870151574220873	-0.0006486562951143653	9.471215418669894e-05	0.000757391342147699	-5.776002412682248e-05	-0.000532664756129029	0.00011680506014112018	-0.00017086110536114157	0.0005154846056979505	0.0010169452568533999	0.0006907393992797697	0.0005214539828440765	0.00014628495038229928	0.0011510285601492244	0.00034482880241639433	0.0006773454012669539	-0.0001160396616372898	0.0008570486485235635	0.00011287166889514531	0.0005138386139526777	0.0005194852338446561	0.0004883807961404812	0.0006125827446551949	0.0006675148289272925	0.00018622121709679874	-0.00020665330233770522	0.0007310583032418114	-0.00040287675768432493	0.0005523496670194453	-0.0010467876457719023	-0.0002790295378322024	-0.00018394472837034718	-0.00041698061296867995	-0.000666743620286491	-0.0012737939126421134	-0.0004471975056550478	-0.0015950016612553224
21	-0.0005927232105227022	-0.00010302565919290488	-0.0004815500507731736	0.0009236903861316595	0.00017290658860935477	-4.783931895519242e-05	0.00015810364732640132	0.00031231937880789936	0.0005182151020306224	-7.750824920391006e-05	-3.2387783932268926e-05	0.0005102359527949549	0.0001125396495188674	3.148312230097506e-05	-0.00010538248059379141	-0.0002750700811939209	0.000510959038831886	-7.973146193668767e-05	5.8830372877634515e-05	-6.2879681521955e-05	-0.00015425122080161305	0.00011727240618234645	0.000880861501119493	0.0005041715156060762	7.332531330619778e-05	-0.0006769595719876011	0.0003649031144753919	-0.0006822210921410691	6.554309455036589e-05	0.0008093406259765601	0.00023397162433901235	6.672900438077128e-05	8.452495606685035e-06	0.00026567871061445203	0.0008514113716507207	-0.0004553047470600037	-0.0005046166312736033	-0.0003701378643077647	-0.0003624968714382755	-0.0006081289756827906	-0.00048674859861661354	-0.0013958725157628342	-0.0009473334032962151	-0.0005317058574376128	-0.0004879703513682823	-0.0008674266136071751	-0.0017924734298006028	-0.0010371060216033637	-0.0016320458791548504
22	0.00014106737659823972	-0.00027765454295455605	0.0007201915462634441	-0.00026282490618549615	0.00017405738052619907	0.0005205892114762078	0.00015750241383549166	0.00032991527954441687	-0.00023759263387517854	-0.00044817614366281006	0.00069645678305742	-0.0005104240497383675	-0.00024645012749709453	0.0008622624444257681	-0.0003314782017440316	-0.00018416015965139524	0.00014792774836501664	0.0005300681913256357	0.0001987192377696902	-0.00028476373144169275	-0.00019278513953647052	0.0010912237514011229	0.0005703863406619293	0.0008540831632368854	-9.870281320470814e-05	0.0004868652176179669	0.0004590960582189587	-0.00034367063446403775	0.0006490881053429681	-3.982055761262869e-05	0.0001559919913786067	7.851643486718116e-05	-0.0003255028994273899	-6.144261760689623e-05	0.0010755546738823265	2.955687737733717e-05	-0.0006473551533088458	0.0004350567366530404	-0.0006727226222689821	-0.0009863424872168837	0.0001319201083770549	-0.0004585200096243672	-0.00048036938544368816	-0.0006729778795925613	-0.0008544819740753187	-0.0001411769119473098	-0.0014935588854749072	9.271818243253243e-05	-0.0006218727485614606
23	-0.00016153304655184848	6.810786226454808e-05	0.0003819096117503864	0.00028567102961456935	-3.076866585001677e-05	-0.000597556230650057	0.0006897334660857878	-0.00035939779626699517	-0.0005322656512339461	0.0003409817523007268	-9.247139294849662e-05	0.0003842548644441836	8.815087441953343e-05	0.0006389745187431726	-0.00015222280986743278	0.0007625279198985406	0.00013181759808324902	0.00017867695110749897	6.29322922625772e-05	0.0009646181911808528	4.962569577954617e-05	0.0007621565501858537	0.000568657805928398	-0.00028862744468307613	0.001189288206749889	-0.0001863668323239714	0.0005956261579667097	-0.00018698398778667526	-0.00024139975158271192	0.00046295522608948484	0.0007355739713366103	0.0004961056910880756	3.439634077220125e-05	-0.0003353197922698671	-0.0007640258034110683	-0.0005639578860671408	-0.0006841808036569777	6.61057788146582e-05	-1.99503865141136e-07	-0.0001898438409061296	-0.0009536953207706693	-0.0011567017940576616	-0.0009164604835269636	-0.001107105764353454	-0.0004455246301903771	-0.0007482154602918253	0.00013037074290697806	-0.0011181939600437374	-0.00152240374278142
24	0.0003395424667477745	-0.00011518800853448396	-0.0003736357647122281	0.00013080410976968942	0.00039548020768995077	0.00018532296795981	0.0003911373175465244	6.925941851203161e-05	0.00040453181761046476	4.889776192038768e-05	-5.10028184756908e-05	-0.0006598652622921313	0.00017331326298076992	0.00042560152954136156	0.000607568494146408	0.0006323844891774857	0.0007725386256913986	2.3331214798696107e-05	0.00043483904240798464	-0.00038203766030755603	7.495549559279829e-05	-0.00032347741405796377	0.0014887260466190406	0.0012063447441268795	0.0011924821331142509	0.0013345245042671486	0.0012463186298199349	0.0009560591417441241	0.00023255576384748614	0.0004541932511564234	-0.0006445817729267642	0.0005748345664375572	5.188919747146164e-05	0.0002751422676580211	0.0005688207415096075	-0.0001921394955493281	0.0011332264982584052	-0.000956847712708182	-0.0008401901004888047	7.979018244175812e-05	-0.00014749478302157124	-0.0003997179610247775	-0.0007501116896473698	-0.0012107570246680307	-0.0012497978223572456	-0.0007223605315124081	-0.000290831335626045	-0.0008996710420802906	-0.0009017423639075059
25	-0.00028528418139985533	0.00014670224288098683	8.50257520808942e-05	-0.00023831873175401952	-0.0005780269974229644	-0.00040704841083679814	0.0005043637964026612	-0.0004003781737862611	9.460907373188708e-05	6.242209470885638e-05	0.0006669261768665182	0.000236588708173794	0.000594298371226409	-0.00023178362393320892	-0.0003548605407489954	0.00044957894440602486	-0.00036535550714071575	-0.00020228624858934847	0.00021432011794793475	0.0011972480443653982	0.0003917120218175335	-0.0005549151028894934	-0.0003508989459004322	0.00020701700152771555	0.0004891025202055007	0.00027129040781077835	0.0003570774495178495	0.0002438474471991421	-0.00038075810348695027	0.00010359379463900661	0.00091972409803823	0.0004622275765695301	-0.00018776110248587934	0.0003438867003799624	0.00034104901782581814	0.0005387833359337763	0.0003708458602575529	0.0006527653634071332	-0.00010074568109895111	-0.0004209619368751508	-5.238224620966077e-05	-0.0003355981389343553	-0.000256778316486067	-0.0001361570026127319	-0.0009491201135958122	-0.0004668024228006728	-0.0005623848371968661	-0.0003880067943405306	-0.000531825287011569
26	8.840653836512857e-05	4.0741125941151234e-05	-0.0007925750200077708	0.0005686060291657722	-0.0004921223975400807	0.0005257336295361473	-6.986500477712604e-05	0.0004494563067713083	-0.00023053461081104848	-0.0003145676940217409	-0.0002691247302348794	0.0003418007393228255	-5.1134072684939395e-05	0.0004924260376009774	-0.00035998346661865	0.0008874454644786567	-6.837508616285452e-05	0.00010416538108712203	0.0011439027844053029	0.0001999716371602238	4.812071895020361e-05	0.0013745695570681806	0.00038350205848750805	0.00036989664733738187	0.001830059920117024	0.0007669544770424	0.0008501283622563045	0.000746237358599019	0.000437094669195593	0.0010090419744738252	0.0003453216597828183	0.0008585342037884684	0.00011661860633804854	0.0007548228728819596	-2.112712511276472e-05	0.0006097609780336909	0.0004135151892776686	-0.0005336305400544183	-0.0002936991899576772	-0.0006453117684280738	-0.001063618904342596	7.15175175490807e-05	-0.0003635626378618843	-0.0008344872640379363	-0.0011397690546262114	-0.00037296520462737175	-0.000698381786858936	-0.0008106306184898469	-0.0015752727844149336
27	-0.0006959449265744513	-8.996848791649572e-05	-0.00016408663985344364	-0.0006443444204034827	0.00035988308389387874	0.0007944712704866068	0.001583355921652136	0.0005575498976834988	-3.774719454747407e-05	0.00036821328145260086	0.0007284976444308557	-4.802055957888471e-06	-6.169482582121951e-05	0.0009427875065940213	0.0006826714410316421	0.00011227623549365404	-0.00019187105189569313	0.0004379751535802764	0.0001990892169594103	0.0006595075540422255	0.00029682678158650334	0.0003000902094779738	0.0005249222411503291	-0.0004661624351538966	0.00023352154364941058	0.000646703072889961	0.000915915772799037	-0.00043337644806066883	-0.0003486738563029952	0.0005801868319453873	-8.941023937952914e-05	-0.0008781360769425032	0.0006261189572221782	0.0005670229320227906	0.001214642174336879	0.00015944145523772894	0.000895800777153519	-0.00020983279843867262	-0.0005080696988147845	-0.0005143615508506904	-0.0004487847529270868	0.0004052743211618243	-0.0009454641743558768	0.00025718269870249544	-0.0013417476541135388	-0.0002336253138144441	-0.0019895372259292844	-0.0009090375927868572	-0.0018549246494318945
28	0.0004198359438864177	0.000431544621896582	0.00010818961855816513	-0.00027095418502255046	-4.2029972117677656e-05	-0.00033839066739545844	0.0005806470479692345	-8.46276285325993e-05	0.0008014741829695029	-0.00024013567398333593	-0.00035328107792541427	0.00032288521033499445	0.00017833847158611505	0.0002943232474781755	2.9514090353478015e-05	-0.0004925609869625824	7.486031214604333e-05	-0.0005628511343568071	0.0004905378457011774	-0.0001820674342074012	0.0008589622221887997	-0.0003443108132129704	-0.00015268535171957505	-0.00014196094035962605	0.00152944668992179	0.0008033394170940452	0.00041186006445579997	0.00045294436099808873	0.0008589726875651126	2.322361623714838e-05	0.00040243327236193195	0.000835838591807349	-0.00014745651261387598	2.1862222550531574e-05	0.00026448368587400585	-3.4326413223746104e-05	-4.191437016445015e-05	-1.8175844991524127e-06	-0.00036771777467330526	0.00018251461887802792	1.211353779916255e-05	-4.533889028027929e-05	-0.0008099515991503686	-0.00110100321021442	-0.0005265414606340156	-0.00106952660157134	-0.0014491264815823769	-0.0010439231275014803	-0.0006654001579832246
29	1.8321556339613544e-05	0.0001288299230716104	0.0003564707082691143	-0.00036435803856798134	0.00014022936991792232	0.00022373372598959146	-0.00013411144117746686	0.0011896264587722832	-0.0004808640564829553	0.0010754862941747996	-0.0005136385251912831	-0.0007006848073478927	-0.00015670049648136688	-0.0007870875047915453	-0.0009050779927134404	0.0005504594401771789	-0.00039888254448141783	0.0005582507124549009	0.0009378187766039936	0.00027056107546692535	0.0013382401306362974	0.0004403332228087667	0.0006099339790145767	0.0014061796569105262	0.000801544986225387	0.0007601803536754152	0.0005897776518082437	-9.134898020240556e-05	0.0009083502725584301	0.0007106966062173979	0.0005366885105669691	4.7031266595757776e-05	0.0004395869564805162	0.00035727062210073407	0.0013321320863549197	-0.0007015269216515544	-0.00024849225679409576	-0.00019204688058713205	-0.0007881140885088727	2.2325568470985773e-05	-0.0004816974064025967	0.00047167877660900855	-0.0008828863467473776	-0.00031714827122340534	0.0007676981141064637	-0.0005719508840282269	-0.0010426970608707676	-0.0009801192138520752	-0.0015232121124183252
30	-0.00024414481906422986	0.0006967644979309488	-0.00036578637817683555	0.00032756141740840404	-0.0008989779142039415	-0.0009585574945173547	-0.00010241571546317932	0.00019397854995187717	4.2212744100668514e-05	0.0003359880132036708	0.00010888962767497529	-0.00039050598609023776	0.00020981823123541812	0.0002855972333644642	-0.0001432098013199225	-0.0007222987130036833	7.281827600626235e-05	0.0002855502905315075	0.0004491487882850416	0.0001086927160414928	0.00016798099444060763	0.0005412620098879679	-0.00024030953219100382	0.0008514983126378337	0.0005542470458664895	-0.00013909719189755825	0.0006532244366067223	0.00025960691029378513	0.00045751789279397623	0.0006447275100154177	0.00035469808979399627	0.0002823842015953865	0.0012511663005679414	0.00012273109732539547	-0.00018989669520965135	0.0004385417589647136	-0.0003908576978793528	0.00044478860128807824	7.107296808506196e-05	-0.0006176797543838701	-0.0005762932273750997	-0.0016139499645800727	-0.0002908630875198398	-0.0015423726988322323	-0.0004904040292358549	-0.0015730753723039597	-0.0012282015513714762	0.00016945603614262596	-0.0010396873743444425
31	-0.000793068574794482	-3.2655006341028625e-05	1.2557753198518944e-05	-0.00021266632968506972	0.0004047954236561578	-0.0009583006895969755	-3.326171126819898e-05	-8.897310790956176e-05	-0.0010448029218796482	0.0005178518110754129	-0.0004032003917718528	0.00010080851110510648	-0.00029870730832742354	-0.00021688592218909881	-0.0006566928819624097	-0.0008305125659190486	0.00035083472848495797	0.000826974441630764	-0.00019920963364173516	-1.1522290750366673e-05	0.00039011105738731143	0.000271906697070564	0.00032251730524992834	0.00032135042764823803	-0.0003615323678714384	0.0008112547816905239	-0.0001381183235707389	0.0008390792875508111	0.0002695255375751973	0.0005543024830062952	0.0015023472098521294	0.0002666217597814225	-0.00012232142519754	0.0008501267162487825	0.00016809831001367325	0.0015970572851007302	0.0007330511637558804	4.734467954291147e-06	-0.0003353506492870346	1.3477633996988848e-05	-0.00015437457555180398	-2.046903422123384e-05	-0.0007722006072431016	-0.000609009635014256	0.00023073094024676923	-0.0002971240223901311	0.0006526305300168031	-0.0009979720806793167	-0.0002541185041803827
32	-0.0009498532072242178	-1.8047047666190705e-05	-0.000660127728035168	-0.0002954584902842778	0.0004524697183130704	6.546964561914185e-05	-0.0005051905662822464	-2.3882544188497588e-05	0.0004476986526277723	-0.00011987717935816988	-0.0005182478314523971	6.91432713664852e-05	-0.0011500389245426034	-0.0011399773233374307	-0.0008095312206978632	0.0002116309595323074	-0.0005321837663824118	-7.603772899340052e-05	1.2383773258355665e-05	0.0005820457328536957	-0.0013791371507722214	9.891324082499332e-05	-6.400065238683597e-05	3.0862878891750126e-05	0.0011028791577186933	0.0010280729640352604	-0.00014315028453075186	0.000274448811780442	0.00011650346016559398	0.0012034244115007983	0.0007964161558025066	0.000745062082005999	0.0005190317993690385	0.00013588576510514895	9.959740229842644e-05	0.0012479342690803058	0.0005762604697421137	0.0008791578606945703	0.0004102801863270195	0.0009435826771842874	-0.00013708206917897826	-8.603608214581226e-05	0.0007146307241241041	8.652972521308095e-05	0.0005050166712892285	-0.00015530134435292407	-0.0007471275069080312	0.00014652898554516017	0.0003000648793113467
33	0.0003174068101793637	1.5608893247401227e-05	-0.00018072887368370113	0.0003051655847175588	0.0005312712099914206	0.00014810839310336682	0.0001094606437066263	0.0007450979575082427	0.000569610156067521	-0.00017861432042778338	-0.000811064200652934	0.00034524672535681596	9.380266027333413e-05	0.00010670537484203734	-0.0002346391459183106	-0.0009965930720835761	0.0002472379916222047	0.00022885085474612762	0.00032065685051482063	0.00034858639251939217	0.0007072592527473835	0.0007037343814563207	0.0002650003637279903	-0.0013794985037100713	-0.00010081106058596636	-0.00043567009720799093	0.0003650084521959128	0.0003661564987446525	0.0011646304883165394	0.0005006494120655501	0.000541378907163304	0.0014526060467513196	0.0011017414907578578	2.813051030517485e-05	0.0011676488773207337	0.00034858035824170895	-5.176493696224232e-05	0.0006392582061452044	0.001062732247691258	0.000657107755360799	0.0007371289996087122	0.0010133361458343059	0.00018509283799099914	0.0004625813851795588	0.0002026864179194174	0.001289408586287872	0.0013818723023570408	-0.0010608148239107911	0.0005987589338919948
34	-0.0009601343371390114	0.0005253718819183361	9.760701352158818e-05	-0.0004620459833711367	0.0003192193073434829	0.00015112840211868063	0.0001300293582667411	0.0005716821482976592	0.000666212989697778	-0.0005465750206908077	-0.0002034950958100282	-0.0008112371709932883	-0.0006212866317795016	-4.7575981528018894e-05	-0.00027454852001501483	0.0007576500894706277	-6.084432525679804e-05	0.0006093063245297259	0.0005265763757122752	-0.001168662231034158	-0.00023928686967588053	1.4134637022980915e-05	0.0006287604804613575	-0.00013069722413029233	-0.00028034223028475323	0.0009796575488734507	-0.00024485459834467196	0.0008742753169801075	-1.4521286609579147e-05	0.0008799920700293031	1.8603039184884685e-05	0.00030265413779167615	0.0006677353221422827	0.0007314963302207745	0.0013936781384161227	0.001002197828186988	0.0013757124350526034	0.0016200621891356297	0.00039146496094962766	0.001084646057759299	0.0008059004641456063	0.001041576844987274	0.001160826276594554	0.0010579683419285704	0.0007622912112476652	0.001580152680776022	0.00046979732539949537	0.0014729888265067105	0.0016232015655327607
35	-0.0002491414572459558	-0.0009388262286562085	-0.0003071910602145559	-0.0003921914671712796	-0.0001664320742105519	0.0006795259818724629	0.0004101234645514953	0.0004115012987548282	-5.347586654829788e-05	-0.0004169611714959538	4.51011398518274e-05	0.0005602951891322254	-0.0006809789951192664	-0.0003394373198095105	9.003970784567796e-05	0.0007693754782293536	7.267662414534452e-05	-0.0002897095690817406	-0.00010063713953593984	-0.0004360470719393458	0.0004395365345391562	-0.000530444320770757	0.00036257384986002294	-2.6671840091521768e-05	-0.0003105883113117309	0.0004624069496147294	0.0009521195608910814	0.0003497464401239878	-0.00018356521782811696	0.00047120597986514767	-5.577596130248506e-05	0.00014653370852199375	0.0007585665704188316	0.001378337614503588	0.0006321594992956799	0.0009911196841431533	0.0009589719296780631	0.001691950168051316	0.0012349979651197986	0.0015891653337330755	0.0014700800816465202	0.0009240801944301099	0.001712231664519968	0.0016033623896034807	0.0013440780939726696	0.0014393292604831082	0.000784594321007194	0.001480167849305961	0.0015966118952425543
36	-0.0005033062078409905	0.00013361695598765373	7.48295441289315e-05	0.0001694654575555356	-0.0002921224974897285	-0.0002302050329181427	-2.3267380253777416e-05	-0.00018235396627212515	-6.980998019909933e-05	-0.0002857559476270463	-0.00013227958168660645	0.0001843146264870451	-0.0008967537640597958	2.0347625017377772e-05	-0.00033424557202663813	-0.0002133378525926689	0.00021635390737785075	-0.00012854268196437288	-8.101746961785076e-05	-2.8631880652985703e-05	-4.955751359347499e-05	-0.00025762295411711636	0.00045867071863263723	1.1351207463400826e-05	0.00021298116171539265	0.0015151937735443488	0.0004213654902568565	0.00026945619075732037	0.0007215805043612836	0.0004440075454447928	0.0006492058066180967	0.0005652193898450088	0.00013830491440855447	0.0011604986119805056	0.0013600910434416543	0.0011471158843536955	0.0008587352537577026	0.0017240582694053128	0.0015303881768793048	0.002010755560428506	0.0019419539723593091	0.0015814628900837884	0.0022524601420219627	0.0023395681686498495	0.0021465127906060257	0.0009147819308713931	0.0012540344671659993	0.0015825097779737795	0.0011401775405073622
37	-0.0004522639039697093	8.353572111577411e-07	-0.0009106647535811873	-0.000499234837457832	0.0003655538387540119	-0.000537922707793077	0.00020011875584127585	-4.508930443312772e-05	6.540053465020176e-05	0.00028892993577050015	0.00014893701940261545	6.563840316676055e-05	-0.0007740697423315622	-0.0005217418648092373	-0.0005528368838847771	-0.000537664087387587	-0.0006295801411939347	-6.71473083344004e-05	0.000729884205863835	0.0006537675442504107	-0.00022666629363270286	2.2711399959047194e-05	-0.0004759194978118294	-0.00020133230242761017	-0.00021468153594939675	-0.0007947625572210728	-0.00035512179295491616	-0.00022086532436547254	0.00039628439620911034	-0.000134748043820352	0.0013199081381584043	0.0009376148967942934	-0.0003933878074460193	0.0007706655780525195	0.0016518662759928203	0.00106003908653767	0.0017794591316252551	0.0021539711378736723	0.0017815185867952668	0.0029692594425718396	0.0027688634245077387	0.0018435894084018402	0.002629467935278121	0.0017273076474704195	0.0031285246055072742	0.0031371666873036682	0.003686886854760546	0.0030101516723239794	0.002700442730959201
38	0.0003148893264099937	-0.0005911525227272461	-0.0005137903099735158	0.00032894515438563197	-0.000545074302503623	-0.000298821740667832	0.00031033861664637546	-0.0009756073118694936	0.00011860354683609641	-8.957934917889682e-05	0.00014559206801830984	-0.0003253187390981793	-0.00023926601552154078	-0.00012211160802405428	-0.0007342770374889999	-0.0001637075279446217	-0.00015922953575355322	-0.00025762620472668076	4.6988574904816046e-05	-8.043008467471479e-05	-0.0010351510365956835	-0.0005506915520683515	-0.0007931945116528968	0.00017866763500989127	-7.08821496018938e-05	0.00013363778280831037	0.0001912517170912193	-0.0002762211249571625	0.0006975550853832857	0.0003240363341046784	0.0010081375003550745	3.1916189351802335e-05	0.00020464534733977716	-0.00014215510952738001	0.0006983322825868348	0.0013406602829388805	0.001962250140827351	0.0015708292546165938	0.002084452337864911	0.001983906698922705	0.002516946226721593	0.0022157885378742037	0.0027433804581627084	0.003103868638947243	0.002706689681000073	0.0031062571798658213	0.0031623486595911436	0.003977164787769572	0.0034181274552383552
39	0.0006407838310085231	1.646649431027523e-05	0.0007285563756504098	-0.0005328041497564787	-8.512905785229311e-05	-0.0011412843121432815	-0.00022974981688130507	-0.000373402220804745	0.0004808852408868753	-0.0003825775891182426	-6.601120631070192e-05	3.719290511496775e-05	-0.0005927864103360848	-0.0013100086786873824	-0.0012001564203682894	-0.0006375584708018271	-0.001444427435800978	-0.0006374862059588791	-2.8919192282658066e-05	-0.000883709098925343	-0.000845922034216591	2.5996499912517117e-05	-0.0010108504253046491	-0.0009150099049788426	1.0776163092981279e-05	0.0004272785487782371	9.343375606647373e-06	0.00043736360139494726	0.0006375823860207243	0.0004053483515680825	0.0005094748753661855	0.0005696387046569106	0.0007654355549406946	-0.00019803611559224927	0.0011960522110046122	0.0009508408327538931	0.002315035102557996	0.0017470329998214545	0.0021844591429389126	0.0022189014936106278	0.0032577491359562214	0.0033919816671359572	0.0028855262248247827	0.003793232787846392	0.0032169705372085697	0.00479170269786072	0.005208598858762404	0.005044775098470522	0.004909191647705191
40	4.133677465318936e-06	-0.0006137249661455256	-0.00029257111088634583	0.0003076858006769661	-0.0008583109580393204	0.000657430509395697	-0.00037475719388635085	-0.0001783672913864263	0.00034006916010473587	-0.00012186942513192128	-0.0010653453701096691	8.130047672560283e-05	0.0006303386177077996	-0.0005974399161792628	5.775046166361514e-05	0.00022838677144907887	-3.5320919692084934e-05	-0.0005319762006771204	-0.0007120945558641165	-0.0010352697531926833	6.920599331236609e-05	-0.0005772838363677734	-0.0010206627233500653	-0.00039768564536608154	-0.0005983567663919689	-0.0005391457710705285	-0.0003517659352634948	-0.0005011818788989532	0.00014216883921311108	-7.836553860661273e-05	0.0010609263786769067	0.00030002047997656285	0.0005548113656951666	0.0009104740975261474	0.0015312702862392362	0.0013839837343816747	0.0019660404067641532	0.0017872436026415577	0.002554392182236437	0.0020272786840996662	0.0026043468364793957	0.004249544328793421	0.003424876800582329	0.00435579332448513	0.004277129463815678	0.004513289131714737	0.005005844372357921	0.0051503416817689175	0.005761700361817057
41	-0.0006304247399861802	0.0005149202499326983	0.0010926755222269186	0.0008733146262139309	-0.0005012621994592438	-0.000546869443208026	0.00020056635893208116	2.544689598035083e-07	-0.000763885194090521	-0.00037647400560639915	-0.0004073195312197189	-0.00013470385527116136	-0.00032415457587877734	-0.0005968758235848727	-0.0009563426312285626	-0.0011056809070315815	-0.0007474782570640112	-0.0006387866726751465	-0.0004246548000350206	-0.0014916931207748924	-3.4041558726686575e-05	-0.0002469168263700843	-0.0009007873947870693	-0.00045199953006685854	-0.001192123802160978	-0.0009007855778554181	-0.00040875023081277123	-0.00032884641526089147	0.00021945481237330405	0.00014966990060646541	-0.0007041210319360605	0.001063759543601362	0.0014536267269384493	0.0005110895656377527	0.001968149273807244	0.0017671442257843595	0.0008648813201792548	0.0029816633854201973	0.0037443515683992746	0.00344152656546077	0.003982976470157981	0.004304370055264641	0.004667851836504034	0.005344985585675609	0.004838853300902061	0.00552358160815651	0.005773545288153759	0.005981339019050321	0.006233298134145733
42	-0.0004199687211592871	0.00017183980872696885	0.00031577923530786464	-0.00010783027391972101	-0.00035907194362725693	-0.000651052651857244	-0.0008446650988295802	-0.00037132676406389164	-0.00034623774149197166	0.0002944743776318149	-0.0001338589263957398	-0.000718593697854664	-0.0006154674400941116	-0.0006699560190377899	-0.0011238980170047341	0.00038203113327085704	-0.0015508772845556355	-0.00019062022679294035	-0.0004496305183435974	-0.0001300529407986366	0.00015852757985860378	-0.001002577434081847	-0.0009481281626403262	-0.0010146442976794643	-0.00021058105387233183	-0.0010474205674607412	-0.0001711242983923102	-0.0010112708396152366	-0.0005794359235746732	-0.0004579702159655799	0.0006498564513825044	0.0010171590416549997	0.0004699274185093928	0.001223094459564982	0.002363708028755087	0.0028550070599815368	0.0009075444822792022	0.003475299211672041	0.0037432575062246497	0.004223173323075165	0.004065114251398464	0.0049966258581336225	0.005061460484740008	0.005754316153343432	0.0052109775206821505	0.0061289816067729985	0.006192665144365535	0.005450186436657621	0.0076407509278414555
43	0.0003609716551861401	-0.0009995984812399984	3.205727564538374e-05	-0.0003155363336144949	-0.00041847697667323907	-0.00026524879872059855	0.00015378351867284247	0.00044270775571892085	-0.00010987076499239783	-0.0002672151147691602	-0.000152723713106734	0.00040820019597108273	-0.0005453542036621834	-0.0005597900591515017	-0.0005577646955107796	-0.0009692516828660252	-0.0006192808764722	-0.0007786519426476599	-0.0012452113914440588	-0.001284642283712978	-0.000720095462073387	-0.0013107344123672857	-0.0006121428296999401	-0.0006181800104052826	-0.00027824533747895384	-0.001251100196560141	-0.0009316670645460433	-0.0013636693293104531	7.634095744746463e-05	-7.07493476764806e-05	0.00028362815694582164	0.0017738202472683084	0.0011084326385078617	0.002209093612062491	0.0019047616291041638	0.002586354728027678	0.0027630205902399296	0.002556230792918279	0.003593530911193272	0.004472161741915487	0.005202150974888216	0.005220143494790794	0.005746854703653363	0.004864469999045437	0.0072774198499248694	0.006164087738557892	0.007413382835359252	0.007148757226603672	0.00830021150583022
44	-0.000347075227273308	0.0005158501187627199	-0.00021127809415584604	0.000340155731224446	0.0008929009442484771	2.8136898893629022e-05	0.0012558104251611725	0.0004491767605569713	-0.0009558205587642579	0.0004105682593248514	5.449179509105708e-05	-0.0011354478140278728	-0.0018617356106327243	-0.0001288876729171713	-0.0005097777742861225	-0.0010457264492526976	-0.0002584808231304896	-0.0007895332793208049	-0.0017993720430806604	-0.0014119318962169357	-0.0006644972022797093	-0.0004850336254599087	-0.0008244356272217651	-0.0006475389670974861	-0.0007744966279057965	-0.0003227050978129753	-0.0005885122367667097	9.44901816223062e-05	-0.0007858349873314551	-0.0007791746358394799	0.0009148438628602354	-6.826247636527381e-05	0.0010981155747107202	0.0014151153219009618	0.0012429372762676342	0.0017402818332763307	0.002506034300612226	0.003659486152479973	0.0043619930727690865	0.0036323602092541304	0.006161897210716225	0.005338320203814574	0.005731259998896101	0.007208594563363683	0.00600304918983314	0.0071859075226768905	0.007932375590119639	0.00814085518230714	0.007262834021646571
45	-0.0004995910104793213	-0.000658033655892892	0.0004913188321091407	-0.0002728389755693733	-0.0004502499713508761	0.000296902538819285	-0.0005479792107140723	-8.489807118000473e-05	0.0004910321771020418	-0.0006437764786251574	0.0006745085722447389	-0.0004047666991036459	-0.001056535852764264	-0.000828357944241017	-0.0009935570855552002	-0.0012286468991298295	-0.0006006117223859166	-0.0010667988357378581	-0.00010470108998410308	-0.0008829336761475709	-0.0005304487662628888	-0.00037296092450063943	-0.0010484457624935217	-0.00030990849600078115	0.0002697708040660375	-0.000585670662096293	-0.0007381607057568931	9.516641726157575e-05	-0.00011917196187151253	9.505371171777491e-05	-0.0007412040089809782	0.0010579164582130572	0.0013103556807439124	0.00139694227357158	0.0018441568091001107	0.0021788269526646377	0.001482165341353883	0.002877906938232917	0.0037961239524660836	0.0046323969534727335	0.0050747885422673285	0.005586004996220457	0.006028133093477501	0.0058652434469383926	0.006331583126607876	0.0077820031996518576	0.00829927121958227	0.008671830258452484	0.0088476139851956
46	0.0003501545768259412	-0.0014999804519473209	7.410532000916639e-07	0.000559136940549893	0.0005758154480418552	-0.0008025508083143607	1.0524400218352148e-05	0.00043109857888618957	0.0001363873297393274	1.8120059450126492e-05	-0.00038233345331429447	-0.0001142048031937393	-0.0016118461041858315	-0.0007740040382112109	-0.0006360647533410457	-0.0005711463595308227	-0.0009033272192024405	-0.0008775181918008127	-0.00026538539318629253	-0.000749655292559258	-0.0007025057958278326	-0.0011091308740648336	-0.0008466170740656969	-0.0002344848518686401	-0.001211797390976912	-0.000447191750186704	-0.0010984854772289057	-0.0010379381688322149	-0.0007009566041113961	-0.0005481141494323083	-4.63118454935746e-05	0.0007498350687235242	0.0005233003245467821	0.0012859940488253176	0.0032745818479054585	0.00287772219891442	0.0033146821903495194	0.0034937684769901674	0.004316206350853053	0.00487130544407559	0.005616492971058135	0.006131446795225851	0.006606753921273756	0.00736781656799979	0.007663585451733802	0.007730499054554789	0.009182472685847641	0.008873556878015946	0.009821008182832002
47	-0.00022612449434465778	0.0001983383145007979	0.0007100894815848287	-0.00020990525854535188	0.0005040618163652916	-4.14629344229566e-05	-0.0004011949362755118	-0.0006668217637212896	-0.0003415603373779723	-0.0007225187200112819	0.00010207231856281134	-0.00034975972065979025	-0.0016039319394700261	-0.0011231903330060384	1.2760800884389565e-05	-0.001059560859214897	-0.0014360289824187536	-0.0011879408945482035	-0.0016965408141668096	-0.000993896260223574	-0.0012807319071170347	-0.00035171807373588745	-0.00094372210282996	-0.0009627530414233832	-0.0012904938029994033	-0.0015740992398984382	-0.0003254706321120233	-0.0019356344849268633	-0.0012239027913384503	-0.0003357140843339679	0.0005380031315245352	0.0011510553370836416	0.0007027276753298801	0.0013177363707477952	0.0017048515756591036	0.0025905388308358522	0.002893457160463413	0.004044515809499936	0.0032802503040509994	0.005643197940368367	0.005991596180519159	0.007079624864311264	0.00721124934326519	0.007263824457939246	0.008343233926594685	0.008835612144778512	0.009069662074579718	0.009371125246293842	0.010672761746512873
48	-1.3106572988773172e-05	0.0011046785124283888	0.001415910623469822	0.0001218990294128324	0.00012423663856996617	0.0005296920624589165	-0.0002904978632518253	-0.0008946434076845631	0.00035458182129528696	-8.061782329603102e-06	-6.660803718875931e-05	-0.0005922862663415377	-0.0004407775845842262	-0.0014092864784021357	0.0003652399022908424	-0.0010652774734556327	0.00014401289753532097	-0.0009985638478716753	0.0004560877512704717	-0.00011225497270201117	-2.2937186806909677e-05	-0.001423681584941616	-0.00039909775395418744	-0.001352385809785131	-0.0022161874786339477	-0.0006530809674266232	-0.000935316883238449	-0.0010679421577920625	-0.000856576250823328	0.000915992469182904	0.0010281448869022623	0.0005090156594242401	0.0012305547686126666	0.0015248611271262498	0.0018439327339055012	0.002967388986580488	0.0033374378916118767	0.0030463831404073816	0.004435094525718196	0.005177449932927117	0.006163695584554678	0.005903529655607117	0.007518685368657882	0.00879799999286816	0.008974525966526892	0.009421121435632382	0.009443267059082367	0.010093774183435622	0.011504165212414066
49	-0.0003169726514611527	-4.019961113634696e-05	0.0007827762320285001	0.00013465808751956393	0.0004931174537822006	-8.748357521618285e-05	-0.0008473090201644495	0.00023443151036222588	-0.0007627594436083639	-0.0010171122175530861	-1.190088633556529e-06	-0.000996409549370136	-0.0003186866809053055	-0.0008657541645923419	-0.00043692435486007204	-0.0008340395101694145	0.00022747769777903883	-0.0006982036032758644	-0.0009213713009066284	-0.00016102862801241295	-0.0008506853464230043	-0.001467650635672391	-0.0007249127215867596	-0.002677891249194033	-0.001498178909122651	-0.0012024170481213657	-0.0009568292257839874	-0.00033118781978569504	-0.0005035208665569257	-0.0003084015363770374	0.0005147600185574773	-2.4289758314799582e-05	7.550693539380002e-05	0.0015959757811334387	0.0013604866377560907	0.0026898834559508653	0.0025955531104949713	0.0030188899876737556	0.004018482725243879	0.005846902888063015	0.0053071805311651595	0.007299315717838174	0.007435552897620368	0.008638133283824765	0.009312821132431098	0.009435062187378876	0.010102965392511366	0.011584022224387362	0.011333419752869247
50	0.0003672060645018301	0.0009826883276014696	0.0004274828070280075	0.0005852029162892007	8.112573707684434e-05	0.0001539343113591178	-0.001319477902987387	-0.0005531600992996896	-0.0003977574675694751	-0.0007417590372365648	-0.001437923162757601	-0.00016406117866573825	0.0004664071022487806	-0.0013468589485886447	-0.00045831629852523893	0.0003007019870102769	-0.0004693699386421355	-0.0004534455727933928	-0.0005309247109859098	-0.0005638750394890073	-0.0011766729541415493	-0.00214446022232728	-0.001646936548448374	-0.0014428646295512441	-0.001063911669093491	-0.0007052990060424467	-0.0005704811900902485	-0.0010269556352839973	-0.00046043783165070003	0.0007486318442112351	-0.0010675730229237346	-0.0006304962729897009	0.0009811359666528473	0.0022504690809338917	0.0015454337918690843	0.0013977648263286012	0.0024259292205766466	0.003790466952327998	0.005275575716516009	0.004960474491720516	0.0070882819133418744	0.007241630896588096	0.0071494800750264865	0.009540148942838698	0.00949538935019633	0.010452501252452295	0.01101193180019727	0.010839428427939562	0.011035960925659309
51	0.0011621030457463735	-0.00019184901808850033	-0.00021023250261899924	-7.89491064687807e-05	-0.0003253476678409076	-0.0006932013842520998	-0.0004977481241425505	-0.00033672458813697407	-0.0007403838987406784	-0.0010161447570339987	-0.0008018938230527795	-9.395366543486704e-05	0.00022262274944491117	-0.0011251434535390309	-0.0004615778266404341	-0.0006176767728890452	-0.0010218109891833374	-0.0016835478671916703	-0.0012000238405950573	-0.001006367038280297	-0.0022501393751950412	-0.0003297206255507794	-0.00034905361375858177	-0.0011351359553685315	-0.0004251505077341734	-0.0005029386794306438	-0.000881453646097136	-0.0008699395229446541	-0.0007422664381398698	0.00022801389785713448	-0.000481687759399157	0.00035559313147530246	0.0008621519492683202	0.0012188246248500182	0.0014384401169319414	0.00220435918043288	0.003753682069328639	0.00423794338178711	0.004626418407628969	0.00491209850073663	0.007374821770285436	0.00733503154194034	0.008028472227271663	0.008042217327726536	0.009026367100853718	0.009864123431170364	0.012221121065195668	0.010869014585260925	0.011334647512328964
52	-0.0005301234138999128	0.00041807395584348664	1.878006553856235e-05	0.0006304287725622565	-0.00014829605667766245	-0.0005194592240634168	0.0005965177627746445	-0.0008162406905981992	-0.0003479310699771383	-0.00043742407934297593	0.0003209010423038552	-0.0006611501438721946	-0.0017397427082613804	-0.0011551828721506144	-0.0012004840285809795	0.00011307708630902923	-0.0007113449001034715	-0.0005473277482648648	-0.0012056646335986034	-0.001129836867060869	-0.0013158093518835503	-0.0007628932611420986	-0.0007708855733439127	-0.0015050579598092234	-0.0004535894689785081	-0.0017507780413442832	-0.0008825276708475979	-0.0007641287722996689	0.0006603650178919399	-0.0011791268812549808	-0.00024421750765986783	-0.00011716751288567452	0.00045318131506388485	0.001006821242417339	0.0015925000589375015	0.0016064792074031178	0.004387122399612397	0.0045598278663805305	0.005301176180709893	0.0054676151031946615	0.007161575191236105	0.007500892291500185	0.008083605110881192	0.008674068663219226	0.010121123415852308	0.010351449667509463	0.00987809572764793	0.012048154499574082	0.011733705150955107
53	-0.0008265334912503315	0.0012243169406273122	-0.00020572598787466177	8.79551406635112e-05	-0.000545911142052213	0.0003625202573703034	-0.00023554671178683037	-0.0004211248453975155	-0.0005713865897304515	-0.00021930945361717138	0.0007111148181773177	-0.0010487096751761067	0.00010583967044538621	-0.00038335869216447394	-0.0013158454570852134	-0.0012641607920074144	-0.0012112052646450927	-0.0005278244816109634	-0.0015322346860963572	-0.0012864395051942954	-0.00029121518314935554	-0.0006452750816142938	-0.00041261437840853015	-0.0018533875693075939	-0.0013438333107232427	-0.0007355193077116174	-0.0014774402721987605	-0.0007654510697079937	-0.0011044411167809493	-0.00017977817195473708	0.0001403206324985669	0.0005426393003874812	0.0012507431753441072	0.0021849383369777872	0.0015137015968135392	0.0018485469857988644	0.0027538126217781745	0.004983680946629718	0.003828190039104215	0.005505242085346477	0.0061379979433087125	0.006786870246396061	0.007333586098811268	0.008945703703722966	0.009275579242714726	0.01061231457730113	0.010759006856287872	0.0117283510176272	0.01179801265381611
54	0.0006235661549120308	-0.0006258040184169594	0.0010631244673863043	0.00019761116861468617	-0.00018287128377486228	0.00015765863096423304	0.0005838388258750831	-0.00036011289656743515	0.0009450859959331127	-0.000160315594413097	-0.0004352663669890868	-0.0008041213559306471	-0.0014179335701057028	-0.0011298964461037794	-0.00039049979690366257	-0.0008755235778754461	-0.0009364282978522754	-0.0019023582848293227	-0.0002672427053498996	-0.0014778572708530444	-0.001514459392110601	-0.0012381802958834954	-0.0008357451645347984	-0.0006518033362318931	-0.001428390739769339	-0.0002555506416291362	-0.0008371569563329675	-0.0012020429092736303	-0.0004180984077070958	-0.0008359042505249851	-0.0010022711364962942	0.00019032087527527636	0.000319096367910114	0.0017455710996129269	0.0022467043539638252	0.0025961173673501267	0.002836653948292919	0.003196661325938531	0.004302030578905292	0.005223165288724576	0.006504404503762211	0.007231966732875292	0.007668284034908726	0.009522132555833502	0.00914199343069559	0.01050160491666765	0.010217396216644343	0.0107601408183596	0.011581993651408565
55	0.0002592413406390344	0.00039740055604426083	-0.0003716044235647636	-0.0005270227432972214	-0.0006924163015399082	-9.861182438052255e-05	-0.00046793841599158064	-0.0004386899650918252	-5.216107111715069e-05	0.00045217325363527803	-0.0006624859424416306	-0.00045896618369029957	-0.000771131080265864	0.00010161524644133677	-0.0007781461017699142	-0.00021316281074489456	-0.0006985317927541144	-0.000802662028945755	-0.00042506827029023054	-0.0018741360441588077	-0.002214090044219559	-0.0007234585756900254	-0.0013853515437048105	-0.0010716613619773541	-0.0018355148830693148	-0.0008956438574048167	-0.0009558486190194262	-8.812781291965147e-05	-0.0011997620642752542	0.00022501041688258297	-0.00023233464248993227	0.00019488163381656192	-5.295815109280155e-05	0.001281197143226593	0.0018086303868988245	0.0032127179211932184	0.0037775773142561704	0.0042041173893880256	0.004787237495999632	0.005530974389270631	0.006392563763829316	0.007688083564110064	0.008780902204067844	0.010281759625477765	0.01004686963347393	0.011208838787331987	0.011403157496905578	0.01149980405906153	0.012175408177137418
56	-5.3769194167309916e-05	-0.00010892909926629923	-0.0001553705467128096	-0.0004152532564003053	0.0002728935409538836	0.0006678565213886958	-0.0003479240254132978	-0.0008740594443402674	-0.000525434488325678	-0.0009929310774427335	-0.00016482712594182661	-0.0006971147185717947	-0.0006198526725493789	7.670927793556458e-05	-0.0014746777441759615	-2.175390619069677e-05	-0.001161861272587166	-0.0005935663621471983	0.0001453545221280603	-0.001858636005654239	-0.0009807434886253828	-0.0018347572961683663	-0.0011501888533258964	-0.0010836845173229873	-0.0005902984114413608	-0.0013927257947060566	-0.0010980664838294274	-0.0011872716920624628	-0.000874037304891583	-0.00031750347241851486	-0.000585073175449925	-0.00027380001198110923	0.0003938854190334238	0.0009122976546372284	0.0017124188759799857	0.0025948901455568676	0.0033162749761937505	0.003164007216060755	0.004649162826885853	0.0053887213729260424	0.00631734306479529	0.007054889573960138	0.007949465966472526	0.008561636914688104	0.009866626474486375	0.01007254002740268	0.010607174678659705	0.012738434603264334	0.010888487080719378
57	-0.0010730292400752514	-0.0010815994842265503	0.0003024405427054993	-1.84991371712938e-05	-0.000426804624447146	-0.0003608372776267693	0.001206090696125496	-0.0003064705177332122	0.00018453093396942664	-0.0008635849945513435	0.0001502254227013872	-0.0008082236714054452	0.0004813913533794384	-0.0006563344567474136	0.00020282817718050893	-0.0014402342793083073	-0.0011228416328273078	-0.001284914163544195	-0.0012394215573440245	-0.0006342661618039256	-0.0012048177211831912	-0.0015171924877757854	-0.0007567825319719597	-0.0015902662568242118	-0.0007103634571879626	-0.0015116717615736009	-0.0010150491506127123	-0.0020004331500494054	-0.0009921872567403714	-8.551305351990157e-05	-0.00036019007600133704	0.0007820555878598005	0.00024263456627848218	0.002196733314317417	0.00208498977308213	0.0027742897563935694	0.0034816220416681786	0.004490096286596505	0.004619163122367891	0.0066956363129220525	0.005676652069407371	0.00691840537992401	0.008047922878537122	0.008769979935210668	0.008869472076258822	0.009118158122008311	0.010555423608769803	0.012145609036693669	0.012244360762398918
58	-0.0007786008113892658	-0.00028852452133846325	-0.0002840778641654242	0.0001912676014150553	-2.0500347545210872e-05	-0.00037796867025385677	0.00034665034542792123	-0.00037213050750188316	-0.0009464012994036101	-0.0003151769270319806	0.00010633854584921514	-2.503931488505435e-05	-0.0011376718963036732	-0.000987063530455308	-0.0009983074913667526	-0.0015511445920174892	-0.000659595238318025	-6.709012955713182e-05	-0.0005963099622160736	-0.0008891402870689347	-0.0020704780252963923	-0.0008647238580476443	-0.0005582845131074318	-0.0009170712522003959	-0.0013227871206867193	-0.002663704825748615	-0.000459386383759295	-0.0007819242464383993	-0.0006441334035370567	0.0003330997581628431	0.00015383417801190162	7.515485119124525e-05	0.00036656097182143657	0.0013259453928125809	0.002520228220449121	0.0014256683821297247	0.0026286484320424226	0.004720151530501136	0.004179356672819574	0.005475908887714322	0.005952134230019621	0.007615267678482525	0.008104299441999143	0.008214459080113526	0.009146161828908988	0.010050280027241629	0.009421487337672505	0.01150471570863903	0.011063353920148006
59	-1.9171475416968237e-05	-0.000562025121944702	-0.0008246676249676049	-0.00023096926912661593	0.0011338334748323777	-0.0011349540326263756	-4.7596261357999095e-05	-0.0008905872601759665	-0.00013625721365368042	-0.000886186269619326	7.600001262902463e-05	0.00015750309360762623	-0.0018624434088833652	-0.0006459085998744537	-0.0007490103605120373	-6.244287430651038e-05	-0.000364853766330303	-0.0016052561709497836	-0.00014443033609733898	-0.0014182430545155713	-0.0013471869603156402	-0.002263144078040398	-0.0018518134791479315	-0.0013574342257977891	-0.0007430088354166539	-0.001302584436118295	-0.0013534124497137819	-0.0009873382118355473	-0.0015759846188311195	-0.0004246734100135643	-0.0007150121387841833	0.000344350705099176	-4.075238606427571e-05	0.0002932440807673734	0.001073786117631995	0.0024143650366839913	0.0029752448967275613	0.003448529575482502	0.006253172610058183	0.004272497522424063	0.006229927345753735	0.007055518801928551	0.007841364619169249	0.00844110180193287	0.010156866076936402	0.01021531917288174	0.010528794210399324	0.011509208588831796	0.011038678934722393
60	-0.00012530281279952402	-0.0007142334741372889	0.00029742122125298915	0.0007236986153664913	-0.0006587881735060679	0.000755117864288053	-0.0008510172795852036	-7.235496137951696e-06	-0.0003308617538061195	-0.00016953267687986695	0.0013770728490710964	-0.0003990696368575592	-0.000527751088208862	3.5252533157574846e-05	-0.00032130904684968134	-0.0011609803202840194	-0.0003216974481210553	0.00041615381518023565	-0.0009954999575528538	-0.00015763127679983927	-0.00017226176887149322	-0.0011652686705821576	-0.0015952359471292379	-7.060695643344369e-06	-0.001557530398645015	-0.001534060745565995	-0.0009014802542063449	-0.0007938133114276169	-0.0008057297029765512	-0.0010685357677300948	-0.0005794787551416444	0.0002161829699956084	0.00042750557992657655	0.0016263655282946134	0.0015868932349661284	0.0027058142514462904	0.0016627442848461068	0.003616217733122866	0.004694599756915595	0.005306953103217914	0.004420945245640147	0.00596664106115268	0.008299499692466617	0.008118743314403485	0.008869070635780157	0.008954252809760525	0.010552969144810872	0.01058534097231239	0.01136238700917398
61	0.0007145864174724993	4.8483588492956355e-05	-0.0001805609007953381	0.00026707647671220323	-0.0013749522192556085	-9.156000094423327e-05	0.0008223054057580929	7.322914417539295e-05	0.000755519921431584	-0.0004307655689989939	-0.0005100774776130177	0.0001425165136566265	-0.0002892111606818201	-0.0013553449620341443	-0.0005653503228474423	-0.0010490163443186975	0.0004038838360149859	-0.0010005114609722707	-0.0011402894171044001	-0.0011288958605388999	-0.0016678532347667793	-0.0017142207808497594	-0.0001824266893717258	-0.001090404899011779	-0.0008482632120175738	-0.0008992648757836514	-0.001261208582501589	-0.0007641906740800357	6.768260438332974e-06	-0.0010418989321927083	-0.0003538725774841633	-0.0007084248309614033	0.0011148110872435015	0.0004280622816857008	0.0020255386160429063	0.0025066937463439237	0.0026833267862735157	0.003216177732220927	0.004598424839877881	0.005227845941555875	0.0056596355875154	0.006784272846518208	0.007393226894165608	0.007346115194662743	0.007884707413140119	0.009688538208969918	0.010062817993665273	0.01071176383629725	0.011409542853975576
62	-0.0006922621472676331	1.6345090847055603e-05	0.0002859909066474385	-0.0001387603938392752	-0.00023868695582775342	-0.0007337495483590067	6.547191953183685e-05	0.0001345895385993682	0.0002013653527791856	-0.00021530523212139285	0.0003901136118957181	0.00044203693341685334	-0.0006975938681724107	-0.0014171303908566252	0.0002312963136140463	-0.0005612572214014071	-0.000998855274704218	4.01506916175468e-05	-0.0008925590931961024	-0.0013964160484949116	-0.0009413896370333066	-0.0012169443164579668	-0.0010326323527023668	-0.0013191036624891263	-0.0016102374690563945	-0.0011035532253418066	-0.00022174604122529947	-0.0007601287946734	0.00011810365615567827	-0.00108458636182696	-0.00010239241843011956	-0.0004356203205088501	0.00010649963526796159	0.00039722456082906933	0.002524109338266223	0.0015037124133128672	0.0026849981687195167	0.0038306588335629043	0.003627560228064449	0.004581772891820708	0.006286441807159225	0.005182603825749395	0.006782948759867189	0.00672075048797877	0.007011508030489791	0.009617823149677135	0.010093554705316003	0.009384002702485055	0.010348703742070841
63	-0.0009968027350584561	-0.00028916469663565786	-0.0006873884116025817	0.0009128896300694986	-0.0006853959103526907	0.000329377295475187	-0.00016702435500288206	-9.202834112703124e-05	-3.117733686948999e-05	0.0006640838828503652	-2.726045912061592e-05	0.0008092021475092232	-0.0011692012859084958	-0.0007213379859705375	8.984786326121063e-05	-0.00020355679345582535	-0.001073283395236453	-0.0007403098510068114	0.00021387569441549603	-0.0004657974817835912	-0.0001473487764231153	0.00030987681244570885	-0.0014617187689807212	-0.001394965180115467	-0.0015377643164217298	-0.0017900638627015703	-0.0007190615797800198	2.4707691161971432e-05	-0.0009958045366874656	-0.0009110094051326152	0.0002214945932565271	0.0003934825489446376	0.0008425147316876696	0.00017609561106155506	0.0013161041525272497	0.0017988636416240767	0.002275461081130971	0.0032256194069741595	0.003818268463127197	0.00480551317599577	0.006128646714322013	0.006266883755567961	0.006690946584771891	0.008087763582387279	0.00856200673141625	0.009348347223362705	0.009533444113636633	0.010021333324584245	0.011330215734316178
64	-0.0002576948939287149	-0.0003445718795248048	-0.00019262980655810222	0.00014898633490316487	-0.0001829624622604443	-0.0001402608581446633	0.00034998766132514233	-0.0007097826313112624	-0.0004551213785050122	0.00026802049685029176	0.0006295749474243146	-0.00027308827353543047	-0.0003226850345468816	-0.0012002772748444914	-0.00036564641381982955	-1.9935175582414064e-05	-0.0005289338239682653	-0.0011720011545241957	-0.0003127360172835329	-0.00022381052735125556	-0.0011880235751045884	-0.00046537661528564707	-0.0008025541866400639	-0.0006146591362158305	-0.00021425215000339757	-0.00042571502206388047	-0.0010640447595701833	-0.001116753487132916	-0.0022990231335227053	-2.737134203158562e-05	-0.0006094296926189155	-0.0008701016794280548	0.00042897095946366464	0.00030451086776892315	0.0018022214014619363	0.0016758468649074338	0.002566414130020551	0.002690364664284667	0.0030182648929516736	0.004677327467576282	0.005059486844279153	0.0060029693664470744	0.006503124376558869	0.007893661616601846	0.008221368151550895	0.00774308288987878	0.009106104848236112	0.009148437232198246	0.01095165695643446
65	-0.0002834623025593988	-0.0004266678489224772	0.0007567932657547211	-6.997195101066358e-05	-0.000380534946045259	7.047570818445748e-05	-0.001078610114470574	-0.0003100863151417904	-0.0002821830286579033	-9.497721070265042e-06	-0.0007892762564934436	-0.0005029441909479104	-0.00011443863828160616	-0.0007329218712573342	-0.0007814429634122481	-0.0008377505803803534	-0.00034619080544473496	-0.000709357544630507	-0.001347251855675385	0.0009108134910478325	-0.00026770998705204967	5.380043072374212e-05	-0.0012273310708308875	-0.0014170560302400048	-0.00042458429861884145	-0.0011505428451899745	-0.0013697008027237295	-0.00034134231574207307	-0.00018463985611486322	9.926800270165925e-05	-7.849567358147475e-05	1.0724010130697213e-05	-0.0005604473446965536	0.0012873316312020833	0.0014919390760056623	0.0013861766382912422	0.0026745714928748244	0.003195766991109719	0.0037259042098459366	0.005487132357012813	0.004581742227095549	0.006100372492085551	0.006345878055514254	0.007059958315697452	0.007776539856210312	0.00845497688230511	0.008384795564236823	0.009749390669174716	0.00966867253128198
66	-0.00025123555476936986	0.0004173457405763718	-0.0005323274718578373	-0.00020202868235587955	-0.0005810390636018577	-0.0005272774789129947	7.492109160572077e-06	0.0005971971989128886	0.00046764675877848763	-0.0004968736358138007	-0.00025466798909580535	0.0003938239961019669	-0.0004934344222611336	-0.00039084420118044497	-0.000642285510262996	-0.0011267188543958944	-0.00036420387978929167	-0.0006922391530151271	-0.0009841678754381636	-0.00042456490781190274	-0.0011962936026539642	-0.0003779875290033935	-0.0006669919844907619	-0.0007301962329539944	-0.00041021994945168657	-0.001706033597222744	-0.0016564380379021338	-7.6904135869985e-05	-0.0009050911066876414	-0.0008272401917009476	-0.0002624893456406798	0.00019688875361160695	2.3605418855489987e-05	0.0010320130411648365	0.00032294031735389704	0.002288635286671636	0.0023402976682224265	0.002846962279500949	0.0045724044741337925	0.0054382475121807425	0.004794539170728618	0.006612425204132634	0.00582975698172973	0.006253373985386068	0.008348215325855517	0.007531838108120081	0.008127616772782165	0.009075370784008012	0.009055808751291698
67	0.0003732384591119293	-0.0004822274375956883	-0.00165373177286076	-8.343404444805254e-05	0.0005282118924252392	-0.0007198753331812211	-0.0018233947811162512	-0.0001614651865971187	6.11811597018683e-05	-0.000363149547987953	-0.0008570346612514611	-0.00041174071471662704	0.0005357806638816712	-0.0005075069562208107	0.0005027758294660549	-0.0003076776315600605	-0.0013385439490042675	-0.0005476512739426199	-0.0005157999950051106	-0.0006593143946440705	-0.000580483005376889	-0.00010503027953769253	-0.00015452294569793384	-0.0009057362584138013	-0.0015534303646617578	-0.0008741379828789572	-0.0014399603270726605	-0.00026899079103457225	-0.0006125549668458064	-0.00014401607424228974	-0.0006079693707017952	0.0001741001682275314	0.00046740838542039134	0.0010498953824237033	0.0014841996492458722	0.0013091853109098192	0.0014780978650484095	0.0018740779226137506	0.003512207932865863	0.0038407518784081525	0.005354272009363363	0.0046861916550061675	0.005587315369635379	0.006269787191650178	0.007484026514344534	0.007378732800056775	0.008274994688712503	0.009626386173558623	0.008328021596731057
68	-0.0006399748684385896	0.0007266117508389008	0.00028237510484831527	0.00010559026450033174	-0.0007493636583168746	-0.0010222943617746493	-0.0004307253065207764	0.00030809386485044246	-0.000530669642462576	-0.0004568855442812137	-0.0015390407797640853	0.0004902607324840907	0.0005066062029154266	0.00015671692560843527	-0.0004396062879296127	-0.0008685264221067257	-0.000852487698074371	-0.0005485372957977472	-0.0004145164846060834	-0.0009322475322596396	-0.0010098930461851347	0.0001894670274599339	-0.0007735467753478532	-0.000504193117374147	-0.0005225297002648891	-0.0007681656089491781	-0.0015166483977720646	-0.00017420430278911918	-0.001310072665957972	-0.00111960170244231	-0.0003557296102262189	0.0006220363337086607	0.001188841981367794	0.001356605968791251	0.0008827391049482308	0.0016995345609799885	0.001539086072177232	0.00210802635479942	0.004056193065881746	0.003937229537295001	0.004016209263943113	0.004891595707659633	0.005904295591541252	0.006237967146850402	0.007159409262402322	0.007207820202075968	0.007870111713185425	0.008474050274942206	0.0085421344237307
69	-0.0002599128010859379	0.00019894489040690844	-0.00010480584780804486	-0.0007786521779530222	-0.00010687422607274151	0.00040938393646717825	-0.0007231110309522495	-1.7745817303206027e-05	-0.000567213270378813	0.00023492700777861094	-0.0001418173931861689	5.975221783778285e-05	0.00011991993749631998	-0.0006826432440921742	-0.00037187529665608574	-0.00011827932491446596	0.00023073291379656005	-0.0007893268843243513	3.1428361613932386e-05	-0.00041713805253583105	-0.0010797147336474822	-0.0016370798096999248	-0.0012322081350127079	-0.0005116177381518941	-0.001548018997285691	-0.0008307168327067415	-0.0006772842642372824	-0.0007680844617135462	-0.0005070031633352453	-7.840266151012958e-05	-0.0003858422137326682	9.73895979445518e-05	0.00042058693342184966	0.0010796914229057313	0.0013208120085653233	5.8314661953480444e-05	0.0018734837959569514	0.0032557524799692516	0.0035460977050068266	0.00418385090286565	0.0047703876000087745	0.004814350806676667	0.005781588694925404	0.00635640545097583	0.006155105712305578	0.007933659555251297	0.007918342433246274	0.008954193205020491	0.008298516550502382
70	-0.0007836410357066878	-0.0008326717477905174	0.00010944778840166749	-0.0002667016174159592	3.79381520048001e-05	-0.0002759055458274124	-0.0007651256650208487	-0.0001671145455209658	-8.018915537643264e-05	-1.7274315355551664e-05	-0.00012109803020821149	0.00025006415696252217	-0.0004537096236291407	-0.00017628837051756618	-0.0006211475065172285	-0.0009259631885366557	-0.0009572561002634067	-0.0001220094135099537	-0.0005834917243706477	-0.0009395644707793314	-0.0003503489091783455	7.005203382565888e-05	-0.0006805148705968876	-0.0006676864448640302	-0.0006738356714468197	-0.0009462297480808044	-0.0007599412913456275	-0.00040007471988026563	-0.000544088166367767	-0.00012332455715426447	2.183437229941877e-05	0.00028371350237603704	-2.1182451382953643e-05	-6.916747147584025e-05	0.0008689082142748609	0.0016392583555655247	0.0020426954281282405	0.0025771847438148497	0.002978807038547163	0.004610708224008876	0.004692484499073958	0.0037896686980669917	0.0053804900954742205	0.005565677293195631	0.0060232057264273916	0.006372383263294573	0.007406851299819812	0.008221906228002668	0.008662873398461907
71	0.0005111555293429251	0.0003126028521196693	0.00036588281123470223	0.0006118378529556063	-0.0005834871598241977	0.0003406555536534585	0.0010422974269227072	-0.0006485145476813737	-0.00015385395603395696	-0.0002310188879420431	0.0007473984626126701	-0.0008939919996815388	-0.0006762219319284311	-0.0007496206899420317	-2.6089233812706345e-05	-0.00020223718115408313	-0.0017688501529817657	-0.0007315227706661657	-0.0007869026449223732	-0.0007229186853021524	-0.0001615911312399122	-0.00027185241021499	-0.00015427487413285343	-0.0016044084689433014	-0.0006113720119996522	-0.00029794582019300296	-0.00014822077753645716	-0.000717465338597216	-0.0014656836065982761	0.0004766268004954808	-0.00044557540506502853	0.000577731202772752	0.000136600554580854	0.00017618510273691298	0.0018992093159206612	-0.00036109061330903225	0.0013625189880970719	0.002552752678426122	0.0022689693352755773	0.004099877336496175	0.003789389367729338	0.004469313700543788	0.003901287139811878	0.005048678161323334	0.006846114422753341	0.007245449260208943	0.007543463585169203	0.007345371353281982	0.006918835400797496
72	0.000126180857108244	0.00028595220965912515	-0.0003006523451953409	-6.946497817978065e-05	0.00040419943244184963	6.929224952194054e-05	-0.0005261444433007345	-0.0006292406667522162	-0.0002324457181106762	-5.7448966248531886e-05	-0.0001857105079439236	3.316444684549401e-06	-0.0009283489734950884	0.0007589244494026002	-4.8390156674028375e-05	8.350680943052117e-05	-0.0007899181828379856	-0.00039978520035475627	-0.0007780839530633684	-0.0005699562184480148	-0.0012493561967990298	0.00034040626619239345	-0.0009650906048495904	0.0003785155563204107	-0.0011495826177803639	-0.0016619468413901575	-0.0009440425728313988	0.0004129281695366886	-0.0006508182251503213	-0.0007918295622364775	-0.0004511591557961176	-5.503577303725545e-06	0.00017675610342938135	0.0009038183804436731	0.0005599108020767168	0.0012602128241335033	0.0007606874774362535	0.002427976529684507	0.0018491692308828078	0.0033697806195667874	0.00331960549303824	0.005001527772080462	0.004175507585863118	0.005094440896006717	0.006658325860880293	0.006595642667728778	0.007058872087899891	0.007528843939982113	0.006797575558909261
73	-0.0008428781806432946	-0.0003099575523933597	-0.0002104251205179267	-6.779448633378242e-05	-0.00015329120067574163	-0.0015966737065867842	-0.00022010464824582252	0.00028878238425318473	6.463837790278339e-06	-0.0005764969116999147	-0.0004973405133241775	0.00013459628663463864	-0.0002788230678211624	0.0015522391577887666	0.0004368004617314826	-0.0013345898867834255	-0.0008657660814989551	0.0001699726193126695	-0.0011164275832763707	-0.0011964538928214273	-0.0005937911006907979	-0.0005277158541678238	-0.0002945045135310512	-0.0006151222745509701	-0.00042691780641883727	0.00010075657953784409	-0.0004085052286948658	-0.0009521700541457445	-0.0002526815423885966	-0.00041074344013862534	0.0007839190890731269	0.0006353310071444034	0.0003154064947573231	0.0002916316955482147	0.0007348953139734274	0.0018678890774523386	0.0019528309970972759	0.0017484029097832275	0.0031646959678488427	0.0029104624379072824	0.0028545014614176772	0.0035140717022664656	0.00375281567440591	0.005712790396789365	0.0052667164975036445	0.0062342223650849815	0.005291438764124136	0.006467353766871631	0.006701575517159107
74	0.00020075127106226523	-0.00026297601784158075	-0.0006994858844522002	0.00042853968205538355	-0.0002101433663650581	1.2016416587781923e-05	0.0006680350696571224	-0.0003322316886229627	-0.00042195345912138596	-0.00027270018126799797	3.8982379736722854e-05	-0.0006398385405264609	0.00024575144997868333	0.0005826658067140652	-2.2401666072308187e-05	-0.00010744619007512925	-0.00031726397851667586	-0.0007083893311767752	-0.00023549255917012206	0.00021929252446719876	0.0006089248156785588	-0.0010228021848912813	-0.00022295920906688794	-0.0007827081312197237	-0.0008733507291229792	-0.00018317262250782553	0.00023926050425873962	-0.0009016256034896587	-0.00040248531557538354	-0.00010427917901173435	0.0013544813054678123	0.0002863755363961117	0.0007278359261932073	0.0010805716239623258	0.0009163364589627017	0.0009568982732239765	0.0023114796519092097	0.0018227104876484847	0.002287561441906556	0.0029715353294163496	0.0024908901485849733	0.0040829315127099645	0.004507951672239149	0.004717156610718037	0.0053406388732740295	0.006292511405512959	0.005818824960219615	0.006719178526702845	0.005957003847572357
75	0.0005853676655525852	0.0002537807066531418	-0.00037223216943246487	-0.00018666976018611066	0.0008025142850220237	-0.0008066788349501586	-7.240846165549294e-05	-0.00044585656910374135	-0.00026090388967437003	-0.0005932577205715005	-0.00023837253211200148	-0.0002942344399533692	-0.0006208627763155405	0.0003194702696479748	-0.0007879948097833888	-0.0011615616682832115	-0.00027891538663179653	-0.0004690873609770614	0.0001232076637516347	0.0005631913405700115	1.1175427245164408e-05	3.6287741875083494e-05	-0.0001361088526863544	-0.001837608951417773	0.00011446236182950184	-0.0004932461466058616	-0.0007226161919961273	0.0003629344073684301	2.7713644494559782e-05	-5.460149465945768e-05	-0.0004263023641347274	0.00032431360476153817	0.00028730844859407303	0.0004218009019883721	0.0009306932952535214	0.0010734111508541055	0.0003540818505413158	0.0018040036343189062	0.0017357687748813604	0.002520870255525876	0.001887043190741612	0.0029120338228339057	0.0038112423515593947	0.004384665048077869	0.004530134088955034	0.005695008493699685	0.004429757883772102	0.0059059124278456315	0.005159030552994283
76	0.000933793922751097	0.00017161025514842056	0.00047096779035461474	0.0007644255947299757	-0.0001380832750707636	-0.00024129568000113508	-7.45542712413755e-05	-0.000346590511549668	-9.128738516700658e-07	-0.0006673952769917056	-0.0009768689407473046	-0.0006847664622693652	0.00012973693141514982	-0.0009646960967074443	-0.0013112346070389587	-0.0008887917583140341	-0.0009867867903997204	-0.0008260077571717872	-0.0006108539611311213	0.00035150846453509485	-0.00030633602872063036	-0.0005673821619292951	-0.001112970188384303	-0.0005830924342042213	4.001167384592864e-05	-0.0010168381726321282	0.00031508539189230436	-0.0005753613206656283	0.0004708964471563196	-4.3978840709075196e-05	-0.00038671364018386757	0.00045915422860398435	-0.00029690468542961185	-0.0007601503472251434	0.0002905093176097457	0.0007797152108377909	0.0015350476079536894	0.0010327193579601664	0.0022878754866970954	0.0015034451868122388	0.001484725473776842	0.002734839041346692	0.003562525655276241	0.002309497105561294	0.004444498839129056	0.005440608067398074	0.00546868317700433	0.004503602853232016	0.005780980680786724
77	0.000444697287863564	-0.0001570399287496725	-0.0005029307745397103	5.7431130972774445e-06	-0.0001997349478690603	-1.726412352604299e-05	-6.429687433297736e-06	0.0005223578298781133	-0.00026201036634584116	0.001081462876689367	0.000964995357937232	0.0010118150757170141	-1.9358771033160197e-05	-0.0003868254018470754	-0.0001061820365848172	-0.0006594936756856992	-1.1921628741130753e-05	-0.00021950665270675725	4.519680135362187e-06	8.639121309893687e-05	-0.0005325208887930241	-0.00041769506083596755	8.065345984789737e-05	-0.00020495172328069853	-0.0002740970272579853	-0.00035086688635188986	-0.00036578855793349273	-0.0003094818507604303	-0.00039790853569762286	-0.00029821259801689605	0.0005711327062341883	-0.0008730259180096109	0.0008846445465687126	2.9701888638615505e-05	0.0012091450578523093	0.00024262618969345362	0.0011113517490904607	0.0014632455454627038	0.0021069121162866546	0.002270649275604479	0.002360610152233806	0.0025558617689557706	0.002877489090340608	0.0029921562756725353	0.003009077157392105	0.003268064314125219	0.0034482961410208395	0.004735332549461636	0.0046419830738180885
78	-4.296341625923067e-05	-0.0006101664390808839	-6.637133794219954e-05	6.265507140837097e-05	9.446916212123052e-05	0.00010663284693577176	0.0004948607858992916	-4.315642178785526e-05	0.00011886369703213572	-0.0006881897366354144	7.42249638779871e-05	0.0001256701286694093	-1.3331148241034354e-06	-0.001428554960664177	0.00010376992452529122	0.0003851154482793971	0.0007452966355889956	-0.00024447867339582837	0.00017993378055319205	-0.0007576853865916281	-0.0007214861917151387	-8.283917754021331e-05	-0.001119544392203084	-0.0005164124686635116	-0.0004016728345965553	-0.0005689630141430006	-0.0007607214632473473	-0.00031066888834304615	-0.0005271562513797078	-0.0002626747915936229	-0.0005162701115112003	8.040373723198626e-05	0.0009133300410829597	1.0199571373108217e-05	0.00026060207704686284	0.0011770702534001844	0.0005379714176850451	0.001362560964645623	0.002067509419034914	0.0006869458671264235	0.0023158675919225198	0.0011596801978906866	0.0029345421911550875	0.0029549751163569947	0.0033874510964703878	0.0034720865923263643	0.004249175156009007	0.0031206617258807213	0.004586134704970577
79	-8.01957275915118e-06	0.0003035725394355027	0.0011193769951418325	0.0003735685601012863	0.000528979700253421	0.00026377073048721957	-0.0006877103573154514	0.0005157025551024524	0.0006300719807305708	-0.00037636857370898724	-0.00030538367576555056	0.00038821876258315154	-0.0003878370664594603	0.00013434380928453648	0.00031498152039418725	-0.0001556173981844999	0.0001935358108031895	-0.0003907330910637441	0.0009256883435868953	-4.6105087788873325e-05	-0.00042781339447358843	-0.00042711722051651344	-0.00023091248249064688	-0.0012200582386599427	-0.0011306050679207706	-0.001197878279455032	7.538234172348068e-05	-0.0005660933121284867	0.0003123806961207925	-0.00021281869608556943	-0.00037825337841019657	-0.0007464500575628832	-0.00013433545244709476	-0.0003399250129957768	0.0003976987444452871	0.00031486734344377546	0.0003260545392390521	0.0006585448651526652	0.0008388786681015859	0.0013235527543011675	0.002360580490453959	0.0013577766384729345	0.0020417265151670807	0.0025647018836590157	0.002461692590433709	0.0028338297336897257	0.0035936218827268365	0.003997145230281661	0.004286096404402878
80	-0.0009020255180580454	0.0012637132355373536	0.00023474084439648366	3.2633367327891626e-05	-0.00021745801509725953	-0.00043948257732416026	0.00011487891606782746	0.0002511774052081047	-0.00017904338476212346	-0.0006332804269104639	0.00039268550310250056	0.0001383178814342452	-0.0001182213327471462	-0.00016045160977962985	0.00034696999911383445	0.00085966589657074	-4.77119051128406e-05	0.0007756289046515364	-0.00014934370354514008	0.00013920949928232414	-6.015397711803718e-05	-2.290509308005132e-05	-0.00027758822185702765	-0.00012846586347448253	-0.00032218920393042096	-0.0009096171791441521	-0.0006055843782384074	0.0003347214887601575	0.0003688879318736557	-0.000538747515640299	-0.00030692715950235894	0.00011838992994108412	0.00040260153379324305	-0.00022225167117427298	0.0008903572122119982	9.711200470612922e-05	0.001321609946401909	0.0009058626555092202	0.0011631185404940984	0.001558692707330808	0.0013160857419864413	0.001607961853967934	0.0011830607378819737	0.0024412470195095287	0.0017318631764502966	0.0026351856745180507	0.002386716442476851	0.0030189253156163503	0.002269970685584346
81	-0.0002138282217277369	-0.0004080862928765935	-0.0005006948819717534	0.0005618360310658741	0.00021451321503910487	0.000834239309601324	0.000298886186952669	9.268457096826157e-05	-0.0002101616191456226	-0.00048148566252998685	0.00020877720698448706	6.529806558489268e-05	0.0008018022810454665	-0.0010642701452024791	0.0006026976287612382	-0.0002815445264520949	8.157399066203701e-05	0.00015704431252601126	-0.0005216423851517301	-0.0005142748766558634	0.0005120628157896436	0.0005206218492965118	-0.00041643950052634943	0.0005616549671109038	-0.000698378823258342	4.360117107374598e-05	0.00025198434812572087	0.000485447439151717	-0.00012205076985787448	-7.099739600990427e-05	-1.9223930662398002e-05	0.0005039622086357808	0.0009271463045189016	0.0005179503693681755	-0.00033486831638665477	-0.0006103737794929844	0.0006664136174682561	-0.0006722347375206436	0.00027537327106478377	0.0011966779458324973	0.0014154182769080138	0.0030966557890734847	0.002146734065707529	0.0021796232336477213	0.002342779769345315	0.0033405786464450167	0.003801712970413667	0.0030538690046473553	0.003058307281673669
82	0.00035026400637775627	-0.0007959548758308038	-0.00021161201135529135	0.0009145904604153593	-0.0004217379567013361	-0.0005122820991005941	7.477692977616352e-05	0.00015030930044630458	-0.00040392891056541204	-0.00016948856768573867	-0.000170494548476512	-0.0005691764903410097	0.00011662438094870256	0.00012617418542636263	0.0005725246404207874	0.00029314227075648855	9.599831086642467e-05	-0.0004883484409702478	5.2262285869928975e-05	-0.00020017061990447118	-0.0007743879769745986	0.00025123759198006975	0.0009217185335570427	-1.4575023457195738e-05	-0.0006056394809010105	0.0003720089609836512	-0.00010034345522661771	-0.00021661335862133152	0.00027091415919592524	-0.00010682957765102484	-7.128827686704497e-05	-0.0005792178399758134	1.2111247952998043e-05	-0.0003034202919294568	0.0002813188092841199	0.0008775333707191328	0.00013270037401645547	0.0014433970058850805	0.00044228424709438156	0.0017366777670210758	0.0017463175988920148	0.0011022024426149608	0.002058018370587203	0.0019965265739856214	0.001521464616640623	0.001915769448098956	0.0029081185908212247	0.002833659233798329	0.0025126795615823044
83	0.0011204237334555345	0.0006696446444515558	0.00022695052404268418	0.00032869861197280673	-0.0004633025904819986	-0.0010936983466621896	-0.0005944190698562325	0.00011276602793170042	-0.0004937355854610321	0.00018305373527339902	-0.0005321832917392198	-0.00025873207019148887	0.001065054639675651	-0.00019916652181880824	4.491932619206045e-05	0.0008325958434143488	-0.00031872061188538593	-0.0010325596653072949	0.0003244457467211653	-0.0002667619467345502	-0.0010963042997429642	0.0007913985318596212	0.0003109461047221232	0.0003798691676932619	0.00026489450228045334	-0.0011793146927795053	-0.001056620259562489	0.0007588195768345968	-0.0013156542048909409	-0.00015462941003322942	-0.0007119811179093054	-1.8463310244365103e-05	0.0004941422105587127	-0.0003186346086051208	0.0009243311889887147	9.757496999960886e-05	0.0003147215918960557	-0.00013407923687797814	-0.0003091257860252788	0.0005901141695315865	0.0006770570270661533	0.0004198316201790307	0.0013733870106586712	0.0010950163832089289	0.0012322830657507616	0.0019445866821701293	0.0014130063055406642	0.0024546835482260523	0.0024655132299078986
84	-0.0005902421726407299	0.00036649961936869804	-0.0006372910498698356	0.00018571317870369944	-0.0008971615160400859	0.00015504946958271504	-0.0001233474337212621	0.00018524552102057616	-0.00044338617672771394	-0.0005530911003661622	0.0008122410633205847	0.0008321571156422382	-0.00039836138232292995	0.0013716133610203736	0.0005238145366604988	-0.00025158787626669056	-0.00024244752566734252	0.00025462739972534256	-0.00019090707666102495	0.0003922476551089106	-0.000763444141035592	-0.0002771597374187605	-0.00031513386849034414	-0.0012255279311294879	-0.0006242410727471133	-3.802074545839269e-05	0.00024470586263397175	-0.0008438066230990934	-0.0007241208184415513	0.00011166680169925562	-0.00039357203570190776	-5.360424998325443e-06	0.000594186350605447	0.0009791453702274566	0.0003396480524235963	0.000651510451984844	0.0007961677082807331	-0.0001868480244194411	0.0005428132594309535	4.489192997565641e-05	0.0018324648200127723	0.0012908392363439906	0.0006722587362328017	0.00166477752879811	0.0017534733124481608	0.002312791032326678	0.0015945080470268509	0.001796753184582605	0.0016294973161550045
85	0.00048447285852465486	-0.00016290701999509144	0.0001507381918873664	-0.0002449829712582182	-0.00035756930946618577	0.0005446318968373224	-0.0005856662510673819	0.00041779121838575055	0.0005635998786794159	-4.4766886192988415e-05	0.000506978808079625	-0.00017648755847781265	0.00010159287584587313	-0.0004957906538870356	0.0008348312376116962	0.000484942762294876	-7.135451612709534e-05	0.000696548203647944	-0.0006668201478047082	0.0007289074114076296	0.00012962909713800855	0.0002559493142904553	-0.0006338682865590175	0.0010431564232498175	0.00025368866748048095	0.0006822417960392054	-0.00035363099663368857	-0.00014852026819937693	0.0005040422362759851	-0.000675709492474453	0.0006668902006527185	0.0005954296165007885	-4.1118876649350736e-05	0.0007492618950613154	3.774901471628715e-05	0.0005962827683343339	0.000568506250343412	0.00032432935500624786	0.000459217908672989	0.0009221848028730127	0.0010466655897731947	0.000880748313449326	0.0010153266378678414	0.0010132207632188538	0.0010344681339753705	0.00017107312616995498	0.0014270759299642624	0.0008358568446658207	0.0011875797921076473
86	0.00013753347360133012	-0.0001818807158765168	-0.0004785125586521336	0.0004344695755487342	-7.665403082849535e-06	-8.724919791746848e-05	0.00042146096429940516	0.0002573757478511902	-7.277076845394248e-05	-1.1136195414844074e-05	0.00025091869646231104	-0.000163742109734117	0.0003814454943585282	0.0011913035914416677	-0.00045217204202000025	-0.0002809076953673134	0.000649552026810381	1.2539106868096964e-05	0.0007136539560655958	0.0004098279085316296	5.753023870222961e-05	-0.0005508803540568913	0.0004282715575859491	0.0001478261100401465	-0.0006488754097598003	0.0005453965052029069	-2.7452778663073484e-05	-0.000202207707493696	6.21103777191401e-05	-0.00016298429610719123	0.00046314681741408596	0.000821416673923149	0.0003987198835922135	-0.00035386393400210477	0.00045001993085145973	-5.970100314198951e-05	-6.0023064110385035e-05	0.000411680935972059	0.0004772082708159204	0.0010506828039756754	0.0004472086651663938	0.0013083589923030925	0.0003717309691547349	0.00043320081971981797	0.0017192466491585457	0.0011976390829319342	0.0015563734538477584	0.0014104770244295366	0.0010247393988828842
87	-0.0007478423509372433	0.0009188682499294843	0.0004654660044324936	-0.00033628850961695727	0.00034785662449363845	0.00042315979661980315	0.0003620355726303349	0.0006025780277062993	0.00045261554891987073	0.00029833035303380274	0.0008648573269611354	6.878554668173619e-05	0.00027426030434718034	0.0001123144479751456	0.00048258611582300306	0.00014486480442392534	0.0001678876898440024	-0.0003386813341435464	-0.001146481945977535	0.0001064757992046214	0.0007575194949795159	-0.00017188437035867667	0.0007417796237673712	0.00019489993758144315	-6.53791765932818e-05	-0.00031905961814950555	0.00025907311938445747	-0.00018925098923326853	0.0012077278976004254	0.00020594348446317383	0.0005349880658797649	0.0004829888533276211	0.0002769493982212215	0.00034115099250316816	-3.993004421102438e-05	0.0008603215200268315	0.00035583968123847025	0.0007003506786785658	-3.408661200372722e-05	0.00034517322931388813	0.0007192187731027159	0.0007540371533205205	0.0007274523852273087	0.001083270675846129	0.0016712494097004982	0.0012014471429179707	0.0016141738247858986	0.0014964225636319257	0.0006535777453539535
88	0.0007176393019564487	0.0006742432978036258	0.00010449270964274241	-0.0004884065751732741	-0.0004827826014719351	0.0004034780627345212	0.000641159934812815	-0.0007953277371858393	0.0004912557976506041	0.00011276929929005669	-0.0004632055782713288	0.0006712962840129221	0.0006799249682862144	-0.00038168154409589755	0.0003024963601424448	0.0007185546818569476	-0.00024738714915397325	-0.00036861512462402457	-0.0003049395536438913	-0.0002479583884148234	0.000136905255191197	4.737874318466188e-05	0.0002835193745923547	-0.0007685007054517686	0.001284151305167356	0.00021701997758593656	-0.0005268669548030187	-0.0002491761801399457	-7.762434930609994e-05	0.00036715595603464883	0.00021818674721793785	0.000172008538113155	5.483764797655187e-05	0.00016848555477627102	-0.0004290701559963698	0.000989537067010196	-0.0005015393317577223	0.00017153806947693603	0.0012869690665423049	0.0002791850788546846	0.00118561371372942	0.0006958784098916685	0.000259697861948053	0.001797796950218249	0.00031681469479710435	0.0014353742822730074	0.0009257942399352103	-0.0001355349378018747	0.0020077515916372894
89	-0.00023372210193075877	-0.00010557534352256793	0.0001468123506505035	0.00023065707100656006	-0.0003425116007711996	2.2224896463285707e-06	0.0002614167106237123	-0.0007792077971665379	-0.00012248208852517854	0.00028299144488115445	-0.00015327179360510157	0.00015690862183039388	-0.0004133913063603346	-3.7556483711368036e-05	0.00020075421226048882	0.00040623687563376215	-0.0005886225140667532	-0.000267801473514995	0.000196273059994212	-8.703721875283925e-05	0.0006576181719124058	-0.00016696665714355114	0.0001371484645076901	0.0005069005419496923	0.0010400600440705762	-0.00021914073755927992	0.0005373681303648148	0.00016500533267728	0.00023891477241602183	0.000664520829828155	0.0004693478001480566	-0.0005461099253463685	-7.972926761874377e-05	0.00019091406902644562	0.000331506968995041	0.00046596039443151167	-0.0002331474828059349	0.0012986086359150458	0.0005282012207145749	3.7548700831331e-05	0.0006723724374846439	0.0006519616354862074	0.0003776955083175184	0.0010417876322520426	0.00028026437484304057	0.0001577502981222828	0.0014470754333863415	0.0021303776286476558	0.0004974046705801983
90	-0.00014553695632045556	0.00023762335836856598	0.00036562958929251536	6.13542473448307e-05	0.0002066347292807689	-0.00035566982133151525	3.1615155968956136e-05	-0.0002575933910538808	-0.0003540996443511243	0.0007765592424394998	2.039652806955922e-06	0.0006995120854656988	8.27347722998744e-05	0.0004760884117657076	0.00021606643887996357	0.0003496340338388444	0.00045985149587434457	-0.0002547441333828918	-0.0003938529980395674	6.884488535874311e-06	0.0003990325838771216	-0.00015007916394929106	-0.00013368153199393328	-0.0014563509734914048	-2.123389724909765e-05	0.0008162080502620381	-0.0001734668873610089	-0.0001525209784765804	-0.0007094983498838708	-0.000175350766680355	-0.00011563895952870647	0.00014369055549425625	-0.00015988532430594705	-0.0002564187803497222	0.0008067623420511844	-0.0004208252756651452	0.0007305160772998066	-3.128770792576803e-05	-0.00016079070442441226	0.0004995725187461427	0.0011455558348955769	5.5052142449178634e-05	0.0004294897747099477	0.0005694260775382075	0.0005303901395155564	-0.00038731169616178153	0.00043644464278880187	0.00012503456876285216	0.00038868357983616884
91	-0.00023846102026561363	-0.00035304274916942905	-0.00012655814644637475	-0.00012026033619383123	-6.389282664506826e-05	-0.0006916301993584284	-0.00016501022984432014	0.00018569537747398248	-0.0005553110960677798	0.0006400868811527306	0.00039380113799304743	-0.0005183557064831947	0.00032004518926044063	0.0005568126718866889	0.00015862958641404477	0.0002585846009304658	-0.0007304507698121653	7.145086579470218e-05	0.0004912848788460914	0.0006070451579182747	-0.0001446191504293738	3.698371018105361e-05	-8.48988025807732e-05	-0.000528016246397496	0.0005830034255415586	0.0005978111612116267	-0.0005923341611913152	-0.0008943440912332907	0.00048278818589329213	0.0007711604559708516	-0.00022364554496212864	0.000319042870550804	0.0002944656820739359	-6.270762801575196e-05	-7.624206732179413e-05	-0.00012688140954981224	0.0002915192719267878	0.0005939828708592668	0.0003508065436634057	0.00036476394925732123	-0.0001916842442161785	0.0007729943560481395	0.0005382863483860042	0.0009385015803048992	0.0008945717767920565	0.0006324190853289681	0.00021177995822567038	0.0014773852014881555	0.0008632275634857829
92	0.0007877860072366211	-8.620254080871133e-05	0.0003282964868029911	0.00037798152356947055	0.00026010118949933777	-0.0003983008016081351	0.00026274602699259366	0.00031601897614462964	0.0008250060434634727	0.0002541153983627938	-0.000403386631127195	0.0005114841059164388	0.0007016322294341697	0.0011136009414321457	-0.00015117179815628607	0.0006660576455850669	0.0004443543382375324	-0.0005327814816960139	-1.6756800267430164e-05	-0.000247238052505127	0.00020288469666182512	-0.0002423476419860484	0.001113847186740173	-0.000436862174857272	-0.0007633061436146196	0.0007255455339172202	0.0004522722832954582	9.901393363339712e-05	-0.0006642492532388137	-0.0002440894068389099	0.0005552506924126963	-0.00011569135025924884	0.0003882476683659165	-0.0003138569617140062	0.0007148311927427185	0.0006055870120935175	0.00029890284330755484	-0.0002896199696928585	3.316227306345543e-05	-0.0006615516610426753	-0.0008241203489064728	-0.00045477332678737104	-0.001283940139536216	-0.0002722518495937518	-0.000297869330532186	0.0003126337087003504	0.0013000488034248343	0.00019686134687067427	0.00010045522482595207
93	-0.00026982332541370735	0.00012583742367890187	0.00020688267480257696	0.00017495785820628127	0.0005302454119338051	0.0009859750826328754	0.0004315392176800563	0.00016370572017306882	0.00024367732288733336	-0.00039925186070189825	7.545424533043996e-05	0.0003758051652882293	2.2430259355196316e-05	-0.0006911065102313835	0.0002723539854569435	0.0001432476387915064	-0.00032293019388654747	3.530749977576773e-05	-0.0006025794620056984	-4.7324680183778723e-07	-0.00030317603383703533	0.000592576176232826	-0.0007497004281518725	0.0002145176110027336	-5.8000146959231134e-06	0.00036651421683541016	-0.00039545936724183294	0.0006552665662995314	-0.0003230936367588658	-0.00021185325201763676	0.00011107126586451914	0.0006114723870312945	0.00021571875506270203	0.0001844651431777778	0.0009638573910048974	-0.00012943433783661369	0.0002607085278053363	-0.0006065389862961299	-0.0002305610473740469	0.0002716192824813288	0.0007182820109047076	0.0013363752225175776	-2.4744736961996486e-05	5.084869803587213e-05	0.00019088806660894016	0.0006744157223234229	-0.00033904807983307916	0.0001805391698390681	0.0006850296284783246
94	0.0011561792815559092	-0.00013155370776458548	0.0001896192601817503	-0.0006401577257587933	0.0002914580354214991	0.0006803544694088665	-0.0008184545533275432	-0.0002061935076330532	-0.00039849609546483095	4.611757712764983e-05	-0.0007452097508557947	-1.3426735436336069e-05	-0.0011747726508734297	0.00012980820788701162	0.0005037682726074667	-0.000695670792608222	-0.0001985635597242005	-7.72877592833612e-05	0.00040238837209698826	-0.00022027484961325018	7.047574643192227e-05	0.0005636870339518092	-0.0005435054607256948	5.716735605906211e-05	-0.00013134898885614428	0.0008273664901371599	0.00042970935636298753	6.107264948700773e-05	-0.00014336807314963191	0.00044890053887452764	-0.0005671718384303377	1.7919724576463464e-05	6.371190977650902e-05	0.0004167696698622032	0.00042068404142696646	2.54798111415225e-05	8.181605111374142e-05	-0.0007253421725174496	-0.00015324382362966285	-0.0004907001629394119	0.00037366701613641295	-0.00012403672412846482	-0.0006649297637776615	-7.413809930864909e-05	0.0005400093501366449	-0.0003581890953209666	-3.5248423774188794e-05	-0.00022598184342703982	-0.000950711175226857
95	0.0004989960063658495	1.735993839766085e-05	-0.00044205955179541374	0.000628211888057178	0.0002884050011160509	0.0002821287005325855	0.00045646561631045295	-0.0002127037704873048	-0.0014222293523014529	-0.00040034489420931056	0.0005626793833584821	0.0006007362008193035	-8.88466093525357e-05	-1.3909915957372419e-05	-4.130202678771255e-05	-0.000893360348185175	-0.00026542722675312045	-0.00039946133737485325	-0.0006964625120506644	-0.00012139939240433707	0.0003722389635082683	-0.00028971732248060845	-0.00013836896715999514	4.905414447569936e-05	-0.0004842551820486157	0.0001736102292432459	-0.00026784225015181876	-0.00011654415434549036	-1.372778515840164e-05	-0.0001430221571183564	4.168102562797315e-05	0.0003238729969623812	-0.00027400521741284165	-0.0009097063044027373	-5.705923990116648e-05	0.0001547574081008918	-0.000432745409358008	0.00036928870050438877	-0.0001482779517839664	9.455683624106338e-05	-0.0005641488129610093	-0.0010370462752632853	0.00017269150371819003	0.00031052726123684347	0.0008079984540218021	-0.0007046389722492359	-0.00019503752678407498	0.0007014313152129148	0.0006886753948565159
96	-0.0003486659204212295	0.000899834104684619	0.0002209702276769068	0.0006593185182048611	0.0008786675513803594	-0.00026072156322776656	8.299888514380982e-05	0.0007313648960482665	0.0006989014761924116	7.23343285292193e-06	0.0005877199195530381	0.0003599665023505721	-0.0007664927515561866	0.0001792777389461949	0.0009160515934702676	0.0005337344035816673	-0.00028375506742465425	0.00030526752292350367	-0.0003138373820258218	0.00010534039662868566	0.0007031481331631742	0.0005679064661927466	0.00012338256439961578	0.0002694176370853235	0.0004038597150242599	0.000822142191225669	1.1913169612330046e-05	0.0010726573051383374	0.0003371831276641858	-0.0004019540947864593	-0.00015682659161717706	0.0005124521072873785	0.0007136507023928727	0.0003571049007312459	0.0001692056638671907	0.0003237806958193929	-0.00012960049723367164	0.0010783743070035409	-0.00020410705268170256	-0.0007024154597363313	0.0001721280597477914	-0.0005580407956854674	-0.0010702026875341428	0.0007534594087746274	0.00019611438611879086	-7.71676742820355e-05	0.0003187140404544664	0.0005151031832943432	0.0001389041201716777
97	-0.0006864679996066896	-0.00032858244976279315	0.00042459076654569327	0.0001777572296437771	0.00011046631931723792	-0.00039114390181534223	-0.0008856026781834711	-0.0005213979356645078	-0.00040801466335543476	0.00022069996119101224	3.6660592895775e-05	0.0002828289786487153	0.000524928939315496	-0.0002590851400550877	5.555351851538452e-05	-0.0003386147074483579	-7.563509950355552e-05	0.0005171406868826217	0.0004786339568873846	0.0002551085434509507	0.0010215230835532289	-0.0005744595254353563	7.717730229741351e-05	0.0006215342609666712	0.0006455797380175758	-0.0002868966472542921	-0.0002995586158272496	0.000996854632837092	-0.00017008225450088781	0.00013052986080050428	0.0004481901447789956	5.406925869138493e-05	4.953374950019403e-05	0.00032216449089939855	0.0007894175836243277	-0.00029585894604626474	0.00044814399488298515	9.836525688135503e-05	-0.0004667438389837842	-0.0007160626179450956	-7.59894836684489e-05	-0.0002638230178719627	2.7701979786536048e-05	-0.00033969158473399016	-0.00027563974254649434	0.00046147909925624373	0.001137746964094562	-0.000764739309933229	-0.0008131145376047654
98	0.00020676189924985106	-0.00019224252598801526	-8.045581775997493e-05	-0.0005156281343356487	0.0002504228374662786	0.00010325652984736928	0.0011772643371103333	0.0004025958192898875	0.00022014303268100326	-3.154458998661119e-05	0.00015356880049715227	-0.00034831262448774833	0.0006027665136742971	0.0002482749337368721	0.0006352891677129083	0.00011916759682817101	0.0004758110683042104	0.0009879390504563394	0.00011086139253204105	-0.0005716776548689292	0.0004990386945609033	5.3768829974438377e-05	4.534565099951187e-05	0.0004098537558289905	-4.076769392423593e-06	0.00040782808560461855	-4.668075424504528e-05	-0.0002467218407047257	-0.00016516780425882469	-0.0006575624320047626	-0.0001637397626585115	-0.00023327831991432538	-0.0007021004029272657	9.580993166309777e-05	0.0005458945837548207	-0.0006720690923888383	-0.00022838023758845033	-0.00039559882295707276	-9.971466352397943e-05	-3.25264220820287e-05	-0.0003410840422810678	0.0003896403706649007	0.0005026735903173776	0.00016365498070704073	0.00045770459537884266	8.758237373188305e-05	0.00021422364245954174	-6.806776563327314e-06	-2.293321227108026e-05
99	0.0005793237172285234	0.00045413835809103125	0.0010041139626113704	-0.0006838547529621662	0.000147775698023064	0.00014294784361106445	0.00035554475814543755	-0.0003460811057643979	-0.0008612747761691913	0.0003042392719897029	0.00036596316793096305	-0.0006545984126469254	-0.0002351692329780316	-0.0001852529060960961	0.001297405065878	0.00023207628748320012	-0.0003637801222191683	-0.00029310018293676266	0.0010388541275051211	-0.00032798168141125324	-2.482238916734045e-05	-0.0004625441078411186	-1.7393488104389204e-05	-0.0001863107658217774	-0.0011439812192552893	0.0002838422309096649	0.00010128720215364854	-0.0009411950786296228	-0.0002982059648387195	-0.0005402301760537612	0.0006812139779357044	-0.0004771042665023614	-0.00016598054921623676	0.0004695923660912321	4.1660793796682266e-05	-0.00028916007111254923	-0.0011633286335436973	0.00026492186956147626	-0.0007245262575384815	-0.00039043311770369773	-0.0007610479808766425	0.0006404226614866105	0.0001868943933421414	0.0005913813528249232	-3.114986812972724e-05	0.00011622448461805242	-0.00028456405713958924	-0.0004903031517256043	-0.0002352516467121393
100	0.0003450441093476644	-7.435256910312659e-05	0.00010330449974858629	-0.0005681021177994692	-0.0003892904218328193	-0.0007209086636808693	8.035062426121243e-05	-0.0005674013771108933	0.0009047984132847476	-1.0167715753906532e-05	-0.0004504214950786636	-0.0005039891716707701	0.0008326571341904655	0.00012257773137280638	0.00045102821706469957	0.0004163007579621032	0.00029095583154480255	0.0009211549293045148	0.0006569197268467721	0.00028095742862333856	0.00043608000154866846	6.192392081557224e-05	0.0004166115069432105	0.0003506129967153169	0.00016945124426056662	0.0010752181282196144	-0.000282407648248823	0.0007515756448712198	0.0005488436286160387	9.668085202167945e-05	0.000634273675503253	5.318284893266632e-05	9.587730223988249e-05	0.0003003536213209416	0.0005400410232189047	-0.00046033912776263525	0.0006481719573046568	-0.00041551696694944374	-0.00021874224223881255	-4.124103475228009e-05	-9.131563181889694e-05	0.00011253470736188016	0.0002316757180696832	0.00012963092955444673	-0.0008201293650640983	-0.0002765289224890972	-0.0015174530220890706	-0.0007487703437236044	-0.000593615046355274
101	0.00014406313801305454	0.0004010098572042712	-0.00019374066942891575	-0.00012365499020719947	0.0005172057569616482	-0.00048782345613446914	0.0003602687806877064	-2.909955152624378e-05	0.0006324397100731993	0.0004173543326024159	-0.00015193668876625722	6.284873005650016e-05	2.840842532101809e-05	-7.739460089900212e-05	-0.00045039507147517314	-7.966632963441863e-05	-0.00025739733542454315	0.0008349284658911114	-0.0008379302063710574	-3.5569571481204384e-05	-0.000548250543829662	-0.0002155327262321346	0.0005528790052490035	-0.0003964289269971947	-0.000238913401543768	-0.00022134323009192786	0.0002553415240628201	4.530084450643359e-05	4.705234778679951e-06	-0.000991735769988803	-0.0007730896187797193	0.0002882004451402689	5.317580705447493e-06	-0.0003406482066600728	-0.0010128390777869051	0.00022376458839427175	0.00015003146777245962	-9.480228006670436e-06	-0.00024999177620245965	0.0002744638936817166	5.601758986275357e-05	0.0003129039375173801	0.0008261522507429526	-0.0009725827040124354	0.000369833355355494	-0.0001586127190433573	0.0005343273398882379	-8.644039845136905e-05	-9.401684490210225e-05
102	0.0008980080523219058	0.00014278133329002327	-0.00022306446480604747	-1.6285649018237893e-05	0.0006336495979234614	-5.4945018168192594e-05	0.001028359386521274	-0.00010974526980323928	0.00032693940197068584	-0.001067196840548113	7.282669385360861e-05	-0.00032846297492110073	0.0002498673085489603	-0.00014942413251855914	0.0002571255514637118	0.0006677524849406372	0.0006405101973659149	0.0004517457876731182	4.923335992307273e-05	-0.00040813313373649804	0.000407816413116596	0.0007482197793282225	-0.00023284048024520415	0.00033139940458284966	0.00037635378797250697	0.0003227642647018415	0.0004727526920652229	0.00022566256959978808	-0.00038986498987002847	-0.00016839277940716276	-0.0005452654623978655	-0.000405545127893959	-0.00017046855137427836	0.0003749405390556961	3.4079514627701792e-06	-0.00024221650336948876	0.0003036639389620177	0.0007821834346280606	-0.0005918240646210343	-3.616889448721803e-05	-0.0005099254939689451	-0.00036776717426254224	0.00024393376408426084	-0.0008413636880369019	0.00011268091082734636	-0.00048649089728968414	0.0005404278825460487	0.00048704992033164675	-0.00046331237770728153
103	-0.00010316830905751366	0.00018414628245960583	0.0003716669369776022	-9.483944159057508e-05	-2.7210018150464698e-05	-0.0003658227371964325	0.0005311558468570711	1.1290963018448206e-05	0.00041561955277376935	-2.1534902016822665e-05	-0.00021617693332221218	0.000679210358753305	0.00045454389844072645	-0.0003536371406697419	7.206886431583933e-05	0.00020061239829216896	0.0006309453400204643	-2.5295765453685382e-05	0.0007839999154797947	-0.0001856063471175697	0.0003355993789147168	0.00028939060161893907	0.0001947626472389885	0.0004239073916927692	0.0009041775583830056	-0.0005501601000074073	0.0008176986310583549	-7.051038558911064e-05	-2.863893480858958e-05	0.0003295543671697577	0.0005715406337836855	0.00015564703971423605	-0.0008001394076988586	-1.0557115003767374e-05	0.0001171978293686086	-0.0008153944571952767	0.0004563262123144796	-0.0005885147316064478	0.0001663830336422985	0.0003975266461646601	-0.00032330888742220616	-0.0006772754230766002	-0.0012599322247024247	0.00017011301800397106	-0.0011904994508023493	-0.0010461754569355362	0.0003123041781240941	-0.0007172685735279215	-0.000922302607837752
104	-0.00018611157055965625	0.0002546826549578896	-0.00016972948923601395	0.0003871743346437565	-0.0009393211283445677	-0.00039428497576785015	-2.9188840013902535e-05	0.00020686771006462275	2.0458442390126247e-05	0.00044364071852250227	0.0008924336078919533	0.00027795513555714383	0.0001386164633208585	0.00010639628447661052	-6.878081728774744e-05	-1.134106117085562e-05	0.00050317122336095	0.0014814466957954588	-0.000695871819563487	-8.256795044837991e-05	-0.000521150518496873	-0.00034227388074110833	0.0003367372515013197	0.0006250684930651166	-2.7011458157006697e-05	0.0002876614894038199	0.0006039145331351799	0.0003275720378868055	-4.7808303079130505e-05	0.0003667289674530545	-0.000241118334148077	0.00019173658058703745	0.0006453720805471212	0.00030831519470419865	-0.00015204020833923187	-0.0005376377502382708	-0.00014399355150917107	0.000356709261299792	-1.6579071156849783e-05	0.0007103179171960799	-1.8988180775616094e-05	0.00023356106078935065	-0.00041927498698750493	-0.00026668941716612035	-0.0006074910652529144	-0.00021487936542593806	-0.0012672656519814498	0.0003358817182912536	0.0005810401978628276
105	0.0003267271020398053	-0.00027079119169227635	8.457471228870588e-05	-0.00040735075834186923	0.0006168883271365034	0.0009721639951478829	0.0003636350262102489	0.000798155074800648	0.0011977954872091346	-0.00029893692597926443	-0.0005082297986275617	0.0005334477343111285	-0.0004146954589003725	0.0005523242453838761	0.0004968955659796542	-0.00042621268515729996	0.000759513832596101	0.0003903948122407895	0.0006684079660254723	-0.00020900197534312994	0.0010772875747677396	-0.00016952904694706822	0.0006772328075547103	-0.00019922181221937357	-0.0003149182047755923	-0.0001676058914264087	0.00040532173684639915	-0.0002889905267638276	0.000833102708810551	0.00010718332614393015	0.0004006032885342975	0.0006827689936571041	0.00024815200961688175	0.0005820169136335147	0.0005840348004183329	-1.6218533846228426e-05	-0.0002412850534851632	0.0004958537914527739	-0.0007096475511252643	0.0005315704047508266	-0.000507048109625653	0.0003279352027646754	-0.0004093506862265883	-0.0002435082918024227	0.00030051189560572727	0.0005292700344067873	0.0003942826184603986	-0.00027011376263959193	0.0007869698066269683
106	0.00022572739271541005	9.928186151893009e-05	-0.0005484304391099173	0.00061258024249623	-0.0002903675472853503	0.00030728735682788706	-0.0005404502106840576	2.3880855791611094e-05	-0.0006661029879276624	0.000114827742856899	-0.00022593327791699155	0.00028052173511567655	-0.0005719845461702366	0.0001855619840955797	0.0009465734664978546	-0.0006197549686954375	-0.0001460316144897942	0.0006259462257338959	0.0002023857842696662	0.0006493031625796114	-0.0007630455649781172	0.000468023501967674	0.00021353079773506678	0.000673916304137196	-9.231502083329089e-05	-0.0001824102504201008	-0.0008745967912881169	0.00026564948624741393	-0.00022140652925028097	0.00013099752254220744	0.0009950420932766844	-0.0001325744648908511	-1.6409253225414702e-05	-9.65189287719223e-05	-0.0004642038390123863	-0.0007905037948403252	-0.0006012459489318444	0.0002697541574376013	-0.000359200889457844	6.939490635422729e-05	-0.0014823652426388379	-0.0003601421229380768	-0.0003402630973566191	-0.0008911056708472184	-0.00042295551105351394	0.00025344467735909906	-0.0005049113457687909	-0.00032854102922389735	-0.0002247273229293156
107	0.00010108597374198277	-9.05420558494693e-05	-0.00015329931260934262	-6.991819337711382e-05	2.466669024325287e-05	1.7327146274505365e-05	-0.0002886795557028118	-0.00027414805086277026	0.0003746764963217338	0.00013607278691685974	5.075381280672028e-05	-0.00039660602331681265	0.00020373561932474977	0.0007516994889237897	0.0005147485024932152	0.00019292778289103847	-0.00023419383538429735	-5.2650702412585364e-05	0.00022365210651931834	-0.0003888769628749498	-0.0004380625254232059	5.140262656731964e-05	-2.2676424629821615e-05	-0.00020068597664155583	0.0005386000633145472	0.0001438494381852706	1.8935042770410044e-05	-0.00021664653607418566	-0.0006351653980950385	-0.0007802306806956644	0.0005343535474224708	0.0008315538870129655	0.0002375888052811576	0.00023369143312998046	0.00010296659879128126	0.0006423136625798621	-0.00021147616780789398	-0.00015091548305129257	0.0009527293195809455	-0.00016286231995860377	-0.00038230437000805987	-0.0004230021952060627	0.00025553307238647605	-0.00019919797046277142	4.9116529017376436e-05	-0.00103927353235253	0.0007111472513856298	-0.0006122642342908844	5.168738241502496e-05
108	0.0005360010482091721	-0.00014741909658183463	0.00010652837116272238	-0.00019711566946314566	-0.00047774464697723264	-0.0003000203778095869	0.00012209836958041007	-0.0006841718481001737	0.0005448194946334464	0.00034913226117596794	0.0006230728154885208	0.0006757369686812761	-0.00012677567713287855	0.0005642531673022688	-0.0010019241385795957	-0.000909508074549795	0.00036220136087324924	-0.0002373304674958426	0.000334203739650982	-0.0009002823005640537	0.0003067352918580366	-0.0005508906929965463	-0.0002360753956081904	5.892168604861806e-07	0.00015588784100665568	0.0002617353991550634	-0.0007306269596742456	0.0003026297545041753	-0.0005366688784692288	-0.0003726009072922462	-0.00014953554485922535	0.00030089699134982036	0.0003625205555528563	0.0006154588523261444	0.0005742570545249496	0.0004785734687972644	-0.00043060016967561357	-7.203075970717808e-06	-0.0001298795587608836	-4.996256887131231e-05	-0.00047573227887095224	0.00037404141847261017	-0.001106576332065369	0.00023543153406608658	-0.00018823842655640133	-0.0011442951042827433	-0.0007155255345282516	-0.0005669474253573732	-0.00014070453439137557
109	0.00024302324661018812	-0.00045639025934006227	-0.00047130975321918196	-0.0007220676100842788	-5.9930753186116764e-05	-0.0012696102876188016	-6.0109323033152775e-05	-0.0008196444179983636	-0.0005242336831955592	-0.0004573770263876193	-3.107228937768263e-05	-0.0003966771544296879	0.0007812397157312821	0.00010886966296850581	-2.553898412138904e-05	-0.00014621146888788608	-0.0001055975054274785	0.0006003177315820604	-6.285643703400016e-05	0.00013915058538459946	0.0001888124204478255	-0.00020044431882691537	-0.0003262247970794211	-0.0004609824983447198	0.00040301088207027455	0.0005270675319604047	-8.90536743230948e-05	0.0010394465347681806	-0.00041989529114886195	0.0002556402606530586	-0.0007717040095878692	-6.840306365124412e-05	-0.0010527757707780795	0.0007052094053993357	0.0005848584928647174	-2.681145412167206e-05	0.00039137095929371303	0.0006100829936620349	0.00021489180231372686	1.6242484748646918e-05	0.000524212441958663	0.00014789143230490459	-0.00024565220171423945	0.00018532923647695656	0.000896153707620897	0.0005599267755576979	0.0013261813848621633	-0.00013602892384261515	-0.00035209841760790167
110	0.0006644379607080301	-0.00026203338723845734	0.0003213178506718586	-2.8611996313644824e-05	0.0005469413041718646	0.0006246365270514887	0.00024152730960230834	0.0008475706268234694	0.00023217939916794626	-0.00024772841253087584	0.0003397951564094473	0.00011360867079902039	-0.0004946040202394844	0.0008666357682181807	0.00038707598986034345	0.0007387806865115415	0.0002549926250383449	0.0003297960621703387	-0.0004603444063477636	0.0009147093323166215	-0.00047323654491554355	-6.0369656037946824e-05	0.0009688312724640826	0.00029000798578091946	1.2075664295058044e-05	-0.00027703576176580345	0.0004508193045670339	3.0987758494899233e-05	-0.000525923055070377	0.0006742490899807587	0.0007117196182569178	-0.0005998331401339386	-0.0012791501119307365	0.00046606076383795385	0.00024390132743076065	-0.0003221818342979484	-0.0007330450294143174	-0.0003142638486330589	-5.109868268110271e-05	-0.0005902271831421654	-0.0005722116820095378	-7.205854008055792e-05	-0.0013933109042261447	-0.0004539027603427469	-0.00041224047907938014	-0.00023155251050512086	-0.0011558749224558236	-0.0002903259912696093	-0.0011093375578454712
111	-0.0004957085589159455	0.0003903587276683901	-0.0002152852251831051	-7.607961142878963e-05	0.0001175087929900493	-0.0001761228575323566	-0.000696403920787047	-0.00012567298664754804	0.0001479518489721597	-0.0006061418420474482	0.00066555626117958	0.00013992827748921357	0.00025105921408595565	0.00023599967422371186	0.0004820729883309837	0.0005875250531906114	0.00052575761159262	-0.0003192507359684324	0.000884935260755941	0.00040632316625326283	0.00038489864608363543	0.00044666146954710947	0.00023298667365194442	-0.00028426610723531815	0.00029959608742990854	-0.00040712292245620685	-0.00010221715896376426	0.0008358223436146719	0.0001092681847075638	0.00032971826095169786	0.00021595278945032	4.515514877652504e-05	0.001170108717620608	0.000507706196610818	0.0005226663774373262	0.0006962282008527764	0.00020461948244050333	0.0006923790566211353	-0.00013160127211878298	0.0013217863291040337	-0.0007899756462163256	0.0003573787871683009	-0.00020238268925167193	-0.0003876477897512767	-0.0010142983393166207	0.0008075907558840736	-0.0005749552990288365	0.0009626950041482171	0.00043527625627620274
112	-8.406475926394811e-06	7.809175035916893e-05	-5.599672359015578e-05	-0.00035498718247899716	-4.630654735001791e-05	-2.2521672796614644e-05	0.0003694653694570579	0.0005783248979842552	0.0003741276044708083	-0.0007354558586087327	-0.00043711686530732013	-0.00014745796747662196	0.0008993601311832577	0.00023554957099232104	-0.00028084884170675247	0.00027947574647666884	-0.0003361768350288433	0.0004239379159434112	0.0002138063450192641	-0.0003126988538251892	0.0003554722665920705	9.678932463036261e-05	0.00015598723572554917	7.706051678058809e-05	-0.00028692284061587455	3.097749895849622e-05	0.0008149996506108944	0.00029679209365846357	-1.098629874260622e-05	0.0003492329488107947	0.00023415750007006056	-0.0006549878122451044	0.00022213350884988823	0.0003765997253190129	0.0002048605227506479	0.0005500304842522067	0.0003607685169125524	-5.0555295229645546e-05	-3.231931467467517e-05	-0.000253966721098087	7.386970996815347e-05	-8.550985258113186e-05	0.000342233182881542	-0.0003050285515708596	-3.312406286518411e-05	-0.0001954781013866683	-0.0005482994285873641	-0.00011866403441088797	0.0005355229041975206
113	0.0006526706377632203	-0.00010383350843126896	-0.0006124146342431456	0.00034129692495099177	-0.0002483496412160045	-4.570122677483215e-05	4.10635485565082e-06	7.70373986071605e-05	0.0010561527771015173	0.00011579206630728885	-0.0004885386870416701	9.524947756041516e-05	0.0004999886201193046	-0.00010402304538063808	-0.0005421474823544819	-4.014455051388058e-05	0.00019418646237115569	0.00023954123151505806	0.0003865747241668466	-0.00020059745509133875	0.00040400511895740006	-3.673073354628941e-05	0.00027620076988467423	9.831625440900483e-05	0.0004196410019625827	-1.613474719917461e-05	5.220458291842378e-05	9.177429573579845e-05	-0.0008441344148020644	-0.0002428544686409647	-0.00030389144836218764	0.00045724745068458864	0.00014760143781495164	-0.0004550880705793348	-0.000679062100803622	0.00024383880176134142	-0.0003046860721751113	-6.415338300699193e-05	0.00010440639296212298	-0.0005093313772297238	-0.0007346648601938557	0.00037784506732390147	0.0004288405914072816	-0.0005442728561662793	0.00010733026719906137	-0.0006085912741991361	-0.00017744588181987605	-0.0007238490882718297	0.0005072361631996358
114	-8.314156527332679e-05	0.00011698888848102792	-0.000363581236305764	0.001446466655721562	-6.793827702860456e-05	5.659531687217866e-06	-0.0003244157658285372	-0.00019030429472954226	-0.00017941520808703007	-0.0003917086957012015	0.0002584963180894257	-0.0003536330221603988	0.000639612123897291	-0.0005413293832191357	-0.0007919900931743571	4.4123406644780014e-05	0.0001784805784847825	-0.0001352959912257745	-9.517969169451453e-06	0.0005882271040824248	0.00028394659680913036	0.00010152784544119288	0.0005004134365467143	-5.601173821229318e-05	-0.0005276374471976616	0.00020416626494410166	-0.0001872447003804086	3.1481643445242684e-05	0.0004971009759344583	-0.0001998437850109903	0.00046970029771154637	2.294950152650543e-05	-0.00018872778569129682	-0.00031016589969279796	0.0007994428693350994	-0.0014314706406176464	0.000408744038244525	-0.000303588444316024	-0.00014935070909402013	0.00043133938719464146	0.0006713271596733046	-7.776427144366706e-05	0.0004689178956486576	6.903143555583363e-05	-0.00010742317728040163	0.00014005185925646354	0.00018616595547816769	0.0010252569445187987	-0.00044685661461036226
115	0.0014458020595399799	0.0002531544420014394	-0.00042660388327308044	-6.103024078157216e-05	0.000780777258203604	0.00011942418575188702	0.0003745348027989135	-0.0004644046234662725	-0.00025095266336331337	-0.00046231566675912353	-0.00016828705917337313	0.0006709529934658575	0.00027396555514716927	-0.00025156563851361105	-0.000797149789982744	0.0008624116628540637	0.00021659170552982963	0.00029547405833374804	0.00012380865924998524	0.0006211376453838266	-5.813670917320028e-05	7.504733477491145e-05	-0.00023754457599880287	2.511639079462893e-05	-7.989186558000215e-05	0.00038528440896868694	0.00040006411845512277	0.00012587710174614126	0.0008496137361938291	0.00023779163743616847	-0.0004127482658439265	0.0005968941097001463	0.0004427714198586128	-0.0005075310841929489	0.0004889703720070112	-9.341772999497719e-05	-0.0008319637020825204	-0.00035302342821531905	-0.00044495395466158627	-0.00027823023218795097	-0.0004291544673015681	-0.0004723380342293939	0.00037537018827651166	0.00011606079886009625	-0.00015545441157184658	-0.0001694697080488125	0.000607371296483927	3.954661235513572e-05	-0.0005316568397577116
116	-0.0005405589473619848	0.00046421059263890936	-9.811905681079993e-05	0.0002506979208777083	0.0002782460577032861	5.959634412678025e-05	0.0008315773090345907	0.00026722309225680715	0.0005778593524182809	-7.402706118670365e-05	-0.00022311610696970006	-0.0003998253258359088	-0.0004836634536100956	0.0004922956814364277	0.0001702619508290987	0.0001698337394347606	0.0004924072855100496	0.000456492754079638	0.00017059569044278083	-0.00018740207239257444	-0.00017666670650793242	0.0010006737767327017	0.0004751197385566894	6.520618211955107e-05	-0.0001816039626401813	-0.0002072768461913099	-0.00019368313669087205	0.0009607964823268994	0.00043839151480479135	0.0005688606358495259	0.00046770949369468037	0.000950205172282383	0.0007656336144400471	0.0002490477569431957	0.0001285502655594633	-0.00029897228497746946	7.068539845694663e-05	-4.180664290695963e-05	0.00011542176020952867	-3.246760299389414e-05	-0.00032257936578229115	-0.000148966422486276	0.0008376738093607156	6.57540187568222e-05	-0.0012113026023828817	-0.00039526598419214256	-0.0006757598588129708	5.8322566457219125e-05	-0.0005947465349016516
117	0.00045609207473971887	-0.0006891582760331415	0.0006824279684356225	-0.00016302733908161272	0.0007724440731879207	0.0003036097972004423	-0.00048432979791305527	7.005022557382494e-05	-0.00014281968038232083	0.00033199322501869036	-0.000634822324843317	-0.00144406390478088	0.0006469547271952741	0.00020735857665422534	-8.35423176123941e-05	0.0009351996623573912	0.00021442074357668874	-0.0004375746663065071	-0.0003231802801863536	0.00032450647372512034	-0.0006913245859494108	-0.0002388012952109467	-0.00030735027421680374	-0.0006092630705630597	0.0008593058627315462	0.0005112305242545694	-0.000413229357549919	0.0007538599066152686	-8.880555671568005e-05	-0.00047532917300942095	0.00011063815273019933	0.0005851865944395535	0.0006030054649118556	0.00018956735071475752	0.0004972434237520776	-0.00046477805579059914	0.00040136203053533755	0.00020274526174804105	0.0003998028452311075	0.0010256943888356353	-0.0004951517895518316	0.000691440461174468	0.00017117050168836148	-0.0007636008923691446	0.0008975537384543081	-0.00020458024041295077	0.0003642896631408123	-4.59689513559929e-05	-9.191721440845587e-06
118	0.000463070828376963	5.124574192708712e-05	-5.805501087241039e-05	0.00023237105226676084	-0.0005285076298727784	0.00022280458048901968	0.000548558273805482	-0.0002738206767691054	0.0005653342436006271	0.00026230739660436234	0.00040241425933586607	2.5733166387340544e-06	-0.00017372652840728198	0.0002924642692121284	0.0003862794411009775	3.827098412740675e-05	-0.0006739350147479887	-0.00011302616731807041	0.00019540629993648347	0.00017847875786350075	-0.00036642918758133196	0.00025896853187488896	-0.0004941534698129552	-2.2838940610796534e-05	0.0003486351586042654	-0.0006179376142660383	0.0006623493302700465	-0.0005315903579002831	9.610351866637282e-05	-0.0003208195307767348	-0.0007157972478423602	0.00029064043040768323	0.0004727898893021225	-3.651418156088498e-05	-0.0004391451216384114	-0.0006374834418089242	-5.719476331027105e-05	0.000457461093536057	0.00033276985556824457	-4.6653105147780906e-05	0.0005808203381019185	-0.0002857424975434038	5.852766955039667e-05	-0.00029705545955072756	-0.0005962673742411795	-0.000224948767676066	0.000724030961698969	2.2088597197093243e-05	3.656581324301655e-05
119	7.42860489028579e-05	0.0002485888814080336	0.00028976649817866683	0.0007758834106854196	0.00011311256500475916	0.0001403677049964865	-0.00043659253331665887	-0.00015607662518106187	-0.0004712675536295917	-0.0001641225677019216	-0.0006297844854969169	0.0006500534384783865	0.0012531273122181473	0.00025565135320304317	0.0003032902519502199	0.0001658601828205519	-0.0002062959740245621	-0.0008386825271133637	-0.0005671514809447586	0.00029548424005286365	-0.0002164146302264973	0.0006033928862577907	-0.0010286050768230533	-0.00024459557545734	-0.00012752801740724856	0.0008205144818187396	0.00011970775190045559	-9.494428302385171e-05	-0.00033623820120435454	-0.0007591607125525104	-0.0009325984430343024	-0.00042243237837466974	-0.00031392350925715714	0.00036913421498295756	0.00029043738012467354	0.00024385674905764583	0.00019866291893482716	-0.00030545083321995963	-0.00043671214939808225	-0.000496504842936188	-0.00012575797884120302	-0.0003623603376537326	0.00032232387969344755	0.00022159367029044377	0.00043774743519023226	-0.0009739331231936683	0.0005288898080484572	-0.00016977154793063878	0.000518120472306204
120	-0.000571417417861278	0.0005732623690866108	-0.0007770472579398558	-0.00016835770544599673	0.0003493506346970524	0.0004122060477998905	0.0010848199385897722	-0.0007957718166679735	-0.0003770296110902721	3.423990445169428e-05	0.0005913984272444292	0.0002799649071568767	0.00017322615743807496	-0.0003599597636655107	0.0003801276189621611	0.000586384685412578	2.1603398106453388e-05	-0.0004401383089492329	0.00010158389531237535	-3.839399512473162e-05	0.0005121045135888047	-0.0004869914787166404	0.0008975177953832132	0.0004011807530055122	-0.0003268112792779172	-0.00025585751652167847	0.00036399391931055656	0.00016106307433567222	7.822969723700827e-05	0.001219328593950712	0.0006545142406234345	-0.0007235921734308042	0.00019029511723869943	-8.627976331946949e-05	0.0005362371895883912	0.0008193000921319334	-0.0002698205047570363	-0.0006218910403874593	0.0003510833140742672	-0.000608315760982145	0.0004951731424489784	-0.0007878314063591268	-6.268561256694595e-05	-0.00012665128734528453	-0.00036551204373984505	-0.0003809772154950761	-0.0010925554323797369	0.00013618825707893177	0.0002630076780974444
121	0.0002943179440861801	8.633319002644914e-05	-0.0009836530270736332	0.00028091796470858146	-8.215419812261509e-05	-0.0008934243450606109	-0.00021492898355177561	0.0002116753980516454	-0.0008050286214156393	-0.00017921761964257414	0.00014776461392727928	-8.259941209340715e-05	0.0006722246067856676	0.0004271648641664022	0.00014986139808506493	0.0004276263218948983	-6.906370345010004e-05	-0.00044151981708021184	2.312390686328629e-05	-0.0009397133436542455	0.00028998610406191777	0.00044653996159246795	0.00071818137522669	-0.0001896944106543178	0.00039731365337299714	-1.4160133389649713e-05	0.0005196902455241214	0.00047117929407877203	-2.6462877303405034e-05	-0.0004473172104354512	0.00034582524613280643	-4.9771926443141835e-05	-0.00024692548834274975	-0.00022481895300203856	-0.0004032432606066434	-0.0007818381719325527	-0.0009960236853460203	0.0005430613285327419	-0.001130003303647728	-0.000535730062410626	-0.0001014507354911486	0.00020010313783966373	-0.0005124888534322329	0.00020305172973391505	-0.0010260807077201455	0.00044881532025754296	9.236555765972257e-05	-0.000214611512447667	-0.000326385762833559
122	-0.00014518738431568007	-6.160245864034787e-05	-8.985924741290935e-06	-0.0004117697466632819	8.508570819591287e-05	-0.0009484696172559609	-0.0003083678239479173	-2.714189461101258e-05	0.00013262015821020623	8.700291189229204e-05	-0.00040806440721924875	-8.208553080900202e-05	-0.0011134707269310849	-3.908824366333868e-05	0.0009771432000480877	0.0002974312000682439	5.0988805179536706e-05	-0.00042573502894307624	-0.0007244550325631746	0.00046659111012200335	-0.0011595888541264974	0.0005142709485272264	-0.00019045843571170195	0.000505444999742021	0.0008749299256098478	0.0001343376695767924	0.0008641777504759928	0.0003874256339130052	0.0004926137025964904	-0.00013436267670202247	0.0003694891452129567	0.0007897906719207803	-3.6856725524583555e-05	0.00012690643135200168	5.8125033991964655e-05	-3.993152681361382e-05	0.00013033810927962812	0.000643714555513201	-0.0010025943311891996	-0.0005177162845368625	0.0005971150009010274	-0.0004969689635775865	0.00015332126522528606	-0.0008108100766127026	0.0002137944306987956	-0.0008591672623656319	-0.00084892901212608	-0.0006404730850790637	0.000740635421004754
123	-0.0004944475945230105	-0.0009268135831323677	-0.0005999015322295215	0.00010522144620968067	0.0003741525248227314	-1.5768333555906192e-06	0.000559074118003061	0.00012076573891889103	2.416833064634125e-05	0.0002709154898118068	-0.0004574914694577688	0.0007552441170655299	-0.0002840801110510479	0.0003003088472186631	-0.0002583281046263245	-0.0006877981283929658	-0.00018731102580309155	0.00015101072164327428	0.0003860023477615623	0.00015422551293108738	0.00010592659547235922	-0.0004880057239546868	7.763575237694303e-05	-5.517807705426945e-05	3.431893470861886e-06	-0.00023999138212728001	-4.949387497999533e-05	0.00039414632955454875	-0.0003480723054701431	-0.0005452437805464403	0.0005851980440011749	6.507531024159161e-05	-0.0006917245653952034	-1.9020477978719952e-05	0.0005664438918533525	-0.0003379420970806179	-0.00010698231672092457	-3.064888106937501e-05	-0.0004179567807847828	0.00044149079837753027	0.0002717574579784607	-0.0004511754495223995	3.553568703220271e-05	-0.0003809354362210828	-0.0008207160350926047	-9.805376822875691e-05	-9.578513460958501e-05	-0.00011125332031048582	-0.00028946083731256077
124	-0.0002721118275469183	-0.0003924079812187271	0.0008535802826101652	0.0007277965803447982	-0.0001269066072615792	0.00010995682379634631	0.0003520604631627984	-0.0004918354753828425	-0.0005925358864615988	0.0004948018142511021	-0.0002722059285765458	0.0005746423452120552	-4.353705855129826e-05	-0.0005826907191597338	0.00019879517387585256	-0.00042699841827401383	-0.0007499816996068326	-7.755491950541282e-05	-0.0007459321372978204	0.00036706319224338467	7.978778420983119e-06	-0.00036434831018727085	0.0004345003322301314	0.0006314136356613176	-0.0001016686617045387	0.00014241866606803507	0.00020715615572418854	0.0005556235109268925	0.00034157146321375786	-0.0002605457186421388	0.0005319403545452315	0.00037681910735579024	-0.00018494226218450144	-6.862833258313324e-05	0.0007033412756501381	-4.568453424293956e-05	-0.0005271748906623738	-0.0003337677102228754	-0.0006806327039846127	-0.00014052158413404317	-0.0003512298755589832	-0.0005251837820826821	9.686153025279608e-05	-0.0005657981999672554	7.802691943028248e-06	-0.0005060043319133811	-0.0006535568353383172	-0.0004374974484168814	-0.0009566095723619204
125	-0.0005972759614584584	-0.00044963615167044	-0.00045476155846168963	-0.0005271504013653822	0.00045380478601974314	0.0006727632167027308	-0.0003863643038144561	-0.0007525643306423748	-0.0008312035398213879	6.119913721229679e-05	-2.386889999627325e-05	-0.0009296163826827873	0.00010040847322408853	0.0005734261505995063	0.0002858046716574997	0.0002801099432262585	0.0003730313355359171	0.0006662694887670285	-0.0006362476941740982	7.513277540801204e-05	0.0012169016905431511	1.7427096761871544e-05	0.0001528044871544149	0.00012209750560661598	-0.00031751320604117095	-0.0006331617712941245	9.81696332346006e-05	-0.0010490434457750642	0.00046966069487578766	-0.0006201002114302006	0.0007567761428295228	5.9379507090266094e-05	0.0003942122566353135	-0.00014605300869674105	3.732079933878855e-05	-0.00015885609929015783	-0.00037103173587161507	-0.000615239455383063	0.0007393502778299725	-0.0005628849500227265	0.00019735698180882978	-0.00026231137846659795	0.00010837358104851085	-0.00033870738989912345	0.0011962332991940223	-0.0006940192507378384	-0.0003122222421584413	-0.00011541641837872871	-0.00012342060798522822
126	7.0990944467211e-05	-0.0007258285019716059	-0.0004905125561122097	-0.00018546723981582364	-0.00042272348826879287	5.903488204490411e-05	-0.00019380424478634032	-9.91043159404572e-05	0.0001312218871407873	0.0004266603475636188	-0.0001541249933104285	5.162816895264654e-05	0.0001788625691407474	0.00012423627443853636	0.0009424231601132505	9.87395831045544e-05	0.0003821301392400349	0.00040838088358768735	0.0002725326493388038	0.0004296274148705174	-0.0003149372553451535	-0.0006927788341733252	0.0007386659956869731	-0.0002869428442440685	0.0005186347342778269	9.060562818241633e-05	0.0003819343471294141	0.0003461101454890653	8.893480142368e-05	-0.00028919343911913437	-0.0004846982908383626	-0.0005671466196968466	-0.0006410813080949523	0.00086912227426712	-0.0007094114440707852	-0.0004937438584524731	-0.00023666296043794088	-0.0011086971346038255	-0.0006985446585613482	-0.0002051654866651477	-0.0009624130662947421	-0.0005396200984276944	-0.00035512479717775806	-0.000592691934526116	-0.0002784557169026307	-0.0006119741368745123	-0.0014110902870639608	-2.4057585798958387e-05	-0.0006898532991844879
127	-6.171337833157912e-05	-5.07047806441108e-05	5.227253795782583e-05	-0.0003776119943933663	0.00018660642269059834	0.0010877176960150628	-0.00041683520815615166	0.0007209708033456407	0.0003438763371518481	0.00048711590919161684	-7.113419166387807e-05	-0.0007350223754389112	0.00010723406847794026	0.0005563937867439707	-0.00032138095155253996	-0.0006824812231546641	0.00028589771073221474	-0.0006611626310824195	0.0010062678916292862	0.0007482416927510676	-8.556492583590009e-05	0.0006899640973244711	-8.812869167048885e-05	0.00026701262733839473	-0.0002797285905261429	-0.0011584854405014867	-0.0002626156121346262	0.0005573116097480733	0.0006815527536088312	0.00038918908955465597	8.49474327830078e-05	-0.0006804368722990921	0.0007314110490624706	6.866061051523549e-07	0.0003520999882888455	0.001018996518215088	0.0008226608864869433	0.00011778478131603774	-0.000512098957448206	-0.00011534107833802866	-0.0002640590441402857	-0.0004659063615524891	-8.31317521269222e-05	3.086212887229831e-05	1.1432685143368863e-05	0.00010810050148726145	2.3045729830104087e-05	-0.0005986909792724657	0.00044584289873888844
128	0.000754541824157565	-6.432163723571116e-05	-0.00012714060452944002	-0.00027980870134505624	-0.0002018323793284591	0.00018738885242962155	-0.00011080936932544767	-0.00028458704604601996	-9.674887696457826e-05	-0.00024351360054179094	7.387048461024997e-05	-0.00021678436884774852	0.0003026112385641356	6.569077279680515e-05	3.654056690180604e-05	-6.248221077136303e-06	0.00010291495965466008	-0.0014627266148140655	0.000230715963504573	-0.0002040663927442259	0.00024749655454057035	-0.00011656601817010013	-0.0005343119930230854	0.0005476649187347706	0.0001943921582354845	-0.0007128081390784453	0.000448597261971163	0.0003609242883595774	-0.00010591749133860891	-0.00033197375098231827	0.00032653065793551266	1.286312321126513e-05	0.0007905116581967571	-0.00017505608209916098	-0.0003375290112472688	0.0007741128881214542	0.0006255986374042015	-0.00028511168233278695	9.592320594162619e-05	-0.0004332153553109893	-0.0004260316663076769	0.00041334911314585556	-0.000539715674704695	-0.0006310009779100043	-7.507623791617085e-05	0.0005996711774833395	-6.34940744051349e-05	0.00031105508771579954	0.0005465396717576303
129	-0.00037456761222998125	0.0002470463534191174	0.0003449368604191656	0.001204804966555503	-9.680781236941773e-05	0.0002061616314160273	0.00044621420923295063	-0.0003069763506404602	0.00010027452502432359	0.00038132807795156914	-9.700291384880134e-06	0.00022467221132550157	-0.0006391705612604933	-0.00034062024804674094	3.468034255882501e-05	0.0003473094005496234	-0.0006284646627075346	0.0003148833124168661	-4.908184837941736e-06	-8.726357165918281e-05	-8.320346769409137e-06	7.972180988375541e-05	-0.00023408788478066202	0.0005548948986407051	0.0006774342365302742	-0.0005314839056560368	-0.00014918565284931769	0.00010887474355597274	6.415177879668059e-06	0.0011129716513919267	5.556594483373343e-05	-0.00015071644876684341	-0.0005924270940362372	0.0002680869004829337	-0.0010060498513668596	0.00038108881378388573	-0.000565063427528162	-0.00034075993650787954	9.027845200234551e-05	0.00018107762046913994	-0.0002612406166727104	-0.0001733821886786912	-0.0005531431383581874	-0.0015242350010266595	-0.0004897485709244619	0.00015147728453246352	-0.00020173966634201533	-0.0007896977339987034	8.200179449515343e-05
130	-0.0001467333868012385	9.553320900343624e-05	0.00036467054723771173	0.0003641673261766037	-0.00014042046644495136	0.00041002671036413884	0.0002228309072368567	0.0002408443716062099	-0.000758290326871572	0.0002122358314026127	0.0002643776197825431	-0.0001881888640151454	0.0005703618743169566	0.00029774645940891883	0.00022827328805765848	4.920344454108629e-07	0.0005430578370556331	0.0003938261714262735	0.00010718991318344907	0.0002554207922929358	3.685419751703428e-05	-0.00043721657604702734	-0.00043489582161591054	1.2336437977010254e-05	-0.00035916038476653	0.00041368969936111656	-0.0002554366594423689	-9.761241763471716e-05	-0.0004837519359877059	0.00015756100810573268	0.0002073670845002341	-0.0002792767004483971	0.00034339010754407147	-0.0002689712992067024	0.00010531881378342289	0.00021462944614774357	-8.323599938804397e-05	-0.00023352716810546068	6.029386158224218e-05	0.0003339164002583151	-0.00030605510684059676	-0.0003405980701865222	-0.0011799714207485733	-0.00032499287699141815	-0.00036191928364410884	-0.0005594492394054855	4.2122632834141204e-05	8.080920078092093e-05	0.0008637572238607202
131	-0.00043565233554159844	-2.3939065524213533e-05	0.00018580769284822293	-9.848200585998567e-07	0.00035241613621683955	-0.0008267901525319539	-0.0007577094195438757	-0.00016000895746478641	-9.234300496915277e-05	-0.000589633952666091	-0.00020490439281640313	-0.0001393396578115513	-5.769694812541759e-05	-0.000219604134180047	0.0009504463612583841	-6.586576338524306e-06	-0.00032061541802660954	-0.000350063781498809	6.0399234289693226e-05	-0.00017017053660761599	-0.00024929316561190455	-0.0001668922351986168	0.0011719725781572114	6.93503419870466e-05	0.00031183472724913833	0.0002202968019125022	0.0006548502724483487	-0.00023045203063775592	-8.444144376438456e-05	0.0006098300138739399	8.037744762584659e-05	0.0005651223244646328	-0.0006167206287172584	0.0004474753981831408	-9.29398223217959e-05	0.00010108270467963877	-0.001008302619138338	0.0003720062033469977	-0.0010129891855884562	-0.00019920623854295026	9.208185526278254e-05	7.08217879491711e-05	-5.166708010618386e-05	0.0006346037314162548	0.0009815476929086536	-0.000945203497299555	-0.000545830516587813	0.0007937855874448754	0.000852990117955171
132	0.000505750318703956	0.00011350393691402847	0.0005004412567509522	0.00015400844275988433	-0.0005156740301680899	-0.00029487195812495464	0.0006678359278354862	-0.00033475591479709414	-0.00033551489780388167	-0.00010469897933832943	-0.0009193107054902326	0.0006933801824273189	0.0003987976882038729	0.0001383308787124499	-0.00030028441499051515	-0.00036540635256642406	-0.00022515229006080914	0.000194552901164405	9.34100088743762e-06	-4.9659298447640516e-05	0.0004394158852279415	0.00019576549441780396	7.495029495008304e-05	-0.00014946812291810838	0.00023969666014398935	-0.0003132354805680394	0.00027807099016419965	0.0007788327392365042	-0.000538349060931316	-0.00014400253343018133	-0.00018262354043707362	-0.0009100637461879988	-0.00013263213256704988	0.0009654297825820356	0.0005530128583154717	0.00045737718668722294	-0.00026680713749533834	-0.00010507740433990677	-2.937114758782546e-05	-2.3496758903109578e-06	0.00012725800950223382	0.0003447723966171664	-0.0004307479107594846	0.0008714897670398247	0.0004118143578574619	0.00034095110091579686	0.0006060511743178307	-0.00028479277950230506	-5.720250882198729e-05
133	0.0004866938971895657	-0.0005835658189975641	0.00029001372130479247	0.000477727288988627	0.0003710856884122853	-0.0006099910995419602	9.281386889357281e-05	0.00019577082942660284	-0.0006420022527944167	-6.731733893606208e-05	8.27012859804503e-05	-0.0003279563744748514	-0.00014816406844013426	0.00018695219628941934	-2.944365194146579e-05	-0.00033581496156416383	-0.0003199021949652547	-6.730995951353899e-05	-0.00034947295065056535	-0.00010859273145282853	0.00030912737679287253	9.095215019312614e-05	-8.211644433188788e-05	-4.202564664474548e-05	-6.694445980959889e-05	-0.0002690065619873292	-0.00010242692341861921	0.00043020004133490533	0.0003757510637817616	0.00022986283402819446	0.0009181016675224743	0.0010891348983679727	0.00016551983568495232	0.0005916008692359958	-0.0003490295360456791	-0.0001847357751124029	0.0003138604600956615	-0.00019946120296087397	0.0013736084514746679	0.0001959345025390606	-0.0001900352135112117	-0.0007529769002606202	0.00010664044131013464	0.0003982464144609972	-0.0004859663412170586	0.00042679128470997607	-0.0001002334434555996	4.915946727573478e-05	-0.00019374943298911606
134	8.127423997593601e-05	-0.0002753384093693155	2.6980287319471162e-05	-0.00012810679885710905	-0.000509060119482912	-2.8271549786528146e-05	-7.151342442198367e-05	-0.0007699448174875291	0.0007254842700458498	0.00012996803839477374	0.00017630732635895785	0.0007744314382800687	-0.00021566775046649223	7.867134665923053e-05	-0.0006707979209156381	0.0003724960920149499	-0.0006683038505326319	0.00040940074577036964	0.00021388227928734912	-0.00013844478759216774	3.281933869741594e-05	0.0008068708975457589	-0.00013653760738163476	7.901785467616919e-05	-0.0006002290890710782	0.0007212513257873759	0.0011128175421716362	0.00044143911541210805	-0.0006368196311454302	-0.0007981742462099817	-0.0003822185297238536	8.405826819757808e-05	-0.0002611683687111314	0.00014097440922700085	0.0002575841985441839	0.0005228693704811908	0.0006801683897500846	-0.00017763570974808413	-0.0003587867292371781	7.064339114854027e-05	-0.000350218238666137	-0.00039758347936469824	-0.000421521385807248	0.0008993215427154208	0.000307919810067612	-6.691571744545688e-05	0.000516602475747021	-0.0007694958806753708	-0.0006551449139100133
135	0.0002432191939466373	-0.0010320027916450644	0.0003931176758855262	0.00036917933479029696	0.0005466862145636853	-0.0005909052153167619	0.0005089760890173115	-5.757443981804344e-05	0.000252451384433304	0.0005804278165910226	-0.00030123006222690103	-2.4819798217287885e-05	0.001143753291900558	-0.0004619278541328687	0.00042613511637611123	-0.0002498265680144536	0.0001439547550721164	-0.00047668964844533744	-0.00046364121491880946	-0.00049094516245035	9.299359101876624e-05	0.0005437595975027269	-0.0004408112394834721	-6.525431632672355e-05	2.8900094241690858e-05	-0.0009766909555254902	0.00043654379497785905	0.0005160217239510902	-0.0004861313840033166	0.0010844501389925705	0.0005091435334387434	0.00032289927830285697	9.961057947035963e-05	0.0001590645504667229	0.00014248628253657868	0.00036980871896304405	0.00021462472373185966	-0.00012500864142674168	0.0002617491021145417	0.0003245105164322127	-0.0005845633521301709	0.0004914625318256682	0.0011914564544421324	0.0005996134548571521	0.00022567460637436455	-0.00039709897955203505	-0.0007867139725394573	-0.0003963850543967291	0.00015623086526344663
136	-0.0004894972460185848	0.0005921788388676217	0.00040887698808199553	-0.000455656326827015	0.0014538923818638466	-0.0003260172278204187	0.0003351264387277248	0.0006412239772589772	-0.0002805776907828162	0.0005064903348595147	-0.00010998894420631003	-0.00016800275130673213	7.44740738230438e-05	0.0005344032929627052	-0.0006762602569868853	0.00037358471676245846	-0.0005883622657434273	-0.0011023242080364475	0.00011081347618730653	0.0004059820433451124	-0.000436560275686115	0.0006111718038833047	-1.4726916427983539e-05	-0.0009006838458532026	-0.00010622923810510688	-0.0006771700410004207	0.00024210097469168278	0.0003330856713826336	0.0008123406135029095	3.007109631702013e-05	0.0003411834353057942	-0.0007603360431962106	5.682701095760692e-05	0.0001673514749376993	-2.9036718875994097e-05	-3.3793977388571525e-05	0.0004902973140331212	2.8400917484735252e-05	-0.00013775098400845568	-0.00013110314322339886	0.0005880666930014909	0.0003390929216165541	-0.0007573639256985335	6.35370618658218e-05	-0.0003425437590996135	-0.00038876432260365786	0.00021908241065796735	-5.208276059851468e-05	-1.6037092294628296e-05
137	-0.0003634606241857246	0.0006743453085237227	-0.00024001211617661727	-9.420201355130838e-05	0.0001887304551254231	0.0007200524704837161	-0.00028786441045881405	-0.00019066470066330713	-0.00011575138492306435	-0.00013121595306318212	-3.910836042552183e-05	0.0006047289884945632	-0.0002928736032939941	0.00022851512238142242	-9.035247291585835e-05	0.00035268746013558016	-0.0001025255089636179	-0.0005812403006093092	-0.000364497667780349	0.00022430029185991474	0.0005093118828327294	7.519878572996481e-05	0.0002035695175733565	0.0004187562147036845	3.905748593086045e-05	-0.0003318792069221743	0.0008478771333398175	0.0004207455220241917	0.00025327484839701605	0.00043630609675744854	-0.0007224436654620397	0.000200221414375607	-9.902482504359562e-05	4.3550909519199776e-05	-0.00013285955697645477	0.00014591955907316585	0.0006011532305912778	-0.0001328631775965508	-0.00047834209760705247	-0.00028455743545732407	0.000576595877364819	0.00013770786020768152	4.265899686475092e-05	-0.0005797441791051381	0.0002749819360843121	6.692168135636226e-05	-0.000352637738517542	-0.0003851179251326898	-0.0002762246712347554
[truncated: 89 more columns]
