# Supplementary material for: Neural dynamics of phoneme sequences reveal position-invariant code for content and order
Source: Nat Commun. 2022 Nov 3;13:6606. doi: 10.1038/s41467-022-34326-1 (PMC9633780; doi:10.1038/s41467-022-34326-1)
Supplement: Supplementary file 4 — Source Data [file 41467_2022_34326_MOESM4_ESM.zip › source_files-sept/sup_fig2/supp_fig2_snr1.csv]

	t0	t1	t2	t3	t4	t5	t6	t7	t8	t9	t10	t11	t12	t13	t14	t15	t16	t17	t18	t19	t20	t21	t22	t23	t24	t25	t26	t27	t28	t29	t30	t31	t32	t33	t34	t35	t36	t37	t38	t39	t40	t41	t42	t43	t44	t45	t46	t47	t48
0	4.902796992043244e-05	8.259823584470257e-05	6.0761678949020144e-05	8.542886692225927e-06	5.0947933356765437e-05	2.758558205078391e-05	-7.271574424238995e-05	-3.512668473412283e-05	0.0001670903467051943	1.8620608353809512e-05	0.00013189104373853108	-2.6113755086080012e-05	2.890748238322631e-05	0.0001770331767517419	0.00010920432913707607	-2.3437828804640908e-05	-4.417004731233679e-05	6.837119745325894e-06	-9.641136755383122e-06	9.17105678163413e-05	0.00013720039477344744	0.00017683343457045394	0.00010051671325389626	0.0002814523505068805	7.897601766686389e-05	0.0001126440547173565	0.0001876326940272044	2.0528210945552074e-06	2.2832141585265967e-05	0.0002901546669118301	-6.947229588151033e-05	0.00019498377373659766	9.624388866917857e-06	1.9318283966778247e-05	-8.713861730743906e-05	-4.572505945940201e-06	3.4536350935800055e-05	0.00018255318237113521	3.8006183106428384e-05	0.00010627602590040539	-4.844912184328808e-05	-6.3833998122743e-05	-4.408128494317438e-06	-2.057051950659019e-05	5.923331042977031e-05	-0.00015478756630363832	-0.00016671857827481787	-0.0002807245104037305	-0.0002290213021821346
1	0.0002589251048623049	0.00014916843030120627	-5.046129028501387e-05	8.913634220904093e-05	0.00019757332352741383	0.0001406174100310675	1.3894243602375105e-05	0.00016452880678353364	-2.9785904457105663e-05	1.7467449781578235e-06	0.00010192237845049157	-0.00015414799255770718	0.00011235025064107976	8.930935546684514e-05	6.3556252857962e-05	-8.506584743817364e-05	5.7418463161795495e-05	-7.641132705655802e-06	0.00012714118549398003	0.00021992814691042766	1.5474200649140553e-05	0.00013961971507315567	0.00018568763337926085	0.00016480097280637944	0.00012641359905728422	0.00020908628396772445	-7.88195373743353e-06	0.00018771832033733846	0.00013198113776757896	4.0136276486644516e-05	-1.7577726724698338e-06	-3.851853261706546e-05	-5.491782104347389e-05	5.683449666403647e-06	7.311896743815583e-05	-7.586747338117861e-05	7.708004275389485e-05	3.975016442995714e-06	1.3356709591723714e-05	-6.504420382119086e-05	-0.00013492569266755576	-0.0002044971486046546	-0.0001746785966275206	-0.00016243704426325563	-0.00012082569313043937	-0.00017141393609905947	-0.00018126388014577189	-0.00019013889170763982	-0.00029978264990539253
2	8.249486899173856e-06	0.00011547877734448017	0.00023401163454229109	2.6537710078746413e-05	0.0001127213500456963	-6.809129878860662e-06	1.075042120639427e-06	8.105326106688283e-05	-3.279376944111637e-05	9.766023843025274e-05	0.00020423661952756244	1.5922904212029976e-05	-1.7012089529909883e-05	1.3556960435630652e-05	0.0001348073627987066	3.596558825432233e-06	8.704978188918386e-05	-9.561448407349437e-05	0.00014618158709062612	-5.863074417008917e-05	5.091775432783877e-05	2.943867302303259e-05	5.4329294627149305e-05	-4.811631529546492e-05	3.2424902183482e-05	4.724843031903345e-05	0.00017116491884536022	0.00016844383221200284	0.0002533765597030834	2.852925658162674e-05	5.685964571570144e-05	0.00011138171089019522	1.1274574614720266e-05	7.551781451138643e-05	3.165264485620431e-06	1.3236313780070777e-05	9.32383113765565e-05	-9.560391499807504e-05	1.3325104679969357e-05	-0.00013473918282741232	-1.81907396431605e-05	-0.0001114284433796669	-0.0001481144220081955	-0.0002041265664951426	-0.0001727151919925708	-0.0002996869980168831	-0.0003712414613080021	-5.151980374252701e-05	-0.00021256830693236898
3	0.00013793183061608561	-3.6605273776503524e-06	0.00023577735004925516	0.0002795380408567723	-5.1381211930757945e-05	0.00016747814180728302	9.312141363293725e-05	0.00015945551581135055	5.478541182104558e-05	0.00018011343539253998	0.00012863870614085877	0.00015768658362926022	0.00011448461196808676	8.356686582879089e-05	0.0001673701990038902	-3.488178946567594e-05	0.0001871058495958782	2.3044180423173534e-05	8.966744235573388e-05	-3.380375155195293e-05	3.517882946567345e-05	3.692743742867193e-05	0.0002744718416863101	8.576586715068604e-05	-1.1249437404493715e-05	0.00025024085970062497	0.00017142913530635508	2.156314925234731e-05	4.8787198366853257e-05	-4.365806002154987e-06	-3.9027270678192294e-05	0.00015205317416047516	0.0001727293549575799	-7.097214700681397e-05	-0.00012679188917824922	-3.185616737794256e-05	2.90439866692692e-05	-2.0828618546005873e-05	-7.654860292464555e-05	7.811933833509929e-05	3.325641594724009e-05	-0.0001914306514087543	-0.00012564498813238798	-9.494753992517297e-05	-0.00011378107074519646	-4.1180586727950074e-05	-0.00013491106932742676	-0.00020476558612926072	-0.00010754998858655608
4	3.2342369305823826e-05	9.586343580100404e-05	0.00012589652630540525	4.11064858052474e-05	4.14608551185098e-05	-9.06593037520953e-06	2.458865853106776e-05	6.0870981114499646e-05	0.00013245213875928032	0.000134543805261441	2.3170174230678733e-05	7.073603882215072e-05	6.64663651274771e-05	0.00015533412110915317	0.00010416075098024818	7.829567982828673e-05	9.76212453818824e-05	5.570279333749792e-05	9.692820771895028e-05	0.00013755297143929013	7.371861692453154e-05	-2.7973640109159205e-05	7.610507541710173e-05	0.00024087265534600784	5.785579584488089e-06	-2.6491128766527366e-05	-0.00011109770323661243	6.227564122812794e-05	8.074692867098102e-05	-6.970200938041363e-05	9.593086097719553e-06	-8.75816865395763e-06	-4.995231812730744e-05	0.0001883544525875574	-0.0001706537778473586	1.8572025105737596e-06	0.00014133229430758311	3.736850241050861e-05	0.0002006934428322493	-0.00016392085200129614	-0.0002142045595734566	-8.34494873152103e-05	1.967098889324464e-05	-0.00013720950309880486	-0.00013962597303734218	-8.493618192183876e-05	-5.946739105172913e-05	-8.454760979710891e-05	-6.075659101086777e-05
5	0.00024842771842138067	0.00011292498231158378	8.297803850466855e-05	0.00012664579367505948	0.0001481701380268114	0.0002400718917289993	-4.561675115069314e-06	-1.8920591464819737e-05	0.00019824377756936872	0.00016862450804945592	0.00011612348868942644	-6.30044948423704e-05	0.00010409533469053426	0.0001370509448206567	8.345971294240021e-05	0.00011986314505569037	0.00015453369928817136	5.8289917591776796e-05	0.00014639778740809336	0.0001914469947166353	0.00013552961430522538	0.00016534484295317904	0.00012514013028362383	0.0001608385580780019	-9.529279129143602e-05	-8.494374276248376e-05	2.8749734922720755e-05	-3.2528096938614834e-05	8.851065819779693e-05	-1.109296179000778e-05	2.521724675270433e-07	-0.000125896205730943	0.00010606546315292199	-7.614446185439018e-05	-4.892938076539264e-05	8.624609459890108e-06	-0.00010255875642456542	-4.0237143306808126e-05	-0.0002080477180104147	1.0992600767521624e-05	3.630787555048152e-05	-0.00014615310148069176	-0.00023930484587166974	-0.0001899290123266801	-0.00026216381005594744	-0.00020576011964506874	-0.0001460173706569786	-0.00019018832751511693	-0.0002441693879059034
6	8.229625408489997e-06	-1.975009525690796e-06	0.000178474529101703	5.5048384233456635e-06	9.916735065002998e-05	-0.00014398664604641583	5.9411738428465046e-05	4.564359324734773e-05	9.394446284978207e-05	0.0002846808751187687	0.00028281938481216197	0.00022149518040117346	7.070042235067083e-05	9.851894536768108e-05	0.00021143291266712726	2.266338203362763e-06	0.00010175287320018077	0.00012186138122284721	-4.751349485777771e-05	1.8117410826383095e-05	0.00012754481176837826	0.00010564358101022564	-0.00012510922925824388	-0.00012295309452291293	0.00011139683792216627	9.82990436195243e-05	7.37383369597211e-05	1.897445159627037e-05	1.621152016903414e-05	-0.00012914709403487632	5.993906205759966e-05	1.7265704566341594e-05	5.799944129325304e-05	3.9050833064265026e-05	0.00010797281920946215	5.523118928863369e-05	6.784687045993363e-05	-4.703169347586998e-05	-3.630587753195957e-08	-1.6671294278108724e-05	1.66521757378239e-06	-8.847606820309955e-05	-0.0001527854998892434	-2.5557517298996193e-05	-0.00021031571809912363	-0.00016174397145747756	-0.00014784531289310516	-0.0004361723032591237	-5.135314030486586e-05
7	0.000147292514417379	0.00011741246369058775	-2.1417369748196272e-05	0.00012262057165877169	0.0002116410450482053	0.00011829915946965332	0.00017041157138558916	9.889448007491812e-06	0.00014554695458508581	-4.8407834717281175e-05	8.77490586956247e-05	4.091878278752552e-05	9.289247924784329e-05	-1.7066667887601282e-05	0.0001641797281642894	0.00011409194035379039	3.658966351226311e-05	0.00011056810958418324	0.0001449004900192514	0.0001586886140066213	8.758287256988113e-05	-1.4694046508109931e-05	0.00014654432750317494	0.00010270323675962446	5.881769763537961e-06	0.00012436941127514956	0.00014154633956401852	0.00012433868657473013	-6.403308819745237e-05	2.6192148414353303e-05	7.050140756329325e-05	0.00015291805431256935	8.591768958206457e-05	0.00013256354773687854	4.546889868064571e-05	-0.00013297978988092806	-1.3068089847114102e-06	-6.062288972973977e-05	7.242460465210152e-05	-5.964801809561238e-05	-9.409576079450812e-05	-3.907315826361516e-05	-8.215403826930415e-05	-0.00014088315357873975	-8.625688423649335e-05	-0.00013895784274312183	-0.00010185604004560797	-0.00019683224618824668	-0.00023558120957504312
8	8.195966923134052e-05	-2.6363054002328374e-05	0.00010267219212044005	5.403029019245054e-05	0.00013498916243854096	0.00011270570823935853	0.00013121158342430155	0.0002374496591459392	3.252020366830889e-05	0.0003047809160716814	2.1698624992873337e-05	3.4651896749523993e-05	0.00016858768659924956	-2.2729572841540288e-05	5.949140548224757e-05	-6.160047097370899e-05	0.0001269939067270138	3.5307090521398936e-05	6.189050255338975e-05	0.00011402298022080066	-7.707087235031107e-05	3.240742503175425e-05	-3.9367191891360574e-05	0.00010091686783691954	-5.363740401694369e-06	7.562737373446434e-05	2.453466974965782e-05	-0.00014635056327092058	1.4100655323786735e-06	1.975365495593027e-05	-7.670588893705365e-05	0.0001929291002256076	6.0779755739679735e-05	-6.238598016546628e-05	-1.4972269168177991e-05	-5.6574895356489624e-05	-8.209679463967032e-05	4.60152413297957e-05	-0.0001512267504433639	-1.710468987662587e-05	3.0374786714674984e-05	-0.00016426680549194573	-0.0002320284660548579	-0.0002371667767948298	-0.00012949670587992439	-0.0002063894445189345	-0.00024260389856072323	-0.00010840712201062595	-0.0002641497215145616
9	-4.387204390413656e-05	6.318206046879636e-05	0.00017434531283680015	3.6398837235347104e-05	-2.080567309854001e-05	-5.495806978196224e-06	9.009972370935021e-05	9.591898524028404e-05	6.609235266702017e-05	6.09529701116556e-05	0.000139971464844914	9.708798333786716e-05	0.00013230599563829364	0.0001509360850452086	0.00012228630027054415	0.000269844163799102	0.0001408959721316164	3.823997284717227e-05	6.114668458074718e-05	6.818037026415828e-05	0.00011898278215875509	0.00011002338440731617	0.00014955939609664134	5.919675858241571e-05	3.8319976199791776e-05	-1.1696557799149182e-05	0.00010492766529519266	-8.227076265995819e-05	-2.026059299213653e-05	-3.741599676791044e-05	-1.6193782690265964e-06	-0.00012784396024344903	-2.219908326259406e-05	-0.00010532548195837632	-9.148953842532668e-05	-6.622785833875053e-05	-1.6494629324600497e-06	-0.00017268435757685172	-0.00022101739896860504	-0.00010253333013784331	0.00010013601008903043	-0.00032140977867546676	-0.00038436670320754815	-0.0001548161015523914	-0.00021346842423350306	-0.00015972410153204748	-0.00015037993690714195	-0.0002985013163368471	-6.675720468321497e-05
10	0.0001427246919960317	2.0957921679034535e-05	-0.0001289976385006421	2.7571581365488967e-05	0.00013992837356896457	0.00027101617593841505	0.0001549784498897276	0.00019936629373888196	0.00011311682115964928	0.0001238703515307758	2.8086254739539475e-05	0.00015282778489791442	7.255111626693577e-06	6.264441303213209e-05	0.00021435641834561086	2.217465549752566e-05	0.00015553309680210958	5.1254925688344955e-05	4.017197445761297e-05	1.6867429829218347e-05	0.00021706015985412615	-3.807099649750156e-06	9.144652834766635e-05	4.660413210628583e-05	5.556272871480164e-05	8.398105795832985e-05	0.00013166283182737456	6.559597888534566e-05	-8.278128653404842e-07	8.789315760077734e-05	5.769471137520529e-05	-2.9823711197338725e-05	2.30251790270969e-05	-0.00015156173048842597	1.9299693412000446e-05	8.88489023724372e-05	-0.0001940420092797712	-5.789590774388958e-06	-4.098636587530943e-05	-0.00017853285434626462	-0.00025428242755212726	-0.0001299607549756132	-0.00024092196906505894	7.031844469121494e-06	-0.0001795441570456876	-0.0002664394915547216	-0.0001843155386098159	-0.00023273499213196592	-0.00012379701428693427
11	-7.192182599813863e-05	-5.7827161490531566e-05	-0.00011545213740681586	-3.4111222666597266e-07	-2.680750153909262e-05	3.9783725773056544e-05	4.5685154351756664e-05	2.6924669547319716e-05	1.7804237965295395e-05	3.665601359986886e-05	7.283686867486848e-06	2.960961497709235e-05	-2.532403625293356e-06	0.00026834484620640275	0.00021109524047154414	6.785134833934313e-05	9.084338724343713e-05	0.0001898016440941376	0.00010364280828422206	0.00019724232535868477	0.00013799969487701599	8.605639687634994e-05	4.816399839786534e-06	3.565898955992352e-05	0.00024021413303903773	3.485919293455605e-05	8.44207636469241e-05	-4.0445347258581316e-05	8.334330775979619e-06	-0.00012795976146461616	9.815895759661687e-05	-2.399548271763794e-05	-4.5319008237952405e-05	-9.613572918663748e-05	-4.970321538436001e-05	-8.023803964972438e-05	-4.2236405753990994e-05	-1.120490706093387e-05	-8.256829506907742e-05	-1.6469829755729106e-05	-8.832623431335333e-06	-7.339327256955808e-05	-0.0001472269512336271	-0.00016313485957998374	5.42445623341527e-05	-8.778398723284246e-05	-0.00014234602200750553	-0.00021811736126055946	-0.00012538243336683092
12	1.8710485892410947e-05	3.5010100494367526e-05	0.00015620538989025536	-1.1641726571699839e-06	6.295343563982836e-05	-8.432664321844613e-06	0.00017807837164714538	0.0001352638953051398	3.580096173134705e-05	-7.036490310351061e-05	0.00017921923958895595	8.147179547609094e-05	0.00010927919470342978	4.7250730160617965e-05	6.663814478461579e-06	0.0002106972065306805	0.00019823353939034987	0.000234527933529552	0.00014879318141477124	5.327005741750361e-05	0.00021708359313730164	8.577893626059462e-05	0.000251829319148421	0.0001922666558587365	3.724430415226569e-05	-8.119149062389491e-06	-5.591145252129084e-05	4.990708120726899e-05	-2.1304648251610236e-05	3.2484730284996697e-06	-0.00010754501736919814	0.00015453363033462214	3.981803719830954e-05	-1.6296673409069245e-05	5.856296835188195e-05	-6.609998090858905e-05	-1.4555802030735882e-05	4.605470167133037e-05	-0.0001853225506703561	4.092044884917176e-06	-8.113360732476751e-05	-0.0001715264835232138	-0.00024365165434809218	-0.00022394531284676946	-0.0002705282016764521	-0.0001170655597009811	-0.0002750002931507721	-0.00035309544750015514	-0.00014896352938542637
13	-1.8451370090590177e-06	0.00010458296442814024	-0.00016217201457312315	0.00010845467389837082	0.0001468528838322682	8.480393232590977e-05	0.00011715580308275925	0.0002098454366476992	0.00012050716349381422	0.00021375141032981912	-2.8281265933191276e-06	0.00016530671305228735	0.00014412363442841626	8.452006682565991e-05	0.00017152494666814968	7.034912997612862e-05	0.00020230854992762305	2.6977126435325157e-05	0.0001657592991902084	9.80286733860528e-05	4.8225237224992796e-05	0.00010928220444749015	0.00020752804607754595	0.00010494303802470743	0.00016232664830144165	0.00019157908329512968	-4.805021976546631e-05	0.00014463719077979371	8.889141073957101e-06	-5.5238148085188536e-05	0.00017155688874144205	-4.7382457658512915e-05	7.936351688766005e-06	1.6502359243560754e-05	2.0352511479186917e-05	-1.3531159278644507e-05	2.196676988487911e-05	-3.278838535872053e-06	-6.363538701154375e-05	1.8225377008383702e-05	-0.00013836324104603558	-8.393065298258737e-05	-0.00010515793431598096	-4.212840522239629e-05	-0.0001843648169094056	-0.00017654830543519575	-0.00023883563811813658	-0.00014154502008972646	-0.0003830040836676422
14	2.8482170234621145e-05	2.7400764694199938e-05	5.4751496661147306e-05	0.00012756745442437132	-2.7734680641554304e-05	5.719099331292651e-05	6.515864656411883e-05	-2.1121547077943957e-07	7.568658112356883e-05	0.0001739936976268489	4.485787682856059e-05	9.059126595254113e-05	0.00013893249160865903	-1.6207211213293345e-05	0.00010195858791942215	7.440036904380773e-05	-1.563847500154101e-05	0.00010917380761778109	9.664541345081293e-05	0.00010887080656431561	6.998981425112728e-05	8.854497135165396e-05	0.00028654143416518044	0.0001941884074590864	0.0001231320069388099	-4.295467740060401e-05	8.98791193944832e-05	6.495772623273308e-05	6.834226041199767e-05	1.1310772582800516e-05	0.0001318176346133461	7.794178257781949e-05	-6.589917098610978e-05	0.00012697665790328572	0.00012097380338476072	0.00023094757075406192	6.201204978087483e-05	0.00012229583039125784	-3.0741455500216194e-06	-8.616828407160062e-07	-7.45712664370557e-05	-0.00018997701330624586	-8.467680584552846e-05	-0.00023084383017723961	-0.00010242209639685789	-9.315201829035602e-05	-0.00023337379057237128	-0.00011391409443397685	-0.00022578707182158465
15	9.75289192177087e-05	0.00018718025511715362	0.00019074693687170093	8.136766511714498e-05	0.0001727605276147855	3.662395040388362e-05	0.00011321809631885336	5.8843456565246105e-05	0.00017111570773756135	-7.664007623911285e-06	7.579295741332884e-05	5.804255429574491e-05	5.0905083324422104e-05	-1.9593960514522152e-06	0.0002221127063658912	0.0001210058005116212	0.00015597515588929795	9.648855624452343e-05	0.00010319401695001035	0.00019613447806549438	0.00019651138208859738	0.00033323610551362886	0.00040834470287825825	0.00016245768620430065	0.00016595979841881487	1.9987897598537137e-05	-6.971615189069465e-05	0.00028748781134208575	0.00031602021602332843	6.205196683615507e-05	6.288766370871282e-05	0.00010161398304532364	0.00016533079625198976	-6.0186251658514824e-05	-2.2525742258375297e-05	4.444364553494336e-06	9.033969975209363e-05	3.5016478685807035e-05	-3.893303474938252e-07	3.4614870402013273e-06	-0.00012045644632786596	-9.163917571678733e-05	-0.0001767505169408726	-0.00019936482990669702	-0.0003156452963780389	-0.00025520605155355755	-0.00018600402524139023	-0.00029717590640508716	-0.00018350831549007805
16	1.4327629845526849e-05	-0.00010025392482957102	0.00011021875406153799	7.50704759165569e-05	0.00012616658723990228	0.00019059650563423166	0.0001426019064830911	9.259159527580099e-05	9.469855790791295e-06	0.00020059934086967988	0.0001383938625451158	0.00017581298324904183	7.807876479200514e-05	-7.727247634318313e-07	6.768396378259783e-05	0.00012384623994111867	0.00010569618495435076	0.0001698952757170613	0.00029774372940188194	-2.3773543708487383e-05	0.00010783189338159679	7.623251091438025e-05	7.444205332342848e-05	0.00022681715287507556	9.857146507737218e-05	6.642499752406223e-05	6.720917840715679e-05	0.00019862234154983987	0.0001998150853223108	1.2240466559077574e-05	4.9265288309709694e-05	5.9723225293676493e-05	5.243074108065414e-05	-2.3703215625407672e-05	2.231055241324499e-05	0.00021332077928904223	-0.00018514795663969965	-5.4584336113851084e-05	2.7035723385880374e-06	1.1718960109394783e-05	-0.00021710673278575038	-0.0001510678171776065	-0.00022309432877191463	-0.0003819442600766847	-0.00013310534020924398	-0.0003132054421419967	-0.0003157339125017947	-0.0002625010893581907	-0.0003240899659677713
17	0.0001872047758990978	0.00015162603980576657	-2.9579183080917163e-06	0.0002470957281579292	0.00017433364120875513	0.00012509687156070625	4.120290328414097e-05	8.50258702310214e-05	3.272038075215113e-05	8.835780968790325e-05	0.00018347253625920282	0.0001505731953324561	5.856064897773398e-05	0.00017053430158616174	8.390139878657698e-05	5.75889792901155e-05	9.654195330595022e-05	0.0001581157070794679	0.0001909659480711642	0.00017176886754270097	0.00021715827950234335	0.00020615259582230065	0.00025109726822193786	0.00028378351980292294	0.00016514339779538772	0.0001949730627593078	0.0003024208618042176	4.9576509869552335e-05	0.000117153908361658	7.072849491691053e-05	0.00025332924588493454	4.369522795475737e-05	0.00021188713069843096	1.9686544583319406e-05	8.597497683550974e-05	0.00018489686674162236	-1.5325528082212544e-05	8.12944941355953e-05	4.29773524239988e-05	-0.00018165259453071367	-0.00010134050338344025	-0.0001802744978786151	-0.0002861824789818385	-0.00027048106607150134	-0.0004089990933604794	-0.00030544785978792047	-0.00029541132712354666	-0.00030192240736109206	-0.00035986417375818644
18	0.0001819144061614643	3.456301827232443e-05	0.0001640833249771109	0.00014068207669628953	0.00013715251543794287	-0.0001691776393543865	0.00011983104361262725	8.362809560706323e-05	1.1247336714657701e-05	0.0001602821164622727	0.00012751426658708353	0.00013903003850971983	8.252676003774184e-05	0.00017755718501651	0.0002508489211662075	0.00023420885961671678	0.00017282743647212812	4.807096783131976e-05	0.00016016761116530658	0.0002966813646037725	0.00032090452886813684	0.0003113200723626493	0.00027016356122781256	0.0002952163320898668	0.0001997399398635226	0.00027445659321278626	0.00021069373059885875	0.00026605504799500984	0.00017567739250129352	0.0003014431535412371	8.74326491868909e-05	0.00024094947221812443	0.0001950399259492364	0.00012216983619387292	0.00028627648956316325	9.967334550345464e-05	9.08833192889702e-05	-0.00016083073180967093	-3.86801996279589e-05	0.0001182463852034145	-1.5172877257632354e-05	-0.0002372040896895103	-4.846359283434912e-05	-0.00020107035695285776	-0.00017336196987418104	-0.0002093159781144616	-0.0003402957050476146	-0.00021694328989299273	-0.0002899880661011421
19	7.782786100001336e-05	0.0001508747672631472	-7.931718051967096e-05	-4.32912552073488e-05	0.00016965988530992577	-9.154303577422037e-05	-0.00013412079541936413	-2.293058520671232e-05	-0.0001437060376262292	7.45597293040972e-05	5.0910691210163906e-05	4.031894858553312e-05	0.00016126345120003166	0.0001635361258822497	0.00011350417051756113	0.0003049336712594204	0.0004222837547393914	0.00012902995588446765	0.0003669455065180926	0.00031594961253836025	0.0001715438876937928	0.0002844616147685704	0.00026100558646619573	0.00024169485088377764	0.00018145478858770938	0.00028749054808965656	0.00015518065441347213	0.00015956693422960406	0.00022190283520345894	0.000167909058000042	0.000120369596168464	0.000324437816858764	0.0002920762843090831	0.0002616802056224188	0.0001798783504175562	-5.3915204715983777e-05	8.628888957660103e-05	8.177083090190164e-05	-3.401796773427384e-05	-2.7025086816734343e-05	-0.00016150628263947336	-0.00033576478516940904	-0.00036369683025958964	-0.0004498405990732643	-0.0003854359350198574	-0.0004841996882942518	-0.0004121357507820874	-0.0004805637103102166	-0.00033543116184564325
20	4.094501610802302e-05	8.24680652976423e-05	-8.872697903017043e-06	1.7396959212297852e-05	6.73658048594713e-06	2.1350110577189295e-05	-2.8169855058741674e-07	0.00018868146093696324	9.126707272521563e-05	0.00019769540292308057	3.566159264641146e-05	0.00029465982763007554	0.00010562509439437169	0.00023441627479452065	1.605708986964265e-05	0.00013511208203310232	0.00036397217808869874	0.00031104286842099823	0.00028250469310215335	0.00015454507023118298	0.00025628340799300353	0.0004127096516720243	0.00038354104527743154	0.00014448793023938677	0.000430677204882528	0.00033829700103821155	0.00023167265863131698	0.00029635392041319836	0.00021053030541030995	0.0002984239440947078	0.00032722825376990195	0.0003335650425312827	0.0003075056567399833	0.00037468337928995936	0.00028060223534287943	0.00037642861612300954	0.00022490570537074057	0.00011288502517707667	1.6234849004222862e-05	-7.780212051328518e-05	-0.00017634028176058842	-0.0001989173516444976	-0.00020486202710836947	-0.00034119455120592575	-0.00016602614594191925	-0.0003434746587465501	-0.00035255298977940954	-0.0003240855636996035	-0.0004298565857246572
21	-3.1440782561537494e-05	0.00010891342119845771	0.0001349200786810245	2.4492722867503413e-05	-4.518703596323322e-05	0.00018952038966890173	4.4139257097980226e-05	9.040423771730833e-05	0.00024138388979538767	9.123273198128019e-05	0.0001282464437313064	0.00017241632551768198	6.046680402825696e-06	0.00010674026948578423	0.00011715304678884769	0.0002268022374286779	0.0001721427818134101	0.0003065808967720114	0.0003105737480493957	0.00017819994673117838	0.00032475725242227477	0.000322758290268746	0.0002784427575265643	0.00018105647782460212	0.0003628669168864107	0.00017502154603501145	0.0002984445468879926	0.0004208087305385297	0.00036274964774994444	0.0003437193093592824	0.0002448615219263885	0.0002643919594873134	8.301395445262966e-05	0.00020367244032426008	0.0003125888112395549	8.701376276344345e-05	6.737922151204751e-05	-9.094258876824004e-05	2.2450255584787848e-05	-0.00012612083469540962	-0.0001496411954767234	-0.0001398641065070321	-0.000230469346004358	-0.0002677104702773711	-0.00023192414323504402	-0.0003548404176246965	-0.0004637585425045795	-0.0002737252874173895	-0.000504557404060571
22	7.28289416787791e-05	0.00016088530254959442	7.560231240688356e-05	0.00011338073832991254	3.0272771417095367e-05	5.436678669877938e-05	-5.144076499327803e-05	4.4434422271061795e-05	0.00018355828995577736	0.00023630563308267403	9.055911087771104e-05	0.00012537061494738338	0.00025074017900932337	0.0002158422233833436	0.00027920129011151676	0.00021399542799572252	0.00022926340598983176	0.0003193596117495951	0.00031001801699230894	0.0003013580894122723	0.0003217786780642509	0.000450983873249677	0.00031230114163123394	0.0003810763134109989	0.00033621912708979503	0.0002713698840515041	0.00027268888475528996	0.00032639138891112855	0.0001751099560589044	0.0002813742332035777	0.00028937337362990235	0.0001882908500168882	0.0002629606655754563	0.00018753984434483845	7.406096898307101e-06	0.00023258950779280672	0.00017458372223798678	0.00018716686990541176	6.251950779988558e-05	-3.700919606957292e-05	-6.60233018078658e-05	-8.071634722080878e-06	-0.00023923040405865367	-0.00026386156628595015	-0.0003322730749299176	-0.00043843335477261006	-0.0002508913386787486	-0.0005926451688960758	-0.0003235031359693646
23	8.191062235790567e-05	0.00015704988499480374	-5.075001826163065e-05	9.676284194309152e-05	4.9554844627304844e-05	-5.5533988596614413e-05	0.00017001356971203306	8.606881638484712e-05	8.649683972684839e-05	-3.478996110957969e-05	4.6789880183400844e-05	0.0002085658469264188	0.00021001195698496693	0.00013330377898734623	0.0001649585692992872	0.0002347631951169144	0.00013394490347792246	0.00011005773314610376	0.0004518501874201026	0.00027903000045698	0.00043291549678261995	0.0004621335221107893	0.00045523827975360213	0.000381520860057221	0.0003470268447976795	0.00034487515191455577	0.0004084169327890867	0.0003375322046177092	0.0004042644752994942	0.00045865439117251936	0.00041965644839371096	0.00045315857952988974	0.000382822987994881	0.0002933227544740483	0.000263287641641157	0.0003127706318306903	8.761477604455402e-05	8.210075153435272e-05	9.233220537021824e-05	6.880245507574367e-05	2.9385425207072928e-05	4.502051413476848e-05	-0.00012920068615136183	-0.0001033734224088374	-0.00033453805734115727	-0.00021993459481569255	-0.00033329371066959676	-0.000433883629405027	-0.0004226697999106069
24	0.00014433691004204314	8.332730563648217e-05	0.00011570823817354287	9.789227644064933e-07	6.74347673293799e-05	0.00013577376045100824	-2.5724329038439337e-05	-2.366901397117252e-06	-0.0001045247145642904	0.0002174502564600202	0.00013643839873989176	-7.408467977402467e-05	0.00010445744902699466	0.0001671436013989767	8.562420153788864e-05	0.0001427875283529494	0.0001494887223899591	0.00028580161855629806	0.00025948318061650815	0.0004097549473955563	0.000341748354120605	0.0003277691476783508	0.00019137564265941898	0.000429260088728053	0.0005124931299301139	0.00041860709039903964	0.0003790812593901118	0.00035355536126376855	0.0003179306435067275	0.000502994496819699	0.00031874182536737974	0.00027136927584024814	0.0002810892094592497	0.0003900609196728614	0.0002924806840412484	0.00038116718167716226	0.0004049710991055275	0.0002554779798981167	0.0002396841759730073	-4.843770754396752e-05	0.0001894893238041316	-9.178180348945512e-06	3.343168795671123e-05	5.583287329075957e-05	-0.00020509053616958795	-0.0001657803741690524	-0.0002462912364760658	-0.00027350160684435964	-0.00031394807867983927
25	4.819150664501164e-05	3.772435381143876e-05	2.6996418360312194e-05	0.00013753096249414563	0.00010902519148463393	0.00017754502867064228	0.0001311959296985688	-1.4871046009545827e-05	0.00012184856385440821	4.6826044846829865e-05	0.0001671952338006996	2.4268522773559338e-05	0.00018025388386823894	0.0001345935305863831	0.00017207577955798874	7.73949030952587e-05	0.0001603505721850849	0.00034254824491034594	0.00031096239688471847	0.00016450477059270206	0.0005409222021563208	0.00029782312724170975	0.00038914997273414506	0.0004856524197382926	0.0004958133805342868	0.0005859549533020341	0.00043953457408570844	0.00048514501811531294	0.00039190215468122076	0.00042210529718283193	0.0004660756426278771	0.0004544577214689203	0.0003824185907250412	0.0005422486277606677	0.0003890490743600087	0.00046042798145162577	0.00033147945891164857	0.00016947861343410482	9.12410462770641e-05	0.00019523254521372155	4.827619119852499e-06	-0.00012563119344322326	-7.37653591776694e-05	-0.0003497441046865944	-0.00023200812663763817	-0.00023286321109741056	-0.00035066148320445176	-0.00022669748198868696	-0.00046993229453945126
26	1.3301363991972022e-06	3.1153304929080377e-05	7.206520945150683e-05	9.98539587485224e-05	6.0973459791521385e-05	0.00012569578935157517	5.4014251854128354e-05	-8.338646704369562e-06	-6.651280870748641e-06	0.0001124612054155552	8.060725728916473e-05	-2.3148783786989422e-05	0.00010562807541434857	0.00024173928763440543	0.00019386158754666394	3.3594935790642727e-05	0.0002471782993562049	0.00017819097456760248	0.00028031758535131704	0.00016104617466711248	0.00021117506378255663	0.000393715619837644	0.00028127088981988647	0.0004574788978448169	0.0005453159805316155	0.00035747022003423023	0.0005042597847610151	0.0005801038854620445	0.0005986027803011381	0.0003193069680120557	0.00034209922918584067	0.000522364848640692	0.000437405200127052	0.000520098945423976	0.00028445295989796605	0.0002809600406091154	0.0002737354777362201	0.0003152844098121218	0.0002913937969354056	0.00014794254688922588	4.627329228109947e-05	-1.0926490517672457e-06	4.463449763127256e-05	-0.00012776977230222544	-0.0002650234660431064	-0.00019750800455462574	-0.0003929139015990017	-0.0003886919686586017	-0.000316771083910596
27	5.6468833049032136e-05	1.9753526174939e-05	5.449494130793716e-05	-6.045911728865023e-06	3.160698422122822e-05	2.5461133391481965e-05	-2.520099346161406e-05	7.123726405552972e-05	-0.00013238567359043988	7.979315337713262e-05	-0.00012316825174070372	0.00024276436847664164	7.872237079653692e-05	0.0002608170545987105	0.000271858109169674	0.0001725362339452057	0.00013442211950552362	0.00019614532086958034	0.0003774668755258599	0.00022029374850985787	0.0004528004580460512	0.0003273809121140836	0.0004742112111238139	0.00023096219856427925	0.0003939983664242876	0.00042528320318462823	0.0005344438416620965	0.0004365251491232509	0.0005368475530127296	0.00046233475928008467	0.000619970547532829	0.0005804690924386981	0.0005273191715790578	0.0004521004425394017	0.00047885863688400585	0.00030171510182940253	0.00016931604219969893	0.00023483402508209223	0.00023778321744973054	0.00018315973189401578	7.265996446920574e-05	4.839839466452569e-05	6.0801154084505296e-05	-0.00012499622980582334	-0.00011045518127192206	-7.368026903811154e-05	-0.00019858413520247147	-0.00036641463593708936	-0.0002960882788084846
28	5.584167596501311e-05	-0.0001207133409068302	8.460234974392174e-05	6.61612535196505e-05	8.707670434958775e-05	-0.0001359019476577589	0.000177660819293255	3.894160256317518e-05	-5.288823211560296e-06	0.00010988507287014995	0.00014285480942414884	-5.469406256735406e-06	6.193394852533402e-05	8.779612569318662e-05	0.00011197136259429767	0.0001428557220712207	0.00023698848276148561	0.00021173252528794176	0.000299521310291313	0.00027088662304900195	0.0005223737941547648	0.0003325862553948536	0.0003567989815131004	0.000383658455367799	0.0004893816455774446	0.0005275020622826787	0.0005298667168549036	0.0005219103081577148	0.0005921252905867726	0.0005718109666928179	0.0006707888738686156	0.0006152380266796798	0.0006474521680047119	0.0005592923629947423	0.0006304590984799401	0.0005538973502867185	0.00041947495621248504	0.0004856994195374956	0.0003985163024662646	0.000519809876768464	0.00024185015114604934	0.0002321530781638044	0.00018878345703542314	0.0001917225978955121	0.0001255164383219766	-6.825862174425776e-05	-6.399172480415775e-05	0.000136638409515807	-7.174698533683735e-05
29	3.678181670060813e-05	-6.57102492011116e-05	5.408125827992535e-05	0.00010463492286014114	-4.809235267109252e-05	-0.000151554830542473	8.579764161152374e-05	-3.0144975110503026e-05	-3.232183231103147e-05	4.00577030700828e-05	3.0677141304811716e-06	4.2072431299580793e-05	0.00019024703400865865	-3.687920519528156e-05	0.00022904810886481653	1.440974465368126e-05	0.00026001680110954156	0.00029587797135002765	0.00027425113470537125	0.0002729963427310349	0.0004339536248936333	0.00045765517459426765	0.00038260299431681666	0.00046282039224383704	0.0004904022734154372	0.0005209478306397333	0.0004279702682061856	0.0005477621945430462	0.0005654417008543975	0.000414618602303146	0.0005892389257489939	0.0007539899447677218	0.0006348041958665274	0.0007979789938062153	0.0007723416893895199	0.0006652507829384685	0.0004899223319150129	0.0005418503434158863	0.00047067435634209404	0.00046033881261996765	0.00027969684351177704	0.00018304614754847192	6.108238332872489e-05	0.00022552530373387463	0.00012536664019675888	0.0002310169854909918	1.6256860334744914e-05	-6.995471457397966e-05	-5.592648333923988e-05
30	0.00017349830229185112	-8.11562414026624e-05	0.00012831831851827045	7.762421626123268e-05	4.669261091075365e-05	9.600154745950612e-05	9.042932670604489e-05	5.14532863242983e-05	9.888789795517486e-05	0.00013283170224935464	2.1257061143875265e-05	-6.631682329247442e-05	2.407420706360073e-05	3.7364936943611316e-05	5.016302922624355e-05	-3.446099352788818e-05	8.408679639877143e-05	0.0002469136943087148	0.000203371136026271	0.00012216726621895165	0.0002600951423383257	0.00031810594244321673	0.0003724584513828384	0.00034959740736467145	0.00034308214132553947	0.0004449639118076679	0.00046945410988646213	0.0005364162816642645	0.0006224114781909565	0.0005174715807445741	0.00047679708989892294	0.0007783031377389804	0.0006785747098059871	0.0007358253395752433	0.0006873775430714243	0.0008221376375092471	0.0007683413736569364	0.0006374198460711395	0.0006359409795391307	0.0006639963178672037	0.00048166837450176156	0.0005422437202093909	0.0004837747206348204	0.0004083997732351564	0.0002590790522808937	0.0003510669278509864	0.0003696343553651969	0.00020341913145770847	0.0002288729797821969
31	0.0001372265725781206	0.00014737815254774894	-3.8024321153799755e-05	5.188703072215719e-05	-9.03661419277224e-06	2.1152341898633686e-05	0.00012471205494277523	0.00023071335585192048	6.150391245994972e-05	-4.293625458989274e-05	-1.2013101751689386e-06	0.00012658286155934435	5.599918347018118e-05	7.577242848400256e-05	1.4321073156657563e-05	0.00011457257249240121	0.00025261952622166237	8.208665346954065e-05	0.00018086239725328854	6.231120309079241e-05	0.00031324370330752295	0.00040116959245932346	0.0004422710447575413	0.0005289286057670037	0.00031812679520369636	0.000625071059258329	0.0005797299574107015	0.0006151813308352377	0.0005623067336732339	0.0007484145795637679	0.0006677568041854884	0.0008303582294239723	0.0007045547747258598	0.0009082634368376664	0.0006971503326451384	0.0008343013168257984	0.0007739991337166024	0.0009108582174725476	0.0007579630122951425	0.0006857937913398618	0.0009583500256620427	0.0007286807619020598	0.0006428947185242734	0.0007055625671603494	0.000737770592868529	0.0004987000505846824	0.00046725676728666345	0.0005921896888393378	0.00024811695725684426
32	6.804025371489988e-05	2.338327891540622e-05	-0.00010488735103026181	4.67457247908395e-05	-0.00012792438347315028	-7.46843876607769e-05	-0.00011357879450693285	2.6222825680940636e-05	2.926617011187458e-05	1.0226264513295226e-05	3.176245409074145e-05	0.00013223418407305235	1.0754154872747153e-05	8.136174782060119e-06	8.986532489964665e-05	-8.935295268024517e-05	0.00011509233682740417	-3.407087620120333e-05	0.00015836119376185824	0.0002839826854902532	0.0002997386804498649	0.0002941379465112817	0.00034272288674168404	0.0003291689679684927	0.00046394442396140053	0.00035539921345699026	0.00043290460660087816	0.0004363862214467109	0.000543572679242792	0.0006124547198480483	0.0007271133935953092	0.0008118268858766951	0.0007673188798317484	0.0007840011870495307	0.0008986003919533431	0.0009353039816423781	0.0009437286086568079	0.000962902081420108	0.0008585116471805	0.0008961354996183689	0.0009291309464582771	0.0007495686609355649	0.0006243036909747259	0.0006872733779011212	0.0006643094049504012	0.0005971754269557824	0.0006440015277653024	0.0004960807974487113	0.0005568231507708963
33	-5.771651365876079e-05	-0.0001298936889555957	0.0001385532178899172	0.00011705291969170565	2.409506565617194e-05	-2.4674870152878718e-05	-2.1054546903980848e-05	-2.826959881555092e-05	8.726332043085707e-05	9.859630647295021e-06	4.555303772587135e-06	7.422808491534711e-05	5.177989445073319e-05	-8.179608867910182e-05	-8.000999542687482e-05	-1.1760941262984411e-05	1.0762915530371236e-05	0.00020109656974347392	0.00019263617975592948	0.00022801425956656338	0.00022269230254843222	0.000255041963964223	0.0003755361367861555	0.0003414985659005434	0.00024837151010599997	0.0003345328699313858	0.00025962622517797126	0.00043842370572776427	0.0006538181829190113	0.0006246702076548431	0.0007072183794776133	0.0008268291576892315	0.0008238169801630592	0.0009016980606474555	0.0008240180433252408	0.0010757530263880595	0.0011183632065026917	0.0009063842181797963	0.0010889298838872128	0.0009821881014167148	0.0011249672021280397	0.001134246237465713	0.0010247445276846399	0.0009610784604219651	0.0009896661277800484	0.0009506732460791258	0.00092279165870024	0.0010578549024287897	0.0010272770815315697
34	2.8052402335213433e-05	-0.00010017952975119525	-3.7518071249937884e-05	0.00012649007156406204	5.3198329965548565e-05	-4.974054001050303e-05	3.9184285716239286e-05	8.361209977692436e-05	0.000182212514146912	6.617827732487059e-05	0.00019227854936850342	-1.441704373460346e-05	0.00015735328295101092	0.00013442996572531345	0.0001387205058843082	2.1719190003814003e-05	4.916098324042438e-06	0.00019986647862768855	1.5112956665095043e-05	7.280441875897634e-05	0.000300874253306994	5.605894028107754e-05	0.0004058492001373359	0.0003133360241714911	0.0002346986180350852	0.0003824782009517439	0.0003525033462181096	0.00045460604524927414	0.0005929282157914045	0.0005113903548228825	0.000734573867639509	0.0008028930744263553	0.0009755956153787191	0.0008195993637813866	0.0010039006679632082	0.0013106882558990948	0.0012529387634197396	0.001281619457501784	0.0013266831485757066	0.0013108736584542605	0.0013228188440966525	0.001451862751527182	0.0013497571155559251	0.0013859238247324892	0.0014417044283850586	0.0013506053265868456	0.0014911336270000458	0.0014126136329832256	0.0013301146692693724
35	-0.00016708928378128478	-0.00013608580843855553	-7.44849839888178e-05	5.2290766932855557e-05	0.00013195739010029493	-0.000189845133209255	1.926292951899408e-05	-0.00022068737161228856	-6.0965228349594614e-05	-5.255800003713317e-05	-8.29761305575983e-05	-4.420640510681473e-05	-0.0001041619415849888	3.160593239531156e-05	-0.0001307561577782578	8.486477618940011e-05	4.430249258882772e-06	4.773271203937381e-05	3.0118242427169958e-06	4.821556950094676e-05	0.00020151208294469798	0.00030124769846223763	0.00020485411332602004	0.00019559493827530082	0.00028159167444623105	0.0003752072553105046	0.00035441413251338156	0.0004747614410131917	0.0005145414219625128	0.0005719064135925602	0.000601351151244595	0.0007190635610599091	0.0008980226655926682	0.0008796164928438899	0.0011457492411006292	0.0012962763814207585	0.0013698265663288668	0.0012326641037560954	0.0014121072222095668	0.0013715550531684761	0.0016007561920206557	0.001580467084594141	0.0017071228714874158	0.0017052400124391936	0.0017507233077449769	0.0016454157654553967	0.0017675838086369238	0.001769218752102145	0.0018134323630195175
36	3.073289948362184e-05	-8.559756639837499e-05	3.150301844088784e-06	2.3374941747184183e-05	2.1284224287399584e-05	5.079999497497362e-05	0.00013346045398690884	0.00013635139521405573	-2.182971863987447e-05	-1.9432600514600455e-05	-8.123181642420761e-05	-1.893133108425155e-05	-0.00013283807961712515	-0.00012595137984567115	7.287291662231138e-05	-3.2818934810587335e-06	-2.930275797275912e-05	-0.00017469069119221636	-7.277815445112967e-05	-7.010297696978873e-05	8.229706417751001e-05	0.00012113441782537293	0.00010104631344616129	0.0003682546978995825	0.00034649261645905183	0.0001841133574616244	0.00012157279163124814	0.0004108847472119973	0.0005006620006491312	0.0005178161669105195	0.0006506759322269736	0.0008504167276470436	0.0009970705099957564	0.0009538359175553634	0.001308797033955637	0.0014578882438774823	0.001422328738889439	0.0016523099421904726	0.0015934741131142034	0.001652153904139559	0.0018205000419235708	0.0019404898004362944	0.00182811914855732	0.0020012707426484318	0.0020975817519971202	0.0020580390912612644	0.0020891498163795215	0.0022353558366846283	0.002050198765014365
37	-2.820374967298685e-05	6.977460416832924e-05	0.0001140182589602366	2.8936665955899054e-05	-3.905426145584583e-05	-1.8523664566775083e-05	-0.00010252678603541604	8.761767060692585e-06	-0.0001458538593316737	-7.711834271758177e-05	6.176021610542905e-05	-0.0001506504057070078	-0.00014398121799911656	-0.00021560677699359164	-0.0001437324635463092	9.161519919374477e-05	2.151870281289905e-05	-5.658345919058295e-05	8.10610301695596e-05	-6.491933203325876e-05	-7.410426771588873e-05	-1.1877567509597846e-05	0.00015898910634283504	0.0002720387743047585	0.0002844778692363987	0.00017321993647921962	0.0005139471179679525	0.00038427912087306726	0.00056360910928526	0.0005585451022270899	0.0006034278278784884	0.0008699154029511363	0.0011141938271300943	0.0011870093144209382	0.0012498427494671155	0.0014913768757756519	0.0015340026875158674	0.001776124715404907	0.0018885461890283347	0.002087245405728833	0.0020465310647044253	0.002254825387874319	0.0023650202533486947	0.002365384956564969	0.0024853206425905403	0.0024433363532603185	0.0026733610312855015	0.0026144136380899527	0.002685800766217862
38	-9.60030427052383e-05	8.889890450067125e-05	-6.681619257642121e-06	7.386628661336785e-05	-1.6360608690932923e-05	8.596179638322458e-05	-1.7254546312016778e-05	-0.00023947202876137454	-3.288135453062629e-05	-0.00020390618321954813	-1.8365701017037003e-05	-6.298879294462751e-06	2.0483120290431303e-05	-3.6360504066154564e-05	-8.933937061704788e-05	3.9688451989238975e-05	-0.00012504583598760022	0.00011805875540910219	5.4462130087534896e-05	2.07075998233933e-05	-3.09243707808141e-05	7.48764125848922e-05	-1.4666201622647788e-05	0.0002466952958576561	0.00026690057749350005	0.00023673532390004835	0.00019237313264580132	0.00023209405510897854	0.0004784132963139065	0.0005139414360497772	0.0007964431744045061	0.0006886360761258357	0.0010787225119822633	0.001282088207001146	0.0015713757878390844	0.001675052513766606	0.0016922955181627591	0.001835614848953644	0.0021088966322178647	0.0021320378187333648	0.0023214898641190597	0.0026263252350952155	0.0027393187326907793	0.002692569686268885	0.002948999088789727	0.0030358182467703663	0.0031863420986148056	0.0031437202003020354	0.0031761039500519893
39	3.070371283889603e-05	-8.815438515543861e-05	1.6653452384141206e-05	8.690115827696028e-05	0.00023339676390466682	0.00010627694813472794	-4.134249137459124e-05	0.00016568027007143676	0.00010127725971994772	9.916167272544486e-05	-0.00010126826027834213	-0.00017608197272185198	-9.834553324444229e-05	-0.0002024245308108506	-4.887906933723951e-05	1.8633401222206062e-06	-0.00014570811465157261	-0.00011716740941459896	1.0696203182819001e-05	-7.003645401452624e-05	0.00012561976753083535	0.00011604084879155811	-8.191060973631792e-05	3.31862071618147e-05	0.00013161643180174674	0.00013511066130899509	0.00026978881331503	0.0004291477529750092	0.0005116384976023954	0.00039490991622778487	0.0006330126320804805	0.0008984884045351142	0.0010810882665667927	0.0011771429941742084	0.0014415481258146655	0.0017231336635224238	0.0018493806906692254	0.0020949836810791296	0.002446993643970187	0.0024903805519470657	0.00275049455622771	0.002928801668455645	0.003211295909184058	0.003297380167995295	0.003401876556395543	0.0033927366013746406	0.0035456176859087188	0.003716448971737165	0.0036637705024379283
40	1.2698740117730401e-06	0.00011261178483492934	5.034460835425644e-05	0.00018648713311986143	0.00012696195849112458	1.4288441292345926e-05	-2.0007226036348666e-05	6.422909797945258e-05	-5.888163292346297e-05	1.57420927720915e-05	-7.3498333703916e-05	-0.00021321785640773125	-0.00016800509097093805	5.728133105835703e-05	6.87256732616813e-05	-0.00021303908243006523	-0.00011571894823804129	-1.533444635644089e-06	-5.848097239615776e-06	-5.675826325571038e-06	-8.697258505563864e-05	-6.105209207569437e-06	-0.00010357567263796139	-0.0001285146611734435	2.0548600912794354e-05	1.0586525073986535e-05	0.0001113606146169082	0.00022797444245329653	0.0003623488512616316	0.0006530652511989172	0.0006779726546190113	0.0008311895136360115	0.0009476500339426382	0.0013833029617012777	0.001699231496612219	0.0017420203500776795	0.0019373429639561082	0.002223049141682898	0.0023378429482446427	0.0027293753344995028	0.002724752843090264	0.0031820510008111064	0.0034365141048091066	0.0038289229495212123	0.003750276491609801	0.003888511716081733	0.0038987977490851054	0.004039019655831972	0.004464657063477275
41	-0.00019723653731735345	-5.3800803591259284e-05	2.3503637712607444e-05	0.0001420427817326266	7.315412885613121e-05	7.664783995575115e-05	6.147632676767705e-05	2.8035945974827237e-05	1.0819802771438861e-05	-3.603597923481668e-05	-0.00021914213979713843	-0.00017499721189675278	-2.955883539512065e-06	-0.00019860489138272985	-0.0002715937892670592	-7.088905321304224e-05	-1.6911796332375348e-05	-2.2144575615732417e-08	-0.00019384683207657947	-0.00013493085381429328	-1.53551960282299e-05	-0.00015645842396525177	-0.00021424633148802767	-9.780479265523896e-05	6.629198665535036e-05	7.728906920079787e-05	0.0001480354146369895	0.0003773683613326639	0.0002833747412017853	0.0005023231922221897	0.0007732479188921206	0.0008270389236365056	0.0011442859306480457	0.001285368495661413	0.0016743364457438097	0.0018011403706136215	0.00216080837139118	0.002373423196015704	0.002689391022578415	0.002979450699984041	0.003190841021425648	0.0034594434155091774	0.0037433552694108225	0.004009359245490288	0.004048287850911546	0.004390123559572423	0.004474236445191844	0.004775760834341914	0.004754248246206262
42	7.072716878577926e-05	-4.460278331636569e-05	1.1099222117674852e-05	0.0001927144622352423	0.00010579132094383832	1.8677511468693696e-05	-3.5583623982421574e-05	4.793309979899604e-05	-9.684890849420674e-05	-0.00019961292270552228	-0.00013001532621796362	3.884921095449124e-06	-0.00014525353487925943	-0.00018935521994630427	-7.086174656079333e-05	-0.00011199507057091703	-0.0002372847513404189	-6.303218095462782e-05	-0.00017066657457424938	-7.559992854635107e-05	4.158660866541026e-07	-2.9606206400903433e-05	-0.00016939240780250602	-9.105556795311997e-05	-0.00011343090188723386	1.2124484545594767e-05	0.00012239476812428256	0.00019042851266945097	0.00014001233719107428	0.0004563582587604386	0.0005700340873563864	0.0008368338667765939	0.0009538917789827852	0.0012593911491357245	0.0014982316077184303	0.001687938380327048	0.002004641471244868	0.002454186201574328	0.002583405745463906	0.003063716991600775	0.0034208519724820774	0.0036538910449509963	0.004180649201170293	0.004338962022759587	0.00452996455397743	0.004699202629802386	0.004960409284745589	0.004883259275449814	0.005290622261469554
43	-2.0550103719194344e-05	1.6222296137020015e-05	-9.42776256388151e-06	5.194409958590486e-05	5.968234048524378e-05	0.00034929571010587054	-6.073811205897762e-06	1.4345670560400743e-06	6.396618036145948e-05	-3.061378233148937e-05	-0.00023294589536644253	-7.174861214769731e-05	-0.00015291889280952758	-0.00022121079810849767	-0.00020754276626137525	-0.00024043069401715302	-0.00010689092397812235	-0.00021336068718145898	-5.003477291333374e-05	-0.00012688224346658016	-0.00011449964903282553	-0.00012404945641574145	-3.206232389954879e-05	-0.00012202846342506645	-6.752511864076232e-05	-9.716744540512217e-05	7.496475464203096e-05	7.522820088743136e-05	0.00017604744767384415	0.0004379588690555941	0.0007462059068606632	0.0006712777085379853	0.001112604608168041	0.0012351674433762382	0.0017301687542359751	0.0020637109207488954	0.002187721018748933	0.0026346507757130234	0.002906572809419359	0.003287685192715628	0.0036547477188042113	0.004128247547374271	0.004265593096168533	0.004499522942999467	0.004852434701272707	0.0050919599029054545	0.005408339722579909	0.005553723236169946	0.0057397433221789305
44	-0.00015907641055653153	-9.185510523995077e-05	8.40730543578315e-06	0.00014996281255108098	-4.661573500447857e-06	-8.871332448460833e-05	2.874751801704963e-05	7.263500841792948e-05	3.8848422175879526e-05	-6.269226209276154e-05	-7.241905384752049e-05	-3.0100986881301425e-06	-6.632919460017206e-05	-0.0001180989963860008	-0.00017126134373669847	-0.00018864162595914026	-0.00013027084713968407	-0.00012032637084489396	1.7328575923515445e-05	-9.533115937231734e-05	-0.00017878641009414815	-9.170409333077903e-05	-0.00015341574657369962	-0.0002566780704824989	-2.499679106401832e-06	8.787830567200675e-05	-5.270021793943872e-05	0.00017930797945411116	0.0004990843440153927	0.0004163104072680898	0.0004993812933740293	0.0006256701590017703	0.0011043153733722832	0.0012259073866112981	0.0015304554683267262	0.0019059192912742541	0.0022913683841790586	0.0026060330415902397	0.003013978979419671	0.0033164882261011316	0.0037819923767039285	0.004246611535378436	0.0046487079093652985	0.004914697934002237	0.005313621132729566	0.005658542094975674	0.005850371270231014	0.0060885958778485825	0.0061378344459798815
45	3.7500619481752405e-05	4.7273418602711934e-05	8.076911410723116e-06	4.146162363892029e-05	-2.601738259697862e-05	-4.1832911246713065e-05	6.964272397151156e-05	7.185134716945434e-05	-0.00014290553786233928	6.587669506646115e-05	-4.004094500586521e-05	1.3741360363478567e-05	-0.0001805795428549814	0.00010057529115296035	1.2280604011879007e-05	-0.0002835088864881236	5.831573614500021e-06	-0.00013534034703622513	-9.658978619016114e-05	-4.505947637024828e-05	-0.0002005108285783004	-0.000265823796262717	-0.00021626491067925613	-0.0001846711836466142	-3.196471484973326e-05	6.462701967137719e-05	9.793503141826833e-06	0.0002177739183323649	7.92533338998609e-05	0.0004409770075068335	0.0005995367252720791	0.0007524572962661275	0.0008918577222058541	0.0013804095354731584	0.001584217586724377	0.0020978235600517064	0.0023534799275765966	0.002815312946447343	0.00322026601866932	0.0036065337241996177	0.0039606032976284115	0.00436647118385895	0.004845756539748735	0.0051184566082357165	0.00568040863370262	0.005868659397472398	0.006110892627142243	0.006492880252879307	0.006645110813682779
46	0.00012038008785498732	3.0165195411299287e-05	9.014146863667142e-05	-2.386247964858727e-06	5.345288147093894e-05	-1.2681464184660364e-05	-4.055439843744425e-05	-5.943392112402675e-05	-5.0343745406935214e-05	8.706451761086802e-05	-0.00015001440363882702	-0.00016822652882944107	-0.00017920062463997816	-9.918982848674282e-05	-0.00031154862524485137	-0.00014949656713026722	-0.00018624015368344155	-0.00019918181615839482	-0.00014239830476676525	-0.000307986363249285	-0.0002579512744299756	-0.00024189251745904174	-0.00023491001547187705	-0.00021545602577900175	-0.000351786316182692	-6.925541558921488e-05	-0.00016443613199234515	-1.1618918963145176e-05	0.0002778529963761502	0.0004415915638897058	0.0005395791514456403	0.0006802733602421186	0.0010263234963742752	0.0012759090682305666	0.001644368931856491	0.0019436822707051351	0.0025238555740195894	0.00257971647967156	0.0032269881976231527	0.0037727318689103687	0.00419222734653627	0.004618301993669132	0.005026408075955136	0.0053203045001480025	0.0056187098883729285	0.005880243112187289	0.006413062105365537	0.006552095267289967	0.0069026500319317894
47	1.5316311722202115e-06	-2.826586636722083e-05	-0.00011945268468653783	-2.322091480572197e-05	1.0686498748019176e-05	-1.373594549059574e-05	0.00011834501025668285	-0.0001992369324252557	4.48981920742941e-05	-0.00015990925560121637	-0.000149836015908387	-8.5772922878254e-05	6.8692986078591796e-06	-3.182627155018382e-05	-3.128997378675127e-05	-4.731750345308782e-05	-0.000239291178169945	-0.0002025718189092781	-0.0003128608056113943	-0.00012775037894211246	-0.00040606733091416264	-0.0002736004432553114	-0.00024669495468745793	-0.00011780032622622472	-0.00010007461687152389	5.408919129978683e-05	-1.000936077526553e-05	-3.0161124741994188e-05	0.000321547267662794	0.0004961386744298008	0.00036598994340036027	0.000984981899512039	0.001170150240180766	0.0013893358532132282	0.001718343047631049	0.002228901306621037	0.0024732980190442736	0.0031298240752889025	0.0031899427558927814	0.003705484999175359	0.004298642716116017	0.004838805715191542	0.005376887324015967	0.005708798950261095	0.0060483729667403	0.006533912037674292	0.006889323347099877	0.007229529403943606	0.0071423330608830285
48	-5.777255625627634e-05	-5.740327557710779e-05	0.0001646580485106838	5.6312038051769633e-05	0.0001304088250223044	-2.946042060751918e-05	-9.196406166377816e-05	0.00019674972414202604	6.477907424123813e-05	0.00014808370933616137	-0.00022722745080183234	-7.22175707227381e-05	-0.00018956055640046752	-7.01858261905792e-05	-0.0001916101886099817	-0.0001859738193629149	-0.00018470162466480413	-0.0002287460578762136	-0.00028557659851626585	-0.0003119191350666504	-0.00037670043752380315	-0.00036639554959300695	-0.0003498560664706346	-0.00019879033792481244	-0.0003736076296106613	-0.00036028439596039576	-0.00012768820794042206	-2.718142220972924e-07	0.00017541764973590107	0.0002565167408175536	0.0003874955441205356	0.0007490456041168589	0.0011029626397838378	0.0013006357078474678	0.0017551249240862325	0.0020868986365008236	0.0025146116423232045	0.0028986811862641002	0.003418013327767296	0.003990550416240969	0.004541347015764597	0.004768883483270486	0.005572240002336614	0.005774140389071231	0.006170809702259776	0.006694194650820111	0.006874983683213973	0.007085504041842753	0.007548336072392002
49	8.737945684404934e-05	0.00017313936913412566	0.00020930861771618027	0.000149061187712081	0.00018373212354723685	-0.00014425921304656695	-0.00014528372393591838	8.546105755179409e-05	-6.140452819800198e-05	-7.85384145581171e-05	-0.00012671452596420756	0.0001113117517988549	-0.0001730443848106104	1.4019760292072398e-06	-0.00014298443584837326	-0.00012788602613575002	-0.0001499087206287734	-0.00015550402268569484	-0.00014216659029164298	-0.00018525751450958124	-0.00015331029574588124	-0.00020311989911469896	-3.3591792662010435e-05	-0.00016757459353491244	-0.00025838415037252813	-8.015712450649917e-05	-1.931474420288987e-05	5.3707950319962736e-05	1.6955998677004327e-05	0.0002123546400288994	0.0005774186907339489	0.0006865107993668065	0.0008804467845796943	0.0011221673031524457	0.001704531230472419	0.0021182881842301982	0.002510060072214486	0.0030243801439614184	0.0035549354782170584	0.003857958789485986	0.004384513110540383	0.00505672063160294	0.0053949645511630635	0.0059569794830389685	0.006344370142410819	0.006885370559694598	0.007135040585309923	0.007409270713714654	0.007749195443087359
50	4.5289321952566304e-05	-5.499045531081998e-05	-7.866599343983388e-05	7.3450482600274e-05	6.671253355991803e-05	4.740537822692253e-05	-5.186187649962499e-05	-3.071143302976612e-05	-3.64605026912855e-05	-6.883453159766881e-06	-8.414741272663965e-05	-0.00012165680418629423	-0.00014635691310926644	-0.00010215931932893291	-0.0002103412031442892	-0.00033121901237600875	-0.00021385879060424883	-0.0003964682274609532	-0.00023572147325638635	-0.0002172019921353322	-0.00023903588288597209	-0.00024013300019332866	-0.0004739147684746297	-0.00025881962742053987	-0.00032526596841072274	-0.00017727472465100895	-2.0323724944175973e-05	-5.258160925320104e-05	0.0002786329282259214	0.0003203209012419788	0.000551493777057029	0.0007253935368481227	0.0009049000204226049	0.001330282675740637	0.0019476586067272562	0.0021256138877903184	0.0024415174977369092	0.0031324184387128235	0.0036644633676602032	0.0040482974651777194	0.004640597216643177	0.0050990625273072765	0.005579714238895586	0.006000551346547341	0.00644193691828288	0.006957630426430434	0.007361760951539301	0.007525266999009893	0.00794068129128504
51	1.6068465901058567e-05	7.224212303856582e-05	0.0002926108893211918	0.00019326763866357616	0.00011329842635017938	-1.9882673943121484e-05	5.751771917775728e-05	-3.305108722372043e-05	-5.748852527428987e-05	-9.819842536151063e-05	-6.78339134637237e-05	-0.00022528097239885928	-0.00031102995915236115	-0.000203329873453857	-0.0003051365457521067	4.9736036470094075e-06	-0.00029659684109146513	-0.00019662396756364183	-0.00036559660867357616	-0.0002329825797490111	-0.0003434546399966441	-0.00015853814357467708	-0.00021248212221533996	-0.00044949957798352667	-0.0002464418776116289	-0.0002637823178099095	-0.0002299143731703473	3.190351951471423e-05	0.00018436759290850593	0.00023354138866226405	0.0004370977419319314	0.0006655407066755359	0.0008872707547251718	0.0013158598682753392	0.001614038525913141	0.001928728367519244	0.00256098059874734	0.003036108553772459	0.003411687785683795	0.004036491731522138	0.00462162563460797	0.005039416853899183	0.005488632731737568	0.006137594580616634	0.0066167212284984804	0.006922984238304545	0.007359124422371253	0.007626622852728531	0.00798894122462796
52	7.089171368469208e-06	-6.505401305886949e-05	-9.291053549982005e-05	9.474664410177329e-05	0.00021086121141355614	0.0002456576912636153	-6.844427812655594e-05	-0.000163861629024404	-1.352346024476043e-05	-2.760093554916769e-05	-0.00011387052348623122	-0.00017730060076273348	-0.00015365160892606992	-8.735727810856376e-05	-0.00027099855845451673	-0.00018128888526202502	-0.0003609827315241836	-0.0003175938259045401	-0.00038072484501124087	-0.00012130664654161649	-0.00039060710185637507	-0.0003201365952105308	-0.00032131275152460755	-0.0004655503856138564	-0.00040308002033406906	-0.00019516982886440864	-0.00014815473692195266	-0.00014177676584168608	0.00023948994235219092	0.00030297468824300156	0.00031502997981818187	0.000415928595609616	0.0007229497920678426	0.0013048239016820115	0.0017461249794148235	0.0021209061579273783	0.002373060388226627	0.002863883787933799	0.0035305358039946755	0.004155159114467994	0.004597065004187271	0.005188000459828039	0.005596189165509617	0.006232298199553454	0.0065759810090584335	0.007084262979191703	0.007403822155861424	0.007872295109427394	0.008245637089327811
53	0.00017006148673440077	-5.8910640291130246e-05	-7.639882267462181e-06	7.534206139717322e-05	0.0001611429794357631	-6.448868286043104e-05	-9.364506812787903e-05	1.125595181826664e-05	-5.164573916471596e-05	-2.2209918416515565e-05	-0.00017226790849963897	-0.00017844545103733013	-0.00015983616871184664	-0.0002532235303604643	-0.0002519277868758015	-0.0002484088934096361	8.635756623248446e-05	-0.00022187098879851468	-7.49126149914721e-05	-0.0002961423420019723	-0.00024449011089186935	-0.00020651976093411474	-0.0004175373297393583	-0.00042499543265609103	-0.000244743612330094	-0.0001513959336829731	-0.00011955202541240285	4.4616048431471664e-05	-0.000112236541732972	9.013996486539252e-05	0.00037158379602638124	0.0007217038237070992	0.0009435063489898017	0.001038623083818158	0.0016965906909723778	0.0022195064385410416	0.002726734582998434	0.002976199677362409	0.003481183345971911	0.003922277954906512	0.004537837970964341	0.005194964675129939	0.005563435824656627	0.006009150480211503	0.0065502098644678345	0.0073312152623983065	0.007624317397136234	0.007986795059345943	0.00835707778651531
54	-6.749161333358087e-05	0.00012699216965690062	0.0001955537114161997	2.4827876322068504e-05	0.00012660855723715207	-6.972674120925756e-05	8.210865747148813e-05	-0.00020819456447058863	-0.00013671259500482803	-5.811197605812418e-05	-0.0003009277272869072	-8.651965611625607e-05	-0.00010863142338467612	-9.69185367897664e-05	8.983356959665536e-06	-0.00038631044830123625	-6.374466072510832e-06	-0.00015730068960061872	-0.00015952294465461378	-0.00025168930145685664	-0.00019382643610216528	-0.000352594566831773	-0.000324674003545954	-0.0002089940370339884	-0.00040098543682023246	-0.00031015662555019624	-7.167754849737303e-05	2.9286718121638764e-05	0.00023529727013457094	0.00029144466960849666	0.0003223325192878525	0.0005635347874958521	0.0008740737111369244	0.0012362317288761942	0.0016305750423715327	0.002098895549262575	0.0026402348424705226	0.0029146244527861434	0.0033206289373444984	0.004111055441374739	0.004613321178760345	0.0052665736475405464	0.0055426712708903664	0.0061371880611098585	0.006764059872541255	0.006888103760784407	0.0076420077925175006	0.00807355317760824	0.00809275303406812
55	7.633460741216685e-05	7.837535077591945e-05	5.96750830432618e-05	0.00010066669450456599	2.056673980061727e-06	0.00016622855397137928	-4.6510204303350964e-05	0.00010841245482816266	-7.25815840758922e-05	-1.3910636674755566e-06	-5.362704004360451e-05	-0.000175209875402022	-5.7402336473962066e-05	-0.00024575124569246296	-0.00016414287938949662	-0.00016786431816788165	-0.00016488113359681473	-0.00021616007666705478	-9.930663556348433e-05	-0.00012877952672091906	-0.0004050335683696726	-0.0003908098547932529	-0.00018005765709624074	-0.00039477097040437417	-0.0003394808671272363	-0.00038444831855639254	-0.00019206997131068245	3.899655123646031e-05	-4.1333651937551136e-05	0.0001805466374938737	0.00013424255541900698	0.0005887275653386531	0.0008823665953475157	0.0010836337642386481	0.001631751622072376	0.0020832840541677813	0.0024668651482859082	0.0030200787260814548	0.0035052327412382913	0.003862989870513951	0.0046468377200154665	0.00518715829040628	0.00564663999465191	0.006206861432596675	0.0068026130336428	0.0070724145348314334	0.007626127916469568	0.007802522909653388	0.008226404995921704
56	-6.233891490807204e-05	0.00012784182500144177	0.00015040595480672017	-1.6028064032350843e-05	-3.29963530375821e-05	8.202561203555656e-06	-4.2850222261218305e-05	9.47971065670824e-06	-4.8772640278120135e-05	-0.00017077413513462655	-0.00020005584611894534	-0.00021383403046516822	-0.0002912987160228513	-0.00012080861618721478	-0.00030222260387902675	-6.189452062641291e-05	-1.1431170541972147e-05	-0.00023869439495214297	-0.00022577744028034422	-0.00029583023982616345	-0.0003592441629207345	-0.00034136781610355396	-0.0003989161559494746	-0.0002311228671546837	-0.0003911314268314163	-0.00039303725899175756	-0.00015765264650347886	-0.00026870687227665104	-2.83178458133092e-05	0.0002671714202053911	0.0004137586086665708	0.0005813379129803999	0.0008797378763900178	0.000997375482079388	0.0016355506034556582	0.0018724796817456528	0.0025476976242455205	0.002851051415870869	0.0035236520065869566	0.0039070987423218935	0.004459534578353806	0.005096203807193632	0.0055816508092850015	0.006143642863823467	0.006756843213329368	0.007122172606590224	0.0075071601573051885	0.007856238274171149	0.008106826221938267
57	-5.746917103174099e-05	-6.888819073518602e-05	-0.00010037000320311149	7.320533521627633e-05	-6.985705380588216e-06	-5.506658608416703e-05	-0.0002346456465259195	-0.00010418426762522064	-0.00015469822521759803	-0.00012366567569005736	-0.0001428091661262698	-6.278619136814453e-05	-0.00022274531732149584	-0.00016508365722887118	-0.00013914443065932142	-0.00017699426432574432	-0.00034998325102670355	-0.0001518480627463857	-0.00010411920256340982	-0.000223449711893146	-0.00040639957701950785	-0.00026472583751825977	-0.0003513110387200261	-0.0004898967435909007	-0.0003709691705371425	-0.0003521413139760814	-0.00021751589458575857	2.8836619138911892e-05	4.541992259867858e-05	0.00024037413250946983	0.00024551526724250923	0.0005821540474320512	0.0007149707103010628	0.0010692572215609795	0.0015060747605129647	0.0019253308511909622	0.00244239446381585	0.003098086557556319	0.0034148855603932915	0.003909906564884602	0.004384770654515671	0.0050159759466781645	0.005506801972325745	0.006191768369426518	0.006304954145129197	0.006941070898771155	0.007435889721301897	0.007760067626019045	0.008156777921455327
58	-4.6833775194026494e-05	8.594113628063335e-06	9.980750185366659e-05	0.0001412500593285111	0.00014193210443581728	-0.00014707389939305315	-9.458999912514849e-05	1.9090053046808833e-05	3.460912486227737e-05	-5.352807193064885e-05	-0.0002326601982806409	1.2864547646945583e-05	-0.00010741610170644377	-5.4523615286312995e-05	7.938443249515155e-05	-3.8779054315805084e-05	-9.025013432785702e-05	-9.558286291358288e-05	-0.00010878473813708719	-0.0002346104710367342	-9.59430504737974e-05	-0.00013556589018453208	-0.00025305403647044397	-0.00021136305153672115	-0.0003168387851790477	-0.0003120877299613107	-0.00014009378647598835	3.475121694506559e-05	-1.4166624303279726e-05	4.465517399903294e-05	0.0003699122053353677	0.0005306250434332886	0.0007938189397798367	0.0010778084538894475	0.0014228478431143566	0.0017766442559830572	0.0021451677621081204	0.0029734197089430633	0.0034253064787399673	0.0037444344262786587	0.004397145179202059	0.004933140965030368	0.005453616544823611	0.005961465673472617	0.006568666254658813	0.006900538298296973	0.00724517676292053	0.007685869991498495	0.007971873870517721
59	4.4120476955191994e-05	1.5385207951809888e-05	3.4034316050824475e-05	-5.666023231213517e-06	-0.00011240091244266916	-0.0002510529080414495	-0.00012996995052967614	-5.8186402925190434e-05	-0.00013902073135102153	-0.00012396758260535732	-0.00012522313896892815	-0.00018000319424876763	-2.0187725186551558e-05	-0.00020370502628449874	-0.0002126628793089288	-4.774828371692157e-05	-0.00013903081658903253	-0.0001882850170784905	-8.253148233014272e-05	-0.00013421156104461172	-0.00041010070150433004	-0.00036565272031203425	-9.759073361153322e-05	-0.000443733898670293	-0.00033383980814569847	-0.00015858627892365357	-0.0001906985335845031	-0.00014650931493030345	-0.000188123934074364	0.0001462110889766573	0.0002894417818209074	0.00046592842623295995	0.0006657094032283008	0.000944591186887607	0.0013900405286610305	0.0018481647713639467	0.0022178654069569806	0.0025259912129846234	0.00306352096109048	0.0036304708487235465	0.004180028636281646	0.004611266435677932	0.005390927721513986	0.005640103113969326	0.00628614017250727	0.006604250533408689	0.006994660836121808	0.007416338541960712	0.007798662627520844
60	-8.698305206114092e-05	8.225914769150575e-05	2.158479111039011e-05	-6.617241579337678e-05	-5.6033268987554836e-05	9.738980153615376e-05	-0.00011436353439000771	-3.227439105738938e-05	-6.734479034012253e-05	-0.0002407811118438932	-0.00031509620838054026	-0.00022540146330712218	-0.00019597286003847106	-0.000202926387315279	-0.00017084388335754825	-0.0002156252377963445	-0.00015679104536940564	-0.00020480980944629327	-0.00020880272830458424	-0.00018819763226338087	-0.00021411260663734664	-0.0003503772690257735	-0.0003396329756991419	-0.00015736503513296874	-0.0003468795071214593	-0.00020016483642219647	-8.19132773719287e-05	-0.00010434906527020612	-8.74722850879081e-05	0.0003198311386295723	0.0003621210222467423	0.000595572450046785	0.0007672950054106993	0.0010418700027892973	0.0013829103624756456	0.001856611471235495	0.0021476851335881808	0.0026299596185998023	0.003157170171089274	0.003755477715203445	0.004094463990752781	0.004796155714609876	0.005306545513497858	0.005813247004331173	0.006233895375454495	0.0068221091868998305	0.0071644994843922186	0.00732889626435958	0.0077699853641163275
61	0.0001250936327924901	1.3357380266789678e-05	0.00010974510397714101	-1.2644398790279934e-05	-8.818164516150317e-05	1.663167327925994e-05	0.00011743688103559076	-0.00023009853486963828	-0.00026589517413790574	-9.617542856907542e-05	-0.0002676692209345915	-0.00016025934327185606	-8.17860481391897e-05	-0.00010258645465573125	-0.00017005544720184672	-0.00013759326183487885	-0.0002156889185598361	-0.00017124685685742896	9.320186411392888e-05	-0.00010977845469724912	-0.00030431509887649655	-0.00028016833078177655	-0.0003408107508501119	-0.0002727539765317794	-0.0003734318073271835	-0.00015496956229137508	-1.715545666551984e-05	-0.0001576361315507973	1.4117137903879943e-05	4.576479573588588e-05	0.00040171902851355353	0.00030044831414273226	0.0006028687564016571	0.0008568786992592337	0.0014044119465645853	0.001712021485241004	0.002210922658807795	0.002526458331467867	0.0030518043576066743	0.003458714899425997	0.003872780485283779	0.004698733877102188	0.005004159004051129	0.005586519143943549	0.006055854267114671	0.006436589369916476	0.006727136617770442	0.0073025825993029815	0.007661465826478283
62	-0.00017302785922877311	2.844748372627492e-05	0.00012876408316012095	8.095361644624939e-05	0.0001483612934243934	-9.619298600590807e-05	-0.00022018991962492819	3.473336766901602e-05	6.741625553712569e-06	-0.00037274856875609485	-0.00022232425311153087	-4.932107476488314e-05	-0.00019844868737998463	1.1961832226455982e-05	-5.009282051539975e-05	-6.171715821551769e-05	-7.754682807986159e-05	-0.00016868561954500754	-0.0001798419697580934	-0.00012199838463740817	-0.0002704725045697539	-0.0001681260944935405	-0.000522824612960776	-0.00029305966957333935	-0.0003477000341819294	-0.00028480707137731805	-0.0001792177057880005	-4.2465137404822235e-05	-2.7710565848421623e-05	1.587722268245752e-05	0.00025217304976726904	0.0005635087880677415	0.0005896930819758596	0.0007958202808832672	0.0012751881967405549	0.0016238770974975	0.0020688602265084024	0.002429379606139642	0.002668074956858006	0.003770156846409046	0.0038347063517048577	0.004479210648324456	0.005038696599494931	0.005340354064435856	0.005902658880106311	0.006332534986699526	0.0066371251328262	0.007143172473658556	0.00741300570054771
63	0.00012230917575393059	2.0701354117994084e-05	-8.229131714699758e-05	-4.015325209986313e-05	-0.00010714692424818296	7.676539988608382e-06	-0.0001811401488272197	-0.00015501119085161976	-8.53689517474316e-05	-0.00022090461220814817	2.001997458698672e-05	-5.513579772817223e-05	-1.4092250355608825e-05	-9.301377572561319e-05	7.822635357689632e-05	-0.00010138531794502569	-3.8502517439782114e-05	-3.323392086953853e-06	-0.000202723495550936	-1.2199856174761235e-05	-0.0002994784197816967	-0.00024387444017823966	-0.00023695402776483174	-0.00037286909579338636	-0.00020822554352745824	-0.00018778560009637195	-5.621861583334013e-05	-0.00010512462314513772	-0.00011079077492277993	0.00022458944519887763	0.00027057568092273904	0.000400093757818676	0.0005946399338952952	0.0009466563020401773	0.0013437880210319226	0.0015689655726427252	0.0018395779704510316	0.002410359682213854	0.0030338740796772234	0.003229391371375269	0.0037714348039656065	0.0042717254358652455	0.004845134088206024	0.005299442458536746	0.005680821506638206	0.006239734434767154	0.00647481221184375	0.006867659652997566	0.006966316644948791
64	-0.00010766472154569176	2.5850554031625304e-05	6.98696189071362e-05	4.699116837109078e-05	-5.835973307998896e-05	7.520996754423289e-05	-9.434898758459757e-05	-0.00017869706301164862	-5.0397980250834895e-05	-4.384174571556138e-05	-0.00013005947415717142	-0.00037063579841018727	-0.0002087884160159043	-0.0002740453956358316	-0.00020211110654161146	-0.00016483148829430014	-0.00019883635710819447	-2.2879530264369976e-05	-0.00022259350993631652	-0.00010746266866608826	-0.0004241248474435264	-0.0003710045428121518	-0.00023800962608838466	-0.00039586550992062354	-0.0003111796715648537	-0.00033880639376026325	-0.00017801636100703687	-0.00018493283527593214	-7.073913995088729e-05	9.57782518222114e-05	0.00014703636218322508	0.00011781961894616437	0.00031776940924603677	0.0005709732848858857	0.0011564665049556653	0.0015849181918519456	0.0020870142962174346	0.00232497191409433	0.002766340871190057	0.003252510507836607	0.0037738029105161587	0.004278148490142214	0.00468738358001134	0.005052348528855827	0.005471993342496648	0.006124759660543358	0.0063735778961722545	0.006654480843184386	0.006901567701125301
65	-5.96087295786417e-06	0.00010852431330940862	0.00011739983527946619	1.4572365757049404e-05	-5.723063154063775e-05	-0.00017085845096521382	-2.9251611239311202e-05	-5.3389585092066756e-05	5.766247183800034e-05	-0.00012313357490711748	-6.679746953940457e-05	-0.00024365224064427487	-0.0001630086276822481	-0.00021330374095096844	-0.00024657242106558536	-0.00023637461292014655	-2.340033987796237e-05	-0.00020974874587712645	-7.459979547932555e-05	-0.0001182708080498099	-0.00019333664251356872	-0.00044028021234703734	-0.00023626902636111782	-0.0005292043443684539	-0.00046176943595626637	-0.0001254428069340323	-0.0002387259737133795	-0.00015285519460460603	-7.010560094784072e-05	1.363540151939882e-05	4.400277057741219e-05	0.0003073282907644919	0.0005057465709079244	0.0006541986635824668	0.001244265905432285	0.001360489419173914	0.001669611788988752	0.002146944320331252	0.002549456206778845	0.0029451986226911764	0.0034844392697819817	0.0038474085690846163	0.004625416640156529	0.00492926291693945	0.0052330933898610274	0.005672677838443475	0.006041413075900511	0.0063743972064172925	0.00665398207653251
66	3.940561695237422e-05	0.00016273296791534313	7.905607697241277e-05	-2.959350053735934e-05	-5.75155569886159e-05	8.250576314177132e-06	-0.0001314269625320057	-3.730830590128369e-05	-0.00011744203418679431	-0.00017491066549610982	-0.00033716460957977396	-0.00034771047225295147	-0.0002759918451907544	-0.0002906694085890469	-0.00011058231335070063	-0.00020624878505931372	-0.0001352895618493781	-0.0001966579583096971	-0.0003334465886230076	-0.00028952924492493543	-0.00012762757605161716	-0.0002594339482344894	-0.0001821559788346099	-0.00012445798640705035	-0.0002719728018201018	-0.00012136875918838843	-0.000131040601449691	2.0441489682089097e-05	-4.2174372916584446e-05	0.0001171829716220886	0.0002899280564296421	0.0003842055442977178	0.0004920236050356204	0.0007717007390527491	0.0010315737046994833	0.0013480959687293455	0.0017049620777041777	0.001945191028900536	0.0025430349339681155	0.002834587990864575	0.003416513914909304	0.0038265491179362266	0.004397785481813838	0.004827529763674251	0.005226157498240182	0.0055515858465180175	0.00581241203968329	0.006126668745356348	0.006381987091548318
67	-1.334696780044655e-05	0.00010226376171162701	0.00020124253608367988	7.17193024256676e-05	-1.4207284770191924e-05	-8.211364617117008e-06	-3.8186888969054934e-05	-0.00011194063200431893	-0.000218424254018463	-0.0002182945523893005	-5.279981077903175e-05	-0.00021445170184359496	-5.355199552558381e-05	-5.29871404933121e-05	-0.00019492949263578854	-7.245558733844247e-05	-1.4447177721220906e-05	-0.0001516466214244261	-0.00018946998965059685	-0.0002784857231334861	-0.00023488328028549546	-0.0002250452873212185	-0.00021874775354793077	-0.00031547125746081	-0.0002924084455043133	-0.00013741199455180315	-0.000346711587196195	-7.345184275697811e-05	-0.00011706712724562506	3.836607245269675e-05	1.3966610729341633e-05	0.0002144690327822931	0.00046792794328776423	0.0006189257020091761	0.0010418139027339175	0.0012074631524141208	0.0015236837194736274	0.0020405393922056318	0.0023320420313778243	0.002819737131848967	0.003343304639103281	0.0037526993558256298	0.0041838096521371135	0.004438295254197121	0.004772303954337913	0.00531939512695281	0.005392291286817041	0.005920146776745225	0.006296725600460585
68	3.870351641434869e-05	9.34138508714964e-05	0.0001649106862293946	0.00010875824690161142	-5.8347172276239466e-05	9.284932468096331e-05	-4.3381391221107685e-05	2.3023024557932327e-05	-0.00011693570107445873	-0.00016513552901101437	-7.861300266779434e-05	-0.00016786878355488019	-0.00020296220335134103	-0.00012202573556546653	-0.00015057410239100884	-0.00013154906785143813	-9.50745385253628e-05	-7.649868549217481e-05	-1.977095263844425e-05	-0.0003025037678013197	-0.00017479398122955103	-0.0002707341656652673	-0.0002943165277964661	-0.00012491262708473882	-0.0003508695802502527	-0.00019933691889685074	-0.00011910467244558533	-0.0002326641886322456	-1.8758863941637237e-05	0.00012926890233834292	0.00012058426330573572	0.0002860042568929393	0.00040590795569360894	0.0006369910600987946	0.0007498399673060619	0.0011717755561051597	0.0015053311078921487	0.001793578839109836	0.0023679154698289903	0.0026774427947866544	0.0031633932300146896	0.003589958602840649	0.004141636534062004	0.004211310006072172	0.004740178296802622	0.005167335564395212	0.005446363581417236	0.005735060630819676	0.005950064602398056
69	-4.804608541605965e-05	4.864703549860701e-05	-0.0001597113880761292	-0.00011474939769975633	-4.2204874893040194e-05	-0.00022010754003335062	-0.00015676036935708483	-5.917182151096665e-05	-0.00013217237955155423	-0.0002757940960557472	-0.00013140286753428616	-0.00022375658461030716	-0.00016506780770993835	-8.667698507339191e-05	-9.884663424191587e-05	-0.00030433722401203994	-0.00021149594391091514	-3.162445347731944e-05	-0.0003103726833366137	-0.00017757424458479621	-0.00020411713149279362	-0.0003121212521032898	-0.00024454929736422617	-0.0002819903023549435	-0.0002697536904557626	-0.0002443852392830438	3.5299851838582645e-05	-0.0001387971528213835	-8.079156709334659e-05	0.00021937256732458972	-8.98241462462125e-06	0.00021744505339654934	0.0004677236814170069	0.0007180932535941436	0.0007731001887826365	0.0011003838984586624	0.0014196750684561418	0.0019214224348042639	0.0020885442950117393	0.0026060662384060507	0.0028937309129103707	0.003294208333378852	0.003736818987824309	0.004213224822888198	0.004617334263076098	0.005009404549211628	0.0050209377580415875	0.005417222498177419	0.005678280492470366
70	-9.090117679210372e-06	8.190308885923362e-05	-0.0002549844893756996	2.3359909681439627e-05	-4.030813756113359e-05	-9.748437870922848e-05	-0.00013768271482789428	-0.00019403108364775178	-0.00010725630175622162	-0.0001493512968029449	-0.00021418656730557648	-2.0853823491636862e-05	-0.0002719676983273079	-0.00014920523224649682	-9.270879669962472e-05	-0.00013614833406326509	-0.0003679901392607641	-0.00012800861005726256	-4.8247734455166844e-05	-4.45205672783516e-05	-0.00022644664202610924	-0.00015998988223916953	-0.00034953907056643426	-0.00011661245799946384	-0.00030984392422454273	-0.00010868844094515241	-0.00025185218164464475	-0.00023520264967548773	4.252739553355284e-06	-1.9273935032033418e-05	0.00022395065261054283	0.0003840142370240151	0.0001421995358532474	0.0006516269526451	0.0008177174375375935	0.0012664622463856897	0.001344775443858929	0.0016901095058290186	0.002167583451579163	0.002449339391454854	0.0027998785246005735	0.0032085934192867586	0.003571315158493121	0.0038122105932469398	0.004076941708976116	0.0046783051776878035	0.004829933674615	0.005298846624280537	0.005575780161593269
71	0.00014061981735374155	-3.97161725881239e-05	6.867347455883736e-05	-0.00011948660293631746	-0.00010370510944127886	-0.00013486035867956052	-6.208974618998706e-05	-0.00017328568904485141	7.770429899704998e-05	-6.149357923541327e-06	-0.00014561657093793007	1.7445797729515683e-06	-0.00019632978815677305	-0.00019687158814698976	-0.00010586464566763836	-0.0002919027082959727	-0.0001914845750664829	-0.0003404815991744917	-7.338624568497463e-05	-8.303378260474451e-05	-8.54280324325885e-05	-0.00011753760404088454	-0.00012648359363054412	-0.00034762324806789834	-0.00029882671907068773	-0.00021204170032082062	-0.00014778831874908498	-0.00010897364429197805	-0.00014459750075399572	0.00019210745014216677	-8.503612872476344e-05	0.00010191586829273966	0.00040531877865941245	0.0004651942800774047	0.0007212697465317877	0.0010851584553430106	0.0011982590497531145	0.0016558343049390193	0.0017326438455863738	0.0022730684712126575	0.002704885470869886	0.0029923346388048026	0.0033176043189071464	0.003656906507809618	0.003894079450008509	0.004421803375752086	0.004588905955502535	0.004786280857440548	0.005191996600980209
72	-0.0001548300744073318	-3.9038284128726055e-05	-3.55263858201812e-05	-8.21707195273775e-05	6.0500653569504364e-05	7.30886621422057e-05	-2.0374193913231967e-05	-0.00018973500878055252	-1.8658423829779154e-05	1.2615326732204091e-05	-0.00011810416224683202	-3.553014454076375e-05	-0.00020175686469309307	-0.00011785078430052893	-0.00022995610187984909	-0.00012788454689598822	-9.088007270726956e-05	-0.00023617939304781667	-0.0002442644213531046	-0.00015836798756346202	-0.0001337246181566026	-9.662946632462289e-05	-0.00033168897281786664	-0.00013634401683514119	-0.0003653233134507935	-0.00023607697084560166	-0.00015575039468080287	-5.090090110643913e-05	1.915115605237457e-05	4.4175022337031235e-05	-3.2189469555657736e-05	8.572109210353934e-05	0.0002367178865352657	0.0005496151141415899	0.0007693032736867704	0.0008890086157387073	0.0011364086356130502	0.0015173519636046617	0.0017432853956344477	0.002209997527596077	0.0024320308325054465	0.0027422073852575424	0.0031332938873479045	0.003355493939631466	0.0037247700834259594	0.003973256367438361	0.004331429701240062	0.004493120518439727	0.004684349563892346
73	-7.670877132954168e-06	0.00019931277569217083	5.876359501622272e-05	0.0001080484214276892	-0.00013299375931919195	-9.37757415792587e-05	-1.4700602140147762e-05	-0.00014914192320732004	-0.00011573731173687967	-0.0001588455354848163	-4.542222680137773e-05	-0.0001917711252497626	-0.00023710597401330807	-3.147898035022705e-05	-0.00010553136807372608	1.74008022702735e-05	-0.00016023775445837886	-0.0002477534481127388	-0.00011736545851132775	-0.0001742872228941806	-0.00016466441016897725	-0.00035316665931253157	-0.00013705879654263314	-0.00035635766380743845	-0.00025966465798166796	-0.00012791086860407057	-6.495488186473862e-05	-8.925810409260977e-05	-3.904091157835538e-05	-9.88813571837177e-05	0.0002535456577979632	0.0001597513207176567	0.00028819639317954253	0.000547862414291732	0.0007042111932665257	0.0009375234356581049	0.0011566158397066243	0.00147068809921417	0.0014293576829905858	0.0019092906396477056	0.0021641781132175756	0.002386184664718448	0.0028709360200001068	0.0031221765200630082	0.003427972736778533	0.0036042705606603915	0.003966245794719201	0.004192777899069884	0.004391022443977683
74	0.0001706165697415019	0.00018125198338704769	7.821454462448735e-05	-7.105227934401271e-05	2.6300809945486275e-05	-0.00010467552167074448	-0.00010585525403782612	-0.00024485536292940017	-0.0001643099009034505	-3.416928250055256e-05	-0.0001765930108630322	-7.09537387012382e-05	-7.707584971275392e-05	-0.0003994599057069185	-0.0002274473599468876	-0.0001693798914936976	-0.00021031689385244434	-0.00033245070685018253	-0.0002371771115120204	-9.42505323011186e-05	-8.188896209648611e-05	-7.929221564024761e-05	-0.00032229427128420315	-8.846385823309815e-05	-0.00035536317760360704	-0.00014551181676916383	6.0223088696747324e-05	-4.5343937843801455e-06	-0.00013778579708853908	-3.0103080580118464e-05	0.00010838202869967364	0.00023940569518399304	0.0003472478386309292	0.000318400213147039	0.0005670751977283244	0.0006568774037598198	0.0010336054871051814	0.0012623650040012584	0.0016407493576016889	0.0018474419148081095	0.002072945144842827	0.002286928506460474	0.002633616255884184	0.0030456687091789014	0.003204895074187987	0.0034402615719785006	0.003691825154055104	0.003887787396907668	0.004289974584089222
75	-8.992038215816528e-05	-2.7350937223890812e-05	-0.00011252334691815285	1.1113785904467879e-05	-4.650819695050069e-05	-4.630528853199083e-05	-9.280478810631671e-05	-1.5027364550753556e-05	-0.00010939600113704756	-0.00010158665066533194	-0.00012548363647489806	-0.0002032431425207421	-0.00024483316391836696	4.862133549289769e-05	-0.00013419190481530458	-4.06643119605705e-05	-6.660540564289313e-05	-0.00016449908637737148	-0.00010006940947472945	-0.0002557498873133949	-0.00013747135641996574	-0.0002513195416685615	-2.878519641174263e-05	-0.0002346559115107473	-0.00013028146365269626	-0.00011771837846443816	-0.0001406824287065175	-6.277724369094226e-05	-4.4692556827778336e-05	-6.859561741809017e-05	0.00024188619647163198	0.00031010612667731733	0.00013459136449017498	0.0003344411173403422	0.000473064040633137	0.0005850776629350982	0.000996781318627871	0.001331979174789126	0.0014391687343711609	0.001619909759957178	0.0018073562505855375	0.0020943362958096303	0.0024860477598050855	0.0028225905596235535	0.0028451258601660976	0.003169434125415717	0.0033390522462480475	0.0037310774537820538	0.0037661118607418415
76	-0.00019758860258445058	-7.940778451211674e-05	-9.093190552731708e-05	-3.4091026607548775e-05	8.29054636240958e-06	3.7213888886520836e-06	-0.00010589620861543091	-0.0001096741793246928	-6.101086601018679e-05	2.2467250818886602e-05	-0.0001538126963626699	-5.6454767212168794e-05	-0.000134891468381613	8.063239726304009e-05	-0.000256430128109421	3.1320334911491963e-05	-8.885101749325841e-05	-0.0001633949641989891	-4.198555831693134e-05	-4.6674410695923187e-05	-0.00015456263705444282	-0.0001788084297575284	-0.00024384283809146117	-0.00018821874105359252	-0.00022260347630069502	-0.00032154634858952945	-0.00019501761474191947	-4.506416266658438e-05	7.134881996599953e-05	1.5854942227073059e-06	-2.524040031470779e-05	0.00022716776610830588	0.00013637640439645692	0.0002122775989098465	0.0004702031691398214	0.000532737144469882	0.00082050326728863	0.00106219165043212	0.0012390568875506576	0.0015116930318378986	0.0017339533241164614	0.0020001511615965963	0.0022280960665720544	0.0025441659423225847	0.002784302995374876	0.0030681326694724466	0.0031591211653865573	0.003372035671722985	0.003583423264149747
77	-2.2171152528395598e-06	8.380334239753425e-05	-5.6550113650913075e-05	-2.0775459365618105e-05	-9.498662599405603e-05	7.537120635094422e-07	-0.00019677202586455017	-0.00018332459185120927	-4.0476367580711986e-05	-0.0001585120842206081	-0.00020303727119238592	-0.00011217977813941945	-3.9310108612757556e-05	-0.00010150124056343047	-7.86570103264899e-06	-7.256870961204801e-05	7.470341614831812e-05	-1.3162392285081852e-06	-0.00015694252118755907	-0.00012807130973070056	-0.00019613948137247732	-0.00017119732099028995	-0.0001422820206300874	-0.0001261522960280205	-0.00010609839036742835	-0.00012147053759533274	-1.9309704311803836e-05	5.3984231154825367e-05	6.673983449230745e-05	-0.00013835487968876997	0.0001650617687891311	-1.3758023167908748e-05	0.00013073892328427074	0.0002918320334409555	0.00039449346935951376	0.0004956528391990086	0.0006790950458262681	0.0011634164939206303	0.0011297637951287382	0.0013856055225799871	0.0014860936061613826	0.0018585867529987675	0.0019889636134272975	0.002190873065067738	0.002437428861256677	0.0025695387237483413	0.002798720907863557	0.0030109992542144423	0.0034688482701329343
78	-4.52008352115309e-05	2.69849602794636e-05	-7.617801155039468e-05	-5.781595376009006e-05	-3.673264881579058e-05	-5.767362947808964e-05	-3.5352163894652064e-05	5.891838368124219e-06	-3.2196421155783806e-05	-6.669716366560994e-05	-7.484524646709263e-05	-8.306472285825106e-05	-0.00021624949019399662	-7.498553616995743e-05	-0.00011344873861057788	-6.0625132019746416e-05	4.590355166377135e-05	-7.292250798571385e-05	-4.2354113687320207e-05	-4.2919610772541105e-05	-6.141394025687682e-05	-0.00014322387845713586	-2.4810622817007052e-05	-0.00014330052839655417	-9.797219750905053e-05	-0.00010384781722911334	-0.00015305998029676614	-0.000143168431026319	6.988693526301047e-05	0.00017308581954036603	-7.306792564339048e-05	0.00016163093596745047	-5.36671402922396e-06	0.000274369047187815	0.000234862906123182	0.0005124786973341954	0.0006853239854830662	0.0009101181122375844	0.0009973384482658276	0.0012394713049699996	0.0016001373162797775	0.0017143925520478373	0.0019429911078920267	0.002141222982077948	0.0022806116923770854	0.002303311221477704	0.0024461779839788514	0.0027559984473909307	0.0030550725875468513
79	0.0001064551799811905	2.9975329524680763e-05	0.00011317854722941585	-2.678586905942979e-05	9.729826119223365e-07	7.66246137249636e-05	-1.3655789851370044e-05	-1.3125420795628655e-05	-5.836848972003696e-05	-3.8249638716269123e-05	-2.4502522874659677e-05	3.3107546782034085e-05	-3.80352508845556e-06	-4.154217958640841e-05	-0.00017263908700475565	-1.671142685744085e-05	0.0001275047529005643	-4.068762612085185e-06	-9.058721149582029e-05	2.0578328872994865e-05	2.0843201364674057e-05	-3.28218509698987e-05	-7.284606490145381e-05	-0.00012791875665364662	1.033647371717376e-05	6.297648973847609e-05	0.00010492273056657262	-7.355112788568643e-05	4.820137178454738e-05	4.047226730995606e-05	4.1638386405237055e-05	5.533903790573345e-05	3.277877963634366e-05	0.00028545437399575617	0.00031365678717069044	0.00033783662413617807	0.0005327968189119606	0.0007362593931250336	0.0008304879733648808	0.0009504484693024049	0.0013220321587542776	0.0014071712462049892	0.0018051389753590823	0.0018078889752633296	0.002006992589164819	0.002316979678725604	0.0024578180055337177	0.0023904085945867883	0.002520341221129309
80	-3.6142097150236864e-05	-8.697400653595857e-05	-3.3362844642719697e-06	2.4199456326252643e-05	-7.868581601253206e-05	6.706287655604421e-05	-0.0001115175601770448	-0.00014705869008325807	-9.58031736674693e-05	0.00011135433469888004	-0.0001285585475045476	-4.318321463328941e-06	-1.331994803681306e-05	-0.00012119154420051051	-0.00016135266050994545	-0.0002658417708279437	-0.00021222537085069352	4.217108072530555e-05	-2.0747390959786785e-05	-7.98877235398868e-05	-6.434301069524345e-05	-3.660175034820792e-05	-0.000100328332934821	3.938453374224034e-06	0.00011534980975630408	4.568231257656803e-05	7.983256901790674e-05	0.00016915508380768731	4.306226172420428e-05	-0.00013817795717225727	1.5342228608340276e-05	4.748755890136493e-05	-1.0958088201721411e-05	0.00018137472947652515	0.000257897623819601	0.0003921586637600301	0.0005438507715317899	0.0006990459791928789	0.000837576110073053	0.0008474802763844254	0.0011453015814919024	0.0014124089761915416	0.0015339243440345017	0.0016191089832230878	0.0017727433175764977	0.002089387217627851	0.0021460270073529455	0.0023454413567260044	0.0025619222852756806
81	5.711512437989485e-06	-0.000150457452902657	-6.257274977225998e-05	-0.0001888553611866588	-3.375396256312369e-05	0.00010681619003212154	3.219095491188531e-05	-9.404003439225108e-07	-0.00018864160328751952	0.00012348870217184781	-0.00013402915425971226	-9.532283250115461e-05	3.610501013803726e-05	-3.774859191542744e-05	0.00016249339277962603	-3.156672843759529e-05	-5.372716009608932e-05	6.0453486772011864e-05	-0.00013155150118265052	5.05090464803702e-05	-8.654723958262739e-05	-0.00012841295546148202	-4.566336156215505e-05	-7.715265217572424e-05	3.1781312233799714e-05	-8.212830226243514e-05	-3.3572485758465376e-05	-0.00014117756553517512	0.00012076399699507563	0.00011180014339398521	9.963483341908543e-06	0.00011214242594483128	0.00020470527738666787	0.00013947776966761845	0.0003104004809394662	0.00031942208165506084	0.0004790519019522487	0.0007810388233862166	0.0008775958139900146	0.0009417407916566388	0.0011430571211605007	0.0010676831218945336	0.001281158551239854	0.0014770217642758187	0.0017298089782108086	0.0015756414509306613	0.0019351575084410808	0.0020572620461242045	0.0021375004705991582
82	-2.6729454945710256e-05	6.54833831965134e-05	7.152110241688287e-06	2.5964736355289417e-05	6.029668921966871e-05	-4.2192608159469065e-05	-5.1207613584756754e-05	-4.168839128504156e-05	-0.00011779210809613209	-2.1001158226363556e-06	2.9467747391504687e-05	-0.0001288251052267699	-2.660202100594072e-06	-5.2976049978688637e-05	-0.00010835999242753708	8.158729648674829e-06	-2.5855342695376534e-05	-7.337097985198197e-05	-8.943473240814743e-05	-3.3497122363850424e-05	-0.00011355169556711278	-9.327533775733572e-05	-0.0002017671853281287	4.327169370919417e-05	2.484724395992137e-05	0.00011248137912079873	1.129898730653356e-05	-8.132528205370293e-06	0.00013376586195337786	8.914801293794358e-05	6.63612740211943e-05	4.5650629065201126e-05	-5.678847451305837e-05	0.00014916298361929695	0.00022543696181905404	0.00030655265275678957	0.0003680161828117891	0.0006791431057053161	0.00047764314315235974	0.0008954876628972461	0.000859974769820669	0.0010445546109411246	0.0010993482532309605	0.001195407960847566	0.0013795947911205485	0.0013472690702255505	0.001589341829547658	0.0017894596279445201	0.0018993774127318592
83	-0.00013257610654626877	-2.4483088436243628e-05	0.00020347495497731469	-0.00010275191795478455	3.987753351207092e-05	-0.00011114164889365215	-3.930152873048114e-05	-0.00010474558307687891	-6.845223903714319e-05	8.577890692991325e-05	1.6566628599934414e-05	4.1963863450627085e-06	-3.360593840089449e-05	6.549068329492869e-05	2.460950322779772e-05	-4.436158752752287e-06	4.4126701619852715e-05	0.00012055376608385642	0.0001100434817195493	-0.00017397094806159127	6.671447721460477e-05	-1.751621534583671e-05	-2.4327509855240968e-06	8.42980614606047e-05	-1.8183300828601923e-05	-3.0500218196977928e-05	-5.491649042186288e-05	4.021170375414683e-05	-2.5670907617078496e-05	-5.375507470002387e-05	0.00012261101399803614	7.094966835833393e-05	3.306321536786212e-05	0.0002322171428655543	0.00015700136150061843	0.00012988084303473091	0.0003871251932713424	0.00044123710059417777	0.00043603342807205193	0.0005917128183371086	0.0008155254248063037	0.000993935565729492	0.0009660571284972692	0.0011858306996955078	0.0012079418499300716	0.0013257745642071088	0.0014216781686988205	0.0016136889922002966	0.001525788968338189
84	1.7356339269995735e-05	7.701266351405652e-06	7.713450735582941e-05	-5.769374038881692e-06	-1.8608026002987177e-05	-9.287961885226436e-05	4.049060705063773e-05	-3.522874771840228e-05	-3.585512356331628e-05	-0.00017939484341597832	-9.944550133669744e-05	-5.9906810961301955e-05	-2.5445967917948453e-05	1.5016566336146e-05	5.556747275505684e-05	8.191072057329811e-05	7.255103281501746e-05	0.00010538490051738494	7.070312459941038e-05	0.00024027572303208242	4.718946587453883e-05	-0.00012360657629501606	-9.013826054290553e-07	-4.3384809823494244e-05	5.9625953477967044e-05	0.0001036871028155265	5.4113101707137384e-05	9.883471053648205e-05	0.00012244219736213274	2.984809513384994e-05	7.322015521268353e-05	6.550718578593035e-05	8.988904181392612e-05	0.0002569154551986805	0.00019612598777014786	0.00020160940166105338	0.00029868930176649036	0.00039973194484770204	0.0004383287884888976	0.0005597207069161974	0.0007276838576503382	0.0007525626775342178	0.0009092301553825001	0.000813659683711107	0.0010621478641617463	0.0012038319536479924	0.0012325994320163858	0.0012689840143625998	0.001424539730150925
85	-2.3091452942884943e-05	-0.0001669295786442935	2.202275355262977e-05	6.765698111202057e-05	0.00011552000555379147	0.00011703687876615022	-0.00016218558733624737	-0.00013040904940951286	1.609352183608437e-05	8.860364231234692e-05	3.641851216256598e-05	3.293639713794909e-05	7.962631556626302e-06	9.350473824561082e-05	5.5100627956670764e-05	4.862388817069861e-05	-4.327108563998901e-05	4.520653221022843e-05	8.657203243695502e-05	7.111785379567185e-05	-3.941541026736369e-05	-3.245805263442888e-05	-4.735399529768982e-05	-5.2800280989733864e-05	5.5531873874095706e-05	1.6610937845638363e-05	6.511836145966779e-05	3.5890506412391056e-05	4.6779583787832145e-06	-6.080309873499451e-05	1.3300838069995859e-05	-1.3753996246835358e-05	0.00014065351675436065	0.00012849702486272184	0.0001619445000175546	0.00029200895876126007	0.0002232532803236076	0.0002361166028860611	0.00040145251296419104	0.0005629232076115318	0.00045953350067360255	0.000590599598685079	0.0007480667005030447	0.0008356753463882301	0.0009947389077880164	0.0010377246498818834	0.0012406429606806719	0.0012407374376846368	0.0011548398325798384
86	9.76345853900806e-05	-6.435022588550552e-05	-6.324481535527164e-05	-3.0397163553149845e-05	3.724047500196344e-05	2.5496839602635458e-05	-6.517219939644279e-05	-6.764284486383331e-05	-3.382069302337041e-05	7.72597786532993e-05	7.228611317174607e-05	8.373447359162949e-05	-1.7047667365540127e-05	1.0011218765080849e-06	7.799772635827143e-05	0.00013713389745435	6.78536166008703e-05	8.096236181925548e-05	0.0001261802208804227	-5.8023235284601064e-05	0.00014600653615486666	3.057401380005637e-05	8.208372894227967e-05	0.00010987344998198722	0.00010741440568956381	5.794966556001313e-05	0.0001812705566777782	0.0001781315367632758	-0.00016001597771569416	4.3017092288195625e-05	8.684107967938109e-05	0.00017164072667720992	0.00017948483057742137	8.513221179352317e-05	-1.647431256537891e-05	0.0001874945345878753	0.00038154484776716576	0.000315512128359176	0.0003960524843037102	0.0005317244121090228	0.000600006779284722	0.00043960304780125677	0.0006902150018835051	0.0008345951560341007	0.0009253766569947903	0.0007788106827578548	0.0009967894922467072	0.0008672970604202083	0.0011370401038495355
87	-5.240315802725753e-05	3.261359449231956e-05	2.7202271921720812e-05	-6.80736653320681e-05	-0.00016016003543510086	-6.85757548921893e-05	-1.7322295598870405e-05	-0.0001673556635437918	-0.00014013506963584028	-0.00010994097708116052	5.794320230943588e-06	-0.00015166392310264192	2.1138839332755604e-05	-3.617999663859324e-05	3.622407626338795e-05	0.000131413193272739	-2.6949703406223024e-05	-0.00012764176186889743	1.4174543845589338e-05	5.9749817725671044e-05	-5.4473450708584385e-05	1.2625510115447432e-05	-3.507882948336087e-05	-6.229821004797996e-05	0.00023721326730754178	8.239303520487012e-05	1.5119809525333674e-05	4.994956443197092e-05	0.00018517222093462974	0.00011003245229268988	0.00011143889122884071	3.587144519732124e-05	0.0002461699637774219	0.00029228826396027164	7.335924211679311e-05	0.00016147690250936037	0.00028679027269080633	0.0005061779599677025	0.0003586053709658163	0.0004085206680904954	0.00035412314888040597	0.000594355492385856	0.0005817546336549397	0.000683736955902608	0.0006552775646506604	0.0008766707166585469	0.0006688832204466341	0.0011408415224424978	0.000828020312622946
88	7.583925211209194e-05	9.618150567188366e-05	0.00017634231185950723	8.763656039725223e-05	7.348325655819927e-05	3.894856169556173e-05	-4.29390533863838e-05	7.191792685113337e-05	2.9125658254174987e-05	0.00010722019717719102	0.00010771006749049153	3.1257110062817376e-05	0.0001018535570553501	-5.175216410238802e-05	7.280100115216357e-05	7.581947295910504e-05	2.7900648043379288e-05	0.00013307168595874072	7.498965742253412e-05	0.0001714581435394447	-5.4911592421085234e-05	7.462626942300282e-05	5.522318751291167e-05	0.00016624325602954826	0.00010811850831975127	0.00019491850316086736	8.655703281087349e-05	0.00011511634196657333	8.339145070571365e-05	0.00019023662342881285	3.07969005391584e-05	0.00012596332188438648	0.00014637279558909555	0.0001845778963761242	2.0606677814717286e-05	0.00014352507364378495	0.00030966767568123434	0.00031167268884588575	0.00018419281242817255	0.00025646170927657355	0.00046854882395726315	0.0004354308176770059	0.0004080382853787486	0.0005053016324855378	0.0006490286919035882	0.0006571614828790623	0.0007837120083103467	0.0007075441015609028	0.0007318939423131748
89	0.00012957751102854177	7.495463564735993e-05	-0.0001977248112710837	-7.682099756566466e-05	4.533799162959389e-05	-1.7033401550900073e-05	-7.895742834249148e-05	-6.110303850700923e-06	-2.765147778323549e-05	0.00010350407083379372	-1.424669996227181e-05	1.688467596833881e-05	5.141793589904076e-05	-2.6791353221763563e-05	-8.639708529604001e-05	0.00012798744684156205	3.368518946677923e-05	-7.667257904800781e-05	3.059647219472163e-05	-8.670477705101273e-05	3.837113775381747e-05	0.00010446510780689829	-5.736436893405905e-06	-6.503039151190217e-05	0.00027418996305252714	0.0002221323430888538	0.00024045415192798075	3.497468922896633e-06	0.00014203179169573556	0.00015185035743280753	0.0001255063534233677	-1.4626750666942055e-05	2.2549795571029967e-05	0.00020080125195331343	0.00011979524775991607	0.00015319490782344527	0.00010148400576854401	5.882237316695287e-05	0.0002495339593072675	0.0002192355515297706	0.00032826928893899725	0.0003884432605719931	0.0004730720691569726	0.0004796888730915942	0.0004530000262630552	0.0006240194562864229	0.0005115040286419298	0.0004044584795383138	0.0007312954788010544
90	-2.679142575447864e-05	-6.0134713819973214e-05	9.110115140492601e-05	-3.9379662982975204e-05	0.0001267840097056186	-2.1235123411568958e-05	1.6229099796828255e-05	-1.991597530634157e-05	3.750917441392141e-05	4.564705702194822e-05	6.439985869562295e-05	4.4102360116525323e-05	8.34414533082376e-05	0.0001628828255536487	0.00010155722572166426	9.72046121507857e-05	2.4734729237433816e-05	7.178990562020434e-06	8.281642650781176e-05	0.00015987442821806754	1.839892728675765e-05	2.3108767772502655e-05	0.0001212662627596073	4.3966623461472965e-05	0.00010525254450483783	7.690059863709393e-05	8.774340334089888e-05	8.187202827296059e-06	0.00018337597721394334	3.572373763954138e-05	2.9039289679423218e-05	0.00016227148606384425	0.00020620756366563245	0.00030569296537495607	8.141289272748154e-05	0.0002374938664689122	0.0001855084942476174	0.00017781531139266044	0.00030083470733496804	0.00028507303624563643	0.00035525396953084307	0.0002554890544187849	0.00019647494406218284	0.00031842223675506646	0.0003201374312275565	0.00021229197914544574	0.00042748185982668073	0.00027376389342174034	0.000355099034687681
91	0.00011105578628942806	3.660727290822229e-05	-1.9629606767921387e-05	6.88020246185915e-05	-1.8504886735643488e-05	-3.328915402916166e-05	-0.00014869767069367412	-0.00011036800922643205	9.32029291813942e-05	9.404985685214275e-05	8.022130324558548e-05	5.37968401233302e-05	0.00023777842819146027	9.645817285971106e-05	-2.0342982767822974e-06	0.00026736428371228833	5.288413534421428e-05	6.548450307995146e-05	4.4118522258000626e-05	3.964841276444429e-05	0.00010612453514079767	6.377658602708066e-05	-5.21142500196982e-05	7.975132459895529e-05	0.00010000752730890865	0.00020403003930388156	-1.4900098957788854e-05	4.993110974699709e-05	0.00014975899327944174	9.363424581017909e-05	4.617059129627067e-05	8.055123395273892e-05	0.00025671642016288646	5.2212548517021064e-05	0.00017069346675064624	0.00015348066434365545	0.00015846695351996612	0.00014805330335418562	0.00017788938404210696	0.00012412830762087245	0.00016231836988715232	0.00014668551776086245	0.00010229352841926037	0.00021828404769874818	0.0003646045422862537	0.0001819677153530971	0.0004219622695063192	0.00022365240419887174	0.0005313031683280072
92	4.414199052234453e-05	0.00016620326394342302	-1.4051132775459975e-05	0.00011016880122810386	7.872979191050065e-06	-7.277980551741593e-05	-5.2865294656075136e-05	4.009975310481923e-05	9.388283319228405e-06	7.746853457518656e-05	2.1343157436680067e-06	2.1920451516529298e-05	1.4775834967460146e-05	5.2306637574027614e-05	6.813988611511408e-05	0.00023049795817368986	0.00012463847309845732	7.353109496640577e-07	8.177229836005283e-05	7.440792205730747e-05	0.00018988884555107998	0.000211882367458792	-3.404692202252526e-05	0.00016760750425558307	9.974304052873245e-06	0.0001623476848419474	0.00012004451013666793	1.7432355986865442e-05	0.00011103290014176666	0.00010638887229803423	5.960648238199021e-05	0.00040250794797470625	0.00014587375377275803	0.00020819045361170044	6.417817302525617e-05	6.57853998788508e-05	0.00011990510824867429	-1.0435421973430223e-05	5.08919511989119e-05	7.291618145582452e-05	0.00017518374958659538	0.0002505043261040132	0.00032577323816999047	0.0002013328299240033	0.00024332871079200502	0.0002715995842439257	0.00023610923684019052	0.00023143365426055387	0.00023153844627632605
93	7.44928610760961e-05	-3.824528985348813e-05	0.00010794619635738912	-0.00011098151530029399	-1.296588437086322e-05	0.00014824027157927158	-2.0292823271662304e-05	0.0001235244366501474	-0.00015782425644365967	-5.1920680264750764e-05	1.6896590613821852e-05	-5.229194028654183e-05	0.00012335154104408942	5.871862927117914e-05	6.258032967137467e-05	0.00012752907186150582	0.00014875349682488766	0.00014360981098619164	0.00012222407463636627	0.00011977376838775073	0.00013759688469367845	0.00011348140727370114	-4.684399407741615e-05	0.00014820152374038267	0.00015089832878107247	5.41649676616867e-05	4.064861334476129e-05	7.190664308362063e-05	0.00021749263649737267	0.00021605087431928079	0.00015484023704693273	7.682966705832811e-05	4.1849683072299805e-05	-5.200985348165915e-05	9.703311093847843e-05	0.00017340474962880743	5.290316439346299e-05	0.00010176256524380495	-4.56936169028602e-05	2.2832302749532666e-05	7.806674261764309e-05	2.2010224255412577e-05	6.533704635075325e-05	3.602604392166069e-05	2.214266640305139e-05	-2.1023891908354586e-06	0.00019613726096363236	0.00011785678069580107	0.000346494213433038
94	-9.159444238499481e-06	6.857796870984802e-05	-0.00010171017306413042	-1.4457894498227046e-05	0.0002236119517726687	5.389661267927741e-05	-0.00014289289499539926	7.035752918944047e-05	0.00011163347331997488	0.0001429705931316848	0.00010106803273021317	7.79092722572385e-05	-9.040270977823007e-05	6.401814023511274e-05	9.636902686958618e-05	0.00010960895445792677	0.0001008614968473157	0.00013388006361516095	-4.000254138382406e-05	0.00020564418346542165	0.00010823544729008053	7.539409416055245e-05	0.0001037319563833667	0.00013639119800029978	2.544682605876403e-05	0.00010442647842814376	4.589757211495587e-05	0.00021168246780072989	9.7597159063465e-05	9.556267512407559e-05	0.0001759411224148799	0.00017782689202450698	0.00016740759604459246	0.00012004798058295636	8.186426659504006e-05	-3.163460384846224e-05	3.948731331872043e-05	4.442825437499108e-05	4.7386152217485344e-05	-0.00010910870573222373	9.463525855163063e-05	4.836807930523569e-06	0.00011147174862864215	1.762957474162569e-05	2.8389948232323555e-05	-6.539660639417761e-06	6.357880100015434e-05	3.441206539851726e-05	-6.11949858693122e-05
95	0.00017434960030077005	-2.4202510594472586e-05	-0.00010705677152809247	0.00018537616869957903	0.00017095497966644605	-1.680352397106638e-05	-8.15040809028021e-05	5.548672372375156e-05	0.0001302377275237048	7.540841290441353e-05	-0.00012899529269029612	-2.7266974900960364e-05	0.00011725888034998887	0.00018421493923369018	-2.057664158879518e-05	-6.921341710094935e-05	0.00010348627582460317	0.00023690809233561897	0.000187200769419617	0.00013576133823314	0.00022980823351851368	0.00014225464921878986	0.00022537503122426576	0.00019391230937157558	0.00016192158008838535	0.00031203610078443236	2.4769671537295023e-05	0.00012247665576832785	0.00016168101037904067	0.0002563129657866067	9.324697746914928e-05	0.0002298754948290035	2.9922373983449592e-05	2.2776283254774145e-05	7.701085847533296e-05	-1.4469361542952851e-05	0.00014767935002172678	1.9300286877672267e-05	-0.00010921302393370655	3.206350820655805e-05	-2.8792775485416853e-05	2.4361692114178726e-05	-4.3977841867783536e-05	-8.088897082679375e-05	-6.246351648688808e-05	-4.218884061524009e-05	-5.2927404198531555e-05	-5.746130651360243e-06	-5.792636621539056e-07
96	7.994034735876962e-05	1.369238828733441e-05	8.830681065516324e-05	-3.0793936304475685e-05	6.81835672018037e-05	-0.00013744129294653533	-2.5469142232717707e-06	6.989029706650053e-05	2.294509448860246e-05	-0.00011604481177726658	-6.091070284459274e-05	8.554333056504835e-05	2.8759039335459444e-05	4.281926943426026e-05	1.1583606480400267e-05	1.962490944620637e-06	2.304479713126636e-05	8.925793066737691e-05	4.380242519292159e-05	0.00012561749635642654	-2.6116548908176818e-05	-2.8599098097473566e-05	0.0001521925276973425	0.00018448237645347468	6.679095833556049e-05	0.00013821444981061606	0.00015874257247717641	3.194924694354245e-05	2.9554330594658767e-05	0.00014536426061773522	6.274370455405416e-05	0.00010162705102877521	0.00012365483717623248	8.682069584592356e-05	-1.7391557932602923e-05	0.00012100181471998793	-4.9382181200110535e-05	-0.0001344972957712936	-2.104673024383221e-05	-4.321077048264232e-05	-0.00015469223317500004	-0.00013369962746572774	-9.601682372171689e-05	-0.0001887974562857976	-0.00017712644758912684	-0.0001368175177643849	-0.00022961161030737265	-0.00011374668163117208	-4.2042360187787726e-05
97	-2.4549060831280705e-05	-1.6604941241645347e-05	4.145845808915386e-05	5.00896536270119e-06	0.00011176867514776185	-3.4862107743600535e-06	-6.439155056813786e-05	0.00015001004355933098	4.837955929331767e-05	6.0562335159235496e-05	4.612674226194714e-05	2.7158316463340115e-05	0.0001678906728374382	0.00022132490058023027	8.979102565096552e-05	-3.217123624157888e-05	4.195787916904906e-05	0.0001426904623476385	8.764691167744143e-05	9.479497389568564e-05	0.00013371892909072217	0.0002522863449500358	0.00017080307923379224	-5.024767504825531e-06	1.4849518251442979e-05	0.00020014740368823778	-4.650054622908429e-05	0.0001997473680056824	0.00011667328990018688	9.023041570512497e-05	0.00012436399529627785	0.00014068599118677053	0.00013196837191559654	-9.078934349741275e-05	-6.704518316357345e-06	3.187790221802141e-05	-0.00010178540291513294	0.00010050611771745821	2.3647662200494745e-05	-0.00027947835504950856	-7.003565110360674e-07	-0.00017296017675380376	-8.248345759247296e-05	-0.00017375542217006314	-2.589532258128761e-05	-0.00011924798366463144	-0.00010873595708037476	-0.00020326300136908824	-0.0001241157929346848
98	0.00010914093589165465	0.00011637466843173097	0.00020707483918000336	-5.478270568342048e-05	3.0287776688745645e-06	0.00011836990082273553	0.00010757186202161311	-8.398590706488198e-05	0.00013855609785170023	-2.923268315841046e-05	0.00011974406781360748	0.00018800985144169758	5.740768851889503e-05	-8.424388967747171e-05	0.00012499812897063227	5.940247997562511e-05	0.00020714638017769053	-2.5916290749880793e-05	0.0001781572456543249	0.00023112441453929786	0.0002392901828332323	1.0759816983790725e-05	7.370608166536695e-06	7.499416271513975e-05	5.7788656255467635e-05	2.6872050937603984e-05	0.00015126644909952905	0.00015086218732340013	5.0713916697757064e-05	0.00015662517294313355	9.02616800747312e-05	9.19072157026005e-05	-4.728167127128201e-05	0.0001306877938257221	-3.469040303784126e-05	-0.00013264101688017252	2.0603928353121432e-06	-0.00014529863669759976	-0.00016122195400690483	-7.742083050251986e-05	-0.00011977436930792591	-3.271806665295062e-05	-0.00011614519682336827	-7.97702746264406e-05	-0.00011652359910366682	-0.00011134867594651558	-0.0001782044726334338	-0.0002250166513945175	-9.081405818243633e-05
99	8.416338792186442e-05	5.486438370584615e-05	0.00015239306282062797	2.4256153825763213e-05	8.974466418562065e-05	-5.015435718384831e-06	-0.0001260490749113988	0.0001011207277523599	0.00010897133416409284	0.00010532258572551356	-3.221100283817867e-05	-0.0001276881773254619	6.11677860982621e-05	8.208971343234538e-05	9.513045557710788e-05	0.00016403599813587377	0.0001443612081865288	8.413386558370141e-05	0.00023529337519094998	0.00017784353608445307	0.00016760187880661046	2.223940817482323e-05	7.583925042420907e-05	0.0002447277186623767	0.0002998240488019758	0.00019266182451208052	0.00015287060252480928	9.66040203629286e-05	8.133228322401694e-05	0.0002557681482470337	0.00024007664926050683	6.685448032605712e-05	9.375985752080951e-05	-5.581428442455286e-05	-8.977815176427768e-05	-6.22757995904401e-05	-9.945671770342369e-05	-5.596171931269305e-06	-0.00010409387653349915	-2.436131977881207e-05	-0.00011529790815812039	-2.3281692655186316e-05	-5.3033256589670916e-05	-7.483870159375158e-05	-0.00022315720843475465	-0.0001295885259406407	-0.0002052696941474411	-9.849567093859998e-05	-6.309329807655277e-06
100	0.0001386700952193871	0.00013933661170754724	4.0549473665154605e-05	-8.371224431461257e-05	9.446920707354553e-05	7.09143010502901e-05	0.00012867727274489487	9.741486740396175e-06	4.4605833264745205e-06	7.045680165560604e-05	0.0002134823528126179	0.00011476887314539093	0.00012265099358247424	0.00014315973494957135	0.00012355278224510053	0.00017606823043033896	0.0001382873306220895	0.00013641206971533133	0.00013657839544167517	9.178379027234077e-05	0.00010725452326449978	5.613912987918722e-05	0.00022437094165316096	0.00012536322980009226	0.00011332383913584439	0.00023684597467411514	0.00024834506820457976	0.00021597273232552258	0.0001251130933486579	-9.742547399067536e-06	8.274748500083616e-05	-3.7619648238120165e-05	6.635216286691486e-05	-1.1792073791193133e-05	-0.00011758409393956064	-1.610049274919842e-05	-4.187119890048846e-05	7.751662745003225e-05	-4.7433225459651773e-05	-9.245930597512903e-05	-0.00018418692672601673	-8.469415283327564e-05	-0.00035275139057469997	-0.00013394257293427534	-5.5956309599797084e-05	4.08339659802775e-05	-0.00019849548165082223	-6.315846940659295e-05	-5.093109898636521e-05
101	-2.680280737911776e-05	7.948488045605678e-06	0.00011568927683992567	-5.193323533209132e-06	0.00010619507606326456	-0.00011128421308706648	9.344715788234483e-05	-0.00011678518114539651	-2.9170493369894086e-05	3.5294710558087905e-05	9.321561663310313e-05	0.00031464654092040495	0.00021842409099581873	0.00014469219325867754	5.998835522074775e-05	9.639888402713347e-05	0.0001623935265486206	0.00013532379748736496	0.0003853984308429543	0.00013849027270563933	0.0001116165817450351	8.633404426991373e-05	7.003775815345775e-05	0.00019100192369095342	9.444094286112229e-05	5.45871175467976e-05	8.541226732129837e-05	0.00014542658393300507	6.895640585586448e-05	3.2340723968612895e-05	0.0002237784676067012	-2.3292216163426392e-05	8.145736769359401e-05	4.098195798947783e-05	-6.0289149182125425e-05	3.458538817170746e-05	0.000100868151193833	1.5049816742330574e-05	-1.5993568616064875e-05	-0.00012358856789801767	-9.549009649894917e-05	2.3540462724657644e-05	-0.0001252743277047154	-0.00032790050483869147	-0.0002169528919627124	-0.00023665361258550112	-0.00014775181791772956	-0.00014454117128194206	2.6574156284463e-05
102	0.00012321606110415217	6.534752240728362e-06	9.28987332537596e-05	5.695974315159446e-05	3.0459971124293822e-05	0.00019299683136450788	-3.7375995354117664e-05	-4.7976841731324354e-05	3.113442809464573e-05	-0.00011420886477138124	0.00010837639530968419	8.36520199543204e-05	5.196441755631704e-05	4.915669282120902e-05	0.0002237782209316771	9.398998021384536e-05	0.00015772322295373498	9.11418411668092e-05	2.559042943148984e-05	0.000131547015544507	1.8602533607425484e-05	0.00020019676982385655	0.0001622873469913991	0.00010129236842318256	0.0001959393521302861	2.904839460891643e-05	4.99749247233724e-05	-1.9672740245049164e-05	-4.1262127035574143e-05	-3.446103011451588e-05	5.0985777902644725e-05	-0.00012779747431969113	3.4172398479549986e-06	-4.591593634226712e-05	-0.00012001720637735986	-4.6001697439481354e-07	-0.00011107722135475585	-1.1292810139300628e-05	-7.892640742806126e-05	-0.00023390005911625057	-4.8017125397030424e-05	-8.300311444718336e-05	-0.0001042557471424125	-4.801794044266779e-05	-0.00024006465487927034	-7.362760018583718e-05	-0.0002016151802814825	-3.147298090533062e-05	-0.00018188479977755383
103	0.00016351669636165538	7.753277283304364e-05	0.00014023039878860045	-1.4587130686837402e-05	0.0002081524944805627	1.4469554672452527e-05	0.00018154595826309566	4.4698407158868684e-05	0.00010745659017085771	-5.280193831531934e-05	0.00011310478965323528	0.0001017321313042606	0.00013824159082354552	7.78973744857256e-05	6.0007144097876186e-05	0.00016966249837684148	0.00014979760888429386	1.6359470926317707e-05	0.0003200952759525322	0.00011276528604422073	4.6370731127439574e-05	1.6679758615578373e-05	0.00024223832782845962	0.00012402361200149718	-3.318828462357408e-05	0.00025288095828948344	0.00012987838520428635	5.07453480908688e-05	3.618035361352159e-05	4.278054595346502e-05	7.69574592905694e-05	6.297950218808268e-05	3.6092498242586484e-05	-2.1825419454128788e-05	7.074019334643212e-05	0.00015679100372435886	0.0001420467671532347	-9.240312939449096e-05	5.090806584742845e-05	-0.00011975673555600313	3.5522093434815985e-05	8.757798181484592e-06	5.857807629331635e-05	-3.7601809748175625e-05	-0.00013888881254558785	-1.9216993917833108e-05	-0.00021451414055503139	-0.00012520246585039427	-1.069028728793585e-05
104	2.101341369822888e-05	6.538705047685562e-05	8.3807898048222e-05	9.805198799421816e-05	8.541630402249765e-06	0.00016905483139923762	-4.4787465570474334e-05	-5.0681565799105875e-05	0.00033920799191809476	0.0002548978356086984	7.114441489685066e-05	0.0001322374150561423	0.0001106924909861665	0.00014630002640783702	0.00021508767251584158	8.240769650513536e-05	0.00025106820852860927	0.0003076073707100134	0.0002255931050409719	0.00018068115073190504	0.000206499396102047	0.0002399984652735514	0.00012690546828547357	0.00026477781249650297	0.0001519906404223548	0.00011989552423284319	6.98863499357601e-05	9.627079784658423e-05	-0.00011185698880374619	0.000182633469536313	0.00013603177608407285	9.476628822869466e-05	-1.7478801184296963e-05	-0.00013930670322441076	-5.319750191783309e-05	-4.5628936921573755e-05	8.507046695708834e-05	2.930844539767491e-05	7.964461512056432e-05	-0.00010043376527316331	-3.2195142479824996e-05	-0.00017525833133487416	9.455015184548705e-05	-2.409459518688317e-05	-0.0003336189121432336	-0.00019054721008210916	4.967801806771777e-05	-6.710972624908607e-05	-0.00012445203798509092
105	9.927776138995345e-05	0.00011381413502617884	2.5976876745369267e-05	0.00019766385804815726	2.2638032212312527e-06	6.87138107419979e-05	3.635817975773327e-05	8.005329908589688e-05	-1.9935175666380003e-05	0.00010719538636781642	0.00014818324365287137	0.00015018243678519434	0.00021097721526090957	0.00033405275429550024	0.00025674936296798376	0.00023103503326255345	0.00035908487112969824	0.00011346079695356953	0.00012168512078146064	0.00018540723902959322	4.34382004448494e-05	0.00021285032505642272	0.0002754878284148986	0.00013934570308301106	0.00024337418656497585	0.00015343059846255805	0.0001010567685966863	0.0001672310411635574	4.1698637559509154e-05	0.0001793507761755978	-4.371756916939376e-05	0.00013621891772221318	0.00013244752516227874	0.00021202818208475695	0.00010224467952086618	0.0001556806759222251	3.866861826873094e-05	-2.0252484490378262e-05	-0.0001249639666082508	0.00010612745367402022	3.422622902704881e-05	-6.956025618520316e-05	-0.00014854115206512224	-6.899441552466102e-05	-0.00011825926901938791	3.022107828532153e-05	-6.199409642059196e-05	-5.020003275950963e-05	8.340152340339659e-05
106	-6.859669568951311e-05	5.9672419615050464e-05	5.306821557192724e-05	3.3072839357243416e-05	-1.1226415800820184e-05	0.00015960368634513141	8.473181493393407e-05	0.00010245862292535183	3.2121155284328446e-05	-2.833198601706754e-05	1.2016564663261302e-05	4.314980026398123e-05	6.568150633164802e-05	-2.9126921766953834e-05	7.897747828636868e-05	-2.113164458122138e-06	0.0002204261452989584	6.954080586739179e-06	0.00011991686851040823	-0.00014568446715095272	8.358563452585849e-05	0.00016687171644776225	0.00016969481300074538	2.9955215799614923e-05	9.631428506941019e-05	0.00010820585980488216	0.00016180987271124337	0.0001877271978776968	0.0001324574023005187	0.00019144491224660267	0.00019991495623794352	-1.028043079486957e-05	-8.347701003514325e-05	5.212968356186946e-05	6.945968750764667e-05	-4.7054167138427285e-05	1.304116384502738e-05	3.7970809981835134e-05	-0.00016709337176734049	-0.00011770675729593449	-5.954270998580003e-05	2.716661153310516e-05	1.586062188842733e-05	-0.00017469262607925173	-5.2589869016783e-05	-0.00018134112305820708	-0.00015152218185545367	-6.703907927257343e-05	-7.473582145791063e-05
107	9.576828893714963e-05	9.256395189403416e-05	4.122556574812705e-05	4.794423054090581e-05	6.215113750031572e-05	9.879749080005389e-05	2.1071687029783333e-05	1.4816593121206458e-05	0.00014383970132898682	6.749632587364955e-05	-1.667827255632264e-05	-7.1310012164944396e-06	-6.416566843891103e-05	0.00014150066693475641	3.420022164625192e-05	1.7253673032378976e-05	1.4320768910327841e-05	0.00016241350210631364	4.123249040706919e-05	0.00010598390803135261	7.862288361665088e-05	0.00024632900844780663	3.879267806199344e-05	0.00016745050165948837	9.125335294453714e-05	5.9530475714575047e-05	6.303617046236784e-05	9.773807333653547e-05	-2.8349827727075292e-05	3.2238514369445114e-05	7.525178026491995e-05	-0.00013028163875245826	-1.3625033086373623e-05	0.000133383628489554	-6.247837527037488e-05	0.00010835526251651043	-5.814419505710918e-05	-9.791076378775821e-05	3.473511532532582e-05	-3.349411612528142e-05	-0.00026083734534642744	-8.037435105672991e-05	-0.00012557782318361956	-5.841917429619402e-05	-0.00012769695467960775	-6.049894460291329e-05	-0.00015107572272759384	-0.00023735009627292393	-1.3514680447467453e-05
108	9.010494623628113e-05	9.692687319181505e-05	2.067764339443933e-05	2.7356103647723075e-05	-7.408111259102109e-05	-5.73040350300442e-05	5.225824232716177e-06	1.3414379724030173e-05	-4.4991695395633136e-05	6.823597529256076e-05	7.615196224339751e-05	0.00011732056674563149	5.66703482073242e-05	7.45522856345818e-05	0.000154287669881153	6.493572708324942e-05	1.1375235971953534e-05	1.5089892869502342e-05	0.00010433296876801025	4.321670976746313e-05	0.00018661956325074822	0.00019147517903674293	0.00019917049018533767	0.00023618882181427066	-4.715766268247735e-05	0.00011398720590383225	0.00012267813863404446	8.59404703769233e-06	9.460316191668331e-05	5.855897698495672e-05	7.267120907630611e-05	4.206592969928425e-05	-0.00012389981749607213	0.0001848189555967369	-6.21978606198272e-05	-7.646405498950811e-06	4.326313247225574e-05	-0.00012733866151788366	1.9571448015650098e-05	-7.332107925488122e-05	3.266708654690855e-05	-8.746710927396364e-05	5.040735166037514e-06	-7.252448364615154e-05	-6.869041767210337e-05	-3.638127952967742e-05	-9.107822423731346e-05	-7.191969578394818e-05	-2.2964150793473207e-05
109	1.7828859079525344e-05	0.00013906076613033733	9.934267905416393e-05	-7.53770545574233e-05	-7.775013073851613e-05	5.720995206165654e-05	5.0152203150651985e-05	8.97234926925477e-05	-5.607084861909986e-05	-6.62728010497505e-05	4.523789794120344e-06	4.3657987288043805e-05	0.00019459222137942217	0.00013339258165177958	9.006319073412906e-05	0.00023991363349491353	0.00011572536873345282	9.059748765258644e-05	0.00012908168023658109	0.0002483454055032957	0.00012277600295998464	0.00020255513600580993	0.00010613908613979816	0.00018137669532773264	0.0003175885597934888	0.00011626445336112567	0.00011470873493708566	-6.715348407730407e-05	0.00020329839690163258	2.1469732163021658e-05	8.184143725924841e-05	0.0001523853738485289	-0.00010389752633601897	-8.484539439965741e-06	3.72382077566615e-05	2.8353769555814304e-05	6.448167743581985e-05	-1.9327315805280113e-05	-5.853803296270246e-05	-5.260776291502139e-05	3.0255535056714567e-06	-3.6822273758953455e-05	-5.1875671207832926e-05	4.678934607267191e-05	-8.274515804182466e-05	0.00013424302605802172	-8.810246028651609e-05	5.37789691255768e-05	-0.00014016389442613456
110	0.00015767351996658286	-1.6303635969868872e-05	2.4063432532136663e-05	0.00010747711875481132	0.00013187000109089148	-0.00013359115588424986	-5.204006659066173e-05	-4.170177767013273e-05	7.965515349000239e-05	1.4966163376770285e-05	7.24220878882826e-05	-8.439678996547103e-05	5.730630788661987e-05	-2.394986963162537e-05	0.00019171974945410644	-0.00011970303514478379	0.0001439201426135003	4.925730302731116e-05	-7.825619568143237e-05	0.00016885639684364852	5.0788682588127326e-05	2.4610095291144004e-05	-1.0170207442349467e-05	5.6589037550801745e-05	0.0002909623464031383	0.0001013016515106508	-4.008592835609234e-05	9.18227690840023e-05	1.5006205614233852e-05	0.00013485833693788928	0.00014500874287916684	9.92026975099566e-05	1.5840762562057096e-05	3.223378325637871e-05	-2.8621490014911266e-05	2.043897186746945e-05	-8.367163485517993e-05	4.8279732116465836e-05	-7.335427605246512e-05	-6.199530400913302e-05	-8.283802008923001e-05	7.606832559996565e-05	-1.6174092115567464e-05	-1.7161320016169255e-05	-3.0137092851472147e-05	-0.00010135009635549152	3.27659258446035e-05	-8.401739563706825e-05	-9.985862550953686e-05
111	0.00010871956640318304	5.011300995639717e-05	9.015516498385929e-05	0.00012228789708109284	0.00018832940300498663	-2.6764333040636078e-05	3.839154170603675e-06	-1.2701807008262478e-05	3.6217531761603605e-05	-6.95717503667731e-06	5.482459333375289e-05	-6.0361177801120696e-05	8.377552451186432e-05	6.231139543790907e-05	0.00010398576678568357	5.4665861747406864e-05	-7.302825229799529e-05	7.29053241980512e-05	0.00010215353668729791	0.00016833496631565365	4.272751075003358e-05	-6.581348076622994e-05	-2.0506782348968608e-05	0.00012239062204509208	0.00015668550730221802	6.831758057114704e-05	0.00015209573335745954	9.929273300126926e-05	0.00018258318859274556	6.885458712450593e-05	0.00017171505781855273	1.054834397906766e-05	5.1135246744667956e-05	0.00018484930683317275	-0.00011910772759558244	-1.0300824180267743e-05	7.952873031167601e-06	-2.6218313420381146e-05	-2.3704372240399504e-06	-1.50966706240447e-05	-0.0001635979997969298	-0.00010824211840625557	-0.00013801940640792475	-9.995999658230202e-05	-0.00020536068481861593	-0.00013985702891625962	-0.00028033479762073186	-0.0002020793734990394	-0.00024628709517975165
112	2.4731465364446066e-05	5.575565260920181e-05	-2.7122156523869263e-05	2.9335030042614917e-05	-0.00011322657987157417	-5.394851373266767e-05	-0.0002166827459504962	-6.558692993036607e-05	6.233090824946123e-06	-3.264998120231259e-05	4.793064203942874e-05	-3.261268697093072e-05	-0.00022335889003060623	1.1516423476853017e-05	-7.162997603837237e-05	-0.00010638210679722194	3.442830986024984e-05	0.00014848830422560053	8.028602490789563e-05	-1.650403577236099e-05	0.00013102398237255182	2.4006754571278067e-05	4.3370497548501775e-05	0.00012913321423589636	0.00010468775555444104	0.0003646138061884509	8.833130105148079e-05	4.0909655512985585e-05	5.0564232000455965e-06	5.206288307035626e-05	0.00012568456518997486	1.9577428078607947e-05	-6.014613971479337e-05	3.982284121074692e-05	-5.788196458385992e-06	-1.3687260775169716e-05	-2.562358816735778e-05	-6.433592714637984e-05	0.00012578441929500783	-0.0001431803043243069	-8.490034731810553e-05	-2.0251123295868798e-05	-4.6610538373520646e-05	-6.19259956369156e-05	-0.0002476135745290899	-0.00013513073712704814	1.8295797239945725e-05	-3.1956028018357903e-07	-0.00010765195191020119
113	-1.4526631568779926e-05	0.00010113677089601268	-0.00011750798556887938	-0.0001394157562414503	-0.00016491811458872608	-2.248690679509072e-05	2.3176579284631344e-05	-5.763351758889661e-05	-0.00015012449762748025	-0.0001259540716581117	-6.07791366362627e-06	7.41043996965012e-05	-1.25525332030931e-07	0.00012175615546872758	1.8681315116652826e-05	0.0001593232435949383	0.0001753650623149383	0.00012206308925730523	-9.083418723558316e-05	2.8398975285328326e-05	-7.52315292598598e-05	0.00014231539478534776	0.00011083546868980942	6.143243052423164e-05	-3.5099946899594315e-05	4.509146867085652e-05	4.31981099749053e-05	6.11884647051657e-05	0.00016408695600388475	0.00012394782209214562	0.00018644762738061644	0.00013121782826136172	5.810572284257127e-05	-3.195443022622868e-05	-0.00015074257261971728	0.00016720835577772219	0.00026680825505931487	2.2277133298481184e-05	0.00011913088708734097	-1.9009305530388255e-05	-0.000246204872214346	8.230157201819614e-05	0.00014166049076220515	-2.213236093286749e-05	-7.926515487464941e-05	0.00012024832070760359	-3.224225959613184e-08	-0.00011243822249249908	-4.352065003781591e-06
114	-3.631194588871624e-05	6.134101617403288e-05	6.050802915815723e-05	9.399362377972168e-05	0.0002061202670214225	0.00011018699706651322	-3.415612131816737e-05	8.182582469982636e-05	-3.241646461692291e-05	6.472079384767853e-06	-1.916599386707482e-06	1.6836083059952324e-05	-0.00014411536306013138	-2.500217331917837e-05	-7.177257653100431e-05	6.96313949607725e-05	5.3465115222529764e-05	6.776480410903585e-05	9.277099029783529e-05	3.6560609896044233e-05	-2.6924102257756155e-05	-0.00013206416256416782	-4.9819518019165187e-05	7.55216705311084e-05	0.00012191055250793718	0.00010070570386006357	-6.025827460491278e-05	-3.5172484073122984e-05	-2.471250795518271e-05	0.00011511201081252522	0.00011116724873580176	8.79854886888636e-05	8.128941555574086e-05	-0.00011663291196704378	8.212263137889079e-05	1.4182401573468084e-05	-3.6075451672747004e-05	-8.15958438705877e-05	-0.0001111382832582703	-0.00014318033908799983	-0.00016191322281040144	-0.00014896429686686634	-0.0001925161948399382	2.1684109556598922e-05	-7.417587791237626e-06	-0.00011125089051679132	-6.181995621584083e-05	-8.183678792674851e-05	2.6246562644049402e-05
115	0.00011059721282182165	7.306091037258353e-05	6.256243430535324e-05	-5.7086207210755704e-05	0.0001081570813441258	7.219762906578758e-05	6.644933106186e-05	-2.1427396407140975e-05	5.035625045113022e-06	5.593521749134871e-05	-1.5976548329600855e-05	-0.0001018897994091209	1.3765602585390983e-05	7.584821806259903e-05	0.00014443710451896025	-9.513407099420308e-05	-5.2805999254842255e-05	0.00011745370193329266	6.378136020438629e-06	7.848360616744164e-05	-5.814390935901161e-05	-5.506400850879023e-06	3.941515262212788e-05	-4.903128077792791e-05	4.715140590517539e-05	9.599111983331503e-05	0.00010955705210400981	0.00011551834334235856	0.00015626886711916156	-7.86293678025629e-05	0.00010523698595928465	2.264162143189492e-05	6.007643387809381e-05	8.30229637854288e-05	3.6368364710499813e-07	-0.00011251234344514267	4.039169415110829e-05	9.600867137432859e-05	-2.836538992672437e-05	-0.0001537025072964861	-0.00014890041668442323	-9.350879144117284e-05	-0.00010764335540372118	-6.706030321165393e-05	4.043313751025909e-05	-0.00020104311883725317	-0.00011854394414798057	-4.832734062984883e-05	-4.0291625402101753e-05
116	4.250864219551485e-06	-6.882053309764531e-05	3.099603892160792e-06	0.00010045783971893058	-5.897495725959749e-06	1.2023604593429025e-05	2.556186454082366e-05	1.5221403306640006e-05	8.840180373852033e-05	2.2357247373671534e-05	7.628388525137808e-05	-0.00018048687261511194	-0.0001755328606367785	-4.3452913149802155e-05	1.1409288728414824e-05	3.293052032076828e-05	1.1509844907863967e-05	-0.00019059196015154455	1.7902632019384567e-05	0.00012493603079293198	-0.00011982943026966455	-7.504459881684083e-05	3.656597925110766e-05	1.4865290493239399e-05	0.00013086778314675307	0.00014891792212986214	4.2374237322761694e-05	0.00015351484634611317	-4.71958289431207e-05	-8.026195834765273e-06	-2.602069249895778e-05	8.115614295669918e-05	-0.0001467754227758229	0.00013763420779327925	1.5144891267162555e-05	2.1644642429049663e-05	-9.248383440284208e-05	-0.00014233613016728875	1.7495387249774874e-05	-0.00024004913684812804	-2.6386725293023555e-05	0.00011635505995521732	-5.1301230895762954e-05	0.00011637690990240989	2.4572394171735284e-06	-8.292261514846948e-05	1.1192873661844003e-05	6.592455766134589e-06	-0.00014627365173883333
117	3.268371176748401e-05	7.721604405848117e-06	-3.2246287979303045e-06	-0.00012800227562125734	2.8151127394228896e-05	-2.2566371799303144e-05	-0.0001182073999926799	-1.6089715791076308e-05	3.929433061667962e-05	4.301509846866924e-05	-5.2808487497989656e-05	-4.661976456335054e-05	0.00014585127612703902	5.380879603904256e-05	9.606681227397956e-05	1.875618857314416e-05	4.1898180694166204e-05	-4.253851671776245e-05	3.4176012573319575e-05	9.684647046911062e-05	7.126584348806327e-05	4.1328319669643925e-06	2.6621471136952607e-05	5.8764777507292864e-05	0.00016450326823489142	0.00019509718412219932	0.00012449384002034643	4.3671871498068666e-05	8.781465067350525e-05	0.00011094971998443573	8.394173529170474e-05	1.3797566233992567e-05	-1.6846503769757867e-05	-2.679828912544732e-05	0.00013664228271465187	-0.00016299487635323102	-9.803124351584274e-05	-8.590200526554221e-05	5.4699704525835375e-05	-8.668562488007146e-05	-0.00012001693464549104	2.2648019499604172e-05	-9.110604415781788e-05	-0.000176006572438849	-2.7894254086237328e-05	-4.9363713997051046e-05	-0.00011124235287995254	-8.579371623926287e-05	-7.409413350426268e-05
118	4.592665966879443e-05	0.0001926710919916478	6.232553345585512e-05	0.00012481636723087264	7.67742567034313e-05	6.649794529910272e-06	0.0001015582442801323	6.595891444980595e-05	0.00010197937722572652	-0.00010948720672159053	-0.0001131988693456102	-8.175207055740289e-06	-0.00014141015202293923	-0.0001258571024388054	-0.00010142686980334461	-3.8149166333696684e-05	-5.8160941333193115e-05	-3.9348596150995854e-05	5.739788068743128e-06	-4.1648887423890406e-05	-4.6742909024571105e-05	-6.36799377836136e-05	-0.00011019383894965198	5.247710001376202e-05	7.052166488948814e-05	5.707414779242287e-05	4.955707611400609e-06	-4.65305233481266e-05	0.00012639620647623647	0.0001947302817834792	-3.304095117516439e-05	1.2479506254692275e-05	-9.624134165978654e-05	6.455427751538131e-05	-0.00011853841247683917	-0.00013036303615596902	0.00011609880985363626	3.366356378291461e-05	9.416215255968854e-05	-3.3894093331992645e-05	1.2321805719923061e-05	0.00016059558537578108	1.722533220655821e-05	-0.00017231052859298553	0.0001817871387619986	-5.806138747929981e-05	-7.338734978326933e-05	-6.484524184148573e-05	4.726992527683003e-05
119	0.00010790019407118208	-3.058652501695538e-05	-7.166373407777805e-06	0.0001459690419813369	-6.756284517701922e-05	-0.00017410744564161238	-0.00013603322212551815	-8.54141638486826e-05	-6.495149649766116e-05	-4.776007822279256e-05	4.675282530408596e-06	-1.5757502238586652e-05	1.9224754796255562e-05	4.19056596318563e-05	-0.00012947212928384808	2.885620110156616e-05	-3.9494255715577285e-05	1.5885087606125782e-05	-3.959992208733507e-05	-6.383202013039284e-05	6.648271771226239e-05	0.0001652187705183117	-1.996941830653949e-05	-5.440801845899506e-05	0.00013264501921698749	0.00022979010101576764	0.00014882488343806346	6.712029467214845e-05	2.6926566902102216e-05	3.7057586393182934e-05	0.00015691912227352764	6.539348922321712e-05	5.85981822219647e-05	3.5806517979900496e-06	-6.775826218737558e-05	-5.727167909726668e-05	5.961061156319035e-05	-7.579091097200167e-05	0.00011485607028225541	0.00014129198008557166	-3.073366072667329e-05	-7.824043656917405e-05	8.947038258800484e-05	-6.431143878171612e-05	4.792865931510753e-05	-1.3013120353829573e-05	-0.0001887995450554122	-7.219742870108879e-05	-6.288936370672817e-05
120	-3.095502068161845e-05	2.145655622819779e-05	4.8530511752147614e-05	-6.73809422570607e-06	0.00013520164124327215	3.168928473189376e-05	0.00024032014061430295	6.601881333582479e-05	-9.195775974624049e-05	-3.883424483168364e-06	-5.565681236365805e-05	-6.677310687045946e-05	-3.127081679931872e-05	8.665076768191909e-06	-0.00015407820227660924	-2.7361041319619836e-05	-1.1953806720421361e-05	-2.5836522713531226e-05	6.423387670277186e-05	-9.01415032879679e-05	5.0718729660179484e-05	-3.299242537174031e-05	-9.69804757982473e-05	1.847398639793945e-06	8.345346400716253e-05	0.00010209403018592727	3.233078390305623e-05	8.783509734633374e-05	4.29425804733908e-05	6.228693458593527e-05	1.3769036769160664e-06	-1.5865820934938434e-05	2.537697539208089e-05	-5.092521074146815e-05	-5.0636159179262586e-05	-7.572296255840628e-05	-1.929123108894451e-05	1.891824619376744e-05	6.002939424270935e-06	0.0001550166174991143	-5.777251664534941e-05	-0.0001253987153188658	0.000136765331758717	-5.2086062637663376e-05	-0.00013589139439187952	-3.8245679724592445e-05	4.247885007012453e-05	5.7973544913911515e-05	6.833052494074416e-05
121	7.014790759685901e-05	0.00014275833258734112	-0.00017906350786478888	-3.154705092415985e-05	8.491466668983323e-05	0.00016657185351720826	4.550181226893806e-05	0.00011562100668062466	0.00010411471598324132	0.0002100089482041119	0.00015684084083467237	1.4316052389240383e-06	3.711796639216581e-05	-9.652054513472651e-05	-6.342570435666773e-05	2.8669500363576737e-05	-3.7460860698443027e-06	3.430411046400295e-05	0.00010676569889942603	2.2638423469098077e-05	0.00010411102450969372	3.092003771527148e-06	6.686101841995345e-05	4.743701677952635e-05	1.341059692832044e-05	3.1120209739213004e-05	0.0001999530870091615	-1.1491922507035814e-05	7.766382143583415e-05	3.6104980598568334e-05	9.550513734569373e-05	0.00016333886896937474	2.9544565268524145e-05	4.546858141524703e-06	5.934462906591165e-05	8.020791159442099e-06	6.586488850661085e-06	0.00010003973015015023	-4.842882758568734e-05	-4.590296917096876e-05	-2.4932846980874994e-05	-6.801667494782138e-05	-2.6253485693266485e-06	-7.362895785867034e-05	1.7260512409075698e-05	7.301245918824861e-05	-7.086972195691016e-05	-9.660410214714609e-05	-4.0793095225234924e-05
122	0.0001668126388040443	0.00011952164524289141	7.920093121761848e-05	-6.24251461853247e-05	-2.415835194867288e-06	-4.254559818741376e-05	-4.9083921966290555e-05	-7.288288087955595e-06	-0.00015499456667811273	-2.9931185283502058e-05	7.10636708592955e-05	-3.316424456802914e-05	-7.916158546994521e-05	9.596679789779548e-05	-2.1946717003453744e-05	-1.858310575122932e-05	-4.872574718001097e-05	0.00014790096098944564	-4.211424103730798e-05	7.580709667137804e-06	1.4082928414508461e-05	2.9472299953191068e-05	1.7802749600473547e-05	0.00010700231764779236	1.6970637682172107e-05	-6.469601997959475e-05	-5.373032390825242e-05	-5.1835743122743416e-05	7.76867827604428e-05	0.0001584218015376493	5.083257745125e-05	3.4235545696824174e-05	6.038325925838147e-05	-7.614586704805375e-05	-3.3106261849358416e-06	7.053889291525345e-05	3.2202601250088976e-05	-3.346469916389364e-05	-3.7816929022797572e-06	7.1461914075295906e-06	-0.0002616053909564973	2.401958911123996e-06	-2.3297130287901006e-05	-2.393863429387443e-05	-9.257876708399884e-05	-9.516734986757567e-05	-9.020228093841325e-06	-9.429238052299432e-05	8.956888165729689e-05
123	6.055194938975487e-05	6.030820557388998e-05	-2.3265052340744682e-05	0.00011959880731545654	7.281441276501813e-05	-1.08798521885307e-05	7.533328117414586e-05	0.00016831154743874804	1.8013350955430335e-05	-0.00014549287424692252	-0.00010789446010495904	0.00011005266975820751	6.911699263205734e-05	4.38130184704696e-05	-0.00012834694286341226	-2.676771963022645e-05	-4.5268280755199634e-05	4.9099524610544586e-05	3.508172705004299e-05	2.955617897257465e-05	-3.5380640936958845e-05	0.00010461866117110878	3.2328198693244888e-06	-1.6498948177848953e-05	8.631866762904551e-05	-3.894876433832398e-05	8.233992474809995e-06	0.0001258905707175614	2.972350530446199e-05	-6.656369136221715e-06	3.773885720558414e-05	3.88618535089361e-05	9.886306614627715e-05	0.00015663185387686772	-0.00017351934245758523	-1.548582342082342e-05	8.006052740063067e-05	8.852292928211677e-06	-0.0001552880775336453	-0.0002615582097228846	-5.39671813582692e-05	-9.631180243994059e-05	0.00012109943479102423	-0.00016484900241838193	-1.996474465118731e-05	3.863172275419402e-05	-0.00021429928009982367	1.6341134568527496e-05	-9.723686357681306e-05
124	9.815269140268741e-05	0.0002041517809509167	4.268954070255405e-05	0.00011533636825927629	8.58357530396552e-05	-0.0001257359680497716	-4.210758680045484e-06	-5.8066947587414374e-05	8.438568615740471e-05	4.753024061080121e-05	-1.8222352560723024e-06	-7.180876288833196e-06	-3.4107288429579303e-05	-4.8687504646039674e-05	-6.322750824156373e-05	-0.000138632951000268	-3.702746236780209e-05	-0.00014872317462940186	-7.468683373141054e-05	4.022111413279334e-05	-9.457448202489867e-05	5.3032862568568184e-05	9.579923651175043e-05	0.0001751750924177298	7.690873237432274e-05	0.00024043644953065574	-6.614122988265954e-06	5.883862863922492e-05	0.00010074527313086637	6.854810628152265e-05	6.086889979314501e-05	5.2207781411924665e-05	-4.2923916645700095e-05	2.416521181270495e-05	-7.64553039717375e-06	0.00012057923801436664	-0.00011555613392997643	1.5005044121224452e-05	-3.155260227319143e-05	8.507287827707901e-05	2.936212506923602e-05	0.00020701475356150112	-6.350217035586982e-06	-2.639166326606608e-05	-0.0001874079105336257	6.891801177072538e-05	-0.00010128304500898063	4.522745771954613e-05	-0.000162580601816918
125	3.857579058893787e-05	-9.626806134261599e-06	3.0612703907840617e-05	7.547878554333921e-05	6.961280811717686e-05	0.0001628851371579389	0.00011208635587670317	-0.0002275911479326354	-1.1118608648295068e-05	9.502557931610463e-05	1.9846479486493556e-05	-2.8773007111033066e-05	5.5939115392891844e-05	0.00014586944952248057	0.0001925516020838141	-2.929268852394784e-05	0.00019441406217198432	0.00012222275717807714	4.4657561626666786e-05	5.171667043259364e-05	9.529277483350386e-05	-2.257689620289937e-05	9.822860274038337e-05	0.00011207712411934905	0.00022619883939624586	0.00018538106248890137	-5.625896592089705e-06	0.0001292611699187673	0.00015131905570646252	3.0666909629467026e-05	9.379381709800302e-05	-3.1898051628693425e-05	3.7622963310973524e-05	-0.00014859762762537088	-3.7127140582686746e-05	0.00010607787253222741	7.367642007749627e-05	-5.21373623001204e-05	4.490684215698742e-05	-6.889508336197989e-05	-2.410761605122863e-05	-1.679389044553289e-05	-5.01770262605257e-05	-0.00012727309960518647	-7.895619509561284e-05	-0.00011639885677256219	-0.00019436208464320513	-0.00010967706168039326	-4.062973336664523e-05
126	1.8651667038931727e-05	4.6542902660379964e-05	1.9563926121633242e-05	5.5841771618490585e-06	-9.763711710914232e-05	-8.015417383437092e-05	4.175358157576269e-05	4.698588109764504e-05	0.00010775903385112633	8.033298825034612e-05	0.00012984918034965835	0.00011731117529984571	-3.804389919242877e-05	1.3968593413977722e-05	-0.00021024133051730483	-6.635763336754668e-06	6.169659268413063e-05	-0.000146301203218675	-4.739114321926356e-05	-9.589154546722157e-05	-0.00010782959654931461	1.9936054045589347e-05	-6.609612050619545e-05	2.8644277414774226e-05	7.541386140846586e-05	-3.590460341317682e-05	-0.00025442131941821113	4.542124542753459e-05	-3.496903397864238e-05	-4.9835467937580116e-05	-0.00013324275915793343	-0.00014463701354318736	-0.00012427223960333834	-0.00011976712278223595	-9.664839269243075e-05	5.328626841425654e-05	-5.604526961608008e-05	-4.331290346396089e-05	-0.00016568068563952934	-6.285329152852783e-05	3.241949812489407e-05	-0.00015733598074146017	-0.00014171796906737197	-0.00031095986115335867	-0.00017533848766896248	-0.0002805586033617732	-0.000324101078605473	-0.0001422530055823896	-0.00022761554942016564
127	-3.6558726461576324e-05	8.078350886887525e-05	2.2559103487406692e-05	7.943422778949423e-05	1.7937943066367475e-05	-8.048609150399607e-05	-3.6652705484482154e-05	4.408471940437016e-05	-1.9736988362987396e-05	1.454416889384066e-05	-1.3343833715146803e-06	1.0690778763387284e-05	-5.124777568963028e-05	-0.00019325126514021805	-8.036339118933403e-06	6.757414794669973e-05	-0.00013192360573586285	4.203794488304753e-05	-4.222817226971691e-05	3.507859112236642e-05	-1.0715593528156324e-05	1.0639548523476702e-05	-0.00012157107975454041	-2.2576967522946392e-05	-1.3187053835049965e-05	3.3210689904196818e-06	8.226620132512726e-06	0.00013657752650221257	6.281547561922326e-05	3.980707257260504e-05	0.00010943382723266431	4.755990030353892e-05	-0.00013467386059701938	-6.037677007409441e-05	0.0001097406443046621	-0.00011312064875712121	-3.128409667332806e-05	5.1735004576326357e-05	-6.59104945466758e-05	6.101714125551431e-05	-0.00015338493189654553	-0.0001356729756329221	-9.749047424394231e-05	-0.00012985491291061637	-6.758542045074233e-05	-7.07239211814331e-05	-0.00015076562845048056	-0.0002184518667484766	9.643909946621675e-05
128	2.8113122369146337e-05	5.3289407576406765e-05	1.9283586531734387e-05	-0.00012068536024197347	6.812870951350193e-05	5.2198156398260964e-05	-6.942933416689026e-05	0.00013299864956470463	4.2865488532079106e-05	-7.718849287521626e-06	8.207159927212313e-05	-2.2108977845500517e-05	2.2321924561656525e-05	-0.0002064260032570577	-0.00013268895374495844	6.797544561203088e-05	1.2337810020269466e-05	-0.00014031613939490865	-0.00010360408278313876	-3.0025963735628124e-06	-6.770096320412633e-05	-2.700625595939803e-05	1.4818885474756612e-05	5.505116279595284e-05	-2.5417720986906652e-05	-2.868851060197867e-05	9.894990059350379e-05	8.553410650849816e-07	-5.367803010889456e-05	-6.574218375534565e-05	-8.999124506474794e-05	1.4145891566548519e-05	-0.00019151704453757127	-5.070618970649248e-05	4.1101816424412435e-05	2.530137426071682e-05	-0.00014348374429006683	3.305387104792652e-05	1.0120781600917127e-05	-0.0001766487295771732	-8.555611411245311e-05	-7.467878344584859e-05	-2.557802973205883e-06	-0.00010508402075176197	-0.0001470336089587678	-8.861878769516907e-05	3.3208708591540164e-05	6.346462002506468e-05	-8.924013317096753e-05
129	0.00015340619468357818	-3.151152020721883e-05	-3.1328995856514706e-05	0.0001586227749043445	-1.2064390394372594e-05	0.00013874798429113307	-8.947459506999221e-05	0.00027116821327233904	-0.0001962067190113657	-1.2724948236046013e-05	-0.0001318357645187973	-1.370108772036898e-05	-5.767225671100616e-05	5.8377163827976854e-05	-8.523740382629707e-05	-5.5164259796018915e-05	0.00010357751362301466	-2.8283906957527547e-05	5.85305966281953e-06	2.629997676795803e-05	9.601275094841101e-05	-8.126151360120418e-05	-2.0179382604630694e-05	-9.211033938557632e-05	3.2934247357331144e-05	1.3445545941032913e-05	-6.791282938724155e-06	-7.203602020341461e-07	3.239399668969817e-05	1.526025713758053e-05	-0.00011021995900703884	-0.00017843449361356243	-0.00011463116946902828	-1.969665648546078e-05	3.4291571141338285e-05	-0.00010195349263259603	1.2266710067235969e-05	-0.0001567909968490966	8.406267438487545e-05	6.670685572725431e-05	1.3085907799557725e-05	-0.00013954262583136716	1.494135144464488e-05	-3.907272215931711e-05	-0.0001354281181057747	-0.00022254671095038302	-5.3782045770258705e-05	-1.622718752128398e-05	-5.625845770162973e-05
130	6.012358652415608e-05	-0.00016112588112560236	0.00011201889633037824	-8.30696348242656e-05	9.434174859099206e-05	5.0807928554549775e-05	9.443323719827228e-05	-0.00011509733582630287	2.758115622303641e-05	0.00011453286319308196	-3.6837756082843245e-05	-0.00011320547857482613	0.00010852713042438672	-4.76798746475447e-05	0.00010436787775469382	-5.96843270768843e-06	-0.0002821617391827423	0.0002059845167525329	-9.009855829869012e-05	-6.439920818723177e-05	-0.00019448997947975498	-7.804545493624915e-07	-2.1409764827790166e-05	-2.7871118270182454e-05	0.00011539897369827715	-9.854984741426117e-05	0.00011037024906011184	6.613606910110242e-05	5.863350176224e-05	-3.0516335745560657e-05	8.136908420434798e-05	3.481002125784221e-05	0.000142302103926309	-5.67323737255365e-06	3.084066499704584e-05	7.512225931953727e-05	-5.757612522222673e-06	0.00011299536908142879	-5.24198639221802e-05	0.00013597685560468698	0.0001244090649229222	-2.8399172122881564e-05	-3.356355398911786e-05	1.5211042624742864e-05	-4.687170985888986e-05	6.88238934987176e-05	-0.00021372221962954438	6.732244745987726e-05	-0.00013934595864730846
131	-4.357721493239351e-05	5.60977497966356e-05	0.00010412733875962247	6.467301399159741e-05	0.00015625376541703468	7.138111123896627e-05	0.00015077002892327813	5.627050309711937e-05	-4.959338172641635e-05	-8.510358548365668e-05	0.00019427112820669432	-0.00010020849221637808	0.00020400277734193014	-5.888517639031882e-05	5.752925648496085e-05	-7.680340371839226e-05	0.0001237208229797287	3.3328657227262254e-05	6.43214132743226e-05	-5.148468080827836e-05	5.9112277991636925e-05	2.3388792011311515e-05	-1.2233636981822597e-07	0.00013853581746479043	-1.193552401045824e-05	-7.239598656253913e-06	-2.125449934339925e-05	-7.119167582258358e-05	0.00018097933992342416	-9.60811176891926e-05	8.642435948129953e-06	5.612313164069645e-05	-5.589722360961273e-05	0.0001070225951621343	7.032433492818488e-05	-7.326138994826259e-05	0.00011461541485534166	5.4276026781549384e-05	0.0001735759503852219	-7.35794416310195e-05	0.0001844891786637597	-0.00010913519836251015	8.904188579610594e-07	3.140815713633797e-05	0.00011405830521343226	-0.0001038093387088924	0.00011305234532487776	-0.00010079299825120709	-0.0001548774111981897
132	0.0001572110617769202	-2.617620041381599e-05	0.00016129030272953187	5.974977172935475e-05	6.374949566790824e-05	5.6297589565740445e-05	8.921210289394872e-05	-2.1525273449972134e-06	-3.4766499798566376e-05	-2.562607661316823e-05	6.583467764578572e-05	-3.843391682166897e-05	-3.815726753141949e-05	7.304496143592886e-06	6.294083236577843e-05	-5.842498939682862e-05	2.2082790768805762e-05	-0.000132993236274981	-5.0287317280037754e-05	7.952921999637675e-05	-3.6984241846254335e-06	9.80046063636161e-05	-9.998666617826923e-05	7.726712680225526e-05	0.00018461257944540676	-3.6176928544985504e-05	1.8817176116784215e-05	3.33036538173248e-05	0.00017344359249703913	-0.00011538405109313351	0.00011729082480490505	0.00011105239332270716	-3.2869612449256837e-05	-6.700342169958437e-06	1.2228567921440914e-05	6.24356815687247e-05	-1.8520998859537585e-05	2.6263815810142695e-06	0.0001734791343320044	0.00011283163786101218	-1.0090347734936144e-05	3.922360566792499e-05	1.923610130738052e-05	-8.817044285195459e-05	9.989962629095317e-05	-1.9789455636919832e-05	0.00011309661932713893	3.026126862898541e-05	-2.923016321743077e-05
133	0.0002424781029071469	0.00010799798617214967	0.000176554505109605	-0.00018694487604006176	-0.00010236886202052989	0.00010325196982385811	9.826471758743388e-05	-4.073822794791974e-05	8.995799347677469e-05	2.807027591343467e-05	2.2447949659266183e-05	0.0001555480798974074	4.2239491633875917e-05	-8.914160673624799e-07	5.519070493868634e-05	0.00011179469376880209	-3.863368456615137e-05	-0.00011310375034457268	4.714574491903759e-05	-8.716204581594501e-05	-1.1584008181421923e-05	-0.00012983577386380167	0.0001430979125913824	0.00012787915350629016	7.201455225767924e-05	7.49702702549447e-05	8.570887146850837e-05	0.00014563802634608185	0.00016908690927158073	0.0002052229078650671	9.454234494326034e-06	0.00024565286602308437	5.0455390443772275e-05	0.00012645746085612736	9.799622424073727e-06	2.3831257699067688e-05	7.797033802223551e-05	7.635100253896099e-05	6.003839047774766e-05	6.1034631361549825e-05	-4.2081032193258726e-05	0.00024801221028596386	-5.506739985095434e-05	-5.801512657694016e-05	0.00013553176247399967	1.6066298612645704e-05	-6.842816848752117e-05	-0.00020366749250603093	-0.0001578363424297738
134	0.0001310516336901684	-0.0001275989521772833	0.0001515882683645401	-3.6737083300857956e-05	4.4593894646826224e-05	-4.4106509740177e-05	1.6567383072858213e-05	6.039841110422171e-06	-1.5868040687867834e-06	5.000950804335859e-05	-7.807694152587243e-05	4.832095794654379e-05	-4.4568877680164173e-05	-2.9812612077750258e-05	5.9968759566185264e-05	-1.8012051095514446e-05	3.62158752387996e-05	-2.1656852011895065e-05	-3.364962704158116e-05	-6.56398774403755e-05	-9.579446131376639e-06	-8.419269991081382e-05	0.00024687124196265083	6.866701791285524e-06	-4.014511326879626e-05	3.367849402501218e-05	-9.065684830182139e-05	0.00010571330719117153	0.0001198114449787648	-2.236689835325622e-05	8.120651886350009e-06	-8.15924162641706e-05	-0.00020601510990415943	4.6981097132781395e-05	2.7052834291758648e-05	0.00011460931688308307	5.477618407437974e-05	-5.099936536393606e-05	0.00011257586439752639	0.0001015252988936829	-6.1842936569269e-05	9.772374845242486e-05	3.1241920529624214e-05	0.00010570162701850753	0.00014546697831192685	0.00016157069751194036	-2.977876526024677e-06	-5.226241525759282e-05	6.810397773230497e-05
135	6.088486441580696e-05	4.19783195100124e-05	-6.86166679349931e-05	8.093820125294724e-05	9.60074974044467e-05	8.28560330648439e-06	0.00011445984288427295	7.757709898780536e-06	-1.7476128346434195e-05	-1.04239606106095e-05	-9.752577793641838e-05	0.00014590007754771944	-3.1740343734638956e-05	-8.25746878639379e-05	-3.6263179332066546e-05	-0.00010704636805925184	-3.2234314790063757e-05	0.00015553785518738653	-5.14137597222992e-05	4.848618455451895e-05	4.935686719022163e-05	-3.902581560801587e-05	0.0001406049867962326	-0.00011050905460219186	5.0350740197634886e-05	-9.12163196079506e-05	0.00026370978426138337	-0.00018535782160838542	6.729641855241071e-05	1.2155857009185546e-05	5.960960343657101e-05	4.884702163575584e-05	-6.5828079939349715e-06	0.00030797355086305625	-1.8127166697608894e-05	-2.3422918358164675e-05	1.297990414617787e-05	7.510162993919735e-06	0.00011652736396864784	-2.2511030465118657e-05	0.00017899621889833615	-5.0272399455638207e-05	7.286360691998744e-05	0.00011019492625945989	0.00010294664069422459	4.171215517525781e-05	-5.598192270425096e-05	-9.791159840139522e-06	8.682324012916353e-05
136	0.00016136105439351587	9.342268364989336e-05	2.978427132944208e-05	1.898035751823567e-05	3.5185459124279674e-05	3.540606519286672e-05	-0.00010026215124586456	-6.76720909414168e-05	-6.330573513163985e-05	1.1859278032230034e-05	-3.823868422093668e-05	3.5276947802042206e-05	-1.8864074195593833e-05	-4.023047952557891e-05	4.65058210269526e-06	-9.266321061985979e-05	5.369858123596711e-05	3.9984210411968694e-05	-9.855565905399063e-05	7.411697759272988e-05	5.827442271661336e-05	4.748775029739628e-05	8.413088898400648e-05	6.268049088654668e-05	7.365207133315139e-05	3.400142477380756e-05	-0.00013322811139034282	7.605176780187046e-05	-6.148627324644022e-05	-7.097933582316871e-06	8.554145998311772e-05	0.00015151430621039612	-2.764538729324884e-05	-4.633012279982069e-05	6.336047204667089e-05	-4.585786684568025e-05	-6.897825235209052e-05	0.00012593011421215445	-9.94469185639803e-06	2.4297795320265474e-05	-8.050373929670865e-05	0.00012466822807524996	0.00018641669912720156	2.6301080633793612e-05	1.4079457615194475e-05	4.075894073619986e-05	4.085239310296237e-05	-2.5517690944584606e-06	5.315252422664889e-05
137	0.0001155914644774542	4.0487852843902474e-05	-9.898186116913049e-05	0.00012327500005672397	6.613337053972414e-06	-5.763273718546464e-06	-0.00012254516573744766	-4.528392364240924e-06	-2.7607907078988397e-05	-3.1725688036350996e-05	-0.00016243389616306557	-2.941220669340645e-05	-7.781723699567362e-05	-0.00018224746881478462	-0.00013863804089415483	-6.887796247331934e-05	-8.505188559531972e-05	-0.0001414527470309019	7.460230803931997e-07	-6.373668859058132e-05	6.25631676274928e-07	3.2095516814033136e-06	-9.678575403653815e-05	-0.00012615854987489518	-2.0619725792074506e-05	2.8101300802337714e-05	0.00010957723251536575	4.974238562955298e-05	2.010754692863665e-05	1.0423296179298907e-05	-2.8865089932701113e-05	1.1216355514308387e-05	-4.2117829148049803e-05	6.35231437714547e-05	0.00010776485779285393	4.094533550796921e-05	0.00017785568804434604	6.866402532256897e-05	-0.00014983548753367792	8.652408377221729e-05	2.182789159630565e-05	0.00014700717318788238	8.823780104038692e-06	0.00011629479119950555	1.4372859231801232e-05	0.0002486046536327177	2.4280838700890636e-05	8.997591568397621e-05	-7.592466409131456e-05
[truncated: 89 more columns]
