# Supplementary material for: Neural dynamics of phoneme sequences reveal position-invariant code for content and order
Source: Nat Commun. 2022 Nov 3;13:6606. doi: 10.1038/s41467-022-34326-1 (PMC9633780; doi:10.1038/s41467-022-34326-1)
Supplement: Supplementary file 4 — Source Data [file 41467_2022_34326_MOESM4_ESM.zip › source_files-sept/sup_fig2/supp_fig2_snr0.csv]

	t0	t1	t2	t3	t4	t5	t6	t7	t8	t9	t10	t11	t12	t13	t14	t15	t16	t17	t18	t19	t20	t21	t22	t23	t24	t25	t26	t27	t28	t29	t30	t31	t32	t33	t34	t35	t36	t37	t38	t39	t40	t41	t42	t43	t44	t45	t46	t47	t48
0	6.393648741315365e-05	2.9000548147356383e-05	4.7434691406161375e-05	0.000134697271559559	0.00010173769603861516	8.866380376444004e-05	8.844733753050424e-05	5.689793285523199e-05	3.608656531480952e-05	-2.0925504405639378e-05	-4.5575244791270536e-05	-2.9757401845181655e-05	-2.1248652848564485e-05	-4.389987418935893e-05	-7.181978790058616e-05	-8.177287074326474e-05	-9.09961088885604e-05	-5.83346190129002e-05	2.952088806645276e-05	2.702185094143516e-05	5.093479853559757e-05	8.141771525083742e-05	0.0002104010993249959	0.00012799809503398447	0.00017269399627118458	0.00013233182266745558	0.00011598556011843375	7.564429473819522e-05	2.3766291475310873e-05	6.517740958795249e-05	3.5501052060260844e-05	0.0002099736038933589	4.8854991039220595e-05	-6.0332430870181186e-05	-1.6352062288281922e-05	-6.165563979837e-05	1.0650597189081968e-05	-2.6379870513199152e-05	-3.73247150147954e-06	-5.635288997977647e-06	-8.500104911856328e-05	-0.0001358719434207067	-0.0001046614250571246	-0.0001601962013472389	-0.0002122837107620284	-0.00018234628839390452	-0.00019947016835011004	-0.00016917826501972678	-0.00023792670608985107
1	8.34484438191017e-05	7.662969819526713e-05	4.1612965695272724e-05	0.00012000576052484135	0.00018165923461524602	3.210210637905244e-05	0.00012030952754062897	0.00010458734917779945	3.312894403851393e-05	3.237509338829208e-05	7.082914715730558e-05	9.376270210162676e-05	8.088477311996657e-05	9.815532512838587e-06	-2.457918057321302e-05	-5.368127121939841e-06	-9.272867297693389e-05	-0.0001161772867220428	-3.1433598536497905e-06	4.967804716640677e-05	6.920203498684862e-05	0.00014946799364221384	0.00017573419874061867	0.00013449580580234528	0.00015849055200913524	0.00013193102599270789	0.0001128793603090994	6.106535847556177e-05	3.109869972833325e-05	7.985242961441382e-05	0.00011991263504928943	0.00013364150701079705	0.0001334570857488905	7.11017095074824e-05	-0.0001061505467095815	-0.00010304607895079824	-0.00010134006233282072	-6.741686573189553e-05	-2.425984798270927e-05	-4.945288130252681e-05	-7.839069944224953e-06	-0.000139949605090482	-0.00022486272839271465	-0.0002570239512295862	-0.00024470008724196846	-0.00023180103408635913	-0.0002958453587620675	-0.0003127629147498691	-0.00012886893208117453
2	8.470269685187113e-05	6.02810670747443e-05	5.250494520213536e-05	0.00010942159985996901	0.00015397659497357023	0.00019687907579971027	9.085841137700739e-05	9.705382765973753e-05	0.00011364264294470489	4.649239625654112e-05	8.465463007252132e-05	5.919886781662395e-05	4.062894168251514e-05	5.448186357498283e-05	-4.2469790985761234e-05	-4.515873327896204e-05	-3.6957663857355134e-05	-0.00013701277854058692	-7.865006061262901e-05	2.084142244129593e-05	1.1903817885121349e-07	0.0001494680028517337	0.0002062647094493115	0.0001331362810884329	0.00019947443944950803	7.326078107213718e-05	0.00016600419734822717	3.899340254592783e-05	1.849242770856358e-05	2.5993331321216502e-05	0.00018976374813974202	0.00010790312944746134	9.892531175886179e-05	-7.634765890402762e-05	6.882919086616214e-08	-5.497102253528348e-05	-2.504878994452016e-05	-5.831612956612706e-05	-5.5259065671581055e-05	-7.375284983411287e-05	-6.673279045204618e-05	-0.00013429284516635115	-0.0001594982013486357	-0.0001651541699412132	-0.00013094823361091434	-0.00021101749952791234	-0.00015773984483731111	-0.00020693400265128418	-0.0002304652933758573
3	9.444567719740432e-05	0.00011437855483949124	7.369002494470779e-05	0.0001324525939809559	0.00017295036512061593	0.00027021266953424975	0.00015193561462436176	0.00013761933907935437	7.5843319967526e-05	7.362760585798752e-05	8.426830730498213e-05	6.543613402505295e-05	7.651162293929926e-05	6.260305575691255e-05	-7.604867806010583e-05	-8.451767515350685e-05	-7.372078070233102e-05	-0.0001024352342758204	1.9923542696080876e-05	5.149976810493228e-05	0.00011599918866467179	0.00016536575643571834	0.00022285092733860954	0.00015168210099962198	0.0002329515574747054	4.456958284251713e-05	3.7625910952151046e-05	2.3500265308782974e-05	-7.313397128642257e-06	5.240188185665278e-05	0.00012103685319372683	9.609774490893458e-05	3.2617754838246375e-05	-1.7301383669550783e-05	1.2187242259977497e-05	-4.209554354108114e-05	1.0031826422735356e-05	-2.7854645677926843e-05	-1.9691325002708795e-05	5.709077740156973e-05	-1.564666314598157e-05	-0.0001595828275505186	-0.00019277867306884995	-0.00020352526889483462	-9.358071920675919e-05	-0.00013996335756185572	-0.00019280098136388346	-0.00018428900247011653	-0.00015566812659177602
4	8.112452100177921e-05	0.0001395171344439523	8.460988802597619e-05	0.00016314190514828806	0.00022150093085447083	0.00023748390383622765	0.00017886455007167505	0.00023808228222297394	0.00013100426515945689	0.00014213087979814354	2.8998573685782767e-05	8.02830318531773e-05	4.9826497062926166e-05	9.470126005471607e-05	-8.7981453095323e-05	-8.231366158506758e-05	-1.499720837239974e-05	2.1078364578259405e-06	7.895865812105139e-05	2.2979322204853094e-05	0.00013549734779290745	0.00011170019633442714	0.00016413281750393945	0.0001440153307644427	0.0001212608841933457	7.413639056226526e-05	5.45312654857387e-05	3.843614743647107e-05	6.67678403710045e-05	5.2611488026500364e-05	0.00018164082432659941	6.823900777609615e-05	-1.5078400808487147e-05	9.80230040611964e-05	1.1736546132659198e-05	3.550650090245104e-05	1.7774999549943062e-05	4.440787636267604e-05	6.0309223689297846e-05	-6.02952085747077e-05	3.781111027290126e-05	-0.00013517584380412536	-0.00019581343406649027	-8.93425963442748e-05	-6.990683366007517e-05	-8.190224949592207e-05	-0.0002032025101551519	-0.0001667030646794701	-0.00019632574373690796
5	0.00011394882655019216	6.926718973002263e-05	0.0001149436637704022	0.00018844095884151558	0.0001965396238018917	0.0001932518131469114	0.00023134839149428817	0.0001689679945435886	0.00019759091513174895	0.00014910237603664407	0.000166152891822022	0.00011178063369451405	0.00010287779196541508	0.000134735008429396	1.2645367500747158e-05	4.6255001227805296e-05	4.08225737091209e-05	6.293892981438834e-05	7.5518247319459e-05	6.557399318053089e-05	0.00013313564604900996	9.206859006316088e-05	0.00012484263085933836	0.00011635103982789298	4.543361165377696e-05	9.819041639692065e-05	4.878845545869735e-05	6.922604374569502e-05	3.130423581731703e-05	8.543075570029501e-05	0.00017831692450140935	6.606962951421729e-05	-6.9644168594247015e-06	3.6532550225601877e-06	-5.7587818848024694e-05	4.844470099268123e-05	-5.333513452806113e-05	2.395176853796897e-05	-8.093359422587501e-05	-2.2851805124866704e-05	-2.4091478395834733e-05	-6.974736760390383e-05	-0.0001165380676164445	-0.0001300472034608153	-0.00011177960506681627	-5.716881203150694e-05	-0.00019073019468220865	-0.0001160578467541581	-4.160670643213064e-05
6	4.6849801886175e-05	1.343878856657717e-05	0.0001469680314182309	0.00012843022847546182	0.0001608351432149594	0.0001586395186148445	0.0002578238134453326	0.00017599947934389347	8.330097624479496e-05	0.00010598122452448035	0.00024054651854247362	0.000122503944084282	0.00014380164984981292	0.0001298728316997761	9.349572210913308e-05	8.919136856256669e-05	0.00014509018548858267	4.133204147968124e-05	8.727629895481102e-05	9.145812605092995e-06	4.4817868239911575e-05	0.0001669961051537859	0.0001447124020196749	8.472466858543194e-05	0.000162721649916315	0.00012606900020720448	6.530896051472912e-05	0.00010082195608364382	0.00012407025264448752	0.0001214548090523872	9.829179974684925e-05	8.203717716898954e-05	1.9519065220724296e-05	5.495896827329125e-05	4.3299941241980014e-05	-5.13018961911208e-05	3.873105171424284e-05	1.3553481985195029e-05	4.969903174357526e-05	1.6043949970008238e-05	-6.454047999003397e-05	-0.00013148037014752058	-0.0001380019628776072	-0.00013761683842796905	-0.0001076718132452438	-0.0001431465162931289	-0.00020797005936674216	-0.00020235713537313996	-0.00012519354274443252
7	1.3108253289359912e-05	0.00011573810665630138	6.769118268557542e-05	0.00015986553816835084	0.0001157323592092247	0.00013995014694178867	0.00021283544289432574	0.00020551163323218966	4.7025316752403255e-05	0.00018900334451227768	0.00014231470515590214	0.00011569571105269842	0.00010761255431679066	0.00011262142833021548	9.633704499361487e-05	8.200953501542089e-05	0.00016149249601008463	1.5757363285361857e-05	4.665782627715536e-05	0.00011445325424198594	0.00017853161338040252	0.0001647032844683416	0.00023582859194739574	0.00016949342781087144	0.00011555479913169884	0.00014606709932199328	0.0001448271951851253	9.318345336765027e-05	2.842315230802322e-05	5.967654196072862e-05	-5.06561759404299e-05	6.318339251727802e-05	1.9213790055128463e-05	0.0001300336866169514	-3.1563379365639064e-05	-1.5362580816199616e-05	-3.615616636192825e-05	-6.936354828099083e-05	5.8102605503095235e-05	-5.501431870189777e-05	-0.00010736186032172413	-9.323472367032539e-05	-0.00011604191573272973	-0.0001774204231268721	-0.00015066189183343304	-0.00015628981678628503	-0.00023758444539529684	-0.0002670950160305502	-0.00020062773970856669
8	8.878054669218775e-05	0.0001498646536089243	0.00015918958375998725	0.00020001526083110693	0.00010377484045319715	0.00015200767091867843	0.00014541661076471194	0.00013698234981092763	0.00018096014813006586	0.00015877947403719113	0.0001369949010414441	0.00018736290502280474	0.00017267792641366113	0.0001765700137332336	0.00014987335560071052	0.00015195235418539747	0.0001689049446649779	0.0001533299831189635	0.00011855196756631919	0.00024094797035211258	0.00015450146300129372	0.00017075052560991066	0.00020471963426813185	0.00010858009744564206	0.00017946104598773568	6.630764072769475e-05	4.05128330945004e-05	0.0001076126749289712	4.681335566957046e-05	0.00012004083418910632	7.88819276048255e-05	-3.950649332254562e-05	6.065774340985792e-05	-1.8558156181214292e-06	4.993817340109048e-05	-5.2060712981854e-05	1.257232852481137e-05	-5.890043518197824e-05	-7.851851372341512e-06	9.966651815567835e-06	-0.0001048416865188554	-0.0001349656664848098	-9.886946226730587e-05	-0.00015820470942183766	-0.0002476588802965907	-0.00017672731896296973	-0.00024526674794268127	-0.00022037627008509832	-0.00016304736335875702
9	0.0001512457045803926	0.00013225423546541341	0.00014265283418234332	0.00010574820261127168	0.00018856423755321354	0.00012113058458103065	0.00011838845135148543	0.00011033161967699987	0.00011392485621282653	7.611452827907569e-05	9.380469611126025e-05	0.000145021011482122	0.00022843962430538813	0.0002065416950011255	0.00016508918588876978	0.00016445215226156874	0.00022336353193382774	0.00022291184702778727	0.00020527698956682524	0.00017829322336800044	0.00021616396657783937	0.00019568899386790073	0.00016804504661358774	0.00013968318098821902	0.00011204174806923756	0.00012945005948774522	0.0001115697371734108	0.00015483001339254243	0.00014495655688944684	9.812441125135813e-05	9.6737624284022e-05	4.289729833672091e-06	-9.678229281563867e-07	-6.809834899904135e-06	-1.0958880730889097e-06	8.425349525059976e-05	5.078410377525371e-05	-3.05418388857781e-05	1.3611307458430188e-05	-2.9692451292208887e-05	-0.00012137350086865214	-0.00014588394305592193	-9.62092715638363e-05	-0.0002317993227074171	-0.00021230793395003695	-0.00028235095430306014	-0.00017936495229794932	-0.0002436472525528265	-0.0001744695822353266
10	0.00012879859785843185	7.815363595110557e-05	0.00011008069194510029	0.00014169237417046345	0.00013967212906785975	0.000174982617924307	2.8508749472002335e-05	0.00016692277150385729	0.0001765025489386193	0.00012547698665351496	0.00017279420289908475	0.0001388853049082999	0.00017003805131238892	0.00016989446488653047	0.00024317530145149296	0.0002982302225374402	0.00014602435887953736	0.00012709866431594106	0.0002474653641367703	0.00022625778564701776	0.00026484376743658695	0.00013337144133202794	0.0002439955065636333	0.00023513775461109633	0.00016475446074053776	0.00012497811025601486	9.029803474899139e-05	7.996668890563589e-05	9.771532989595317e-05	7.042888417539307e-05	7.00922153641224e-05	1.664292558073654e-05	7.44837698822241e-05	7.013829921169882e-05	9.681561726670753e-05	5.3238219358678114e-05	8.662121620354148e-05	9.917320337569479e-05	2.5257132992541515e-05	-3.303979936819015e-05	-8.250003127171471e-05	-9.075957527005913e-05	-0.00018627583876526188	-0.00016361153275602346	-0.0001941787407851565	-0.00018739396495897758	-0.00020324080809256762	-0.00021008477868330062	-0.00011775022667287695
11	0.00012755560171015583	8.774619428152037e-05	0.00010909761892801701	0.00010726577021408741	0.00017563137997312115	0.00010143649065321345	0.00011021572065022663	0.00018009145963050313	0.0001073031189645349	0.0001319371543165155	0.00020255679927089304	0.00021755449380666771	0.00016411367375120025	0.00019398500734040826	0.00025824695297803894	0.00023090449439519843	0.000203663465973645	0.00022847122061026427	0.0002764500673793169	0.00037632443025242856	0.00035617627707954294	0.00034070530545456156	0.0002502062104571109	9.57539454916948e-05	0.00019540165187254655	0.00015544179617836288	0.00013600193913096398	0.00015033046450659801	9.795154903892568e-05	1.3555833185778836e-06	2.4332325557206193e-05	2.4284787619702294e-05	9.152081919072429e-05	-2.1296578733824214e-05	4.859018197750588e-05	1.7042979622489834e-06	-2.8167221492168936e-05	4.577782092992388e-05	7.256223583437122e-05	-1.269007551691464e-05	-0.00010846887664727018	-9.798613968466324e-05	-0.00011433468177905072	-0.00012125804425086768	-0.00016749521037507522	-0.00017828816142088753	-0.00019339647409275263	-0.00019423889333515022	-0.00031696849864319655
12	0.00016218907413005214	0.00010908781613546217	2.699637000989901e-05	5.6544938979241785e-05	6.290466874602695e-05	0.00012220688318456067	6.985465144266774e-05	0.00010604597582866836	0.00017430570445200593	0.00015897569706028086	0.00021056296667751315	0.0001591838894866417	0.0001626088834265322	0.00020835243348083592	0.0001997768978211946	0.00017754961304266396	0.00026004841710334777	0.00018073165324967658	0.00023903624483088262	0.0003514394731403453	0.00028327861757490374	0.00035582307098624576	0.000250622226518798	0.00021181354883055472	0.00022477990673506706	0.0001264524741251597	0.00020920877764764477	6.985318049870746e-05	8.156012326254928e-05	8.403646506989153e-05	2.061745449140696e-05	5.6963521300544984e-05	-4.030509937342076e-05	6.144343321637838e-05	4.870113301795718e-05	1.3027979555473306e-05	5.2639975951093305e-05	-3.349118334680863e-05	3.7313955467701026e-06	-7.597684131265557e-05	-8.170808763892154e-05	-6.404276319642576e-05	-0.00010452143121812913	-0.0002656446661451041	-0.0002118930669039631	-0.00022477774295309567	-0.0001601000453030504	-0.0002293350939469617	-0.0001646866499314503
13	0.0001469847075584745	8.205307229101574e-05	2.8534562616224467e-05	5.411212685091243e-05	0.00010206846000254898	0.00014713001801924867	8.10136112746296e-05	0.00012468414400339077	0.00012452980758088776	0.0002089074547463936	0.0002444714867224874	0.00017000804845763415	0.0002285115572209668	0.0001849372099655284	0.00013583406604562902	0.00019233627122867752	9.378972188637035e-05	0.00013539515140562712	0.000305260624290418	0.0002746311038554098	0.00035258230495086804	0.000346186080219766	0.0002886260823248962	0.00022598315586679275	0.00017436270267956407	0.0001790149333045894	0.00019307269540109085	0.0001761353048221834	9.672380704815098e-05	7.837402013258045e-05	4.250843006992333e-05	9.457845184773596e-05	5.323718008724188e-05	2.604706464584902e-07	3.3155590545061694e-05	-4.266662150233751e-06	2.597917134935099e-05	6.441462666700397e-05	4.42895820152153e-05	-6.0514728088786536e-06	-0.0001559469525478451	-0.00011298877767655288	-5.39463327696591e-05	-0.00019537960152032365	-0.00015292458343023875	-0.00013043641187701039	-0.00015116129473504046	-0.00013643310855664584	-0.0001003371588482755
14	9.840577890196435e-05	3.479380898577173e-05	4.2373607675519715e-05	4.446988749853024e-05	7.03373026956828e-05	8.326679211418774e-05	0.0001091478821132392	7.877365032371419e-05	0.0001420260226282953	0.00019429365511019502	0.00017774200882467156	0.00022201528580349976	0.000105732599757556	0.0002453237982356653	0.00012424548931480418	0.0002103590037247259	0.00021642972338288555	0.00014698027028752094	0.00024332151635387224	0.0002630666029268549	0.0002328026899406678	0.00033266886759032667	0.00020949649727235327	0.00022087637625269608	0.000208378202411877	0.00014733527201756484	0.000124844176157143	5.763566634258934e-05	3.8864441866499945e-05	0.0001963299282179033	9.597558097353519e-05	8.217326983968548e-05	0.00011670266217617543	1.1396958427525324e-05	6.541663067385605e-05	1.1834089595155519e-05	2.7084872692074848e-05	6.634885111475179e-07	-2.7214731855690034e-05	-3.9578514691638924e-05	-4.977505384883125e-05	-7.14607121366273e-05	-7.363406270277177e-05	-7.009097462759429e-05	-0.0001455380387023629	-0.0001400780841804892	-5.582840934152703e-05	-0.00017591611818643804	-0.0001431494417079016
15	0.00014725105864135703	-1.8506348748445723e-05	2.5359652882151254e-05	3.328515985879312e-06	7.11809982168659e-05	2.1936251359238343e-05	9.49580732048475e-05	2.6039016700387664e-05	0.00018714561739811988	0.00016997478130066515	0.0002001749576865224	0.00016721424996919297	0.00016489244899813165	0.00019285829011161682	8.980097402438452e-05	0.00014262628324548452	0.00016897106237111459	0.0002319368175664418	0.00031856204430681195	0.000302026701011538	0.00020213961566285617	0.00021592696465567307	0.00022467788891761533	0.00015824932894472683	0.00027128249868146626	0.00015721652139603367	0.00018525301669656966	0.0001972739208312519	0.00017243932318281393	7.798744657349692e-05	4.9995356976905316e-05	0.00011141137487221645	9.028702772435234e-05	0.00011100086460642247	8.846262461031676e-05	6.716143752720021e-05	0.00010954723365448466	9.799304891937271e-05	5.720582118939882e-06	-5.894752933060538e-05	-5.4658225670831195e-05	-0.00013253658537635605	-0.00011962023041403435	-7.954672395127562e-05	-7.266072061943519e-05	-8.454853282952702e-05	-0.00016455938893734104	-0.00014067669026078872	-0.00011600265660149491
16	6.237955841317951e-05	6.807541233307346e-05	-3.9879589807970627e-07	-4.486125423676895e-05	4.343655482149496e-05	5.352654360891301e-05	-1.397110230678553e-05	2.9011406779296672e-05	0.00016211454732526623	0.00018838363214252013	0.00016432558531096422	0.00013554132104298992	0.00011448837841828864	9.218002717160569e-05	0.00012427176315649662	0.00011637765591989957	0.00014630036247413519	0.00023935638141235738	0.00024752119056182544	0.0002685194558783888	0.00020667867427194252	0.00018692098288283253	0.0001790227641459165	0.00021650827387007651	0.00019771354937398502	0.00023198023259556906	0.00016102716291795398	0.00016282207543444368	0.00014079707110942292	0.00015616818360914537	9.381636398683897e-05	9.844451244000576e-05	0.00016160884522676102	0.00017609214470261695	0.00016600885389296934	5.96958275872136e-05	-2.3084389846503523e-05	-3.4255535681586874e-05	3.6242795388693653e-06	-6.181711638375426e-05	-5.417332452555335e-05	-0.00013479989904755999	-0.00016728888964612663	-0.000112452121819223	-0.0001779167095486971	-0.00019547121036941816	-0.00013115691018028184	-0.0001392922550791718	-0.00016614395811400515
17	7.956900190764988e-05	-1.1366113938044027e-05	3.5204565196718126e-05	3.6239674726434665e-06	-2.8265115114149652e-05	-5.8212710531401325e-05	-1.99993358225071e-06	-1.722045761565395e-05	6.587222194235818e-05	0.0001443834808119566	0.00010189731537542737	0.00013549392339434467	0.00012934012870958236	0.00012134289952592883	0.00014161575210273853	0.00013687324284779987	0.00017127977386374773	0.00023705287241784033	0.00025960261576096826	0.0003222035559340121	0.0002896401548440476	0.00029588637732374954	0.00018939514715506477	0.00022202190087291612	0.0001345387781523814	0.0001905860390422934	0.0002274070661146238	0.00021860879601483894	0.00010251584166350195	0.0002324289946524167	0.00021785894249821912	0.00024061316132414513	0.00014281211423384946	0.00017493577114361105	4.2824508512331956e-05	4.2635954167830224e-05	5.7488007342808086e-05	3.527087691559055e-05	-1.4282262216205644e-05	-1.1362532117862e-05	-7.719232361777566e-05	-9.584514845696115e-05	-0.00015423167914174247	-0.00015357476470077272	-0.00020872820492998911	-0.00014183220165191784	-0.00020234106924194123	-0.00015108214570602488	-0.0001772210799623199
18	0.00012151138944933645	7.818781672591107e-05	-3.493270068171226e-05	2.4583420533056554e-05	1.3888561961802491e-06	-4.4378896196080035e-05	-1.5049666716521182e-05	1.5671724097562163e-05	7.28704384190929e-05	0.000148882524724573	0.00015845698286114592	6.974761572337782e-06	0.00014309261362222691	0.00013526877864386918	0.00010202111880856179	6.987983737494654e-05	0.0002288394424578547	0.0002827714189830287	0.0003438901252634923	0.00033243129837648856	0.00035391110362572274	0.00030481438733965074	0.000299245994672761	0.00023675631947969148	0.00023374826969558868	0.00019767578778302866	0.00021590835958508288	0.0002723064509618186	0.0002404207258584355	0.00013348002969412853	0.00018317027619043253	0.0001300698976125255	9.863358930739211e-05	0.000207551079200997	0.00012930458509804264	0.00011851644853338402	4.6772600618061625e-05	-5.4746019584073926e-05	-4.758591074367553e-05	-4.067965285385127e-05	-6.354590860213299e-05	-0.0001743814329316194	-0.00017211229422656895	-0.00020121666463126077	-0.0001907035492295073	-0.00025644050953629475	-0.0001661292861882397	-0.00016975102390225468	-0.00020287175208113392
19	0.00015788082870325787	0.00012771428836322	5.620171670526869e-06	-8.021714570146414e-05	4.294550771892844e-05	-3.374912418185311e-05	2.0460638588952778e-05	2.9074346914439768e-05	6.08101510495729e-05	7.668446281295517e-05	0.0001258936660677509	0.00016093566246044622	0.00013803572268108344	0.0001966682722231266	0.00022392160319063202	0.00021036380582337318	0.00023539544229060462	0.00024759312135549954	0.00027181591251659756	0.00042180814127122776	0.00037714490669365954	0.0003384629346110036	0.0003078641782416014	0.00028000951145692966	0.00020138493500443765	0.00030459602494508525	0.0002546673634052255	0.0002729090078762123	0.0002024962462945647	0.00027338929472821934	0.00020772084465544788	0.00020863849669230513	0.00013757428077131221	0.00024234196597028743	8.919046441783114e-05	6.577193081710675e-05	4.285253304726716e-05	-7.031379519175e-05	5.704416770974773e-05	2.3285492717005168e-05	-7.744430195733292e-05	-0.00014131917553670525	-0.00014883464954127591	-0.00015569384613570487	-0.0002849041939688059	-0.0003687282917421734	-0.0002904915973136081	-0.00034963158677011637	-0.0003596146840757434
20	0.0002010685243469412	8.703626166772656e-05	2.1480550965890435e-05	0.00010819674543407741	2.94838309516037e-05	1.1029138845324949e-05	4.9636707623662395e-05	3.580366957673245e-05	3.157179178393755e-05	9.912978762792385e-05	4.279901381890636e-05	0.00015199371555334277	0.00019478547210855527	0.0002673368411238223	0.00027822866832739884	0.0002934723627055683	0.00025513349215525193	0.00024675495122971415	0.00023728688295778785	0.0004433418965532462	0.00044273963083863945	0.00037987615943312	0.0003463844269038478	0.0003141134783577572	0.0002977265538669489	0.0002852850109909763	0.0002924367535688572	0.00034055333022677003	0.0003309811036734394	0.00021040754357904697	0.00023360572738555428	0.00022530520435263364	0.0002861033806633327	0.00020293676092197148	0.00020175590757419036	0.00012290224272941508	1.50369041461633e-05	1.0779222314605603e-05	1.0443659386796248e-05	-2.9497051420227653e-05	-3.707844083712018e-05	-4.489626736442456e-05	-0.0001554471415837482	-0.00019238564349224646	-0.0002690262205355712	-0.00030387968419239947	-0.00036097573826848463	-0.0004114103049120634	-0.0004094393137355315
21	0.0001426516397161664	0.00010527977027228693	3.326950029835787e-05	3.941454860514781e-05	0.00011614512315922393	9.077141710736799e-05	-2.8387326665084076e-05	-7.745853309260367e-06	0.00010667189379479918	0.0001711489772463537	0.00010955208632111761	0.00024053119594081117	0.0002543642297171976	0.0002831000339759906	0.00028307463131752107	0.0002919524523121174	0.000343303030508082	0.00023151516479006975	0.00037813823756614886	0.00039709387941502	0.00047111348949301264	0.0003794070459878131	0.00037185786270339403	0.000373721669968537	0.0003756049804516147	0.000332554973865148	0.0003557483660473437	0.00038508135878816504	0.0003581501577863223	0.00024815626658373954	0.0002591136869033605	0.00025339153854996076	0.00028202697425801714	0.0002777372823060555	0.00021823954290533062	0.00022127988724146216	0.00015345748485496574	3.202699136599463e-05	-2.4038558066023615e-05	1.6684969165137176e-05	-4.810152352232017e-05	-6.499414731631957e-05	-0.00023233949198100162	-0.00021665970977943617	-0.0003514347292404579	-0.0003831345685923347	-0.00036667059682316574	-0.0004353630263496251	-0.00037314879050738016
22	0.0001527096039877586	0.00010484754376598048	8.110964233164965e-05	5.986679236023283e-05	9.89404576763521e-05	0.00018708925357630626	9.745158721642423e-05	6.909465233655051e-05	0.00016831162687907917	0.00018361137291641048	0.00024125721480468878	0.0002328561124155101	0.0002695058196906963	0.0003976090412895417	0.0003050066749511489	0.00033926217812484577	0.0002841874728523315	0.0003178682159762529	0.0003999793863976299	0.00040611598706440013	0.00040789784706902755	0.0004469019694767765	0.0003494570990318291	0.00040503125489719404	0.0003901182585547045	0.0004657588350361256	0.0003845637370142878	0.0004729906101518451	0.0003218924463490984	0.0003217655512013375	0.0003945585726410934	0.00033066641941955006	0.00032955435052715035	0.00027600539157480693	0.00024367648550959533	0.00017431386908322433	0.00012736959808476873	1.0668390038792412e-05	4.9030653262888625e-05	5.1976880164910605e-06	-0.00015147585215191786	-6.0859001433836293e-05	-0.00016339152529713566	-0.00027426283114795585	-0.00029541772624597993	-0.00036140586934413176	-0.0003954084153213407	-0.000309395612988071	-0.00032436873742185785
23	0.00015998700109914665	0.00017417992443607307	7.293842826724628e-05	0.00016796480377066758	8.052214760838492e-05	0.00014618404664159664	0.00010071104025490701	0.00015813703530272654	0.0001460381708338497	0.000157305164305617	0.00029881291856579013	0.0003120375845029219	0.000311566433934965	0.00042527963158783225	0.0002895443874605315	0.0003285637069958743	0.0003497308848798543	0.0003930298810727865	0.0003867831243549956	0.0004251997528378506	0.0004687493790231402	0.0003638276343344472	0.0004587617132102625	0.0003241384543397306	0.00046076365271512765	0.0004283195263045972	0.0004567381682740449	0.0004289232201905513	0.0004035477666879331	0.0004078458736276163	0.0003696316000366347	0.0004098698536853085	0.0003408575593691143	0.00029170021348708656	0.00022769179870541834	0.00016183638860800634	9.360830836524564e-05	7.571405967113445e-05	9.479387799539054e-05	3.5305697174602136e-06	3.620738099298251e-06	-1.2058079818240764e-05	-0.00011552718377121478	-0.00014492056929866386	-0.00021525205837863215	-0.0003597974604156744	-0.00044487830642047504	-0.0003610680072098469	-0.00040414324407191376
24	0.00021811468005580444	0.00010334739135537065	0.00016869349153088525	0.00023656473096041807	0.0001631593985615076	0.00010247452055465115	8.73264035427042e-05	0.00012057256719018346	0.0001909824302645128	0.00026312060540791194	0.0002261828056727937	0.00020672044196449416	0.00035246829568236714	0.00030531444180462435	0.0002856895745529872	0.00030084177251780644	0.00025924084792259655	0.00038412915243967713	0.00036882768258085415	0.0004072967326982724	0.000428889605548071	0.0004983976998537631	0.0004005142546210954	0.00047194498817338087	0.0005248148036869996	0.0004854945253912721	0.000506639954937298	0.0004790947707729438	0.00046864113237850437	0.0004749122739664584	0.0004048685566912117	0.00036126994521468045	0.00040012197898407434	0.00036457083253508204	0.0002595577628417432	0.00026523621328762613	0.00024345594310767166	9.789610040033025e-05	7.032659763459524e-05	3.0359087818654396e-05	-6.38246146027604e-05	-0.00010143215392016965	-8.538917221250282e-05	-0.00015109449256040818	-0.00022038983922035627	-0.0002686144491092638	-0.0002851730904019791	-0.00036531803283246933	-0.0003540217645700323
25	0.00011316621580798141	0.00014512932277079964	0.0001484831195081731	0.00011625473879686341	9.596075979089336e-05	8.489887113082771e-05	0.0001085976043608992	0.00013255727276327938	0.00018106188266304025	0.00017779539224249623	0.00018374855865739104	0.0002620771403749994	0.0002095940352419883	0.00034726180753924757	0.00029727814609409157	0.0002824574128347937	0.000309815635407386	0.00034746349320141103	0.00035279364161551545	0.00031653863444477433	0.0004478794255643021	0.0004225325635109573	0.0005377714527550843	0.00048801122746290084	0.0005031404423909639	0.0006142554483575628	0.0005252354440208519	0.000589675789930396	0.0004978804967325802	0.0004678561800707388	0.0004176751219038357	0.0005024678048219468	0.0004808861403454832	0.0004949882483470232	0.0004048512741155934	0.00019207633036345882	0.0002153584699791633	0.00015809218057307286	0.000135334771162111	7.202671904417746e-05	2.7011467951180886e-05	-9.96855983645771e-06	-5.353497729909545e-05	-0.00011822910975722602	-0.00011235287332364867	-0.00026437453474422183	-0.0002237619385939211	-0.00026924738432370965	-0.0003243479020365194
26	0.00018441753291163315	7.542553087808222e-05	0.00017634632102048696	0.00011087411964164977	0.00011946508359009502	0.00013618276852652168	7.109960317658602e-05	3.328309323361368e-05	0.00019160118157915358	0.00011051885930840198	0.00019489050167864622	0.0001577405678611277	0.00024206705642757444	0.00025861665327849866	0.00021037379651891834	0.00030653002472256043	0.0002954491780290258	0.00026493213509897135	0.0003409371914767931	0.0004592462046300788	0.000429805778812758	0.0005398595708294852	0.0005370736521158492	0.0005054043676363999	0.0005565732525187274	0.000592890565266095	0.000576071894735412	0.0005467196276045819	0.0006083753554306187	0.0005812062741803757	0.0004897502042737216	0.0005222785473964946	0.0005089342104494461	0.0005244014754784696	0.00042608678336178256	0.0004211186704068849	0.00039490659761456514	0.0003164539200376991	0.00024871195075220573	0.0001767802778315681	0.00011294367611692682	0.00012344043179211644	3.44296556050163e-05	8.606723237372298e-05	-7.47052922597545e-05	-7.632251305536594e-05	-0.0001888332579788472	-0.00020924681918336433	-0.00029878229022668897
27	0.00014275798226481463	0.00015234304681762014	0.00019147580043689705	7.356809549405365e-05	9.509741156971914e-05	5.6837529474471914e-05	0.00012301075346851257	8.222195221428183e-05	5.873032848211378e-05	0.00012864955823251446	0.0001453115316552603	8.831585370450559e-05	0.00011197669564245567	0.00014034273276201196	0.0002537379225352814	0.00022763716399812044	0.00033195676980323565	0.0003284686604769822	0.0003276680941975434	0.00039101272378137933	0.0004981596285326402	0.0004461264939963832	0.0004936479992575192	0.0005139549504840854	0.000552119035196514	0.0005733133698434025	0.0006362577192824995	0.000603249064865376	0.0005956292247866063	0.0006194138931469543	0.0005970390425275968	0.0005409578992980687	0.0005811897769273929	0.0006153707530274951	0.0005603053029462916	0.0004922678534553138	0.0003865401040695257	0.00043341837774055436	0.0003886590102819623	0.00032104380935720026	0.0002541598620401838	0.00020629918278646339	0.0001953216620461288	0.00016944516728424757	3.191424799097397e-05	6.666241937582407e-05	-7.902563011666379e-05	-6.27783090020075e-05	-0.00012380501719226256
28	0.00015900325886877603	8.321303151263292e-05	7.095801920757618e-05	0.00010417059608365572	5.8316277433753293e-05	3.028902943406997e-05	0.00010340590824836546	0.00012605456245288143	0.00010827305728973609	-2.3628656405703397e-05	8.15583201503202e-05	3.534785265051926e-05	0.00013209962511031095	7.305040219342577e-05	0.0003004805213628702	0.00023281692268569532	0.00029895805551667057	0.0003307185759061656	0.00033039975496003827	0.0003478119514125374	0.0003408487767432116	0.0004375307814451926	0.00048258125715057226	0.0005551010490399743	0.0004705210857484562	0.0005395156089948891	0.0006013337769426297	0.0006074053483461587	0.0006968519008703897	0.0006015811068667735	0.000583612244764827	0.0006122871326544883	0.0006987272998037746	0.0006918432428146255	0.0006976602207467637	0.0005898656237781148	0.0005193338361577985	0.0005568183783820474	0.0004958020294102334	0.00043944984614209477	0.00040369910694341624	0.00033413637370649187	0.0002612772917161114	0.00024057388977452273	0.0001329095775822215	7.330763170727562e-05	0.000124556633422375	2.5748451675157228e-05	6.969132871963226e-05
29	0.00013551399628265937	3.193564867333926e-05	4.0201170653837114e-05	-2.4377033621238893e-06	7.343194130165439e-05	6.275776346281958e-05	6.094819704967692e-05	7.889760230839649e-05	-9.119099485041775e-06	2.7668524289635585e-05	3.559587220602771e-05	3.1488673256802814e-05	3.377859729369501e-05	5.0004484239513875e-05	0.0001471714294054787	0.00022401057273615014	0.0002656327412267322	0.00027434386902699427	0.00026658104102600356	0.00042561911435416727	0.00037070932499243476	0.0003397302058533429	0.0004323242459955523	0.0004082812898147997	0.0004959666092588476	0.0004465106330273169	0.000494263905723406	0.0005968105762044956	0.0006496652519971972	0.0006243512852843672	0.0006061692949611177	0.0006838351611073606	0.0007552668794228776	0.0007601779072816825	0.0006820796747662928	0.0007482280186722573	0.000679398480711608	0.0006063746297560347	0.0006541894395756768	0.0005317191024303078	0.0004946228112378485	0.0004827447398129906	0.000400763479603196	0.0003557368559726098	0.0003645121477449477	0.00032329260287756377	0.00030095867312392654	0.00013178341498723558	0.00024163801565759143
30	3.824083018010642e-05	7.460343587427484e-05	-8.488900403752818e-06	5.6450643010155236e-05	1.4561789083573636e-05	5.4294400301349664e-05	7.586727104642776e-05	4.4565567680697274e-05	-1.1420978011949612e-05	-1.922951399435343e-05	-5.5352029416738855e-05	-1.8429384552659047e-05	7.353402012443785e-05	-7.282505237782267e-06	0.00011057196062019981	0.00017166268252768465	0.00024128656345728583	0.00025060177147708554	0.0002404542508489728	0.0003925203443406737	0.0003781330570284336	0.0004021422991527742	0.00041382540687233995	0.00044720202788208694	0.00045711647063823057	0.0005110728306523425	0.0005829657587889844	0.0005227052470148765	0.0005879563489052434	0.0006601891429524568	0.0006422089744199143	0.0007675843968192106	0.0007684203207053462	0.0008526788769682329	0.0008122239581685216	0.0008537525131599314	0.0007961454204079343	0.000825788511292923	0.0007811056457131147	0.0006340358295461077	0.0007313353184823308	0.0004795160753016005	0.0005376275064963652	0.0005451210732185987	0.000538604666190328	0.00036525518948435506	0.0003635549360520152	0.00041537901324978176	0.00026322789741559723
31	9.27897640445366e-06	1.8041179221217615e-05	6.83187906476057e-05	3.403093478258894e-05	4.62114123409256e-06	-2.940516932439847e-05	7.197661338884283e-05	2.0820026390673772e-05	-5.81260927141548e-06	-1.0853154201487926e-05	6.514000653063469e-06	4.101612756225669e-05	-3.800279801463096e-05	-2.2325628908886117e-05	7.140365951288404e-05	6.184807965927876e-05	0.00015633931593076687	0.00019271881727096643	0.00023319275986412546	0.0002779057497266968	0.00036841835290800113	0.00041289359400967473	0.00035976830349429133	0.0004589022947444509	0.0004490185263154408	0.00044305825718589826	0.00048101294620185223	0.0005721975269059389	0.0005992716004249426	0.0006244329718122823	0.0007257110068755372	0.0007724191005860626	0.0008596249099122995	0.0008989751135353791	0.0009829009021460782	0.000965902060957816	0.0009262779462684185	0.000872242142575159	0.0008528454133466846	0.0009408764735487678	0.0007625247001833356	0.0006968673446884299	0.0008013557286388736	0.0007119008381304973	0.0006933651290287093	0.0006495250561833492	0.0005754105258425323	0.0005701928191012397	0.0005572427365352103
32	2.8712829779652235e-05	6.079296139061313e-05	4.745399273493292e-07	2.093211165519507e-05	-2.5227982528461103e-06	-2.268769846294837e-05	3.3863179202942996e-05	4.371307213831037e-05	-1.8383799452043698e-06	-2.2858555137301186e-05	-2.115045365540397e-05	-5.836497712827791e-06	-9.684530533750233e-06	-2.6597872844123824e-05	4.5720473136493996e-05	9.04225739563179e-05	6.227463681069254e-05	0.0002758638786361127	0.00015835011741833325	0.0003085894765530447	0.00026326677659299034	0.0003032461893142153	0.0003777999085639681	0.00045493447096934744	0.000377987017790267	0.0004276281857142594	0.0004653707531119194	0.0004806084099510005	0.0006465874358344287	0.0006178993423465666	0.0007772481323837984	0.0008810440265192368	0.0009456638521195314	0.0010083626312137619	0.0009715222421510501	0.0010240859708264567	0.0010437638442344166	0.0010859405654204681	0.0010789707899539205	0.0009967307365675246	0.0010208281308959168	0.0009887075512876016	0.0009349506918796179	0.0009287355053737746	0.000971013649212099	0.0008540176878021567	0.0008939759161974018	0.0008761593972552323	0.0007799360777920571
33	-4.633430659248736e-05	2.048406735677154e-05	3.618250900163846e-05	2.173335665041776e-05	5.192804355524622e-05	4.627659859377832e-06	1.164778152492323e-05	-1.2598742411707522e-05	-6.771004283873022e-05	1.046164446151466e-05	5.0274166037786385e-05	-6.269384682294544e-05	-9.473039618700163e-05	-1.975439789682479e-05	1.5096866204353471e-05	-2.9735548011152922e-06	7.68166947119484e-07	5.766694324691521e-05	0.00022114317848113225	0.00022568444538818917	0.00027372203952896713	0.000290758470498894	0.00033491111202888776	0.00037614702953823223	0.00041299854160225266	0.0004073236050720672	0.0005596703099059301	0.000552272105899886	0.0006217074659340154	0.0007049208067404459	0.0006969625484227824	0.0009220939682859098	0.00102706374081391	0.0010719989691076943	0.0011661891983962137	0.0012059250313094638	0.0012993954663234942	0.001307886097834322	0.0013292728109681486	0.0012766529949567586	0.00122807275833235	0.0012550054275265537	0.0012325421588836327	0.001262073243056214	0.0012443002343815303	0.0011037473634824178	0.0011056163926811686	0.00118670850354719	0.0011240021178227709
34	-2.4163312944128614e-05	-1.3461775714758445e-05	7.795146914175093e-06	7.732498328901089e-05	-5.992792037964485e-06	-6.657344773306108e-05	-9.232722282779651e-05	1.6026986007936996e-05	2.9853392613584657e-06	6.204789669654682e-05	2.2889513269497285e-05	7.611727508165383e-06	-0.00010461606230966528	-1.3679439932192027e-05	-3.4985261020567144e-05	3.61739149824961e-05	-1.1825640147067026e-05	5.377838290398142e-05	0.0001557449417300516	0.00020391181698946602	0.00027561381377280876	0.0003307585214506954	0.0002854758486131827	0.0002756723729450778	0.0003615935085066204	0.0003869243762052221	0.0004379038959038668	0.0005630495062697385	0.0005562215826750652	0.0006828180946258294	0.0008105318871490675	0.0009729555755361854	0.0010580904478388069	0.0011668447205291095	0.0012862248408262904	0.001327423896304409	0.0013796340114152956	0.001569569589395557	0.0015907695470981254	0.0016002472070782963	0.001481247118812591	0.001505654860720984	0.0015358174364465415	0.0015420614280794542	0.0014762073437570166	0.001503210060515173	0.001522976464192164	0.0014379986117916844	0.001564566805151472
35	-0.0001517378927843582	-5.771654657169684e-05	1.242928158355279e-05	5.319079117763969e-05	-5.0412282893876914e-05	-7.377351321042871e-06	-1.807984598906993e-05	3.0189510904315142e-06	-4.189186776922286e-06	5.1166908749445477e-05	-1.6473971734567117e-05	-3.2545861345586294e-05	-4.876630274724103e-05	-8.34618231352253e-05	-1.3098881248926165e-05	-1.5150880576895168e-05	4.173720523626937e-05	9.426589156324742e-05	0.0001552418978418814	0.00019785892286579453	0.00021752568081005695	0.00022878878361952138	0.00025733503920545846	0.0001597685864493892	0.00027251909887014697	0.0003344332252812826	0.0003243190186150675	0.000500397985536488	0.0004693664200388064	0.0007217399951141625	0.0007987374258765247	0.0009303590582092726	0.0011717599385506737	0.0012512964654964368	0.0013234139440743346	0.0014209322445450593	0.0015829450763420554	0.0015969267328491328	0.0016852194366373547	0.00171962274126705	0.0018101763658893942	0.0018462546524445043	0.0018622195837917244	0.001891340344179412	0.001954404469509473	0.0018660760255110192	0.0019196244126928024	0.0018946222947855192	0.0020281650670074926
36	-3.5062001254293074e-05	-4.517605925271683e-05	-1.3607000128259024e-06	2.5081806135257708e-05	4.31440130471918e-06	8.197540453424687e-05	-1.1022651212658942e-05	7.892456032459927e-05	5.9827429512737675e-05	-2.9305243413196684e-05	-3.2845469926192944e-05	8.750403390678864e-05	-3.166885108288427e-05	-1.8716634299604497e-05	-3.2348891799787415e-06	3.131631866162719e-05	5.801034431070003e-05	7.572948526505602e-05	0.00019387253543350625	9.870959528015279e-05	0.00016202587120944199	0.00017881144220901097	0.00013372609870742187	0.00022912778122305476	0.0002487658736963314	0.0003188683738878849	0.0003733725513976023	0.0004037275443024832	0.0004893237689423807	0.0005874098570276035	0.0008176935738281469	0.0009605581932098575	0.0011355143855096346	0.0012561468475090257	0.001546516340912048	0.0015767828978624967	0.0017397130667723497	0.001838763851489552	0.001985417661321749	0.001943067756157775	0.0021634667324242837	0.0022038789062067757	0.0022874826328655572	0.002273767729732138	0.0022523686792448464	0.0022567873532330805	0.002277719096424251	0.002243178654762879	0.0023505525530339456
37	-2.6116479899932007e-05	-3.085530626618838e-05	-7.582652842558563e-05	2.1051826114629252e-05	-2.946267509428471e-06	5.015278226698401e-05	-2.3965611487779217e-05	5.3131638634717094e-05	9.524639263043031e-05	-2.1256693435171176e-05	4.1561978997578335e-05	8.727050621055334e-07	-0.00011140389416364068	8.484035563672675e-06	3.649695297655368e-05	3.858461282612502e-05	3.836425203220176e-07	8.240772663138734e-05	5.7287947451236365e-05	0.00018811965306154854	9.742478444798459e-05	0.00012252109478325031	0.00018259493788558195	0.00017869414084010262	0.00016286828726357335	0.00022128754521383328	0.0002677537895084368	0.00042724829831521414	0.00048554022215163727	0.0006490143822155181	0.0007713410823952037	0.0009675183374803253	0.0011905925918715356	0.0014012919868740391	0.001531327499766077	0.0017673722409251521	0.0018563648918295227	0.0019682485669680052	0.00219249681621019	0.002244119845988747	0.0023827972515326774	0.0024922532335709033	0.002616039712621679	0.0025986645881481626	0.002610400004586509	0.0027043798169548543	0.002810175207642718	0.0027512330221579387	0.0028593304132797114
38	-2.8047841484390056e-05	-6.959515492727773e-05	1.9492847016481692e-05	5.6244118114108215e-05	-6.24677977127622e-05	5.668340516475487e-05	-3.5864037089946805e-06	7.116751566525105e-05	0.00012633376100451725	-9.871067428398752e-06	1.917150465667588e-05	-5.2389150262556984e-05	-5.3485899958601043e-05	8.968125378607474e-06	6.0137516989381586e-05	6.782920158497368e-05	-4.233842737452546e-05	6.784098426259074e-05	2.061451161673255e-05	5.093690697496738e-05	0.00013182982597294415	8.906471615615087e-05	0.00012288391817921518	0.00023068862554507624	0.00014923460020348374	0.00022093171929025773	0.00018960989598920515	0.00042212718011058845	0.00038820741068276373	0.0005851019285842897	0.0008062552827876494	0.0009247557031144453	0.00118909996951119	0.0013708992305039175	0.0016100318524009266	0.001815542865921689	0.0019505340515993124	0.0021632205687355244	0.002350989423418393	0.0024547371050512266	0.0025823992117463735	0.0027763634926826998	0.0028673634223818248	0.0030328495491283914	0.003044188973706144	0.003048514158073325	0.0030529490853618097	0.0032534403386361163	0.0033322176290292937
39	1.0294327334905087e-05	3.063125974978883e-05	-3.555048715619766e-05	-3.069910872390328e-05	2.1774359224961946e-05	7.612776347268519e-05	9.419834347534965e-05	4.8482244685143425e-05	4.028121948120349e-05	5.1736819399495596e-05	-2.3299101819080905e-05	-3.976645702550868e-05	-2.7176721868750676e-05	-5.193037339225082e-05	-9.902669706195434e-05	-3.1419699784785205e-05	4.323208852578322e-05	-1.871936752056006e-05	-4.2603131830125956e-05	-1.71782323411605e-05	3.7832001066926095e-05	1.2646925753119508e-05	-3.898031757686295e-06	6.605549208413259e-05	1.4995509318681076e-05	9.727932607709766e-05	0.00017555582577717392	0.00031687150812137693	0.00037942256696314264	0.0006092415584061417	0.0006794093805644372	0.000872836510299895	0.001097852355889217	0.001436146209885499	0.0016486102370019257	0.0019385247468849582	0.0020837445007723054	0.0022997039176046027	0.0024041290685483984	0.002662700388928363	0.0028506854783043947	0.00305548259354859	0.0032281187782084624	0.003318159415329174	0.003417134124549757	0.003477484554993826	0.0035655239137998237	0.0036916540103528	0.003765567041673564
40	-3.668788447043628e-05	-7.477942867723185e-05	-4.698299958867835e-05	-2.0852573898078053e-05	0.00011785403714348775	9.44994646547302e-05	8.800126811665026e-05	0.0001541025511928394	0.0001649573972771634	3.228435409754735e-05	-2.299762846119434e-05	-1.3169486187050787e-05	-4.013847062903926e-05	-1.6316591800953655e-05	-2.126680577592767e-06	-9.455951311261757e-05	1.682479442141729e-05	4.777901050006606e-06	7.592527103470912e-05	-3.28365973542485e-05	-1.8195773934963e-05	6.722736662722462e-05	5.1717650693424225e-05	4.118315379777451e-06	-3.7806984245376536e-05	-1.5532149008785494e-06	0.00015177058105897298	0.00017016491787087422	0.0003224611706795041	0.0005744414675842267	0.0006349035727102466	0.0008694392133669482	0.0011347901028024357	0.0014129466749393353	0.001660761558008075	0.001897920029030656	0.002131573362425314	0.002365532616306424	0.0026607299448520175	0.002915100479343857	0.003084403837854912	0.0033644340115602744	0.003621054326021491	0.0037168648451614446	0.00390361090416253	0.003974782904781759	0.0040775558025567685	0.004148458244586379	0.004327797799161394
41	3.900838629033185e-05	-6.233245949876908e-05	-1.0653292830729664e-05	1.1561960947622043e-05	6.251942110616097e-05	6.111576045008527e-05	6.50205457515542e-05	8.635559788584451e-05	-2.111009155583154e-05	-4.193549446392022e-05	-1.613020680126746e-05	-0.00010114744099862603	-9.784775563855094e-05	-1.530625084822314e-05	6.9278074294487425e-06	-3.1444375162285195e-05	-6.307591164150456e-05	-3.2809016089099905e-05	-8.092798782272503e-05	-7.16108698116561e-05	-4.655410197691956e-05	-0.00011509180933042985	-5.538427902094308e-05	-4.530021953590236e-05	-3.8014691399000694e-06	5.0431019992329344e-05	0.00012900074495201123	0.00013104496720697947	0.0002511489844312915	0.0005050330433540852	0.0005682071803695647	0.0007700731632127669	0.0010203182832995987	0.0013633637000960686	0.0016614681553671167	0.0019504128876455442	0.002249046000794588	0.0024745306761357	0.0028205892948987054	0.003061834420180143	0.003384315585539166	0.0036633815081158214	0.0038156917145879253	0.0040677438926233446	0.004222720336887016	0.0044272887949981365	0.004524048000995611	0.004674604900146522	0.004732097644966065
42	-1.796042131432378e-05	-7.418797830812705e-05	-0.00010733537312559975	3.4551213975728886e-07	3.201040534938621e-05	4.353123847689995e-05	3.719854137571083e-05	3.0136743940266165e-05	4.274848668487835e-05	-9.533555987993784e-05	-8.450336239257996e-05	-3.72880266085421e-05	-2.668168275002967e-05	-5.1601552093309644e-05	1.2200120059736126e-05	-1.0351153125880743e-05	-6.333756521441892e-05	-2.607421897503212e-05	1.6130469176192393e-05	-0.00014965825775705712	-6.541657864332791e-05	-8.99059766102564e-05	-0.00012745851697135843	-6.740827864471386e-05	-7.428763915510394e-05	-1.4458067937270453e-05	2.719220853598562e-05	0.00019718476061351357	0.0002176632993611197	0.00038194798455575777	0.0005224483274489939	0.0007241335102689485	0.0009286790231408852	0.0013413072461934913	0.0017123254396077176	0.001975383147511298	0.00233566473004075	0.002693692131494103	0.0028408194790405373	0.0031919015299594128	0.0036368811726731286	0.0038788053367094072	0.004113054871227867	0.004359268505210198	0.0046872495665769495	0.004879178526892408	0.0050010998381899395	0.00518591733580436	0.005247282649400482
43	-4.355633775505552e-05	-6.239814412649456e-05	-1.016962901932062e-05	3.539954993226549e-05	8.827977950794262e-05	2.5530488419945128e-05	9.039312154591019e-05	1.65578513648753e-05	1.428773909321281e-05	-4.443578337780088e-05	-8.193356164090496e-05	-0.0001078159064675737	-0.0001456493413166246	1.625648780112189e-05	-0.00011083659944886596	9.173772601341397e-06	-6.479718918494069e-05	-9.773750295758886e-05	-0.00010003689938329786	-0.0001311885890901797	-0.0001344482315223518	-0.00015521143648026102	-0.00018985961819770937	-0.00013445407451967076	3.468728257895699e-05	3.4727155057852695e-05	6.48774910600837e-05	0.00018247172843003712	0.0002825707742199755	0.0003865383008579088	0.0005450676099214163	0.0007310229204830673	0.0010098652411653268	0.0013818870176703067	0.001613193327254458	0.0020106311999811355	0.002239272642356612	0.0026098182567262603	0.003040365982090523	0.003342498486745075	0.0036352563425321957	0.004120755617187578	0.0044194639427546385	0.004609882086111612	0.004871274955330744	0.005206407068966736	0.005340948685399914	0.005481442360248255	0.005751872714995306
44	-2.108561977775585e-05	3.9997219482429556e-05	5.544090924665061e-05	8.660339870266169e-05	7.550856254189243e-05	9.329168857875505e-05	7.158296974932707e-05	5.358317446707212e-05	0.00014111929850878468	4.671425073203906e-05	-3.259028527271132e-07	-0.00012648866245546078	-3.674392194604846e-05	-4.018943417526239e-05	-8.291728628172228e-05	-0.0001365891218339753	-0.0001412631614072473	-0.00014350992365948966	-0.00011421513083761225	-0.00018820618234904378	-0.00021351772308625684	-0.0001377031829161065	-0.0001417069478678748	-0.00013728643162508043	-8.211985690638258e-05	-0.00010255729573086921	-1.7182341020384006e-05	0.00011498765285854822	0.00022929838970699176	0.0004086415742912816	0.0005338941891219902	0.0007544689960073038	0.0009074214745305144	0.0013306460758734447	0.00164118497383706	0.0020511923924323534	0.002377054477788193	0.0028079486162818665	0.0031152731270408193	0.0034293175630792615	0.00383368951198682	0.004249720429364534	0.004603380041234909	0.004881389221174547	0.005256469078406069	0.005528655904720991	0.005718012912363253	0.005930471182790496	0.0060770797996024225
45	-3.949722635117122e-05	4.4508267502751315e-05	0.00015999808091108443	0.00011370551433773253	0.00011844073392072003	7.819256664635154e-05	1.692305495581843e-05	5.656443344882688e-05	4.769920859408116e-05	1.439584564481801e-05	-5.918860978893898e-05	-8.368227434652249e-05	-0.00011573776784317906	-0.00011359008228530166	-5.194192087147442e-05	-0.00010859973682470475	-7.46155707630842e-05	-5.11437539268579e-05	-9.754909155661908e-05	-0.0001359762977350203	-0.0001303491955894793	-0.0001987592547982585	-0.0002364619849424164	-0.00013327985330486718	-0.0001277521440736403	-9.623004718862254e-05	-4.522403209984966e-05	1.799457842144743e-05	0.0002304430479660549	0.0004543832761550805	0.0005602389793321827	0.0007925582187579114	0.0009627807296385298	0.0012723725514383031	0.0016668084615007173	0.0019670702422285784	0.0024585006331746023	0.002864159980375062	0.0032480801704699537	0.003599104527314701	0.004027756644672406	0.004462681298056278	0.004807464206147112	0.0052308023765308825	0.0054701815344515405	0.005741290738292175	0.006031760661820514	0.006198481068348709	0.006456274424799319
46	1.6964027931499916e-05	1.380072330722459e-05	-2.3867065414506718e-06	0.00010828067595168635	0.00013875248057884854	7.396245454289995e-05	-6.974605867145122e-05	-5.065825057181273e-06	2.407043054243424e-05	7.269612745467498e-07	-6.0897530483016675e-05	-0.00011402058828017607	-0.0001960578045661978	-0.0001523729857062836	-0.00011032581330733292	-0.00013903116598135463	-6.769910268577524e-05	-0.00011242942266498799	-0.0001487058532023752	-0.00016885468439108717	-0.00021852473522774495	-0.00034001051576151294	-0.00021155529166116643	-0.00023134065221717192	-0.00029825378319126526	-0.00018153843705783195	-8.131599519833953e-05	6.158379639743873e-05	0.00015513890495554713	0.00033248314814870555	0.000546116484499145	0.0006825030552704295	0.0008871522652297715	0.0013152450490828932	0.0016407249257706675	0.0020561476927792323	0.0025552351979665744	0.002983847244733942	0.0033457536132375635	0.003644818591120405	0.004089913295700581	0.004592303120396207	0.0049434844740759865	0.005324322215086688	0.005703235834869042	0.006000753695421149	0.0063082962584391335	0.006614821242906024	0.00683496802264032
47	4.56464873095693e-05	2.7910961738545504e-05	3.51033050155282e-05	0.00011583166351268911	8.855756995066177e-05	1.2687759912655109e-05	-1.4051420914311646e-05	-2.3486264063858895e-05	1.990318137483878e-05	0.00010780569131761097	-0.000143339421190796	-9.987627629470808e-05	-5.6686015730402765e-05	-8.941455276741221e-05	-0.00010231667836951173	-8.277370243507884e-05	-4.393867355104369e-05	-0.00010485485305945478	-5.815315519458335e-06	-0.00012807751116686262	-0.0001680140046758576	-0.0002613599049639908	-0.00031532928344156236	-0.0001756574515557111	-0.00027879711302785103	-0.00022425089844720758	-0.00010560601793740839	-1.4845835726110365e-05	0.00019116045955416082	0.00034844611056404363	0.0005193840268669676	0.0007475734157920519	0.0009646860543054889	0.001238025544775668	0.0016648659880909515	0.0020423668201110063	0.0024925587111560114	0.0029258565035072256	0.003396806839958525	0.003845609869448455	0.0042335173497072475	0.00478390159863386	0.00512058715841675	0.00549286845908381	0.005988459769798759	0.006336197436396256	0.006534056853649372	0.006930653784025409	0.007186328932133977
48	-7.904769761278375e-05	5.3038123898778996e-05	7.879020584442562e-05	0.00011849299551890306	3.290172770832354e-05	3.8056806112073566e-05	1.7439152720386373e-05	4.868187807268591e-05	3.211187523893698e-05	-0.00011399652288183184	-7.734590181923124e-05	-0.00010968609554542546	-8.666759275855998e-05	-0.00011541218535098644	-3.8847704341530124e-05	-2.7463208283980823e-05	-4.7487148730943774e-05	-2.5023226231828973e-05	7.779755950446443e-05	-0.0001684509569239991	-0.00022972857300551842	-0.00021349223028570944	-0.0002623321338963246	-0.00029843509615903126	-0.0003389985703938051	-0.00035846878853216125	-0.00023277550060471806	-0.00018143655272393795	6.773489162267813e-05	0.0002786421083069561	0.0005334995388423915	0.0006649642181097905	0.000927294944948725	0.0012891790892088102	0.0016011635953644084	0.00211474735812346	0.0024707544997499093	0.0028152307938046255	0.003396041077420496	0.0038064962600609124	0.004386407007081176	0.0047704519182228166	0.00517102445117818	0.005604596630823801	0.006007005925933349	0.0063136637346786735	0.006804602088326781	0.006979382564006672	0.007255531596213696
49	1.1708745550082088e-05	-5.418121480231413e-05	6.164615752433224e-05	6.331623959946008e-06	0.00015294278370749987	5.633726527139336e-05	9.861992600407463e-06	-5.736333616025592e-05	-1.972301534340899e-06	-9.276231664937235e-05	-0.0001244178474325811	-0.00014435971244160025	-9.829808702692612e-05	-2.2496576453897704e-05	1.5690874297202677e-06	-9.379244517431467e-05	-7.288430989747598e-05	-3.627218799658599e-05	-3.3660579473056365e-05	-0.00015808353514858354	-0.00018314299107787595	-0.00013485853049548143	-0.0003278292454418415	-0.0002632316113885074	-0.0003615980896694313	-0.0002874160254766135	-0.00030009998064600983	-6.756200815782622e-05	0.00016217345701355555	0.0002119718545224325	0.0004936230954517435	0.0006818516056596418	0.0010286489297100232	0.0014210087535945664	0.001623514450165827	0.0020742409779784003	0.0024940021346758225	0.0029044710999743704	0.003413080690348077	0.00381584245756516	0.004313083091563197	0.0048787886149092175	0.005321518535405028	0.00575232602766367	0.006237521180831611	0.00651855782417088	0.006981913517355953	0.00726862346604485	0.007484883723045186
50	4.018888433119359e-06	9.652895078661727e-05	0.00012502199765968794	7.716689118811056e-05	5.0185497179542044e-05	7.336647606007876e-05	5.952086115246603e-05	4.148798914955219e-05	5.992837259221318e-05	-3.381950192097595e-05	-9.882441473513786e-05	-0.00017168079449725388	-0.00014823064663541376	-9.402593165205565e-05	-2.739671114738684e-05	-1.78028906130694e-05	1.081751490436969e-05	-8.787076155597039e-06	-1.4400878012507224e-05	-0.00012750000714516294	-8.739246267251183e-05	-0.00021686464321748282	-0.0002792389287089187	-0.00039943842330029044	-0.0003113275689911952	-0.0003275266567886348	-0.0002453927909451815	-0.00010255889653662516	1.0591936121497579e-05	0.00025982943614761867	0.0004230911051867637	0.000651649922553439	0.0010113142516007044	0.0012461206006373095	0.0016916460891434886	0.0020366395984717633	0.0024280903121283687	0.0029922004066682247	0.0033542183843146265	0.003954187531181372	0.004495117937138342	0.004941042669914115	0.005502719571591703	0.005859320562235065	0.006301533738766701	0.006708441272922305	0.007144527245049083	0.007383871767226051	0.007628286393398254
51	-1.666639892906067e-05	9.575552325167332e-05	0.00011372303840025994	0.00017990553243370022	0.00021383432487258094	0.00017443568354426095	9.774807118258877e-05	0.00010714547272342858	-4.5556598863173944e-05	-3.302597278851917e-05	-0.00014187698900115157	-3.4183332574925086e-05	-0.00012795194990664676	-0.0001255235550262641	2.2289005665460867e-05	-8.03510388888487e-05	-9.221782361519082e-05	-3.913676404747667e-05	-2.0672590803251995e-05	-0.0001482561840337913	-0.00020401757965727188	-0.0002879416064817037	-0.00035612846453776035	-0.0002983763246830508	-0.00030279850220238955	-0.00033784811180526125	-0.00025908693250629864	-7.735048320892448e-05	6.160011672248959e-05	0.0002113359492833844	0.0004388362424790795	0.0006443672182220308	0.0009138266462699537	0.0012648185678788262	0.0016665395345550342	0.0019720600116921215	0.0026005017003535363	0.0030246396699361434	0.0033620129054129652	0.00399910952527126	0.004431881853173685	0.00491701689782531	0.005625328416721795	0.0059081320073249705	0.006345661662875313	0.006798226975568669	0.007202865847393788	0.007564903553721018	0.00783945584327033
52	6.797437700161932e-05	0.0001017106590289377	0.00010474547900086	0.00015577376735906103	7.405543021211563e-05	0.0002441124841222557	4.788465196633894e-05	0.00010804338698205233	0.00011080933708591348	0.00011397783618503706	-0.00011724925852256519	1.8518049379372445e-06	-5.386770433707354e-05	-3.888359088967975e-05	-4.072994316225842e-05	1.1814295751931992e-05	-0.0001480150522478692	-9.471823378502523e-06	-0.00015730664811998676	-0.00023267728474461093	-0.0002756778023175364	-0.0003159381848991824	-0.0003735623277188489	-0.0002632977928516184	-0.00034610551157048945	-0.00030642506045211356	-0.00021515725059457883	-8.729750666831193e-05	0.00012323984950711074	0.0003241081894933957	0.0003634480006129019	0.0006524492774282896	0.0008857701227165903	0.0011683745259452366	0.0015695780694304367	0.0020140704478042335	0.0025321480823339575	0.002972499527490205	0.0032446868118058323	0.003987208950168934	0.004495855799226867	0.004994999768714889	0.005531109011077156	0.005947506647246139	0.0064640850409200135	0.006887420646399736	0.0072439423340892	0.007594214819818137	0.007923821187660355
53	2.2295326812670417e-05	1.5197756180131648e-05	9.929172675282531e-05	2.5939586698175018e-05	0.00015954688634092028	0.00014788639973147198	0.00010042135194729393	-2.8968322375475518e-05	0.00011129942197692444	3.430247901274062e-05	-1.3160393177409226e-06	-9.200745560892392e-05	1.2445108997636755e-06	3.8592591224611666e-05	-0.00017425904398685839	-5.0123517542122095e-06	-0.0001376389907057942	-1.9211873861720042e-05	-4.177751329831051e-05	-0.000292826018264731	-0.0003681971826035418	-0.000346774052730431	-0.00036433364679095337	-0.00037390248116178393	-0.0004169322619804935	-0.0003082991784879242	-0.00017160967605698302	-5.516577296979815e-05	0.00011968110738415812	0.00021697874573310414	0.0004817616590628397	0.0005981853270942797	0.0009375242959594918	0.0012233480795674774	0.0015214124328425537	0.0019558257836765768	0.0024223446305736635	0.0029155265459688607	0.0032906502090128175	0.0037610634715646704	0.004469225758013335	0.00501142920818276	0.005404702698886479	0.005939834267611962	0.006412182298417704	0.0068902625966474045	0.007329505838596555	0.007629712099307857	0.007971536417279924
54	-1.0508302455544403e-06	1.4786072436994124e-05	7.461528741885674e-05	0.00012425701507909386	0.0001921184615853682	9.170529361528321e-05	4.989973856653608e-05	0.00012970496946482715	7.273689878972887e-05	8.338108773039263e-05	-6.615016482826835e-06	1.6658245012044818e-05	-4.685273581185913e-05	-3.906551263731673e-05	-4.762055224041271e-05	-3.884693538730282e-05	-5.4635578144949376e-05	-0.00022816867509672708	-0.00017320052076112602	-0.00021750672509117153	-0.00035078526379206956	-0.00025663949160159376	-0.00020028703243091375	-0.00028587336487572704	-0.00030429835076645613	-0.0002855779655425067	-0.00023149403789202795	9.063332106035009e-06	0.00013477920133906545	0.00023843823997346	0.00039090402958916876	0.0006168729660056344	0.0008519563174786577	0.0012146411071478802	0.0015510782314285465	0.0020236215264706164	0.002404864899585612	0.0028663336245880904	0.003318091241680918	0.003801070300474037	0.004451492040960124	0.004971980537865099	0.005493457791347541	0.005987076360113831	0.0065193232059837705	0.006904210876179741	0.0072901524880360415	0.007658265177362009	0.007951772723895143
55	0.00010517615808923327	2.3230557636522485e-05	4.128532403295232e-05	0.00017035473978504106	0.0001512613562955473	1.1294365859174815e-05	-7.27684235859373e-05	5.636609938060286e-05	0.00013409282914151122	-4.201186418730097e-05	8.98423877520393e-05	-5.9928380793997676e-06	-7.999502102870893e-05	3.004166728712272e-05	6.664426302702253e-05	-5.9787401833822146e-05	-7.551418020889451e-05	-0.00022238027239578225	-0.0001558178375925731	-0.0001650760765568204	-0.0003270364244657197	-0.0003053426996318568	-0.00035225860758596834	-0.0003198123744693479	-0.00036552748823865506	-0.00021014015769956726	-0.00016549551738789502	3.8528773461220386e-05	8.945306580491864e-05	0.0001549215793672039	0.0004236912995307865	0.0006977768978824628	0.0009262949337504574	0.0010997087319579025	0.0015296845086344034	0.0019455118128351653	0.0024424689783639044	0.002950680134986336	0.0033217758144060182	0.003832388467557192	0.004302218484302039	0.004911298101800721	0.005406203404477218	0.005943670429669682	0.006394141138659067	0.006895563323800781	0.0072533042414261294	0.007709483653264506	0.008001444043617776
56	4.587021356744483e-05	5.783321809463107e-05	9.29167716764098e-05	0.0001231839233146686	0.00021385067079435772	8.479574801292223e-06	-2.7184947617840814e-05	-8.78860005137838e-05	-9.954918478825394e-05	-1.0821478049253739e-05	-8.557207763579119e-05	-5.898184231719075e-05	-8.936641541142768e-05	-2.1081704870195808e-05	-4.2692474368572706e-05	2.2935269059016447e-05	3.314826930026016e-05	-0.00015627873693034637	-0.00012698062564559055	-0.00014835579868546284	-0.00033269940310659714	-0.00027922588730387076	-0.0003203958748181332	-0.00027365821011157617	-0.0003356617484462733	-0.0002930371271527335	-0.0001921813615619313	-9.222354864128212e-05	5.845702056912168e-05	0.0001505638864118611	0.00033233903644213877	0.0006459615889391606	0.0008986749190089694	0.0011508728479577028	0.0015942012215381172	0.00203912547000087	0.002444553994881994	0.0029118768902504843	0.0032550718446948067	0.0037688927542745936	0.004294398248155749	0.004987673756969122	0.00548881458110977	0.00588393676308298	0.0063896058830960455	0.006708573044273566	0.00721709549776922	0.0074263023894101474	0.007928925528286172
57	1.766417776286135e-05	-2.7989646441837525e-05	0.0001179138512148573	0.00010201598318278953	8.879399192470111e-05	4.087943797388352e-05	6.0016265372715735e-05	-3.2268724704422906e-05	4.7326337753647486e-05	3.880106811209062e-05	-5.342832997776649e-05	-8.153698965665104e-05	-6.03606372316509e-05	-4.6078936069592514e-05	-1.8542654042860286e-05	-3.0992250409878716e-05	-6.022861116504841e-05	1.8606673129324115e-05	-6.539297812614262e-05	-0.00025933530894359095	-0.00022228444598030905	-0.000364413956920661	-0.00018404365892055245	-0.00024738258371588974	-0.000352441915148847	-0.00028267124172185024	-0.0002849862795011658	-3.4997071200138e-05	-2.7142251048195814e-05	0.00016890245671312068	0.00039599629499177175	0.0005627864109075403	0.0008864900848573245	0.0011440598243682818	0.0013795811579146314	0.0019494868211640498	0.002287472908181977	0.00282860841551672	0.003244174593355064	0.003640171827410732	0.0043600930411991316	0.004791166498506572	0.005411385761463342	0.005883641349358816	0.006225357023418985	0.006648101592094861	0.007057038866112003	0.0075109977956135	0.007775622387614872
58	6.627178380119883e-05	3.8570252508495374e-05	0.00011119999886739126	0.0001640116923271164	4.221158337263044e-05	7.53695118270262e-05	0.00010164852860923086	-8.583236904722164e-05	-0.00010782366983170424	-0.00013422813391753837	-3.591930296759113e-05	-8.154930930343314e-05	-6.762420111390628e-05	-4.775393426684918e-05	-7.12546290360315e-05	-4.6477539288731465e-06	-5.081015160442603e-05	-7.535079907438357e-05	-6.287079347204989e-05	-0.0001097616577674973	-0.00021220388685179868	-0.00022027089059521748	-0.00023430727951501135	-0.00021103048599159586	-0.00035112383177327526	-0.0002823993421626524	-0.0002702545890589267	-9.66609703432906e-05	0.00011719657806400725	0.0001783095892034993	0.00033580897993294294	0.000554194779431769	0.0008661794374248647	0.0011528297920455738	0.0016065343856328392	0.0019430338784489677	0.002269471553337342	0.002771489214065842	0.003094464347866059	0.0036972444728652016	0.004244570441808823	0.004765076165577641	0.005302823920905973	0.005717844549422866	0.006127354757510563	0.006459171107698855	0.0068975354485108584	0.007363667574103232	0.007658363915321487
59	-1.3830754695622425e-06	-2.851577343084418e-05	2.2086578134456715e-05	6.863839305516578e-05	6.431584090008815e-05	1.098632143176889e-06	4.108380462129961e-05	3.2819725482973194e-05	6.416517409995431e-05	-5.685770245923919e-06	-2.5655127666033606e-05	-3.249531422010423e-05	-6.843623383781733e-05	1.8200581661997253e-05	-6.103590680172995e-05	3.501581035972582e-05	1.885428724436218e-05	2.0502856986495427e-05	-3.7566139018288945e-05	-0.0001255726675119538	-0.00019997628825837218	-9.570199431741897e-05	-0.00015717895153828946	-0.00022630750719358677	-0.0003028923047225009	-0.0002803173308129737	-0.00019847966953453572	-0.0001351426632982365	2.5739449448793658e-05	0.0002277756728588238	0.0003384724602663777	0.000601304417071066	0.0007540938797755358	0.0010936002129575278	0.0013517305297711805	0.0017660574839574294	0.002210291160238554	0.0026966335985651275	0.0031310813613452683	0.003635436232399662	0.004169570364887635	0.004710141765018659	0.005297773086429496	0.005584568632297472	0.00615223301153116	0.006594565445839931	0.006913860548771666	0.007216205065007008	0.007575433386296125
60	-1.81179322490063e-05	-3.7746289581822405e-06	0.00016764107211221838	3.7607707796712144e-05	1.9988565906596197e-05	-1.2974832429435424e-05	8.169257898578442e-06	-8.290526933435614e-06	6.0905280719936106e-06	-0.00012680463948273922	-2.7917817918335116e-05	-1.6311505750155334e-05	-4.802758903375195e-05	3.346751345120986e-05	2.4772811228136304e-05	3.375092381573247e-05	-9.054948918727488e-05	-3.619342632837129e-05	-8.97486859573947e-05	-7.939786953827928e-05	-0.00013923900278643136	-0.00029303771231106496	-0.00030523140317612903	-0.0003064958601805223	-0.00035466466835795994	-0.00022417562255171473	-0.0001349939393722721	-0.00012566620401274618	1.5049892614847775e-05	0.00013979397059215063	0.00033367673208464105	0.0005233715759945457	0.0006850745028947425	0.0009932813982370017	0.0013215485308082351	0.0016183715896082313	0.00223515871563122	0.00274760338624603	0.0030471112560053436	0.003534976958968851	0.004159264778379425	0.004659405846511479	0.00500883273776026	0.005465776248595481	0.005963059208958529	0.006417594428507993	0.006764993571662732	0.007151249363381351	0.0073833561662533225
61	3.5357296993164965e-05	-4.0957912705927e-06	6.273804009948844e-05	0.00015217158877137924	3.683100922706929e-05	-6.26424992644876e-05	-5.4346474534959305e-05	2.576898240690437e-05	-9.700353414292347e-05	-3.79464142166925e-05	-8.092354477219944e-05	-0.00011784398713187815	-7.875584863679055e-05	4.665920738074627e-05	5.531073141550994e-05	-6.370429170220048e-05	-1.667648459943911e-06	-0.0001411870404721327	-8.973991780016587e-05	-8.558653428393014e-05	-0.00014654231938371915	-0.00019922887633330488	-0.00023988369501968572	-0.000297772685589704	-0.0003086852227187935	-0.00020675611568367913	-0.00013176421652504538	-4.061287373729223e-05	7.703681168695871e-06	0.0002053742489114059	0.0002166338643778979	0.00028836316840580203	0.000729037661257984	0.0010831589747628645	0.001238229300973183	0.001629530341154296	0.0021836840462336657	0.0025848806208852845	0.0029871593158261136	0.0034460570433709784	0.003936511510891894	0.00451620326931574	0.005189957990482154	0.0053782007103033765	0.005929104857222044	0.006260474839599353	0.006596626080192671	0.00710228062587222	0.007276928691887197
62	8.363771247419193e-05	0.00014760925988432862	6.64503762638637e-05	0.00012633988725826786	1.2706391864116159e-06	3.3310675259480755e-05	-1.774142575478825e-05	7.280143141374037e-05	2.4274323997611626e-05	-0.00010680596176002716	-0.00010710548104406745	-0.00017355693621474137	-4.625083383217163e-05	-9.474834158876176e-05	1.121182976829361e-05	7.297475811699326e-05	-4.255803505219749e-05	-0.00011468120776945147	8.29986584695872e-06	4.1558225144604213e-07	-0.00023746554215769321	-0.00019630843636414446	-0.000278686320883464	-0.00030339881224189925	-0.000299671966542324	-0.0003066187115347572	-0.00024132723402223023	-0.00010927490581676941	-4.06994299517039e-06	0.0001057645706559437	0.00023584031796292435	0.00035106013978692226	0.0007746584943455341	0.0008709721448548081	0.0012366086767837446	0.0016469092683874796	0.0020844220175129076	0.0024039352826960934	0.002847833965419459	0.0032282402292988068	0.003812972672433129	0.0043640767957042245	0.004837288032101995	0.005387853239500226	0.005727657494204183	0.006258094188328104	0.006513766713649241	0.006887756891252365	0.007210074665519715
63	3.598526159163437e-05	3.895221644239008e-05	3.012791622054271e-05	2.3724231767247807e-05	0.00011667007160890103	1.8279562991499248e-05	-2.1370741938778693e-06	-0.00010543745435776308	-2.1301631204480012e-05	-0.00014406158336664046	-0.00013813420417839442	-0.00025682288227886523	-0.00012668644225373934	-9.574654854150718e-05	-0.00010033540151243819	-0.00011873258710263203	-4.760414491641994e-05	-0.0001423726131671137	-9.361967700723537e-05	-8.261607885458106e-05	-0.00023821427996132124	-0.00010882657376280581	-0.00021555132228719235	-0.00025570408430913817	-0.0003127681550960418	-0.0002906741205966907	-6.929478753993874e-05	-1.8443262296215244e-05	-3.209065473797057e-06	0.00011428947808662528	0.00017323851125157722	0.0004404755611438713	0.0006565428811708706	0.0009458891351032228	0.0012189463479364295	0.00153780878536562	0.0018370773694928652	0.0022984888003139835	0.0028022273107485038	0.0032661568049326224	0.003730611651159361	0.00420880097678746	0.004739872538877915	0.005076676280464501	0.005540233722299262	0.005938229912988928	0.006297775912154901	0.006597614431484139	0.006925643834970868
64	-1.714639949371994e-05	7.505887344773247e-05	5.171684602668083e-05	0.00012224221286425926	5.031523180983403e-05	-1.7205522655509816e-05	6.540826851395056e-05	-3.847241081243726e-05	-6.827360358055345e-05	-7.081635012562617e-05	-0.00017437408205345608	-0.00014782316605291106	-8.287940496551779e-05	-0.00010333713430660855	-8.360323428608738e-05	-7.908036858590806e-05	-0.00011029225598378698	-0.00011902000261406596	-6.720613724581625e-05	-0.0001651962271161495	-0.00019191842638510007	-0.0002177318006829169	-0.00027681647359975825	-0.0002295329075127813	-0.00027411616052619946	-0.00016055114703072718	-0.00014361954527427833	-5.816515094967331e-05	-1.411266307203261e-05	5.770220318637796e-05	0.00028215741293444093	0.0004917063432600953	0.0006143735993994882	0.0008319922454714807	0.0010589938486290937	0.0015309869966349584	0.0018997506768361559	0.002253521182380443	0.002700856486225456	0.0031206848196746488	0.0036394589968090025	0.0042206362395426295	0.00467142015560622	0.004947256985589553	0.005474277638467849	0.005617013749297562	0.006092743664829108	0.006324100365489907	0.006608344652553108
65	6.113886382118466e-05	6.796003316299705e-05	8.694452405246166e-05	0.00012477210093283226	3.658597984642854e-05	-6.402725130234288e-05	4.529953934736191e-05	-9.757711492105057e-05	-0.00012613729416641488	-0.00019657653977611596	-0.00021736102590739345	-0.00019358140669117676	-0.00013123284720253174	-0.00017505185538639698	-0.0001624713629061273	-0.00014648754395268627	-0.00011716213591096141	-0.00010446750750214713	-6.263234321783121e-05	-0.00018708123011598792	-0.00017064624316332755	-0.00027912341352408026	-0.00021080229299332842	-0.00018901300402822296	-0.0002989977152509533	-0.00032283658123645866	-0.00014662569429621693	-0.0001084252018961074	-3.95925213130712e-05	0.00012866299694615734	0.00029642091410175884	0.00036192415321555213	0.0005273386088141772	0.0007478841829919009	0.001054688010463788	0.0014623840444767642	0.0018261216658398537	0.002032115001205102	0.0025692352540363415	0.0028786146707366605	0.0034351622439785408	0.004006700179334295	0.004320989839720344	0.00478076444247171	0.005112155649768779	0.005531483440084714	0.006009671405500881	0.006285765985079278	0.006644683241194121
66	4.8430742386576606e-05	0.00012126741563242608	1.4500574422195321e-05	5.668224659895759e-05	1.5940373896256153e-05	-4.6385987557879816e-05	0.0001138680213783237	-2.965617478549412e-05	-0.00011779073462598432	-3.49843106112654e-05	-0.00020149705347538666	-0.0002543614115725466	-0.00011874069125581289	-0.00017679099369632365	-0.00019529776402733915	-0.00013323661820560014	-0.0002162597864005963	-0.0001678209367258392	-0.0001947039248259078	-0.00012480698459138955	-0.00017882581772971567	-0.00017098431036328873	-0.0003037904090223898	-0.0002760457961763255	-0.00016752626539483223	-0.0003216991736883218	-0.0002346688102908015	-0.00017980234998019693	-0.00012917454844911552	2.4760486282200102e-05	9.712652563062516e-05	0.00025521894822806045	0.0006166741934454961	0.0007747124240331895	0.0010613559924917853	0.0013200438951551723	0.0017171428602822836	0.0020625045788425517	0.0025143007430917406	0.0029389973035057336	0.00336790575796391	0.003767758740928383	0.0041761357396205585	0.004542531644339278	0.004906611361034884	0.005367757815906898	0.005678003646310302	0.005903782733838496	0.006267366796283773
67	9.36858994938307e-05	7.577373940984507e-05	6.108275059154345e-05	4.512235640102804e-05	-9.587341254621305e-05	-4.9426010193962215e-05	5.3740502002871235e-05	-1.3302926024414687e-05	-9.582952612276598e-05	-0.00010553862932762773	-0.0001260706139388442	-0.00013920129778742637	-7.695547287188398e-05	-0.0001929904925610515	-8.280597231011505e-05	-3.290828214937568e-05	-0.00017171847243319197	-0.0001429267165814606	-6.54731519633905e-05	-0.00015903269370209596	-0.00020239226708963337	-0.00018440991061461476	-0.00022072895679440489	-0.00019305448547459237	-0.00017407470521938116	-0.00015499283772274527	-0.00019716242198367486	-0.00012617349437375833	-0.00010808103253514747	6.63925663963307e-05	0.00012283081630962855	0.00029590706997600577	0.00046905607283050907	0.000730259374332933	0.0009752677219982736	0.0012243430321821403	0.0016159130419414881	0.0019213741275295854	0.002305940985020872	0.0027372302244011515	0.003171626536020542	0.0034344865558713347	0.003917741747198349	0.0043577558676248865	0.0046374683145717355	0.005003501498224401	0.005438933640907158	0.005705235088400116	0.005930172972263161
68	3.9812196170908115e-05	3.7547206183496964e-05	6.05374067993899e-05	-3.8312965857143825e-05	-8.236458871984081e-06	-1.8564907618439624e-06	-0.00010590237659234424	-6.823189103556521e-05	-2.932116656935284e-05	-0.00010210907134891099	-0.00013040427389159653	-0.00013538703403678402	-8.570015138848272e-05	-0.00014828628057142674	-6.987987428034208e-05	-0.00016694496110353896	-0.0001790768542475199	-0.00022394618560328034	-0.00014059734040341255	-0.0001872691047509724	-0.0001959477703260644	-0.0002237120563976193	-0.00017059701090122562	-0.00023913450185472185	-0.0001665378291236484	-0.00016533356812018952	-0.00010623725456074464	-8.319883266833452e-05	-6.458372252684944e-05	2.939984547058575e-05	0.00010692695210020176	0.00023763643533338498	0.0002987690568115297	0.0005673038322170778	0.0008307880749682337	0.0012001640916014134	0.0015087592898273658	0.0018507147613371657	0.0021719925802381316	0.002642294321004795	0.0030586927889022027	0.0033092638020855553	0.0037712261721577884	0.004099694237800115	0.004431682573645333	0.004786291207799025	0.005177262900649656	0.005417919115714612	0.005633006515393175
69	5.175677651519272e-05	4.63507230060069e-05	-6.222766719668879e-05	-1.0563356452659063e-05	-1.8851064025023747e-05	-6.382899934145315e-05	3.0077965575703293e-05	1.9143014278062114e-05	4.68399079159809e-05	-3.8557143793102225e-05	-0.0001199615583533412	-0.0002378516179316836	-8.727163491687609e-05	-5.106612188387975e-05	-0.00011770478601415793	-0.00015381915702022297	-6.112450829275267e-05	3.303807135804629e-05	-6.940415861240975e-05	-0.00019082668024652144	-0.0001821826852826902	-0.0001612919010907733	-0.00028507651469034296	-0.000283253955561695	-0.0002574596535270616	-0.0001162429417179922	-0.0001521364882004266	-1.405208038413258e-05	-3.631440639968068e-05	7.342426153514404e-05	8.331818192648069e-05	0.0002326894751051002	0.00035652003425543706	0.0005689819024964316	0.0009147104579192262	0.0010785386209183553	0.0014518311223948352	0.0017747934898881064	0.0020669044186817837	0.002386832861037353	0.0028303343719312075	0.0031394329778390807	0.0035235811765626955	0.003930007778962198	0.004326473275758058	0.004428939568196942	0.004788988012433244	0.004967469099700109	0.005462766724601319
70	8.826811834935528e-05	-2.5251291039675015e-05	-5.46265236266878e-05	-8.597882665743637e-05	-0.00013074610908173794	-7.705521746003744e-05	-0.00011089764538319509	2.0764449553415345e-06	5.5730538019846634e-05	8.063922225835395e-06	-9.118933335674992e-05	-7.977964303176832e-05	-0.00018115656692571695	-9.369955769506068e-05	-0.00021598655086073137	-8.018482491443391e-05	-0.00011485516716799029	-0.00012647228475234326	-0.00013772243143974627	-0.00011261632209211838	-0.00017813988394128495	-0.00023935692167770286	-0.0002311152682593473	-0.0002048532750454787	-0.00014198174310367146	-0.0001797343644369371	-0.00014173940134621954	-7.713435726352131e-05	-9.801061566045543e-05	3.510859911528746e-05	0.0001268145399078302	0.0002327575353776787	0.00037250409605481884	0.00048711001296414486	0.0007471869387465269	0.0010402040564727803	0.0013127784306915466	0.001650902442867747	0.0018988227378811944	0.002163398657654772	0.002575805714019304	0.0029810494012675144	0.0032937591425894093	0.003611198632611354	0.003971127547458276	0.00436261256343678	0.0046256992904430225	0.004811511966770568	0.005122497802555077
71	-1.3932630026682215e-05	-6.315458132774865e-05	-6.814816501186791e-05	-0.0001153662823162817	-0.00012418585629020207	-0.00013869972405509514	5.421855428483328e-06	-0.00011560248847286713	-4.509471373978106e-05	-9.378330414041394e-06	-0.0001493246667008178	-0.00015138668625315575	-0.00020076551041784438	-0.00010170264850956098	-5.574141238142987e-05	-4.754943946213023e-05	-1.4068455017195463e-05	-0.00013756844736347162	-6.207289165450416e-05	-7.010342498435001e-05	-0.00017838610287575514	-0.0001726925772222789	-0.00017935014204632741	-0.0002350013711765746	-0.0002078045111092917	-0.0001662003756403482	-0.00014258174087918317	-8.822417394771517e-05	-0.00011487613959202708	-6.898392836470046e-05	6.37811716498047e-05	0.00018834490640825768	0.00028327535447487197	0.00037225257894463393	0.0006681696517931121	0.0009102582366770204	0.0011661746309537438	0.0014644516193017	0.0018489660377080468	0.0020812316955392566	0.0025338152049594774	0.0027916727221161965	0.003143941860717038	0.003377917053864249	0.003745124323105907	0.00416969339941446	0.0043882120288692966	0.004692259964840698	0.004881441171762901
72	-6.259589318972083e-05	1.7227027944902885e-05	-2.0933708462787907e-05	-5.201392992139239e-06	-7.76493710210272e-05	-4.457411112352573e-05	2.139516461226563e-05	4.701097928332401e-05	-7.43304796488179e-06	1.0853219991813846e-05	-2.053503788040063e-05	-9.828304555718147e-05	-0.00013324296090917265	-7.500570898657013e-05	-5.9860460695468264e-05	-7.205078875627369e-05	-4.01238688297908e-05	-7.146489631146268e-05	-5.3705602138601616e-05	-8.903231525043938e-05	-0.00023887170001272198	-0.00021553260636799054	-0.00018773040294891923	-8.561666136325043e-05	-0.00013421459780811642	-0.00016651523925296838	-0.00015082419455064814	-0.0001611058249305725	-0.00012184827853544738	1.6729694272472915e-05	6.157353762960486e-05	6.18192559925822e-05	0.00025565432477767883	0.0004082645347716341	0.0005488646853198683	0.0008126212673755263	0.0011100762694391986	0.0013268521913061822	0.0017343035472539802	0.001944257723358689	0.002392570138225658	0.0025861728927818978	0.002925390583254756	0.0032374167998720435	0.003505604709409966	0.003826168208049318	0.004119948367153337	0.004397056329588457	0.004663286642802952
73	1.7959188224381199e-06	4.632351764704207e-05	5.099229813210013e-05	-3.973472388913228e-05	-9.44742734440883e-05	-6.845327073699638e-05	-8.270383123720496e-05	-7.5113893356285295e-06	-6.80870127181042e-05	9.06534904112378e-06	-0.00013573784672589554	-0.00013385566934693015	-4.220986318049296e-05	-5.5455495518338245e-05	-2.582737793504821e-05	-5.243901221513209e-05	-0.00015607603868347344	-0.00010065237820996412	-9.558878710172228e-05	-7.983245815018037e-05	-0.00011400127436331148	-0.0001439935096229818	-0.00013358764510764675	-0.00020689175941851525	-0.00019091675421445314	-8.919383269587937e-05	-0.00015729301821655362	-2.326249887128677e-05	-0.00010995144244480117	-0.00011756454520088645	-6.968889499773135e-06	7.478345352238747e-05	0.00017982543477077504	0.00030089412132402115	0.0005147661709341601	0.0006877237963935471	0.0009091607085980995	0.001207036722063013	0.001481698723498381	0.0017714339431441142	0.0020847072916533567	0.0023848239550971683	0.0027375937571928557	0.002975536582279324	0.0032653739490006474	0.003590900503059321	0.0038579352678010776	0.004100232108468316	0.004323317274191155
74	2.493496682447979e-05	-9.064885152463665e-06	5.154888939072932e-05	-2.4267182136786735e-05	-2.1894632487402272e-06	-0.00010289124324950297	-6.852100070667886e-05	-3.727126583638021e-05	-6.51237896382005e-05	-3.932818565862712e-05	-0.00012534483169648658	-8.868493584548507e-05	-5.490015684011929e-05	-0.00010136832814442443	-3.2909663868626426e-05	1.8088079518638578e-05	-0.0001620225882229016	-0.00017232115174703276	-5.7612146409837816e-05	-0.0001307837052358847	-0.00012226101781162837	-0.00013970215350029717	-0.00020290048771068152	-0.00016289215987350347	-0.0001597272674468504	-0.00016227589311046525	-9.96375059870707e-05	-6.39291320283139e-05	-0.00011697163024160367	3.12819273075249e-05	-8.523050022471775e-05	5.706959738141863e-05	0.00021321241238408915	0.00030375613978759184	0.0004024151683229852	0.0006997225981781924	0.0008502358788958523	0.0012076750474879704	0.0014255153354087878	0.001757648005830545	0.0018781153211035345	0.0022395375112785132	0.002539324539837864	0.0027892306193618654	0.0030529794064305194	0.0033526939454134918	0.0036153534480932205	0.0037276854541957076	0.004071439677462721
75	-1.5673162806852293e-05	-6.976569917340746e-05	5.3008096836208036e-05	-4.620338126788604e-05	2.243245883436779e-05	-0.00012998936652879734	1.7488696614863829e-06	-7.710649905122999e-05	-3.4315112196429616e-05	-3.560246986116614e-05	-5.1368974558684756e-05	-7.771432406139725e-05	-9.099678858079429e-05	-0.0001186134993886374	-9.170289938549735e-05	-0.00015802504858541508	-8.699367351436521e-05	-0.0001041172614437658	-9.77127934366738e-05	-0.0001536438555215496	-0.00012122581013732552	-0.0001382347038783806	-0.00011348418817787984	-0.00016577003181461318	-8.293993255682254e-05	-0.00016805177298471937	-0.00011542075084922916	-1.7966608751253596e-05	-7.362428202466499e-05	-5.558124819506205e-05	-3.200408096003622e-05	4.659628673867807e-05	0.00018065378841343433	0.00027082099729076853	0.00039687169925925453	0.0005430719870943169	0.0008847207280639058	0.0010933550305835802	0.0012883714124363112	0.0015886937039869746	0.0018623955699802533	0.00205207548568507	0.00239911248840229	0.0025582518244107776	0.002805781872676283	0.0030305675123328615	0.0033035359377744816	0.003448847258946351	0.003629220875814603
76	-6.561196333063182e-05	-9.448084187254773e-06	1.1347044986692763e-05	-4.641033631689135e-05	2.9898074020410695e-05	2.172742005863959e-05	-3.268205335935194e-05	2.882351755884852e-05	1.934956610542153e-05	-2.677148189368529e-05	-9.580909061898477e-05	-7.75063696712611e-05	-2.7561289774157444e-05	-7.128033433117155e-05	-6.55174330065535e-05	-0.0001819973447844525	-0.00018127795686359886	-0.0001522864196929698	-0.00013410080493765161	-0.00020767684995798822	-8.736684077134696e-05	-0.00015888730821680348	-0.00011456646200488965	-0.00015949186074682383	-0.00010409340172383196	-0.0001518237924835373	-6.59101215097386e-05	-0.00011732248304197057	-0.00011759899429288267	-6.344906823739246e-05	6.399918560612506e-05	0.00010819716942266769	0.00019361819685678928	0.00031304663458635377	0.00039451280978387794	0.0005894378192972509	0.0007523232143768399	0.0009659362778642036	0.0012674543316950147	0.0014526352385642986	0.0016742784330271612	0.001994785564249728	0.002210967018288774	0.0023504687706899104	0.0026141613238205496	0.0028088965746068694	0.0029216427220394798	0.0031342833510197747	0.0033111023594955733
77	-4.5595231465313455e-05	-3.467375263282367e-05	-1.0627826727649392e-05	8.279722999780305e-07	7.426191914783204e-05	-9.61630144769148e-05	-1.8966643001638507e-05	-1.1276247059762565e-05	-6.0030642312171834e-05	1.4324198919603796e-05	-0.00011821477536210119	-0.00011953691879868294	-4.384891642213976e-05	-6.477258298051806e-05	-6.586464382620656e-05	-4.816292411270746e-05	-9.181257477430883e-05	-4.100014491053776e-05	-9.659508560225763e-05	-0.00010005055752167434	-0.00017763398617145113	-0.00013212782137983812	-0.00017723073891688347	-0.00021617707042413054	-0.0001670380528264787	-9.608208904744356e-05	-1.933723724964968e-05	-4.814082355301864e-05	2.135594221696483e-05	6.651728565074295e-05	7.193525195108045e-05	0.00011322027370353183	0.00020278405174814447	0.0003066216744838966	0.00044054827551478386	0.0005749206156232844	0.0007304353789882687	0.0009802764861253164	0.0011290639668649304	0.0013048410311646901	0.0014459266868204093	0.0017344773365791579	0.0018879709664254853	0.0020852120883652933	0.002329026840688623	0.002449784448514482	0.002725647429903438	0.0029132507820544464	0.0031498484629150203
78	-0.0001614109485909086	-0.00016188363905549532	-7.1284356356520316e-06	-4.412394801445291e-05	-7.4637220198894e-05	-8.57791049644373e-05	2.1553240523424205e-05	-5.3590620057568035e-05	5.144533639188249e-05	4.7723663714821354e-05	-5.6514516694551465e-05	-4.027033665957993e-05	-9.795072744334045e-05	-3.437646799389007e-05	-7.510695640481501e-06	-0.00010500531121793928	-0.00013731934945874564	-6.571389776200373e-05	-0.00023184149651979475	-0.00019803138784386097	-0.00013341702524927233	-0.00017413839057186872	-0.000201126162398547	-0.00020106985577815739	-0.00010646780676558824	-7.86982089549275e-05	-1.4419387433009425e-05	-1.0785877336684068e-05	5.318488248852205e-05	0.00013923007581668247	0.00014725585971370924	0.00016960444098554337	0.000301817096116359	0.0003497900178277304	0.0004433082209321793	0.0005249467301842109	0.0006705376517014796	0.0008627773889816456	0.0010042515613501962	0.0012057693335665194	0.0013789608657137351	0.001578958335260118	0.00171236319258202	0.0019515917382669193	0.0021488570373289157	0.0022640913708457206	0.002475210996195291	0.002604907708003289	0.0027389603723160403
79	-7.560762186106652e-05	-4.21187702584198e-05	-2.2024075836452848e-05	1.551548263784545e-05	-5.764538349448298e-05	1.0542095963993041e-06	-4.046653253819953e-05	-3.439274971431975e-05	9.468472998638134e-06	3.958103180540462e-05	1.715100337793475e-05	-6.945106455168975e-05	-3.331217445145323e-05	-3.916029963747294e-05	-8.879830243234719e-05	-8.677648590029664e-05	-7.708294134536078e-05	-0.00012206756063742535	-0.00011562103595856093	-0.00015261473158766152	-0.00016705709985412147	-0.00011264712927231699	-7.498871805472356e-05	-0.00021278020801500272	8.22039030546355e-06	-1.4804516029303416e-05	3.186332502743534e-05	7.91732377804968e-05	3.3540435576782075e-05	-2.980874975727539e-05	0.0001221074061443466	0.0001278401310531166	0.0001509846407173976	0.00031280005699683836	0.00039640593468233344	0.0004558067481270418	0.0005739704771932614	0.0008555278871436756	0.0009141304651950731	0.0011197629226087067	0.0011871106949719083	0.0013577829648203478	0.0016856470639047278	0.0016997462556829917	0.0018754019597090614	0.002062776422328437	0.0022173516183215166	0.0023660215485902182	0.002463371312039819
80	-9.09542453170393e-05	-6.072667942417453e-05	-0.00011626578234010584	-3.258196076862951e-05	-3.1005799898506914e-05	-0.00010668065823927925	-1.1148819492307537e-05	-9.55391236980279e-08	-1.7512343884042357e-05	5.9120391869419905e-05	-8.452602383278876e-06	-6.561542580768637e-05	8.602944826994832e-06	-3.308465095147434e-05	2.527356758764348e-05	-8.182119463780526e-05	-0.00012892828202267797	-0.00011085983788141563	-0.00011836192530852202	-9.580470307959832e-05	-0.00013093650442495377	-0.000126242538209468	-0.00012320521266362023	-0.00011913022791291877	4.533470095171251e-06	1.0658351006972915e-05	-6.146051190866975e-06	-4.149173694580959e-05	6.651479080290101e-05	2.8784415454640956e-05	3.87085195352656e-05	4.227931085103823e-05	0.0001225204353646906	0.00017800393815382848	0.0002791694608621644	0.00046359855007132976	0.0005158512178163959	0.0006221747259083292	0.0007572472902541196	0.0008523118800236772	0.0010527877646012305	0.001214315647853119	0.0013407475413076103	0.0016505515505563899	0.0017336379578109028	0.0018891379431945775	0.0019726749756515914	0.0022188067445022075	0.0021834996830767234
81	-4.44023841492101e-05	-0.00010994884257264788	-2.618336877813274e-05	-2.8665392802855005e-05	-3.28126831166856e-05	-6.2910736526788e-05	-0.00014289750962706904	3.3488713816848114e-05	-2.046837951498752e-05	4.496864011723493e-05	6.0676823578759294e-05	-2.775508445871314e-05	-1.7286150976404244e-05	1.2109538861755683e-05	-1.959028958136092e-05	-0.00011124658718174173	-6.195697073875141e-05	-0.00012937165271725167	-0.00015608823405642775	-0.0002013843374489139	-0.00017223236295088945	-0.00011764756344840865	-4.678889035380101e-05	-0.0001328802289575736	-0.00010334282186690744	-4.13780579021074e-05	-4.944557444365521e-05	3.5610590968397454e-05	-1.4122709992519283e-05	-1.3553275373743277e-05	-5.152721092082314e-05	-6.813661922501625e-05	0.00011436753381446953	0.00010720818800310348	0.00021292898335554264	0.000393844631480249	0.00041560546256360823	0.0005244610061559847	0.0007084995311125347	0.0008184389699312372	0.0009093504311252921	0.0009973604613302848	0.0012551351340982456	0.0013717396443296693	0.0015323790770432068	0.0016932193857901417	0.0018490812701730177	0.0019942379518026777	0.0020480505552956134
82	-5.101055363067072e-05	-1.833161387305587e-05	-8.422688828970235e-05	-4.3723360138001934e-05	-8.277951113791878e-05	-3.777857909411939e-05	-6.941385280726869e-05	1.3403982807932498e-06	2.3968011109750826e-05	6.62080244145034e-05	-4.7998712020839e-05	-3.95831321877457e-05	6.008704643287421e-06	3.727635293124776e-05	-4.407020715524392e-05	-8.1423102012143e-05	3.4514287931663893e-06	-0.00015208353617095305	-0.00010470080732939645	-0.00022076942108510076	-0.0001193525959645449	-0.00019520146845756806	-9.328009621869272e-05	-4.037837540555804e-05	-5.1128735397973897e-05	3.8213588516669e-05	-1.0590204146455791e-05	7.512322035759134e-05	-1.0621044628284974e-06	-2.287641262536968e-05	4.631862830498188e-06	3.212812600778593e-05	6.130128845981376e-05	0.00010650639156403662	0.0001390544169663023	0.00027575862772586865	0.00037831096507468036	0.0004736926649702676	0.0005023637401914184	0.0006561470097413847	0.0007717845423797449	0.0008788139782628138	0.0011374144670252488	0.0012594307164788532	0.0014193889136227035	0.0015101899250475601	0.0015978657827921087	0.0016757917859714561	0.0017926359372264229
83	-4.508251143346665e-06	-0.00010767107331407383	-5.0732273790685187e-05	-1.2963483475339922e-05	2.6333910215142265e-05	2.522958485812036e-06	-7.532457985607473e-06	2.3045045056245966e-05	5.54943096831836e-05	0.00014574153348693387	4.327597565431268e-05	2.9791068694279445e-05	3.464573294253982e-05	-8.648428976191954e-05	-8.940219147799283e-05	-1.713043523039659e-05	-6.191574223878093e-05	-7.360831376819246e-05	-8.923592910125801e-05	-0.0001381649816249388	-0.00011806816064200389	-0.00012843738896635307	-3.290132468423323e-05	-5.5784591355722155e-05	-3.890248039465161e-05	2.0014720715936728e-05	1.7320264330018353e-06	-1.3718773676453482e-06	1.940325486148087e-05	2.9361445251380645e-05	1.0844521314759283e-05	9.05869712555559e-06	0.00011936050874238639	5.151901056889799e-05	0.00013802412340172253	0.00012894089677425416	0.00037170099154883884	0.0004130941005587685	0.0005102694579717221	0.0005370517092764945	0.0007157054325022915	0.0008571703042026208	0.0009912046878933951	0.0011516657526911777	0.0012761906629233175	0.0013276066820916256	0.001368798895476668	0.0014845732301843472	0.0016562670756364959
84	-0.0001268212068387938	-1.1674243688442076e-05	-7.242922304176715e-05	-3.316415847179454e-05	2.0882499438816202e-05	-9.114255434005927e-06	2.157203264150301e-05	0.00011901606359190862	0.00010607019856510085	9.823366973571478e-05	8.982262270700377e-05	0.00011008158442952888	3.146360764320987e-05	3.447553086087194e-05	-3.847219046974209e-06	2.2684939039336888e-05	-6.627592196025585e-05	-3.0359502060499665e-05	-5.315524046962037e-05	-6.157470552397272e-05	-9.414141854820748e-05	-0.0001054639888354103	-1.7818773371605086e-05	4.6083751001650644e-05	3.152389151742971e-05	6.916028060526204e-05	9.338057627527769e-05	1.4940956124464472e-05	6.714051092983113e-05	-1.4386916745984918e-06	1.6341857297354744e-05	2.0806136680904893e-05	0.00011206095671602119	0.00010152328714820541	0.00017869584969091077	0.00022152497780079174	0.0003064091027539588	0.0003755960496986965	0.00039736192956178333	0.00048652627704693296	0.0006036864669521298	0.0007088248456336187	0.0008770520811024925	0.0008932005340023171	0.0011142514268714318	0.001125085185532479	0.0012293994090446063	0.0013025639453419177	0.0014555718710617658
85	-6.81244717210307e-05	-6.340889115473479e-05	-1.4946487669634667e-05	-1.0663187982122514e-05	-1.367102805792191e-06	-3.1375717570674147e-06	-5.5037988532953e-06	3.3508717925805344e-05	0.0001021036049080897	9.939503703253599e-05	0.00012005306672586257	0.00010645371711553078	8.447517703947543e-05	3.656843827664053e-05	1.1113132593289456e-06	-2.592208630316964e-05	-2.1027092571778795e-05	-3.0053053334428337e-05	-4.013440090477122e-05	-4.930890277209385e-05	-9.732362847715567e-05	-1.4538547129874547e-05	1.979178678508609e-05	-9.545846486634224e-07	3.928373793009521e-05	1.7880682343367476e-05	5.232710238344167e-05	6.984361492733879e-05	0.00010721394123663177	6.708863194913167e-05	7.773340731622279e-05	3.895740527353833e-05	9.885148402477879e-05	8.353938393005389e-05	0.00016252330695154274	0.00018706540289121747	0.00032656536538553895	0.00037161106958958354	0.00035072848929243406	0.0005039914717161459	0.0005166340250529146	0.0006226810381142679	0.0007058745661216318	0.0008834965379329353	0.0009306225679499285	0.0009980103224311574	0.0009890018323989085	0.0011548798606621424	0.0011825374063429933
86	-3.0652689290572466e-05	-8.316466924853093e-05	1.7492129755619492e-05	1.9902852715219914e-05	-2.0365942767166505e-05	2.1343603169773184e-05	-1.973153691000817e-05	5.3243169043516616e-05	8.347084302143738e-05	0.00010796727733280523	7.788427634834526e-05	8.010396019797535e-05	1.7272164312009616e-05	6.777472825652379e-05	-3.831533124112395e-05	-6.9232399971777e-05	-8.969206208072773e-06	-1.6998940666741785e-05	-3.300730071110607e-05	-5.41446967698229e-05	-1.8311387243196617e-05	8.312153966120956e-06	-6.660125611649701e-05	1.0276025747770431e-05	-2.486531541391556e-05	6.148038963395788e-05	9.074306180139238e-05	6.456365721507953e-05	0.00010205464962359776	9.60773036831264e-05	0.00010843394094376625	7.207180728701524e-05	0.00018892865749172796	0.00014050453198990076	0.0001611824341618107	0.00016957387134731682	0.0002050672427529175	0.00029548143189020773	0.0003560760182850421	0.00047449369971377757	0.00044239722937803596	0.0005501900623389641	0.0006422869553381183	0.000841630270115537	0.0008162329529066145	0.0007801690075822787	0.0008231257743356351	0.0009003173100293157	0.001052109698590031
87	-7.898475056238626e-06	-4.7785429494530934e-05	6.235549388731824e-07	-8.787746621881022e-05	3.706981516168487e-05	5.895681751487152e-05	3.30439203057585e-05	3.0336667053643124e-06	0.00011554146363792993	7.508166769713412e-05	0.00012816574600738864	0.00012037031598640638	6.997201689413759e-05	-1.0909801847161743e-05	6.099366896647934e-05	9.60544585896482e-05	5.526379856626484e-05	-1.8401298531703849e-06	2.2099635006862827e-05	4.716258630363071e-05	6.464229289127996e-05	2.0564204159009727e-05	5.2100289859953835e-05	5.598626884355781e-05	7.70725506989789e-05	8.771859579129453e-05	0.0001767325643131701	0.00015155944550637732	0.00015275241646480118	0.00010481315151057785	7.064094137539788e-05	0.0001409721525374514	0.00014810023804738914	0.00020566807032229762	0.00017024282114924964	0.00016213855152178626	0.0002177383799047686	0.0002805557888271754	0.0002458212870301438	0.0003747749165313965	0.0005050637646032837	0.0006262023548609821	0.0006501795508829808	0.0006176620090934008	0.0007127211177775397	0.0007318942003625143	0.0007754744935402443	0.0008209927565730167	0.0007925014256297302
88	5.899799048657434e-05	1.0851492557481328e-06	6.637342584394192e-05	1.5535947794660056e-05	9.008756049113539e-05	1.690798005577651e-05	2.311112541597612e-05	5.788606228336261e-05	0.00012736031111867924	0.0001281533235802991	0.00011678379646157509	0.00012535046627239747	9.385559799316531e-05	5.0865547809065344e-05	0.00010760163243250737	0.00010699207095431134	9.482272723491496e-05	2.216788033738862e-06	7.856589655473706e-05	6.772805092357639e-05	7.177551972065949e-05	0.00010927932022692121	1.951609073952197e-05	8.580997167134388e-05	5.0369626240771254e-05	0.00018974670670857184	0.00014641968811881766	0.00016346686374381367	0.00018158535465830652	0.00014366438600099863	5.19229751054468e-05	7.4083336639102e-05	0.00022578452055831838	0.00019449227023294783	0.00018862143090772116	0.00020722248097977976	0.00026182506177292513	0.00022816775190246833	0.00027480926743914477	0.000282007849689744	0.0004633668196012405	0.00045806003492632457	0.0005277981948553037	0.0005689377761447695	0.0005894920420106075	0.0006262746624298647	0.0006965539736987043	0.0006652963253227105	0.0007925835484251933
89	6.538975254670858e-05	8.328533273163074e-05	1.8063121243529715e-05	5.941950104930956e-05	7.987564384490348e-06	5.014427534385999e-05	0.0001166350600004686	9.644987924491406e-05	8.860022245998943e-05	0.00011309224874586426	0.00010123841981632489	7.069997383125e-05	7.07248473925905e-05	8.353224029074299e-05	0.0001173022878238683	8.979513604052185e-05	0.00011733124489727029	9.081956383757513e-05	0.00013370803379199838	3.2347484478206814e-05	0.00014919040425043963	0.00013225567680420525	9.373260826069643e-05	0.0001301294333887253	8.556459928040234e-05	0.00011519386062261868	0.00013435512311804084	8.453882942404124e-05	0.00020810965703947537	6.520657999836254e-05	0.00016177431592515328	0.0001642780357706438	0.00016347173010536358	0.00017400719264928176	0.0001456368439510923	0.00015135288636211621	0.00010135142439790401	0.0001950372970936967	0.00022070378302338787	0.00036106805868132546	0.0003110119776580308	0.0003852273953467776	0.00048431666433940433	0.00037630993797491434	0.0004324452408125572	0.00048544835857609994	0.0004732186839012112	0.0006563103976169916	0.0006781215471827133
90	0.00011351840571233904	0.00013588143247607995	9.335020322076052e-05	-8.632565865911758e-06	9.075032603653396e-06	2.2338331931740034e-05	7.506189463793842e-05	9.67115892906919e-05	0.00012190962544160126	7.232419724304963e-05	7.154671785194973e-05	2.4194715225913663e-05	5.915682699442394e-05	0.00011137577472174632	0.00013262335073575596	0.00018416894412597146	0.000192923659771986	8.94906884943111e-05	0.00010208754744841937	6.103223267459665e-05	0.00012061846554694	0.00012250309656988305	5.436483532180326e-05	0.0001460176094678538	0.00010641110883473146	8.613625313024138e-05	0.00013901751349896434	0.00012594472225669104	0.0001871007896442545	0.00025663395927943283	0.000148191760214047	0.00014971062157495094	0.0001906375937409918	0.0002234981051829941	0.00018588828714924386	0.00022063589368695124	0.00018405125927687521	0.0002034740899489337	0.00011152232769926685	0.00026496161382739156	0.00024690307691264886	0.0003622547584477608	0.000401832392677439	0.0003997618751023091	0.00042428489627457315	0.00039284124493911885	0.00038971062332261085	0.00041690660529950625	0.0004857060562240115
91	0.000154176358582383	0.0001326504252032388	-7.235208249566371e-06	5.9513638849186176e-05	2.4801323102615794e-05	0.00015675473853960908	0.00010418490992418967	0.00012595419283848792	0.0001397070338947705	7.412207855478137e-05	0.00012695892516533213	4.9170686863783276e-05	0.00012599375301989419	0.0001535123055626312	0.00011890699476611859	0.00011389784579273737	0.0001325293502295098	0.00016736135927494566	0.00016567867089300786	0.00013241471697460802	8.11937968250426e-06	3.798323810430534e-05	0.00010670030384044792	1.0834243133275054e-06	6.831911329961873e-05	0.00019313622916227404	7.702032927561664e-05	8.801613107209631e-05	0.00010151205113459637	0.00012106673875782966	0.00010449393356612038	0.00019768574033264807	0.00015101043728184342	0.00014533885963078906	0.00013289483087480444	0.0003051023781992817	0.00018112153597788424	0.00017583414024064685	0.00011870224921072542	0.0001693770430016252	0.00021734508777521302	0.00016951753012525386	0.00027319811431783666	0.00028310905175194065	0.00034019421960850444	0.00035357179811245694	0.00023741480656131763	0.00035339533332880277	0.0004211392305628909
92	2.629116276334109e-05	5.683726036749461e-05	6.116553567072634e-05	-8.034811258116504e-06	6.209070665311829e-05	0.0001499831497964494	0.00012555073030206897	0.0001298498639665421	0.00018302374428486192	0.00016605877414096375	0.00013199858132024035	0.00010946257680318286	7.393723463883468e-05	0.00015820542444758046	6.1085550317616e-05	0.00011120729882914064	6.910546026936716e-05	0.00013495380965842813	0.00013448558895524812	8.698642451744122e-05	8.78191061066756e-05	0.00014165842047779233	0.00013411631705419273	0.00010430388732644807	0.00012080894881427303	0.00012855568238629794	7.511611878653695e-05	0.0001590820881949754	8.077462820221483e-05	0.00020898212704838003	0.0001798242236005468	0.00024419537733479454	9.999749876919698e-05	0.00022169236801847792	0.00012249372416117487	0.00016236790900151654	0.00018841370861033164	0.00014327611929985546	9.408057041046636e-05	0.00014797126181628425	0.0001336816177263635	0.00018133630787200362	0.00015162689374520764	0.00027371250692077544	0.00024711369309939003	0.00015092724104841688	0.0001690101603697552	0.000240487685474837	0.00023843475973660635
93	7.045549120230682e-05	6.219127475489345e-05	8.631379778974071e-05	1.8536655641557515e-05	4.394306607645726e-05	9.629055852418118e-06	0.0001246553015792706	8.209041929627172e-05	8.312861450118002e-05	0.00011868712778830771	8.0123291594665e-05	0.00011965174220150438	0.0001330874818066524	0.00011471934094136112	8.14073159537822e-05	9.214323749832521e-05	0.00015841758770804155	0.0001793508420534755	0.00017453770537760425	0.00015980227730246608	7.278033787650256e-05	0.0001553013389240527	7.2174171610707e-05	0.0001186226971115012	0.00010379457698747581	0.00010327660589846514	0.00011616934531539281	0.00017077493869815558	0.0001532559553366854	0.00018759669482056968	0.00016534801529265755	0.0002065962474001878	0.00019499072691435713	0.00017392599021047567	0.0001479886190171292	0.00015045804644929487	0.00017798386642845534	0.00010515988800646398	4.4991848447457606e-05	5.403470457381321e-05	9.540197613326979e-05	3.147067445296562e-05	5.006059540679025e-05	0.00012630717950324824	0.00012209124342319402	-4.864895253326048e-06	3.0634412258639985e-05	5.672619422528471e-05	0.00013564223281994488
94	0.00011557498606901808	7.344380338854683e-05	1.455166514271563e-05	1.4748161688211405e-05	1.552324557139987e-05	6.201645606763316e-05	4.4621544990598296e-05	0.00014294606894455799	0.0001035401147975382	1.7564357279423897e-05	7.970157777977857e-05	4.376599773120026e-05	4.7057428495348626e-05	0.00013297015302136624	0.0001359262561639442	5.220864453046927e-05	8.645574371683436e-05	0.0001478722077275999	0.00016885205840946326	0.0001570125214189057	0.00020671114222853252	0.00015178435220261172	0.00010435602865856643	0.00012842935625034945	0.00010675120116326144	0.0001336987057644582	0.00016575869678532245	0.00016010115427987816	0.00016275622284363033	4.6051572921262444e-05	0.00014941802597118797	0.00013456739977173827	0.0001187575410936662	0.00012594037899801136	8.258777378936306e-05	0.00015808809252836788	8.558974405870246e-05	9.032060142251929e-05	-1.3507067381084427e-05	1.5832785820180039e-06	-0.00011485553135588285	-1.2878776472659411e-06	5.756552150369232e-05	5.775322569639827e-05	8.307583351871604e-05	-3.989408209771816e-05	7.190457686823391e-05	4.572978816993348e-05	-4.671845583711333e-05
95	2.1326113174614217e-05	-1.4020692167034454e-05	1.981541251700402e-06	-4.07366899324286e-05	-3.3188327193143566e-05	8.382140409375066e-05	9.83199477924338e-05	8.958343714527115e-05	0.00013877432368727152	0.00012337843129957323	0.00014047149432585242	8.668573677919037e-05	0.0001332548232221753	7.69658403335516e-05	0.00011760912396507962	0.0001221544794082924	9.905599853807965e-05	0.00020534380111778862	0.00012008448489482298	0.0001925075345847925	0.0001477980961215615	0.0001530387339836966	0.00018970454123292744	0.00013980435336974638	0.00013651228848867203	0.00015694711042705343	0.00019818045413234428	0.00017783166314378596	0.0001808126134307031	8.565828712819825e-05	0.00012067771198690102	0.00013330208119195118	6.0391471239493104e-05	3.4462602565366686e-05	-4.878288199982179e-06	0.00011498986462494429	7.264409437659491e-05	-3.6201127519383266e-06	-8.520571175677681e-06	-4.600707820597247e-05	-2.696479363351648e-05	-4.20296062431851e-05	3.913406262882343e-05	5.184092657334358e-05	-4.1328356115058233e-05	-2.5749750487027457e-05	-2.210200748744688e-05	-5.389332036945518e-05	5.6884969359664166e-05
96	0.00011690459050869707	3.5814753998411355e-05	-5.016204191569913e-05	1.403919134465503e-05	-1.233119173497905e-05	6.572219494721373e-05	8.479277081100253e-05	8.338326883376703e-05	6.287882911655273e-05	8.893004727938398e-05	4.192702594372275e-05	4.0797399671910824e-05	4.088773285225058e-05	7.016142600861538e-05	0.00011425907413360151	6.83383567370826e-05	3.70553339260114e-05	0.00020771932290096647	0.00016098952196854082	0.00018330918771277305	0.00018074948206133027	0.00018224823132839625	0.00023196682722338656	0.00014558241252484849	0.0001832142048918742	4.658569874024719e-05	0.00010775593267213271	0.00019500887594393516	0.00014767508067174971	0.0001239714656758777	0.00016223566671187787	8.226475903915645e-05	1.8691827101153288e-05	2.6988554753596555e-05	-2.9105445529784225e-05	-3.6768934444414565e-05	4.1641789097971925e-05	3.663495042853984e-05	-5.027265896642341e-05	-6.847493107832263e-05	-3.413791266769803e-05	-7.723101310996023e-05	1.5541077122515543e-05	-1.773031025440114e-05	5.4022989009277414e-05	-2.8751257795492113e-05	-6.310234047263504e-05	5.547583895128026e-05	-3.456355850866651e-05
97	4.199375001400696e-05	-4.4379622057244775e-05	-4.824161071117764e-05	4.64861707592225e-06	-2.2772340197085524e-05	3.565744251263829e-05	0.0001742366690163014	0.00010349303467919245	0.00011774759290662296	0.00012727170811300165	0.0001109396514259751	2.3549831834232115e-05	6.26474162536133e-05	1.887948964396143e-05	7.203182226992152e-05	0.00019228655622460344	0.000207693165291489	0.00021733730078776835	0.0001567863470156513	0.00019630544540056972	0.0001871892183413818	0.00026089449889777174	0.00019027431329707162	0.00017402853431238772	0.00012499643028857213	0.00014242057440444337	0.00017258365084063158	0.00013695765972748065	0.0001663864002976163	0.00013090473128391381	0.00015733543208072806	4.2592856343607165e-05	-2.4654418451270275e-05	-5.4185717571039674e-05	-3.2067855706259245e-05	-1.8628686365745603e-05	-4.482948441284305e-05	-1.9418438482250285e-05	-3.0958183168071474e-05	-3.107582299067158e-05	-5.317703741200481e-06	-7.584151250437384e-05	-3.9223015326211736e-05	-4.962603985561095e-05	-6.531718634056357e-05	-0.0001681944504764615	-2.1628637095035656e-05	-0.000123901635154605	-2.0561546431424128e-05
98	3.257929092307598e-05	-3.022553875039659e-05	-3.733562868896934e-05	3.3507527510627956e-06	-8.375757002180258e-05	2.4099134552467883e-05	1.0552217116052296e-05	9.407927838512851e-05	0.00014996885564992808	0.00012519129818224783	0.00012745479376419613	0.0001139430470426512	-4.3088720354285816e-07	5.1945852747759306e-05	4.5575192757532724e-05	0.000126710373854974	0.00018065812246172985	0.0002012647201543619	0.00028889394388164166	0.0001640385396725552	0.0001873155698202608	0.0002479531866075537	0.00019166293762465006	0.00011940280546305357	0.00017882507366886964	0.00013138952940953733	8.140230574094076e-05	0.00024052694584447416	0.00017894992706315196	0.0001280551806779189	0.00010847684408389648	6.039655055041161e-05	-6.232652022491329e-05	-2.9194122325605854e-05	-8.680001770361847e-05	-6.56094924766672e-05	7.241047952130509e-05	-2.0900103173321205e-05	-2.0966280842595424e-05	4.990506681169296e-05	-2.9611775814365314e-05	-6.31634144526291e-05	-0.00010272858842063624	-7.547588500631593e-05	-6.34511591601702e-05	-3.494409759013397e-05	-0.00018896883013107515	-0.00016800441979062988	-0.00013978845079371446
99	2.537761922860593e-05	-1.6425508378529025e-05	-6.942839011227862e-05	3.32688991876585e-07	-3.803309191811021e-05	-9.675640218276076e-07	7.268273670317856e-05	5.590442182321759e-05	0.00011195927375170661	8.643595930147439e-05	0.00014242216661507646	9.401494409261352e-05	4.007220684860258e-05	0.00012889137749709279	0.0001346724031832228	9.334093529010015e-05	0.00016761210639681628	0.00013510287764315624	0.00015828250254376223	0.0002112162807766284	0.00017128636472061627	0.00015144659616503621	0.00020020995851517648	0.0001771812014100352	0.0001523985831034328	0.00013045806024749522	0.00010653230855793622	0.00023027788066655526	0.00011343858732772104	0.00014913241434719412	5.324889362989866e-05	3.735747451880656e-05	-9.62887285462179e-05	-9.516257519625682e-05	-0.00013135261613376128	3.694039634908871e-05	-1.655149796383575e-05	-3.501289383197382e-05	-5.452206473219106e-05	-3.846270903558553e-05	-0.00013677851460960409	-0.00010797423925459379	-0.00010520803599873778	-5.279593056060454e-05	-0.00011202340930853258	-7.783475284994727e-05	-0.00014661397453662365	-0.0001232547744336416	-7.222208648940913e-05
100	1.2105015258735258e-05	-4.2810685391427524e-05	-6.463795122480602e-05	-0.00011604518248754239	-0.0001034375458580567	6.504813990775948e-06	3.301163529593103e-05	4.97369606588609e-05	2.6802889486109908e-05	8.28161501986914e-05	1.1019150685364886e-05	0.0001460782431613491	8.417399127140727e-05	0.00012388240124373465	0.00010752120154922646	0.00011380254404920569	7.205396260979683e-05	0.0002216365348764323	0.00014991862104801209	7.934367260366924e-05	9.84759336251021e-05	0.00020444189049584625	0.00018234140434926502	0.00022009150797775386	0.0001862521718715337	0.00018249855294758723	9.381516677096967e-05	3.479254366364109e-05	0.00014671936737375928	0.00013789630081297157	5.7377901225481906e-05	2.5802046190038756e-07	-2.7885456828782893e-05	-3.156793535136489e-05	-0.00013278893217835117	-0.00014240923253859938	-6.2967612986384e-05	-0.0001244713110405232	-8.210944771648395e-05	-0.0001075203778384104	-0.0001702161797340526	-0.0001819778933677612	-0.00024272782857197046	-0.00013506317869209578	-4.301193747994681e-05	-0.00015414673991857067	-0.00013467514742281905	-8.439897126792687e-05	-8.540794407599504e-05
101	2.1614203351797357e-06	-1.6994111840659245e-06	-1.3279527719375994e-05	-1.4565458399286833e-05	-6.732664601847588e-05	-3.757475825528307e-06	2.763770274270885e-05	6.82079564519508e-05	4.811707812399385e-05	8.689827721815764e-05	0.00012037109727157892	8.777239904796797e-06	0.0001144655640453353	0.0001941809319620015	0.00010678515953931671	0.0001046247310046496	8.493216376176219e-05	0.00012300709401827194	0.00015711960788711296	0.00011033709919248062	9.203379632237686e-05	9.611905882058482e-05	0.00011118219515822147	0.0001529843601023741	0.00017078025722141774	0.0001313452002387042	0.0001286380441861214	9.483289302911758e-05	9.06447495642964e-05	0.00011251367372958525	2.522174468733485e-05	-2.076528789654729e-05	-9.349795104199136e-05	-8.71291188597174e-05	-4.8947039361196666e-05	-6.1233875173531e-05	-6.946885138699978e-05	-3.7281201617070476e-05	-7.180028250429517e-05	-6.59141104680267e-05	-0.00011788569185098678	-0.00010229802163259193	-0.00013388881932050232	-0.00016134280113539568	-0.00013083986034740145	-0.00015937638091619667	-0.0001812288344580893	-9.098324751072142e-05	-0.00015438786474568215
102	9.334431218185812e-05	-2.3104192515807245e-05	-5.952844174467841e-05	-8.826405119979151e-05	-5.704528651641283e-05	-6.794435980330874e-05	-2.206099119051532e-05	-5.858153805262541e-05	4.7545714556694725e-05	4.2021687433866365e-05	0.00010105758548415095	0.00011434707120191487	2.565915057416784e-05	6.670296053885012e-05	9.148076871644508e-05	0.0001281806726508166	0.00010663411251789028	9.965955521788012e-05	0.00017400924636481335	4.1715393127729686e-05	5.342311701644167e-05	0.0001412816913084366	0.00012920885881962592	0.0001527620219081451	0.00013838508020678017	6.241027653847248e-05	0.00016980731579460846	4.9791078448757633e-05	0.00011330613286253334	8.017827216393514e-05	4.915870247125587e-05	-6.067892244352096e-05	-0.00010646114601384378	-8.739946395153948e-05	2.420802221246376e-07	1.5373071467244615e-05	-5.672784912859853e-06	-2.506567401677696e-05	-5.4982590768942564e-05	-5.048484332324981e-05	-0.0001366177662563623	-3.503669398411749e-05	-0.00013027143469433408	-6.968183012620063e-05	-9.904353826264104e-05	-5.735928196026498e-05	-0.00010875800869914417	-3.59372156220804e-05	-0.00013582064198178822
103	3.3939905905587675e-05	1.1790256093772015e-05	-6.806751099869564e-05	-6.447920751112587e-05	-3.202402089242718e-05	-7.003962139633818e-05	-5.799152253535096e-05	-5.261187302691182e-06	-4.4911690872636746e-05	7.57313471764498e-05	0.00019345993459730487	0.00011181745223302919	6.550417854231177e-05	0.0001507901636204042	0.0001472862904334907	9.521617596245974e-05	9.759634802413786e-05	0.00019447187414066923	0.00011476419429798871	9.766415548622446e-05	0.00011486981255972011	8.69650184396179e-05	8.91803130591321e-05	0.00018086452276661852	0.00011086012709161271	5.892420017317284e-05	0.00012075165783675447	9.095069708528578e-05	0.00010380967838759922	5.066712682262588e-05	3.219605162634689e-05	-2.1746818870117098e-05	-8.30555314681141e-05	-2.2402459744381064e-05	-7.366698283995126e-06	-1.368431596071085e-05	4.8435454779852204e-05	3.0348371801528023e-05	5.286661921645272e-05	-2.945108527107848e-05	-7.542622111568545e-05	-0.00016595777266186984	-1.6797425182404972e-05	-0.00014627733762061974	-0.00013641777892896428	-1.3108125552832983e-05	-2.5955812461256094e-05	-2.7348065842421406e-05	-0.00011185043226555637
104	3.466922600056576e-05	6.21194107758151e-05	2.035563614060288e-05	-9.777353099143275e-05	-0.00010828058959823368	3.8000624966355145e-05	1.2011463970788448e-05	-7.131648034383645e-05	-4.6196759977283344e-05	9.062332885799432e-05	8.901152188013129e-05	9.344648975497044e-05	0.00012341352558023567	0.00019030376525509444	0.000164720274350871	0.00010994220852702644	0.00020175924408210346	0.00020700618957134156	0.0001717600698308771	9.598221902409016e-05	0.00014727411658555208	9.838500357564061e-05	5.374267638168664e-05	0.0001577379116782345	0.00012179881768160237	0.00010545259717751522	5.8520313257306124e-05	4.440163242999464e-05	0.00011303785860656204	0.00014519438227684236	8.472757832414522e-05	3.755997230642618e-05	3.930070969553946e-06	2.103242189279421e-05	-3.057354891400543e-05	7.403843514835554e-05	-2.402828788824886e-05	2.5300933132067023e-05	-0.00013225897431442185	-0.00015687367270916195	-0.0001379800263531981	-0.00010163215988992646	-0.00013289065848564008	-0.00014071604780592343	-0.0001403476878981572	-0.00014986205645622696	-7.152457699408641e-05	-8.106927193139672e-05	-9.236335433730148e-05
105	0.00010939681286092653	-1.456921725336942e-05	1.031701622659245e-05	-0.0001165454586736005	5.995801777724406e-05	-5.97393203796789e-05	2.518849682596778e-05	-5.887729265747288e-05	4.3939303267621e-05	0.00010839968105944024	7.010491856978568e-05	0.00013155322641969993	0.00010014132557018668	0.00023002139682051797	0.00023548118280858183	9.464673635468338e-05	0.00011059788190685155	0.00010267867213546871	0.00014708716926263728	0.0001187953609911193	0.00010069806058784838	0.0001686752127365221	7.855074767214904e-05	7.675201557418632e-05	3.9037448669906186e-05	7.737307050862386e-05	0.00018127888394458858	0.00013608210651305797	0.00018729124807327963	0.00011654539928977007	8.881967488287909e-05	4.9568597790782455e-05	3.587752777369003e-05	-3.380222513948919e-05	5.2307497166163495e-05	6.227261002497838e-05	0.0001065300880530451	-3.1498005929877156e-05	-4.736666654171273e-05	-6.398300443385504e-05	-0.0001477834725159553	-0.00014015874544962212	-9.853427730876856e-05	-6.579862061528212e-05	-0.00014188639420770484	-0.00015797253327230618	-0.00015623635751270903	-0.00011257683911046248	-0.00018406171431313033
106	0.00011647935716232589	7.769764388856791e-05	8.8983128296953e-05	-2.771958199280127e-05	-1.3333509276815427e-05	5.658304079075988e-05	2.1295612327781408e-05	-5.874970690937753e-05	-3.615375429712131e-05	-3.624830417041583e-05	1.3079979785730282e-05	-4.633786269136115e-05	0.00010616290116598797	0.0001354483613018365	0.00015976280278973387	5.975698173325154e-05	0.0001973384414859206	0.0001679511439867638	9.268407022546324e-05	8.371166105681814e-05	0.00019179491992390348	0.00010068862847146269	5.680476104816239e-05	7.07641653720465e-05	0.00014791728657450725	9.94955918813302e-05	0.00012091974095213443	0.00022319440473173661	0.0002180433376413709	0.00020161471721089744	0.00012515510188435046	0.00010896006438529632	-4.4900151062966356e-05	-1.826587335934626e-05	1.5573717800137893e-05	5.1743706081314655e-05	-3.405858586104588e-06	-3.710637852957255e-05	-0.00013231402285233005	-9.027624825993157e-05	-9.150471978967948e-05	-8.158785784159056e-05	-0.00010035186488726669	-0.00013159074766746923	-0.0001827352376484167	-0.00017564330078300824	-0.00027163792540350754	-0.00014580180539731713	-0.00018756558153248089
107	8.046081016064934e-05	6.152472419116808e-05	5.56956431624554e-05	2.9417423081533444e-05	-5.3099976727167036e-05	7.050326130035169e-05	6.354038118967256e-05	-5.367796727907896e-05	6.202236303322854e-06	-1.9845827028135734e-05	1.754617592615304e-05	-6.274114782078361e-06	2.630669772312821e-05	7.532284246952769e-05	0.00015337330908364927	0.0001393445578422346	0.00021829548028208024	0.00013684204524165951	0.00015156230770788426	9.235520792438961e-05	0.00014247624903640415	0.0001519784248498622	0.0001311599384900105	0.0001362092815610857	7.924518263487087e-05	0.00015415610683760725	0.00019229105202886568	0.00018095656419355575	0.00020149418412693416	8.638254156558612e-05	7.094120032515478e-05	-2.17110796386674e-06	3.6301067772942366e-05	-1.1140812685303449e-05	-1.1396432230247815e-05	-5.811081223255878e-05	-1.9177259527214087e-05	-4.440223135087646e-05	-9.767224489064682e-05	-0.00012193894712862683	-8.425098960655511e-05	-0.00012798793072551717	-0.00011041098648127906	-0.00016498170398732167	-0.00022212010642825756	-0.0002767935895497178	-0.0002666783734650556	-0.00023099972393700527	-0.00014496976058107387
108	8.863486284619023e-05	5.7294151992696624e-05	1.5103546792287381e-05	2.647577377379687e-05	-6.824530291164573e-05	6.0469438203158025e-05	-2.282647163544015e-05	-5.241333180429915e-05	-4.921194009063816e-05	-5.238492128166708e-05	-4.8383140563580226e-05	4.908494782590112e-05	-3.862743450301512e-05	6.735594294047655e-05	0.0001855353562920113	0.00013462322220123875	0.0001798341999852988	7.161105123760192e-05	0.0001227556863996453	7.871145552068804e-05	0.00010948177821062214	0.00015487907340220255	1.4909195499135375e-05	0.00016943130261245847	0.00014264132647507602	0.0001576181594236622	0.0002284454364175608	0.00011093023740846864	7.682530912302915e-05	0.00010117649894535291	0.000169027371751711	3.586246233623009e-05	-2.2229776264133255e-05	-1.5514929771328163e-05	2.175584396544011e-06	-4.479785872861797e-05	3.255073849483836e-05	-6.84558957302312e-05	-0.00016425786401606983	-9.513933848235545e-05	-0.00011584628091409395	-0.00011767503480805385	-0.00011167071172567006	-0.00016690509354257092	-0.00012276058698965894	-0.00013695194605994033	-0.0001528198509728654	-0.0002454335974689898	-0.00013820248734981253
109	0.00014307798592220865	0.0001171353203406511	0.00015439603071129934	5.785737287594271e-05	7.310802437687465e-06	5.7927404046750494e-05	8.389456337367461e-05	1.757420555005972e-05	5.0575866535178284e-05	-9.760634171682015e-05	-7.15879643217272e-06	2.3772241478627898e-05	-5.603557686258625e-05	0.00010562709193834758	0.00017117261862833083	0.00010422977339872297	0.00012698197796520025	0.00020333229692230244	8.325770934180759e-05	0.00013468815991739928	0.00014774773730975797	9.286148545303518e-05	0.0002022355687775695	0.00017852714419443265	0.0001221017427639678	8.034203922372894e-05	0.000258335338670609	0.0002200846358117335	0.00015549271268460553	0.00010137544128831959	5.850418677935819e-05	0.00013593129262510543	-4.886670461446212e-05	7.350785197855556e-06	2.37877133669581e-06	5.7212341987754766e-05	-1.6859253626637323e-05	-0.00015482277892718798	3.834041030665539e-06	-5.2153199260331597e-05	-9.627120523671539e-05	-8.071219464437132e-05	-8.840478801590049e-05	-0.00011304636898070392	-0.00012893066050964232	-0.00022684369782846554	-0.00021325057108597891	-0.00021882253408095259	-0.0002148235952022873
110	0.00016283515833737902	0.00010596519739627893	0.00011942600089558451	6.862132027617303e-05	4.050870599557855e-05	0.00013305662218524107	8.347914879901543e-05	-1.2375040687389672e-05	3.269521635043635e-05	-1.6183243689890584e-05	-1.6977020409412503e-05	-8.663621109961995e-05	3.6860096368707755e-05	6.826239541454703e-05	1.133490771893873e-05	9.988468550147517e-05	0.00014079046634453426	8.947947150524907e-05	-1.315346325891476e-05	6.998700449044048e-05	0.00015787234684500848	0.00014206007181138958	9.446125814059365e-05	7.705780668550385e-05	0.00022901028878534146	0.0001564072490510287	0.0001569011368784842	0.00014372216749082765	0.00010676325507760052	0.0001205883101428456	5.136564061458998e-05	9.468312235082771e-05	1.1687254155811545e-05	-1.4886811200923069e-05	-4.393024723600181e-05	-1.9101880605250722e-05	-3.75204673559994e-05	9.318736594909882e-06	-3.872709600311911e-05	-8.73888048886646e-05	-7.012637714911562e-05	-2.5027464181248065e-05	-2.28405099914854e-05	-8.143681365530421e-05	-2.339653889658877e-05	-9.81544655742057e-05	-0.00024444413754144695	-0.0001697863701574244	-7.604817056834673e-05
111	0.00013895054945650784	0.00013277789486642775	4.447737896739611e-05	1.443285583860154e-06	5.0438705634511706e-05	1.9856126529305214e-06	-1.3263099302592021e-05	-3.077817002613874e-05	3.81830523834305e-05	-4.645761812749259e-05	-2.8796600092479635e-05	-8.05619119640104e-06	-1.280600581645888e-05	9.856483860814888e-05	0.00010819474981367198	0.00010349259714358692	9.753907743475939e-05	-8.574051075461282e-06	5.271213293005174e-06	9.358907957230807e-05	6.537203971408953e-05	0.00010978274183109197	0.00014118114500548832	0.0001846251352649895	0.00021504475116218875	0.00021178189699242773	0.0001618366281882073	0.00017258126622923952	0.00012134483352646316	0.00011145170433924459	0.00013402174827042502	5.256045624969095e-05	3.550275197688231e-05	8.696725278418639e-05	-0.00010129720548712686	-5.2490419320734894e-05	7.555641750053709e-05	5.939037690532643e-05	4.39868693758072e-05	-8.874829050081902e-06	-2.283217960765123e-05	-1.3402078132392742e-05	-5.944545784194235e-05	-6.640017891794833e-05	-0.00010706819710454697	-8.943308184734101e-05	-0.0002635191474179801	-0.0001733719823606602	-0.000141676568469712
112	8.661218070940907e-05	9.425974694169934e-05	6.030153011471537e-05	-2.578688608971718e-05	0.00011329685541752493	4.049749077130833e-05	9.61879735503894e-06	-7.000014076027142e-05	-4.076393495504402e-05	-7.817137947408728e-05	-4.731677039236651e-05	-9.066015360095214e-05	-2.2018037247679697e-05	-2.974882818239876e-05	2.5547836724454843e-05	6.677334221201584e-05	7.613217743354234e-05	1.0861532251628295e-05	-8.96018680929193e-06	2.6303161669409666e-05	-1.4344720625615505e-06	0.00010883908295083092	6.957590706460451e-05	0.00017392672327928323	0.00012346353490759934	0.00028157805840573906	8.28685612711436e-05	0.00010692098640639356	0.00013282353880948592	8.327791687178327e-05	3.964864328857931e-05	8.042058805915494e-05	1.591698871269706e-05	7.128879408120475e-05	-1.6206278533885355e-05	-1.59144352495463e-05	8.748660482558688e-05	2.2872724462062213e-05	-2.8768951814422786e-05	9.60300679297786e-06	-4.838667945187632e-05	-8.164053280837992e-05	-6.47366829010679e-05	-0.00012444844868143287	-0.00013142515397332385	-9.632276401511462e-05	-0.00016668711504755812	-0.00013425508517169506	-0.00021058844481671072
113	0.00011212076245935027	6.163580764444075e-05	-1.1755651380864756e-05	-1.618531239895558e-05	3.1051003471053006e-05	-3.353846480070896e-05	6.895930067272807e-06	-1.1877097722994275e-05	-1.70199795301513e-05	-3.220339552337899e-05	5.652481134395609e-06	-4.618815543000919e-05	-1.5864269502006783e-05	-1.676117059780801e-05	7.26191068363884e-05	3.481827441582145e-05	2.8449272457601183e-05	-4.079427911703854e-06	-3.0242129212863704e-06	-4.1470545079385376e-05	-2.0422161837475416e-05	-3.352301908512756e-06	1.6167751961636702e-05	0.00013993338752719544	0.0001274808599450226	0.00022188573288659815	0.00013979087446645393	0.00011102778647740865	0.00013070186447940047	8.389197819823837e-05	4.1315879996163416e-05	8.821157692624232e-05	-2.547329755143297e-05	3.407669322390718e-05	9.284671253044276e-06	0.00012015795251782103	8.98607680289208e-05	2.544378193991624e-05	8.636735619006114e-05	2.1478550001420757e-05	-0.00011145427259470749	-5.184147266804172e-05	-2.4338416667483952e-05	-0.00010384439788816072	-0.00012969028389994746	-0.00016443718319724605	-0.00014402451763639986	-2.2929742967717046e-05	-0.00011577696547992184
114	1.7111308797970182e-05	-2.0811303337507105e-05	3.5149282300593104e-05	1.018575169911379e-05	-1.1988994642767503e-06	-2.451369735368811e-05	8.645081008048352e-06	-1.272447474887081e-05	-2.454452635379039e-05	-5.924422538156534e-05	-7.163029105675838e-05	-6.838264984732944e-05	-2.969448802726125e-05	-2.4557548041067997e-05	5.876843161499977e-05	3.49693382362334e-05	-2.4146266467070132e-05	1.335148260223866e-05	-4.804664733958099e-05	-4.067178926583943e-05	-3.893709142843198e-05	5.310171996230555e-06	1.3448953117389372e-07	-3.3354032576841255e-05	5.7039331452991424e-05	0.0002653040878442457	0.0001530665024170189	0.00018304880503498973	0.000162647108508234	8.675453229683582e-05	6.43529210030902e-05	6.337698127735879e-05	-1.5584142597648226e-06	1.8306730536242882e-05	1.7258898296163708e-06	-1.6397001723561468e-05	5.634682453197649e-05	-2.899864441676161e-05	3.805757777181033e-05	2.27945152434913e-05	1.0352694254610145e-05	-5.235725978191979e-05	-2.633626297462361e-05	-4.2114922336481574e-05	-5.2581313739706486e-05	3.7831896735528604e-05	-4.870081940710595e-05	1.537189939335241e-06	-7.122525096086844e-05
115	0.00011915526140181701	4.967731065209234e-05	0.0001293601314923722	-1.9092309201385176e-06	3.9419542760578604e-05	2.9367781087540166e-05	4.3830126028684015e-05	-2.0435789183506718e-05	-1.25059236935573e-05	-7.300549062482836e-05	-9.348064412117933e-05	-4.836675957713239e-05	-5.276384007295581e-06	4.674423279764005e-05	-4.844916481779521e-05	2.613249615436963e-05	1.5008594798501421e-05	-5.378882220306013e-06	8.554742873039553e-06	-6.559339683627271e-05	1.6198313481030694e-06	-8.458820974266299e-05	8.854940938393244e-05	5.0429359886306575e-05	0.00017728626872467548	0.0003040982737006399	0.00020671355877207939	0.00021063934855106427	0.00015044414828174724	0.00014477684838346043	7.039915297994146e-05	8.685845638815375e-05	3.1776468635776725e-05	-2.5518948920979817e-05	-4.8034544849987276e-06	6.388140118871199e-05	3.092866622364251e-05	5.8942671097116205e-05	0.000123186296465132	-2.0043404420435296e-05	-3.998715397460505e-05	-2.031786052312022e-05	4.926146955183501e-05	-1.0643872395184373e-05	-2.7351112664011658e-05	9.274799721161867e-05	-7.712273455121059e-05	-1.1098116424409645e-05	-3.483720685455566e-05
116	5.278696584005702e-05	5.4424781603531645e-05	9.347052769496704e-05	-5.519803470188023e-06	6.377602659643917e-05	2.325552661873175e-05	7.82142824085951e-06	1.7495754836537142e-05	-2.6545759209371898e-05	-5.231106120761656e-05	1.0404603059871924e-05	5.74832220576882e-05	0.00010239245796962924	8.111490009154184e-05	-5.841864175910592e-06	3.7686438804759155e-05	1.2523388339733216e-05	-1.0094802358247964e-05	-6.264478644585126e-05	-5.896424560275092e-05	-4.9022074770359594e-05	-4.649094926009971e-05	-1.3765598453239863e-05	-3.1790468717779615e-05	5.938409534845587e-05	0.00020126119422559643	0.00022269531797719034	0.00021557171677019765	0.00019083431826852522	0.00010254365169908425	0.00013489937305576446	5.614773360486863e-05	-2.5884047991352298e-05	-3.226512146122319e-05	-6.84690691038473e-05	1.9677145553420585e-05	1.8459441173268586e-05	8.174339818219022e-05	8.122623516177194e-06	-1.5895751131957451e-06	-8.711684711052213e-05	-4.69356547561579e-05	3.630297522255711e-05	-5.0510800094509196e-05	7.979307335491401e-05	0.00015835122463114614	-6.152758364102057e-07	-9.129193815944094e-05	-6.641149275137516e-05
117	0.00011693478415422879	7.592923265065873e-05	4.972175342216379e-06	1.0114972296048865e-05	6.210995930938627e-05	6.995060970307761e-05	5.222431178313971e-05	-4.0704339298706246e-05	5.3587637969668874e-05	4.8674028243320357e-05	5.8897200470819594e-05	-1.0602221660165962e-05	-3.4322837220506574e-06	4.888937735881904e-05	-1.7367387642486264e-06	-4.1872891857386616e-05	-3.0077960509137728e-05	-6.635441852163024e-05	-0.00011710669536880999	-9.294109486059593e-05	-3.314672152418999e-05	-5.937839869862088e-05	-5.633860090071542e-05	6.592866382207304e-05	0.0001322836714207552	8.654670996439303e-05	0.00019326259846045524	0.000241696993953322	0.00016037870896958343	0.00015461137041530547	4.1823661746432454e-05	0.00010528936717214775	8.410778324276932e-05	-2.2687803033871744e-05	-4.815664489778675e-05	-5.9114076378270804e-05	2.913736266006773e-05	3.562571400990001e-05	1.4525413811755157e-05	-3.428340778089478e-05	5.3457114451355865e-06	4.811377558246373e-06	-6.601292683680704e-05	9.622620334642563e-05	6.76345618746905e-05	5.391590962742e-05	4.709959239935305e-05	1.2061544480398261e-05	-0.0001348404985494156
118	5.418341867578899e-05	5.922492698439241e-05	5.512103158565778e-05	2.1586269766090833e-05	0.00013400610141301372	0.00011736028283626491	8.030555179490711e-05	1.6551988972772136e-05	7.748157700563331e-05	4.401397084886785e-05	-1.0477321028295859e-05	-6.51454742614886e-06	-1.8146077701575492e-05	5.933602109663578e-06	2.509297705507611e-06	8.858918970598424e-06	-0.00011483858239005266	-9.942598925342773e-05	-0.0001052237775522829	-0.0001048661983749463	-4.998656296732129e-05	1.6599547624350318e-05	3.9866852687460015e-05	4.2208427424784544e-05	8.15541051184646e-05	0.00015302270544612637	0.00017509622545449792	0.000199829580406873	0.00017743521347418222	0.00020080643897064273	7.866250427468532e-05	8.877004566243787e-05	1.3437645164710823e-05	-0.00012087044549174436	-3.15925523791662e-05	6.648705589534971e-06	1.1115089274260552e-05	-2.7161317992426283e-06	-4.350166457443649e-05	2.3367721374611956e-05	-4.76693675458208e-05	1.838733060600006e-05	2.8915288243975824e-05	-3.560643692232634e-05	-7.673656605287453e-05	3.6475116386895935e-05	4.202141346103876e-05	2.583625807896998e-05	3.8333069062344656e-05
119	3.4324862344628585e-05	2.9876161412632893e-05	4.517698193641705e-05	2.9780896997806378e-05	4.5782249237833784e-05	7.864046509104789e-05	4.337096745478772e-05	-2.6474970792923328e-05	4.214321379203917e-05	5.677964963968661e-05	3.8577171926870615e-07	4.7558391038440914e-05	1.3053647963492078e-05	3.11196307611323e-05	2.9285271466797495e-05	-7.372728629173933e-06	-0.00010309413847657043	-4.01634565662715e-05	-6.137471074142958e-05	-4.397688379685048e-05	-8.072421685081567e-05	-2.7553528644439495e-05	5.0816363889310634e-05	0.000105450441705633	9.189360521473995e-05	0.00010066270560197994	0.00017249198250493016	0.00010637821639435224	0.0001545618311079926	0.00010346162834319675	0.00018605075159668696	0.00010150007126631929	1.9984694765413187e-06	-1.147736810553268e-06	-5.011456859499454e-05	-6.637746804933389e-05	1.6328812927480953e-05	7.247648967720577e-06	3.823281031345326e-05	8.343074957381116e-05	-6.0435027939341445e-06	5.7526493931332776e-05	5.859546620886073e-05	-6.031950505608055e-05	-8.661008776035644e-05	-5.5976364662952674e-05	2.7097286391220304e-05	2.5178771489781742e-05	-6.920311832658908e-05
120	8.383885288803841e-05	9.560597644902533e-05	6.260837357087506e-05	5.759128780974368e-05	7.167409797754384e-05	1.2612465764270416e-05	3.531352296696307e-05	0.00010215007519454539	5.071827752463097e-05	5.054294204009427e-05	4.5288629483754954e-05	3.546355155246562e-05	1.642208595586535e-05	4.023112580344112e-05	4.82681834288025e-05	3.7179056047011695e-05	-5.784116795908718e-05	-3.798142109369437e-05	1.7174955773880787e-05	2.1169921132738265e-05	-2.9461036462564536e-05	1.0033828195403781e-05	-5.9140592002409936e-05	8.771476477845548e-05	0.00015751991911023958	6.37139287130241e-05	0.00013006844443079756	0.00017102548313576333	0.00014003506938993282	0.00021889633443459414	0.00011707475415552503	0.0001256254926334074	5.2679734936113474e-05	-9.41226532769541e-06	4.507025181387206e-05	-1.3875836010776816e-05	2.7538348233774485e-05	2.063333833860958e-05	-4.270112010695253e-05	-3.394700959253808e-05	-2.9140779644004144e-05	-2.1370264743642465e-05	-4.283052382439502e-05	-6.426108062503093e-06	-0.00011013902088966227	-2.71567581397011e-05	-5.394265116691674e-05	-2.5523979606322315e-05	5.245481156430007e-05
121	0.00018245102601710932	0.00011088626614020976	0.0001546493513388317	1.3048683899847489e-05	4.8126668746910306e-05	0.00013106503123762778	3.522699412411916e-05	5.898284954982331e-05	0.00010117105121444211	7.194617925812473e-05	0.00011537270792358635	1.4348834797450115e-05	-5.756137426361978e-06	-3.6124412109696115e-05	-7.5818056881894985e-06	8.305806733192497e-06	-7.860424483608495e-05	-2.2179150645860497e-05	3.3250804337268124e-05	3.331038962692223e-05	9.539891843637349e-05	4.36625576992476e-05	1.308386789400373e-06	3.2624821038545546e-05	3.617662444776295e-05	0.0001323312036895073	0.00016423975656858206	0.00017491480162527343	0.00013301133959020488	7.044006191676746e-05	8.385531519014222e-05	0.00011941032092001891	6.42868116619022e-05	8.885389593482082e-05	-6.214026298332088e-05	4.710954483760454e-06	3.3838949677507434e-05	-7.515547125136277e-05	-2.9821916906925336e-05	-1.7956888290839836e-05	-3.871590893662242e-05	4.698195773365682e-05	7.682951462925234e-06	-3.426678977282605e-05	-6.824934701377065e-05	-7.456004228703201e-05	3.7607382005764825e-06	7.096083102877872e-05	1.881086092238757e-05
122	0.00014173266036816395	8.520982582558099e-05	7.495707071859692e-05	0.00021339373775608586	0.00010110693623684138	4.85453657473199e-05	0.00010800642911048287	6.878056269193625e-05	6.837499755694144e-05	0.0001300233750593327	3.165845573106602e-05	4.884079672545943e-05	0.00011248155872891505	-4.65352000514052e-05	-1.9697074048511576e-05	-5.851330518414752e-05	-5.1927499051634984e-05	-6.920199495142854e-05	-8.955474518680862e-06	-4.617635828244817e-05	0.00012347132246983756	4.9730477650332494e-05	-2.401732762893159e-05	2.2966629566179133e-06	0.00010950018876140509	7.979258277008864e-05	3.841403734087418e-05	5.7931330746470174e-05	0.00013796130742205903	0.00014358399314959953	5.632277610407171e-05	5.4370076726052286e-05	-4.987223582711311e-05	5.2043584567889415e-06	-9.299427382431297e-05	-4.519116530903436e-05	-3.774749647046099e-05	-2.2546367704005797e-05	-8.338459604171278e-05	1.5513602728126783e-05	8.240933602719563e-06	5.331342028387812e-05	-4.767112348538916e-05	-7.9765484932842e-05	-2.4939259051529695e-05	-4.320329492955148e-05	3.80095858573437e-05	3.706775231016668e-05	-3.462185650029436e-06
123	8.741890767518967e-05	7.705609612472068e-05	0.00013845108474082427	0.00014635143650347412	0.0001806840436462531	1.823004340553221e-05	3.996173110443837e-05	3.263498553532124e-05	0.00011805392458352738	2.0676336838429324e-05	3.263092230683774e-05	3.219391143621514e-05	5.2184094007812514e-05	1.87523468326337e-05	-5.575679438099636e-05	-2.0364209994921473e-05	-6.679970945947997e-05	-2.8921294385931044e-05	-7.316955618293775e-06	-8.537876230339933e-06	-7.424693269706404e-05	-1.5752257972704265e-06	-1.6867136481459563e-05	-9.301416244735604e-05	-2.9884765721802802e-05	-5.517127636057989e-05	8.787231809118318e-05	5.35176928704154e-05	9.310943399374153e-06	-2.700540644611035e-05	5.6531681967631236e-05	-2.5650325742419302e-05	-2.8995116366354886e-05	-8.575828558038887e-06	-4.809347474206075e-05	-6.185503360751256e-05	-8.213979326080063e-05	-8.421398391548046e-06	-4.445589203867378e-05	-1.5933536560870063e-05	-7.770180292012391e-05	-4.125110677228234e-05	9.556829594874465e-06	-4.11456077383538e-05	-7.38031337764054e-05	2.942935391971373e-05	-1.8607878717194873e-05	0.00011876487147097134	5.786780623565288e-05
124	0.0001702881257980593	0.00023272381680628328	0.0001410745235228607	0.00014160459319926237	0.0001139133331005355	0.000133501882433079	0.00015741636136324923	0.00016356876596126642	9.202555921616448e-05	9.361494936079914e-05	-6.086185083329041e-06	4.659322151937572e-05	2.1339308196092982e-05	2.2064445516161168e-05	1.938921874485391e-06	4.3491088188432076e-05	5.29945249319638e-05	-1.904651810251427e-05	2.3717603248333766e-05	-1.4633444744599652e-05	1.7420999383193404e-05	3.62462120949214e-05	3.978217935208964e-06	-4.026075177833627e-06	-2.50767317519002e-05	2.6930890357433744e-05	6.933631450698159e-05	-2.7749874850061343e-05	0.00010459628925287081	-7.677297990618402e-05	-1.2543292610638036e-05	2.4433237004101333e-05	4.938517091852246e-06	-9.49926335163655e-05	-5.701784424125009e-05	5.201942592881664e-05	4.494687756714148e-05	4.765045803806719e-05	-5.005323409563398e-06	-0.00013226252562501605	-7.532230317345323e-05	-4.637203481988757e-06	5.4782861975734176e-05	6.588497934371351e-05	-4.535758937258043e-05	-2.0223908076910354e-05	3.229356544649538e-05	0.00012807855650209934	0.00019594482372918928
125	0.0001770645802202558	0.0001232307195363777	0.00010057307783721699	9.644926241186116e-05	0.00020334210573018144	7.775042573686822e-05	0.00024896954305659035	0.0001363742127578238	0.00014593481238111186	1.21213403817398e-05	0.00011815283532974909	7.430738721072773e-05	-4.692656157454828e-05	9.545203657170121e-05	-3.099196823886073e-05	4.256400906145748e-05	6.106048052007232e-05	-7.204101019484669e-05	1.0121005055777662e-05	1.971721520681208e-05	-9.163389021993953e-05	-1.0384635787985221e-05	-3.088680367673038e-05	-0.00012734406482244967	-3.519266017225473e-05	-9.068528672322117e-06	4.5824397909388646e-05	-2.3014291898733683e-05	-5.0499632869311914e-05	6.837173782949536e-05	-8.574127316029514e-05	-2.6028172342459513e-05	-4.75835501793011e-05	-1.3750960150523838e-05	-2.2641527111407595e-05	-4.9142605992043646e-05	-3.567225718728092e-05	4.831966929473503e-05	-0.00010164544443394367	-9.097966925869176e-05	-8.358694849312242e-05	-6.4514416708526195e-06	-3.879080721667983e-05	-4.645305394765741e-05	-2.94244933319351e-05	5.20148266079953e-05	2.9514549876880227e-05	4.059189146442577e-05	-4.0258958937867196e-05
126	0.00011906050226407308	0.000124593755145728	5.909589622975702e-05	9.505093872923023e-05	0.00022382151836744792	0.00011726867224663474	0.0001630743182807962	0.0001923697273327482	0.00020231317265676478	0.0001473207665728614	0.00012381197993819286	2.1188915540175663e-05	-3.118682079458105e-05	2.64216612849309e-05	1.9996061216749e-05	-1.2309978853365222e-05	-3.545629159511807e-06	4.243081363840009e-05	-3.1211363167505146e-05	3.784515601518855e-05	3.339063530066268e-05	7.841487240634747e-05	-2.0602697413560903e-05	1.2288898875334149e-05	-5.8793958901927294e-05	-3.141801914826e-05	-7.824300051727342e-06	2.7573882217267893e-05	-4.535362015893112e-05	4.214338315115387e-05	2.7555412188871017e-05	6.923176422562349e-05	-8.8885393195181e-05	-0.00017022257730751284	-2.8702538376172355e-05	-4.573131457900663e-05	1.9338520942778617e-05	-3.347692267336555e-05	-7.853181717516981e-05	-8.433601020451284e-05	-5.4674072052834116e-05	-2.504532154326127e-05	-1.2008014917991468e-05	1.0975693053940012e-05	2.1740139909200353e-05	2.2766643693592496e-05	8.846871937407106e-05	8.293941077503089e-06	-8.045627907962024e-05
127	0.00014398392417844415	0.00016322748920637742	0.00015833635161595778	0.00014323463846741636	0.0001768966607252066	0.0002564057752877348	0.0002248271388387092	0.00017706858658887405	0.0001569291461391182	0.00011162353686303408	6.316870147260009e-05	-8.64960396724156e-06	1.063299146440067e-05	-4.220524502176153e-05	5.689639222110929e-06	-3.403967488643703e-05	1.9008575724965848e-06	6.61800039880211e-05	-4.566805482860355e-05	8.978988570244008e-05	2.034969327620896e-05	0.00011665513600053095	1.113732167691442e-05	1.333588585476353e-05	-8.116914996830665e-05	-5.888369096610662e-06	-4.67518460013472e-05	3.946872558770702e-05	-7.1951171007654354e-06	0.00011864508760374242	-1.864542996872794e-05	-7.328118785326053e-05	-3.0356442835761345e-05	-7.022213986532323e-05	4.6507138375220945e-06	-1.4615703761934498e-05	9.705654548756786e-05	3.52426794748847e-05	-2.8912747189543108e-05	-1.5819494401588322e-05	-6.651388032417111e-05	2.752188488981082e-05	-2.8223304474316796e-05	-0.00011940471074611632	-7.021513281720117e-05	-6.800087412939517e-05	1.8301743912637213e-05	3.296352108892962e-05	-7.398854938366181e-05
128	0.00013444103533453473	6.591353624982736e-05	0.0001536289917832415	0.00016628212421734132	0.00022690450500426296	0.0002447197995489856	0.00012730959426203266	0.00012392434273496454	0.00017104727138664497	5.754461682601839e-05	1.8226159965397676e-05	3.754509831382131e-05	-1.3808208350852663e-05	1.901286735697433e-06	-1.106533280595576e-05	4.04037836646585e-06	-3.254666571707635e-05	-5.013061617029802e-05	5.971014205380567e-05	-1.646235015117137e-06	-1.2687866418376194e-05	-7.417683976937981e-06	0.00014132625451156424	-3.161205699056173e-05	-5.34571970833906e-06	-6.579383002571455e-05	-6.076340374890243e-05	1.1253235064518291e-05	-1.688837082106938e-05	-5.8067848504834074e-05	-3.04995268223962e-05	3.0519052982429827e-06	-2.670644716756962e-05	-4.018151459585746e-06	-0.00010819084744488703	-3.3771916429483934e-05	3.254000192646243e-05	-5.516461770358786e-05	1.6942154998554415e-05	1.907448788398909e-05	6.444143573100828e-05	7.377182351340532e-05	4.0940346014702375e-05	7.707170717449733e-05	7.10979557003436e-05	7.399441468914283e-05	-0.00016897982350916582	9.200982971647746e-06	1.5041082806721546e-05
129	7.555002058697319e-05	0.0001335888188785653	9.9037693243549e-05	0.0001830943351231262	0.00020367822108661491	0.0002159270016018931	0.00016121781302885682	4.079877989706662e-06	0.00012388211467440004	6.432461465370767e-05	-8.077900018357907e-06	2.5474661214079936e-05	1.4214203855567287e-05	-4.838671509329246e-05	-3.1978695972392996e-07	-4.0962209641600214e-05	-4.7986839568464146e-05	-2.7583365459801395e-05	-2.5010172141151078e-05	4.267643316930349e-05	2.2293325064315683e-05	7.91411447037855e-05	0.00012833999597059567	0.00010115929444267331	2.409788339677454e-05	-2.8130736926598347e-05	5.787438252578913e-05	-8.442000146475035e-05	-7.827995003130233e-05	-2.5745082823045756e-05	-2.2622141318549014e-05	-0.00012290344612802428	-6.383283683996902e-05	-5.103759601474119e-05	-7.271296151128124e-05	3.123422630813824e-05	2.4436028492306345e-05	1.0256672907844275e-05	5.65978909517576e-05	4.0853623036355577e-05	8.595589079177126e-05	0.00013308206207318746	3.1647068266982125e-05	0.00010126094511260419	3.1851425460678804e-05	-5.931572477583082e-06	-4.384669367108486e-05	4.630890875809003e-05	3.8307047960105354e-05
130	0.00021246518043473674	0.0001335765105852969	0.0001734687471550316	0.0001537651815975519	0.00014526063453750037	0.00013385052307209782	5.569457595090453e-05	5.180198861219358e-05	8.116773508068118e-05	7.177892112892691e-05	7.77198173340794e-05	8.076913442065707e-05	3.224145366745899e-05	5.344877853659778e-05	-1.2531121735800244e-05	4.578347985078296e-05	-4.837477563573523e-05	-7.494199205739007e-05	4.433781801309092e-05	1.53793551850434e-05	2.1772479325614347e-05	2.1188452662107092e-05	1.555910652069725e-05	0.0001299484364895915	-1.2230877272432203e-05	-2.9443942652442868e-05	2.3100516853185995e-05	-2.192205636993631e-05	-7.715370214134661e-05	-5.03554509770205e-05	-0.00016328612792712246	-6.214161505203693e-05	-7.804432859602906e-06	5.148966492680135e-05	6.734352207916088e-05	1.7263552433023823e-05	0.00014353561046300895	2.5337338036100574e-05	8.69073304145137e-05	7.569823626400765e-05	8.48894814677083e-05	8.501673118190341e-05	0.00014883032063729777	0.00011270927106751039	0.0001395672682580965	0.00013402683453181806	9.633021448583608e-05	1.017995682462112e-05	-2.6908239819727693e-05
131	0.00022186981523566242	0.00017238746330763515	0.00012861331822750242	0.00010007301614726467	8.561818778680167e-05	9.946563362063393e-05	2.7863794479093015e-06	0.00010097044765260664	0.00014362422814022093	0.00015485493532381412	0.00014326284000899364	0.00021344828325254895	-2.7018453548947213e-05	5.732269495615544e-05	1.8321479973912557e-05	-3.54301826934741e-07	3.6908097028184796e-05	-2.5741520467776565e-06	1.1800987283862816e-05	2.2895857581096546e-05	0.00011913120403469828	6.536216769942473e-05	9.472948094947905e-05	3.269443635603806e-05	6.0479284326543844e-05	6.144592346033143e-05	1.0198553571870861e-05	3.2545340119395194e-05	4.643540473672743e-05	-5.340340604408479e-06	-3.1615101196307615e-05	-5.590602592190892e-05	-1.075759034258447e-05	-5.7601136753620004e-05	3.9137254166818575e-05	1.7934805998657103e-05	0.00017292755102605252	0.00021641745134291082	0.0002168977026417819	0.00015460147538556385	3.972744417003176e-05	0.0001972168734042632	0.00010737598370419844	0.00024096779150839078	0.00019607254861011522	0.00015617904323410637	0.00020694453578835843	9.05143138847096e-05	3.795444112162691e-05
132	0.00028871601245396863	0.0001062985142075755	0.00014192743636912668	8.968824956844608e-05	8.494524714985288e-06	0.0001433824930703377	3.283369546016984e-05	-2.4065495855764784e-05	-6.590414608086562e-05	4.607637374874305e-05	9.837693445321639e-05	3.5364297125199636e-05	7.096153916746418e-05	4.1125162353590854e-05	8.43143033050759e-06	6.641382628883238e-05	0.00012290673987525987	2.8551190151883275e-05	7.816284487405873e-06	0.00011937451542442063	7.18459695004782e-05	0.000127604826805647	7.837018504245325e-05	0.00010127399046082046	4.075973801290287e-06	-2.0936789739984333e-05	0.0001231607502350699	0.0001014785391700203	2.1742660008910312e-06	5.0408732868676114e-05	2.4181531446484233e-05	3.8704673182094386e-05	-2.2236605818717588e-05	2.3549058719637582e-05	5.65994783263005e-05	0.00013373192797667749	6.704552575624792e-05	0.00014035277574117014	0.00020546284978425764	0.00017268265713179138	0.00021686385884058928	0.00017530176980225858	0.00017640014523016156	0.00021436702844301498	0.0001624199340030977	0.00017272689058847745	0.0001308273786390021	0.00010302928049704548	2.4806120475336768e-05
133	0.00012082707206199019	0.00020843712019217786	0.0001783239380577831	9.907022546122793e-05	6.968163099888728e-05	5.431465077200049e-05	-5.698386367757482e-05	-2.1727187128977363e-05	-2.575732347901143e-05	4.032048461501958e-05	8.621551675285284e-05	2.8835228092125253e-05	5.131494411081024e-05	-1.3013196160804235e-05	2.3758308867592545e-05	5.600223286605478e-05	9.603222256085331e-05	5.5610073447050584e-05	4.423625759843753e-05	4.724763477244869e-05	0.00011064517582526404	0.00011727335772373506	3.037448982779418e-05	9.565088643710893e-05	3.919829797465061e-05	-3.531054665514957e-05	9.802260183297028e-05	7.313708097758109e-05	6.571757095075623e-05	-7.683591255751733e-06	2.980642266920899e-05	-3.3183963565728614e-05	3.356817246740514e-05	2.6478756085155998e-05	-8.04272875871602e-05	5.8442801259633384e-05	0.0001237107604522072	0.0001998450506602672	0.00014800116866649392	0.00017367559889488047	0.00014989737405251576	0.00020312541512588594	0.00018483670877342945	0.00013480410326338767	0.00021302095365851974	0.00017515253546215149	0.00014865523350780115	5.9120039801346785e-05	5.775144249485523e-05
134	0.0002821952290458134	0.0002534653007161444	0.00017354907359043358	0.0001370800964586191	8.123707286595457e-05	5.426274338012698e-05	2.090354180888734e-05	-2.657999643589879e-05	-2.8554603260281076e-05	1.5415871745883945e-05	-4.442269993490353e-05	-2.829366922711074e-05	-5.776457948921454e-05	-3.793582940324518e-05	-1.850247175812298e-05	8.127267862158478e-05	0.00010184371530606536	9.834229357143318e-05	2.8375444206345842e-05	-3.036590679533936e-06	0.00013314696140640132	3.954134033659897e-05	7.452268551007128e-05	4.981859234160675e-05	4.775107479553803e-05	-9.981986712520247e-05	-1.4698108545087795e-05	3.9659236341249896e-05	-2.846069419133202e-05	8.996785513160074e-05	-5.135602597148069e-05	4.6823948577548536e-05	-7.095598707469134e-05	3.4236678469117885e-05	2.4778719957085914e-05	0.00016259509436966356	7.945882684918612e-05	0.00016538276836928085	0.00018194362931461293	4.056686059741678e-05	0.0001826867981494854	0.000235061979167277	0.00013015548340122355	0.00017648410477140732	0.0002219688277479242	0.00013470599781664083	0.00014332881797469782	4.923900473636779e-06	-1.11549490042871e-05
135	0.00020222783750130724	0.0002478913792683768	0.00013299529854114058	8.695499116269099e-05	9.432541137627227e-05	7.850151584086213e-07	-3.696829901603773e-05	-0.00012372259142791987	-0.00012461892723039547	-5.5235816651619174e-05	2.6047181659681726e-05	-4.117667562877664e-06	-9.847767074841084e-06	-5.151506526115974e-05	7.56500047344539e-05	5.656027910589501e-05	4.14681250400218e-05	1.398130148310679e-05	6.40265904929395e-05	6.855020484014319e-05	-2.0671060853779534e-05	0.0001243717548528497	0.00012159918534175354	0.00013014208445002423	-4.008961491301984e-05	-8.164811889790068e-05	-8.246596558296549e-05	-4.917962071306883e-06	-1.456338235542872e-05	-2.736469400013977e-05	-3.6181791698222534e-07	5.0960078549814494e-05	5.538463138758627e-05	7.185617157067638e-05	-1.296933589909174e-05	7.86506793128591e-05	0.00011398813667023238	0.00010581492754542865	-2.890372172984711e-05	0.00012920480565501054	0.00010847849857971477	0.00013817707622727524	0.00016592477140620892	0.00015290018344268067	0.00029622148091447745	0.00021874167969894199	2.692918524263835e-05	7.080166617665387e-05	4.63638495974055e-05
136	0.00019498214696742115	0.00014367008167406962	0.00012872955778601497	8.922075119124985e-05	6.940303379468129e-05	3.125976927832357e-05	-1.9084260593387827e-05	-9.869412460898103e-05	-0.000129080624426202	-3.835468110596476e-05	-2.4825218450121863e-05	2.1692990087426564e-06	1.885145211192668e-05	-5.840603241685687e-05	-2.3350794854803943e-05	-3.676926517159419e-05	-3.471545277476285e-05	-2.503921317078549e-06	2.4837651588122284e-05	-2.033729333852533e-05	9.619907869008363e-05	0.00010895516727076526	2.7075078585888496e-05	-3.593922175451133e-05	-2.9867959248467253e-05	-4.1925908200714757e-05	-3.5148767065318974e-05	-7.326043533903283e-05	7.773493691713924e-06	-3.352388763014756e-05	-6.596973678865837e-05	1.1515900152220715e-05	-5.686308019577828e-05	-2.157549300862764e-05	1.745480839883044e-05	5.822618757098077e-05	4.956744643640382e-05	5.947064199433249e-05	0.00011658819371843749	1.6186486279755128e-05	0.00011815790166394258	3.4334906787368657e-05	0.00011297248793468509	4.006359614141434e-05	0.00011206635936207424	0.00012330208101081415	0.00016725197825903694	5.953281362015074e-06	8.41282868597837e-05
137	0.00022831593694285906	0.00014616320745682328	0.00015758031678631592	3.418498898083274e-05	7.24629230430567e-05	-5.858476357083351e-05	3.883996955380807e-05	-0.00014469173494791425	-4.802096180821787e-05	-3.762097018119231e-05	7.117298497109357e-05	6.4173627218622104e-06	3.0896420499370184e-05	-5.901707058934797e-06	1.408197316760151e-05	-5.129630652083606e-05	4.083308019218633e-05	3.565545791564619e-05	-8.532844709966878e-06	4.4717230673000536e-05	-6.162817516072662e-06	9.037589884762303e-06	0.0001703247944848796	0.00015928936127157351	-5.915891357931717e-06	2.1891461800479995e-05	1.8803898820629615e-05	1.65184904366798e-05	-2.448072120206034e-05	1.1223666207817054e-05	9.775100814199345e-06	4.068655470629671e-05	-6.126120486609721e-05	7.305525132482315e-05	4.893456133607491e-05	0.00011037911764052666	7.961978890944948e-05	-2.6241347478494588e-05	-3.329803332657058e-06	-9.405278748978676e-05	-7.848096624186065e-05	9.123606757107914e-05	0.00010506089739511612	9.085694597105717e-05	0.00010933581003617428	0.00011489463831724477	3.0950952649689345e-05	2.43289570493932e-05	4.1495014251224084e-05
[truncated: 89 more columns]
