# Supplementary material for: Neural dynamics of phoneme sequences reveal position-invariant code for content and order
Source: Nat Commun. 2022 Nov 3;13:6606. doi: 10.1038/s41467-022-34326-1 (PMC9633780; doi:10.1038/s41467-022-34326-1)
Supplement: Supplementary file 4 — Source Data [file 41467_2022_34326_MOESM4_ESM.zip › source_files-sept/sup_fig5/supp_fig5.csv]

	t0	t1	t2	t3	t4	t5	t6	t7
0	-4.102692263126412e-06	0.0	0.0	0.0	0.0	0.0	0.0	0.0
1	-3.4284945621025975e-06	0.0	0.0	0.0	0.0	0.0	0.0	0.0
2	-2.6386854620552857e-06	0.0	0.0	0.0	0.0	0.0	0.0	0.0
3	-2.7275849163799564e-06	0.0	0.0	0.0	0.0	0.0	0.0	0.0
4	-1.7924719185539583e-06	0.0	0.0	0.0	0.0	0.0	0.0	0.0
5	-1.5998068228664077e-06	0.0	0.0	0.0	0.0	0.0	0.0	0.0
6	-1.9477671267601254e-06	0.0	0.0	0.0	0.0	0.0	0.0	0.0
7	-2.07767036925205e-06	0.0	0.0	0.0	0.0	0.0	0.0	0.0
8	-1.5972981946006465e-06	0.0	0.0	0.0	0.0	0.0	0.0	0.0
9	-2.1534039675442e-06	0.0	0.0	0.0	0.0	0.0	0.0	0.0
10	-2.9721882172608718e-06	0.0	0.0	0.0	0.0	0.0	0.0	0.0
11	-3.1740357016300644e-06	0.0	0.0	0.0	0.0	0.0	0.0	0.0
12	-4.322058379979257e-06	0.0	0.0	0.0	0.0	0.0	0.0	0.0
13	-4.332294277568181e-06	0.0	0.0	0.0	0.0	0.0	0.0	0.0
14	-2.7687513123080147e-06	0.0	0.0	0.0	0.0	0.0	0.0	0.0
15	-3.5372586020590094e-06	0.0	0.0	0.0	0.0	0.0	0.0	0.0
16	-3.7579747760976606e-06	0.0	0.0	0.0	0.0	0.0	0.0	0.0
17	-3.6703333862210676e-06	0.0	0.0	0.0	0.0	0.0	0.0	0.0
18	-4.60535761654802e-06	0.0	0.0	0.0	0.0	0.0	0.0	0.0
19	-3.6200588246803216e-06	0.0	0.0	0.0	0.0	0.0	0.0	0.0
20	-2.959746413147726e-06	0.0	0.0	0.0	0.0	0.0	0.0	0.0
21	-3.4524324937725557e-06	0.0	0.0	0.0	0.0	0.0	0.0	0.0
22	-2.7658766102366213e-06	0.0	0.0	0.0	0.0	0.0	0.0	0.0
23	-3.53572446094335e-06	0.0	0.0	0.0	0.0	0.0	0.0	0.0
24	-4.321215618396766e-06	0.0	0.0	0.0	0.0	0.0	0.0	0.0
25	-3.08212840808438e-06	0.0	0.0	0.0	0.0	0.0	0.0	0.0
26	-4.265938179866368e-06	-3.739243289815013e-06	0.0	0.0	0.0	0.0	0.0	0.0
27	-3.868453080304396e-06	-2.532680989031753e-06	0.0	0.0	0.0	0.0	0.0	0.0
28	-3.8101554792221957e-06	-3.0988610553791243e-06	0.0	0.0	0.0	0.0	0.0	0.0
29	-2.492712501595658e-06	-2.801706636860242e-06	0.0	0.0	0.0	0.0	0.0	0.0
30	-3.879297943879932e-06	-2.5920147582387535e-06	0.0	0.0	0.0	0.0	0.0	0.0
31	-3.2646877695872673e-06	-2.1215148481487568e-06	0.0	0.0	0.0	0.0	0.0	0.0
32	-2.960935493158943e-06	-3.173419491298527e-06	0.0	0.0	0.0	0.0	0.0	0.0
33	-3.558374851254757e-06	-2.7806960568844333e-06	0.0	0.0	0.0	0.0	0.0	0.0
34	-3.4321074489155825e-06	-2.720835917124659e-06	0.0	0.0	0.0	0.0	0.0	0.0
35	-3.1345166686733083e-06	-2.4627325012106505e-06	0.0	0.0	0.0	0.0	0.0	0.0
36	-2.6535441833516423e-06	-1.979274022224385e-06	0.0	0.0	0.0	0.0	0.0	0.0
37	-2.4750180590807472e-06	-1.999156683991348e-06	0.0	0.0	0.0	0.0	0.0	0.0
38	-2.257750102375968e-06	-4.059055437273183e-06	0.0	0.0	0.0	0.0	0.0	0.0
39	-2.9175221684348243e-06	-2.7845510001443184e-06	0.0	0.0	0.0	0.0	0.0	0.0
40	-4.337036167563896e-06	-3.0022262142565674e-06	0.0	0.0	0.0	0.0	0.0	0.0
41	-1.6641376190845249e-06	-3.6822055816729875e-06	0.0	0.0	0.0	0.0	0.0	0.0
42	-3.5649668393959827e-06	-3.183495957666602e-06	0.0	0.0	0.0	0.0	0.0	0.0
43	-4.19553499106176e-06	-2.6382892269123675e-06	0.0	0.0	0.0	0.0	0.0	0.0
44	-3.162204019689198e-06	-3.00953933974344e-06	0.0	0.0	0.0	0.0	0.0	0.0
45	-1.623827308405493e-06	-2.3191931186534804e-06	0.0	0.0	0.0	0.0	0.0	0.0
46	-8.079248941125755e-07	-2.7985695964175347e-06	0.0	0.0	0.0	0.0	0.0	0.0
47	-2.679507310968926e-06	-3.510642918852937e-06	0.0	0.0	0.0	0.0	0.0	0.0
48	-2.843118017933399e-06	-4.128172728133209e-06	0.0	0.0	0.0	0.0	0.0	0.0
49	-1.058779550452931e-06	-4.003100187522058e-06	0.0	0.0	0.0	0.0	0.0	0.0
50	5.140566113966756e-07	-2.647399931095153e-06	0.0	0.0	0.0	0.0	0.0	0.0
51	1.7278666304927283e-06	-3.470426159737912e-06	0.0	0.0	0.0	0.0	0.0	0.0
52	4.048905551476448e-06	-2.5017221714907054e-06	-3.911316935835957e-06	0.0	0.0	0.0	0.0	0.0
53	7.878897792898528e-06	-3.0528290960415066e-06	-2.354367777126954e-06	0.0	0.0	0.0	0.0	0.0
54	8.15884348574358e-06	-3.5870975616867365e-06	-1.4403937316661173e-06	0.0	0.0	0.0	0.0	0.0
55	1.2037351064328287e-05	-9.873591505222027e-07	-3.573690706837327e-06	0.0	0.0	0.0	0.0	0.0
56	1.3345267858217764e-05	-3.1022051419700527e-06	-2.2971588253798615e-06	0.0	0.0	0.0	0.0	0.0
57	1.3037023206008794e-05	-1.8574535011830324e-06	-5.368026826337011e-07	0.0	0.0	0.0	0.0	0.0
58	1.828425527861529e-05	-3.103835681147949e-06	-2.7739995572583197e-06	0.0	0.0	0.0	0.0	0.0
59	1.9234988783248224e-05	-1.91501557917253e-06	-1.833978945389062e-06	0.0	0.0	0.0	0.0	0.0
60	1.8952706088212168e-05	-1.9971402277408314e-06	-2.1214112160319977e-06	0.0	0.0	0.0	0.0	0.0
61	1.9280830335733027e-05	-1.8860943328503796e-06	-1.407202001094409e-06	0.0	0.0	0.0	0.0	0.0
62	2.0744756822156824e-05	-9.729969324994461e-07	-2.5995296743009416e-06	0.0	0.0	0.0	0.0	0.0
63	2.2323610966018574e-05	-1.4661974586713762e-06	-2.168884173742737e-06	0.0	0.0	0.0	0.0	0.0
64	1.9219318779921836e-05	-1.0907569473096335e-06	-2.6259264594601838e-06	0.0	0.0	0.0	0.0	0.0
65	1.900177342486746e-05	-9.409176603362777e-07	-2.6805799310892573e-06	0.0	0.0	0.0	0.0	0.0
66	2.104760069964899e-05	-2.1718707239959575e-06	-3.5879379737154866e-06	0.0	0.0	0.0	0.0	0.0
67	2.499580446588375e-05	8.455672969605457e-08	-2.4797864631492448e-06	0.0	0.0	0.0	0.0	0.0
68	2.148161956332362e-05	-1.4748291560354527e-06	-2.1361744381092056e-06	0.0	0.0	0.0	0.0	0.0
69	2.6738513890351663e-05	-2.3772033748826423e-06	-3.2812668464952636e-06	0.0	0.0	0.0	0.0	0.0
70	2.9670604695339963e-05	-2.2016596859414203e-07	-2.7493627025885226e-06	0.0	0.0	0.0	0.0	0.0
71	3.1417736522433375e-05	-9.865901761721871e-07	-2.9422493890055907e-06	0.0	0.0	0.0	0.0	0.0
72	3.361162529534603e-05	-2.059954815901402e-06	-2.666426015895063e-06	0.0	0.0	0.0	0.0	0.0
73	4.3683536684674256e-05	-1.8617027700897624e-06	-2.2917846213469335e-06	0.0	0.0	0.0	0.0	0.0
74	5.0861932529056185e-05	-1.5945793604353773e-06	-1.7660602616084819e-06	0.0	0.0	0.0	0.0	0.0
75	5.880074883315465e-05	-7.5258476314902e-07	-3.951401102140496e-06	0.0	0.0	0.0	0.0	0.0
76	6.384911345903407e-05	3.773066541271286e-08	-4.305463498987638e-06	0.0	0.0	0.0	0.0	0.0
77	6.946830635290757e-05	3.7761414980986056e-08	-1.972816138633567e-06	0.0	0.0	0.0	0.0	0.0
78	8.01683771147248e-05	2.4722798317072893e-06	-2.764342555999106e-06	-3.537881772040109e-06	0.0	0.0	0.0	0.0
79	7.605671373257097e-05	1.1969799845205921e-06	-2.5852615000242685e-06	-3.477503292898197e-06	0.0	0.0	0.0	0.0
80	7.485843273177266e-05	4.327936583455086e-06	-2.526897340488641e-06	-2.71875372135991e-06	0.0	0.0	0.0	0.0
81	6.886708349077293e-05	2.1258626569806714e-06	-1.4951499512768708e-06	-2.7525047118121442e-06	0.0	0.0	0.0	0.0
82	7.37226744952871e-05	1.014822046026965e-05	-1.9004927286952725e-06	-2.40024689680056e-06	0.0	0.0	0.0	0.0
83	7.7658086189722e-05	8.800440242024031e-06	-1.7283082398117057e-06	-2.144470833179048e-06	0.0	0.0	0.0	0.0
84	7.346165705713808e-05	1.0594829708450087e-05	-2.6436240177462066e-06	-2.21652227535672e-06	0.0	0.0	0.0	0.0
85	7.029265760073757e-05	6.253442479277686e-06	-3.040495487869833e-06	-2.8598337227740368e-06	0.0	0.0	0.0	0.0
86	6.611453973372176e-05	1.1781634686388596e-05	-3.258650790584432e-06	-2.272295158639533e-06	0.0	0.0	0.0	0.0
87	6.720012011659009e-05	8.218789538737581e-06	-1.8389010215909085e-06	-1.3712724818659753e-06	0.0	0.0	0.0	0.0
88	6.347888074144981e-05	7.2921710483050515e-06	-3.083129169024086e-06	-2.148158372989358e-06	0.0	0.0	0.0	0.0
89	5.921178151010888e-05	7.685869877431536e-06	-1.3188675005947567e-06	-2.18043274427104e-06	0.0	0.0	0.0	0.0
90	6.121349009080698e-05	1.1445314405210552e-05	-1.1626061548032312e-06	-1.927555918101227e-06	0.0	0.0	0.0	0.0
91	5.590826175357382e-05	1.3968315564596686e-05	-1.7294353047807377e-06	-3.2478579146644693e-06	0.0	0.0	0.0	0.0
92	5.419394836890194e-05	8.17194517584228e-06	-1.850333147256286e-06	-3.7282117519274063e-06	0.0	0.0	0.0	0.0
93	5.4109119004660537e-05	1.0972245951434623e-05	-3.8663102766843376e-06	-3.698401854119486e-06	0.0	0.0	0.0	0.0
94	4.71752728927992e-05	8.056025326889874e-06	-2.8819709772859864e-06	-3.920834808041742e-06	0.0	0.0	0.0	0.0
95	5.1552370982242725e-05	9.091242009695812e-06	-3.947504078811064e-06	-2.905578074326437e-06	0.0	0.0	0.0	0.0
96	4.926252273085326e-05	1.0615935876490636e-05	-3.732399144350311e-06	-3.560721489551955e-06	0.0	0.0	0.0	0.0
97	4.990588711324499e-05	1.224716180864058e-05	-3.611740867460915e-06	-2.350377718199354e-06	0.0	0.0	0.0	0.0
98	4.47045856187155e-05	1.258905563144613e-05	-1.4651855336839718e-06	-2.3958208730602548e-06	0.0	0.0	0.0	0.0
99	4.953040959920452e-05	1.4670144589649959e-05	-1.4283668783793152e-06	-1.641552157381196e-06	0.0	0.0	0.0	0.0
100	4.745869379402295e-05	2.1335201052374515e-05	-2.3724172762630912e-07	-3.1369144210603567e-06	0.0	0.0	0.0	0.0
101	5.571272256128158e-05	2.0766827264525523e-05	-4.211243462033184e-07	-3.462050229191502e-06	0.0	0.0	0.0	0.0
102	5.528725678193592e-05	2.263165663585781e-05	2.6872740714891236e-06	-3.0441882215855703e-06	0.0	0.0	0.0	0.0
103	5.548584313709699e-05	2.9118841760570164e-05	5.21853939878207e-06	-3.2891765923273443e-06	0.0	0.0	0.0	0.0
104	5.058986766971436e-05	2.954781887821157e-05	5.129485894518541e-06	-1.8013007392947673e-06	-2.8284560923649446e-06	0.0	0.0	0.0
105	4.7385967215933614e-05	3.4750664839323335e-05	3.5130935907905982e-06	-2.0303682072232064e-06	-2.8786625992280056e-06	0.0	0.0	0.0
106	4.070211001703547e-05	3.678325968142527e-05	3.4410941903179616e-06	-2.765113957807893e-06	-2.0531779536647244e-06	0.0	0.0	0.0
107	4.2101264701033894e-05	3.956041701790105e-05	6.231942827925839e-06	-2.5240686044686745e-06	-2.9967806302813404e-06	0.0	0.0	0.0
108	4.583521978393394e-05	4.1447018773978274e-05	1.0080794752510086e-05	-2.3388350690472886e-06	-1.0880576900460621e-06	0.0	0.0	0.0
109	4.733850746432698e-05	4.962209239886067e-05	1.0537114086644396e-05	-2.390014435106242e-06	-7.468319963408872e-07	0.0	0.0	0.0
110	4.8435691603443764e-05	4.673454882421248e-05	1.3270935113966512e-05	-2.5042039823296618e-06	-1.2667237235451013e-06	0.0	0.0	0.0
111	5.5036797513916525e-05	5.039314168168217e-05	1.3457665484416016e-05	-2.7967901598619514e-06	-2.535656245027769e-06	0.0	0.0	0.0
112	4.7218002648572585e-05	4.7492379746984975e-05	1.4280429640974799e-05	-1.6822001116256745e-06	-1.498636666254707e-06	0.0	0.0	0.0
113	4.0477165898934746e-05	4.9409254814689755e-05	1.3885806521429249e-05	-1.4791765374610907e-06	-2.3448717608298698e-06	0.0	0.0	0.0
114	4.268686866337668e-05	5.232003182253537e-05	1.1775089829508711e-05	-6.216072964575274e-07	-2.1054696660691927e-06	0.0	0.0	0.0
115	4.044080369921126e-05	6.126207065253396e-05	1.4118686768184786e-05	-7.733003762305283e-07	-2.180122501429945e-06	0.0	0.0	0.0
116	3.26242531761404e-05	5.8538221354814335e-05	1.2709647166973934e-05	-1.9886090781761316e-06	-2.230498254195536e-06	0.0	0.0	0.0
117	3.6304773090622996e-05	5.854369806909805e-05	1.2380843786698998e-05	-2.045939201004904e-06	-1.5000613530728496e-06	0.0	0.0	0.0
118	2.8222147866801287e-05	5.802148807149915e-05	1.520787620151013e-05	-1.8348002928217113e-06	-3.188946379567726e-06	0.0	0.0	0.0
119	3.073076610689162e-05	5.27645987287267e-05	1.3538576337997473e-05	-3.0012599216257034e-06	-2.6294479277746223e-06	0.0	0.0	0.0
120	2.820759820730411e-05	4.75837880731481e-05	1.29317750038304e-05	-2.6182149790613828e-06	-3.627940667445178e-06	0.0	0.0	0.0
121	2.4632714100564526e-05	4.5904915200916665e-05	1.3866827211686564e-05	-2.4523910210087e-06	-1.6871623779146803e-06	0.0	0.0	0.0
122	2.569577666610972e-05	3.526323074888758e-05	1.471216113691077e-05	-3.1897675428730798e-06	-2.8286472606884546e-06	0.0	0.0	0.0
123	2.101536926851488e-05	3.5863225937389124e-05	1.5049150040978564e-05	-3.558634125039755e-06	-3.441259857969731e-06	0.0	0.0	0.0
124	1.818714358429755e-05	3.849049805972811e-05	1.680665677073591e-05	-2.6767384084775992e-06	-3.7166995072369667e-06	0.0	0.0	0.0
125	1.8651180639601864e-05	4.509882818816194e-05	2.028389871948489e-05	-1.5098598453382627e-06	-1.8840170013940404e-06	0.0	0.0	0.0
126	1.124320386521914e-05	3.6920551724044915e-05	1.9543982042998406e-05	-1.2497133299277584e-06	-2.6075575341714256e-06	0.0	0.0	0.0
127	9.321808048514477e-06	4.3303112726179955e-05	2.295205412640939e-05	-4.378855293003351e-07	-2.4874399521839148e-06	0.0	0.0	0.0
128	7.4705756927711545e-06	3.6480969125863804e-05	2.0728923052635295e-05	1.4016899201458437e-06	-2.7963921320851813e-06	0.0	0.0	0.0
129	9.407286558189819e-06	3.858593001052853e-05	2.3439407413341992e-05	2.8355720777551843e-06	-2.58675030851615e-06	0.0	0.0	0.0
130	5.477494656029314e-06	3.2663067683718685e-05	2.6005813108438554e-05	4.040819127444914e-06	-2.7373182712389496e-06	-4.905141709143932e-06	0.0	0.0
131	3.578431427901922e-06	3.380277312222751e-05	2.4742095451095183e-05	7.960378425453208e-06	-3.3174426534459347e-06	-4.519807778162363e-06	0.0	0.0
132	2.3597225346931794e-06	2.974222300047503e-05	2.9749009753565122e-05	1.0294688056013949e-05	-3.4613759920252913e-06	-3.6337748278897794e-06	0.0	0.0
133	6.984490270666318e-07	2.6724513229415845e-05	3.292995270440654e-05	1.3413526848147039e-05	-1.6975956565504484e-06	-4.261200536173608e-06	0.0	0.0
134	1.655244260739904e-06	3.559866891986273e-05	3.7717808289107085e-05	1.507140077470286e-05	-2.669432400422832e-06	-4.144306295950098e-06	0.0	0.0
135	-1.5601159742083729e-06	2.9148056801762925e-05	4.171560850966744e-05	1.2516474002036593e-05	-3.7614495449660265e-06	-3.32543242917048e-06	0.0	0.0
136	-6.302694549712813e-06	3.332302995535382e-05	4.635753728423371e-05	1.1881606248131768e-05	-4.080739256638452e-06	-2.8824696358042137e-06	0.0	0.0
137	-6.804298980120673e-06	3.096115467142438e-05	4.8232278881477456e-05	1.17422793384509e-05	-3.048417410821921e-06	-3.2092105453652065e-06	0.0	0.0
138	-4.49124374581496e-06	2.76985231757028e-05	5.136592726227226e-05	1.2157692268321217e-05	-3.4006097223583098e-06	-2.5038847920850092e-06	0.0	0.0
139	-4.585047921971071e-06	3.0064735310209408e-05	4.848045211311481e-05	1.0168154596668229e-05	-2.7178814293396773e-06	-4.6617903475631785e-06	0.0	0.0
140	-3.5964162582379602e-06	3.2936384387290055e-05	5.245435381197467e-05	8.602212773435425e-06	-2.555563337928236e-06	-5.3864413885242266e-06	0.0	0.0
141	-2.46480441314967e-06	3.132305533188523e-05	4.7711596665810975e-05	1.1224197976725958e-05	-2.8557861591448737e-06	-4.100361392234089e-06	0.0	0.0
142	-2.2069303834241054e-06	3.0446846716429724e-05	4.759015469011462e-05	1.1119964177070581e-05	-1.721990823457756e-06	-4.2768794616469456e-06	0.0	0.0
143	-1.0264465417666802e-06	3.076642518716065e-05	4.366648910911608e-05	1.303247998272546e-05	-3.026053767441919e-06	-4.689241204921582e-06	0.0	0.0
144	-4.238980498928849e-07	3.062432376456365e-05	4.135948024725048e-05	1.2852704553158443e-05	-2.952253237167578e-06	-5.400655341631393e-06	0.0	0.0
145	-2.2389077915211724e-06	2.201195342569688e-05	4.45473078286613e-05	1.459091170902775e-05	-3.839478578631467e-06	-3.7603864225010468e-06	0.0	0.0
146	3.666084768709559e-07	2.1005101313271008e-05	4.182674716188922e-05	1.3612577538173265e-05	-3.3000878677803622e-06	-4.227788642379619e-06	0.0	0.0
147	-4.030049904182519e-06	2.9224103723008945e-05	4.1128371778921196e-05	1.4328480807278224e-05	-2.888934726258958e-06	-3.7339891257758203e-06	0.0	0.0
148	-5.367048216220918e-06	1.9312641192023305e-05	4.2417995751729997e-05	1.4633410293625284e-05	-2.5496050417246313e-06	-3.203376183983816e-06	0.0	0.0
149	-3.0248921342888964e-06	1.922286951783862e-05	4.249102333609272e-05	1.1454103855404944e-05	-3.7671959232715116e-06	-3.7135825241331845e-06	0.0	0.0
150	-2.3535611243344397e-06	1.659465911922373e-05	4.014666698050159e-05	1.329197718043416e-05	-3.5766939717211234e-06	-6.087053637069021e-06	0.0	0.0
151	-2.9948505832179648e-06	1.739007963423643e-05	3.7275853144888955e-05	1.3332395345935345e-05	-8.989878851220278e-07	-3.5868445340783265e-06	0.0	0.0
152	-3.331870653600081e-06	1.3235651165182938e-05	4.087657234477358e-05	1.615360857488358e-05	-7.891582244410439e-07	-5.1061539870425486e-06	0.0	0.0
153	-1.3802559890928112e-06	1.3459486406429587e-05	4.1444287605205214e-05	1.6671239547009714e-05	-1.765211459494626e-06	-5.5150167657698745e-06	0.0	0.0
154	-1.4647486029859102e-06	1.003960837412852e-05	4.8608146557772563e-05	2.1325882308191304e-05	1.8830447417796678e-06	-4.136971929730567e-06	0.0	0.0
155	-2.168076850605753e-06	7.5505679471819936e-06	5.189566437224869e-05	2.0479719267020525e-05	3.711431416724878e-06	-4.763236045865628e-06	0.0	0.0
156	-1.5040501288318497e-06	7.050313261040294e-06	5.33449233362787e-05	2.398078756663976e-05	3.637595006313562e-06	-4.14830847641391e-06	-3.9697237361748615e-06	0.0
157	-6.099998511087037e-07	6.0783518224348185e-06	4.255157388745951e-05	2.2618935447314315e-05	4.703728298995554e-06	-4.951578217284867e-06	-2.431564147069709e-06	0.0
158	-2.215577028741057e-06	5.279386257604091e-06	4.248082645555546e-05	2.805273784479713e-05	7.070634777211846e-06	-2.1768136857507397e-06	-2.344964487949536e-06	0.0
159	-1.8735800656567052e-06	6.595427171155468e-06	4.429019450518662e-05	2.9328287110727894e-05	8.181577890704274e-06	-3.1590635553117606e-06	-3.226108977332873e-06	0.0
160	-7.585487587708047e-07	6.373181901712548e-06	4.0789222185541326e-05	3.1246979914372565e-05	8.91824421081636e-06	-2.4710253947188694e-06	-3.863424754912445e-06	0.0
161	1.0824040953812632e-06	2.9139169020290734e-06	4.524769627443103e-05	3.800755983881206e-05	1.1568885681412511e-05	-6.0958471354436154e-06	-2.87802965026918e-06	0.0
162	-1.3570886057225972e-06	3.480803831769191e-06	4.556730126258502e-05	4.127858228987424e-05	1.1654050337292876e-05	-1.663299576126495e-06	-2.604281981910476e-06	0.0
163	-1.6972869189107464e-06	4.98038440499624e-06	4.1980382240852104e-05	4.282978266564171e-05	1.1841819669155757e-05	-1.7271897579635508e-06	-2.925080966823496e-06	0.0
164	-1.449584354423597e-06	8.020088552492966e-06	4.48221645856221e-05	4.458539725989808e-05	1.4352199517967452e-05	-1.0263480627177974e-06	-2.933272674905556e-06	0.0
165	-1.8303352496677723e-06	4.427276773778551e-06	3.904732121628626e-05	5.5291841051271043e-05	1.4198156503978878e-05	-3.924627173802253e-06	-2.1585200037792555e-06	0.0
166	-1.2007645148169455e-06	5.303916088631436e-06	4.010593299808263e-05	5.176057747953178e-05	1.3946220597078195e-05	-4.271856007032571e-06	-2.3064719092198562e-06	0.0
167	-1.7684915942907943e-06	3.190884988589785e-06	3.3785521493650186e-05	4.796855802304056e-05	1.4466441600295714e-05	-3.4024102222575787e-06	-3.471732337418841e-06	0.0
168	-6.378431310967848e-07	5.436698543417464e-06	3.399915427676311e-05	5.0300240019390786e-05	1.706092958294252e-05	-2.2019141557244747e-06	-4.490655347720613e-06	0.0
169	-3.925862186307405e-06	5.604924950419065e-06	2.8618392337759072e-05	5.059400868758573e-05	1.711310012379138e-05	-2.1910055065633067e-06	-2.903994457928984e-06	0.0
170	-4.610006963477573e-06	1.8123813827263655e-06	2.1377592293954234e-05	5.445917200624589e-05	1.5979923564064314e-05	-3.5961340301779745e-06	-2.74567431922068e-06	0.0
171	-4.229329926455306e-06	3.895857229966225e-06	1.9709883847049182e-05	4.9261256751746554e-05	1.7478591178589427e-05	-3.505768017654099e-06	-4.779108344935779e-06	0.0
172	-2.74152580023069e-06	2.406730667913259e-06	2.1980237743971428e-05	4.7754935142115806e-05	1.8894291085629605e-05	-3.5149598900827807e-06	-4.477418175889787e-06	0.0
173	-1.642115051005354e-06	1.7355445641790605e-06	1.889035144929783e-05	4.9875379775994716e-05	1.578156980560711e-05	-4.573912563417784e-06	-4.972089376694576e-06	0.0
174	-3.1164367737126645e-06	1.8856189510022326e-06	2.045944862107283e-05	4.897280132082432e-05	1.782052621399387e-05	-3.28238028666109e-06	-3.765396078760523e-06	0.0
175	-2.7174617317933497e-06	1.7921922737893468e-06	2.1103491329511813e-05	5.493735228227844e-05	1.2399503473235163e-05	-2.396416391159323e-06	-3.376519846211444e-06	0.0
176	-3.872308525541256e-06	2.8152923980738296e-06	2.1342187709765093e-05	5.298039048886155e-05	1.498144303459049e-05	-9.227292234163454e-07	-3.4937125113206717e-06	0.0
177	-2.448508542928873e-06	2.970374959298643e-07	1.765340810420815e-05	5.059093986216564e-05	1.6120330535360494e-05	-1.681870040808242e-06	-2.565635225499885e-06	0.0
178	-2.8281083162979466e-06	-2.514644363335416e-06	1.717506712727418e-05	6.1885670109109e-05	1.954442147358467e-05	-8.730112477964318e-07	-2.238152238934133e-06	0.0
179	-4.997871347604316e-06	1.4026601778318054e-06	1.39135182976764e-05	5.8764022107353195e-05	1.777840479904612e-05	8.778097013740076e-07	-4.68121930444769e-06	0.0
180	-3.500383811539071e-06	-1.108431183026383e-06	7.4252639826829795e-06	6.03068143093973e-05	2.2578045923261806e-05	2.6404416267666514e-06	-4.136974237854215e-06	0.0
181	-6.41192549349288e-06	8.315550989676065e-07	7.68671005994261e-06	5.482944129092529e-05	1.9655593032842862e-05	3.7371721181459195e-06	-4.255901893330027e-06	0.0
182	-6.785523766155203e-06	-1.8265888773945464e-07	1.9997543176736496e-06	5.174204326108292e-05	2.438172044919803e-05	5.671833107358689e-06	-4.430990626717907e-06	-1.6516947975211968e-06
183	-4.813146633683031e-06	-4.5526797183859467e-07	3.6650276497529148e-06	4.540474279385625e-05	2.3856252890749154e-05	8.894563257361613e-06	-5.235046444154521e-06	-1.1681715085088992e-06
184	-2.3717230805908834e-06	-1.269046761094906e-06	2.009810825744683e-06	3.973738731917499e-05	2.9517211150622007e-05	8.344213774766298e-06	-3.69650995108442e-06	-2.0300480538250247e-06
185	-3.927957507797227e-06	1.6009289343647132e-06	3.133934965926987e-06	4.4657701600681025e-05	3.156560345067727e-05	7.643488474430722e-06	-3.951769186218925e-06	-1.9610326731005375e-06
186	-2.454920129714322e-06	3.521440741794363e-07	3.967224496241675e-06	3.6387468079736445e-05	3.395182704722804e-05	1.0705791792825424e-05	-2.9830687610143076e-06	-1.8203136555301628e-06
187	-1.195876297745954e-06	4.058715809986661e-07	2.7581396575346685e-06	3.879691948950702e-05	4.389547508961387e-05	1.106053433065791e-05	-3.293339530226782e-06	-2.8712227626599343e-06
188	-2.4382625603454037e-06	-2.6892146253719928e-06	5.21554845177309e-06	3.427143560150725e-05	4.185213466184845e-05	1.9738544723467016e-05	-2.14749178124282e-06	-2.5087057086519364e-06
189	-1.6911339464405574e-06	-2.1125498015875302e-06	3.0187434733210797e-06	3.427975783763778e-05	4.4768707244308246e-05	1.4315013844619588e-05	-2.8031368617366663e-06	-1.594457218773993e-06
190	-2.7987302433640388e-06	-4.411797836313651e-07	3.93430264547724e-06	3.1029774231110407e-05	4.546477963486375e-05	1.9389982413528098e-05	-3.907569360103639e-06	-1.5200387183258338e-06
191	-3.136186774364623e-06	-8.679325775325318e-07	2.2896908618190012e-07	3.983481548453838e-05	4.232636231940092e-05	1.851698506408589e-05	-3.3570450400612707e-06	-1.2580485376703392e-06
192	-3.871099121838312e-06	-4.300881437123333e-07	5.775997176829072e-07	4.05215630902092e-05	4.2726141192598815e-05	1.3567157213277826e-05	-7.525183530966153e-07	-8.856589546966094e-07
193	-4.658739565980062e-06	-1.4996213265169227e-06	4.624878908920549e-07	3.872758847129717e-05	4.516686047547075e-05	1.0925397427979767e-05	-2.1420621439683736e-06	-1.729205062873061e-06
194	-3.859103841775007e-06	-2.5160896813413103e-07	-3.689337502584608e-07	3.779283826238051e-05	4.6497810495594296e-05	1.1195134133805075e-05	-1.884562086268289e-06	-1.9132241179015343e-06
195	-3.703830128104714e-06	-1.3117543304316484e-06	2.782931318884445e-06	3.412062504575979e-05	4.755446761960522e-05	1.4182195315196297e-05	-2.6279203264164185e-06	-1.61417255265717e-06
196	-2.3613519183560666e-06	-3.630286012251366e-06	1.3494441994434271e-06	3.116469831835802e-05	4.929853764917735e-05	1.206979393438292e-05	-1.1890909990214012e-06	-1.1768625293300161e-06
197	-3.6955699132897105e-06	-4.739966814452396e-06	7.444415815580605e-07	2.82748883705933e-05	4.5696160139067626e-05	1.3757957919402656e-05	-7.754885975088858e-07	-1.3238473002310848e-06
198	-2.9520033465224257e-06	-2.550067401662355e-06	7.764126754160069e-07	3.0187410769466707e-05	4.328350290857168e-05	1.268834035207956e-05	-1.866786222757352e-06	-1.2408573745447879e-06
199	-2.942125230499538e-06	-4.869786528859233e-06	7.669275808866644e-07	3.0150458458595568e-05	4.2894002525905306e-05	8.127304102384828e-06	-1.0601384002947471e-06	-7.628867963157331e-07
200	-2.240258065188093e-06	-3.771883438312064e-06	-1.192741017983678e-06	3.212613879231659e-05	4.404448881922437e-05	1.0916094753571438e-05	-2.2768538270433334e-06	-2.634599755595241e-06
201	0.0	-2.907370953999297e-06	6.113952624295614e-07	2.0464702261378528e-05	4.630416003431962e-05	9.320511508491558e-06	-2.1142213971819787e-06	-1.4211466189936257e-06
202	0.0	-2.5116908631788553e-06	-1.7331768531172583e-06	2.059017845199439e-05	4.30451278524718e-05	1.1369605925137997e-05	-1.717517307773942e-06	-2.9231631292979004e-06
203	0.0	-2.4149988203977617e-06	5.795229748245879e-07	2.002981845239959e-05	4.518967411683341e-05	1.3777293090321739e-05	-1.7036344642515454e-06	-2.108318568285014e-06
204	0.0	-1.4339889977120828e-06	1.8371166133468682e-06	2.0197059560087426e-05	5.489359750508956e-05	1.767086715935901e-05	-1.8252848819765727e-06	-8.752773113466982e-07
205	0.0	-3.0549194185421736e-06	-3.948244039700204e-09	1.6833375792041876e-05	4.5808821942908374e-05	2.5336640602733822e-05	6.297458393297007e-07	-2.095034210011529e-06
206	0.0	-1.8292968431154873e-06	-1.8168314420290969e-06	1.4280788574697466e-05	4.658367781566463e-05	2.778272258015996e-05	1.2373159271872647e-06	-1.3952280593367363e-06
207	0.0	-2.559574241662258e-06	-1.9910135126119717e-07	1.314732584105507e-05	4.506217359176213e-05	3.0450134393110096e-05	3.91963105062603e-06	-1.2440281238833306e-06
208	0.0	-2.1912424194645104e-06	-4.253888771913758e-08	9.161291674719573e-06	4.464694849677271e-05	2.662173532268905e-05	3.2820527813795512e-06	-1.9194462619178646e-06
209	0.0	-3.0961827878247573e-06	-5.759631834393153e-07	9.187868033158632e-06	3.698438886868017e-05	3.4212113359733916e-05	6.985512308810448e-06	-1.840006644657397e-06
210	0.0	-3.959796127153587e-06	-2.7734284988216302e-06	6.884732106086752e-06	3.637963284735415e-05	2.9741024357346535e-05	8.720733148459585e-06	-1.87432638824861e-06
211	0.0	-3.3987663330585763e-06	-6.944739597689911e-07	6.935097364725905e-06	3.0630386738749616e-05	2.959401811335056e-05	8.972008163401592e-06	-6.396085686301115e-07
212	0.0	-1.5321525180350888e-06	-3.037228634707947e-06	4.245919844273757e-06	2.9782625715130836e-05	3.5628713649241236e-05	1.0708733617223149e-05	-1.0422849974228806e-06
213	0.0	-2.138774314682142e-06	-4.217018628769692e-06	3.716157796870248e-06	2.7908335704628553e-05	3.3450971955659376e-05	1.2905107337000288e-05	-2.665466310204367e-07
214	0.0	-2.247772587844254e-06	-2.9623990569037725e-06	4.148716429453939e-06	3.082376667559169e-05	3.083631724455878e-05	1.5890040294985856e-05	-7.458424354610148e-07
215	0.0	-3.781400922381982e-06	-3.7385641247467624e-06	4.536243889808397e-06	2.6138492126944125e-05	3.27555261078675e-05	1.426457220457352e-05	-1.8175195188624011e-06
216	0.0	-3.4933398650047774e-06	-4.4718348066524444e-06	3.836572604695587e-06	2.6192465718540127e-05	2.325848667772074e-05	1.7290835120385394e-05	-1.242176370207918e-06
217	0.0	-3.156412881052916e-06	-3.623554118055095e-06	9.701944894322897e-07	2.7702609275116965e-05	2.6022290780851006e-05	1.8312695108689338e-05	-3.574433448129465e-07
218	0.0	-1.852330122659393e-06	-2.486251725772312e-06	4.697033736847545e-06	2.737033452112166e-05	2.8505951776851084e-05	1.6110527444750947e-05	-2.1749310235530393e-07
219	0.0	-2.4253043350468033e-06	-2.4881371020783095e-06	5.025204003015265e-06	2.5627210429114455e-05	2.610389841797849e-05	1.5835080810668202e-05	-2.430380966044082e-07
220	0.0	-1.7931053305558337e-07	-3.2147595278170903e-06	6.590139597888501e-06	2.5887408841944462e-05	2.819859467980789e-05	1.6358072096984898e-05	-6.86116778323287e-07
221	0.0	-7.527000342089834e-07	-4.968943863183608e-06	4.60343759253152e-06	2.304278117205285e-05	2.8062630888424808e-05	1.9293736296799403e-05	9.806382217875525e-08
222	0.0	-1.3440464376710781e-06	-4.907073332538087e-06	3.8082796337544723e-06	2.2325569399311467e-05	2.5555583476864936e-05	2.0229531328920767e-05	-9.072447006588384e-07
223	0.0	-1.3011458630910964e-06	-3.432513250511376e-06	8.221018926552428e-06	1.72159035661748e-05	2.730275274161696e-05	1.5614376407558036e-05	-3.156299910651244e-07
224	0.0	-1.8000907004888565e-06	-4.651301250613057e-07	6.5096514817818455e-06	1.936758512089e-05	2.7719712924890228e-05	1.5747677660929955e-05	-9.469915283951282e-07
225	0.0	-2.927475456877158e-07	-1.0726172408383403e-07	3.412635542175116e-06	2.0175888488556774e-05	2.9908187508860197e-05	1.6598635736786293e-05	-1.194408691171503e-06
226	0.0	-2.142582859394313e-06	-1.0725275464859154e-06	-7.723224035906752e-08	1.6506229568859352e-05	2.4559346753897663e-05	1.7836982544660396e-05	-2.6512244049384614e-06
227	0.0	0.0	-1.395513957877481e-06	-3.5006380423913835e-07	1.8284278603747202e-05	3.239723560177001e-05	2.2515081395537856e-05	-1.3494702970136843e-06
228	0.0	0.0	-2.1832519264955153e-06	-2.1294346484405886e-06	1.7291442093511346e-05	3.0464535906126562e-05	2.3298211290460063e-05	-8.619170661855757e-07
229	0.0	0.0	-8.399258372083811e-07	-5.441750439303695e-07	1.5656849658117406e-05	3.1841031684929076e-05	2.60676821958798e-05	-7.247559095087015e-07
230	0.0	0.0	-2.7349305927634772e-06	-1.6063617430076867e-07	1.3528524923049648e-05	3.296670862483568e-05	2.8020580354726637e-05	-8.443849285405548e-07
231	0.0	0.0	-1.8347407501899548e-06	2.668096857921557e-06	1.150683861311145e-05	3.607997578207332e-05	3.144483470866045e-05	-1.5390254272534954e-06
232	0.0	0.0	-3.30726728613237e-06	1.20121530345176e-06	8.149118034894495e-06	3.607024152968319e-05	3.5223150476804165e-05	4.3068988987024135e-07
233	0.0	0.0	-3.190403476548814e-06	3.5120651382292628e-06	5.932355749952398e-06	3.1651508824392816e-05	3.629442304569959e-05	3.740288469533151e-06
234	0.0	0.0	-4.955515113633759e-06	2.477709751367741e-06	7.242181266962551e-06	2.4994101815293065e-05	3.645484081492928e-05	4.119644069479373e-06
235	0.0	0.0	-4.592693938555587e-06	2.3590318683772746e-06	3.892966303584868e-06	2.4166679417625332e-05	4.115286169386346e-05	5.583726182494855e-06
236	0.0	0.0	-4.5722533825788444e-06	-1.3870152810401359e-06	6.27227845689391e-06	2.5372810075788025e-05	4.047462954660771e-05	4.571054795823967e-06
237	0.0	0.0	-5.044240203327612e-06	-1.3394949555742573e-06	7.1735480799491636e-06	2.5671459918751082e-05	4.2415383283776285e-05	4.390080481085912e-06
238	0.0	0.0	-3.9301292876249705e-06	-4.556963529833991e-07	7.817246268242105e-06	2.151955811880743e-05	4.600563238379471e-05	6.9958069405761495e-06
239	0.0	0.0	-2.3471442556333927e-06	-1.8533705992624024e-06	5.312624701240315e-06	2.4384191691212124e-05	4.9137004608781036e-05	6.789304257083146e-06
240	0.0	0.0	-2.4275360800347665e-06	-1.7611537520436687e-06	8.309690459417947e-06	2.5166704609618498e-05	4.262698633132053e-05	8.19993885858541e-06
241	0.0	0.0	-5.1524821663000065e-06	-2.4850858203762033e-06	4.538700223682884e-06	2.569674065392805e-05	4.032038686232934e-05	1.2252338711433774e-05
242	0.0	0.0	-3.767557619816136e-06	-8.954047984543043e-07	8.181075183102257e-06	2.2789193608484416e-05	3.62347124729373e-05	1.0930563183139384e-05
243	0.0	0.0	-3.815179261871513e-06	-2.1615988837475735e-06	7.118702160345206e-06	2.2773853754889688e-05	3.971931547862492e-05	1.0431419201112142e-05
244	0.0	0.0	-3.5132559233791736e-06	7.729789988487037e-07	1.0823236842414082e-05	2.5407736692325672e-05	4.57294143389485e-05	1.0216708313326144e-05
245	0.0	0.0	-3.254932802583707e-06	3.0271447986094066e-06	7.238844871002731e-06	2.641609148533638e-05	3.980330884506581e-05	7.195289700588735e-06
246	0.0	0.0	-2.160821544973121e-06	1.1586562047938536e-06	7.220922426494424e-06	2.6462602030974198e-05	4.346964377290577e-05	7.26765833661372e-06
247	0.0	0.0	-3.4008187848424105e-07	4.77393124583673e-07	7.771659510499774e-06	2.4212525760285075e-05	4.3427945021768585e-05	8.634986359050837e-06
248	0.0	0.0	-1.4468235369488127e-06	-1.0106922787150469e-07	6.788005190456881e-06	2.5873674530987728e-05	4.0177888462128275e-05	9.850321879375656e-06
249	0.0	0.0	-1.3702409958781334e-06	-1.32611018489389e-06	5.698987689782629e-06	1.880963679781567e-05	3.62342301539762e-05	9.704877209870684e-06
250	0.0	0.0	-2.641127637908607e-06	5.5769949077890817e-08	8.759624881273298e-06	1.8632425817858747e-05	3.393331611135055e-05	9.805964885228569e-06
251	0.0	0.0	-1.8196807849847172e-06	-7.278608466494335e-07	4.325554627712622e-06	1.9466662456601622e-05	3.428272189407093e-05	1.2449738507915735e-05
252	0.0	0.0	-9.311711802651551e-08	-8.624650942128896e-07	5.5383842680412966e-06	1.7707309207213387e-05	3.079196246413895e-05	1.685580343938993e-05
253	0.0	0.0	0.0	-1.963325463624355e-06	4.9506182867406305e-06	1.3447799371314916e-05	3.1889241152362916e-05	1.791524048777962e-05
254	0.0	0.0	0.0	-3.7597866122179277e-06	1.6437379088890957e-06	8.480298981436487e-06	3.2896608917520374e-05	1.5913293129482647e-05
255	0.0	0.0	0.0	-2.2353058361124762e-06	3.2103086659845432e-06	6.244592825151153e-06	3.3636379425974724e-05	1.2944139040642007e-05
256	0.0	0.0	0.0	-2.530698994424533e-06	4.583776832150217e-06	6.945247398920554e-06	3.486985636814848e-05	1.5718530150128263e-05
257	0.0	0.0	0.0	-2.943031349082371e-06	4.974425226726729e-06	3.797153558746049e-06	4.179431680020979e-05	1.680111790896088e-05
258	0.0	0.0	0.0	-1.4737360794150723e-06	2.5943125245548544e-06	5.223828551022694e-06	4.177094052331241e-05	1.751213417764504e-05
259	0.0	0.0	0.0	-8.142589184300926e-07	4.337425266988828e-06	4.051945478192479e-06	3.6411409621035944e-05	1.7058036613212796e-05
260	0.0	0.0	0.0	-2.229029574547882e-06	4.546875513417866e-06	2.2064307792847912e-06	3.7061604051766556e-05	1.4757165361130724e-05
261	0.0	0.0	0.0	-3.2810050913020244e-07	3.940645157055814e-06	5.609647833589312e-06	3.4756038592915895e-05	2.026307268063694e-05
262	0.0	0.0	0.0	-1.932054103505439e-06	1.2693913332693394e-06	2.395479414600035e-07	3.5606943518014367e-05	2.130899885096787e-05
263	0.0	0.0	0.0	-8.889024890331017e-07	1.0389052782170615e-06	1.0011170781254702e-07	3.052911790881328e-05	2.3512167162478468e-05
264	0.0	0.0	0.0	-1.1804512744908639e-06	1.4158915106423373e-06	-2.535702432391595e-06	3.4492204580209043e-05	2.4270604417439763e-05
265	0.0	0.0	0.0	-2.4048058254837495e-06	5.177571135812495e-07	-4.477493076884996e-06	3.205277011803571e-05	2.4857311390954918e-05
266	0.0	0.0	0.0	-2.640789967938882e-06	1.691468162719622e-07	-5.720766142367361e-06	3.0050723739295614e-05	2.3364562049240406e-05
267	0.0	0.0	0.0	-8.745078867006777e-07	6.926071707159644e-07	-4.085262674585019e-06	2.525527441634342e-05	2.566585181433974e-05
268	0.0	0.0	0.0	-2.197609487706213e-06	5.110710558636962e-07	-6.913746839213481e-06	2.768942574685977e-05	2.1749497667362603e-05
269	0.0	0.0	0.0	-1.3410078748379154e-06	-1.0973669242279043e-06	-7.993546628426662e-06	3.021696800900112e-05	2.549255526293212e-05
270	0.0	0.0	0.0	-2.5323386611350093e-06	5.070041381484973e-07	-7.852718276772677e-06	2.6854075119230956e-05	2.555022736799933e-05
271	0.0	0.0	0.0	-2.427317691727033e-06	7.174668037838291e-07	-4.094699773725175e-06	2.036799550399898e-05	2.75931410829165e-05
272	0.0	0.0	0.0	-2.1796877145750674e-06	-7.080983409940534e-07	-9.312850846736998e-07	2.265653692973839e-05	2.8458690642261897e-05
273	0.0	0.0	0.0	-1.2231530476117482e-06	-5.606409155485152e-07	-5.583319281571339e-06	2.340301182858706e-05	3.544713930396956e-05
274	0.0	0.0	0.0	-2.583154928482206e-06	-9.697237820437028e-07	-3.6050655320261546e-06	2.2578372229854524e-05	3.940493182702025e-05
275	0.0	0.0	0.0	-2.5843627046708687e-06	-2.9471837489270338e-06	-3.5849490841194807e-06	2.3984977491842978e-05	4.1380085251292516e-05
276	0.0	0.0	0.0	-1.667724111376152e-06	-1.714097089939491e-06	-3.5826235812033892e-06	2.0934947072582088e-05	3.777464837305266e-05
277	0.0	0.0	0.0	-2.876064441535615e-06	-3.3017764138185216e-06	-6.9612875832306125e-06	1.9504143326440748e-05	3.628763890443827e-05
278	0.0	0.0	0.0	-2.0900241282992133e-06	-1.3307057477780752e-06	-5.94936496136519e-06	1.8701288300396596e-05	3.7686162052292895e-05
279	0.0	0.0	0.0	0.0	-1.2377856301175281e-06	-6.836920173051133e-06	1.4607379171650174e-05	4.3228671290511913e-05
280	0.0	0.0	0.0	0.0	-9.580277289602349e-07	-6.711839958369523e-06	1.088043177639362e-05	4.12853328655232e-05
281	0.0	0.0	0.0	0.0	8.58709461961462e-07	-4.538603049458721e-06	9.8985509339353e-06	4.646980991947576e-05
282	0.0	0.0	0.0	0.0	-7.969159307726784e-07	-4.847774437873159e-06	1.081842912109455e-05	4.013800637792762e-05
283	0.0	0.0	0.0	0.0	-1.0076980227974865e-06	-4.240214412471753e-06	7.115451810958797e-06	3.963418737049014e-05
284	0.0	0.0	0.0	0.0	3.122354969323655e-07	-3.6881124821690183e-06	4.418717377538285e-06	3.6878678248316446e-05
285	0.0	0.0	0.0	0.0	-1.3642159947275348e-06	-4.608693547947198e-06	4.528587426940363e-06	3.828156230632945e-05
286	0.0	0.0	0.0	0.0	-5.720640718363226e-07	-4.20717455545358e-06	2.0820993552344645e-06	3.534692118514916e-05
287	0.0	0.0	0.0	0.0	-5.671893667814379e-07	-4.0287570724470915e-06	3.380289328610387e-06	3.414424166948802e-05
288	0.0	0.0	0.0	0.0	-1.1663155831890786e-06	-3.4639501079994326e-06	6.76134149076307e-07	3.4331467043545135e-05
289	0.0	0.0	0.0	0.0	-2.365755771630234e-06	-3.3419007532802296e-06	-7.122273514531924e-07	3.490847004047518e-05
290	0.0	0.0	0.0	0.0	-1.9571969073167852e-06	-5.914147401361244e-06	-1.7049604471272887e-06	4.15711222172905e-05
291	0.0	0.0	0.0	0.0	-1.0520675257620983e-06	-5.9943834713612625e-06	-1.30828291516181e-07	3.6587822498521826e-05
292	0.0	0.0	0.0	0.0	-9.048273237671981e-07	-4.401954737747917e-06	-1.8124164195074347e-06	4.220824885456759e-05
293	0.0	0.0	0.0	0.0	-1.6646666012381342e-06	-3.665926297245033e-06	-1.3029407097378597e-06	3.786843654681489e-05
294	0.0	0.0	0.0	0.0	-2.7220584451335268e-08	-3.188233732067977e-06	-9.617473148690115e-07	4.130006741579399e-05
295	0.0	0.0	0.0	0.0	-1.8487663395666205e-06	-5.127487392831999e-06	-7.201896303073389e-07	4.06163378163856e-05
296	0.0	0.0	0.0	0.0	-2.3565266411022307e-06	-2.3092436677316357e-06	5.928833402793987e-07	3.9038899133308885e-05
297	0.0	0.0	0.0	0.0	2.9454957720257386e-07	-2.8532132996209752e-06	2.137226505973813e-06	4.256066382647121e-05
298	0.0	0.0	0.0	0.0	8.657177494257221e-07	-5.108610426031198e-06	-6.016842260871579e-07	4.586247471742175e-05
299	0.0	0.0	0.0	0.0	1.7150196800421053e-06	-3.880847959950152e-06	-1.2220124926348598e-06	3.9840986926822355e-05
300	0.0	0.0	0.0	0.0	2.3599281383629815e-07	-5.340990861531692e-06	-1.9146633857302094e-06	4.292980976487722e-05
301	0.0	0.0	0.0	0.0	-6.029807386400447e-07	-5.692266896825113e-06	-3.108069833196993e-06	3.1495984457419565e-05
302	0.0	0.0	0.0	0.0	-1.0625086896932813e-06	-8.3367460848769e-06	2.77493930692365e-07	2.7607929258655578e-05
303	0.0	0.0	0.0	0.0	4.2122753146697256e-07	-5.45239496227486e-06	-3.873582817197038e-06	2.6383730846376847e-05
304	0.0	0.0	0.0	0.0	2.2853721472797348e-07	-4.344733513728961e-06	-5.4110914056708194e-08	2.28161025368053e-05
305	0.0	0.0	0.0	0.0	0.0	-4.891068486534852e-06	-3.0749506690672988e-06	2.0616789188825215e-05
306	0.0	0.0	0.0	0.0	0.0	-4.3169675599966665e-06	-4.757729217481207e-06	1.8651447333936076e-05
307	0.0	0.0	0.0	0.0	0.0	-5.0289192994316065e-06	-3.239809845020351e-06	1.681765697748679e-05
308	0.0	0.0	0.0	0.0	0.0	-3.543504741016479e-06	-1.8812623144109696e-06	1.5669172777568045e-05
309	0.0	0.0	0.0	0.0	0.0	-3.7954007671583478e-06	-1.8203672191873137e-06	1.210741067957368e-05
310	0.0	0.0	0.0	0.0	0.0	-3.5103239709273787e-06	-1.259204650601861e-06	1.2778468441354429e-05
311	0.0	0.0	0.0	0.0	0.0	-3.9296810554344375e-06	-2.5852154378179368e-06	6.027525338261853e-06
312	0.0	0.0	0.0	0.0	0.0	-4.555788300110852e-06	-3.8114404442003786e-07	7.739679542602298e-06
313	0.0	0.0	0.0	0.0	0.0	-3.7365117799212074e-06	2.1374086258707285e-07	4.162254751700346e-06
314	0.0	0.0	0.0	0.0	0.0	-3.998196477122321e-06	-2.7192098244411612e-06	4.4025847190294566e-06
315	0.0	0.0	0.0	0.0	0.0	-3.8569772171929324e-06	-1.2400144475328784e-06	9.909718066890138e-07
316	0.0	0.0	0.0	0.0	0.0	-4.350493134041971e-06	-3.1227268376899816e-06	2.103988638699743e-07
317	0.0	0.0	0.0	0.0	0.0	-5.1198019868606735e-06	-2.610698382387971e-06	1.4558297595921624e-07
318	0.0	0.0	0.0	0.0	0.0	-5.2659867347231955e-06	-3.976273383828199e-06	2.810638918890281e-07
319	0.0	0.0	0.0	0.0	0.0	-4.424308114623731e-06	-3.2191148842741194e-06	-2.8932222839585357e-06
320	0.0	0.0	0.0	0.0	0.0	-6.445341370947068e-06	-3.4928429438435803e-06	-2.1148087254210227e-06
321	0.0	0.0	0.0	0.0	0.0	-5.04449573847682e-06	-1.9728938466058193e-06	-2.9189562658232655e-07
322	0.0	0.0	0.0	0.0	0.0	-4.887379010949109e-06	-2.8659358772523044e-06	-4.113818844154556e-07
323	0.0	0.0	0.0	0.0	0.0	-3.488101473356182e-06	-3.99053588602276e-06	-6.417470397033927e-07
324	0.0	0.0	0.0	0.0	0.0	-5.25420323046026e-06	-3.315591575154586e-06	-1.2889447230336598e-06
325	0.0	0.0	0.0	0.0	0.0	-5.151362098700019e-06	-3.0715208963747974e-06	-1.0255904498379908e-06
326	0.0	0.0	0.0	0.0	0.0	-2.7128837813544793e-06	-2.188917386383495e-06	-9.012815022859692e-07
327	0.0	0.0	0.0	0.0	0.0	-2.268920843885983e-06	-3.4017940028225607e-06	-6.34455253409878e-07
328	0.0	0.0	0.0	0.0	0.0	-4.9176303580892785e-06	-2.825123216603434e-06	-1.2902454407090977e-06
329	0.0	0.0	0.0	0.0	0.0	-4.924625863877241e-06	-1.4650121343076645e-06	-9.999958412032415e-07
330	0.0	0.0	0.0	0.0	0.0	-2.74895211598816e-06	-1.7561224206203602e-06	-2.7421188772553594e-06
331	0.0	0.0	0.0	0.0	0.0	0.0	-2.9299346474876954e-06	-2.485539377221651e-06
332	0.0	0.0	0.0	0.0	0.0	0.0	-3.192755154689867e-06	-4.1877274072003095e-06
333	0.0	0.0	0.0	0.0	0.0	0.0	-1.363765263371062e-06	-5.000619401523165e-06
334	0.0	0.0	0.0	0.0	0.0	0.0	-2.538731178689688e-06	-3.954020254569113e-06
335	0.0	0.0	0.0	0.0	0.0	0.0	-2.767377509254545e-06	-1.3757624873702032e-06
336	0.0	0.0	0.0	0.0	0.0	0.0	-3.0346000782640365e-06	1.2029966877950055e-06
337	0.0	0.0	0.0	0.0	0.0	0.0	-3.4551997728950555e-06	-1.437989334175957e-06
338	0.0	0.0	0.0	0.0	0.0	0.0	-3.5112119315097263e-06	-6.853787531289569e-07
339	0.0	0.0	0.0	0.0	0.0	0.0	-4.171463462762222e-06	-1.0198821224470008e-06
340	0.0	0.0	0.0	0.0	0.0	0.0	-2.45969616073863e-06	-3.095472109766381e-06
341	0.0	0.0	0.0	0.0	0.0	0.0	-2.861590423382415e-06	-2.2719215101866404e-06
342	0.0	0.0	0.0	0.0	0.0	0.0	-3.653507869070419e-06	-2.3001068059488207e-06
343	0.0	0.0	0.0	0.0	0.0	0.0	-3.3586457729822693e-06	-3.243505618637532e-06
344	0.0	0.0	0.0	0.0	0.0	0.0	-3.8816967523906115e-06	-3.3697427081317035e-06
345	0.0	0.0	0.0	0.0	0.0	0.0	-2.735609986742983e-06	-4.451596606211481e-06
346	0.0	0.0	0.0	0.0	0.0	0.0	-3.003732928438645e-06	-2.6790083238155232e-06
347	0.0	0.0	0.0	0.0	0.0	0.0	-2.578799663604404e-06	-3.561566800817605e-06
348	0.0	0.0	0.0	0.0	0.0	0.0	-2.6980326327419687e-06	-3.382050699312014e-06
349	0.0	0.0	0.0	0.0	0.0	0.0	-3.5018308348529706e-06	-1.0451459007609704e-06
350	0.0	0.0	0.0	0.0	0.0	0.0	-2.1098473106168594e-06	-1.0192699957478638e-06
351	0.0	0.0	0.0	0.0	0.0	0.0	-3.46494498557385e-06	-1.3602602695980985e-06
352	0.0	0.0	0.0	0.0	0.0	0.0	-2.325677926369334e-06	-8.161804025632092e-07
353	0.0	0.0	0.0	0.0	0.0	0.0	-2.5329821616502068e-06	-1.3128295306681594e-06
354	0.0	0.0	0.0	0.0	0.0	0.0	-3.003120209367883e-06	-1.2145696156036014e-06
355	0.0	0.0	0.0	0.0	0.0	0.0	-4.562839288788692e-06	-9.571130855444258e-07
356	0.0	0.0	0.0	0.0	0.0	0.0	-3.1604341744044933e-06	-1.2750493498989116e-06
357	0.0	0.0	0.0	0.0	0.0	0.0	0.0	-2.1310563292362126e-06
358	0.0	0.0	0.0	0.0	0.0	0.0	0.0	-1.9866662484911287e-06
359	0.0	0.0	0.0	0.0	0.0	0.0	0.0	-2.1151118840912333e-06
360	0.0	0.0	0.0	0.0	0.0	0.0	0.0	-2.297103244706694e-06
361	0.0	0.0	0.0	0.0	0.0	0.0	0.0	-3.490309450889905e-06
362	0.0	0.0	0.0	0.0	0.0	0.0	0.0	-3.826736206772936e-06
363	0.0	0.0	0.0	0.0	0.0	0.0	0.0	-6.14998156618352e-06
364	0.0	0.0	0.0	0.0	0.0	0.0	0.0	-5.469508414515354e-06
365	0.0	0.0	0.0	0.0	0.0	0.0	0.0	-5.632091654611016e-06
366	0.0	0.0	0.0	0.0	0.0	0.0	0.0	-4.54260372078541e-06
367	0.0	0.0	0.0	0.0	0.0	0.0	0.0	-2.9923825880707496e-06
368	0.0	0.0	0.0	0.0	0.0	0.0	0.0	-2.367213400414517e-06
369	0.0	0.0	0.0	0.0	0.0	0.0	0.0	-2.618861654811811e-06
370	0.0	0.0	0.0	0.0	0.0	0.0	0.0	-1.938049594989279e-06
371	0.0	0.0	0.0	0.0	0.0	0.0	0.0	-2.7039008506235797e-06
372	0.0	0.0	0.0	0.0	0.0	0.0	0.0	-2.2789740966464345e-06
373	0.0	0.0	0.0	0.0	0.0	0.0	0.0	-3.0956595997266263e-06
374	0.0	0.0	0.0	0.0	0.0	0.0	0.0	-1.0358760188732202e-06
375	0.0	0.0	0.0	0.0	0.0	0.0	0.0	-1.7501685042956866e-06
376	0.0	0.0	0.0	0.0	0.0	0.0	0.0	-2.1324048077546427e-06
377	0.0	0.0	0.0	0.0	0.0	0.0	0.0	-2.982206323878329e-06
378	0.0	0.0	0.0	0.0	0.0	0.0	0.0	-1.8865563779478471e-06
379	0.0	0.0	0.0	0.0	0.0	0.0	0.0	-3.230471792671002e-06
380	0.0	0.0	0.0	0.0	0.0	0.0	0.0	-1.6893967402714956e-06
381	0.0	0.0	0.0	0.0	0.0	0.0	0.0	-2.430754393187314e-06
382	0.0	0.0	0.0	0.0	0.0	0.0	0.0	-1.2560565388696795e-06
