# Supplementary material for: Neural dynamics of phoneme sequences reveal position-invariant code for content and order
Source: Nat Commun. 2022 Nov 3;13:6606. doi: 10.1038/s41467-022-34326-1 (PMC9633780; doi:10.1038/s41467-022-34326-1)
Supplement: Supplementary file 4 — Source Data [file 41467_2022_34326_MOESM4_ESM.zip › source_files-sept/sup_fig3/supp_fig3.csv]

	t0	t1	t2	t3	t4	t5	t6	t7	t8	t9
0	0.14952134952841858	0.0	0.0	0.0	0.0	0.0	0.0	0.0	0.0	0.0
1	0.04574815711454124	0.0	0.0	0.0	0.0	0.0	0.0	0.0	0.0	0.0
2	-0.006370371935103141	0.0	0.0	0.0	0.0	0.0	0.0	0.0	0.0	0.0
3	-0.0031872882214116333	0.0	0.0	0.0	0.0	0.0	0.0	0.0	0.0	0.0
4	0.10242330700081184	0.0	0.0	0.0	0.0	0.0	0.0	0.0	0.0	0.0
5	0.02078030864296924	0.0	0.0	0.0	0.0	0.0	0.0	0.0	0.0	0.0
6	0.011121866805350891	0.0	0.0	0.0	0.0	0.0	0.0	0.0	0.0	0.0
7	0.15588458302038197	0.0	0.0	0.0	0.0	0.0	0.0	0.0	0.0	0.0
8	0.025420917676696485	0.0	0.0	0.0	0.0	0.0	0.0	0.0	0.0	0.0
9	-0.05291188212201271	0.0	0.0	0.0	0.0	0.0	0.0	0.0	0.0	0.0
10	0.06059750510310857	0.0	0.0	0.0	0.0	0.0	0.0	0.0	0.0	0.0
11	0.02809726729240861	0.0	0.0	0.0	0.0	0.0	0.0	0.0	0.0	0.0
12	0.09358030164440925	0.0	0.0	0.0	0.0	0.0	0.0	0.0	0.0	0.0
13	0.06718687339448633	0.0	0.0	0.0	0.0	0.0	0.0	0.0	0.0	0.0
14	0.30064575099421653	0.0	0.0	0.0	0.0	0.0	0.0	0.0	0.0	0.0
15	-0.015962644407155103	0.0	0.0	0.0	0.0	0.0	0.0	0.0	0.0	0.0
16	0.11822180255376244	0.0	0.0	0.0	0.0	0.0	0.0	0.0	0.0	0.0
17	0.19275987608642628	0.0	0.0	0.0	0.0	0.0	0.0	0.0	0.0	0.0
18	0.13013608100872504	0.0	0.0	0.0	0.0	0.0	0.0	0.0	0.0	0.0
19	0.07072804611011786	0.0	0.0	0.0	0.0	0.0	0.0	0.0	0.0	0.0
20	0.006366150506111268	0.0	0.0	0.0	0.0	0.0	0.0	0.0	0.0	0.0
21	-0.06311471024918873	0.0	0.0	0.0	0.0	0.0	0.0	0.0	0.0	0.0
22	0.09824359771602031	0.0	0.0	0.0	0.0	0.0	0.0	0.0	0.0	0.0
23	0.09617722710205001	0.0	0.0	0.0	0.0	0.0	0.0	0.0	0.0	0.0
24	0.014178738592548082	0.0	0.0	0.0	0.0	0.0	0.0	0.0	0.0	0.0
25	0.06062582995368724	0.0	0.0	0.0	0.0	0.0	0.0	0.0	0.0	0.0
26	0.06725832614085357	0.07048429456924286	0.0	0.0	0.0	0.0	0.0	0.0	0.0	0.0
27	0.005808499190042156	0.0033462624746736233	0.0	0.0	0.0	0.0	0.0	0.0	0.0	0.0
28	-0.00920792266168419	0.0384179644516629	0.0	0.0	0.0	0.0	0.0	0.0	0.0	0.0
29	0.03289045812934343	0.17166239495727528	0.0	0.0	0.0	0.0	0.0	0.0	0.0	0.0
30	0.024867269729729684	0.058912962805280356	0.0	0.0	0.0	0.0	0.0	0.0	0.0	0.0
31	0.1490844049062964	-0.0312779546837949	0.0	0.0	0.0	0.0	0.0	0.0	0.0	0.0
32	0.10987403635825599	0.13510199793299005	0.0	0.0	0.0	0.0	0.0	0.0	0.0	0.0
33	0.010328785961828438	-0.04483270864580897	0.0	0.0	0.0	0.0	0.0	0.0	0.0	0.0
34	0.09403030390175833	-0.03194380375451227	0.0	0.0	0.0	0.0	0.0	0.0	0.0	0.0
35	0.1894186391864991	0.057017352679204145	0.0	0.0	0.0	0.0	0.0	0.0	0.0	0.0
36	0.16864567382510878	0.07403668208387096	0.0	0.0	0.0	0.0	0.0	0.0	0.0	0.0
37	0.17789111156476128	-0.04083843865681503	0.0	0.0	0.0	0.0	0.0	0.0	0.0	0.0
38	0.03523218155514547	0.0098479837006388	0.0	0.0	0.0	0.0	0.0	0.0	0.0	0.0
39	0.7409225706629016	-0.004050634672517642	0.0	0.0	0.0	0.0	0.0	0.0	0.0	0.0
40	-0.015524901481448151	-0.016646786513482812	0.0	0.0	0.0	0.0	0.0	0.0	0.0	0.0
41	0.4892123653127309	-0.0882437293973403	0.0	0.0	0.0	0.0	0.0	0.0	0.0	0.0
42	0.6202690220533776	-0.14190280049052026	0.0	0.0	0.0	0.0	0.0	0.0	0.0	0.0
43	0.20860388617162157	-0.00020225118995193764	0.0	0.0	0.0	0.0	0.0	0.0	0.0	0.0
44	1.122968073110107	0.0016397179625945962	0.0	0.0	0.0	0.0	0.0	0.0	0.0	0.0
45	0.31401865819583474	-0.04200609308396068	0.0	0.0	0.0	0.0	0.0	0.0	0.0	0.0
46	0.4503667383471472	-0.18208429134785434	0.0	0.0	0.0	0.0	0.0	0.0	0.0	0.0
47	0.050951312303513664	0.005570172906232436	0.0	0.0	0.0	0.0	0.0	0.0	0.0	0.0
48	0.623629551139827	0.00016813644553537326	0.0	0.0	0.0	0.0	0.0	0.0	0.0	0.0
49	0.8096109122312332	0.03303032366309867	0.0	0.0	0.0	0.0	0.0	0.0	0.0	0.0
50	1.3025060667815427	0.42736200690981363	0.0	0.0	0.0	0.0	0.0	0.0	0.0	0.0
51	0.6472390623785771	0.05553417136144575	0.0	0.0	0.0	0.0	0.0	0.0	0.0	0.0
52	0.611541039958769	0.05825981419740774	0.020476659501279228	0.0	0.0	0.0	0.0	0.0	0.0	0.0
53	2.42704543857258	-0.04066118729614131	-0.05517816161621864	0.0	0.0	0.0	0.0	0.0	0.0	0.0
54	2.528839501492157	0.05129371907985407	-0.0809357412708039	0.0	0.0	0.0	0.0	0.0	0.0	0.0
55	2.524845909498265	0.14832448286775218	0.08649488557612428	0.0	0.0	0.0	0.0	0.0	0.0	0.0
56	12.367781924073517	-0.15355091386049907	0.13922100734514184	0.0	0.0	0.0	0.0	0.0	0.0	0.0
57	14.681458437542787	0.08738846900687201	-0.049460944737714355	0.0	0.0	0.0	0.0	0.0	0.0	0.0
58	20.473258844618048	0.1343186642620304	-0.05962424733171986	0.0	0.0	0.0	0.0	0.0	0.0	0.0
59	14.866283567829308	0.11395296066518242	-0.042661762714415005	0.0	0.0	0.0	0.0	0.0	0.0	0.0
60	15.829887995114252	-0.018423815441885278	-0.13865898029691348	0.0	0.0	0.0	0.0	0.0	0.0	0.0
61	30.857408675447996	0.11741918623362986	0.04687909465819545	0.0	0.0	0.0	0.0	0.0	0.0	0.0
62	40.620586872148294	0.02684225472761139	0.05121713546364169	0.0	0.0	0.0	0.0	0.0	0.0	0.0
63	34.891854878707136	0.10442723468100971	0.009714221062473096	0.0	0.0	0.0	0.0	0.0	0.0	0.0
64	63.292454231144575	0.13027233093405027	-0.17455263043252303	0.0	0.0	0.0	0.0	0.0	0.0	0.0
65	60.35220697957124	-0.030140260322876294	-0.025455617405076042	0.0	0.0	0.0	0.0	0.0	0.0	0.0
66	61.26497885766003	0.16105263400541764	0.09287992228503449	0.0	0.0	0.0	0.0	0.0	0.0	0.0
67	44.42404137791224	0.43093133328685634	0.014504354048650098	0.0	0.0	0.0	0.0	0.0	0.0	0.0
68	51.636436607405244	0.04472841802360602	0.007860068790597769	0.0	0.0	0.0	0.0	0.0	0.0	0.0
69	37.53047439480211	0.7567154939021375	0.12692442542965438	0.0	0.0	0.0	0.0	0.0	0.0	0.0
70	45.80011503190497	0.6887712080404987	0.0020884374451231986	0.0	0.0	0.0	0.0	0.0	0.0	0.0
71	59.42703128432955	0.13852699444970776	-0.1309848187627695	0.0	0.0	0.0	0.0	0.0	0.0	0.0
72	55.617288380238854	0.31136275089096727	0.060016944782994165	0.0	0.0	0.0	0.0	0.0	0.0	0.0
73	60.374744018660394	0.40761239363920687	0.029752228425674192	0.0	0.0	0.0	0.0	0.0	0.0	0.0
74	39.71927784756077	0.4148002467118725	0.01196059338025147	0.0	0.0	0.0	0.0	0.0	0.0	0.0
75	57.12200848310003	0.13589638553446323	0.032314866583117496	0.0	0.0	0.0	0.0	0.0	0.0	0.0
76	59.46160937758002	0.39677048948165144	0.03836664516428066	0.0	0.0	0.0	0.0	0.0	0.0	0.0
77	40.15025194334275	0.9307418626861887	0.035454689362171006	0.0	0.0	0.0	0.0	0.0	0.0	0.0
78	41.421491312954934	1.2007728787286758	0.042398851236167004	0.16836739653143093	0.0	0.0	0.0	0.0	0.0	0.0
79	57.581488089242534	0.7237583233508779	-0.011225893496917005	0.3218032548376687	0.0	0.0	0.0	0.0	0.0	0.0
80	60.64034694598962	1.7284072035354967	-0.03719114137601394	0.2683137811610629	0.0	0.0	0.0	0.0	0.0	0.0
81	60.79599778217385	9.6177930318831	0.006359458214953303	0.13217979587827342	0.0	0.0	0.0	0.0	0.0	0.0
82	48.47242160161951	22.035964567847703	0.00979856290218615	0.03457805121353913	0.0	0.0	0.0	0.0	0.0	0.0
83	47.05292981176803	22.448383128151985	0.04854936800774011	0.24237633217402846	0.0	0.0	0.0	0.0	0.0	0.0
84	53.182181555782286	34.640160037949805	0.02998630153276799	0.5458058618533645	0.0	0.0	0.0	0.0	0.0	0.0
85	67.71260754597154	44.18414994868176	-0.0029626579219582077	0.3178962079307635	0.0	0.0	0.0	0.0	0.0	0.0
86	72.2585360879283	53.99647394599252	-0.04247407424123164	-0.014307361774251478	0.0	0.0	0.0	0.0	0.0	0.0
87	74.84296289693552	57.890703838461114	0.07013975154162422	0.07997311023862896	0.0	0.0	0.0	0.0	0.0	0.0
88	98.36690277267995	31.508163193024835	0.16038522972311364	0.24854045690148316	0.0	0.0	0.0	0.0	0.0	0.0
89	94.57079719184101	57.898206951617304	0.40002020426978235	-0.08962061364371343	0.0	0.0	0.0	0.0	0.0	0.0
90	93.3401323399917	81.62625926658883	0.22485675125007365	-0.009570757796963746	0.0	0.0	0.0	0.0	0.0	0.0
91	97.36278462167478	59.71101295721401	0.21094809292413577	0.2495464713371111	0.0	0.0	0.0	0.0	0.0	0.0
92	85.69650889239134	69.75191609812694	0.16656985024657867	0.08979588632128767	0.0	0.0	0.0	0.0	0.0	0.0
93	105.43738209688283	81.49428181902012	0.42074892213934234	0.1131073737000018	0.0	0.0	0.0	0.0	0.0	0.0
94	113.94835862722323	97.0457464323719	0.08753622015834203	0.0569549198995105	0.0	0.0	0.0	0.0	0.0	0.0
95	99.03064055477152	88.59385660727779	0.4042030936333384	0.013990718414846337	0.0	0.0	0.0	0.0	0.0	0.0
96	116.44359722937695	81.87195192924246	1.1679043066174437	0.013938045073826134	0.0	0.0	0.0	0.0	0.0	0.0
97	101.89428760436576	93.94355175640689	0.585430116922501	-0.04634359607047623	0.0	0.0	0.0	0.0	0.0	0.0
98	102.90688289234926	91.10607656919277	0.7154408055462651	0.027842932429165145	0.0	0.0	0.0	0.0	0.0	0.0
99	96.83205527331144	90.06337743291401	0.8103630180587726	0.14153980171514383	0.0	0.0	0.0	0.0	0.0	0.0
100	88.61544964061372	97.99037759543664	0.49183939175297015	-0.03426490112966617	0.0	0.0	0.0	0.0	0.0	0.0
101	79.21503874719335	87.59014657373469	0.9729906752120572	0.014649679064025313	0.0	0.0	0.0	0.0	0.0	0.0
102	87.50031952833778	91.5117551251938	1.0868874451645618	0.017839420514581292	0.0	0.0	0.0	0.0	0.0	0.0
103	25.776026918791985	112.96877198718896	1.0766285016820543	0.20744315440294717	0.0	0.0	0.0	0.0	0.0	0.0
104	56.39638588167817	90.8109439534628	0.9504826268622745	0.11330617189955042	-0.019505878816787163	0.0	0.0	0.0	0.0	0.0
105	49.92131954279163	95.68105590227769	1.0343726088966232	-0.09727847998447005	0.019774434357696297	0.0	0.0	0.0	0.0	0.0
106	42.67619884538355	85.91712953251738	7.186789602219848	0.006638812792002867	-0.010776877779380124	0.0	0.0	0.0	0.0	0.0
107	58.67661266388979	113.11461926058507	5.464878665960515	0.222240765013109	0.023434379073020175	0.0	0.0	0.0	0.0	0.0
108	52.19918348472985	72.78530468000989	25.196759574523718	-0.014798786441360718	-0.0019293568877686146	0.0	0.0	0.0	0.0	0.0
109	59.985072256574476	82.39584701130148	47.21041105092137	-0.08456079149250194	0.0027887478226541573	0.0	0.0	0.0	0.0	0.0
110	58.21258928457722	99.93973785198743	27.75420935935109	0.0044881083783223155	-0.021638228909228722	0.0	0.0	0.0	0.0	0.0
111	35.82328605494883	104.31057626294695	71.18689595444825	-0.07144679772649841	0.08952046227213205	0.0	0.0	0.0	0.0	0.0
112	35.9161348263099	105.1779446570102	64.82915801730215	0.16413331165621825	-0.03294846086740695	0.0	0.0	0.0	0.0	0.0
113	44.735596847657455	98.78688957143655	63.68515587301372	0.10109039793962404	-0.06723728259341075	0.0	0.0	0.0	0.0	0.0
114	49.84371160843914	111.58563224087455	76.5816938893244	0.07559437191680707	-0.012995606518322612	0.0	0.0	0.0	0.0	0.0
115	28.216585325417906	118.76406438141309	93.96565811249961	0.33970031929679273	0.025269826711472505	0.0	0.0	0.0	0.0	0.0
116	8.0152003145886	110.73329355048634	114.06516616518418	0.12134589169216657	-0.08417200624100951	0.0	0.0	0.0	0.0	0.0
117	18.414024611930383	94.40277422854994	91.43682874362231	0.22679903634175128	-0.250328884566632	0.0	0.0	0.0	0.0	0.0
118	18.81921311032199	93.0666013480072	113.06135478314732	0.4309052222736846	-0.09384179282042833	0.0	0.0	0.0	0.0	0.0
119	2.8378411008008193	88.33482951204901	136.30299208665923	0.6297676420760122	0.15100909111725183	0.0	0.0	0.0	0.0	0.0
120	6.376714151737566	112.07545509439164	126.9212079686496	0.3435821161059152	0.013696529659427787	0.0	0.0	0.0	0.0	0.0
121	10.230703825063015	106.30160756007511	111.29931553592601	0.46068606376636534	-0.008003225849755142	0.0	0.0	0.0	0.0	0.0
122	3.007709899158533	104.63793518134612	124.08976469009282	0.9099775178334822	0.06143048612433734	0.0	0.0	0.0	0.0	0.0
123	2.292056673976059	102.51335131865744	118.33031809526214	0.7279588916998616	0.149442500592374	0.0	0.0	0.0	0.0	0.0
124	1.4414848973452157	102.56639005850396	118.72465276115825	1.0671622248086015	0.05221598520441579	0.0	0.0	0.0	0.0	0.0
125	1.1205665727869614	98.2790615849356	125.75540894238158	1.3592258503488	0.08408416314516384	0.0	0.0	0.0	0.0	0.0
126	1.1459675672447927	108.9819310378817	132.3137943130976	0.5176027365082951	0.03022298832637715	0.0	0.0	0.0	0.0	0.0
127	1.7279563905076483	87.13078520302568	130.28280331913626	0.8582439143141075	0.022614240979493414	0.0	0.0	0.0	0.0	0.0
128	0.8421149394715448	97.1767419432549	128.4713370009262	2.5072854296894	0.08598565484885883	0.0	0.0	0.0	0.0	0.0
129	1.1303189431045089	87.56363041918546	130.0769268591911	1.7971445183635228	0.12831193878087893	0.0	0.0	0.0	0.0	0.0
130	0.5052371616579554	87.56747194074603	122.80044626471282	2.5100763319732984	0.02461868707993522	0.028148202887373405	0.0	0.0	0.0	0.0
131	0.6537324663791374	78.4954983644018	140.66156316415706	2.2948921504384074	-0.07899352718714348	0.02835899635943127	0.0	0.0	0.0	0.0
132	0.7594702829048338	72.95652398395444	130.0756891692416	4.981303528072043	0.18854131363835272	0.027598113781848944	0.0	0.0	0.0	0.0
133	1.4796435859446861	66.28031003898083	130.87266877041128	10.277740213894944	0.2310666245321337	-0.031973646995502765	0.0	0.0	0.0	0.0
134	0.5909350226366471	43.90372388684208	124.28389987638154	12.168680816306438	0.18102811803492003	0.02073793667639042	0.0	0.0	0.0	0.0
135	0.37589633268964606	38.67010406783122	116.5451998907706	31.91218296101215	0.3158805704936439	0.014991464437028788	0.0	0.0	0.0	0.0
136	0.4387488844206416	34.0944997923218	114.98223650846009	32.35538996383414	0.07838090967378794	-0.07651235645144465	0.0	0.0	0.0	0.0
137	0.2616031845811216	40.77619663748902	121.73328516804209	61.821681244817	0.2123196050743044	-0.06998820477535606	0.0	0.0	0.0	0.0
138	0.07498550886084299	62.73635964947896	111.03682943933333	47.966796072431954	0.26058548271260473	-0.07948716834180176	0.0	0.0	0.0	0.0
139	0.21184909875993432	63.28633416975326	87.26203943727917	64.42156340439416	0.17833576057208475	0.010890465221366833	0.0	0.0	0.0	0.0
140	0.19866408871306898	39.8359589961903	108.59585844383105	60.50609497122968	0.2460194357686462	-0.03981394423372629	0.0	0.0	0.0	0.0
141	0.2786019446241745	47.286190971338854	109.66289846799114	90.0249650646409	0.3537882651354048	-0.0629812129238482	0.0	0.0	0.0	0.0
142	0.16109862975790343	49.963427452896326	117.92233917079425	95.00421547080029	0.27290622329618813	-0.04281975785034799	0.0	0.0	0.0	0.0
143	0.38553106772242224	28.945952182649243	96.94759526506418	95.98034953438825	0.2947958858479664	-0.08433624816495004	0.0	0.0	0.0	0.0
144	0.25436195230432307	25.190052273761786	91.69493613370021	102.64717674588299	0.27984169767185635	-0.0007010015635648999	0.0	0.0	0.0	0.0
145	0.28699477016203784	22.298368365436737	101.31572322669649	112.6717813258007	0.7251958880626341	-0.04593155212190646	0.0	0.0	0.0	0.0
146	0.19238363719382365	27.534976691449433	98.11416500983857	118.71501954596697	0.5553188877219599	0.0018595147862410994	0.0	0.0	0.0	0.0
147	0.14435319555586917	23.79066663189575	81.71751042122038	114.29411993999047	0.4377157739809355	-0.030800432319750295	0.0	0.0	0.0	0.0
148	0.04568680498436552	16.593433932394653	79.49435035935771	122.50786499096334	1.6703993754360098	-0.004605263269796193	0.0	0.0	0.0	0.0
149	-0.00011813127400760926	9.374753921020032	98.20230496231882	120.72985308559534	1.8691477948516464	-0.03836222441504406	0.0	0.0	0.0	0.0
150	0.48987984917984884	9.421092956417684	91.84025519040244	118.33774530130104	2.510259673196926	-0.04878983739396127	0.0	0.0	0.0	0.0
151	0.16588619092443535	13.76578020112147	78.2858187203238	112.9373563364252	0.6861575598347844	-0.0013212689656417146	0.0	0.0	0.0	0.0
152	0.10012462084800675	8.556195475876072	85.73079362403668	106.42167429986898	1.7344786525248475	-0.026345226654060565	0.0	0.0	0.0	0.0
153	0.3532791113848846	13.530832409628093	60.05836085767606	120.77662956556357	2.268250889839762	0.010284951546181599	0.0	0.0	0.0	0.0
154	0.3088708487274902	10.117079887672062	77.58046691323872	115.54541016272957	1.8843326812461352	0.043531267362604084	0.0	0.0	0.0	0.0
155	0.30850091453470035	5.81488249778926	80.37370079621837	111.28010428147823	3.1916767763975646	-0.013724388815905314	0.0	0.0	0.0	0.0
156	0.0950493873850743	4.860580613956118	63.308211462954354	118.35690800949875	5.8378202877905	-0.017412770881820527	-0.01453233516023939	0.0	0.0	0.0
157	-0.03683068768410645	9.47440658259838	72.17794633502332	112.4440867571199	3.3569593325175724	-0.07004057850066461	0.014447008964136325	0.0	0.0	0.0
158	0.29790327998713445	4.094246893165606	63.56728999463213	114.56255368096824	5.758532078961977	-0.008948547359314761	-0.07161703297243194	0.0	0.0	0.0
159	0.304187600343503	2.096755179857747	76.41332613085793	114.93643913562822	12.836259698777186	0.03297023652368889	0.02184595781513544	0.0	0.0	0.0
160	0.05234848291405357	1.849261448982437	58.75600215281861	111.90132978374234	27.11065053276247	0.036025032308292855	0.032066970053755424	0.0	0.0	0.0
161	-0.0003719484966333108	2.4728944071055294	53.333659614074016	101.61882997555618	42.12550916240052	0.036961563479195714	-0.006443507735870247	0.0	0.0	0.0
162	-0.024259750136052582	1.9262617773779163	72.38299610823981	112.67080264583797	38.375433166372666	0.041541566244944685	-0.057574333086234795	0.0	0.0	0.0
163	-0.07747227196465009	2.561822367468319	52.845647765413496	109.90950174048358	56.47745549459607	-0.046173855870696605	0.041719198543685096	0.0	0.0	0.0
164	-0.014895731269999176	3.182515401510449	56.12376631197883	98.18135799101002	58.32287750508219	-0.08010524527757545	-0.08881413592473589	0.0	0.0	0.0
165	-0.05006252958944772	0.8556100986719807	63.193490596972595	94.26127553554002	82.71363250789867	0.038893837754424766	-0.015999014213135453	0.0	0.0	0.0
166	-0.292723460403608	0.5324461985633826	43.11299050467135	101.54207266573935	92.97681299136082	0.06792428561317101	-0.01954785574616998	0.0	0.0	0.0
167	0.05715646206722166	1.8766217946995252	41.910384809961	119.93124825080493	116.20948854320848	0.050667292555325025	-0.066724942529662	0.0	0.0	0.0
168	0.04605074133887497	1.8601148324120433	45.73950253048961	110.97349337215974	119.53731651821646	-0.0573926620600333	-0.05023886254188841	0.0	0.0	0.0
169	0.02864834023431362	0.36794715111182025	22.54553141775821	112.93960948023174	119.8855961014013	-0.060513467148191134	0.01254222652685488	0.0	0.0	0.0
170	0.020741847271572307	0.22469187408820204	24.88356908467989	122.79964401079795	129.0667968184004	-0.05074627170043045	0.09030293847162947	0.0	0.0	0.0
171	-0.33376203562075507	1.2122615147141844	13.599836883856257	115.97131043196946	154.40666561422017	0.07926893297108568	-0.03376048069894191	0.0	0.0	0.0
172	-0.007746175477336502	0.9002731537913602	8.951962912466914	114.10840966518542	149.89398067482247	-0.08176797769012885	-0.09748025836687033	0.0	0.0	0.0
173	-0.0536319472294715	0.5662244149392299	14.161741544764391	120.66252847514986	151.2613637305686	-0.066969640104579	0.007241678690292207	0.0	0.0	0.0
174	0.12975375254142493	0.539986640872377	9.41297580825116	123.87610865125703	151.12711021681474	0.14655873621581053	0.040724300171607074	0.0	0.0	0.0
175	0.015093553134386416	0.32510780532675193	8.563926059846526	118.88616454283918	142.8123512045797	-0.05048526455604664	-0.007850747441191337	0.0	0.0	0.0
176	-0.3133088775201315	0.46262319771294663	8.702072155991575	116.17933013817984	149.064524320298	-0.04215937862189954	0.006840572770626977	0.0	0.0	0.0
177	-0.042507533258243455	1.136158159631854	14.705987401152615	112.60490887601483	143.59693118683307	0.019158712790849543	0.01340560978552148	0.0	0.0	0.0
178	0.07280136579185607	1.2176782938292414	3.759669436523108	119.54746961495367	140.76220402240648	0.004111107856556878	0.0046386064298100365	0.0	0.0	0.0
179	0.15875103229160664	0.7529269006137692	4.579058315380732	110.12835752807106	134.27392755863542	0.13574092358600218	0.04906686159810451	0.0	0.0	0.0
180	-0.09120048032503758	0.45191986918616417	7.08158607265168	117.53593939520054	147.5443909506446	0.5244184405388526	-0.0024862640977379607	0.0	0.0	0.0
181	-0.13786472237050526	0.23821270270371636	3.6703044076286377	108.94215770168944	153.1234777390664	1.0233947547827884	-0.031107121492776106	0.0	0.0	0.0
182	-0.01081475710997871	0.3251166933097132	5.851204301517278	101.1425206082484	152.6356189501533	2.656797026561224	-0.13387123745393967	0.02172185724971181	0.0	0.0
183	0.13308404505641694	0.7229237775647218	4.254216254353119	100.91559583713251	153.13879055098025	0.984500447558638	-0.0030691280239900118	0.018632093814863	0.0	0.0
184	0.01287189562314304	0.9682721248282091	2.016846717217679	107.02273712679343	151.97743107229857	1.6827179302658701	0.006008733643767119	-0.0017623188707564577	0.0	0.0
185	-0.0798508065298857	0.33693582388826104	2.764047960079559	88.82010901056249	168.34158214773055	13.454831150231039	0.03625084340785328	0.02446578958361245	0.0	0.0
186	-0.07568830795168868	0.2704200735309939	2.0763651013410973	93.30314302567862	145.75364218071482	24.92584039949963	-0.004639254393096402	-0.021513282563547922	0.0	0.0
187	-0.19162001846104018	0.07283527155700169	2.1957491788099066	92.7116996714047	125.94709926267947	40.22806131936203	0.12956860952540264	-0.006735789317291721	0.0	0.0
188	0.004419760069645282	0.9006104387918202	1.8805872630621603	73.03476433534765	135.60474086505414	27.212801628888787	-0.02475762962063958	0.06967484670191063	0.0	0.0
189	-0.08292227619299146	0.030259455437140963	0.8326341904139098	62.693094223716045	136.07004546642042	93.68695368685188	0.007582156374206506	0.19142513027003316	0.0	0.0
190	-0.07351480397847522	-0.47794288258401574	0.9573910152702736	74.67705918455103	136.61995472682918	74.40477834207981	0.04693112805709361	0.061286616697752754	0.0	0.0
191	-0.03678418504382753	0.03881856899645169	0.8484107902328526	72.63313480870207	133.52138175058977	89.06139372609503	0.07721944847496688	-0.055879810949003676	0.0	0.0
192	-0.08080051592469899	0.12483644394210715	0.8243390932559498	53.69692244475852	134.9504577217152	97.02739780902694	-0.049136489049273986	0.10999895054419197	0.0	0.0
193	0.034298992721168195	0.03581155038716862	0.9852378793856348	66.73576306784268	143.35212902369295	109.8251337768091	0.18774716067032055	-0.009040085164804515	0.0	0.0
194	-0.012939851956827517	0.10125320288233465	0.27002930149497933	61.922345077383646	129.07545218681796	149.44605455041255	0.26977010946916596	-0.10479972733624687	0.0	0.0
195	0.0036620252192600057	0.026245760831581453	0.25889652191200585	40.522362595387726	139.20439028272185	110.3176641145626	0.0763888716632758	-0.051299593713183204	0.0	0.0
196	0.5372247423426404	0.02473444915234973	0.39569216703416293	44.93757755466936	141.98392690780378	134.79689190659445	0.17298415806764694	0.02421843204022773	0.0	0.0
197	0.030149163181975715	-0.027796822003885533	0.7482678045241543	41.09980947312483	129.05017018932443	163.74951235651383	0.7006684445740438	0.03837205850089489	0.0	0.0
198	-0.01528164015345522	0.0007608661402958435	0.18584050096182977	30.974322974600653	133.34448708025195	128.28745197634578	0.5254992539298813	-0.007342324025298235	0.0	0.0
199	0.021990425840837952	-0.0632093208523801	0.1753599939354658	18.062436394923285	119.993843949169	145.34855362094922	0.7529255856068257	-0.06633035230010549	0.0	0.0
200	0.0763411607690835	-0.06649325903050132	-0.012112722026803992	15.63027180898724	121.9141479512192	144.40941154455953	1.3361390404849065	-0.10160607330823543	0.0	0.0
201	0.0	0.015885511075178053	0.23167609793333874	21.414828366691818	124.18988135825168	129.1446202961171	0.8505330817836286	-0.03399463205130911	0.0	0.0
202	0.0	-0.002375270459883983	-0.041863999085545237	18.33991627018924	117.26465612517133	146.9128802052475	1.225692062462573	-0.1435380048595118	0.0	0.0
203	0.0	-0.23904680353802016	-0.11865427977550376	17.59358774393563	117.56530799708774	141.5721833561484	0.9848926162577333	-0.02920509141390541	0.0	0.0
204	0.0	-0.28941332309130324	0.04327275534486198	13.019268398450848	119.99893998410495	128.92237961467927	0.8105565747028124	0.014998446646623961	0.0	0.0
205	0.0	-0.10018597865063862	-0.08842613226309119	7.56866868201156	112.73928578994492	145.85562168010102	3.3806802675091836	-0.204919755472099	0.0	0.0
206	0.0	-0.027184430810991343	0.007031656760208423	14.004733635673064	115.83393462708474	134.19344002990562	2.18910158851325	-0.13240347710439107	0.0	0.0
207	0.0	-0.1311924094758167	0.11225736217453088	4.544416030071494	105.91999170888464	142.65833141331083	1.44944927961847	0.05594863598545548	0.0	0.0
208	0.0	-0.0007515327000772976	-0.021696834505679358	4.709298617880788	103.56337601252217	123.44853203145212	2.9193739787641015	0.018657476338631723	0.024563857732156035	0.0
209	0.0	-0.0071498627660594284	0.046343985944825375	7.334233372771288	103.62394215981574	128.49929842936157	2.7936230223268512	-0.0941433540488658	-0.005085229171681207	0.0
210	0.0	-0.006073548442417057	-0.009222476443449024	5.260659111618706	99.51947515929622	120.88875170407104	3.8830821095324395	0.0033252747511612513	0.026565689100277977	0.0
211	0.0	0.004326225643876807	-0.04748559993504698	2.69207709897348	87.73586832237208	125.44754564272034	20.280783619961944	0.11218298181019962	-0.1741871932542715	0.0
212	0.0	0.04240283009159057	-0.053488523320892885	3.35282721371713	98.63404239536666	113.46279293374381	26.482277048527006	-0.06314698292038592	-0.06221444331928007	0.0
213	0.0	0.17455859833198675	-0.01341635174675959	3.3424726779792207	82.81453691827018	105.66219168881825	37.76110101481961	0.12030373465694404	-0.1182733620741604	0.0
214	0.0	0.2877479891914766	-0.015033836417745026	2.166100755244198	73.66290663664948	113.43747878884413	27.334196963780073	0.18422046097440595	-0.2145188359424924	0.0
215	0.0	0.019652551517080417	-0.06110050110502998	0.763938115618601	81.00505616053138	120.37888103987429	56.21436577460645	0.030051710763639834	-0.017435744755592626	0.0
216	0.0	-0.007814506529241594	0.009633473120794519	3.3060071479174065	74.35555067899806	110.10712327720448	54.80745640765107	0.2862911518051126	-0.015736865555839193	0.0
217	0.0	-0.036016550783335544	-0.022355585572460323	2.080228987764754	77.6995133237303	101.27931358719752	64.9497760682722	0.7429143933918881	-0.0190443972262564	0.0
218	0.0	-0.030024725912237014	0.09501414335706718	0.9848059127462047	61.78011659579175	120.84167069646635	73.16835423507366	0.22982405303781098	0.06977048629014652	0.0
219	0.0	0.014312242694454183	0.041312602842498346	1.2677961633804886	68.55494510543006	113.65715718930726	91.09051520043172	0.38922626082889394	-0.05139670454454892	0.0
220	0.0	0.06394648961179158	-0.0018079578210949594	0.3578103608271016	62.99600004519156	112.23842511667804	106.19496290770425	0.5272231753893083	0.07714805485336816	0.0
221	0.0	0.13949834640448197	-0.0075592852288230445	0.5841484000483448	44.77096820460577	118.49901139792111	95.7983561922979	0.23118980708580525	0.009686175025846908	0.0
222	0.0	0.34060313393787617	-0.01277376676579865	0.5487435675471547	45.0517134300557	126.50346430651287	101.82589295132246	0.8624340038775836	0.03339159022074595	0.0
223	0.0	-0.013317777659315971	7.86573977497318e-06	0.37002076559267927	37.737978196851806	126.14201969603457	121.92884846900961	1.0174601423798968	-0.09606801295167434	0.0
224	0.0	0.011034904189120441	-0.0014918850844172326	0.28430691267920705	32.64584719564491	123.19641180044381	126.12528870925176	0.5630153326878554	0.26607896434372263	0.0
225	0.0	0.07520070987133264	-0.036414642687175515	0.37832268205162656	28.092095190527754	116.99443389551485	124.09151604509985	1.034240827336499	0.913605085344031	0.0
226	0.0	0.26559347022509544	0.14847866771870724	0.2649488815696201	20.13197189476292	123.56260661598482	133.14202824891268	1.7096697508055758	0.39892905440232207	0.0
227	0.0	0.0	0.015005365121671332	0.20493702812708578	23.513298010541227	137.17183565342086	136.10143325032064	1.4773098397385451	0.012498524526365986	0.0
228	0.0	0.0	0.1264372188116751	0.197580429201361	22.12765070253396	126.347264337893	142.00869582698851	2.2667192123612447	0.20946419949491155	0.0
229	0.0	0.0	0.05256368257943563	0.16867406005645474	26.042423508144463	99.13131989561893	123.42188200497188	2.086552732131568	0.45126705495337877	0.0
230	0.0	0.0	-0.05443053707429026	0.01601567821463697	14.62490678467238	118.85032304315713	118.44524225159452	1.924349680611708	-0.13156347898689136	0.0
231	0.0	0.0	0.17144727077650593	0.1992882623310934	12.627458442625242	102.02587613580978	130.06676339949504	4.320768080988387	-0.19392045748920322	0.0
232	0.0	0.0	0.00465379387886998	0.31854550890318073	14.675990520398974	108.7733774234612	122.39626759780879	4.825203122929364	0.03943420746681458	0.0
233	0.0	0.0	-0.04875292010105576	0.15356721507731844	9.69322594536082	100.74417752325535	134.78031537889234	4.785377102585686	0.5673744525170508	0.0
234	0.0	0.0	0.3263020832318055	0.23247024845136816	5.308308675052386	86.55063410165567	146.36382546887953	4.673288264700025	0.46117086050589184	0.17567084392991128
235	0.0	0.0	0.20517935600827597	-0.09609531217372631	5.2955789928549075	85.58117326031936	152.50815355228445	5.921755298212707	-0.28139370241957395	0.39282916159124615
236	0.0	0.0	0.002305181569319289	0.2224001055697434	4.331566840944826	82.72215860798516	147.87940049251606	5.849950229031008	0.35759957796433495	0.05733789449310186
237	0.0	0.0	0.1721721249796561	0.049754623493784525	5.097973845635416	83.7475726312225	164.29746639921706	19.202254677771375	0.20092338530396642	1.388876099629403
238	0.0	0.0	0.3647574947420211	0.0290575742401756	3.589260883042804	71.64337552957402	156.61804874429055	22.506350864326265	-0.22473376624060018	0.9559549948034315
239	0.0	0.0	0.0138136679724873	0.1531173225184895	4.710253071537862	70.03374261728068	130.42259072215347	39.63665053936724	0.05676135849194538	0.30661891780757544
240	0.0	0.0	-0.05781722928055251	0.2501596073811709	3.2388799919452187	73.23498807578531	131.25196117242518	38.58749280479316	-0.05624011725820434	1.0649781767491866
241	0.0	0.0	0.3007657690588235	-0.016378478225694378	3.1021955660251406	63.48769088256592	145.18586879626108	56.13939178471479	-0.02473160284490198	0.40473432264937903
242	0.0	0.0	0.04039138309846805	0.2798225997122848	2.7502160844504706	60.53671678190036	130.83759075924078	46.07865757969194	0.0986037756588846	0.7726595511501075
243	0.0	0.0	-0.1282940114583717	0.16984368872628167	2.2092980357994527	75.56417255635411	118.20516143805482	67.36249319212922	-0.35700533898370274	0.5499874867197316
244	0.0	0.0	-0.17457817233251507	0.15265087924620985	1.5531808423934002	57.75653079540569	127.51624773065848	78.63223363325214	-0.18499102072759638	0.5026153994752441
245	0.0	0.0	0.05387678289273968	0.1980405128054456	1.8875311085062336	60.72976742849143	136.41002161004053	97.16247626613298	-0.32867524214483945	0.25841778191285625
246	0.0	0.0	0.18225099210058732	0.062259105605115106	1.277878200639287	59.39974750420864	115.23821619783902	102.69232385587652	-0.20255073122649583	0.5735001649672259
247	0.0	0.0	0.03607572622370858	0.11070682821280395	0.7408933084229951	34.053572097706635	116.73224961867056	98.54940782535398	-0.07470966780393658	0.29042700043191605
248	0.0	0.0	0.28894796441347237	0.2394210337905022	1.2251762084022795	30.869437074606946	112.54593611975783	104.85568909497219	0.26663166152493784	0.7205228829068606
249	0.0	0.0	0.334559145317829	0.15517357422434128	1.3343044115121019	23.083452924263867	117.51667878452936	118.09965161625239	1.025302039510756	1.6702377867271536
250	0.0	0.0	0.005254976600407553	0.19153242754472613	1.2688033926250797	35.289894165533525	113.9272135949153	118.03957537757984	1.4158785911696803	1.3001084607120144
251	0.0	0.0	0.2667136359750648	0.24294592085540898	0.4234813586153296	13.457260908662173	113.20198869150586	117.89515416384761	0.48412821579689663	0.47514843144264096
252	0.0	0.0	0.35318345525681494	0.17569801050219555	0.4725618992319796	8.309738731436324	117.74399679243992	111.0085095548377	1.2633071351048315	-0.11294935610570818
253	0.0	0.0	0.0	-0.014461924121985591	0.5818870122114997	11.907841057778052	108.19709260783384	118.20366539556652	1.6465290359604108	-0.10330300262505794
254	0.0	0.0	0.0	0.01479438160163513	0.4729081131535486	9.226863259783384	103.20175364580719	119.26462817538452	1.596190440332362	0.41917111985328637
255	0.0	0.0	0.0	0.47250728677867165	0.1981948438994181	9.164024411819222	109.42384033694694	107.61335709871364	0.33075206380309946	-0.02968980353885883
256	0.0	0.0	0.0	0.12519199028001907	0.09531921914843654	8.005651103519261	116.9971650190631	109.9763593685631	0.673702716154005	-0.11980873436269428
257	0.0	0.0	0.0	0.18063018096189762	0.30732376206065526	6.0303059291833705	97.10613289373046	107.71016877621545	1.5339458954173875	-0.004065588989870861
258	0.0	0.0	0.0	0.0763913731462176	0.11669411427049094	3.403965862985847	105.24972232713276	111.77220244220074	4.030297565480544	0.29108032257571076
259	0.0	0.0	0.0	-0.0182785463304893	0.30488404551878245	5.731031084279015	101.39471438950225	120.59787954376519	4.505384745607969	0.17566252138349903
260	0.0	0.0	0.0	0.06285063317936639	0.14099306546322238	2.288784537109223	106.4634630397071	107.84766500936476	5.151419061488845	0.3523881066172986
261	0.0	0.0	0.0	0.0468858896637807	0.08546382969813512	1.7258909831149811	102.38661814667026	111.432088130415	1.553327048607796	0.14226431046884816
262	0.0	0.0	0.0	0.17083258262515713	0.1433028858329287	1.9213558617453859	100.68858760233334	119.50476512862247	3.5538817485721674	-0.12503777878352443
263	0.0	0.0	0.0	0.07311174206994389	0.20915605680399268	0.9460250980163404	90.3312059631915	119.576327819306	6.351363987324384	-0.15009198132449017
264	0.0	0.0	0.0	-0.015907932347541884	-0.009471923484525602	0.7033881725864343	90.99509067839585	100.7736364495847	11.290907524999028	-0.2810173781947825
265	0.0	0.0	0.0	0.05873690356405747	-0.08895582488953303	0.5402857896031014	90.05415978218318	98.2967177963737	24.18552720771197	-0.4827470483537411
266	0.0	0.0	0.0	0.14057114578608043	-0.03365471153726631	0.8945289815319912	86.88192297665964	99.94968070045148	27.108188517855513	-0.16021967821276087
267	0.0	0.0	0.0	0.2387113735497969	-0.1588894086133911	0.5819146968331872	76.7429817500461	103.61166603900371	31.90704703553531	0.012644675328993608
268	0.0	0.0	0.0	0.00030034482808280325	-0.1826365573612056	0.7760364283663008	83.31596161621285	99.20375946564559	49.16087944200545	0.15291595698765
269	0.0	0.0	0.0	-0.019699293638048614	-0.11563713099136182	0.1821800218038727	73.22219876706434	92.25762270120808	53.8704897647239	-0.05268018126428943
270	0.0	0.0	0.0	-0.0126993309502508	-0.19320691138577265	0.06981339605947794	59.75302008711062	98.77529921472248	62.08264706310175	-0.23686416904802315
271	0.0	0.0	0.0	-0.05710134441439308	-0.09728036031445453	0.32738247378440954	65.56909958344545	110.60692844326778	80.14601479469916	0.6137562063787767
272	0.0	0.0	0.0	0.06383777952925886	-0.1556180608355345	1.0222781250569117	56.70086447994443	112.736301774327	94.29880443031253	0.3244035964409271
273	0.0	0.0	0.0	0.06282787768022767	-0.13457758977050566	0.057137280342356066	38.87868638274568	102.57914792373484	83.24148284530294	-0.02717723159130888
274	0.0	0.0	0.0	-0.07618601103238969	-0.26124821556235495	0.0907513782613344	32.572167158228446	102.81928004675146	103.10132178232371	-0.028129954316209498
275	0.0	0.0	0.0	-0.1703399912880824	-0.11614804758147539	0.4989799723081066	27.12874350718446	97.3075466213344	122.8560183762552	0.47842853968143473
276	0.0	0.0	0.0	0.011476798926220876	-0.12600136525438785	0.14972076251842223	39.93982550193674	105.97190283687712	118.74019016482013	0.08161517990673775
277	0.0	0.0	0.0	0.2949756142642093	-0.13461844392504416	0.2960786288092355	14.145406488997137	100.14624945229546	112.68853883929509	0.012149761914262203
278	0.0	0.0	0.0	0.054465656672064267	-0.13607173180687435	0.02931085449442059	11.674368331048104	98.46205458055098	110.07000909030236	1.101153642872439
279	0.0	0.0	0.0	0.0	-0.019367362414351854	0.2825594356372838	14.472110867633571	98.63521762968364	104.72762059989897	0.2767379695265545
280	0.0	0.0	0.0	0.0	-0.21972235093027487	0.08203392269665562	15.95566955330011	97.86753715680977	120.00538435867432	0.00866029061500224
281	0.0	0.0	0.0	0.0	-0.06327312055094003	-0.014049699674338138	8.576692055230186	97.58369438389629	107.78910623730907	0.33071136911529336
282	0.0	0.0	0.0	0.0	0.005847056619531479	0.024921406180451865	13.264635262376851	102.21744102650271	107.99545813910156	0.1297000863257229
283	0.0	0.0	0.0	0.0	-0.17335680745992654	0.05229332159697495	6.2598055937227	97.37192348328396	116.66290006290424	0.1436901064575695
284	0.0	0.0	0.0	0.0	-0.020012238991768096	0.21684387769971938	3.868442397868637	106.47417112524023	117.41273274719595	2.5861052759369585
285	0.0	0.0	0.0	0.0	-0.03712541887608959	0.26594543823647954	5.397055246665057	94.24975859326598	119.63493745477508	1.3155483610800094
286	0.0	0.0	0.0	0.0	0.03224230595694933	0.031116920953701943	6.73752166550343	87.51926938831336	106.48103031155053	1.7262985581414938
287	0.0	0.0	0.0	0.0	0.19043410015569787	0.350274599273988	4.714772312189051	99.7166106431346	124.95439630337421	3.1327176219210346
288	0.0	0.0	0.0	0.0	0.09645471285352081	-0.014565861179516863	3.5782180417400355	97.2948965116834	112.32298402925944	1.9853496622374713
289	0.0	0.0	0.0	0.0	0.017777439263944667	0.004378383857506511	2.5184910640428	84.32963392572604	118.83423487754825	6.715706237819375
290	0.0	0.0	0.0	0.0	0.055627639799225734	0.03679543950416837	2.663925771329756	87.49937821447756	120.57551370909957	18.225281283755006
291	0.0	0.0	0.0	0.0	0.12798481965187872	0.11914840118455527	2.7012172076533743	85.51639943974844	105.52708163753023	26.966173078132666
292	0.0	0.0	0.0	0.0	0.11699306810109812	0.028921036822582867	2.3981308274201183	63.80405911092199	110.2803403460283	13.443346972562525
293	0.0	0.0	0.0	0.0	0.18739058990245216	-0.016579259356596345	1.2682331628725259	68.14912186667111	125.00951675715963	30.026311423311135
294	0.0	0.0	0.0	0.0	0.057053205817635164	-0.008302040696873113	1.423221945603643	74.19523217952893	98.4132595681654	29.968689605971665
295	0.0	0.0	0.0	0.0	-0.04508873474365067	0.0255285473241362	1.8872531850070915	79.19576303986402	92.00412789847321	46.958976617571885
296	0.0	0.0	0.0	0.0	0.08425647911686505	0.06582219510111433	1.2279700142812355	64.03178077302563	97.37503649797664	43.74101131641292
297	0.0	0.0	0.0	0.0	0.10502057678532226	-0.006246645410840075	0.9385727693965116	66.47977996944785	113.7135563874818	74.89113800826517
298	0.0	0.0	0.0	0.0	0.09853454939963895	0.03672299917779074	0.8220847317186422	67.67478048699824	104.61898473239445	107.24732002228362
299	0.0	0.0	0.0	0.0	0.06020195643358344	0.16646486155038515	0.8601893154510759	41.7405798399817	97.15978615699234	77.29427001191348
300	0.0	0.0	0.0	0.0	-0.18187907497623726	0.07780300686102182	0.681262661975955	40.7293904151213	100.42213318357537	71.43979996987532
301	0.0	0.0	0.0	0.0	-0.052307552018367676	0.08006182045108133	0.5115655999283326	35.135031102298335	101.56544611306056	115.48900200686498
302	0.0	0.0	0.0	0.0	-0.030510731624269316	0.22718089679327583	1.242822699582564	42.01884455560822	100.88221479548915	123.90407323267866
303	0.0	0.0	0.0	0.0	-0.05457323354029101	0.1523281311690902	0.29025417030918577	18.024314976731738	77.09278402687289	98.64407011112085
304	0.0	0.0	0.0	0.0	-0.2213762778864911	0.3174863203380593	0.35805092526092036	19.413797918792472	76.129051328678	115.24292170934685
305	0.0	0.0	0.0	0.0	0.0	0.11299920567774324	1.0287259080859845	20.576321574716257	84.29204626947607	123.51186986256889
306	0.0	0.0	0.0	0.0	0.0	0.9983830765256544	0.40113099078375564	26.765883891504043	90.43065763601564	96.18448294446428
307	0.0	0.0	0.0	0.0	0.0	0.32090977185065367	0.15989100244895	23.44125616045553	66.0675355538073	112.21977546789499
308	0.0	0.0	0.0	0.0	0.0	0.39529535935495075	0.4804567623785422	25.137071977928688	83.51948160858062	103.11418115674319
309	0.0	0.0	0.0	0.0	0.0	0.12657625360020588	0.8489773228077718	14.33613262925175	75.71952036142928	94.68142938184512
310	0.0	0.0	0.0	0.0	0.0	0.13056559473761317	0.04665245262240415	12.506876249188267	76.26853538355041	102.43339069455074
311	0.0	0.0	0.0	0.0	0.0	0.06245506960241048	0.8652640616171007	12.023395183306134	79.31511205425296	89.06025595886771
312	0.0	0.0	0.0	0.0	0.0	0.2140514864952157	0.2676820506443524	7.9456333009989155	62.76084060052671	84.03042473704942
313	0.0	0.0	0.0	0.0	0.0	0.25134518482724555	0.013669505957868307	8.256463579851937	69.19209932092949	79.63753903453406
314	0.0	0.0	0.0	0.0	0.0	0.12213664400512529	0.34686210341124707	8.673473148539276	76.56807673670346	74.18773866045032
315	0.0	0.0	0.0	0.0	0.0	0.06423246450566891	0.22601038091361383	6.684616270185044	65.5411238304641	94.18652858295198
316	0.0	0.0	0.0	0.0	0.0	0.18479676641118012	-0.01640538830592263	6.031075653360823	59.1832833055055	70.42883346841985
317	0.0	0.0	0.0	0.0	0.0	0.06385687785621318	0.20964650748511235	5.34986935269854	51.13650063363037	72.57778787385493
318	0.0	0.0	0.0	0.0	0.0	0.10285575946542105	0.28865750423317943	5.581735003163527	52.57987884415972	88.08312942809155
319	0.0	0.0	0.0	0.0	0.0	0.2224900406883497	0.042833903327924784	2.9519137939964457	58.25333887551945	78.30975325670815
320	0.0	0.0	0.0	0.0	0.0	0.08382804127024604	-0.04928695317980119	5.5425024944585966	56.31317346814688	98.19465152605426
321	0.0	0.0	0.0	0.0	0.0	0.05186496263067187	0.0250511627234061	3.834392556982145	52.77915443521501	85.92477660183559
322	0.0	0.0	0.0	0.0	0.0	-0.01320568762505422	0.14180863600363686	2.57105463843467	42.13225330336977	92.39875293759512
323	0.0	0.0	0.0	0.0	0.0	0.23994409415194543	0.1491562196936353	4.006282848969968	40.979088110579525	107.799090344448
324	0.0	0.0	0.0	0.0	0.0	0.32086839507267595	-0.02851433934175082	1.6203337485077862	50.6033285241739	96.14072235034519
325	0.0	0.0	0.0	0.0	0.0	0.10810634655610266	0.0321219472506648	1.0238057875355049	20.62521966973486	100.25912541044522
326	0.0	0.0	0.0	0.0	0.0	0.5109230527776198	0.04075702977042681	1.4038124540697827	16.966318503812435	108.33746807096098
327	0.0	0.0	0.0	0.0	0.0	0.18047661193340092	-0.08428860908649873	1.5509583483691218	16.870786726687648	90.46060427534283
328	0.0	0.0	0.0	0.0	0.0	0.06366015607557943	0.09624906339679824	0.9068837732504116	17.573664104008667	93.77789896906754
329	0.0	0.0	0.0	0.0	0.0	0.288572422110425	0.14811950440631266	0.4873189621839266	5.259561776845264	90.21841196966663
330	0.0	0.0	0.0	0.0	0.0	0.5086058493755612	-0.0872583250994564	0.2801660397622034	6.737576240095907	104.72290092706648
331	0.0	0.0	0.0	0.0	0.0	0.0	0.09677076725600998	0.042473107081643494	9.587957163243496	110.14787304141518
332	0.0	0.0	0.0	0.0	0.0	0.0	0.03266314047622422	0.19825191246174584	11.243954604182088	102.14761477327029
333	0.0	0.0	0.0	0.0	0.0	0.0	0.15180832746491926	0.636692905586709	10.63779761849081	106.62190875719625
334	0.0	0.0	0.0	0.0	0.0	0.0	-0.015209310786247845	0.057089943125284294	14.098136057461275	116.87116278607024
335	0.0	0.0	0.0	0.0	0.0	0.0	0.2676711813790423	0.048780918275742886	8.625275510354879	101.99004648234316
336	0.0	0.0	0.0	0.0	0.0	0.0	0.03907062761211239	0.018742268644958118	4.07650678391293	110.71536185068786
337	0.0	0.0	0.0	0.0	0.0	0.0	0.11733049556162603	0.09024832954655074	6.603413194913199	90.73290238898059
338	0.0	0.0	0.0	0.0	0.0	0.0	0.15561077965429698	0.17918443175433832	3.0563016459274404	92.94947926040159
339	0.0	0.0	0.0	0.0	0.0	0.0	0.04985025733061769	0.0661149718539901	1.6367434635218532	94.57641805632751
340	0.0	0.0	0.0	0.0	0.0	0.0	0.013692488913882073	-0.038510889151359994	2.6427794547347894	90.01455460778519
341	0.0	0.0	0.0	0.0	0.0	0.0	-0.01593595022773862	0.035718403808881895	1.5597579859099067	59.52000598572441
342	0.0	0.0	0.0	0.0	0.0	0.0	0.01271519780544514	-0.057319662411136105	1.688584528050719	86.67686344272758
343	0.0	0.0	0.0	0.0	0.0	0.0	-0.057105406028589205	-0.25110856880953414	2.7682860219038696	74.94208166559329
344	0.0	0.0	0.0	0.0	0.0	0.0	-0.026142291509759694	-0.08882027490718071	0.9835584126538428	60.3122615139723
345	0.0	0.0	0.0	0.0	0.0	0.0	0.010034219865842556	-0.05691752991287558	0.5954581056321653	68.190288099968
346	0.0	0.0	0.0	0.0	0.0	0.0	-0.02700248786855172	-0.016876303872136216	1.7727774516621329	61.18988093344688
347	0.0	0.0	0.0	0.0	0.0	0.0	0.002748736865301148	0.04127318518766491	0.3894771098324817	55.6760692153541
348	0.0	0.0	0.0	0.0	0.0	0.0	-0.014980925635939503	-0.024062842301587943	0.6570275303655755	56.65935252513914
349	0.0	0.0	0.0	0.0	0.0	0.0	0.060812472341366504	0.05879155395138875	0.35188137716712353	49.69377479408208
350	0.0	0.0	0.0	0.0	0.0	0.0	-0.03753605069078917	-0.0786265427503712	0.21569360726175918	33.302143661701486
351	0.0	0.0	0.0	0.0	0.0	0.0	0.00541104735506816	-0.06020413323948388	-0.010129658537412193	10.741141081433508
352	0.0	0.0	0.0	0.0	0.0	0.0	0.015940624355140754	-0.12231489264595763	0.20833784968353902	28.33407165806248
353	0.0	0.0	0.0	0.0	0.0	0.0	0.16013399082352137	-0.04307628774576022	0.2540287616522908	22.898304997722587
354	0.0	0.0	0.0	0.0	0.0	0.0	0.03608736660039641	0.03015718000198687	0.191465015420252	28.812283266566514
355	0.0	0.0	0.0	0.0	0.0	0.0	0.29735666512211967	0.0362444540311474	0.2614691670423143	11.31081476444167
356	0.0	0.0	0.0	0.0	0.0	0.0	0.4185182941477974	-0.026466712399133292	0.12369935284819218	12.38211371382143
357	0.0	0.0	0.0	0.0	0.0	0.0	0.0	0.005878969033534986	0.07120456909179675	12.073082651625052
358	0.0	0.0	0.0	0.0	0.0	0.0	0.0	-0.10081089716174006	0.07944641625299996	15.071751000940976
359	0.0	0.0	0.0	0.0	0.0	0.0	0.0	0.19335220398886824	-0.03916395218351182	12.509915376327328
360	0.0	0.0	0.0	0.0	0.0	0.0	0.0	-0.010914445004087671	-0.08627064841188185	8.636958218058606
361	0.0	0.0	0.0	0.0	0.0	0.0	0.0	-0.011778717331948	0.02612922482164867	3.8628935394773505
362	0.0	0.0	0.0	0.0	0.0	0.0	0.0	0.03793059460068915	-0.046273436813086787	6.451628176843211
363	0.0	0.0	0.0	0.0	0.0	0.0	0.0	-0.08598545480089793	-0.14082224398743323	8.627212255152477
364	0.0	0.0	0.0	0.0	0.0	0.0	0.0	0.07258926477243426	-0.07798736838418537	4.961334131023721
365	0.0	0.0	0.0	0.0	0.0	0.0	0.0	0.20772538755054296	0.003117250176557801	6.465977057612851
366	0.0	0.0	0.0	0.0	0.0	0.0	0.0	0.015459215815145826	-0.005884998704329022	5.107189964093138
367	0.0	0.0	0.0	0.0	0.0	0.0	0.0	0.18992885723536593	-0.01864649948931523	3.2212738986798013
368	0.0	0.0	0.0	0.0	0.0	0.0	0.0	0.31444827811081855	0.009944904294184567	2.8369997480552973
369	0.0	0.0	0.0	0.0	0.0	0.0	0.0	0.16734462520107024	0.039802641683481986	3.177952074898344
370	0.0	0.0	0.0	0.0	0.0	0.0	0.0	0.15800699270770333	-0.04209202196961843	2.769884239245638
371	0.0	0.0	0.0	0.0	0.0	0.0	0.0	0.3356197409815897	0.0013861358872354465	1.09606884676009
372	0.0	0.0	0.0	0.0	0.0	0.0	0.0	-0.12890014381064024	0.06720978880834844	1.133479950267695
373	0.0	0.0	0.0	0.0	0.0	0.0	0.0	0.0023408246142106737	0.3926709547035471	0.4023025784625937
374	0.0	0.0	0.0	0.0	0.0	0.0	0.0	-0.0436214027669457	0.04789227654420776	0.33468692441765485
375	0.0	0.0	0.0	0.0	0.0	0.0	0.0	-0.12703036910378898	-0.26167577620465865	0.4946505601079548
376	0.0	0.0	0.0	0.0	0.0	0.0	0.0	0.05963104709987006	0.05166069000579305	1.1028795089241046
377	0.0	0.0	0.0	0.0	0.0	0.0	0.0	0.280047023259879	0.05553389337707052	0.060340130222828116
378	0.0	0.0	0.0	0.0	0.0	0.0	0.0	0.06520396491246924	0.07030812861172626	0.3033510131869324
379	0.0	0.0	0.0	0.0	0.0	0.0	0.0	-0.026803487421053922	-0.03211047467478812	1.27444673259066
380	0.0	0.0	0.0	0.0	0.0	0.0	0.0	-0.08585328900908305	-0.021467935321659064	1.164177256552547
381	0.0	0.0	0.0	0.0	0.0	0.0	0.0	-0.08152584497218111	0.0684879205535107	0.010111483746937903
382	0.0	0.0	0.0	0.0	0.0	0.0	0.0	-0.20861389127791985	-0.19849383185692204	0.14486576743972557
383	0.0	0.0	0.0	0.0	0.0	0.0	0.0	0.0	-0.0867241183557668	0.1223527905030641
384	0.0	0.0	0.0	0.0	0.0	0.0	0.0	0.0	-0.01657212404099684	0.4524840236056397
385	0.0	0.0	0.0	0.0	0.0	0.0	0.0	0.0	-0.023714486817414098	0.2734482295556958
386	0.0	0.0	0.0	0.0	0.0	0.0	0.0	0.0	-0.14298828001351657	0.2856823035021562
387	0.0	0.0	0.0	0.0	0.0	0.0	0.0	0.0	-0.022830232951249006	0.25269672478327937
388	0.0	0.0	0.0	0.0	0.0	0.0	0.0	0.0	0.12904327244461594	0.23811717117462847
389	0.0	0.0	0.0	0.0	0.0	0.0	0.0	0.0	-0.017807122035855227	-0.06046728040818604
390	0.0	0.0	0.0	0.0	0.0	0.0	0.0	0.0	-0.036656427192041464	0.014693339903238347
391	0.0	0.0	0.0	0.0	0.0	0.0	0.0	0.0	-0.044595206270611656	-0.005384579451059153
392	0.0	0.0	0.0	0.0	0.0	0.0	0.0	0.0	0.015760127799237605	0.19591191706405817
393	0.0	0.0	0.0	0.0	0.0	0.0	0.0	0.0	0.010369980383561022	0.011029286872795514
394	0.0	0.0	0.0	0.0	0.0	0.0	0.0	0.0	0.004876006154855844	0.0045304524675354955
395	0.0	0.0	0.0	0.0	0.0	0.0	0.0	0.0	-0.027446168829890004	0.060441039459673995
396	0.0	0.0	0.0	0.0	0.0	0.0	0.0	0.0	0.046089301717309565	0.04740618841279527
397	0.0	0.0	0.0	0.0	0.0	0.0	0.0	0.0	-0.06052709866574096	0.006835885000043539
398	0.0	0.0	0.0	0.0	0.0	0.0	0.0	0.0	-0.0016663413980002302	0.003219759460539781
399	0.0	0.0	0.0	0.0	0.0	0.0	0.0	0.0	-0.009526838084021466	-0.04617962503423204
400	0.0	0.0	0.0	0.0	0.0	0.0	0.0	0.0	-0.009905918444576124	0.14085620099068058
401	0.0	0.0	0.0	0.0	0.0	0.0	0.0	0.0	-0.011712710388287568	0.07782865924666657
402	0.0	0.0	0.0	0.0	0.0	0.0	0.0	0.0	-0.004720869266716292	0.039183517788675994
403	0.0	0.0	0.0	0.0	0.0	0.0	0.0	0.0	0.003900800985955764	0.009441014779389106
404	0.0	0.0	0.0	0.0	0.0	0.0	0.0	0.0	0.015527343683186881	-0.03328621098684722
405	0.0	0.0	0.0	0.0	0.0	0.0	0.0	0.0	-0.1942343685228694	-0.04571862019343341
406	0.0	0.0	0.0	0.0	0.0	0.0	0.0	0.0	-0.4679881518068667	-0.035413706147345896
407	0.0	0.0	0.0	0.0	0.0	0.0	0.0	0.0	-0.1632388921564334	0.03253221433919411
408	0.0	0.0	0.0	0.0	0.0	0.0	0.0	0.0	-0.2594568554445336	-0.045723598578350365
409	0.0	0.0	0.0	0.0	0.0	0.0	0.0	0.0	0.0	0.023088671457909972
410	0.0	0.0	0.0	0.0	0.0	0.0	0.0	0.0	0.0	0.14824002562822886
411	0.0	0.0	0.0	0.0	0.0	0.0	0.0	0.0	0.0	0.10603064218301561
412	0.0	0.0	0.0	0.0	0.0	0.0	0.0	0.0	0.0	-0.0018927362645206204
413	0.0	0.0	0.0	0.0	0.0	0.0	0.0	0.0	0.0	0.007322250857709568
414	0.0	0.0	0.0	0.0	0.0	0.0	0.0	0.0	0.0	0.030459085805666832
415	0.0	0.0	0.0	0.0	0.0	0.0	0.0	0.0	0.0	-0.0019137678893294552
416	0.0	0.0	0.0	0.0	0.0	0.0	0.0	0.0	0.0	0.003043575740336907
417	0.0	0.0	0.0	0.0	0.0	0.0	0.0	0.0	0.0	0.09413482204453905
418	0.0	0.0	0.0	0.0	0.0	0.0	0.0	0.0	0.0	0.012139507972119613
419	0.0	0.0	0.0	0.0	0.0	0.0	0.0	0.0	0.0	0.008105425552583553
420	0.0	0.0	0.0	0.0	0.0	0.0	0.0	0.0	0.0	-0.01708680666236869
421	0.0	0.0	0.0	0.0	0.0	0.0	0.0	0.0	0.0	-0.010576384072956874
422	0.0	0.0	0.0	0.0	0.0	0.0	0.0	0.0	0.0	-0.014078868675007405
423	0.0	0.0	0.0	0.0	0.0	0.0	0.0	0.0	0.0	0.057141041308942486
424	0.0	0.0	0.0	0.0	0.0	0.0	0.0	0.0	0.0	-0.007147381595977472
425	0.0	0.0	0.0	0.0	0.0	0.0	0.0	0.0	0.0	-0.04324369174150735
426	0.0	0.0	0.0	0.0	0.0	0.0	0.0	0.0	0.0	-0.013168821526344089
427	0.0	0.0	0.0	0.0	0.0	0.0	0.0	0.0	0.0	-0.06509496972080378
428	0.0	0.0	0.0	0.0	0.0	0.0	0.0	0.0	0.0	0.21034518897041724
429	0.0	0.0	0.0	0.0	0.0	0.0	0.0	0.0	0.0	0.004812711977118586
430	0.0	0.0	0.0	0.0	0.0	0.0	0.0	0.0	0.0	-0.02459278117410999
431	0.0	0.0	0.0	0.0	0.0	0.0	0.0	0.0	0.0	-0.15994263580005796
432	0.0	0.0	0.0	0.0	0.0	0.0	0.0	0.0	0.0	-0.2807947990477211
433	0.0	0.0	0.0	0.0	0.0	0.0	0.0	0.0	0.0	0.020704180890523616
434	0.0	0.0	0.0	0.0	0.0	0.0	0.0	0.0	0.0	-0.027487588979873818
