# Supplementary material for: Neural dynamics of phoneme sequences reveal position-invariant code for content and order
Source: Nat Commun. 2022 Nov 3;13:6606. doi: 10.1038/s41467-022-34326-1 (PMC9633780; doi:10.1038/s41467-022-34326-1)
Supplement: Supplementary file 4 — Source Data [file 41467_2022_34326_MOESM4_ESM.zip › source_files-sept/fig1/1c-acoustic_decoding.csv]

	NPhon_syllables	base_onset	distance_from_word_end	entropy	manner_a	manner_f	manner_n	manner_o	manner_v	phonation_uv	phoneme_location_sentence	phoneme_location_syllable	phoneme_location_word	place_c	place_d	place_g	place_h	place_l	place_m	place_v	place_w	prefix	primary_stress	secondary_stress	sequence_freq	suffix	surprisal	syllable_location_word	syllable_onset	word_offset	word_onset
0	0.009012034112531498	0.0015673114593046566	0.001978655328063949	0.022196706361232322	-0.001732402832707286	0.0006420271315724556	0.0022057086249577997	0.0002946480741637457	-8.334870725036184e-06	0.0014756518508213096	0.05541732378506445	0.004603029326533007	0.014287948076881354	0.0022208185393880224	-0.00144645354919303	-0.0010140662593968973	0.0011392877355423882	-0.00028447541986924497	0.0026856174201618736	-0.002150443643312985	0.00014545741513867538	0.001567313301612265	0.004994758234383602	0.004210385032403081	0.012162701853761627	0.0	0.006532922547968892	0.007158218695687045	0.0	0.0019779658827302864	0.0007659899620378126
1	0.008836371806727097	0.002119118864736094	0.004148090349220053	0.02402362817616644	-0.0017283881385532773	0.0015572448876364727	0.0024063877097055025	0.00043486526638128307	0.00016825328367508458	0.00039476126637633704	0.05614288014562637	0.0043540049939856575	0.014939790129874415	0.001761245345739149	-0.001516834499172515	0.0011966786166693088	0.0002504914890247478	-0.0019002375268044186	0.0024054951104004975	-0.001138492246076156	-0.0004944922765531292	0.0021191182471639743	0.006747499446863685	0.003372863564073385	0.010586280350864063	0.0	0.005091191938897218	0.0068755781500753	0.0	0.0005446963707639934	0.0008260469498987485
2	0.007440115117825994	0.002607953248710383	0.002696175019929877	0.02235920384348016	-0.0006530918603425965	0.0011356329094232283	0.0017952880318222477	0.00015823943896095516	1.718379757941982e-05	0.0017731660113415283	0.053263322646633894	0.004796730654189466	0.01683186713190009	0.0017736447540812332	-0.002218940857953466	-0.001347400043271124	-0.00035207879734964836	-0.0016929209948897037	0.0026536278716357774	-0.0005993047143318378	0.00019260015932582566	0.0026079514915570254	0.011001781176115482	0.004212605790095687	0.008999964292669997	0.0	0.0046657666551237	0.006984593571118529	0.0	0.000955727318813595	-0.00045107096812534614
3	0.00630202188150159	0.0027242565603367236	0.0023892510625183085	0.02242528209875064	-0.0015890974751692336	0.0028202028585419194	0.0005349988535811417	0.000797373126147845	0.000924115945083594	0.0019572823993928195	0.05051510896732592	0.005725691397093292	0.015908021860339384	0.0007377181392270562	-0.0019055722312225198	-1.5725191958649682e-05	-0.0004081697624636306	-0.0011946964491226502	0.0031824225721594586	1.261926974502806e-05	0.000686021070079085	0.0027242559927020396	0.011405398023423326	0.00332662579688936	0.007775777407015757	0.0	0.006635024528509447	0.007661463827710342	0.0	1.2518688431117146e-05	0.0009690623777450589
4	0.005919622674392959	0.002477703431678663	0.003364370434165515	0.022642867777474263	-0.0021125508969436725	0.004592001486294483	-0.0004089781854440738	0.0015141888483675282	0.0008193596997770759	0.001586669487474005	0.050568269261380056	0.006184411322948124	0.01880228361160348	0.001589141251333458	-0.00243842558218044	0.0033637081086422458	-0.0012341444717209559	0.00044193154098150423	0.003374733607013153	-0.0003347321495957029	0.00014643147863826697	0.0024777038266929692	0.011261283428303877	0.006255381318665113	0.00793722083317343	0.0	0.006780451527797481	0.006915679198325759	0.0	0.005623085812175679	-0.001674753918971477
5	0.007472826209927659	0.0022100609447568203	0.0035224075926703342	0.023973384351887214	-0.0004075146814734419	0.0033405868180529613	-0.00014838716892497155	0.0003791596731649882	0.0007147971469417216	0.002290713131563716	0.050299702654976616	0.006555196764090911	0.01954773317992553	0.001352366369496353	-0.0010662841362732564	0.001600081127689509	0.00019919214142556768	0.0006392079681519778	0.002227042954426998	-0.0005557807053366637	0.0013298947636873476	0.0022100621400385017	0.011968336114884853	0.0067425303583644215	0.010218309592915042	0.0	0.007457338376516401	0.006978351658775696	0.0	0.0012438461090797312	-0.0026751595915914133
6	0.008460908662877213	0.0025653848278550293	0.0029736814279182774	0.024719197447884308	-0.0005706779694497683	0.0032649651700596563	0.0006502077284122876	0.00021077740501507472	0.0011417926074945646	0.0033861239356361922	0.049703203743563774	0.007213128293873287	0.01969435622546838	0.0019333508658197639	-0.0016599691268296213	0.00363168137736416	-0.0001723308867412994	0.0006588397164346835	0.0014971947537486827	0.001421041017291032	0.0019020760950187651	0.0025653848203176163	0.012265707328568286	0.006454097182657702	0.010972356268428497	0.0	0.008839142735039307	0.006483297451457836	0.0	0.0019686357892762327	-0.0016989971226503387
7	0.007819147870507918	0.002888690622622282	0.003645032692785408	0.02702091053231873	0.0006632882674233095	0.00332435501820988	0.002321339343768714	0.000485545657704116	0.0001586271720259284	0.0007385045964338673	0.04876353083846266	0.005443008827105085	0.02052135427341631	0.0024085584360811958	-0.00015799864912404267	0.0020980502510329203	-0.00039632775976626566	0.00047372392445576997	0.001012633446739455	0.0004989711408631196	0.0005373056073901719	0.00288869030426284	0.01210853365120171	0.007416218776344098	0.008728796476213567	0.0	0.011121342949936283	0.007437285040628861	0.0	-0.002883322685439036	-0.001757820717883314
8	0.00724391830209406	0.0032015430283271118	0.0034003634879960663	0.028897306709829026	0.0010597036170783972	0.0018710227160642994	0.003281134337783009	-0.0015182153212542657	0.00020756479519428602	0.00029367732662751654	0.04716600469220064	0.00528045893602745	0.018651925406253097	0.002314071077576977	0.00021780816745246558	0.0012711206075768841	0.00018530174800476503	7.145149459442661e-06	0.0021932475008087484	0.0008168459861051715	-8.258379740576602e-05	0.003201541826081705	0.010807950506622813	0.006156404069826079	0.014629082596635845	0.0	0.007577292922437775	0.0071097612251766334	0.0	-0.0008610487696905425	-0.002256924124973703
9	0.005912896545782031	0.0033715251436467236	0.00381253599194922	0.030183591602620487	0.0020895178969198456	0.0021212149734932888	0.0037315768154034526	-0.0003162742640314126	-0.00042323534113420725	-0.00025297922721668304	0.04677352379326905	0.005536587346111694	0.017966197838997812	0.0015432333249067417	-0.0010480357203513661	-0.0013849430465848005	-0.0014458098291102294	-0.0007075992834496051	0.0020681071644524916	0.000418907973575305	-0.0009649077661328194	0.0033715259558608226	0.010541678271809496	0.006143397082224502	0.015673543146175983	0.0	0.007774992498546265	0.008409475752647498	0.0	0.0023273986000817257	-0.002145881430861051
10	0.004951873170004202	0.0025711882502303246	0.0053919616736966625	0.02853392968153667	0.0016460747520255102	0.003691340484169348	0.0036910095513708165	0.001226366250579491	0.00043567850931767397	-0.0026804429693802843	0.04617270246449591	0.005400621531953677	0.019146985042710354	0.0026390983441112177	-0.0018400932825201352	0.002521901299351507	-0.001626078625584325	-0.001046553349122668	0.0029150374459553626	0.000863584053811442	-0.0005002833239316086	0.002571188511472146	0.013208564388056962	0.004680073726720155	0.016926496245060485	0.0	0.006226928707752756	0.009032557203750628	0.0	0.002925602753146693	-0.002406593776866694
11	0.006583207389100632	0.0018852518564421584	0.0052347892033531756	0.030625982844828845	0.0020589749098721584	0.002812980772339842	0.0022985779332535985	0.0010584567371797384	-0.0003889037478633043	-0.0007482519182303536	0.045560558142249595	0.004676051976537842	0.018970500848465823	0.003122614113622314	-0.0010254053226205696	0.0020814150728079178	-0.0023278287839101222	-0.0007350886991223407	0.0030547321146341907	0.000902969580696758	-0.0003710284889725999	0.0018852517483948412	0.011820870916258336	0.005818134056349557	0.016450833653071397	0.0	0.007483530626730379	0.00933297445054299	0.0	0.0038531100589950184	-0.0016568236741693553
12	0.008785755605124509	0.001050936404103348	0.004661631819691631	0.03138217003977297	0.002387876516395014	0.0027710346068755007	0.00018990928662617745	0.002209763971323714	0.00010348473148024037	-0.00033907580595430193	0.042408378195888885	0.00503733554467635	0.019213371222753906	0.002863295082416105	-0.0022899630997473062	9.771771871643703e-05	-0.0016875667906730402	-0.0008787496087880219	0.004592231283246044	0.002976429608589305	-0.0009896282364617152	0.0010509362193385173	0.010494660236238863	0.006533263398099242	0.016801312630443127	0.0	0.006618275677832175	0.0079776531172645	0.0	0.005796232130770367	-0.0023532155853526024
13	0.009128382848858241	0.0015411161323027722	0.0034957702079306653	0.032320815493444656	0.0033881489979277605	0.0027015863459747343	0.00015574178509027714	0.0017797641544228828	-0.0001365182359934361	-0.00012011773723235648	0.043001600658963544	0.005347723703041227	0.018936839324381696	0.0025474026264617217	-0.0012521574896101038	-0.0004608202766758418	-0.0023578311484041244	-0.0011422708468890928	0.004919341117917157	0.0018229857701435584	-0.0007148318296761706	0.0015411147868550528	0.011836709415237788	0.006097668608882312	0.019203731544110356	0.0	0.005782496590985633	0.007777608754965523	0.0	0.0023252509584839208	-0.0016146605663058425
14	0.009387667249789846	0.0014493482578515988	0.00312139753899977	0.034885496262137654	0.0021489903285344483	0.0035922428527027693	0.0001524291524780696	0.0023599172096138853	-0.0011154158368318777	0.0012213372338323203	0.04064592858605485	0.006403308211917977	0.020158709198140216	0.0020979902533030453	-0.005242172007274209	-0.002212845339937416	-0.0012988635156448674	-0.0010518424132115766	0.004167727393441049	0.0026891329624626026	-0.0004263888082968759	0.0014493496637777992	0.012783128098210464	0.004502759103991759	0.016898982603788668	0.0	0.006998213015005632	0.006946324906011524	0.0	0.005624628477332569	-0.0011141175235005395
15	0.011685715515572348	0.0017131375145142981	0.003438694778131345	0.03724301908601412	0.002738108444120194	0.002198028582817888	0.0009382006678205746	0.002656296265050047	-0.001562025747943914	-8.79132090255324e-05	0.038544368863089255	0.008122987004658775	0.021048796114392972	0.0019566533035868536	-0.0003833577637921272	-0.001960970808882074	-0.0008510311633553427	-0.0013170448696243073	0.00412647519230656	0.002303726106228428	-0.001318348293841432	0.0017131377267958902	0.013418622622595664	0.0036455073002014298	0.018890301217391242	0.0	0.005449816610336494	0.00767995501763242	0.0	0.004095163094220558	0.00028969038120906946
16	0.010304188374126968	0.0015497162695160714	0.004369350581589802	0.04007932030321691	0.002147817472750823	0.003888571619724802	0.00037256403505198966	0.002332593364980699	-0.00034839745411513245	0.0006615552524353858	0.03902472101207581	0.006823847277741073	0.02101439684622791	0.0015852960342793874	-0.001397680724498357	-0.002664079039148757	0.0013086782023832661	-0.000902379808905832	0.003746552787963773	0.00347071448104352	2.1867413120525005e-05	0.001549716035200017	0.01223359619999404	0.004022473998888083	0.014667120892165073	0.0	0.011286539448166114	0.006696677825480036	0.0	0.0010106830825690844	0.0008021031601830118
17	0.009418244418096933	0.0018752383451935925	0.00549773405876699	0.04399538869713526	0.0009481797885820429	0.0023253473237037216	0.001428703046739877	0.0029741427659984903	-0.00010929663854864581	0.0006602623693927191	0.036798667050848555	0.005751098641631186	0.020799160245287242	0.0028662803100541465	0.001184945776229618	-0.0002755816291112806	0.0017649637187862558	-0.002125278904555329	0.0037618579393399257	0.0031787954110269324	-1.5845588700142696e-05	0.0018752362350916015	0.013128127042906898	0.0043554016346029605	0.014452739619055629	0.0	0.010800172344853178	0.00632841073050052	0.0	0.002032443681783629	-0.00022180594278483915
18	0.010061382855953024	0.0011860023112886583	0.0065267496781488635	0.04523367985755871	0.0013297083221123496	0.0024653285979364687	0.0017915930485674786	0.0034850861970242147	0.001967771210420665	0.002186122243012496	0.03801873465605428	0.007207615763271558	0.020076368412231906	0.0033497428747744826	0.003047828485644975	0.0007431482678901788	0.0022694449740986613	-0.0010012498216940848	0.005417567591483559	0.0032802551799990796	-0.00035631261871700787	0.0011860020381299853	0.01362580491492902	0.004632449494329471	0.016421309841633765	0.0	0.01216897754097705	0.006759337362274832	0.0	-0.0015336617275581552	0.0006903638076597109
19	0.012600746198602276	0.0015986158957875165	0.004921828927312181	0.04571738703627763	0.002689482140920722	0.003289564092347381	-8.509102314701725e-06	0.0037307844386569155	0.0013275322572124679	0.0034455558863244187	0.03830367260969747	0.007239830471729519	0.02118492317995954	0.003743500096967051	0.0035206918199290507	-0.0011626285332533718	0.0006490219309393969	0.001133539159333849	0.007310285814281481	0.002303990411090175	0.0002655958537980457	0.001598614137837197	0.013912518878612995	0.0039871697473211525	0.014967337316438777	0.0	0.01640982457601949	0.00687805638702482	0.0	0.00422836338115675	-0.0003290910025851614
20	0.012472154254828748	0.0010360881191384054	0.005969837958617702	0.04567144903616485	0.002433401441438887	0.002489288408376099	-9.52995111255602e-05	0.004871190499694756	0.001480608138917618	0.005283182796650812	0.03955518526208686	0.007256197883975001	0.021293808210307283	0.003914029833342061	0.006089656695365999	-0.0005530061070555763	0.0004381618566995845	0.0015520869464864132	0.006743972402199211	0.002223913568995365	-7.539686607009819e-06	0.001036087852151179	0.012863247630102867	0.004286802620735207	0.01563955628284397	0.0	0.01656645704883561	0.0068433327312055125	0.0	0.005949498580139105	0.0013998651384623095
21	0.010631191659518606	0.0013741774887490337	0.005699055445064051	0.04446827083547049	0.0030877776578497385	0.00287134481734411	-0.0008053924802646248	0.006201079350398259	0.0015532001947964071	0.002979632429180748	0.03680660936725123	0.007507325002814826	0.02098586863508068	0.003102287246500567	0.006109768466664783	-0.0012432380699352829	0.00010817362017669632	0.0023678429034553793	0.005804848645982035	0.002235281228957895	-0.00036074578231694445	0.0013741768836976205	0.012209605579728252	0.003998830301368924	0.013072792486096057	0.0	0.02132351752546696	0.007622631823652983	0.0	0.0031623331221003552	0.0013599053778917216
22	0.012418894732853084	0.0018874870116027292	0.00748606762497982	0.04369993378696467	0.0024097899627105717	0.0028458794553906054	-0.0009161633429546411	0.00784260004764478	0.0025310641729028942	0.0033876305881780488	0.03682659717515005	0.007450214349805252	0.02333660551486683	0.0029491948421635564	0.006687645456735057	-0.003703158838047966	0.0007062025972871074	0.0020162455558322026	0.005726479890302771	0.0011442061349019534	-0.00023647689138668701	0.0018874866944647497	0.01213830310713307	0.0034811551113438023	0.014307917574413447	0.0	0.01830054565528564	0.007052640998286242	0.0	0.005478928535979874	0.0019192549748217095
23	0.010861327468943032	0.002299972994237288	0.008302979948715915	0.04421753273630183	0.0030263348305385224	0.005048632157210926	-8.894003222349174e-06	0.006864054974482872	0.0029395365180589477	0.0013480967862926768	0.035785038297104506	0.005666171620103082	0.021795645099544365	0.003427536045580032	0.006511001525180555	-0.00504136569525883	0.0009929580643435508	0.003352923394598123	0.004950391746640277	0.0015926644601413186	-0.00038634456705484996	0.002299973510270791	0.012134449728405473	0.003937893192886644	0.02046788022522616	0.0	0.014831923553930622	0.008030161952088938	0.0	0.008453895376264588	0.0015933846454580902
24	0.012154977072747394	0.003133801635303101	0.009650490638796378	0.04431058852743582	0.0038410252394132267	0.006970149821143791	0.0007111306933805431	0.007048714050496907	0.005113549481399606	0.0017914321696868285	0.035512476704911373	0.004489476884516854	0.022115045790665748	0.0034745029665486354	0.005439481243750296	1.962075584260031e-05	0.0017852262949511898	0.0028225936423381037	0.005415575867789862	0.000824022654173367	-0.00036884632027007157	0.003133800870658016	0.013223602312973409	0.00386665480899823	0.020474684719603006	0.0	0.012300157873034373	0.008432880923408598	0.0	0.002791413415200655	0.0014169920764838325
25	0.012542044909857202	0.0034155613782514646	0.011709251791477629	0.04481432908955654	0.004104860176293756	0.007060694372552825	0.0008617248290825558	0.005925567956845319	0.0060659454685431475	0.0046605975319971875	0.03401262996986017	0.004090167613515524	0.0220779502081267	0.0030176270013076417	0.006599814764431096	-0.0014809573154851599	0.0015539710932545557	0.003876533046409898	0.005957450487379933	0.002274705458841046	0.000710930819551241	0.0034155622962512605	0.012860960943404111	0.0035154167577008495	0.015251077344341153	0.0	0.01895697361154609	0.007223119532009094	0.0	0.007940023905553624	0.0006144110788216754
26	0.014010393897621034	0.003826358590045344	0.010784214646933063	0.0432893487845251	0.004696798085988839	0.007728588221115369	0.0015589246382427427	0.005474469094211148	0.005836537775664087	0.006003551780156676	0.031943282234411646	0.0041721442692761665	0.02111766789262955	0.004167938493931677	0.004670278455301553	-0.0007643115380149251	0.001498301838745568	0.00410711019747225	0.005454152927655801	0.0017592079890241738	0.0003852575257347387	0.0038263580676717083	0.010832544678843873	0.003745326264402988	0.017023536592805658	0.0	0.021913732153699343	0.006473346919676612	0.0	0.002745881533900453	0.0031344106552365953
27	0.013248741416104683	0.0030248816093632674	0.009513769509277408	0.04245660371372107	0.005330473416646861	0.008522310944832103	0.003586685947002675	0.004752455494339485	0.006159123746041592	0.004974534591468918	0.03155828552018933	0.0046772249687462245	0.020923905803624233	0.003807036495504256	0.005565590378064549	0.0008995920023749	0.0021449162291836414	0.0031218657793075557	0.0044713882577990935	0.0024581254024928184	-0.00038474147238820377	0.0030248818644968262	0.012658771564262872	0.006348873183423707	0.02068692589051855	0.0	0.01960596775677222	0.007154995978827031	0.0	0.0005849868685042958	0.002691759899041684
28	0.015162830150136293	0.0032947501252422536	0.008180508697491368	0.03921848069581373	0.006069051262183177	0.008478709111408626	0.0051746058301446315	0.004733247838851881	0.005644552560198031	0.006964178925546891	0.03159857015810559	0.004302205590500325	0.021549995502156694	0.004473405388835513	0.0038155411541688036	0.0028791792225623405	0.0028080391834961953	0.0021215687021511513	0.004738392260347536	0.0036637701002151736	-0.0010411604464118406	0.0032947505649502775	0.013011164004197094	0.006631645977648537	0.02666823723078542	0.0	0.016565310499188527	0.006067056459672496	0.0	0.00012496843598130188	0.005177940987229712
29	0.018476152641169186	0.0025851410321194525	0.008654597564258645	0.03782353856923741	0.006020752309554402	0.007460452644384362	0.006754948518316184	0.004602401893176119	0.005213197993724436	0.006901824729808479	0.03244977337991619	0.00518772381358049	0.020351506132135502	0.004853246213686095	0.0016878077934541972	0.002145527962342267	0.003545420237234688	0.0005347823454481036	0.005176372064719342	0.0031437580655647194	-0.0018371807761157447	0.002585140201715465	0.013628329519631626	0.005902717953771666	0.026473470967067946	0.0	0.01805998739179243	0.005221913468209505	0.0	-0.003144838650685189	0.0055713924345578095
30	0.017389110646840285	0.0025388995489999955	0.008247804609292399	0.0369747853818317	0.006720146467624723	0.008412322643049547	0.007281710887989462	0.0052601461064653975	0.005345919248370476	0.007182525443112645	0.03378380223450838	0.005660764705125283	0.02056505349904467	0.0067197999939658465	0.0026734408705267406	0.0011023926706948447	0.003564467173056868	0.0013007008501402415	0.003977173844800802	0.004740032612198365	-0.0013916552148539238	0.002538898233982459	0.016553491618954367	0.005843705251036707	0.027151358363032667	0.0	0.018999658156635024	0.006053408895899571	0.0	0.0015995794165521262	0.006078166567598762
31	0.017385109917573662	0.0021872695839164824	0.00919184045695871	0.0342652396164789	0.010383153706785754	0.00912638570709323	0.009348857304845498	0.006418238780256813	0.0065952818079678234	0.00995452074683747	0.03486604801388784	0.005042053149563905	0.021355774052882456	0.007575046576218018	0.0011214127873570674	0.001555369941353814	0.005352446844258259	0.0007333884698903572	0.00417621795003075	0.004123813930148918	-0.0004481712356501483	0.002187270177450014	0.018088694227443476	0.00490006798972317	0.02501691019234851	0.0	0.02076832827443245	0.006980143686683972	0.0	-0.0011899198937370856	0.007776899738953001
32	0.0172299290919157	0.002036254770639211	0.008141091435220096	0.035251685040110385	0.012365376605293282	0.007755571247917625	0.009361656787325798	0.0067848547001083	0.006383589031730935	0.011765474069914269	0.03342124857757697	0.0045685154841562095	0.02200531317201373	0.009356486023032398	0.002427400042476438	0.005220103126133091	0.00594203224031042	0.002143063423133292	0.0038435798152170225	0.0037381930443413174	0.0012345716782386222	0.0020362551997914163	0.01716827639034573	0.0022899759521246756	0.02583840861189174	0.0	0.02121581595867172	0.006395024836385962	0.0	-0.0005331859054846034	0.007881868018318682
33	0.01706587105123161	0.0029659108394734	0.00850851672838284	0.0356580297950809	0.015445675839107657	0.009545555544777403	0.011104057594037564	0.006559813182106315	0.00618371859735056	0.012185699519151556	0.03203431220740889	0.004562820404644853	0.01983450291116526	0.010981329936207472	0.000856683571195219	0.004908700015319027	0.006243709613640135	0.002904124820792178	0.004569654080432832	0.004937792496773647	0.0003853610165498093	0.0029659098085202196	0.016627573975929105	0.0017511431462266741	0.028958429057756117	0.0	0.020146528076274612	0.005466382757364309	0.0	-0.0027717019100934495	0.009125952475634391
34	0.016867938011803366	0.0034443062267892565	0.009131874420306345	0.0338923212849177	0.019083646824385205	0.011385286174743842	0.015866467467638697	0.0059273247005363384	0.005070286923520347	0.012957641537084615	0.030549963938468275	0.003050295907596547	0.017059205234555553	0.011346491485811683	0.002570748219082794	0.007912788933893196	0.008055319483812792	0.003511711031392529	0.005870698022406791	0.00452418741590043	0.00012091469944583281	0.0034443067071800917	0.017093948819384662	0.0011416469735994472	0.03130329953687463	0.0	0.015671980349410673	0.005507565006987505	0.0	0.003990713948548888	0.010422741466588776
35	0.017927384555641926	0.00340107672220114	0.008921631352244244	0.03494563625108003	0.02072943661586233	0.01235294158138318	0.018039270304744972	0.005924175718735173	0.0039780329644171055	0.018091994696783072	0.029773738544025086	0.002187177821186857	0.018390480359551445	0.012496285893876158	0.0023655834966097157	0.006558535581690664	0.01027667108935715	0.004396650143805014	0.00807236228543526	0.004862338243646232	0.001288155965099543	0.0034010760723657534	0.01615944154802195	0.0002511608364466165	0.028997557822193754	0.0	0.016534392692009067	0.0058548532766948816	0.0	0.0028400550586384072	0.00971472863024873
36	0.01744773783039074	0.002575534538965568	0.00965632810631216	0.03556359036947243	0.02303515943913184	0.016857998633742308	0.0216394885452985	0.007324405572936849	0.0039012000178390896	0.019737797448150494	0.02868473462006314	0.0028166707777002604	0.01771491797000947	0.014923778480335643	0.00566623239018995	0.004847564411393097	0.012930935093214798	0.0069516780521548275	0.009020724655622401	0.006212154601194938	0.002965146753826138	0.0025755346019626646	0.01461621732404446	0.0013136279380628706	0.029623874289485125	0.0	0.01363963564694357	0.005825287595337767	0.0	-0.003931530028321325	0.01087514448509075
37	0.01658617457760752	0.0023094872464247762	0.01030555947039457	0.03496800941692874	0.025938018420833236	0.019574926062535292	0.024020291873197333	0.007082606623904159	0.0027722298837144807	0.022653124978057798	0.029245888691114347	0.0016657510487338874	0.01945256727673507	0.017652591872691185	0.005962030327400534	0.008299719210048892	0.015333301782001424	0.009015833393421453	0.008926671220450962	0.005621362143430558	0.0036398415571672667	0.002309486799893335	0.017298401077739573	0.0014383098155010504	0.030126621545632858	0.0	0.012532157678376272	0.004477933566064952	0.0	0.0018799934334496732	0.010305399178415095
38	0.01779069976548865	0.0017197926017658235	0.011215822453815086	0.03537056169903723	0.027851131502645402	0.02623528973834867	0.02731162275795911	0.008189605054260377	0.002723303436900338	0.02635855157295412	0.029401878289837865	0.002505085961291197	0.01814999349272906	0.019000873226721466	0.0055377883862160375	0.01014338419236429	0.02033344474327403	0.011666836635156316	0.01080330784390492	0.00676023864275921	0.004656399848290299	0.0017197917535466606	0.01779736883703073	0.0006642166776118709	0.026526015043421503	0.0	0.013230198067929584	0.004439080770894563	0.0	-0.002289510871345859	0.012165275187485483
39	0.017882515823126804	0.001724779160223774	0.009605866154367034	0.03361938773848926	0.03089118191444711	0.030795891571698233	0.03029846480418246	0.009053257832152675	0.0026278337512270523	0.03336802461901532	0.030667949102139987	0.002101166669557247	0.017199755962389075	0.021251911415317192	0.005959580810250848	0.009590149260595222	0.024417930552875666	0.01424124568399354	0.010628557857925141	0.009302753199774428	0.005427405712924782	0.0017247796473987918	0.019142954002638792	0.001543497757122988	0.029672020524021195	0.0	0.013469850017282754	0.005717288986952641	0.0	-0.0017080565270682158	0.012638560265938823
40	0.018812733392657894	0.002330297937894807	0.009287852157340074	0.030685408466912426	0.036327502674360926	0.03614264105276879	0.03394650877888399	0.011865506317641545	0.003272519444859132	0.04006341267257207	0.03183394349623807	0.00226890983937482	0.018759414247172635	0.024265081838392846	0.010738729466324587	0.007038766777124833	0.02785560444463134	0.015170158846422378	0.013892771117541223	0.01174266464700209	0.006795377697041467	0.0023302971316201673	0.01820540680824894	0.0007423944759672435	0.03239969134306969	0.0	0.01164938785456942	0.005670624008104348	0.0	-0.001762627570469456	0.01389852859781721
41	0.019496439544534585	0.002240792971967299	0.009636759106227286	0.027114277331133686	0.041914916386461325	0.041867443685025554	0.0386608165313888	0.013224813948814203	0.00397716573178096	0.05117304752025502	0.032315854075025456	0.0014748669716318427	0.019669877522294738	0.028726247343401366	0.012265590386612409	0.007965548601222972	0.032413401468660175	0.018485047579565612	0.01647070885733227	0.015556005097032862	0.007947260742322375	0.0022407926243321005	0.019352965520528863	0.003693053742585707	0.029828066877907358	0.0	0.015057585339039569	0.004085826014772518	0.0	0.004221766794462271	0.014404006026434353
42	0.021360985827688	0.00300076690494017	0.009275118609774917	0.02325089131368207	0.044400516832915016	0.04712467210598861	0.04470869146796472	0.015598947958044234	0.005047284149901974	0.057891038800691755	0.03261704034435869	0.0039845094335181	0.01859359932306661	0.033465434426909677	0.01450952189971866	0.005751463219763454	0.03794986501857387	0.021433092424856023	0.020562674077985343	0.01919143870492521	0.00863661093355315	0.003000766262779706	0.019064441497049226	0.0037634250029903466	0.032613846717908915	0.0	0.012781558098970976	0.001859220487409326	0.0	-0.0026985806647739675	0.014749431258948007
43	0.022826233570617544	0.0036210418070159534	0.009214675023024822	0.021126599400122254	0.049566715862294136	0.056428059143902906	0.04854306096514949	0.01909152411674578	0.005880627187610859	0.0668606262205291	0.03182037678132499	0.0032034065202739773	0.018467993497009696	0.03732376242296351	0.014936755535165712	0.004836155064225016	0.041313630129786054	0.02291729500230262	0.023714518475290085	0.0219801460585613	0.009158560226041418	0.0036210419896284653	0.020444584513689756	0.003200768790072136	0.027165377723821178	0.0	0.018932116905646754	0.0008881639610118333	0.0	0.0006867301226838729	0.013361913185064118
44	0.02370775803894997	0.0033202121517516368	0.008457696711296007	0.02238600509600414	0.05404605437561537	0.06944955336302609	0.05366476284664719	0.021065008740651092	0.0062761357851906395	0.07428080496336892	0.03156881748326644	0.003285650515968522	0.016956133326356884	0.04165457163114625	0.014019571143903356	0.008552777310045646	0.045724084343798585	0.024230296500484593	0.02761920833475712	0.025919729971897253	0.011474901628256937	0.0033202117131607128	0.01996257195899588	0.003441398206450228	0.03028663879403358	0.0	0.01900340415241544	0.0009644650859397758	0.0	-0.005801474889317705	0.012905053355759049
45	0.023489229739794233	0.0028793485532050246	0.007991457711619998	0.02244664209505517	0.06022960739709553	0.07750204489210062	0.05790728913328843	0.02190792098026362	0.006606273455030476	0.08172641978435163	0.03115780098874179	0.0017025661310972728	0.015156829309375794	0.04507601114368936	0.012846488376581795	0.012669242353389957	0.049302509051801474	0.02599509527967267	0.02979494715715182	0.031078033246202397	0.012120048092474484	0.0028793480717148358	0.02034925728133621	0.003412177044881625	0.030084172491041318	0.0	0.018412895764038345	0.0011526577623771183	0.0	-0.00247663823590165	0.01296265065212045
46	0.024769752590122644	0.002966390724503042	0.006212512629734482	0.02027804110268946	0.06603788575625183	0.08663052088334121	0.06149815557812405	0.02453471163180888	0.006776605418208043	0.09029678053814641	0.029320871731365303	0.0010829437141279014	0.015516575992319323	0.04912308940799764	0.0160060093553458	0.012137982255282178	0.05298582631949984	0.02849109138061126	0.03301317457639116	0.03429297608900699	0.013628945431710403	0.002966390228648098	0.01986536622858911	0.005104613088367373	0.03150510886876026	0.0	0.016248477711314435	0.0021757366333736844	0.0	-0.006626153602207952	0.010993980882526861
47	0.023312505351268945	0.002620824864051154	0.005586234014948021	0.021780451555487565	0.06956331518847787	0.09580215718664675	0.06686568535738434	0.02450128688165306	0.0075724866100686005	0.09933771084705229	0.028726079622920748	0.001204824628860592	0.015429602156409615	0.05460048285038021	0.015081212689392682	0.016787119191764625	0.056597651236548245	0.03301974886625109	0.03707974896764378	0.039007470873849745	0.014789949542653811	0.0026208258646398834	0.018241482204720303	0.004051840067213421	0.025240489852325205	0.0	0.023002727499432846	0.0029268556482815876	0.0	0.0004296287236347548	0.009461820850378415
48	0.02535850805580839	0.0019066730466724448	0.005525730495879148	0.020580704328925073	0.07431104149695736	0.1055413160785801	0.07058755571209235	0.02429543174726284	0.007726829831774654	0.10456583709881218	0.027688245931000173	0.001325950262763435	0.013950125582128561	0.058132675371524944	0.016655117154395407	0.019543738816857982	0.05904362986084074	0.03233382169207206	0.038387563392623	0.04017367312233034	0.01634764335265145	0.0019066737323584343	0.01889840899691686	0.002323260328662262	0.024331106688521342	0.0	0.02171094444390196	0.003849818551845198	0.0	-0.006266095198333979	0.009252210435894062
49	0.02497319003825275	0.001961592731682367	0.004202906766197948	0.020471368011717003	0.0771131020280929	0.11350139954537983	0.07336965926279816	0.02459825400155142	0.008437449198454627	0.10875840840042332	0.026972094715067233	0.0012422663826572816	0.014624778383278478	0.06328996661550877	0.018933410465909094	0.02061620411731922	0.06406909935228959	0.03280119619447594	0.04299413866503825	0.04152801555941649	0.018127663702303714	0.0019615927453165444	0.018400481001079383	0.001153593373503784	0.02732358685828223	0.0	0.019219329546687064	0.004243107021597478	0.0	-0.0034290160504499897	0.008444713870172843
50	0.021557062070147966	0.0020925776230017127	0.004393368616887081	0.019965142429868885	0.08107182746149078	0.1181608830642718	0.07508004955365534	0.027833981463716496	0.008098914487298825	0.11324484551547502	0.0261418850385629	0.003064200610112632	0.015360319132804496	0.06812902422957612	0.01905096411702199	0.020808768457985096	0.0685685642724915	0.03504336983017673	0.04890705765928861	0.04302106119675186	0.019193854247661197	0.002092578256131483	0.02179735757221695	0.003134709281937655	0.02702098763951268	0.0	0.02026782198241036	0.00344137634078879	0.0	-0.0006327685457487497	0.007526063042147445
51	0.02304590219704885	0.0010035874535417714	0.005202692115494704	0.017329582519544206	0.08257385622660847	0.12928277429931928	0.07905263950496766	0.030326110459015093	0.00847284644923808	0.11530502877140547	0.027323490254852253	0.0020539461753694777	0.017902006308087772	0.07150083601840057	0.020476255275932984	0.023295213532553535	0.07063066697116867	0.03568252354973617	0.05270228655807354	0.045786495479863173	0.021703333424637126	0.0010035878384256048	0.02041911345841707	0.002179634193576892	0.030521929840655042	0.0	0.01745508708268051	0.0038698979030036638	0.0	0.000133166676778315	0.0042243016334465484
52	0.02272987601448727	0.0011272925900160948	0.006040097379525294	0.016556434758894043	0.08500554629407885	0.1306502883156965	0.07725542284306183	0.031585968416765496	0.00953361183839126	0.11739349766000264	0.026075822907861056	0.0012317464620901124	0.01806268110432148	0.07518298507049392	0.022485167833125094	0.021687500728392956	0.07463811571116725	0.035951439878689026	0.05663394137378305	0.04593647261598983	0.023225024130599056	0.0011272923515707274	0.020604396850273012	0.0038900220729531365	0.03042957308640679	0.0	0.014658267910415794	0.003198810666405191	0.0	-0.000148602098467215	0.00402757784268321
53	0.021323990451860647	0.0013876442799988838	0.006416163598584335	0.014472237576930082	0.08560513336834816	0.13318887081322703	0.07710295215530533	0.03168528843304339	0.01089252271665283	0.11551804894263513	0.026326111236787592	0.004184673281975595	0.01827629404785029	0.0780587264251572	0.022539325321392564	0.02125523033614303	0.07628462799134306	0.036634853838777605	0.06230083722005146	0.04815541749095576	0.024466967618514388	0.0013876435735851124	0.020621982705383866	0.0033737676996585405	0.0313478285981854	0.0	0.013208333286545457	0.00164338214811828	0.0	-0.001328487432144834	0.0032389148852706067
54	0.022068221699521474	0.0011100592997796116	0.006004119987879414	0.012487843949706357	0.08340450369660887	0.1305346097808425	0.0775206608918784	0.030196734220394122	0.009528826329231672	0.12171866075785022	0.025167877132388057	0.0031538819766019515	0.01918744932240357	0.07915069354177519	0.02392174282094256	0.022866100798503736	0.07868993981553499	0.03620414402256519	0.06535560766438761	0.05012969461589291	0.025582314365706217	0.0011100589744070704	0.019206352404149692	0.0034089809116107407	0.035078767741674934	0.0	0.009687129379155866	0.0023797436714539234	0.0	0.0019909464091731814	0.00315433381797993
55	0.02075909295698059	0.00061783719977852	0.0061774435639990735	0.012212053066075498	0.08681455516626078	0.1311901523219938	0.0758382909684002	0.02967714625085895	0.008565791156093043	0.1195756558452338	0.025742987918080905	0.0006203913177029705	0.01682113497533738	0.08010460838781348	0.023015942383754324	0.024232128002384695	0.07818822827600988	0.03804238782785595	0.06747582537298559	0.04972335488572528	0.02474108736533779	0.0006178361414562228	0.01653230883663678	0.003535584044405304	0.03563724020164499	0.0	0.007832901247135957	0.0011718996441228966	0.0	0.003983760975341375	0.003511202023937721
56	0.02008408968998404	0.0006562594602100996	0.007334908385538175	0.012556222649473318	0.08517253709988039	0.12949595832133948	0.07572785316986727	0.03043288579798449	0.008733518327362723	0.11646159430142825	0.026829552021761936	0.002489686806767601	0.01588758221948196	0.0803658032224454	0.023426235676857095	0.01939307685939398	0.07722900381228874	0.03562904242739563	0.06865289985901334	0.049666530660322485	0.024665431505982847	0.0006562590681797476	0.015825198424259203	0.0023157662982497716	0.03785239464679988	0.0	0.003964616874588102	0.0010368164087735184	0.0	0.00343399747550786	0.002742065701136905
57	0.019142802505944603	0.0013816467256025952	0.007600098033712639	0.00839039310277969	0.08490993397170893	0.127127472443072	0.07421537936140116	0.028974751649315806	0.007839700400536852	0.11733068319469955	0.02740752391437034	0.0013710254861375732	0.016389316447263127	0.07628135748114136	0.02344575197991566	0.02577680689691723	0.07758812168337094	0.033974020404404254	0.06868853315228877	0.047664483021904874	0.02476396310384429	0.0013816460514327828	0.016802052234826677	0.003822013120096083	0.03922014818467452	0.0	0.002295034406984861	0.0014025812179296448	0.0	0.005041009799363479	0.0017097873850197825
58	0.019915246400266463	0.0011718597578839896	0.008940439255557247	0.010611847690525906	0.08216574597154658	0.12401283327845669	0.07323400166506987	0.028199060845828728	0.0075636031020650885	0.11661604138370177	0.02750473663927587	0.0009791446583103406	0.016251690769639747	0.07741104139140514	0.023142344725153238	0.021707964039806845	0.0750045727996915	0.03317331352670539	0.06929139729462207	0.048044101520682246	0.025653190656530496	0.0011718602394780214	0.015292697116291836	0.004114376611261291	0.03750364699194869	0.0	-7.62250966211467e-06	0.0010732004570833667	0.0	0.006600438695800155	0.0014891992679618288
59	0.02068676548654631	0.0009993913674658135	0.008413428958710617	0.01073345092810015	0.08171616879308521	0.11990110795396956	0.06797955715822084	0.026350781602267948	0.007355847795897278	0.11622231547925342	0.027215764748235702	0.0015900629111721804	0.01588099596866657	0.07612071271814888	0.01894855595693717	0.026013421709633864	0.07274764949965579	0.03295726939953099	0.07014247547848772	0.04751788502683367	0.026016177714028886	0.0009993911477689074	0.017045184252219903	0.004684198988008952	0.03185898851519447	0.0	0.001981325283528349	0.0013947180068543921	0.0	0.00011157099696916535	0.001165761447144226
60	0.02136027578064311	0.0011544784390523637	0.009334122897099348	0.008613156938612383	0.07908071168650362	0.11794405537428755	0.06716938960992899	0.026567626221858383	0.007722741369661482	0.11453362698995274	0.026841158184930953	0.0019148969655224748	0.017046027144767103	0.07555968675123811	0.018850076630979807	0.027800467076529528	0.07133844728238443	0.030936043436714508	0.06742326180269423	0.04616065539384129	0.026531480892279236	0.0011544793103096887	0.01692354382964942	0.003766506221704968	0.032350109185224095	0.0	0.0007766739326513948	0.0011708580767455777	0.0	0.0011966698098364475	0.001165747822794179
61	0.020376745583756375	0.0012836774984227022	0.008763843977823886	0.00829274167087834	0.077521682028149	0.11529584653626261	0.06446894683121354	0.026995608701380902	0.0072877478407848365	0.11166902796145133	0.026646003818266838	0.00271679968070899	0.016681190643331307	0.07328941954704246	0.018256383249148068	0.026491696980807892	0.06834070108179142	0.028230562136487097	0.06735191457993567	0.045517805751208805	0.026064521727625523	0.001283676724268841	0.01845530083921203	0.004032639208485557	0.03016987352810158	0.0	0.0033532429818287977	0.0015661305384483525	0.0	-0.0010326621344881306	0.0002960596865078582
62	0.01939387911716795	0.0016605164759373179	0.009012533447110794	0.006821817803802063	0.07424290105302835	0.10961981596239012	0.06156696486320295	0.025103180998711727	0.007053697706184904	0.10884474468132917	0.02657502876197375	0.002443589883515847	0.018842491506461265	0.07125765732943382	0.019651765526633617	0.02615089366606374	0.06778162924828665	0.027878340563317342	0.06554647162639997	0.04374238974386119	0.02641981568337946	0.001660515817968308	0.019645528315514103	0.003491756326710072	0.028099714963884942	0.0	0.003088730956531421	0.002386580253822172	0.0	0.006026054968977779	-0.001050949922379694
63	0.018032189634626692	0.0016606739347674413	0.009204803112702116	0.004164351250457065	0.07173164765347385	0.10705193292471764	0.0596325758155561	0.023390824670126133	0.007680975361610238	0.10086112054718399	0.02787388894462865	0.001606931758721754	0.01932238279548501	0.06876318150561189	0.017509688764890376	0.02761071757545945	0.06567065811664526	0.02543411358170017	0.06457346829086466	0.04219756347331279	0.026148479430807347	0.001660673583042049	0.019555664895662125	0.002615607410328938	0.024130218172919563	0.0	0.0034578759331199485	0.0024898876866390664	0.0	0.0033586916568414944	0.0005362842097677486
64	0.017238262728196847	0.0015527058348131313	0.008377872559956494	0.0038085442505719973	0.06726263525103227	0.09987990840623136	0.05663550829937497	0.021625405133857054	0.007067605691590016	0.09675639131776295	0.027606502336768365	0.001532214053713401	0.018699833209439888	0.06606084214931547	0.017052452286642355	0.026574459182215196	0.06486360750672049	0.02466510511193717	0.06001663721087304	0.04186375300358027	0.025276915999000116	0.0015527061862178064	0.019821650785089115	0.002122025949300464	0.020933457793141166	0.0	0.0038403441444384155	0.002700876871310442	0.0	0.00502370920308846	0.00025174272726271506
65	0.015764174076688772	0.0016718986982510336	0.00914460891062851	0.0026978186909165057	0.06310859491589277	0.09785918775918077	0.05521834949569892	0.02004665172058509	0.007078734055452979	0.08963358549417624	0.02846874374845937	0.0018327008752075746	0.018827687279100017	0.06059997691554748	0.015625570647905464	0.028295977671397868	0.0638808198232514	0.020991992194401426	0.05665071729023307	0.03962201225342437	0.023894296667141227	0.0016718989131353473	0.01981245557357639	0.0018815619468002694	0.014881710770477447	0.0	0.00843817494498291	0.002671409332740114	0.0	0.003907364611503788	-0.0003423540534963347
66	0.014442956053521536	0.0022110535066558867	0.009466595459922922	0.004219225947110503	0.05913418362733744	0.0954189593917281	0.053572484880902	0.020074161994029262	0.006879990918651457	0.0833812392470296	0.027815893908075026	0.0022876194153003252	0.01821392285999204	0.0574903219390168	0.013698150092470497	0.024036503043968815	0.061814392156932185	0.01924712018287903	0.05142591794613665	0.03800505116290167	0.02297785329759147	0.002211053555041184	0.018791314723233966	0.0003765853407028542	0.016730368276131825	0.0	0.004443380933789104	0.004243006912512258	0.0	0.0046944188493963845	-0.0006413978506958779
67	0.01571760970537317	0.0024178365277619644	0.010136068517627576	0.005090219076531993	0.05404254130774611	0.08920828093121755	0.05047074573644488	0.016430358819548598	0.00608162948120712	0.08186070402744258	0.02717244352344773	0.0016080879902592728	0.019712096524227413	0.05310882172348207	0.011537862385570016	0.02403139895952423	0.06013951288994814	0.017160687014885587	0.04850835011548612	0.036932893045846835	0.021245428282641917	0.002417837061408706	0.01670244845673736	0.001128212921553871	0.015627890679271467	0.0	0.0041645538975996176	0.004981800867648962	0.0	0.0074794941209264994	-0.0016260276155823925
68	0.015452137946336304	0.0022365535642366527	0.008767235252162553	0.003287736486550565	0.04980219352870155	0.08611708019737505	0.04716410351581905	0.017809590139194406	0.005955403313827513	0.07422028114736695	0.028341274596363545	0.003140155671053559	0.01923930872097054	0.049541903601038786	0.010546585153957913	0.026002434311836357	0.05829587267203896	0.01596732920267348	0.044709946105117415	0.03457289562595928	0.021748107432413927	0.002236554141941057	0.01599321950244024	0.0028667338919320254	0.016823112707272568	0.0	0.001388487653415562	0.004379502294022065	0.0	0.01108818643390124	-0.00163275864710408
69	0.015620816335529239	0.0020476077977528533	0.0100567697261926	0.0034997011335811696	0.04559853995171168	0.08272029914106889	0.042616813022154115	0.016020771109367782	0.00602293373422664	0.06763598843177951	0.027944627626237815	0.003099060000805209	0.019616646242112214	0.04571715731688802	0.011505583011906755	0.025981143463357868	0.05543957354030023	0.014240921229545763	0.0427329511085574	0.03286304796456266	0.020783478315870147	0.002047607778880871	0.017021163349771523	0.0035508032688800445	0.012849225860779936	0.0	0.0012579940507920374	0.004773000940103031	0.0	0.012738558284987999	-0.0015811625724754005
70	0.016417460631706998	0.0021203250366228278	0.010463395154060098	0.0031848916941880205	0.043069451176073345	0.07568669648199565	0.039568133382045005	0.013801895998323727	0.004579897371898062	0.06421359421974955	0.026431921834819593	0.0008994357291101207	0.01962892330556025	0.03889995871159119	0.011323722475093457	0.022696110971074546	0.052298970734063234	0.01465194682405891	0.03770428237064206	0.030321484792777936	0.02078700134444962	0.00212032501534526	0.01582351441071102	0.0038374802470820986	0.008037129830452709	0.0	0.005201106866888052	0.004225396592213964	0.0	0.015297940473875945	-0.0015010166360968679
71	0.016767917451015114	0.001981042838322398	0.01110160315506222	0.0007880932713858178	0.038495699315359753	0.07030355354424764	0.037207969971962636	0.01349393254445471	0.0041778617811371425	0.056255426457575024	0.02732887082837539	0.0014384047998524242	0.019663805280923055	0.03573438953666214	0.01249988965662503	0.023054454975079512	0.04888671253119223	0.011324744335511899	0.035674572727229494	0.02794319956646195	0.019525078021452612	0.0019810431311713533	0.01565012096388724	0.003952192394461432	0.009890749344382317	0.0	0.0018467221393237369	0.0026216539644517184	0.0	0.015540117014758761	-0.0003602038100774643
72	0.014998440648777048	0.0027207193976924613	0.01181338303931752	0.0023977764317177357	0.033845616402676935	0.06469727039651937	0.03482754814031403	0.012440523292487474	0.0037402635923370004	0.05287231186891531	0.026477648441112334	0.002079824383337409	0.01960634077506209	0.032180904661262937	0.012365990424794464	0.01943650332300707	0.04507164488399741	0.009667688295793697	0.033069681161072936	0.024346686518044447	0.018048282429290775	0.002720719798408193	0.015475086141930583	0.003692083605049808	0.005123371853149102	0.0	0.006263592753365364	0.0029456756052688724	0.0	0.00781953610448261	-0.0010421480913433657
73	0.014072808144751895	0.0025712676941094604	0.01230323398183084	0.002097654167932835	0.027060389539429002	0.05923389327715345	0.031334719356956545	0.011629229335117293	0.0036667106301374766	0.049818763734301934	0.027397377733770455	0.0019291603093850498	0.01843379597979679	0.028371552750808715	0.010784418470550276	0.021744019849895536	0.042745010150639064	0.008109636590045094	0.030623592189856705	0.022495590130092214	0.018324937234995217	0.0025712683792525246	0.01374318926796881	0.0038639279460094466	0.00635619978195425	0.0	0.006710427190793233	0.002437718431087764	0.0	0.015222387059299444	-0.0005128605550954522
74	0.014434367626776442	0.002782701563528379	0.012979504153635635	0.002900660304012683	0.023100843798074977	0.05193376571010094	0.02815133525210291	0.01201285991047432	0.003007775457076733	0.04350336549888448	0.027690087708660237	0.0021172478960619916	0.016877882836815565	0.02433031467126616	0.011477623229591491	0.02194783424847447	0.04048134610622978	0.00922164816910367	0.02768400042907801	0.020027234176548517	0.016798222702772942	0.0027827016105400055	0.0113959635676739	0.004725552451886239	0.006086278391993301	0.0	0.004879807854898137	0.0007737818030171187	0.0	0.01916203018629645	-0.0002139715949917284
75	0.016055295173254235	0.0021420442116754845	0.014736187319927005	0.0029805875562123585	0.019844580131352527	0.04471607391211558	0.025545622652420323	0.010832569908169744	0.0021971991449113546	0.038318946859754156	0.028099820653629294	0.001854846880587091	0.018878056744867255	0.02020944796468749	0.010401475406854606	0.01585573639293243	0.03670004119884992	0.008409451051647525	0.02455088286463142	0.0181219032394735	0.016651875449452062	0.0021420436720501063	0.010266839741956265	0.0037042174631229602	0.008221981872861965	0.0	0.003551180263308898	0.001389116001638755	0.0	0.019718312712468048	-0.0008974136341590202
76	0.015408945570008324	0.0017265525518400235	0.016348538478215064	0.002047750800600071	0.017554709052859004	0.039894321727247536	0.022546124688477647	0.009138277510080624	0.0030566767029810904	0.033269016949264416	0.02736481990076007	0.003181368371643154	0.017005509321869592	0.018620536153597617	0.010630063367492478	0.01508482561813031	0.03424451967943014	0.007943137336430187	0.023390541595741856	0.016405512582111374	0.015399472854563936	0.001726553382882244	0.011063100034697501	0.002906899221615585	0.009019170954493656	0.0	0.002722329495816375	0.0017404380803979756	0.0	0.022158162645694514	0.0009446671833736798
77	0.016853177905538058	0.002406633739747663	0.017168576856193343	0.002299994879718576	0.014633265876565101	0.032871214019342544	0.01979957030184043	0.007512595517337952	0.002684492969822759	0.03018921084043198	0.027405203239625246	0.0030342768399873187	0.017367064797820776	0.01546920272450022	0.010172004311053627	0.014947874857516648	0.03144960411182304	0.007412968442420906	0.02093248931501918	0.014434793645349265	0.014822794592516016	0.00240663358120902	0.011557716646193353	0.003726930565153355	0.010990342938292883	0.0	-0.00022528832918395999	0.001828068889715454	0.0	0.026594700532424968	0.001387462334627577
78	0.014394284423620564	0.0029176980119286454	0.019648182013412174	0.003359156056291443	0.013071573467375365	0.029533956308106145	0.017906477643626052	0.006474471969654484	0.004027522075314284	0.02553728329499046	0.02813204342057371	0.002322616913250078	0.019177754869800886	0.014472399733082467	0.008971276731043639	0.01262711875761518	0.030184689542541908	0.006922841140760823	0.0184833483953104	0.012169781482288713	0.013297149337773106	0.0029176988502230654	0.010271685313334564	0.003862782012468946	0.01009216541341806	0.0	-0.0015483170782955992	0.0017807950940421954	0.0	0.02302358761916422	0.001532186560564705
79	0.013913698084198586	0.0033422119718055907	0.020197971574660214	0.004548143064696126	0.01087331612106319	0.026981514778025083	0.01718225911063074	0.005169511526260046	0.0032114851161180145	0.023033417971362952	0.0282386672596018	0.0029107756007902123	0.01821628958074756	0.012724107821128313	0.007803658155617831	0.012122267217613345	0.026570749245083763	0.0073601340578956275	0.015628732442852324	0.010679101945552756	0.011264564384975452	0.003342211289003506	0.008994222330559848	0.004295043829752429	0.004013005945930135	0.0	0.0016192524523369466	0.0018504982366410905	0.0	0.020798290979470214	0.0017739437526710705
80	0.01478206440550923	0.002723208306489301	0.021303721805723527	0.005442781400859578	0.009640430781537576	0.02482540894592568	0.01399484516813156	0.00434720308222163	0.003494930744821031	0.021068752871065466	0.029260154780541253	0.001458578415419833	0.017751774536387786	0.01103851329465205	0.007484744595139698	0.010817116851029391	0.024171068117266718	0.005868507644744572	0.014335483188331862	0.00706643566170277	0.009619395211431651	0.0027232074540026047	0.008101516928050702	0.0055595585640441526	0.001868951278792341	0.0	0.0017309552073564145	0.0017823570013102668	0.0	0.013131218524458681	0.0020591888055575794
81	0.014729693270173188	0.003294496089098033	0.021890138077785525	0.005783442560570667	0.007817143839358711	0.02259528728854809	0.01178666628815303	0.0038589192047172264	0.0030483283223669525	0.018985602704817382	0.029705413808504888	0.0009283284841632793	0.017071305167689715	0.011390710437052032	0.0065619112588424	0.010793242991714587	0.02093459220148964	0.005724233709837818	0.012641221964514384	0.007519900832339919	0.00888918253534037	0.003294495566595186	0.00689360356651568	0.006375970212396369	3.354380890850405e-05	0.0	0.002820123628110598	0.00266539021575696	0.0	0.012218840788767563	0.0029303234188592805
82	0.015646215806710023	0.002953382580308059	0.02360311829625881	0.003973081679913584	0.0072372138412860575	0.018130745398920237	0.010292550656153632	0.0035490019731762535	0.0020258357840373994	0.016624827522113726	0.02886108683403361	0.0002354213337666651	0.016666607860539594	0.009052755855775087	0.005916861769005939	0.010187577542126647	0.018092081010286296	0.0038286847470944724	0.010320665629256967	0.005418924037158223	0.0059062716145461885	0.002953383406028427	0.006096764645596265	0.005220091020094265	0.0013423945891447653	0.0	0.0011972476323148585	0.0010592629077462526	0.0	0.002785377749025281	0.004257314246330646
83	0.013379614755277248	0.0021547122261058056	0.02375921805307003	0.004244693015766937	0.006573444270382287	0.016648614350964163	0.008904159334403201	0.003723659440883868	0.0021284790332329346	0.016230500637301318	0.02894976238949862	0.0018069620658347583	0.014292629013232512	0.0067066996433754605	0.004406747992297475	0.01102949703091357	0.01665890539736899	0.003513596586259995	0.008479632307207673	0.004553442940126654	0.005927757828700471	0.0021547119471216525	0.0066872664511498274	0.0053398042783901175	0.00024383542725805814	0.0	0.0020497622078570763	0.0006115423206296376	0.0	4.315539868930737e-05	0.004772598341383823
84	0.012527680636249148	0.0028174317467470986	0.023558381285406438	0.003387396241784172	0.005863603289080466	0.015036030678034802	0.007307387780656475	0.004184121541169219	0.0023014294906836923	0.01183337174521924	0.028370134815140783	0.0013510645138273595	0.01509067186849969	0.007249517937230024	0.0049382491476432245	0.014178072317646619	0.013508610202866719	0.002133550102803946	0.006841885740273087	0.0037892958403777047	0.005269610350393398	0.0028174333358505473	0.006079655518543279	0.0050477545328445825	0.0027775439501192233	0.0	-0.00024839353884522177	0.0024141669836741033	0.0	0.0024994683927336077	0.0046411887643994015
85	0.012835510740534538	0.0030279307835101793	0.024497934374780435	0.002051676704886356	0.004950718557853501	0.01191487617849953	0.0052825885685901615	0.0037355860200959964	0.0018448834650189746	0.010765702778461743	0.02809657705187246	0.0017433568547748446	0.015257482593290267	0.0052158825090221185	0.005176179883673028	0.005607701507643105	0.01241269553761674	0.0020680656629653263	0.005454065805515145	0.002603844133110961	0.0051555816271752035	0.0030279318707836633	0.005085201445272139	0.004597035428232852	0.0002695281511306362	0.0	0.0014341980331144663	0.002334009956463681	0.0	0.0048068970684609896	0.003773618154823797
86	0.01453231922172776	0.003305293993535569	0.024365823054928036	0.002835391527553532	0.003255275567550835	0.00841293427014034	0.0028509212959712715	0.0025482350908956233	0.0012659824496564869	0.010767517022858773	0.02873087776855511	0.001647553214955735	0.01608821289494153	0.004295341403175654	0.0038568531349278145	0.006147887584394686	0.009946904266565656	0.0012701444828871662	0.00386760201873593	0.0019956994603091377	0.004071599521684319	0.00330529300458962	0.0067288663924922176	0.0033082845886907722	0.0007480844875114891	0.0	0.0025104407317688127	0.0020513644852037565	0.0	0.0037786964876483893	0.0027856958862396714
87	0.012617440307323478	0.0028452476179417047	0.024905628487492053	0.003738513235056272	0.0037419104365270803	0.005148538029762025	0.0010283291301609145	0.001955140556316847	0.0008146836058733109	0.006097211794102963	0.028115277875608247	0.0015117880880920994	0.017251320851468438	0.0038254999821845785	0.005451372587983976	0.006315444964154294	0.007239813432238151	0.0003609845642661749	0.004937838288378377	0.0008333120765003825	0.003299376263466222	0.0028452481632308124	0.008057116978124574	0.0029676586237819104	0.0017710204710805553	0.0	0.0013081474784277564	0.0028034474061814623	0.0	0.0038525358641262257	0.0023943525736187794
88	0.012514868120266441	0.0024081058776304646	0.026557887899710253	0.0024633329719510894	0.003257731558093346	0.0037377552255482573	0.0009076605409043711	0.0017275630344543713	0.0013883897969731783	0.005661845624797167	0.02803815726500347	0.0006080231266687144	0.0174503952002304	0.0037869526413029453	0.005442346025249519	0.004932432111602542	0.006440045677644966	-0.0005861920910132387	0.003529511127435136	0.0007994110768485182	0.003038124430624709	0.002408106570557036	0.007227218110212453	0.003666585788726689	-0.0032602178669748926	0.0	0.005825656206968138	0.0019677770316843027	0.0	0.005355012022145037	0.0022692190658035382
89	0.011166113920167415	0.002617019994605231	0.0271740341434	0.0009752750884799399	0.003221258623442008	0.0033884199828175016	0.000507459105734037	0.0010940297671725586	0.0011778548285300851	0.0033228633497795136	0.027722232099469574	0.0016247144802621072	0.016361813041225352	0.002666607673657524	0.004852106065878338	0.004816914495622969	0.004693744822040856	-0.0018625206969224996	0.002985240719221591	0.0017815487690256368	0.0022429032043418512	0.0026170191960581467	0.006533580906449321	0.004388672241658967	-0.005275260805865023	0.0	0.009311427890881147	0.0019315785803553827	0.0	0.008268069392137645	0.0033345059809483635
90	0.013191047713056094	0.0027503420682262257	0.030254177956342693	0.0008666976368504781	0.003463440269170093	0.0037398690909994947	0.0016620682388162934	0.0019405671167948334	0.0014719929370567767	0.0053282466804707605	0.027819828372400577	0.00062791359641712	0.01476463823622434	0.0019106222414010429	0.004647101188988726	0.00559665234698744	0.003611108607521115	-0.0023924834902794567	0.002871444917339483	0.002920507985770863	0.003182234023283691	0.002750341303423716	0.00526724273937248	0.005672450625069728	-0.001912740861525986	0.0	0.007033910868309444	0.0016690204640286953	0.0	0.006144168216775836	0.004056176614102812
91	0.012063771926514108	0.003081836192735028	0.03084003260340212	0.0012673846203564263	0.004594258007588861	0.004583788961123538	0.002201744757912502	0.0028165387835248318	0.0005888385916985262	0.0033299767600963866	0.027885487857243565	-0.0005492371167124232	0.014049173121530003	0.001267116965008391	0.0028774121083325116	0.004862129807509872	0.002266581849898551	-0.000525237545972601	0.002343773682747252	0.0027795305558393235	0.0021973138401145437	0.003081836289320935	0.00549775566588606	0.0063620728574672065	0.0029861924505981503	0.0	0.00455820248355474	0.0028840413447313463	0.0	0.006624478088882823	0.004580445417663163
92	0.012116463833654199	0.0028901453260950735	0.031250981785314214	0.0006211581904675333	0.006093324861771563	0.003957750105160588	0.0006173310086484874	0.004340338871353213	0.0012319590546931043	0.0025170462875326286	0.029546105958373915	0.00047177129755773	0.013804339448179579	0.0009933196501740716	0.0019968223276281725	0.007292777879482872	0.002333502989166933	0.0010346298644187712	0.0035373329579324133	0.002107504007175889	0.0021564832272548745	0.0028901439275806308	0.0063884286002240985	0.0048744820602759364	0.0021187570105839137	0.0	0.004103917040047679	0.0009551072362529336	0.0	0.004177028915219827	0.003091676940036965
93	0.01152600312518397	0.0022328246608293444	0.032997106889189505	0.0009654234435911859	0.005819597298030451	0.003426140045602826	0.0008498526217430049	0.004270813324567937	0.0017233646192594766	0.005226775030690269	0.029076659572133623	-0.00030136722429148873	0.014028715770007206	0.001238205208067381	0.0022950757285456883	0.0055011940948935835	0.0023843399261546127	0.0015802352007210066	0.0045625603211834195	0.0013465852062230308	0.0013256689323760608	0.002232826370420683	0.005164446041461598	0.005932087477316159	0.009490479170888468	0.0	-0.0003142356179408518	0.0014733211424537516	0.0	0.010911349118684717	0.003132803576821479
94	0.010591947952541007	0.0026963343930399807	0.033680533857764205	0.002197670100836757	0.0028568876677713623	0.00323057122198641	-0.0012162107331259164	0.002139110143810844	0.0007034646186984978	0.006724236143752628	0.028859142242595125	-0.0006949643058603752	0.013252152892688402	0.00033756659754853363	0.001350472562710303	0.0037963660648952856	0.0016522781071836021	0.001958916825744312	0.0046352692728613915	-7.219284785694333e-05	0.0015027500739338497	0.0026963332796119685	0.005800043898795358	0.0056309783129673925	0.009278171824352751	0.0	0.0001000788493706113	0.0012462975537193713	0.0	0.006612638260444159	0.003090376507010102
95	0.010091666035840989	0.0024805964459583473	0.03407387670987914	0.0010490523449496888	0.0021514654381100356	0.004990079600110865	-5.184494747234314e-05	0.002445818174327475	6.564852560760973e-05	0.0035337339307045545	0.02976537412447891	0.0007199245153328136	0.013038506597541001	-0.000543771670303988	-0.000615338615185279	-0.0018783707309908788	0.0007667032080184346	-0.0003039727991927206	0.003971917983702714	-0.0007106939451523863	0.0004015082655601141	0.0024805946286760314	0.0066781008286584094	0.006532916696227949	0.005218100407436865	0.0	0.00432037515334164	0.0006567649115095711	0.0	0.003459161553502459	0.003396239624230222
96	0.008161192840439287	0.002866972549053285	0.033284298846508326	0.001100480723498563	0.0010742974153790765	0.004796062787837243	-0.00011744774486611802	0.0015454452155367522	0.00010764784918522699	0.0022731407421151357	0.029939774172117576	0.0015865052446189928	0.012808976078750457	0.0002726809437858828	-0.0004324435087599875	-0.00254220963878817	0.0015733932996713563	-0.0010668034426232795	0.0034198884777789486	-0.0008275959309511579	0.0012821189456936543	0.0028669720942792803	0.009393524194050729	0.00675089393155919	0.003200536607790394	0.0	0.00642474334361993	0.001537666330000972	0.0	0.0010375641958214046	0.0032056200549381835
97	0.007420364785925488	0.002579209714080191	0.033835791362174135	-0.00032920805405306963	-0.00045766931047492296	0.0030695354031474954	-0.0002790391603552536	0.0024254904531944553	0.00017060585340382967	0.0009512350525334384	0.029038201457737726	0.0025793801151080676	0.013136935385805258	0.0007013567913803267	0.00018911949112684402	0.0038774450211002745	0.0008605051854486344	0.0007636016167630616	0.004094630631620755	0.0005972196345804008	0.0007893155022109059	0.002579211178198719	0.010193667374404166	0.008533757803564176	0.004622771650218609	0.0	0.004901664840100729	0.0019416481195262004	0.0	-0.00516248610854111	0.0033444703762217955
98	0.007866854020710187	0.0020675850989038476	0.033509183680426824	-0.001704119854281106	-0.00043036985961768617	0.0033782325378536016	-0.0005859092338976374	0.0019531119182582535	0.0012165468907890974	0.0007729073441579679	0.0302690212710207	0.002484390238958356	0.013044551520845247	0.00027803568110570996	0.0011465331970981364	-0.0011478575977658897	0.001584453045684233	0.001019513605469317	0.004462564899427611	-0.000767751161111385	-0.000531922617824595	0.0020675856736761603	0.01066929628444526	0.008360669717390926	0.002074030379893583	0.0	0.00516367240042877	0.001267660520557432	0.0	-0.0077385842842215904	0.0027581335997979525
99	0.007242024879730949	0.0021938527053254565	0.03461459876638528	7.633497419028482e-05	-0.0004289893815124349	0.0033239365870427824	-0.0016633325478112911	0.001128025267273622	0.00102169847718459	0.0014889829590391645	0.031344005506827824	0.0024752456123281756	0.014800770145399836	0.0004327208668036383	0.00018908353585744662	-0.0004281794601000029	0.0012942878818351536	-0.0010336901518633093	0.0020700692899714955	-0.0005115623510185505	-0.0006818180849548674	0.002193851933920835	0.008815481857237148	0.009422999090293586	0.0041525472348131	0.0	0.002719383523670532	0.0004325037878609302	0.0	-0.00666554668879544	0.002560771812097738
100	0.007348670538537198	0.0018275070704948104	0.036892486637172026	-0.0009415230018116263	0.0006289165058077048	0.0024708000731523427	-0.0014020614526243824	0.001097089601899909	0.0013293945683199348	-0.0008211558968373004	0.03165316247569826	0.0003969530930426659	0.013849213219846005	0.00035118608327074525	0.003027700001264375	0.0027110784095933957	0.0023868596464438462	-0.0007157489000497483	0.002729756145365703	0.0005606692553899762	-0.001027863453054354	0.001827506525310021	0.008605476227849506	0.007914738905095099	0.009101230445755193	0.0	-0.0006157235814013665	-0.00014916754523186426	0.0	-0.0072924086124519375	0.0025761775269729824
101	0.007392557400791975	0.0021402262003246153	0.03574604012168889	-0.001279368579757986	7.905867719892552e-05	0.0019694010060209944	-0.0012734498644578153	0.0009261975207051985	0.0010264138867428223	-0.0007871674449205777	0.033554311514288324	0.0004394722610309523	0.011987980023722224	0.0006943367739955306	0.0041265415871949845	0.004285948990918334	0.0011484182639076794	-0.002212007656093188	0.002741360038916587	0.0002816919891482597	-0.0016545285140115366	0.0021402256980504707	0.007605314296409861	0.007186120241239187	0.0063878256586888	0.0	0.0008214994760954502	0.0012459236181676888	0.0	-0.007666540349436512	0.0023058216836359395
102	0.006629979993148108	0.0023807972979120163	0.035209668992803665	-0.000697858721401964	-0.00015721605858211969	0.0005031041495100233	-0.0017088249638615926	0.0018401313747295695	0.0007382673880473878	-0.00011786604497915057	0.032832900245449485	-0.000236409985322991	0.01361717123823355	-0.00011087984090414717	0.0032362922047942974	0.003654517865902671	0.0008716989687084228	-0.002280010943197431	0.0013545424986978335	0.0007601288026717003	-0.0024596579619491263	0.0023807983941115207	0.007766967683142517	0.006713457874733092	0.005245730582913089	0.0	0.001306119774953844	0.0015446776116379134	0.0	-0.0069964758280659615	0.0018077412778464731
103	0.006308312271630745	0.0025479439948006004	0.03507702123300727	0.001808493543675088	-0.0006588654128506613	0.001138119110171159	-0.0009195948172509512	0.0023114756848686105	0.00045389940294787983	0.0009884417749041429	0.03233018922459533	0.0012447417164021502	0.013282176643450437	0.0008119880706407534	0.001871507300465032	0.0038045913056958163	-0.000676532959367665	-0.00250300775133123	0.0019190845879177105	0.0009805668076434382	-0.0030067062419773254	0.0025479440328935554	0.0065435953406407345	0.005506527933225336	0.0034906640671003943	0.0	0.00341421268716748	0.0014828294846385632	0.0	-0.008600777515612494	0.0031250135354668565
104	0.005068460899870427	0.001847150433305977	0.0358306132581341	0.0013206293138703594	-0.00048098262627475295	-1.5112730587142243e-05	0.0002637961803412677	0.002281753496257061	0.0005699642597176735	0.002266015808140769	0.03229798631244855	0.0006435503180631972	0.014034088885656607	0.0005434071956186359	0.00274202467086513	0.002893949672185249	0.00011989690990372662	-0.0015809529170191265	0.0013853292581845495	-5.8350942598733234e-05	-0.00022343831388637488	0.0018471525380223408	0.003944334877345046	0.005743113811210436	0.006385511492317749	0.0	0.002551461631064752	0.0015068799471561185	0.0	-0.010759784667996349	0.00239395740892065
105	0.005550627135453403	0.0017775693761009326	0.034369248488156055	0.0011150813130396417	-0.00044320360252487887	0.0002172356450122011	-0.000649746855111549	0.0031172558653398577	-0.0007270371056383291	0.0027287496894449663	0.033175398913708826	0.0026118735169641475	0.014047498135765545	0.00041024891816183285	0.0013869089240642087	0.003062768476321661	-0.000628133195243215	-0.0009068164233985916	0.0002337316740816306	-0.0010976133368269193	-0.0011464660773686261	0.0017775711420743344	0.004353481835938884	0.006342015084685021	0.01241744862345065	0.0	-0.0026538324588456542	0.001978230126816781	0.0	-0.009212776446305077	0.0011656671559664667
106	0.0062587652801767485	0.0012060512644244607	0.03508963980672646	0.0010562136667819715	0.00010200999712841616	0.0014382159832187847	-0.00019898867040053038	0.0027826462412736583	0.00015488639739290522	0.001599128526374708	0.03486866389241794	0.0022573276877439646	0.012790061936298386	0.0004839112507578109	0.0017818328155384648	0.0016006375184230927	-0.0006434071126522732	0.0008323524765031507	-0.0006286291805709629	-0.001344487215322223	-0.0011117679001563002	0.0012060532488741354	0.0045742746353366805	0.006000683830268253	0.010011262164967918	0.0	0.00031276496965968164	0.0024199200204545164	0.0	-0.009269545776081474	0.0007762674428442034
107	0.006094798175076367	0.0010030405783974597	0.03610029471279669	-0.0003809427017606259	0.00042944077461041017	0.0007221411864086401	2.7608873230242493e-05	0.001604079853652669	-0.0005804116721590252	0.0024463143930722503	0.034094711005086965	0.0013671376020598413	0.012509261942504268	0.00039065672264251334	0.0010048760299465383	0.0005870449481582782	-0.0015729528862481069	0.0006708849859652854	-0.0006155233219012861	-0.00020262992938162376	-0.0007472207585599292	0.001003040969026401	0.006431415005052397	0.00672198806154233	0.009833401986606222	0.0	0.0018180010091681073	0.004228608034998929	0.0	-0.017590134189101624	0.0014783510776564593
108	0.006863246577892502	0.0012529872763875237	0.0345246031159352	-0.0024426461430742358	-0.00018799474146480682	0.0010033853471794387	0.0013840743962913928	0.0015778052423076935	-0.0014887466153465428	0.0008347967445704076	0.033419364792532574	0.0011284619080400625	0.012168880568232803	0.0009931926077040268	0.00016188705611596543	0.0018923296654943034	-0.0020206565575848897	0.0007905034765060699	-0.0001743092001558241	-0.001085561206314933	-0.00033914629830058245	0.0012529870237741809	0.007996523622060605	0.007188662353411863	0.0061381214163593965	0.0	0.0052033550707444	0.003939135414176628	0.0	-0.014096438997943673	0.0013758981209205964
109	0.006827839312780098	0.0016396929945027175	0.035953392190832024	-0.0034188553686175373	-0.000471331441343521	0.0002826982529996296	-0.0007605899642277493	0.0016485719178581805	-0.0023069742880333873	0.0010864176133772345	0.03302482673658574	0.001851322317936383	0.01355522827407386	0.0005866893257079685	-0.0005919831840903664	0.0006140100229233272	-0.0026902653639528777	0.0008103826871098681	-0.0025132487836740875	-0.0010055365901823084	-0.0003036426001252596	0.0016396941805824103	0.006580875017425035	0.006872965029746055	0.004607835012262266	0.0	0.006384112771302208	0.00508910562010718	0.0	-0.012822159989378551	0.0011033001769719315
110	0.0060235879994589	0.0017313140223386594	0.03549733876957983	-0.0018842117160996841	-0.00037872452327237854	0.0001154600088223653	-0.0014202469275554892	0.0022211584397399675	-0.001730781346813638	1.1223203731766513e-05	0.03137505956187202	0.002804818756558769	0.014181626194340942	-0.0004956535607349421	0.0006105415810841456	-0.0014678553936893631	-0.003143729039505088	-0.0020834710275822624	-0.0013248474003356933	-3.6618250229688174e-05	0.0006696593064626986	0.0017313130244263847	0.004623647293604783	0.006252920317447251	0.0007448274566736711	0.0	0.009476690348898727	0.005790261772958352	0.0	-0.005644403963208286	0.0015837825852423758
111	0.007598372015261938	0.0018195095046133665	0.03451435722447027	-0.002585582966635532	0.0009956569339500863	-0.0008367486370593134	-0.0017405977013043247	0.001302189890209832	-0.0020137524259880688	0.002141220922685535	0.03143091705287378	0.001516724877408838	0.010966065622183302	-0.0004500102744563506	0.0022499154426583925	0.00285415458910403	-0.0037347577861290213	-0.0020760120256355656	-0.0007398629242711115	-0.0004201975329080872	0.0003689172880366849	0.0018195118456681213	0.004543462099997165	0.008263100398956773	0.0012737484192241397	0.0	0.008828823680544768	0.004760687242073285	0.0	-0.011910713994981366	0.003533519458033394
112	0.006871572566434478	0.001457414749654971	0.033005577236910943	-0.003317783293376979	0.0006192980135195676	0.001091264613154091	-0.001986164033170451	0.00105406780050323	-0.0015965455792457954	-0.0006809079275497712	0.03208307474171591	0.001666889639117521	0.010466221806113759	0.0005269876481420571	0.0021715377357236646	0.002865072824084934	-0.0031427396896293314	-0.001761341433809422	0.00014409236800311655	0.0003021043701739627	-0.0011084925530597204	0.0014574142176789096	0.00637038258437874	0.009789606747557656	0.001306029387837371	0.0	0.010605069094093162	0.0019921130579881913	0.0	-0.006070865722297872	0.0031871565253681977
113	0.006262849196241717	0.0021022414701191362	0.03160458859262285	-0.00264401630399399	0.0007584589794282063	0.0008904335865866157	-0.0009489824455135039	-0.0003952848191775717	-0.0016031364094803223	0.0008437752178503641	0.033431885188849444	0.000908990740728515	0.01110031995102135	0.000557579620161549	0.004084934847515288	-0.0003365258128788733	-0.002685734507863989	-0.002183312578813994	0.00028538953180158534	0.00020167757103868	-0.0024838771648179286	0.0021022428273589407	0.00531014491336926	0.009344472358652102	0.002441306602361206	0.0	0.0102433392069688	0.0009073893026862374	0.0	-0.00542414416647742	0.002284357676331474
114	0.0059747746861719365	0.0023063461628927665	0.030738708026514433	-0.0025233502518555062	0.0024358192454765376	-0.0006939792081875173	-0.0014794650183344523	-0.001559429928540019	-0.0009699793452995225	0.0023971384641358015	0.0353056868561904	0.001274541542688563	0.010128626552533018	9.235768187637616e-05	0.005523609997455167	-0.0011160961490419214	-0.0025274999890745444	-0.002771922877827734	-0.0013900853216626495	-0.0003417034023364845	-0.002058261679132322	0.0023063447911260406	0.005332922523005406	0.007822119739236987	0.005117007385628876	0.0	0.007392530942270332	0.0006727350791617207	0.0	-0.007760188267407061	0.0027285957822200993
115	0.0035477153845220985	0.0025101507180175613	0.02993367985708296	-0.003284920885002497	0.001177685784895881	0.00017967377070990915	0.0001745209417931397	-0.0021592655790736324	-0.0013454531309902765	0.0010997525336521403	0.03489253026907476	0.001258631574852031	0.009906504389501128	0.0008340299859049986	0.0033857442994844403	-0.0024988917514773097	-0.002820138340226555	-0.003893419994275336	0.0008375054297682675	0.001123339663521248	-0.001423968216952673	0.0025101508693262903	0.005006035260380333	0.006944423481347186	0.000901224409084093	0.0	0.010471206060248449	-0.00011624855005938152	0.0	-0.007669645857096538	0.0005616762315667036
116	0.002624793827913513	0.002092170892016865	0.029263934226685297	-0.0004003044308139773	0.0010626732061919221	0.0020282002204845147	7.597524704711528e-06	-0.0022056508053958936	-0.0004708578741824808	0.0011961444991230048	0.03457727039240511	0.0014331788448391776	0.011554629001493467	0.0014521208585514952	0.0013458067003154987	-0.0009569674862629745	-0.0018305082110801807	-0.0032929814745833222	0.0002629061243687995	-0.00016685808414685984	-0.0012073231169819646	0.0020921691065387002	0.004120758658347631	0.006669071332903943	0.001349481388332038	0.0	0.007907556238372672	0.0017672822005178098	0.0	-0.012848312874105094	-0.0017132337611760837
117	0.0034217251915083374	0.0019292245331564487	0.02968414179862993	-0.0002675260705193863	0.0012261732110514262	0.002116866112335509	0.0013477262288107243	-0.0017912272323969312	-0.0005647090553939819	0.000932551040363356	0.0357560450985987	0.0012363200651534854	0.012252093229415876	-0.0006979031385061385	0.0005650541396178325	0.0003775916565436911	-0.002383604175755209	-0.0020664377864588147	-0.00012882018016575252	0.001260096809315196	0.0005762551040798039	0.00192922427426909	0.003839386926814082	0.006674032021301745	0.004837860519051278	0.0	0.0026507293974874857	0.0017243504559743502	0.0	-0.008957508368393912	-0.0011737705757775664
118	0.0024863124341832792	0.0027360772966104376	0.027142710321645912	0.00035353891507205863	0.0004998951598134805	0.0011788092848703975	0.0009465703915584508	-0.0020125748148993794	-0.0015582503205051302	0.0009850878275511003	0.03586381331104027	0.000667947662910756	0.012403778559779212	-0.001259374111189186	0.0016120570110638097	2.1149334513529056e-05	-0.002578557680845624	-0.0003563976666138621	-0.001107994606716748	0.0019093633206496697	5.10973871194078e-05	0.002736074447661552	0.006593802463729282	0.006092460266509224	0.0004045796101390121	0.0	0.005643195324498548	0.0004301028334060762	0.0	-0.006460583008551259	-0.001228650588886651
119	0.00023528903861310345	0.002594286266820681	0.02684952976500335	0.0007236017092432903	8.6747870117628e-05	0.0003420209545178108	0.0010164266129097585	-0.0004985591356649282	-0.0011879867644635357	0.0022174118052026843	0.03661549115747056	0.0023274533113065744	0.011697581134174038	-0.002108928356118231	0.0002287237150827627	0.0016099724997401664	-0.0023272453810757486	-0.0003850415335256709	-0.0010828186078481253	0.0014866191941577181	-0.00043940701817856315	0.002594282664783192	0.005506866472747297	0.004292454160859516	0.0012073926684299846	0.0	0.004929817163766386	0.0013326748098282425	0.0	-0.00556964460906333	0.0005956503095002932
120	0.0004964880373242958	0.0033331746884971147	0.025319146744836752	-0.0007875495419589581	0.0009022664657844212	0.00033753674870649355	0.0003185118347052446	0.000202747519463505	-0.0012365506531038122	0.0002662202750044136	0.0367608243506452	0.002020538951396388	0.010063764933918898	-0.002119372433738937	-0.0004292832114170966	0.002281974681729572	-0.0019235144342801887	0.0005290959211059779	-0.0013115566231399797	-0.0006775655021443637	-0.0004456339841064557	0.0033331761364087356	0.005834342010519284	0.002722927518848769	0.003537793237257886	0.0	0.004670559304751148	0.0026899689622272836	0.0	0.0005627089425820312	0.0003328068571197078
121	9.846516637986803e-05	0.003157923574374501	0.024100942144253786	-5.72667415480553e-05	0.00109457067401749	0.0013927866467531161	0.0010108331871682083	-0.0001725134017259295	-0.0009506347944466127	0.00046938151928686383	0.03496425928378761	0.0024612262807969278	0.009382176130948498	-0.0013962503130880485	0.0015190068139612654	0.0029979374106956186	-0.0009252316133047807	-0.0006264065236047444	6.782816209594946e-05	2.904623813163641e-05	-0.00042328137365165065	0.003157923395998227	0.004783280186606264	0.0020759513512925596	-0.0003088290354968731	0.0	0.008245944134588169	0.002510921049933099	0.0	-0.0006122791335490502	0.0007253438861700796
122	-0.00010352017434496064	0.002292520284459512	0.023036661450027043	-0.0008302606526817874	0.0017807764399237328	0.0005276195305565385	0.000702389840105102	-0.0002633254162087906	-0.000636518574341503	-0.0005487651736049855	0.035086866916143426	0.004516968672829784	0.009485181960690208	0.000475475384610663	0.0007805980501933613	0.0016154730459005985	0.00017189271088653333	0.0006255463097192842	0.000234899584315197	-0.001143066336901095	0.0007255187928778986	0.0022925191894724614	0.0050454782763473685	0.0011801419060135454	-0.0015269515257313217	0.0	0.011572191019636267	0.0020699489816469905	0.0	0.00391012931433452	0.00099685221463364
123	0.0014770906054097524	0.0021925488685189537	0.022503434707542645	0.0009505235687389007	0.00027102592141166766	1.7143590265022337e-05	-0.0006362378848770085	-0.0008802588692605472	-0.0007581994478025141	-0.0014958651521398373	0.035257239635200784	0.003536265778651459	0.010051767845673484	0.0009679193479958757	0.0018809042445527336	0.005802822235103146	0.0010354903090687496	-0.0002895861391548971	0.0012762952963097565	-0.00018129536496098162	0.00015919361801209592	0.0021925483474353543	0.0074914968405338555	0.0020963003048050754	0.003134690060922613	0.0	0.0058494892152002025	0.0030102770917721463	0.0	-0.0004141998207331471	7.06568367576747e-06
124	0.002031848437174913	0.0025371427991994085	0.0221371122480274	0.003760839411562842	0.0014756122655573353	1.4370259744065201e-05	-0.003641892576076779	-0.00028062380065389017	-0.0013055047027072172	-0.0001285550854579479	0.03678476146477544	0.004066153025867504	0.00916901708396227	0.0015071863136081696	-0.0012808222277095234	0.006662549838680476	0.0016163555680043075	-0.0010000538232056596	0.0016604332941747204	0.0009058620550339626	-0.0008759900924879874	0.002537143196064995	0.005563709666357152	0.0028493136694684937	0.00023573906641820167	0.0	0.007754718504415476	0.003957012457508368	0.0	0.0042707755703100736	0.00021046205026939584
125	0.00041840604602162235	0.002751834853805894	0.02175279020432809	0.0035166360045346193	0.0012563031271659191	-0.0011868674553608195	-0.002391185554692072	-0.00033079468996999106	-0.00116035501462345	-0.0017715181219290573	0.03792991137347026	0.004262884585632458	0.009504917974203114	0.0010188279246155126	-3.07851594270851e-05	0.0063972205542130595	0.0011227683928245074	-0.0009751864625224979	0.0012427066404881461	-0.0002670634497835313	3.299486950855369e-05	0.0027518347118440116	0.004992951271850161	0.001087862319160071	-0.00011354919644433883	0.0	0.008021996929884374	0.003955733958778874	0.0	-0.001403444515804148	0.0010584818748385096
126	0.0005867691391768667	0.0026393155031481856	0.019126213258671105	0.0043735089268161316	-0.00013493734462981057	-0.0024186200552953987	-0.000930225315408365	-0.000269606168358531	-0.0015207427724777665	-0.0005492038561734355	0.03768517215300868	0.0030370763016088426	0.0077402911747883486	0.0012532349668692277	0.0020736782446436884	0.008724014807366728	0.0014455435505041532	-0.0008241790079739251	0.0022762249797630488	0.00015378942009528976	-0.0008084027494110571	0.002639314106540738	0.007357197822142794	0.0013401065667715966	0.004331707262133711	0.0	0.003673761644751961	0.004545381049617555	0.0	-0.0016051865260155495	0.0009318889822014187
127	0.0005672436900745828	0.0023783689179121283	0.01890005818031089	0.0032757784707481263	8.078554488789782e-05	-0.00020912482595947476	-0.0013780677163495768	-0.0004215512595824023	-0.00031811832408993023	-4.068971498153306e-05	0.038464704795110716	0.0024974024471180484	0.007616104021197601	0.0021291773302674934	0.0026835773489274606	0.0017840069036784713	0.001665332859926671	-0.001511353135006293	0.003301008416340305	-0.00025483517022489795	-0.000492935157319735	0.002378371739958006	0.007823824205513114	0.0031012493338590896	0.007948023592791731	0.0	0.00021165024729449746	0.004441331718306175	0.0	-0.001196820534160603	-0.00010094288823237042
128	0.001406717562337949	0.0020438080836257164	0.018885442204597844	0.0018262312491107424	0.0009868480116389437	-0.0003930651180162026	-0.0005381763593799847	0.00045224987240313617	0.00071850640981894	0.0012969088005654091	0.03710289063530319	0.0018321558055456114	0.0068303662454494065	0.002418871104788027	0.004508225973093297	-0.0009921903072110882	0.0008990434279167235	0.0012656434577143045	0.005179611606317044	0.00014435819360574082	-0.0005144114509037312	0.002043809049146698	0.008640780045232332	0.0024852802938537455	0.005044917611082794	0.0	0.0026349501323164382	0.00296777119634059	0.0	-0.00023006365259686202	-0.00016576498183629734
129	0.0014330851569474949	0.0017271633300658328	0.01908277907955112	0.0006357940602110666	0.0001669981832939185	-0.00045449532031177625	-0.000934280349673413	0.000653592915857047	0.0003666581598818404	0.0031488797262868096	0.03849895877681031	0.0021787460422711324	0.007801376793250219	0.0016335120597764448	0.0024986274623496046	-0.0011733806902079421	0.000363416030274316	0.0015684806206283405	0.00488087268343751	0.0003573868282799987	-0.00013051358990815966	0.001727164834570048	0.006716486152862043	0.0033654869074678535	0.0013278826021777992	0.0	0.0052694892637048735	0.0025801352985309824	0.0	0.0015709665929029449	-6.161249525843986e-05
130	0.0026597609007808828	0.0017717279667462365	0.018719038554406944	0.0012879084340052468	0.00021334907156332113	-0.0009315870235818735	-0.0021591335573286313	0.001947833030309899	0.00041409240563377745	0.002291306135474717	0.03901676096510141	0.0020619969705430153	0.006490516394520289	0.002076853109180319	0.001699663077430035	-0.002057158261976756	0.0011075258233207176	0.0007133140368074794	0.004215367014549967	-0.0013008086989446828	0.00043522674288280403	0.0017717282746312541	0.008537242783058122	0.004587897282481105	0.0022045481258865037	0.0	0.003771604922685895	0.002663041488572054	0.0	-0.0038247591781023294	-0.0001809479953893394
131	0.003338668836412777	0.002220553132339747	0.01712966348065689	-0.001888811771831066	0.00024246914239924586	-0.0010034628889040208	-0.002036796832416291	0.0007201907081235272	9.06546026980894e-05	0.0003169508287725509	0.03798281210891272	0.003155784485044899	0.006454368839291402	0.001454293532290098	4.289364939985861e-05	-0.0013788058845970715	-0.00034394410156114	0.0006479588841878396	0.002164725189836367	-0.002539623753905883	0.00035062479871494575	0.002220553330784661	0.008217426627989667	0.004411624826202863	0.0025749687081397707	0.0	0.0035574377018746735	0.002483404991351863	0.0	-0.00017350028503591752	7.823346732113397e-05
132	0.0036825849823054657	0.002960751932607949	0.016844581110876885	-0.001185558728985206	-0.0007981566436630663	-0.00041508086287992546	-0.0018385729423188943	0.0006642936415820824	0.00019740293063298428	-0.0008430023871951727	0.03806146982881015	0.0019807413884955966	0.00497329714396313	0.003068512958437294	-0.001008238232371398	-0.0010281033263749076	-0.0007198239677305226	-0.0005459627615813097	0.0017234331252892732	-0.0018419173776653783	-0.0007380787513749363	0.002960752054821581	0.007342156851657244	0.0045326267521514155	0.004260756477944916	0.0	0.0036975509345222213	0.003507697708814393	0.0	0.003784578711617174	0.0016725047576967714
133	0.003766457339904349	0.0025212608216174967	0.01540832340691909	-0.0005658937313736953	-0.0019044185679228647	-0.0016274506884486819	-0.0017866922090077283	0.0007920028272452383	0.00016190237663998706	-7.89443997998588e-05	0.03910435716554313	0.002569400865908532	0.005881235652043749	0.0011488502029951228	-0.00147062887573859	0.00187234863388915	0.00023491176577840794	-0.0014314741655661713	-0.0003383210435122137	-0.0014500864234811837	-0.000455024137064714	0.0025212612769555266	0.0047042163739501285	0.004060309251862355	0.006066307168580458	0.0	0.004851853717244112	0.0019899602856799786	0.0	-0.002709189777306592	0.0015296330931020203
134	0.002609520774824193	0.0019094334995948784	0.015425189697330179	-0.0010149148664688856	-0.0015759602596191907	-0.003325954104524302	-0.002129208646401447	-0.0007150922736268506	-0.0007640369289224789	0.0032741870101467107	0.03743640946718298	0.002937666989016975	0.005286770671453941	0.0016804268295059575	0.0006032986833910909	0.0029454062517088038	-0.001984605280104638	-0.0023048262161556804	-0.0003845769707433051	-0.0006534431904463772	-0.00038184945170311634	0.0019094354220446667	0.0028006619076587544	0.006624717901967078	0.011292572938846	0.0	0.0011497697128522247	0.0025481364948773074	0.0	-0.004591860645786242	0.0008951398448672298
135	0.0025232184879226517	0.0022848494744217014	0.01505390107505088	-4.1457800164770224e-05	-0.0017000005827585707	-0.001038769715473804	-0.001352617807962356	-0.00022664338075775972	-0.0008778861650404867	0.0021373367943668376	0.03814539375754283	0.004295573120450082	0.004916983352721853	0.0009114483152790395	0.0006789631599397817	0.0009212461743124204	-0.0015164081079766605	-0.002558008586325526	-0.0007914870932425236	-0.001493374476748077	-0.0004911934560885341	0.002284849480641632	0.0039580354841079425	0.006718789906997162	0.012287989241364337	0.0	-0.0013521042393408941	0.0024284649922896367	0.0	-0.002568202968912161	0.0006500363507116522
136	0.0027568692365175546	0.001742873095612724	0.014087057200155559	9.40700388931969e-05	-0.0013495556949734548	0.000226692023702854	-0.0008965172850612302	-0.0014863486277233713	-0.00020063477379985394	0.003616941803657833	0.03954467410089688	0.002953250616724801	0.004941360276237236	0.0025376814598979947	0.002575874893172694	0.0015383164448257124	-0.0008390344271738778	-0.0005543545342892183	0.000895971076256992	-0.0018935215784313508	0.0011120933574754672	0.0017428708690089571	0.002551087928430322	0.0061080958676706845	0.010208882456610998	0.0	0.0006577200067660731	0.002823726053026514	0.0	-0.0036422255436795122	-0.00016293272128163738
137	0.003988910671973822	0.0009688191899946692	0.015824206578408204	0.00042415848403385423	0.00017544711727436206	0.0009947503145296419	-0.0003900490400085338	-0.0008956636860418434	0.00025651466338508027	0.002074340951268763	0.03897615851370795	0.002601143104956443	0.005736026452967702	0.00028321796557998657	-0.000945450484409715	0.0035948485719740765	0.0006041773487981153	-0.0003573547584246617	0.0004443698783502796	-0.0011103388850299363	0.0015480310126029587	0.0009688143436661922	0.004140049227482971	0.005486733608587773	0.014587367441262478	0.0	-0.0002354706447364864	0.003241443398395917	0.0	-0.008627742855227912	0.00015112494295883302
