# Supplementary material for: Neural dynamics of phoneme sequences reveal position-invariant code for content and order
Source: Nat Commun. 2022 Nov 3;13:6606. doi: 10.1038/s41467-022-34326-1 (PMC9633780; doi:10.1038/s41467-022-34326-1)
Supplement: Supplementary file 4 — Source Data [file 41467_2022_34326_MOESM4_ESM.zip › source_files-sept/fig1/1b-neural_decoding.csv]

	NPhon_syllables	base_onset	entropy	manner_a	manner_f	manner_n	manner_o	manner_v	phonation_uv	phoneme_location_sentence	phoneme_location_syllable	phoneme_location_word	place_c	place_d	place_g	place_h	place_l	place_m	place_v	place_w	prefix	primary_stress	secondary_stress	sequence_freq	suffix	surprisal	syllable_location_word	syllable_onset	word_offset	word_onset
0	0.03333725578261858	-0.004703712004739659	0.0027784029434119476	-0.002234730558191752	0.00016274992689750342	-0.003699573931325253	-0.003001831457578454	-0.005779855255316747	0.0005307694112028315	0.34190583288659554	0.0025551391064921733	0.01667054736755761	-0.001127192540782099	-0.0036073837466518532	0.00283805215846361	-0.004020234846394095	-0.002449428583300069	-0.0027548363263458025	-0.0018452608983637296	-0.002754264308232978	0.01272401823839335	-0.006483221686238714	0.0013074084125518244	0.001751823323312155	-0.002609579296918788	-0.0017281135957326224	0.023735685214466177	-0.006772051178154081	-0.005837661825797923	-0.0056296045932869585
1	0.033130355421865695	-0.004802187610356872	0.002672454925538811	-0.00146476436156832	-0.00016366436978193359	-0.0032483989709107073	-0.0027823293463082113	-0.005879191800315057	9.579740438424701e-05	0.34392102315110906	0.002701566242983824	0.016571741249327403	-0.0015496269945454162	-0.003578945188093297	0.003166515663779982	-0.004077349319930729	-0.0026307323298711835	-0.0024678700695292054	-0.0015949675528786394	-0.002276444842185427	0.011951477679283631	-0.0061664787091342994	0.0018488272890303998	0.0018838915661882642	-0.0026345610825625997	-0.0015244729545935056	0.023704758851140973	-0.006260184597235771	-0.0060144365957506595	-0.005589375685125907
2	0.03309917701204655	-0.004168094941372967	0.0028822275451315317	-0.0012675251945584677	9.184070054485952e-06	-0.0030240865068351525	-0.0025804522119004004	-0.005883425723636331	0.0002520562819381347	0.3428459450205031	0.003332017741807778	0.01626275988947558	-0.0016452359916954132	-0.003413532775400902	0.0031913605789723543	-0.0035465274592229212	-0.0024273735032542742	-0.0021391752665751726	-0.001493211765908791	-0.0018299603378008312	0.011460363137048703	-0.006425945031681134	0.0021945037323997923	0.0021334013733553376	-0.002683978087052443	-0.0009264345043904754	0.023478931659054625	-0.00543797459074629	-0.005715517803447491	-0.005142154167610657
3	0.033459836148780446	-0.003869521428345726	0.0026773023731019056	-0.0010454249895159356	1.729377825642765e-05	-0.003291431028742281	-0.002460354548458433	-0.005784578254397608	0.00026920275222444816	0.34130140610328563	0.0033865742972555416	0.01615912821608875	-0.0013279643932182861	-0.002942008989857544	0.002832109518308657	-0.0032385496589038463	-0.002253633986725826	-0.0015373758194652495	-0.0015062474091798903	-0.001085517086477065	0.011410939255435718	-0.0060159278481660165	0.0017139319540987411	0.0026233815006864968	-0.0027872407952839427	-0.0007613316577443298	0.023546490657295326	-0.004924819214273043	-0.00539932060558104	-0.004824529409995133
4	0.03344095522239626	-0.0038353785371517436	0.002910334003530434	-0.001007223371650345	1.1351328582547198e-05	-0.003142282075090189	-0.0016754488530125507	-0.0055390774263741945	0.0002840840094502757	0.34516967274807453	0.003258550021812696	0.01600803821132695	-0.0012499401097563468	-0.0027526888190986254	0.0023802163072648382	-0.003120549955203501	-0.0022532420982793737	-0.0015635381716513086	-0.0011127148940308924	-0.0008028127312261292	0.011358301572578569	-0.006410429470364063	0.0010353931093634273	0.0030342436048681467	-0.003616308172120468	-0.00040687961789344926	0.023831129467406235	-0.005093745535627116	-0.005477823788309211	-0.004909247364695969
5	0.0333520183883024	-0.004127240869122581	0.0038702770422211104	-0.0009889178503527172	-0.00013915594786035086	-0.0031930169335190215	-0.0012480686321638703	-0.005722963265500918	0.0005126703315271306	0.35059141430849267	0.0029554126590701996	0.015695470578127046	-0.0009950350275019413	-0.0026030531218778174	0.002571543889927833	-0.0025962650653980728	-0.0017989772688984111	-0.0017320446676672202	-0.0008083556465752603	-0.0010898343764009486	0.010973978978626188	-0.0060376787806607395	0.0005316812599970918	0.002626965089635485	-0.004468393218398945	-0.00038592907513258605	0.024097009696292866	-0.005049058832944002	-0.005739518202453645	-0.004941558851193041
6	0.033111942004026576	-0.004392524207500394	0.003991688773187146	-0.0009199674412027602	-0.0008872063597710778	-0.0030296676208836967	-0.0014174265420136781	-0.005871897013659933	4.369683167225953e-05	0.34788501629846463	0.0031497333767759117	0.01572108742556195	-0.0009799380261783102	-0.0020164960593944494	0.002497369138625453	-0.002564510176075115	-0.0022477998723455708	-0.001691877881997336	-0.0005856166567721154	-0.001031312212147621	0.010875566760049204	-0.005967721674794114	0.0003566372888094928	0.0024794007783200188	-0.004556162033086833	-0.0009502717471315642	0.023688604180925815	-0.005347009922718415	-0.005177186780163819	-0.0050395554919749185
7	0.03336573703383538	-0.004574415524985783	0.0043851468481489195	-0.0009109949019396025	-0.0008913668935624523	-0.0028556729346032664	-0.0016335748067029096	-0.005831676377989689	-0.0007220559495608206	0.3476501932309934	0.002214338393932943	0.015882287431316748	-0.0004751235006378547	-0.0019385698219649787	0.002233930610153832	-0.0023061853129268894	-0.002242650227146247	-0.0015897940541960078	-0.0006669108334633684	-0.000941747706310441	0.011108223877048391	-0.005549562155200365	-0.00040445837820590795	0.002478403399994362	-0.004022214309201043	-0.000935344239650661	0.023267197468387357	-0.0051084545988125	-0.005083465805960929	-0.005067839754628701
8	0.033374418921499824	-0.004689455891587147	0.004387553008949398	-0.001233150998423568	-0.0009244604770659338	-0.002752501716282651	-0.0018179978542469193	-0.005475822563769732	-0.000695711310347957	0.34790232503938306	0.0018594690234799893	0.015735091724415614	-0.00039319664963854983	-0.0022584435081212154	0.0020635400303764657	-0.0021846311574970556	-0.002416416511160738	-0.001482458639334502	-0.00047878781433173697	-0.0009368503473543005	0.010398083268865646	-0.005449809844434893	-0.00024047335640556608	0.0023806682963074402	-0.00383154493770058	-0.0009788505703066381	0.023286556959766294	-0.005520111630642631	-0.005272760287396298	-0.005033020108385076
9	0.033847495107524855	-0.004769493047350902	0.0045570561369751945	-0.0015964418074158253	-0.001103556135267464	-0.0031378761954554005	-0.0018299981750581802	-0.0052633665493371905	-0.0005555433357125488	0.35061718647990553	0.002069633667740444	0.015911354147439355	-0.00031959125001495447	-0.0027150848927914514	0.0021703706145325416	-0.001991559860856547	-0.0023016606965381775	-0.0015062583502684231	-0.00038104586090205233	-0.0011020509279465259	0.010738767654996482	-0.006007923578849518	-4.5033112252671284e-05	0.002797994085674773	-0.003959874755835831	-5.784010310598997e-05	0.023510026373742512	-0.005473975608794808	-0.005872962808987701	-0.005317884391839905
10	0.03448952628230108	-0.004712725552165863	0.004061102383232933	-0.0019402152306842843	-0.0008737567308484517	-0.0036659729382932157	-0.0022684267682722956	-0.005251965376314459	-0.0005012995109773474	0.3479658167295656	0.002689097125832891	0.016412086663866104	-0.0007735772849895619	-0.0028728658942812	0.0026812393548585763	-0.0025037733178947955	-0.0015225280492965616	-0.0018348658332668388	-0.0011247127782270543	-0.001344594156776699	0.0110598495839047	-0.005644260631986482	1.9314558128318486e-05	0.0035265996661895	-0.004384128880404489	4.042832669339262e-05	0.02374889715095901	-0.005418817968411647	-0.006118806709580785	-0.005470261166235509
11	0.03388384948449841	-0.004725430419055347	0.003849030839979765	-0.0026214877269709743	-0.0007007647470682196	-0.0034711263479775844	-0.0026801352685731756	-0.005452816617979682	-0.0005039788747306842	0.34842400546772734	0.002854117656982195	0.016596229712583448	-0.0012502141050006362	-0.002791116590565861	0.0029153719615466456	-0.002650185899095906	-0.0017143689392335227	-0.0024897901571809856	-0.001224471038519887	-0.002015512810554173	0.01161443223390276	-0.0059163689686314224	0.0001385144869033885	0.003730987261304406	-0.004406582202791673	-0.00015782364443790107	0.02390685976206495	-0.005505274056442542	-0.005641501568549993	-0.005157735708288546
12	0.03426151280668316	-0.004702079559174859	0.003754555474011603	-0.0024133371667157577	-0.000532085383244676	-0.0032229241843731477	-0.0029845239483354997	-0.005421705042375532	-0.0007631548768820239	0.3493339741155698	0.0032809444467401454	0.017236852993976853	-0.0016139886293544718	-0.0029928997303239804	0.002538519826412735	-0.0023665337668897467	-0.0019149537729959403	-0.0027864489942587105	-0.0012668323777469714	-0.00205118509861664	0.011582602044624805	-0.006174153746604604	-0.000398727213885582	0.0033744118661103556	-0.00476854289089704	-0.001007669433662567	0.024310217497685773	-0.005989722109181554	-0.005477531465287473	-0.005116018664436874
13	0.03445514045774366	-0.00477035268224183	0.0035515809856354556	-0.0023842940148566015	-0.0008478358831196837	-0.0030454904878951506	-0.0031241855505688026	-0.005453464417170973	-0.001191939405033295	0.3480951798102422	0.0029701605993934146	0.017143097850979894	-0.0017779493805955265	-0.0028577779108982146	0.0019715083482039755	-0.0018804676652097968	-0.001522720433308472	-0.0025604749448698244	-0.0014125199203251764	-0.0017254128689475335	0.011293661844644651	-0.005632279060767705	-0.00033153777558756256	0.0034138573103465655	-0.004623872496181343	-0.0009850199143093344	0.023790774003115613	-0.0059655548226692275	-0.005322351990902312	-0.005124882981716698
14	0.03411517546218694	-0.0045696614247888335	0.0027944058716978326	-0.0023000935416664873	-0.001161040015434322	-0.002754816612743886	-0.003119902142730137	-0.005406561381401216	-0.0012068886226452229	0.34968984875979636	0.0025612688093265743	0.017771690839165907	-0.0019943334249687963	-0.0025202503464212813	0.0015720227975330656	-0.0018848107101511048	-0.001782392130820491	-0.0023054415324503135	-0.0017456802101232887	-0.001796586201927467	0.011522079592046954	-0.005445371723079668	-0.0005245013912489634	0.0031424250911435765	-0.0044879569787694895	-0.000700562649474538	0.024034957585852362	-0.006421444721250498	-0.005994285883890489	-0.005259716131075743
15	0.03474897053471326	-0.004817786617820625	0.003093095868466794	-0.0024367502328969037	-0.001554924809957606	-0.0030183235937490545	-0.002947291448572163	-0.00565123841951493	-0.0010349043710307028	0.35172155390662024	0.002762247035414459	0.01769912210676624	-0.0022808130929797654	-0.001982395108471798	0.0014418646614726732	-0.0021400418607181587	-0.0017596560879580723	-0.002000838043622378	-0.002266823345799192	-0.0015185428737637685	0.011538360556792308	-0.005711876055533532	-0.0006563138597162258	0.00311826728119602	-0.004101230934632222	-0.0004444379899739548	0.02409257365849161	-0.006508038982159743	-0.006004726262366389	-0.005847412340754878
16	0.03476479368422037	-0.0049968563136644955	0.002945496362379711	-0.0022343351299824823	-0.0017389700669337596	-0.0031993858865959385	-0.002793497723126839	-0.005993343743674738	-0.001253604480071793	0.34950579980523133	0.003196211231790229	0.018380261992030095	-0.002194140077666771	-0.001805180760663414	0.0017442644397941093	-0.002507355055849355	-0.001986557953557021	-0.0018846010365413297	-0.0023011409986800416	-0.001155645891638322	0.011214193719358587	-0.005755087443471469	-0.0004504312774967699	0.0035143068594400747	-0.004192445144171304	-0.0004245386329153436	0.024230297007755346	-0.007026360665276695	-0.006559853111620344	-0.005782954769657451
17	0.03531674007001267	-0.004745651470226385	0.0036185049067405293	-0.001591123800994634	-0.0014459552785382824	-0.002954576344542008	-0.003077244299982789	-0.0060429837887416	-0.0006053968495185229	0.35156075264349074	0.004166640934503603	0.018791048845932752	-0.0021145919161809287	-0.0016696988611237364	0.0015678624452698817	-0.002664387807825139	-0.002179136593851389	-0.0017791292240425217	-0.002160488752738227	-0.00045514059922590705	0.011151668244550529	-0.005847474353435109	-0.0005383774150150627	0.003815337759028627	-0.004320040318358064	-0.0004250675676232618	0.02474702910140821	-0.0073768699991934505	-0.006298758372929808	-0.005705838360570742
18	0.03579466417375091	-0.004361830751312389	0.0039210282820546375	-0.0010445406908153449	-0.0014232137489024728	-0.0024516892653153534	-0.003005980833782972	-0.0058998607205462674	-0.0004060974257741158	0.3551381619091245	0.004307099560563878	0.018640636378924054	-0.0021216524021786666	-0.0015838584981433352	0.0011333334035301215	-0.0028177222264047855	-0.002350285689595069	-0.0016685720186265182	-0.0024101123030881404	3.9481677978033385e-05	0.011427843095039511	-0.005694145808254228	-0.0002046116414733012	0.0038955847422564517	-0.004730947331314097	-0.0003057907210389065	0.024531328600898773	-0.007441207219450117	-0.006370462900824944	-0.005593976570547202
19	0.036142555508185605	-0.004145477728992798	0.004696547776187561	-0.0007073143188681509	-0.0014093340268519622	-0.002202020608755844	-0.0023803975143356533	-0.005787295394603071	-0.00014370009778854752	0.36291659233602275	0.0041346036076521705	0.018473409329032082	-0.002456861114660064	-0.00161256577862318	0.0014412480230945155	-0.002922553108595343	-0.0025851118532523227	-0.0019261949798902974	-0.0019492925446956437	-0.00023541624310629983	0.011515573219190214	-0.00516483888142155	0.00041173917946837326	0.0036274738406575206	-0.004985580982302593	-0.00018124887181313813	0.024698760480415676	-0.007228417358069364	-0.006194618402831947	-0.0057193869199493996
20	0.03575185516614342	-0.004359397122220622	0.005041606885658415	-0.0010387864370764348	-0.001181811128170863	-0.0024543655727156687	-0.0018610166461379574	-0.005476294196715035	-0.00011040845471857096	0.3624293416889338	0.003927012521224902	0.01802604358156361	-0.0026516148116134085	-0.0020192426675294454	0.0014769586059771788	-0.0027313072043250505	-0.0017467012071732996	-0.0011392381841877043	-0.001834107722787571	-0.000523568948952652	0.011878876909750553	-0.004548585244393757	0.0004618155687917733	0.0033159986167611817	-0.004774097188797458	-0.0001237252704678333	0.024817162255180242	-0.00725443182995123	-0.006070234325427793	-0.005221629468329695
21	0.036468533621742794	-0.00456071270781772	0.005014854381624827	-0.0016009566719626706	-0.001442154742632803	-0.0029201196539457024	-0.0016608195048038745	-0.005483053647761501	-0.0001554669602347829	0.3647784199149253	0.0036448919376653307	0.018478148577793077	-0.0021123710290400933	-0.0028066144489774947	0.0018555510804395617	-0.003120963826249539	-0.0021596126780119847	-0.0005872944475646117	-0.0019321661143629847	-0.0006888568165280189	0.012170876093679691	-0.004658294569316543	0.0002329666386397009	0.0027013240674429646	-0.00465549132069176	0.00018769875312330713	0.02558398624276225	-0.007298031642670697	-0.00600333109984515	-0.004986288201499023
22	0.03722542976127375	-0.004496766277319077	0.004930403636920709	-0.002051642226121824	-0.0014824598507566773	-0.0037488185593670086	-0.0018712559134639432	-0.0055548849501097074	-0.0006048483445888417	0.3678210685530181	0.0036764445020050877	0.01973477913835725	-0.001418532671713341	-0.0030257389241082405	0.0019266361007743368	-0.0033115807437125674	-0.002099680923161663	-0.0007674766582439901	-0.0016162834287251741	-0.0006615265049662948	0.011909373309676423	-0.004673440817848367	0.00023510506311472264	0.002633751566798225	-0.0039707654821247475	6.407270069893456e-05	0.025626274911935348	-0.007355256318696641	-0.006030104342556716	-0.00465771420159626
23	0.03838925920534399	-0.0043547735450895145	0.0056493720949697445	-0.0022814752525732807	-0.000895202365530339	-0.003878886215039964	-0.0022358711277739606	-0.005825403264447084	-0.0010123408294124786	0.3768126156601313	0.002958608334782549	0.020971996668525346	-0.0009957223864540327	-0.00282110743972045	0.0029757485020246634	-0.003662049542530823	-0.002174331765823572	-0.000738257148472331	-0.002304243482192338	-0.0015247410872943697	0.011623993238721073	-0.004480379849859421	0.0002149773952009759	0.00230070261184097	-0.0038933613685912184	-0.00015837582949031139	0.026473941445384747	-0.007773513850681398	-0.006143644821413622	-0.004709517089776165
24	0.03755263655065314	-0.004499408530959562	0.00573093479709611	-0.00236921551232546	-0.0005894084053088096	-0.003207181180583573	-0.002470127238688404	-0.0056700540436486506	-0.0005464984736303655	0.3794457036509248	0.0022827967894471406	0.020733345346466106	-0.0007036490372945463	-0.002292073908830728	0.002336694692852475	-0.0035160120464911215	-0.002455462921054841	-0.0013163225563526163	-0.002355579091214703	-0.002084869425465954	0.011411141430520457	-0.004042440730453458	0.0005737236926601389	0.0027758378837382863	-0.0034280633009398493	-0.0008490230200208725	0.026535852969054464	-0.007658917042174811	-0.005753669898978826	-0.00494924346972547
25	0.037186857931142805	-0.004224149540544092	0.005007597514641222	-0.002165915138589703	-0.0006820437772345856	-0.003035248562644148	-0.0023214061282807903	-0.005559491468027251	-0.00041652913233432287	0.37803521331132456	0.001879377842399295	0.021078866662920925	-0.0013615213574400104	-0.0017426088534856215	0.002186448011204176	-0.0035125670662167433	-0.00297633183180233	-0.001626192388226898	-0.0022853361664754287	-0.0021580474634830533	0.011657352197476304	-0.0037794056526931066	0.0005272251147825374	0.0031869068173438135	-0.0037888076223911464	-0.0008623030330946175	0.026822868211244102	-0.00816355014861654	-0.0054832290146626834	-0.004705840027099025
26	0.036995467163548706	-0.004477887660301839	0.005086833058959634	-0.0021155328654434164	-0.0007280459478076119	-0.0029176474002950707	-0.002297545374976633	-0.005305144098669189	0.0001633215171452565	0.372588977208746	0.001611814430042292	0.02058208991541864	-0.0013687236857142756	-0.0012950598069620743	0.001836129840093292	-0.0027589218010853076	-0.003626994450216455	-0.001528017965480403	-0.0019197715941967658	-0.0019084689758495494	0.011843952893343074	-0.004072498491933441	7.814703239596805e-05	0.003154983082763663	-0.003981576955696832	-0.0012806549687321915	0.0270300218535793	-0.008196329670909672	-0.005115937435348137	-0.004713096312617474
27	0.03736230626072649	-0.004302816804839025	0.005092603918697187	-0.0018596205051124829	-0.0009317443341735602	-0.002805410895746719	-0.0020641518822011005	-0.005197050830958367	-0.0005210988174297559	0.3719003357003732	0.0020716365745765968	0.021397182877873292	-0.0012981621835259454	-0.0012251587720255026	0.0021350548227128917	-0.002513021807740002	-0.0038464534460207664	-0.0016259836321606315	-0.001552291429220994	-0.0016249392468882626	0.012103495808464496	-0.004264059065902105	0.00018464552108526266	0.0020642124731295036	-0.00462156007171578	-0.0015246879612136031	0.027600311591526427	-0.007615006187078272	-0.005395352676448423	-0.004401836585616124
28	0.03731521366986887	-0.0039906123388426225	0.005162368600577021	-0.001956497575228456	-0.0006853642818630847	-0.0025599318425592785	-0.0020871451562526643	-0.0048965732234341145	-0.0012267495035670423	0.36919268480115536	0.0018947945110878673	0.02092529663631826	-0.0008651221970555301	-0.0012571914295084097	0.0023447788638451482	-0.0024179372071100546	-0.003193068651709852	-0.0017702315158071313	-0.0008357636448424311	-0.0019525404247855856	0.011365035722805486	-0.003737442480086541	-0.0003249967952955881	0.0016632465323161076	-0.004474902257405951	-0.0013455316742571573	0.02688097537918	-0.006824962186697754	-0.005330578052990628	-0.004084317891857059
29	0.037563135069539996	-0.0038393166425109435	0.005327016367202372	-0.00212357787195688	-0.0004718059842146054	-0.0031082534074480853	-0.0018361301415070672	-0.0049193915272598325	-0.0014983322440253238	0.3784371580677271	0.0015365713208283227	0.02165061522157854	-0.0009057290136026385	-0.001548801357170711	0.002839047991470949	-0.0021927875547841902	-0.002828134855568259	-0.0015779850216977296	-0.0006313878152175512	-0.0023115349303118767	0.01113340596187827	-0.003990985077104649	-0.0010596193086547393	0.002266093279231886	-0.004067672298616429	-0.0009487407869529621	0.02752037019957895	-0.0067149386102944375	-0.00593808052328907	-0.004346725497200985
30	0.03721167344992784	-0.003857664730205607	0.004954114068694714	-0.002303831559195046	-0.00028332366838085363	-0.0033441369752874603	-0.00201851997461576	-0.005144884171987643	-0.001718293512292499	0.38514194477936314	0.0011146779206283892	0.0223909141509192	-0.0006242396172173714	-0.0020083486929116856	0.0034327318723454117	-0.0024347574668889924	-0.0023410641627996816	-0.0010384951889390991	-0.0008530374477905675	-0.0025275049979966427	0.010841206348238139	-0.003875627091804753	-0.00032270354666157335	0.003050319030387322	-0.003848638150752028	-0.0009958547278502764	0.028397492634028493	-0.00652738545013234	-0.006068904332111301	-0.004219815756661242
31	0.03779918069719131	-0.00331156874975617	0.004968217241167055	-0.001967283800212352	-0.0008851156532252715	-0.0032027885345958657	-0.002095470916391907	-0.005072171168614056	-0.0016243913716675771	0.3869263400080496	0.0007630245281877973	0.023024503073536845	-0.00042795868692771787	-0.0019375513176868937	0.0038626910646832424	-0.0025951762967261647	-0.0020783360958613857	-0.0005158391811480414	-0.0010603968554393406	-0.0022655421424281723	0.011087079463571656	-0.0038774851187255346	-0.0001461127808444177	0.0032049672804697464	-0.0034183000656317175	-0.00029517377018245256	0.029112691666907685	-0.006590606907989216	-0.005580711730095715	-0.004476854238291103
32	0.03801195488474664	-0.003376731868026014	0.005145218833285872	-0.0014844522869568813	-0.0009855993875603312	-0.0026631998415191315	-0.0022102441126885457	-0.0045560558853227524	-0.0015574915525617683	0.38866007885874154	0.0013010489991554454	0.023694182375820466	-0.0003377266360548687	-0.0018881286711883753	0.0035411591468312523	-0.0028486071838734342	-0.0016018056811355037	-4.2144162084734064e-05	-0.0013830817994853755	-0.002212797577719825	0.011283922129825583	-0.00311286388652274	-7.91434511329148e-05	0.002881766629104348	-0.0032557680724664357	-5.854037193109377e-05	0.029640668281838527	-0.006115432710961407	-0.00491333488106999	-0.004306220705153621
33	0.03781156597403181	-0.0039447257984275815	0.005437156856316813	-0.0013309271139482438	-0.0003484621098678887	-0.0030775368479543487	-0.0021595015932280603	-0.003933405827796148	-0.002027731141636016	0.38307371403466756	0.001649951669061049	0.02406656211502567	-5.9203424013771145e-05	-0.001132593845939376	0.003394515413684938	-0.0027590203055982924	-0.0013276623971547605	0.0004022725466339902	-0.0017509936736899844	-0.0018900215629831436	0.011483002321743785	-0.0022787013979127134	-0.0005106247133798767	0.002803540470396041	-0.003768741694980197	-0.00014203085284098072	0.02999767583952503	-0.006460906398659864	-0.004406555314606636	-0.004479645952128174
34	0.03894553180017869	-0.004641927270756109	0.006256936232782406	-0.0008721568574807904	-0.00013060841724018708	-0.003088949607670216	-0.00188573128320382	-0.003532213611135768	-0.0020631748299710837	0.39526781518523113	0.0020991447112048665	0.02531629889744482	0.00037328109392975	-0.001632156419431699	0.0034424276934941966	-0.002653718386976197	-0.0013934000079534362	0.0007326545731003471	-0.0019623218405735647	-0.0018123111028806604	0.012198932118070957	-0.002139052929391848	-0.0011305104843354948	0.003537848197876333	-0.004255943067687927	0.0004948427792724182	0.031232658151970353	-0.006851257212195876	-0.004254911881210341	-0.004707852211504289
35	0.03804684543205295	-0.004550374583054029	0.006838483725112573	-0.0009208071978197954	0.0007262597219109045	-0.00316085977504839	-0.001549160464410471	-0.0033719414895756763	-0.0020817827744031214	0.39685615921307144	0.0020869618513376193	0.02589816140663011	0.0005351847934839376	-0.0017343545274849362	0.0035696504898730503	-0.002211683795702231	-0.0015044935478002504	0.0008070137323851945	-0.001879008905479192	-0.0020299687876499184	0.01259016448559123	-0.0019348216231930252	-0.0013037695952956524	0.003981224761839802	-0.004470937637958637	0.00025729699144810115	0.031193119158362648	-0.006770749120303952	-0.00434396490773434	-0.004542552293593733
36	0.03862719466220145	-0.005166596323279744	0.008298861132620036	-0.0010066826293731127	0.000761182800828293	-0.002917774308777915	-0.001956567083047001	-0.0033145916351157356	-0.0024370265617046022	0.404216511612755	0.0026040932246536703	0.02685318474153437	0.0007629211887244361	-0.0018910612640953815	0.0041591661403412375	-0.002040801778780918	-0.001986944681774044	0.0010916821024421046	-0.0011860654230794539	-0.002105133129702858	0.012792753182042154	-0.0027435920208834777	-0.0010007880954229424	0.003909405958171887	-0.004213652269504866	-0.00011908860739527918	0.031994524263217354	-0.007014909275240728	-0.0037911900698937204	-0.005003886559849661
37	0.03976374567086447	-0.004750963333869883	0.009370119352888782	-0.0011593853747648567	0.0006254479684535753	-0.0030626946875567888	-0.0021465750765779414	-0.003300087399888155	-0.0024541337571801353	0.4071193668811509	0.0024138868130127228	0.027652801290306967	0.0012064550499124697	-0.0019236487707627384	0.0036773370889260346	-0.002285764072945723	-0.001770380870146626	0.0014227871579271555	-0.0009730175235127628	-0.0022067011755685494	0.012770977944874888	-0.0024099465534212	-0.001180730230841377	0.003959104128261096	-0.004307443548091225	0.0005964274491485343	0.03293613383173109	-0.0066402861291634425	-0.003204658583126985	-0.0056229966284440285
38	0.040227437022178944	-0.005209404960581602	0.009209911870323247	-0.0012968139785287296	-4.200428268697476e-05	-0.002652761462033026	-0.002489633710208227	-0.003259157778441772	-0.002137192385055208	0.40269637591031066	0.0024567976020263803	0.028050162700941236	0.0013654727546126646	-0.0018795966985502806	0.0030829453084856924	-0.0026538638837356097	-0.001955402323989081	0.001693680330249402	-0.0006627706027049857	-0.002130497757695205	0.012212612215768585	-0.002891713111505432	-0.0014626567870026277	0.004067055344265017	-0.004278621761106483	0.001109686117323461	0.03226702819418543	-0.007488304010996215	-0.001973176414155178	-0.00622710042382408
39	0.0408756341813387	-0.004961966918833642	0.009221752325410984	-0.0013006428848899218	-0.0005520096879863134	-0.0022973280489545743	-0.0026580572540632714	-0.003166296324997519	-0.0018430660612757457	0.39999553850616965	0.0024738397079936162	0.028032509761429368	0.0018574377854913605	-0.001427090975654109	0.0031288484057599504	-0.0027480986391732166	-0.002308787097029014	0.001958724048503227	-0.0008946855998281488	-0.002119945748631318	0.011687313232854954	-0.0035526370746005883	-0.001319188793587913	0.0038289879028052523	-0.004103014951989607	0.001576497042269793	0.0315012166321034	-0.00777670559171086	-0.001343278306325289	-0.006029989177489513
40	0.04132870771348029	-0.0049088623376957715	0.010542174814900118	-0.000696026639970764	-0.0004691651074455047	-0.0022429386587464093	-0.001824371250520587	-0.0029630985216652613	-0.0010785294642133157	0.413211298361453	0.0027797675806004916	0.02933791918125438	0.0015705577746173642	-0.0015641151757602749	0.003177201203259231	-0.0026795413184085306	-0.0026099415567573947	0.00199671049491811	-0.0013599920581694213	-0.001959318722330673	0.011416146423379517	-0.003952983817827747	-0.0007900337984438245	0.0034351928958187734	-0.004247280723469055	0.0018556524925623424	0.031980820255558845	-0.008856878704172287	-0.00020239843549889311	-0.006823702091899997
41	0.04213460748824246	-0.005135850625690222	0.011027200230579261	-0.00056951231558953	-0.00017517712433607523	-0.001989742916830838	-0.0015234671844239036	-0.003214073026734563	-0.0006231394352428888	0.43259270509310965	0.0029793586395886803	0.031316023348629346	0.0017266141907912743	-0.0018244706984346976	0.003058514677539196	-0.002691503213002553	-0.0036836671993960343	0.0009763662630927691	-0.0016498965517236974	-0.002171100365802806	0.012401437156320175	-0.0037030214804834277	-0.0004200669579821744	0.0033518775303734783	-0.004289194471993556	0.0019050285132209128	0.033859572896649336	-0.00868331289285306	0.0009200643310247885	-0.007650198130287232
42	0.04263967542809651	-0.005483403941489414	0.01226113663088277	-0.0008385424294205286	-0.00044320928736265875	-0.0011453535373459997	-0.0016340852625246218	-0.003355876639396673	-0.0011518433947322131	0.4408042162034742	0.0031986041817998155	0.03328644696339186	0.0020145207989556773	-0.0022822571221466415	0.003218204180341431	-0.0027563231345867504	-0.003384937860385968	0.00023037553986771092	-0.0018318467112494708	-0.002370340726218029	0.012924179190019544	-0.0031078597696910506	-0.0004757516594377327	0.0036282323465662105	-0.004424914165606321	0.0027300819829466244	0.03540550060099487	-0.008719745573057918	0.0011090253642039693	-0.007559110113402709
43	0.04326850001520498	-0.0056976042665797845	0.013161252608249428	-0.0019214438427673276	-0.0012651958604750094	-0.0004389052150867338	-0.0021859584834350585	-0.0035568470023334448	-0.001409788170006097	0.44676703782142757	0.003680873717394795	0.03474431990328476	0.002443921981854744	-0.00244438854149497	0.003198028803142051	-0.0035779594189017	-0.003023011966574067	-0.0004179032972460093	-0.0015068395753406055	-0.002623027669388594	0.013640962118659868	-0.0035751269624811673	-0.0007678360900271523	0.003546944234066009	-0.0034636644236848034	0.004305974068993904	0.035924172784436895	-0.008295072194166989	0.0015296261546379416	-0.00741757499677128
44	0.04414037549076575	-0.005657823313282496	0.01469053466577929	-0.0025093795173470198	-0.0009900479284099387	0.0011777129276779462	-0.002134719445448105	-0.0035826259225521418	-0.0008562459007816183	0.45868792315997875	0.00421011755915461	0.03602012765819546	0.00326283276020545	-0.0032000932299346787	0.0031073921883798426	-0.003772210204583651	-0.002549726210278423	-0.00011302785738971203	-0.001371192610521117	-0.0032241150725684296	0.013500325036696908	-0.0038490340831822335	1.720105132343819e-05	0.004424660767985146	-0.0033789544458918104	0.005810031370736317	0.03745364562301227	-0.0091235552262683	0.002712151591887491	-0.007782000270415347
45	0.04462507084673129	-0.005255525807871618	0.015569996461745275	-0.0029902248656153607	-0.0008610952851859372	0.002833825276429624	-0.002410665889993149	-0.004004847579667884	-5.061466329971457e-05	0.4695498574771752	0.005583148954622881	0.036113047761931666	0.0030465260452414234	-0.003195046266553039	0.0031355125231860934	-0.003833770594348312	-0.0026070085242020954	2.077900405199662e-05	-0.0006541390035559149	-0.003199328808145125	0.01427596249579377	-0.004490049463493702	0.00023334182728176133	0.005110437974435627	-0.0038093119143548316	0.006306526096024175	0.03882021848147885	-0.00933150363286979	0.0032908731643073405	-0.008523253742879816
46	0.04606903974382607	-0.005828455986946982	0.01602229339720233	-0.002576327512445512	-0.0006681645061134842	0.004150348338013009	-0.002436585205212224	-0.0043875696265704405	0.0008825766415982705	0.48038567157039486	0.006739351564900684	0.03645495083029344	0.002526543777907519	-0.003562883592488335	0.0028111182381015654	-0.00369187339639257	-0.0022027119580993603	0.0001024612113384495	-8.484344395667802e-05	-0.0027152347651946815	0.014233009509788567	-0.005301912109945712	0.00026283849826373755	0.006559082616253875	-0.003912876395828181	0.006756009283072452	0.040362940599778734	-0.009900955884996895	0.003822857223643715	-0.009225983831340422
47	0.04865500034935427	-0.005600021337102087	0.017959187982623075	-0.0025519966523445516	-0.00017287422913159244	0.006914043552206652	-0.0030694717672269316	-0.004807473488336755	0.003046985888637587	0.4891446425977706	0.006873977858686554	0.03700193004316772	0.0028274783745449307	-0.0033280855430242624	0.00278522307910638	-0.0038496499877509974	-0.001851991349026956	0.00018288493414899502	-0.0003679969765447069	-0.0022274243252409275	0.013194574959757057	-0.006407224958562637	0.000571183183191379	0.008777508006075819	-0.003828755061811935	0.007062275589816196	0.04241870412698702	-0.010263005566208985	0.005228702804634132	-0.009414991146855102
48	0.05076738127274426	-0.004945708081517974	0.02025372004494269	-0.0030613598253334045	0.0008035294869746438	0.010852825207476016	-0.002989870581522549	-0.005340559229546001	0.005939786326723279	0.5008182165951232	0.007191132028155038	0.039205125495687575	0.0025341044440556357	-0.002969289962920159	0.0026628011805874896	-0.003949170913913811	-0.002721948430437086	0.00017208306547492137	-0.0010401417816394	-0.002117972888928223	0.013592998651898653	-0.007984098782998468	0.0013107637247610543	0.009609447331818635	-0.003181045995396302	0.007138236667789106	0.04445995961287505	-0.010301256289402875	0.004972569298836714	-0.009713619577519785
49	0.0523587053383743	-0.00440185078679175	0.022122705754093714	-0.00289435564581044	0.0013351580582073928	0.017432207612612268	-0.0024304393970726126	-0.006075858616812391	0.009514651591405252	0.5171985966851775	0.007225025748624113	0.04386477722038768	0.002097511666499505	-0.003261451707627274	0.002335588084829119	-0.0038653170415973138	-0.0028910875080679606	-3.975660983270143e-05	-0.0012966312383836396	-0.0026193259897270916	0.014760561201662708	-0.007859023270543289	0.0011655073068843997	0.011028406623417406	-0.0037676849496248114	0.007441229505820699	0.048559263963746775	-0.011112155730510241	0.0050974098713107	-0.010962948196205972
50	0.05404871373941454	-0.004242537357904875	0.02359665423012973	-0.002743341638221427	0.0018900937910805802	0.024818333775669724	-0.0016519076524587058	-0.007063898450799526	0.01297129780242379	0.5345979749679776	0.006941379302994463	0.04726694975979399	0.0016695048861324682	-0.0023386317912586826	0.0021853302663712684	-0.0036873274363871367	-0.0032844268610446336	0.00037698590248029865	-0.001836298439137313	-0.002408326634773082	0.015662039304532346	-0.008180774289038097	-0.00013006522394911976	0.012521484009715393	-0.00424158075562442	0.007034963316643131	0.052892279615791085	-0.010704828871944698	0.004720028536558199	-0.012699249164074293
51	0.05720667436528902	-0.003906325899720626	0.026189396441376644	-0.001723741406047374	0.0036402964734616613	0.03546231018358056	-0.0004690750320826583	-0.007658577944947197	0.018137820126097843	0.551547053842134	0.00826812011975873	0.052362024988117116	0.0025682089677058653	-0.0024884130468590124	0.0019551437902629826	-0.0037494389290212353	-0.0036901253736770162	0.0009008623771215872	-0.0016403400404795259	-0.002628057233296234	0.017384296764236997	-0.008598780492425377	-0.001982957759468878	0.013211939466473957	-0.004605131369352152	0.006532188760987624	0.058109498648304454	-0.010580138678559982	0.004124746959267021	-0.013707770236633063
52	0.060283566158756345	-0.0031608471353301634	0.029646798707304307	-0.002679035932586422	0.006196294663891676	0.04408072290134879	0.0005938397075456099	-0.008609749717476176	0.020958884450760034	0.5700153284900561	0.009058046878915236	0.05357829793361345	0.002698467655939906	-0.0018964771810783536	0.000780173712774937	-0.003559246671662999	-0.004414719957552686	0.0006037177398962717	-0.001199166020230152	-0.0028229121827668	0.018485337052172125	-0.009086840484851068	-0.001724724466309982	0.012310889464922	-0.00534736807748581	0.006079405377474418	0.06233611976979587	-0.009891841506856156	0.004424927532880864	-0.014113292024086857
53	0.06320701170201068	-0.0030263677560655646	0.0321190557969091	-0.003485943193538177	0.008080003838944274	0.05247494905091433	0.002333524814913323	-0.00897222343593431	0.026767341262979343	0.5858125983353758	0.008925531979276877	0.05520142498432011	0.0018873448322068204	-0.0006380097249648873	0.0005386121813716222	-0.003613303600388499	-0.004362500662864845	0.0005415124041560102	-0.0010833986403077963	-0.0035375986165802806	0.01832384081866916	-0.01047019746929996	-0.0018605791736400266	0.011550859993613275	-0.005851923811669322	0.00672004467760051	0.06624138826646599	-0.009185107465391088	0.0038838478984645547	-0.014689971097758173
54	0.064038499527932	-0.003879413263888566	0.03465007985448593	-0.0034558499069092426	0.009577447551392589	0.060059312581924394	0.004264007957737221	-0.009712839464776928	0.030397196476175798	0.5964471939649661	0.008511612525510928	0.05629897158979096	0.0005615270445226884	-0.00030089160066338526	0.0008323306232163767	-0.0035254559711719122	-0.004048091964473895	-5.414309640410848e-05	-0.0001110000431238587	-0.004111664450571216	0.017209231276504054	-0.010038156651743927	-0.002214591846706767	0.013096134346213782	-0.0067770528155772485	0.008853515531206595	0.06882693090003127	-0.009944402063847894	0.002357485220140648	-0.015797183398514554
55	0.06707538466611143	-0.005171023689197392	0.0373945149189337	-0.0030675225458524458	0.012343156293023353	0.06894188669946981	0.007187433117918173	-0.009687039925493033	0.034304542625451954	0.626180116882953	0.008199544446744311	0.06264521337449656	-0.0006536556850075643	-0.0006458164070437747	0.000903577451191717	-0.0035068402929651584	-0.002828789309342775	-0.0003943643167955888	5.0409227544305383e-05	-0.0048851419337313864	0.0172359428290962	-0.011372643188995628	-0.0027683992890747836	0.014836478693997658	-0.0066968492731984105	0.010286061889117012	0.07573621267712362	-0.010863122435920247	0.0013655336019792134	-0.017707539058832482
56	0.07005446558949349	-0.004470842251602979	0.03882467420479567	-0.0018383544078474229	0.015108717666950251	0.076892461688473	0.010767477008241625	-0.009121834240379887	0.03964963325990851	0.6432401044948938	0.007956346307660483	0.06684265791848149	-0.0007380122569677883	-0.0010435523496370967	0.0010375557087012174	-0.003547297774819226	-0.0013886670746687717	-0.001463688735358818	-0.001838329224909542	-0.0038949255280108903	0.01975333801220027	-0.011600201140234372	-0.002758838012921142	0.016526977345020996	-0.007234285389204332	0.013605398325701604	0.08173204319047166	-0.011495551225681038	0.00010514991956248355	-0.01907171129336532
57	0.07147125067987785	-0.0041029834260745855	0.03866594697134492	-0.0017413320409511758	0.016394865702810256	0.0819470729041598	0.012496754579220858	-0.009563436091517347	0.04414618914511694	0.6498446431515029	0.007373154725791187	0.0700779861171845	-0.0014086687313011243	-0.0007542361046449094	0.0021022350757263575	-0.0038242446735909565	-0.0024194009658717614	-0.003032363866922828	-0.002353262650328939	-0.00422453056368738	0.02091378825136308	-0.010933099803790843	-0.0012590018218883632	0.015170533749687206	-0.006773534250256172	0.012954138656607586	0.08540101817768637	-0.012019252639857052	-0.001633471963834531	-0.019070387833618876
58	0.0723926334699783	-0.004566444930530818	0.04041052813463527	-0.002179021107998776	0.0185256927810153	0.08301443240575765	0.013755880803423062	-0.008955221529326405	0.05029249785906034	0.657169813595379	0.008947326693797528	0.07283001428500221	-0.0009951450797424208	0.0004764998393032319	0.0020643068150491225	-0.003053521949289684	-0.0016234433525271637	-0.003268229036124694	-0.0020478304283342748	-0.005077886095943769	0.020747536860931445	-0.010647737201698124	0.0002380131601820289	0.016155699537061995	-0.005764583477373182	0.011371140480079764	0.08696904736397507	-0.012793552268859084	-0.003479052850286483	-0.021162740895146765
59	0.07171242036948966	-0.003173905749537183	0.042672032843958894	-0.0005501327570323744	0.019705979550622216	0.08017495035015024	0.015547351792947235	-0.008245838077569165	0.055771913243568214	0.6484864747618431	0.010191392432555605	0.07354211819065928	-0.0007349622554793227	0.0023658132318436554	0.002526100278979651	-0.003403707407823787	-0.0005311003482639177	-0.003156226540702849	-0.002348448245425288	-0.005985867509742037	0.019241604729600754	-0.010141936376783182	-0.00017557413890171983	0.016434710728309942	-0.004036929405221719	0.010843066283729857	0.085138036453348	-0.01448539671860969	-0.006032243452589754	-0.021935889276872532
60	0.07198948680548785	-0.004074586863620013	0.04194434566714033	-0.00043232296402239816	0.018432307981842172	0.07239441735780883	0.015733049912570116	-0.008052244916479764	0.056506184459048904	0.6465809624707018	0.011509324614790995	0.07374895962694106	-0.0008559305697103506	0.0025857359459284888	0.002103419956322653	-0.004417427356416623	0.00030293191937629855	-0.003491257745446857	-0.0020369952054197166	-0.006142235503516527	0.018133726784807434	-0.008583032535911663	-0.0010562903113174702	0.017468302772164074	-0.002964442275835702	0.009136103891089428	0.08546638991470057	-0.015929836367132997	-0.006883701214012703	-0.02148691099300777
61	0.07405711001922788	-0.0031590912547342495	0.04232984574997105	-0.0010187776827336598	0.018064732739929475	0.07082337065088205	0.0167097271105153	-0.008289447972999067	0.05801095537236502	0.6531610613282312	0.013255978752440598	0.07755397569250318	-0.0007198852062131674	0.0018943006138548064	0.0018300712626466518	-0.005782816835364222	6.029713525661708e-05	-0.0038829774252796215	-0.001654089420884039	-0.005228090114884858	0.017983909023105135	-0.009257218398685122	-0.00214900778633779	0.01830244876386192	-0.004087637676240804	0.010196342010365404	0.08879726333850442	-0.018370794745253466	-0.007494631974039278	-0.022437021689454058
62	0.06869876295948021	-0.0021399346829818968	0.03945407744915414	-0.0019263819139093052	0.015270812672264924	0.06398104702319674	0.01566124283081368	-0.007950208643329335	0.05227981423355253	0.6324243200792941	0.012434548093515822	0.07762718169429472	-0.0011384845279815042	0.0013652230760102402	0.003022413683005674	-0.005260746662332818	-0.0017910153476581622	-0.00451576644854952	-0.0006408453112678638	-0.004227981420598738	0.016687433204459128	-0.008018716814555564	-0.0022819589212354674	0.015005156885205024	-0.004788529045603512	0.009181734937358245	0.08674601576610319	-0.016251459753851876	-0.008938231040668553	-0.02136789649041816
63	0.06626551114842266	-0.0026505033133979567	0.04016470626098851	-0.002717313724719547	0.014959675096319878	0.0604444662162525	0.014243603192520242	-0.007842027600616532	0.050591919578194144	0.6334618288629055	0.011633802765993502	0.08135385863652751	-0.001446788253926191	0.002527575922701816	0.002737725746899744	-0.0042079182124767234	-0.0030632949350795535	-0.004558625546583792	-0.0011990716637416555	-0.002882110333907741	0.01609414933176101	-0.00807090820871101	-0.0026081971784031556	0.012627795204937195	-0.005796405253861357	0.007472272194500902	0.08607110069833412	-0.015386825021974521	-0.009255589379343348	-0.02092701359764802
64	0.06520712138434612	-0.004837588940137812	0.041383070382398204	-0.0033823227934679685	0.014888051180692533	0.05874193958406447	0.013246981756778489	-0.008103986840044873	0.052247300052305684	0.6498491949106148	0.010517523280665072	0.08662061438772592	-0.0011896930336981022	0.003473099924046972	0.0034614877242166047	-0.003265584130131791	-0.0032510055742182853	-0.003053024069710056	-0.0013047991899921476	-0.0032317597542737505	0.018060705685730667	-0.006624967411261261	-0.0027250434538734413	0.0133117241616414	-0.005200951083695289	0.006994493520981538	0.0875298102298775	-0.01433461759711153	-0.010918302863581648	-0.021583551975469777
65	0.0649248607214912	-0.007201103007619957	0.03862984098887682	-0.0032498841525827955	0.013704023534818496	0.052951726914673036	0.011091507912039153	-0.007657672351195721	0.052133307254261275	0.6630961936430656	0.011400790216362961	0.08952647261769807	-0.0004339373458533169	0.004579075299086928	0.005660373732856056	-0.0034802413416244373	-0.00213443484167665	-0.002196415006498282	-0.0007244955640930754	-0.0035015192113203425	0.019684309195991744	-0.006077252193924589	-0.002569032935627932	0.014865634961679162	-0.004493860036588082	0.006195874085776204	0.09142605694276845	-0.015420884260606008	-0.011109296594117541	-0.019713907426172298
66	0.06525436158602889	-0.006423137375444807	0.038701855444444426	-0.0021242862101058745	0.013934548211923681	0.05189494804388312	0.011350484293776764	-0.006319584964594623	0.051553812889194944	0.6682799834981691	0.013244063186462434	0.09441499445523134	-0.00018661013454890512	0.005521873956159975	0.007915297635218015	-0.004505703291511384	-0.0009593281157805856	-0.002088465227396772	0.0005140147957156255	-0.0038414188352936087	0.017987449769969358	-0.006345058120025853	-0.0018452603937438102	0.01606781647007902	-0.004800994205554852	0.006215001150160366	0.09594635235255888	-0.016957047404379193	-0.01228334431573579	-0.020863385159587196
67	0.06734493177290353	-0.006867574039491922	0.03724936443722415	-0.0028709092997606257	0.012896758230012847	0.049819295203496435	0.010313264465899304	-0.005332016480427701	0.048727470019445364	0.6845262170383531	0.014490376111204305	0.10037186572946831	0.0003311236387885492	0.0047622492183919335	0.00859259020255625	-0.004164096468636925	-0.0009240357951505702	-0.00189678096551168	0.0008615793545343512	-0.0037134728045100187	0.017810798170481756	-0.006967662033265066	-0.0006811318341712967	0.015472687549602923	-0.004325039310815985	0.008820636827182577	0.10205732285641804	-0.016481961630389924	-0.012347686371899607	-0.022791655084650614
68	0.06998513865312353	-0.008884920157176448	0.0374057046715896	-0.002595172338501545	0.012783337959461285	0.050034368943157916	0.010447502181257208	-0.004565117259919845	0.04917015989095529	0.704068054011899	0.016232064290496253	0.11035655325590225	0.0011206509889438627	0.0040038373007307195	0.007483581502219505	-0.004085491666670722	-0.001669308280853848	-0.001177046218020142	0.000670516052732658	-0.003499117842151249	0.017425859776853552	-0.005740536687563229	-0.0009475779699464798	0.016739424478004885	-0.0034797290878447237	0.013561329428826976	0.10957181814143305	-0.017589208549309496	-0.010833683641807815	-0.02539544165020642
69	0.07053585221262179	-0.01038313173689764	0.03919595609536719	-0.002241844690245377	0.013161020208194516	0.04936310716197138	0.010215150669055335	-0.004659341915058049	0.051600277243148245	0.7185493168154351	0.01566982419543938	0.12133471805557214	0.0010054014813934034	0.00305795668446708	0.007315761402965193	-0.0029090389746932125	-0.002599966068876086	-0.00035161120681088807	0.0002804564310914767	-0.0031299733493238254	0.018583401503203142	-0.0023086474033005206	-0.0013704096444615407	0.017573047086820726	-0.0040176458700931774	0.017385146481532356	0.11440782987662061	-0.017873200544399788	-0.009394350214771235	-0.026078278452989892
70	0.07162396566592955	-0.010699462344467859	0.037304324367646476	-0.002041999949788905	0.013652810729915562	0.04923205305404106	0.010577197848821482	-0.004361248378562834	0.05199182612628998	0.7348338891998101	0.013507705085993619	0.12923301554706315	0.002578791358829222	0.002194522729454888	0.007362568323158337	-0.0035509555357345493	-0.0030048020548877697	0.0008255717622841439	0.0013653320053525955	-0.0013223704983735918	0.0198355434375584	-0.0016505719034457212	-0.000947421042512271	0.01921465263639409	-0.003770210748496699	0.020594392969711245	0.12185023991602478	-0.01701929702872254	-0.005703149482458863	-0.026698287748322117
71	0.07486403517389159	-0.011146950209620522	0.035548600836273196	-0.002174216096467179	0.016381562523971365	0.05126143712574578	0.012151911687751996	-0.003796571365761888	0.05372379982880093	0.7537430534420019	0.012382212268440777	0.1392293988856644	0.004950564389903726	0.0019205655882439364	0.008168211724355553	-0.003200667949274642	-0.0021999514628255356	0.0014075332251593676	0.0038016919121550306	7.497777953112098e-05	0.021683297726906636	-0.0039888533500675545	-0.0015342246097770256	0.020504521712032788	-0.004084003658391716	0.022480255836724777	0.12883641787225497	-0.015051460723221822	-0.005109424475176344	-0.028696592349466404
72	0.07582087847558534	-0.009266739732255067	0.03487159845212961	-0.0026702018006965747	0.017599212556655745	0.05324443496363514	0.011337521844293756	-0.0031321159438369075	0.0537266693039436	0.7724614910308523	0.011706409623451508	0.14689057370902972	0.0062929332967735655	0.0011900059493975355	0.008158093024480359	-0.0032075651211625512	-0.00330015464734007	0.00114456300086186	0.004429431672492041	0.001563446895587503	0.021943056340103677	-0.0055447085602156505	-0.0021495694280795905	0.021269359729061205	-0.0036472921165168963	0.025162471893511628	0.13553506887863975	-0.012627226027111924	-0.00506655333930288	-0.03227545894851599
73	0.07566765068598619	-0.009034191185524601	0.03253171570265553	-0.003432742324688777	0.01872148232997059	0.057199652774512985	0.010991976631376762	-0.0027099848488496467	0.05379676670206089	0.7794640754983898	0.010395633388421128	0.1528368007746027	0.00659366993379847	0.0017259705868878567	0.008210122937796663	-0.003213425505240489	-0.003959663718534757	0.0007245759837873111	0.0043451525957667984	0.004787987203435077	0.02072031849848266	-0.00629646868960859	-0.004010485473679367	0.022912830175168646	-0.003970215041923576	0.027121664431896585	0.13993545178142056	-0.01231710620555252	-0.004515030355374947	-0.03353206947322007
74	0.07597230961855697	-0.008260508892345166	0.031587097502303485	-0.0025734051708917035	0.018102741075136316	0.06339734370071826	0.011099964469962632	-0.0018576242600078035	0.055343276838729714	0.7968602967147265	0.008609775147562027	0.16166600746860355	0.006782367272743532	0.0036911201548598346	0.008947977620889211	-0.004062051135065641	-0.0023072681025974643	-0.00021599713057098572	0.004785195659801782	0.007511170590595169	0.020743655865870285	-0.00676772589985648	-0.004767671742155794	0.024487674145483425	-0.005012386587069675	0.03159204158980559	0.14584568699373654	-0.012439564918830642	-0.004312884615914631	-0.033683243917124246
75	0.0795473233060645	-0.00973972775310488	0.03093252456388655	-0.001153077035535036	0.019122386868893677	0.07441120057910905	0.012540286880253559	-0.0004425795752472011	0.05666812589582532	0.8321306923408458	0.005571544021986181	0.17263682592361326	0.0077454155525730995	0.004743204659184076	0.011136588681378064	-0.0033333436124308976	-0.00127258043132169	-0.0012655941633510442	0.005258114236931779	0.009766732536808223	0.022947863077796178	-0.006409641824416266	-0.004486903231776318	0.0265574065306996	-0.006621535367116503	0.03941989791197836	0.15565549629320913	-0.01152575883639462	-0.002156842844463348	-0.03332902251639362
76	0.08168946742745316	-0.009043854390042922	0.030234909613937176	-0.00041589394735123416	0.018981329836468937	0.08195016824183143	0.01377842609983676	0.00166161942501372	0.052120735106832405	0.8442630385065956	0.0008349014559579024	0.17575020860967402	0.008343082971555211	0.004183545117270289	0.012579844046863535	-0.002689532689209212	-0.001086894527676451	-0.0006828873038620821	0.0072945946523933864	0.01279112657320562	0.023875097695544693	-0.007148474416249931	-0.0033457506558216684	0.029230190869336606	-0.007652355437256794	0.044400617554807856	0.16173152252027662	-0.010288659961405214	8.767826384713831e-05	-0.031378826080542876
77	0.0831403639487403	-0.006932657864977432	0.03151243087015865	0.0012849072593302615	0.019324776448339954	0.08790880093859105	0.014642379132946243	0.0021607549308983003	0.04950027425552198	0.846897850722515	-0.0009555363153922308	0.1752817586167452	0.00801046767493862	0.0038001939795146347	0.012338754546634956	-0.002055030352973935	-0.0015259259412569537	-0.0003439962524416566	0.0079232133936509	0.014826674436972272	0.024849213058407867	-0.008625846083275835	-0.0024116090456340394	0.03252854912812206	-0.008158684076885237	0.04885345868917571	0.16573295012935443	-0.007970244564297598	0.0016244559130328571	-0.031464879460753395
78	0.08527272787657623	-0.00481650793105984	0.032349753337496984	0.0032236895996594146	0.01871877660979656	0.09299773851748323	0.016465217066111086	0.002202107436036594	0.05276759742013711	0.8544621562646091	-0.0008900101806871588	0.17548028124571316	0.0071550250708127	0.0060837699785723735	0.012756148699078823	-1.2216526992089852e-05	0.000757846645676877	0.0016412103154833013	0.008999591841459495	0.01684222668446124	0.02458831346901306	-0.007929199970863223	-0.0011072399806814725	0.037629653766457945	-0.008005195369198664	0.05303609156539277	0.17369565424492506	-0.009281345770186463	0.000729077172209451	-0.033302108685376884
79	0.08479934305712186	-0.0016469954846932491	0.031890468203528644	0.006926638490856465	0.018047930096994954	0.0941374243180603	0.018211425854273704	0.001200174441554738	0.053544094602967864	0.856912230779343	-0.002513705187346813	0.17427059701968733	0.006252010102131406	0.007015903965457404	0.01425910423104021	0.0038571775091741645	0.0023760791393599347	0.0038236258957347288	0.009248316170086715	0.018888966256798798	0.023858179975869212	-0.0076288579779937304	-0.0005950179392203509	0.04333505695313854	-0.007335460930933135	0.05412525435737722	0.17376973325577694	-0.010463439352577143	-0.0005413050727101474	-0.0360573435053762
80	0.08478007294130903	0.0019506848883549764	0.03066568037959621	0.010254683196962619	0.017326877187190552	0.09307664794012477	0.019884424455727173	-0.0005261736840799644	0.05657472998341854	0.8734664070431334	-0.005098118809368992	0.17378170529578163	0.005367164368996593	0.009200721718844415	0.015741541558099117	0.0052989442669557334	0.0031907625024598547	0.003680554951695547	0.009264844168055507	0.020565182700962487	0.024396157557757744	-0.00756318953438369	0.0003598824412027662	0.05171919573786047	-0.0054559169366470775	0.05423444698886337	0.17860205269613139	-0.00852311853609773	-0.000350574516446123	-0.036709725827794915
81	0.08759458334073729	0.007290833979151361	0.02765230545541762	0.015033895625805264	0.018481621971081812	0.09327125355156121	0.02324127852841345	-0.002352324831841749	0.06016602322590645	0.8886956042642877	-0.006563337215895465	0.1748186408221622	0.005174605465960193	0.010608194758854817	0.017251764813408964	0.005993912642896845	0.0031019986030773375	0.0026966123969660687	0.006686089489216403	0.023011926118616573	0.02469174860585252	-0.0063576352459139614	0.0007086175717783587	0.06224351506731436	-0.005443604391810698	0.054416066742411694	0.1894218062240395	-0.007257571251146021	0.000857364114826858	-0.03777928656474731
82	0.09385093184165212	0.013138623983072719	0.029145124156919874	0.018955800331728022	0.024190725717731842	0.09916414679020746	0.027716244516582538	-0.002929792035031425	0.06524149450859469	0.9237986289018238	-0.00757603732384101	0.17872488974157458	0.005478896027241415	0.013807965444170173	0.018825481404062656	0.006830982803885895	0.004026449496926429	0.002310098987944227	0.004868693625124243	0.02620476215168903	0.025946133602810756	-0.0017098442736885801	0.0012574205040597666	0.07345034393562164	-0.004656289915955463	0.05687556468226779	0.20496937983667518	-0.00324039457624876	0.0005691216215701267	-0.041119015101293545
83	0.09762909184405345	0.02071857389770724	0.028749852826235007	0.02099646333851653	0.02846905856470891	0.10070435662589886	0.031698299468572395	-0.0032053082584756376	0.06828743240779471	0.9489275978320518	-0.010932956805995674	0.17810056944542896	0.006493966024399052	0.016323518993103168	0.022335363782130496	0.009298439292397195	0.0045376897163058524	0.002833585587552259	0.00397444399646007	0.026540567645074526	0.027642925597916913	0.0024087997103617387	0.0003139116554999942	0.08703263072215361	-0.002835355540965476	0.06151672539267228	0.2182714151163773	-0.0004270021192208228	-0.00026194866282783935	-0.044433912463779944
84	0.09947573833025025	0.031036422137917796	0.029065569320989804	0.021423942934014267	0.02840416381252236	0.09981684545919449	0.03595851084933869	-0.004163981548139199	0.06932929006286269	0.9468169000227098	-0.013729994248692413	0.17404183108703258	0.007348184835997299	0.016964698174570324	0.02455760402768186	0.011943475818712317	0.004650834991814754	0.004066038513206407	0.0019057844927291144	0.025773349331795262	0.03041355995183568	0.00674625738917349	0.0005368602419588095	0.09538779444927112	-0.0030218205868492807	0.06115944812022768	0.22521964947677459	0.002371773183066353	-0.0021631546410339894	-0.04660356172353749
85	0.1031648235890131	0.04599681167750399	0.030738701393649166	0.0206196962783674	0.030067599189496492	0.10306509103754487	0.038970307572141455	-0.0041722274402974545	0.075348751097098	0.9522875288136383	-0.019697234482393272	0.17264026295185164	0.007613807594994299	0.01865687778115237	0.023460344224791468	0.017423594140574986	0.0032522618032736913	0.005818096613677966	0.0003091552296505549	0.023647146209741593	0.03370697419285137	0.006091491838256245	0.00048078158630741934	0.10290605020925189	-0.004101023706599182	0.05888969701424133	0.23939470855069897	0.005273785596414314	-0.0005557491962984411	-0.05073602875869389
86	0.10255732637034418	0.05631920686819099	0.031625656876858525	0.01977887951567572	0.028658598720678267	0.09533673134944146	0.038762992563071974	-0.00413852356272357	0.07119190850019243	0.9408992577848484	-0.02284701457187026	0.16294661569824934	0.007420289102801405	0.019913945769591695	0.021874956266485876	0.019265572851893415	0.0022978888055045416	0.006389342773298794	0.0019082809646680818	0.020117736124654614	0.031817352228133276	0.00443942224624891	-0.0009250902802713077	0.10879574390231009	-0.0010750122952884946	0.0545386818807566	0.2466023934896251	0.0072115332724209565	0.0033322684714406905	-0.054325431151333904
87	0.10681116051477653	0.06849557549393016	0.0375866915705529	0.020097791531916917	0.030779626671498268	0.09440471600499434	0.03915450985251597	-0.0024478147481344515	0.07175611927607602	0.9584907973413782	-0.02864517639147763	0.15956288545109296	0.008122516853751356	0.022074264496282848	0.019162819585610665	0.021918288459820395	0.0036931512640104797	0.006910086166658893	0.0020902126326118676	0.016917162454140326	0.032185872549370415	0.001663275843832504	-0.0016682255753466602	0.1198921337599917	0.00226618946709344	0.05371685567630022	0.2642332429608943	0.009290240190218402	0.00414948835404349	-0.061963948858954246
88	0.10873209734625626	0.07273597340906217	0.04356689232165099	0.02119927378246293	0.03291330766954731	0.08997456301641489	0.03772849941486191	0.00019905499269204518	0.07466866092761099	0.9834725788545371	-0.02992738967290258	0.15370805914595037	0.008639564326671475	0.024528846879085013	0.0207809984648134	0.02439621796051118	0.00377122772895367	0.00819850012364843	0.0022411295731659003	0.014281390269566515	0.033246423673253526	0.002328431910031341	-0.0015561843768303115	0.12537468413203343	0.006045949248729927	0.05120061408110023	0.27289434603786267	0.009004592574852296	0.0027615087663361427	-0.05987748493512838
89	0.10893973531561629	0.07729950884187405	0.05051248033988759	0.02203571675846586	0.03283670791206628	0.08662403557123824	0.037272406980482266	0.00389004589980227	0.0768298683943536	0.9974183763290893	-0.03196952793068794	0.14924900950127112	0.009454060872175148	0.026406641884329153	0.02291414626026688	0.027127744172874408	0.0038375474603922475	0.008807667471165478	0.00248518672167326	0.013601409857448019	0.030739754558098714	0.0011327237950080418	-0.0032199536162933863	0.12507894342958345	0.009425156856831764	0.04869807817877189	0.2794416137398176	0.008051263579046453	-0.0005036586325975012	-0.05976369887165948
90	0.10987720188006962	0.07606141583568388	0.058061401784991175	0.022516854793730008	0.03344103024486348	0.08467945933810672	0.03583774621283736	0.006980000038353955	0.07903476507853367	1.0	-0.029090770386842695	0.14578482636651016	0.009433426794868555	0.028821990213749222	0.02264685616275211	0.028035094016482104	0.0041542927267234145	0.008698623437987416	0.0017375316739911808	0.011361065095831267	0.02904151959523998	0.0005488324713807549	-0.0019649554001712312	0.11962950547459111	0.008100502721603887	0.05049425695762103	0.2808766602748004	0.004111278038573722	-0.002799416610034629	-0.05640998983666166
91	0.1085543571868639	0.07426984286385657	0.06202180870139383	0.02146446506299469	0.0338801122668423	0.0827963033380698	0.03458432430551382	0.01059664564669666	0.07620625622972772	0.9932565825376007	-0.02584720418521566	0.1385881019722613	0.010782542731394583	0.02909130736833452	0.02165019071291632	0.02750601011849026	0.0038838686109556935	0.009858844521409837	0.0011877365557837814	0.00975833050797341	0.028652888245414336	0.0008360489648776391	-0.0006714397195576177	0.11293294058051069	0.007266596361855567	0.050109737539340775	0.28137027983618357	-0.00022736908953865993	-0.00045388262240442	-0.05813373544272529
92	0.10566550406423153	0.06913675768538648	0.06365687563187789	0.017454670029359794	0.03732881683090259	0.08123208002568891	0.03320171667921851	0.014703650759256155	0.07061526927987401	0.9807479842127789	-0.02167736791475329	0.135594119436209	0.011775525901391847	0.027781996493654256	0.019327861901204522	0.025600042805074802	0.004660537751224588	0.01013763995295421	0.0018649041005456657	0.008865579061568601	0.029729071680987335	0.0010681287534528	-0.0002697187934831248	0.10097708386920325	0.008971329174332313	0.04907002083755775	0.26982093741117774	-0.006130249526201788	0.0001498631046802978	-0.05173574787820635
93	0.1057995879047427	0.06407567824709919	0.06326839825846281	0.015295107302157615	0.04161036219568313	0.07861047123053527	0.02978931174460418	0.01766754312348487	0.06945121239148638	0.971840919910178	-0.018293955560440917	0.13538312095550298	0.010745215926861087	0.027415036862850174	0.02099982761871725	0.023474835974360925	0.0045957397289170315	0.009569484978964654	0.0018423433361115528	0.007347782240155315	0.03251100512413847	0.001818528613459839	-0.000901186392694276	0.09200246651321671	0.01001766603575567	0.046186343467697746	0.26247887564133787	-0.009697515026728318	0.000794024985829141	-0.04951994702942618
94	0.10325557537036573	0.05208858331045264	0.05977598674135755	0.013792001916903943	0.0448559337584097	0.07913214260695217	0.026875450171853978	0.019443760805342252	0.06778831395948848	0.9542167783442863	-0.012456571534593217	0.13339119831193233	0.008684348568504347	0.026439546296177285	0.021922599756159643	0.021577167059985865	0.0042563883373517766	0.008891319906180957	0.0019404217149963546	0.007194263574322699	0.032052664711568514	-0.0012456274587039277	-0.0024288849406591674	0.08160134696958944	0.010253028670912835	0.04318443101136082	0.25321652079290385	-0.01064213593400532	0.0034824680184018307	-0.04171877493530233
95	0.101706182405014	0.04230278733552391	0.05924486090512141	0.014109267686009366	0.04956847258595064	0.08141170594773388	0.024248588155090497	0.020674767428132967	0.06953857181741205	0.9415605115018004	-0.009737976532312587	0.1330452027410401	0.007226365362272535	0.025503710505047676	0.021529279890748734	0.020401497252353778	0.0055534076908832965	0.008941710722246664	0.002947093581548917	0.005146929770855624	0.030065197906574238	-0.0026384924893691508	-0.0032800535284317808	0.07307295124063394	0.009661798263328058	0.038215716500656915	0.24387180373739645	-0.014207805782861646	0.0065051887801154396	-0.033977120523188166
96	0.09961082366770826	0.036170748036470565	0.05763909784496643	0.01568707597946252	0.05688402751650672	0.081103616585168	0.024224144649609987	0.019934897735037142	0.0721736281022072	0.9288069784128877	-0.007945172991022932	0.13309623580387964	0.008198475105954832	0.022323978328980316	0.022165814544826606	0.016539475837431254	0.006450400757382558	0.007813030488517765	0.003128085737663435	0.005079503003138844	0.030623448461211497	-0.0008615223236296183	-0.003177420771436616	0.06292820766533287	0.00926105832640457	0.03486742606689807	0.23559194152323495	-0.016317973031202786	0.009306650342426837	-0.030118390661594302
97	0.09802446746296442	0.03038288753806811	0.0569584528087034	0.016945490425881157	0.06099983723764538	0.07878105346823028	0.02654831948091145	0.018483575877691633	0.07414021203595288	0.9185376998067086	-0.0068622664622214665	0.13040529204789977	0.009520754243335329	0.019128607387876712	0.022192258770896797	0.013987715719978366	0.006208671596623588	0.005801392526979473	0.0008805859577060534	0.0047827086452372535	0.029692379370091053	0.0017384726484770414	-0.0036687702818730835	0.05684129173711491	0.00865314703170218	0.035901061552933565	0.2257266788277567	-0.01781988108114724	0.011175535811751534	-0.02813537963024539
98	0.09859573692078134	0.026186868556861545	0.055131508155666274	0.017717509257517104	0.06556849734173076	0.07727291546825486	0.03043547408234978	0.015742889874093495	0.07768005270462548	0.9217539900865459	-0.005421227771774668	0.12856723090892558	0.0108562943555604	0.016408702662311946	0.021296763784221302	0.012219521558718744	0.00320038627299187	0.0066924512214863	0.00029837512165507694	0.005205844096611299	0.03160886974333924	0.005072279235704766	-0.0028156715026843226	0.04979710481542253	0.009331189209322686	0.03707975470323955	0.2175214197652261	-0.019911469192977826	0.011480035325190574	-0.02658216351311758
99	0.10065855216154244	0.020943220835211333	0.05349940274912779	0.018537954519370035	0.07138673436578775	0.07995786066451842	0.03459474955708498	0.011961365076974338	0.08040504554704257	0.9388387163647898	-0.003262561571793796	0.1289655930382531	0.011287970886400612	0.01260098675654742	0.021124326602644065	0.008752023646423709	0.0012167223720078424	0.00822168880525678	0.0006700112902128767	0.005996493354273671	0.03399564189414829	0.009913085651057304	-0.00242826275976378	0.045014007974471186	0.009969515087144264	0.03544678727457998	0.21301849487133	-0.022003130579431755	0.012655483908375795	-0.02303409322920612
100	0.10138990825959879	0.01597026594717875	0.05442540998364223	0.017283496278321944	0.07818040957830111	0.08304769454943343	0.0410343881561022	0.008631705883317293	0.08210941157827396	0.9495092891881091	-0.002343252837481061	0.12989981274793408	0.011310868834987374	0.009362372615930141	0.022646012463516278	0.007250711048225573	0.002433053431123259	0.009325229586981074	0.0013742257801217692	0.006146340816528107	0.034285219039801106	0.015491671765022197	-0.002826514505818892	0.04362529702303715	0.009073494729523663	0.0345246301865776	0.21164080794675433	-0.021922409797068353	0.012697335052819999	-0.022496180759945
101	0.09928098229037503	0.012639527236284956	0.05526460008334048	0.015065092252205743	0.07994934522356918	0.08202973857735865	0.04737563468785021	0.005146322322093385	0.08240591784770823	0.9324434553642553	-0.0013511572193287494	0.12621346854308568	0.013158018831039271	0.006586957314568449	0.023219025084985447	0.005518693908154991	0.003463780240273278	0.01106345720797212	0.0012284523831309392	0.004101662187660989	0.03348550093271009	0.01924424489513069	-0.0045990360103916935	0.04178933143069683	0.005590178047175431	0.032489714588815596	0.20537756253136644	-0.021672767085319726	0.01360328085580259	-0.020047196746182945
102	0.09894467008257483	0.010867406118984124	0.057344772989481166	0.014384940290447571	0.0815635398871839	0.08357155461145795	0.05669299318411251	0.002939663728567347	0.0835999544311665	0.93293404436643	-0.00012031370066785446	0.12987106690302752	0.01318565560247209	0.005179333625137671	0.02319222370022859	0.003950381479604622	0.004510063412818333	0.010967059510984919	0.00013836099731750765	0.0018660550922510223	0.03376577731278309	0.02233726438644994	-0.0050997860767108315	0.043352666315867774	0.004002657241527441	0.02973327285570058	0.20661099640513247	-0.023381851537993475	0.01534609673994501	-0.018977972640055525
103	0.10264534898491054	0.010608479080245438	0.06088556873274237	0.014027633920994759	0.08124201772192925	0.08472835776978227	0.06516384471130443	0.002001494229079174	0.08659895540104623	0.9426212843378734	0.0007337867858319601	0.13529240534674872	0.0116964623708934	0.004970267761307006	0.0233154685405166	0.0023203845246919552	0.003401320054559823	0.01166423051825465	-0.002766295123612623	0.0011307001428169788	0.034504840465411614	0.025275412398135074	-0.002888049316019135	0.0439087868339216	0.005959916319817139	0.028728525414039363	0.21268534262675698	-0.024553655285792078	0.015178465885433354	-0.018930103216590093
104	0.10267573268823679	0.008132616806608177	0.059122027562336026	0.01379922263251503	0.07651520601975827	0.0837861717100919	0.07066328030327747	0.0016458025195028295	0.08268934583264136	0.9276492044651162	0.003109031804877216	0.13440221089712578	0.010423145940259195	0.005284809147095905	0.02137728759889907	0.0009169119866702289	0.0021188280683515927	0.012824602189821085	-0.0031670770859075956	0.0014724812906368083	0.03332541022486288	0.028695186470028698	-0.0011705332833656238	0.0431622770244133	0.005738705269513973	0.027577083112268214	0.21024232766692683	-0.023590631344456017	0.015043124378138267	-0.01993887203010401
105	0.10172804197117954	0.007489472851903221	0.056662798891884095	0.012061609695845072	0.07056473837414068	0.08272337770525777	0.07570068979279795	0.00325463368542333	0.07390413769811348	0.9257298059569378	0.004980238481025021	0.13287734690139752	0.00847728522538535	0.00549941652258795	0.021571828705757096	-0.0012320955906549736	0.0015266187156106443	0.015927751646441852	-0.0017016591920208709	0.0016956341188215317	0.03352939105233971	0.032750617459516726	-0.00017928779778805356	0.04373366026822828	0.004349010489984981	0.026308243795474917	0.21121964607393212	-0.022791782184424	0.01453472903418986	-0.019178996631779043
106	0.10086811146915282	0.007089672619408081	0.05629936237748329	0.009373614563462055	0.06467188366385003	0.07827755364642724	0.08036465420751017	0.0056908644604490985	0.06391480809133405	0.9307789983096131	0.00906911271077327	0.13239584818194378	0.007971335426086999	0.005936849486728239	0.023260994274585303	-0.0017823554923833372	0.0009295500839440029	0.017754178807642094	0.0006908898377557663	0.003029855138864775	0.032224902372434444	0.03614202453727319	-0.0011477370405176927	0.043895920835157906	0.002296273019708598	0.02820553401975882	0.2121950874733169	-0.021551481709488784	0.01267015514569507	-0.01674646398555957
107	0.10112140673196614	0.008448411289512498	0.05491321594480439	0.006749497595537357	0.05578667913051547	0.07400397129584373	0.08233096846948491	0.008583895810401213	0.058725710908636805	0.9303027114686642	0.010408441442888387	0.12992240925681076	0.007085346396080744	0.007155584470320662	0.022417772056233666	-0.0013547435267605018	0.00021363598906299478	0.01817345258664813	0.0017032211484619367	0.004298892858037893	0.03376801336735577	0.03954552907689989	-0.0047338172151440245	0.045617673714637784	0.0014582615625218438	0.03030031759910966	0.21235306375978671	-0.019711063278293327	0.012391609357885323	-0.01524169296964711
108	0.10362800171243841	0.007841315181658268	0.055532669402652744	0.0078161853617045	0.04871319877025834	0.06967517015797067	0.08400771611424795	0.01207982827308031	0.05568421456532483	0.9480134314143324	0.013880515589215612	0.13076201678478885	0.007738373884403374	0.010600449002230944	0.02388588468964779	-0.0024427282202200344	0.0009227754601095093	0.01963586801148679	0.0016723736536459074	0.007217147237006684	0.03579257517522229	0.04149339243794715	-0.0062649072339644295	0.04855526287318505	0.0010251925485493059	0.032312277573450426	0.2144740194868383	-0.02075060951097784	0.011162546952615314	-0.014168179562908107
109	0.10498726585339822	0.009215542854232286	0.054012223488294965	0.008330832991858342	0.04122746422717693	0.06503901169635537	0.08528512262974387	0.014967142978743821	0.0516255327582551	0.953457131336881	0.014465087312561197	0.13222256086521852	0.007933736806959493	0.017008578930475644	0.02432094920644543	-0.0028227465707031376	0.0036837568309682185	0.020887214060376073	0.0004711800635962339	0.010396006168973534	0.03825432820548007	0.04128498107385854	-0.004231419099067095	0.0515790223634067	0.0011451969541959733	0.033408695819952594	0.21744757330515765	-0.020888228265624437	0.008459085929919787	-0.014958677967257215
110	0.10172350673805902	0.009768594153089527	0.051908567732006035	0.006307696622802343	0.032740058094316266	0.056680773503391096	0.08215089549166861	0.01678515022039658	0.04608213070949641	0.9433031783741042	0.015303307263390001	0.1312631603292197	0.007537559356219734	0.019587172721938342	0.022331627595282667	-0.0013322615604486258	0.005267340313065745	0.01983281455414896	-0.0006787067288601433	0.014432393989718255	0.03718117953049339	0.03945555467295608	-0.002663081488271134	0.05361632820762129	-0.00027324838931350485	0.034444591634849885	0.21626905536270685	-0.02092598756621524	0.005981453273885719	-0.018211714913277683
111	0.10003165779371899	0.01000695513207174	0.05211252107328062	0.007668192382506953	0.025969722420874957	0.05093154512240389	0.08181528563903154	0.019743504003255606	0.039715481776082105	0.9448284694851413	0.01868628958234827	0.1347552535046149	0.00894167942483479	0.01913189552160819	0.02210802184061687	-0.0006727972244765011	0.004830783632472129	0.02049070353019639	-0.0018767947215286736	0.01875491519004472	0.0364136680425261	0.04052388581074035	-0.002309923329907814	0.058192967848680215	-0.0028315798373206515	0.03699382441503917	0.2200391199212922	-0.01954849606177539	0.004896515914038306	-0.0201147122599169
112	0.099432849184699	0.011412798121647964	0.05375647606144658	0.007956934003572884	0.02065367453961613	0.04420283724844843	0.077542814063375	0.02198254422389358	0.038459768058285555	0.9669658476507947	0.021930950744197333	0.1376580526055266	0.010442627735783002	0.016880918766869177	0.02220110449421146	0.0016930184417371507	0.004637482240422264	0.021866416814921026	-0.0004396945249709317	0.021786522148681705	0.0369535532815874	0.042175154901010224	-0.0020185173196801375	0.06407760844396466	-0.005711519772535652	0.0387595409791455	0.2214941099970522	-0.01813441771256888	0.005483458957936368	-0.02056575394237714
113	0.09987133359063753	0.011950682490269744	0.054862470703078405	0.008988636050239121	0.015656073566860332	0.03466303467382429	0.06950309092059305	0.02207634125586853	0.03875090171098131	0.9707826903711007	0.02434961857333041	0.13354520325540298	0.011817906074924367	0.015618988470383724	0.02312142420050431	0.0038720172090183874	0.004286783972242674	0.023518447006726798	0.00015782718990710803	0.022522072436772574	0.03684766310528264	0.04229818167576286	-0.0006908441822081895	0.06851031527509008	-0.005658172196615523	0.03863771430813465	0.2173152863281249	-0.018162408382975063	0.0057799716648747265	-0.02175674342193876
114	0.10197882878373665	0.0103540682311054	0.05250996094528978	0.011368920852408695	0.015016512947092048	0.023787306606144212	0.0611631748433525	0.021530842037644063	0.04096277592654779	0.9685965319433859	0.023905728688999973	0.13153844001810466	0.010413066624095427	0.014979498703820184	0.022624153600030346	0.0052079627664951035	0.002811396253343526	0.02584823745450713	0.00021925389774675246	0.021479956719412985	0.03647979088053867	0.04263272632141667	0.00035765384988895103	0.07538033516071627	-0.004760319284120662	0.03628328140848913	0.21336421269343742	-0.01574498891604383	0.004005569789004857	-0.023652923911330365
115	0.10391200515083457	0.01121324004417991	0.051764455591192166	0.011717629608385901	0.015234736691313568	0.015797006586183313	0.056707993004863004	0.021449958272949356	0.03972591236713104	0.9745448752970136	0.02594424306711427	0.1352064853353989	0.00933840447406458	0.013866689934836333	0.022096641853766644	0.004920720479840844	0.0013939495691957244	0.02948730029103644	0.000870004735781614	0.02027660430470393	0.03573585136646419	0.04328702567185209	0.0015468438205246027	0.08059159368937609	-0.005535754229810012	0.03630215503735417	0.21428438127358246	-0.016782436863944553	0.0029528150973115804	-0.02408245913008909
116	0.10339088862474007	0.01380042572199514	0.04982597169500293	0.013124133453111171	0.014027737490019256	0.010823381208592284	0.05387656084586388	0.020988331665723024	0.038818084217692825	0.9693905200392905	0.027716137935985426	0.13446601055098528	0.009871792549453695	0.009988289579564755	0.02124554007364668	0.00537216761868213	0.0003759979832337704	0.03310155643210586	0.0018149929954671192	0.0197108339041715	0.03462400313399457	0.042615330010714866	0.0021515412973513157	0.08542142058059726	-0.008023849267136614	0.03733852335979454	0.2127771482766832	-0.014484646518067166	0.005452645984127172	-0.02420046781406854
117	0.10185732293715893	0.017135779357352294	0.04918825381904629	0.013451114444120919	0.012577999148839673	0.007316955698957714	0.04789787911704672	0.019487324557292234	0.03746467243005221	0.9574295186282908	0.02870074990071387	0.12930183745611712	0.009462755293323914	0.006916832610767363	0.019256094309366072	0.005782247838111149	7.576977460724565e-05	0.03215356402439383	0.001992730017065371	0.020837424217463634	0.031669485231704486	0.041157145049222424	0.002712721038824256	0.09040343872101167	-0.006558808258773701	0.039368275244817466	0.20977986439779434	-0.012541257268364567	0.00806351189659151	-0.025462746657641304
118	0.10133652749201641	0.021404188460195792	0.04931781606968416	0.014024558546921131	0.010718758374549067	0.004742297089868387	0.04092062245569145	0.016256238621397006	0.034453225754103686	0.9466150069960554	0.02719478022322966	0.12539250770910332	0.00841446505967975	0.003891139752988547	0.020033662818883236	0.006187282920904495	8.021576458507784e-05	0.030638177200568533	0.001402466036187393	0.021276799411781323	0.032087408784780454	0.04108578624024958	0.0017681988785617035	0.09522711341033988	-0.004814396924832524	0.041046288522960404	0.20967079355822094	-0.011261198069619897	0.009270622470968895	-0.02502138475749642
119	0.10116248523986301	0.024291080636644122	0.04952784324987889	0.012175699247693052	0.01087970573314043	0.0034477329990534105	0.03483813035648179	0.01380491251890598	0.030688784387033416	0.9568411894247416	0.02830145980516262	0.125736646351855	0.008092916930911591	0.002451378724629912	0.0232668449976475	0.007614496058046707	-0.0013706038827303822	0.030281168168085987	0.0005324623922692825	0.02104802156506116	0.033807442506960605	0.039867195991461955	-0.0007757174831282889	0.09907530752787906	-0.004122163819357416	0.04284554163234798	0.21116694599161218	-0.010202685097863123	0.010270555444739884	-0.02582226115249774
120	0.10260074551572103	0.026001153890105072	0.052123459700381514	0.013312231041360468	0.01193798800729747	0.003889821313145915	0.02907939700239767	0.010076098167156572	0.028968598435049293	0.9697793028023021	0.031080169249626716	0.12611900146155502	0.009102830330604097	0.001970621361014614	0.023715745763614543	0.010087294878662481	-0.001954155478247198	0.03140861338955977	-0.00082732961363657	0.018174957602760514	0.03362233139035697	0.04173668008904609	-0.002567156914406567	0.10331930425470756	-0.00455849704916146	0.044905041267981546	0.21494643874857444	-0.010891424617350877	0.009337080316913583	-0.023612045608498885
121	0.10488416499263031	0.028018154076673435	0.05396342455781925	0.014556618228673405	0.013093346937528675	0.0035022384930132296	0.024637134294659007	0.006181974059982009	0.028329881084712724	0.9866501544788326	0.03198998172751961	0.12862549935036824	0.00889745506597138	0.003040590298112499	0.023820837891760756	0.009721468152892024	0.000635374727896703	0.031075540573243736	-0.0018267556971096155	0.017148580008871785	0.032563674043673003	0.04253248190201589	-0.0009590583919380323	0.10361828117118733	-0.004796505025421832	0.0457585611694121	0.2189478888486863	-0.009151912766881005	0.005862222913983092	-0.02025488024033645
122	0.10459187511510522	0.028689440804143623	0.05349188333270502	0.012502513661340394	0.013642078888609748	0.0033447022058844833	0.019755222209934104	0.003647404138144365	0.026656367966181545	0.9800385770403334	0.0316993990922131	0.12857153279409544	0.006655732072686036	0.004450965762665816	0.022750356517625237	0.008032818217222779	0.0016882921062656426	0.02915271034406802	0.00013334052876729383	0.01595600453397313	0.033708472752518856	0.0397375596865237	-0.000417130038410954	0.10373202046389467	-0.004224723858823682	0.04680920450281499	0.21499139194180544	-0.010047755154207475	0.0031736898273107502	-0.018764341789743295
123	0.10343597216362935	0.03064285985071077	0.05429560898462689	0.008551495341016072	0.01313052899971916	0.0035081264216619648	0.01468697313151535	0.0017752834785760506	0.02475675800640845	0.9685852277823491	0.03243399461285102	0.12585633334937962	0.0051842932408899	0.003232461198780797	0.022484896452654755	0.006391529551665326	0.0016696212150480731	0.027519853635204684	0.0021769456701771833	0.01272012890833177	0.03510647820440645	0.03527413023480137	0.000977138500078673	0.10120792855101023	-0.0020623639081092833	0.04546096521203223	0.209032516361223	-0.01152880540702422	0.0009521337198449822	-0.017532013109857886
124	0.09845623087601132	0.03241476210034312	0.053851125175854504	0.006876774509135224	0.013323087395811733	0.003730496106950742	0.011115480485700671	0.0008225799730978135	0.022680572721272305	0.9559070458189926	0.03440401285266274	0.12516424427858702	0.005824964163980556	0.0009885427792552884	0.023879000672649475	0.006915045130503593	0.0023223226418988894	0.027620459277939748	0.003575396913962573	0.009970991272185896	0.03484414211481873	0.02970058428108106	0.0020737980293400664	0.10303944253957263	-0.0024407543060759734	0.045593966681428885	0.20585589588816133	-0.0116355891496946	0.00125985812380305	-0.016369973932177387
125	0.09695668724356449	0.03255816788411963	0.05316845402165603	0.005188648025231996	0.014785959973718515	0.0033252433070291463	0.008361624054780921	-0.0009540014277236673	0.021780620294051478	0.9529161513546378	0.034743784733198516	0.12419711236307161	0.005315956825027517	-0.0009985174510526921	0.023379295367888235	0.007213048798084187	0.0038755391392293324	0.024933616781413752	0.004259228823420145	0.007513973128803919	0.03427872164678852	0.025054939686961306	0.004324619588002613	0.10401384221326168	-0.006455482850194856	0.042326058780189156	0.20624335293932558	-0.011992839876114032	0.00355148839190447	-0.015179918414719506
126	0.0944349889163745	0.03336240195879677	0.05161950092123724	0.005045225083716458	0.014826264672683564	0.0036718121359071423	0.005540914655734981	-0.0028711339160684655	0.02249006328849299	0.9366798351059609	0.03398262937516598	0.12250482424178712	0.0031042906552870516	-0.0015834229980109223	0.020418468150139008	0.007545879381942211	0.0036780541860367824	0.021801596317939636	0.0040918236792955	0.005750751555626095	0.032489544079761824	0.021761639992364364	0.008508656638363202	0.10304782452689183	-0.007099513599440125	0.036848168015314875	0.20623499786181282	-0.011948618894781852	0.003326480092141754	-0.013954322830309654
127	0.09313055095651109	0.03274629113108964	0.05158765713568008	0.0040236329586590125	0.01168388827146928	0.004010224080925409	0.004619678822917449	-0.0052174300049957585	0.019902383004014475	0.9101239890656849	0.03176391720722891	0.11927992495020912	0.001110077437035753	-0.0012793602134763226	0.018103909542381166	0.007667962181596072	0.002347238154369802	0.018747111349707087	0.004282551144750587	0.00531364625829415	0.03155067874371091	0.01767517508113257	0.008996294818695919	0.0985089548612857	-0.006289031899689011	0.03583443957249941	0.20310943091542036	-0.009516295371026686	0.0010454052895304943	-0.010907903425310695
128	0.09157439887722305	0.03308952677895991	0.047957110790359324	0.0030232785026374762	0.010725909384921494	0.0034732695889761944	0.00423235692289964	-0.0068063400998606746	0.019070717295721174	0.8693914895034132	0.027104186361470817	0.113195150243716	-0.000533971026204788	-0.0020156641896878743	0.01718157756138065	0.0071709564201380745	-0.0011053344164979732	0.015418593340282259	0.003998008392681031	0.0051342881929530015	0.031234961765080834	0.012916939573224238	0.006234265545573706	0.09220940384923458	-0.006485527215669105	0.03672619677120882	0.1936278313631614	-0.0072877537456882534	-0.0018055439488918513	-0.009673506026446784
129	0.09161600153363621	0.033082074150311516	0.045819831800382856	0.0026435801727228733	0.010639396668838272	0.0023614333206946705	0.003161524513777468	-0.007664329767403651	0.018017630365575184	0.8522184693494514	0.024794699823481918	0.1092668252237018	0.0011280900742523115	-0.003473013685696601	0.017047252955471777	0.005578197049792203	-0.001534307156249655	0.012155719937380828	0.0011325159780363756	0.004315826574478676	0.03236361924771443	0.008867002619946334	0.00148390500502532	0.09091794598887318	-0.004682325251555107	0.037510469237899406	0.18617002829284734	-0.008066231532703751	-0.0029641084191549486	-0.008858365128855636
130	0.08971820152088741	0.03497922130962569	0.04575772179264986	0.0009645509125676918	0.01112744137611961	0.0017916110825380853	0.0016549142511250341	-0.007958317924954366	0.019241080091235707	0.8379155324315274	0.024442132066432844	0.10670981237928488	0.0016537206476590336	-0.004206664172849789	0.014678439798748095	0.005101289234643169	-0.0013986039695245474	0.010450699360963687	-0.0008767862251260481	0.004011297189349183	0.031443371976198925	0.006568043239849936	-0.0009576292109308494	0.08971114447627002	-0.0031334640755465437	0.03815518393621181	0.18304502922926313	-0.010015574795521641	-0.0015192880596364624	-0.008286602940666226
131	0.08970427654856475	0.034082778399162086	0.04681392379223773	0.000557959059637972	0.01240115450159037	0.0021542678826191202	-0.00015390729332045427	-0.008554852961914609	0.019809287584478412	0.8354377470938175	0.02725467828649692	0.10784521162528089	0.0022273641025164913	-0.0024822623236004713	0.01167324779931478	0.005596861919114035	-0.0012090050602188787	0.008238333776496683	-0.0011201187347631924	0.0036396742584158363	0.030111324587088567	0.005575190133272718	-0.0004910226271349448	0.08977642251248155	-0.0023667836446697103	0.03650650371336016	0.18490123791439353	-0.010310370359763038	-0.002519410434327147	-0.008919016371989365
132	0.08757340918864	0.034057278014112964	0.04805442943953816	0.002072833994161194	0.013156083996956783	0.0031631971214497734	-0.0009349326722565075	-0.009311753632615757	0.020216232408412336	0.8317848880750053	0.0283093077470644	0.10717625739482733	0.0010462468404050921	-0.002375387630796915	0.008949201137655318	0.007014959049125792	-0.001833401575858594	0.006167909399718711	-0.0013977430292947104	0.003482346087398978	0.028481666901964568	0.0038917273107430825	0.00035541829962668526	0.08560852778654693	-0.0003032762445112026	0.03302371405077578	0.18403884045232835	-0.009517056863207841	-0.00467215278757774	-0.010474030914945717
133	0.0866734714992218	0.0345941499609173	0.047769907400840694	0.002094074424527935	0.013457424552436405	0.004545907422451624	-0.0019864182326128103	-0.010759134654342745	0.020365328500999973	0.8184391750468996	0.026295516952354585	0.10577809434051239	0.0015478738400157416	-0.0018770497216816675	0.009036149919797327	0.007965263499079896	-0.0017471232344015702	0.0038600964657545494	-0.002881001769003833	0.0018791531172382483	0.028300410871554986	0.0009993402610970477	0.000776384627476161	0.08020261514551584	0.0009424415468960049	0.032126181521269746	0.1776931330676184	-0.01007583061810837	-0.006682556738139056	-0.010164044719071216
134	0.08410710687582307	0.03526594179541758	0.049330761850643556	0.0037021566719880254	0.012567104959696021	0.004598358376010033	-0.0036734129039337005	-0.011710802299000175	0.021116917864239172	0.807840662084307	0.023950131232467385	0.10238559099951547	0.0022565750814278833	-0.0012812854644383114	0.009450373013850908	0.007047602521619262	-0.0015009182391886216	0.0033060432848709977	-0.003991879983769088	0.000434546733518692	0.028378347422528555	-0.0014424979925169036	-0.000789757543994286	0.07562705778226378	0.0004402527085129496	0.030935110421918807	0.1722698624648297	-0.010865178206652032	-0.007929475796541028	-0.009857079956944542
135	0.08242767420104838	0.03497399755048787	0.0483336614533198	0.0029546880379417843	0.011649377739810651	0.004068818169763911	-0.0037130295849359127	-0.01097949853530363	0.021584639064406934	0.778703909912782	0.020788778615312302	0.09948105264338404	0.0027819419962601976	-0.0009530084067535221	0.007966558411495081	0.0050097753495499595	-0.001029814015478551	0.0027342581517919478	-0.004128761501700266	-0.000518608689922445	0.028777745442039492	-0.006161384413741233	-0.0017912257259701703	0.07012450810662109	-0.0011223891293898117	0.030563600500861605	0.16687270453048303	-0.014249391754483151	-0.008907725173781104	-0.007738305454826263
136	0.07891291560381958	0.03223216933746114	0.04506981486788786	0.0012433621329143623	0.011137239429269597	0.0016749385409677285	-0.0024312358099572223	-0.01044344319444017	0.021176468700129496	0.7454369647136472	0.01823935781594971	0.09540284346662113	0.0022081946667762424	-0.0014061806489275483	0.006890307858003839	0.003665960953591391	-0.0007462238382698936	0.0017606432306116362	-0.003451533733645347	-0.0008536582321119488	0.025844107984150905	-0.008378020304554914	-1.4499805090400301e-05	0.06597948372246855	-0.00274628123787621	0.02933256876271626	0.16016446915792185	-0.015330001504525546	-0.0090438442480162	-0.0065996343980243245
137	0.07707312315260235	0.029423826709093964	0.04324384080042898	0.0017892145399166124	0.011958040113683907	0.0009953976153592912	-0.0015937507802479818	-0.010014205053184238	0.021922879276200933	0.7270383735602076	0.01654183277775891	0.09438694138520409	0.0014305851788320068	-0.002217009674435775	0.007072142306156835	0.003042210439465031	-0.0028069437862845055	0.001190040592057288	-0.0030113685600270655	-0.002859946434238614	0.025258887041807548	-0.009736384109676924	7.064049204896997e-05	0.06523164113410074	-0.0027765677627264963	0.027630755160128636	0.15481787391835042	-0.014104352697412063	-0.008671949811997797	-0.005109468367978377
138	0.07500136533169056	0.0272621645243942	0.04368848885122686	0.0026490450784170637	0.012719456084191635	0.0005135162279405977	-0.0017998282969067492	-0.009958453763383418	0.02290916302854118	0.7227849215006771	0.016299136693457797	0.09302789594561428	0.0016162279640283236	-0.0020957685063497204	0.008989666244035917	0.0032329602007816795	-0.0027991643967025907	0.0004908411347664318	-0.0041880279302965685	-0.004288349728232525	0.02611129975209713	-0.00922617742883938	0.0006317744068794388	0.06398317684335442	-0.0015320707486644182	0.026850823900950564	0.1469074139206446	-0.013300253569218807	-0.009133562508949597	-0.0025669613699178017
139	0.07496330775805576	0.025597444827847045	0.0428531230909537	0.0030796204588466373	0.013690699534892426	0.00022837545676356846	-0.001960033252402105	-0.010098816796238112	0.023340413709777186	0.7245528748096735	0.016254105996381347	0.0939923351713561	0.0028940789980894657	-0.0021762660535529	0.009371810784796505	0.003139620782021361	-0.002186024351989574	0.0006051600938484417	-0.004129503781844642	-0.00544079051892354	0.027138002487020998	-0.008916438629738038	0.002323464277268162	0.06409159627111824	0.0002218868659333405	0.028043573687782437	0.14450490136432592	-0.013011938320862384	-0.009552059106401166	-0.002837307680109221
140	0.07377654987245634	0.024055511145870265	0.039985688930531296	0.0017520278430634769	0.012993586698828666	8.860871758150203e-05	-0.00172346998693968	-0.009709531942813094	0.02268083261551068	0.7237573916152735	0.014291470798917598	0.09363145370394899	0.0031537937868358727	-0.0016217978639810828	0.009622775059083748	0.0015448324647308648	-0.0008590252403614864	0.0013782981302166554	-0.0038934673046560585	-0.005943760382345921	0.026917633254243095	-0.009236747582813891	0.002385482057908376	0.06417488558559564	0.0005147268465280867	0.02868929559784117	0.14172634643094106	-0.013692282297464328	-0.009347880248493987	-0.0026617146119469557
141	0.07181020410860972	0.02326027130913217	0.039806396284696545	0.00013716033657261168	0.013034816772884848	-0.0004773664838190769	-0.002024501816493266	-0.009028025464404158	0.02168471396654741	0.7151175755610566	0.011379021883130178	0.09103479576853594	0.004107182053106628	-0.0011070543646707924	0.008463744819832973	0.0016159789742145917	7.248229172930968e-05	0.001124553927011704	-0.0040090797708508975	-0.004704425300761224	0.025548398832218093	-0.00965256014994781	0.0026306767730136602	0.060679897938587773	-0.0006266929734701662	0.025560253187505856	0.14229898345102782	-0.013109075162966635	-0.007584174942452784	-0.00508679308986075
142	0.07146908294373287	0.023192773806987754	0.03945072587122148	0.00027364560406855916	0.013801653909426417	-0.000633597527308666	-0.0008839577081794182	-0.008749556107262593	0.022288582677821606	0.7090416810219521	0.00983830926143956	0.09148826838597238	0.0032576689014747525	-0.0007926836292242287	0.008011048507716842	0.0020123581885194398	0.000871914116655032	0.0009475811941649209	-0.002907097791154217	-0.0037570686054968455	0.023653943398958616	-0.009642290027880229	0.0031525411264446477	0.0601471844398041	-0.0017060189637730372	0.02334233006038723	0.14491793772994485	-0.014739794848598617	-0.007791474159039141	-0.006056948155091547
143	0.07282882860717146	0.02498097873717329	0.039645849881086936	0.001964964830191449	0.015609475829786366	-0.0007395713020857832	-0.000644544649651122	-0.0090787367141274	0.02190482735643433	0.7109695923349525	0.010500348543689381	0.09369110645160769	0.0024120307713050146	-0.0003622723653535705	0.00579656179253314	0.0014023697491334288	0.00043142160323647355	0.0012618585910739364	-0.002224860272017156	-0.0038126790351549716	0.023747611276508637	-0.009949722576512141	0.0018303893694446207	0.06383345054601477	-0.0021985828169414972	0.022556811149072358	0.1487851880746274	-0.016847652097469384	-0.007654809597806385	-0.00645086013379415
144	0.07177571459514188	0.02434283324067412	0.03668594149375535	0.002792215164919196	0.014739709808461846	0.00047598760606565966	-0.0006917364439301351	-0.009230892604878008	0.022379466728544347	0.6969016531811093	0.009910956363935972	0.09030562674657362	0.002071914819552655	0.000685102367016041	0.0048397975499690675	0.00019033094991859322	-2.0285213044253174e-05	0.0009942825132125143	-0.0036127066866129616	-0.003923933824150067	0.02355607606397173	-0.009594716719822257	0.000677290521902357	0.06094720256527132	-0.0025792976068910586	0.021329885751131525	0.1453995863055378	-0.017354162523996238	-0.007595502055498822	-0.006451715203593485
145	0.07032165603236552	0.02262352946517982	0.03296448766026446	0.002593602474264666	0.012723702683345092	0.002679010154985766	-0.0020761181288384083	-0.009560442697040409	0.019763871675258053	0.6840278517332593	0.008158740636973898	0.0874478554652774	0.0011601225011851695	5.9155658369658275e-05	0.004868490619241206	-0.0008905221062825174	-0.0015787976990762076	0.0008004092293517059	-0.00439310427787868	-0.004691023609210347	0.023237047131082548	-0.009006626848441687	0.0004054436627522073	0.054806206852188115	-0.0029699198647214872	0.020015422390202042	0.13835391378740122	-0.01686837901662756	-0.006883337484497396	-0.004228306578818732
146	0.07037182451323663	0.020913246782678026	0.032363092558031166	0.0012558634526466817	0.011681687436930262	0.0029220230257042323	-0.0019355882453937685	-0.00932346606373837	0.01767233574767395	0.6801185559500545	0.00614628729308618	0.08495827013517107	0.0017073733679982613	-0.0005021534968983736	0.005597163060943087	-0.001378596408231987	-0.001778722635459918	-2.9667581847890143e-05	-0.004270905442689909	-0.004727536688537608	0.022774517590046308	-0.010194207560466208	0.0003998451990730554	0.05254882790940408	-0.0032847219984972467	0.017659817316322483	0.13651104045971185	-0.016170218045103976	-0.007512641722193193	-0.006612787776706637
147	0.07219146614371014	0.01961114318752459	0.03214999605905254	0.001690741840003488	0.010920989022574518	0.0024946145765696584	-0.0022305391539557003	-0.009852737231477813	0.016997341112886734	0.6729386794938359	0.005045209216692152	0.08224121887182423	0.0024029914703742905	-0.0014384770903979609	0.004334074192143788	-0.0024931434518716874	-0.0016597218191765513	-0.00110677681411731	-0.0034762053151479733	-0.005667583699190513	0.021826216646461484	-0.00883420440023525	0.0023860086758311274	0.052753296123665055	-0.002326703693554078	0.017053752440326992	0.13432747280140137	-0.016402377814181232	-0.007685824366111573	-0.007536731657069464
148	0.07168961775652118	0.01712468120271483	0.0305273264317224	0.0013803420035812882	0.010823575648371267	0.0020281647770085294	-0.0032119749309313323	-0.009646568364819022	0.01491037457470437	0.6570273702394734	0.004068844543462874	0.07722718670943787	0.0021164149227099116	-0.0011614849381443879	0.005487894853943387	-0.003674432676944015	-0.0016324003834519505	-0.0008264910560445887	-0.0033068122166623505	-0.004504084017982396	0.021736751094448132	-0.008348844079109225	0.002039309283379837	0.05078338287293706	-0.0009994639442279327	0.016637063180898574	0.1284791379318031	-0.015371433478468585	-0.009154774837028442	-0.007190072530174514
149	0.07278482445367075	0.01642976331226049	0.029796099580696872	0.0015600322580967452	0.010123500873667885	0.0013563653515831378	-0.003920570363042149	-0.009604933746993144	0.014415794663299114	0.65236661563034	0.004337910411784968	0.07656467973234737	0.0015785897779807456	-0.0009405927575699221	0.005976365618385592	-0.0036532782893941235	-0.00188367730039241	0.0002905857710146336	-0.0026344841463933695	-0.004685151701699379	0.022452249780228556	-0.007669730465563801	0.00018263127790665843	0.052611945408310455	-0.003271364471190921	0.01590868924770176	0.1266201988414889	-0.01465508074236739	-0.010678536769933517	-0.007337757288370403
150	0.071107870898958	0.013750933599972818	0.028762167484325325	0.0021911560328030304	0.0095905777602191	0.0008258921469401764	-0.0039121634343420005	-0.009279969907759181	0.013435261571453512	0.6388865114576612	0.0035604918098250406	0.07478561969298678	0.0006585428058980842	-0.00036509589794160135	0.005925529262904382	-0.002331731168594924	-0.003133920147371546	0.0008558325913719427	-0.0020833491080725526	-0.0048368224131338025	0.02371754967970348	-0.007602349126895452	-0.00024356436610434312	0.05147481841663711	-0.003851438655061881	0.013590805438627208	0.12235296274674189	-0.01347419061001667	-0.010325131413630794	-0.006755119324982055
151	0.06797079372567477	0.011336601389968903	0.027897479122564246	0.0030268321254656476	0.008363084084729614	8.866128566869536e-05	-0.0040847384730570485	-0.009038127033193557	0.013136267590136808	0.6225153202708628	0.003550157127980537	0.07166051807167469	-2.0115971156732526e-05	-0.00025258454752640744	0.007017598362325979	-0.0013248828716733187	-0.003742602509755356	0.00015327882370503622	-0.0024127684167432936	-0.004728437436463587	0.02478686983125015	-0.007672482426695808	0.0004956856163110305	0.046396798744663736	-0.005191674663219428	0.010431229626166055	0.11856988703273631	-0.01290958417778354	-0.008947670582366786	-0.007711918794249419
152	0.06587880725426949	0.009922034313409819	0.025786057943738946	0.003885021635333846	0.008686783418052893	-0.00115490436550537	-0.004013407234451577	-0.009142003344181304	0.01302711231727243	0.6124613755063746	0.003699867169559983	0.07069854909329194	-0.00023890886130949985	-0.0007434395845332254	0.007517151003253253	-0.001504970364675042	-0.002983173368225212	-0.0001693671953122937	-0.002855233578468729	-0.00463846871599765	0.02400694683720253	-0.007321205482369695	0.001608397951694629	0.04424493025444916	-0.005301466670775244	0.009144300749999747	0.11689585624344659	-0.013123937549626485	-0.006136637799410573	-0.008250494155775657
153	0.06470097755944629	0.00914554839664162	0.023809144266613055	0.003734657968274443	0.009516744005603922	-0.0018470951339193617	-0.0032601166414081956	-0.008809020607799704	0.013451542172304294	0.6085270398695349	0.0026821973989329	0.06970519863901654	0.00010012054590444595	-0.0019859742486171106	0.006613176713909544	-0.001963255293165413	-0.0022157871310463377	0.00014156262590963702	-0.0034626751155236147	-0.004386413576379365	0.02420616779903516	-0.007293748412673091	0.001908712937744848	0.04254162175766264	-0.004871575847227187	0.009223334064015085	0.11332842660490826	-0.012835442249812005	-0.004268529209885837	-0.009427142319512635
154	0.06391794703731771	0.008121759863475986	0.021812883403740827	0.0030487632153027777	0.009599830506650137	-0.0014023090269215264	-0.001595828000034164	-0.008061312832776713	0.013367054319871194	0.6014617140851373	0.003627869347711355	0.06758193755582939	-0.00011936445957413364	-0.002426653767353218	0.005135840749133443	-0.003067662356618509	-0.0019335739867521273	0.0001977631430213201	-0.0034824712407929104	-0.005153450342217744	0.021821692445923118	-0.0062393035860578245	0.0012953759439336102	0.04152905840178394	-0.005534782937566815	0.009555172850158843	0.10643245102116457	-0.014516142867416074	-0.0041405696185349535	-0.008726088904327687
155	0.06315133207711256	0.007865347809041603	0.0213080539595553	0.0019902755234271867	0.009733020950265384	-0.0007139093039319854	-0.001811943142586377	-0.007439436990910776	0.012293747292635094	0.6007457444450047	0.004235257423355078	0.0684481171885328	0.0008522043153907382	-0.0020837935508054356	0.0047027586460636804	-0.0033545195754474187	-0.0001231312065876115	-7.805916706457442e-05	-0.00259852780986132	-0.005698018516656638	0.020734211131702828	-0.004738683874349057	0.0016414900586326346	0.041719532369858536	-0.006115203624302802	0.010407612009619437	0.10510137622689564	-0.014760835458814328	-0.006047199967079268	-0.008445097071701848
156	0.06135933524485977	0.007073919767506648	0.021070982329839814	0.0017707553495125987	0.00914671700099852	-0.0010802632015739738	-0.001960699885610956	-0.007184788278719718	0.011973358068253585	0.5901554823909964	0.00462583023381584	0.06908860400218403	0.001211369825012946	-0.0015907941002767639	0.0037291951581750952	-0.003190960600627387	0.0005129370275104127	-8.820881380565932e-05	-0.0026718133546019935	-0.005533888289280932	0.020080036909187544	-0.003915602225557628	0.002047089042799236	0.041381802612068634	-0.006400621196172856	0.009779596643015214	0.10233972812513137	-0.013893560356766902	-0.007773817903219097	-0.008608962670099227
157	0.059368718093929095	0.005268984431997828	0.020159492628808135	0.0006168126436419523	0.008314348869079396	-0.001458310627018621	-0.002944320939069709	-0.006901146670009742	0.010633113493654938	0.5825608656157577	0.004202383999805159	0.06778746366920882	0.001901551624230309	-0.0020681382626764203	0.003076818784463974	-0.002793468751985876	-9.055369282554445e-05	4.224293525880633e-05	-0.002780275813794571	-0.0043847353736171475	0.019225940297664407	-0.005230009834873796	0.0023375420690572254	0.04113463444687395	-0.0062270644996815965	0.009102881088645372	0.10096176643853844	-0.013094839734145552	-0.007517368965742571	-0.008530994723890503
158	0.0593478481805655	0.004573331555326192	0.018753689226755178	0.00023468318300946952	0.006254782805617062	-0.0004066916945187694	-0.00334575367364727	-0.007235053319291681	0.008735997869206666	0.5741490189168053	0.0023038679087987054	0.06649359026977264	0.001512125413417386	-0.0023509545067302404	0.0015041234023418508	-0.0025808816015654053	-0.0011328536794572449	0.00018112470290149773	-0.0028124588179030794	-0.003059452092926678	0.019519176703662166	-0.004687463577534577	0.0022624569501855174	0.04128067653289959	-0.005901071977085772	0.00895789802663651	0.09797764519463985	-0.013123038945137354	-0.007993422500113562	-0.008565205483476597
159	0.059158568138022935	0.00422046479869061	0.018294116076402512	0.0006144278503647577	0.005849076875734764	-0.00012186019799929852	-0.00407418812095188	-0.007795245159593945	0.007814507518923612	0.554248012171108	0.001551900102879099	0.06342308688851082	0.00035998132331678724	-0.002243525947661843	0.001310323207833186	-0.0028676587031767975	-0.0012859531880358435	0.0003998540089239979	-0.001696649237419644	-0.0029575443024963213	0.02016699155274004	-0.005435944485444669	0.00219316546345722	0.03930229358503697	-0.005046122949133824	0.008905492155542854	0.09321035254368498	-0.012028148262048217	-0.007829000945199635	-0.008110437393603401
160	0.05859036582363652	0.003406698242814229	0.018494198816848956	-0.00027815808160061524	0.005643792956910461	-0.00024127350594552554	-0.005032032049599814	-0.007683080828805139	0.007653803597923718	0.5478687035456291	0.002486464833225429	0.06347489646799545	-0.0005247629815150002	-0.0019344488052866716	0.002283359485201924	-0.002484094327564615	-0.0005163338824157994	0.00020967150177878332	-0.0017182972145553786	-0.0024783164932736484	0.019466742168998453	-0.006448141675075998	0.0010899134782584989	0.037603070057761895	-0.004141960821870582	0.009563334881565267	0.0933456742309408	-0.013043757758135956	-0.0070801777393995555	-0.00839195623527411
161	0.05736784195135379	0.0017608189767559488	0.020383330113453807	-0.0001044659925562861	0.005592593473150363	-4.0841992925065625e-05	-0.005421897424761151	-0.007293739200853626	0.007065027002880399	0.5381151045830841	0.0031338029276678126	0.06279487483975126	-0.0007465932504909252	-0.0015296228061600988	0.002798382862880409	-0.003077925944794256	-0.0007207713773467155	0.00079387197958711	-0.0026453559429054662	-0.0032347690155754218	0.02076840451790159	-0.007148496779167022	-7.096740668577353e-05	0.03747668000672253	-0.0035320046807269714	0.008953070666268749	0.09133413893719522	-0.012699227309881937	-0.006706711566133415	-0.008367466847785634
162	0.056907783565327615	0.0019295363564655775	0.02046194458947604	-0.00023060909792722706	0.005313953016788712	-0.0005553741447916682	-0.0049186297905233585	-0.007327147918170333	0.0065389184078954166	0.5412068369253323	0.002483721623573916	0.06270372006489919	-0.0005795260249011774	-0.0016950946540881255	0.0034214910937131046	-0.003535342177953447	-0.0010387769057131667	0.0004671531900639015	-0.002837105780682775	-0.0033929508104829126	0.02208104622385941	-0.007725016092579133	-0.0009507262883414397	0.037102092083445885	-0.0022180989698089896	0.00992611055286876	0.09263118961399741	-0.012679547709651753	-0.006562376877155029	-0.00923957896641893
163	0.05480889627962551	0.0008352895598552544	0.01898521741027632	-0.001015485619862735	0.005004066072376208	-0.0014665570550160874	-0.004699725899061326	-0.007314037030439263	0.006494132740186441	0.520437819746378	0.0018880281407941074	0.058030191397222666	-0.00022496946368347141	-0.002164349471373749	0.003512875279030806	-0.003948070720612167	-0.0012426270958369595	9.062701336026398e-05	-0.00146438288687937	-0.003943155803626785	0.022457984919182314	-0.007000733095025998	-0.0011454993359193831	0.03433081896537241	-0.002641933111358302	0.00891026399760356	0.0862628430273823	-0.011335771783060536	-0.007058447689796292	-0.008806214439164187
164	0.05330746470532654	0.001268813425128873	0.017857068819142667	-0.0019591915260684135	0.004921841692636649	-0.001842279452651903	-0.004170860398900854	-0.007800771413813704	0.006450361753435186	0.5113491015848252	0.0014003985358651437	0.05690058690640155	0.0001896671507904866	-0.0022424996294602836	0.0024786936290716486	-0.0048331929351957785	-0.0009490961875666023	0.0005725095777114272	-0.0006709161588206996	-0.004645320056790734	0.02204505666797799	-0.006460916973797728	-0.00015976098915485254	0.033290267231371705	-0.002753747534464754	0.008312511798512149	0.08308682850577528	-0.011162468593063466	-0.007028455237099026	-0.008265173737581807
165	0.05311532012696459	0.0018688148718607055	0.018038209133623806	-0.0016188297754824309	0.004123337223050467	-0.0027920584087167888	-0.0036613438641583318	-0.008259147088820192	0.007106184410530888	0.510968687389547	0.0021746869607541246	0.05703478431811703	2.511230757814438e-05	-0.0013750919339918389	0.0027073183631214463	-0.004893021151487623	4.36118267912695e-06	0.0013992025925577095	-0.001318838202076227	-0.004692265525059004	0.021387289975797814	-0.00481166072095851	-2.5496736953885294e-05	0.033781729590886496	-0.0034267222909747652	0.00810121739872863	0.08261923829168867	-0.010704142571919678	-0.00571322682593275	-0.008657118058196743
166	0.052830498850605985	0.0019415813330037435	0.01864662819137624	-0.000627894966532834	0.0027402176355685835	-0.0034797193108510897	-0.0035586126208462057	-0.008005939839125405	0.0065836135638543776	0.5075325200785199	0.002494797679042414	0.05845714064918427	-8.067013156903926e-05	-0.0005707223714884822	0.002503518699466433	-0.004684861328677882	-9.341547675593281e-05	0.0017756557236850296	-0.0009525019074564271	-0.0037262015203253125	0.021092970751803962	-0.0038771953646054833	0.0012992817230975523	0.03604271163683942	-0.004373215826276813	0.007375510145211045	0.08474210669907303	-0.011323160147683234	-0.004792253061793493	-0.008449771195851071
167	0.05380714634866547	0.002076608520112656	0.019282878310049732	-0.00012371328411875702	0.0017012904781601571	-0.004138573437054526	-0.002956369811900488	-0.007909019008964631	0.0064755523982910675	0.5081036966565772	0.0028124811147877938	0.056779858020516806	-0.00037081365287612935	-0.000918555394872433	0.002422520152844082	-0.004146433464469581	-0.0002714660388562222	0.0008130115524227478	0.00022886480160249706	-0.003123423594807832	0.02112249976897182	-0.00500456194418871	0.0019353419690021957	0.03650253620115723	-0.0045256526731418945	0.006069521267138738	0.08530739849011726	-0.011685441938317375	-0.0032992875036252254	-0.0078492891648702
168	0.05364483210006215	0.0016756436845140252	0.017043548596021786	-0.0010275967025711985	0.000841861650246647	-0.004540507819580391	-0.0031734936377676914	-0.0071606461840915195	0.005911811583856204	0.4916914833725589	0.002854389413746084	0.05337864300747339	-0.0005674166158095295	-0.0015899481160400186	0.0024914511069816262	-0.004252044873577106	-0.000991338177441225	-0.0005242969243079608	0.0006566866802134356	-0.0027047155745699943	0.02002066158724035	-0.0057488749403132545	0.0024077682762470706	0.03451029235720162	-0.004158033411645789	0.007245355268235336	0.08066735027861273	-0.011867862176063788	-0.003961086393164446	-0.0070525961717235975
169	0.052701676124468355	0.0016311535740200394	0.015219699366437342	-0.001859069054077119	0.0005736853869733575	-0.004737448096481615	-0.003284838913861038	-0.006911725207809802	0.004838676799026172	0.4806600187642777	0.0034751929103062065	0.05046346817220257	-0.001072398265186338	-0.002939841110968839	0.002595235443347764	-0.0038981820521314776	-0.0016599380748735706	-0.0017295391289694653	-0.00016895534760437566	-0.003019886671699941	0.019404074868786578	-0.005586391669715497	0.0029025060583300864	0.029326670789514512	-0.003319883422831567	0.008254744032322587	0.07552377077840447	-0.01096430779713471	-0.005414977899417289	-0.006581997997010601
170	0.05211504601400918	0.001229865676943139	0.014261884325008689	-0.0022342572930225697	0.0005441920726480783	-0.0041939721953806845	-0.0040184522847865195	-0.0071696946155894265	0.0043544351418686135	0.4805567394108793	0.0029447706750054792	0.04969119495322289	-0.0013079155397200566	-0.0024616073054528156	0.0030248966423457903	-0.004155594512461703	-0.0020930912034727877	-0.0020261064260242456	-0.0015205051230351959	-0.003390235317336737	0.019358599864827124	-0.004699020071025408	0.0030484438648708785	0.02758308715130658	-0.0027644546055465803	0.008864761059314438	0.07443518914122571	-0.010892556077120847	-0.00567923185406672	-0.007163578477431696
171	0.05208737854239667	0.0011327798169600927	0.014531809997707142	-0.0018382829080012377	0.001176779304058018	-0.0036569800165625215	-0.0038884635927988872	-0.007219375998150285	0.005260691058902481	0.4818062417667569	0.0038091469810480278	0.05019373836959025	-0.0010957301596414965	-0.0021570693223943896	0.0029429931169604774	-0.003917492035896246	-0.0015095275812310768	-0.0004773533029073567	-0.0018305724777386062	-0.0038856266303465745	0.019778470393824705	-0.003979706533068896	0.003045423018316369	0.02782694454841521	-0.0023080361258156438	0.007596007378760354	0.0748571349082818	-0.009998583897588155	-0.005666114143295171	-0.00740862748397176
172	0.05115431126268894	0.00024630201871181926	0.014595694291584744	-0.0007332786454430605	0.0007655050998303265	-0.003201524399396258	-0.004038856949414633	-0.007186870582872237	0.005692865659830061	0.477512321560518	0.00342316257850801	0.04921116983750736	-0.0016202084829683154	-0.0013734355052460072	0.002941272441994547	-0.004016769826558719	-0.0011630359811082003	3.781388160983115e-05	-0.0007231953466554172	-0.004644696883320275	0.019255423340170982	-0.00371532402536657	0.001696444463869264	0.028213248277151184	-0.0023692696051859316	0.005912110159470616	0.07304235058657771	-0.00934917923732614	-0.005325301499244733	-0.007628543978225004
173	0.04985290823954812	-0.0008359233196926092	0.013794905364324019	-0.0009240115776218325	0.0007180003292683545	-0.0016970783914665947	-0.003478964386728848	-0.007116559444701237	0.005265435199466987	0.46266552963897717	0.002834030565765056	0.046644545231653685	-0.0017889811480172122	-0.000971183118859548	0.0029684228251619024	-0.004174222189140005	-0.001399348948165328	-0.000764017170009162	-0.000697296208841061	-0.0041960161111399006	0.017766822242417518	-0.004325899098994693	0.0008495249562417735	0.026051449026741984	-0.00263590381257603	0.004355195332607621	0.06897558391853387	-0.009321610063775713	-0.004185488330007526	-0.0073004667155100195
174	0.04955246358085498	-0.0011710210597309422	0.013297713371522503	-0.0014053826957182332	0.00042357484383929257	-0.0013421754834484457	-0.0037618258285005888	-0.00689611580772915	0.004863801657303842	0.44858147715476193	0.002387304159254537	0.04369093025735976	-0.0018309178288595063	-0.0009733126052660136	0.002753518682602641	-0.004362689854007866	-0.0016102492318723085	-0.0019777172994121612	-0.0014790715264642038	-0.0037625047926645194	0.016611694523462266	-0.0040805920169781325	0.001257031441779338	0.024304921903214358	-0.0029753676123108726	0.0032780190680789197	0.063582641032648	-0.009765788302446336	-0.0033704308295438084	-0.0073633338748554855
175	0.049357777850405876	-0.0010003431182697528	0.011956290842779731	-0.0015480568186530864	0.0008370269176743996	-0.00152895756069746	-0.004347194447025014	-0.006919933376580703	0.004471962646862161	0.4501679339223999	0.0027185391963959102	0.0424367346607752	-0.0019780307445226874	-0.00047545361879791604	0.003695651762525311	-0.0038289164620163843	-0.0010509957741494124	-0.00214023429073956	-0.0023006742028406206	-0.004228383557687835	0.015956015903539494	-0.004794715169641372	0.0010767228821869897	0.025332385681043894	-0.004118337580043411	0.0025451829433231618	0.06372329626762613	-0.009510201015697734	-0.003574035878879832	-0.007596477955875536
176	0.0481959858761542	-0.0010985805057825975	0.011337074891417522	-0.001215845989081431	0.0010800179416269205	-0.0011313950692946144	-0.004025791504668902	-0.0072154820677243926	0.0033973476183293363	0.4517209939366906	0.0022901413080564106	0.04312539251678316	-0.0029675498834483677	9.05466728449886e-05	0.0041288618260004635	-0.004281737067647463	-0.0006780559686320744	-0.0023477904978398225	-0.0020904865333735093	-0.004572429818490383	0.016145647479923843	-0.004574579129599526	0.0021250855330164453	0.025587976861655586	-0.004328116305008436	0.0020017255048289054	0.06733877170331476	-0.00965267713616624	-0.003976752821943414	-0.007812424444206906
177	0.047200781413619206	-0.0007034848194271628	0.010074436126910669	-0.0006470748708255492	0.002285697912099504	-0.0008016421503510509	-0.0031482351703182422	-0.006726182399932045	0.002918292266071792	0.4448563864462556	0.002103186565166802	0.04313061702964094	-0.002768753503055583	0.0005994168774292634	0.003963856975078413	-0.004045487232333233	-0.0009685267363827999	-0.002041010046911887	-0.0017218884922661538	-0.0040536763281425825	0.017178221252369882	-0.005278506717636603	0.002074589640405394	0.02577002879019897	-0.004069230971788899	0.001457763297651151	0.06731438872187832	-0.009360317782596958	-0.003759357551000921	-0.006994315866683375
178	0.04598498905342234	-0.0008771269203019463	0.010092643846294684	0.0007707471157589173	0.0023317935483613524	-0.0009682618974364102	-0.0028782962661857304	-0.006232878580148658	0.002913261812838317	0.4354720780408248	0.0015628809615501193	0.04166169551516337	-0.0020938904214320136	-0.00047146620136647517	0.004004947417597883	-0.003554671978832687	-0.0019056302447102223	-0.0014841516953618698	-0.002715907028798525	-0.0036775738667875796	0.017194894066021753	-0.005606839313051958	0.0028479586527848095	0.023975929013521725	-0.003907529922255468	0.0008853824642262314	0.06422965835183955	-0.008808238139066329	-0.004381438929185751	-0.006460259096210645
179	0.04667038364536423	-0.0017581091862553955	0.010473847245365134	0.0009202233192954209	0.0015969552720297745	-0.0014703909667841118	-0.002823171805175401	-0.006117808216241412	0.0025620947399135566	0.430445590268359	0.0013455087849090354	0.04141064656940363	-0.0014272068064525097	-0.0015011044489766302	0.003926105878960596	-0.0037067188124316965	-0.0026621960713820525	-0.001218369447218448	-0.0029550207878702253	-0.003886220465191023	0.01740174290496561	-0.005868961400710451	0.0026425258897811673	0.024333958914360024	-0.0036802944838715294	0.0014242517259238899	0.06284859327439848	-0.008910429193089221	-0.004276924553774787	-0.006603539457024359
180	0.04621976289848202	-0.002156449582493116	0.010743060822498686	0.0002875465601513006	0.0005822245505749459	-0.002062236788397918	-0.003296707114360053	-0.006422393930978647	0.0035640046938333024	0.4257997516798205	0.0011507570136444671	0.040917507791795676	-0.0008324023448880929	-0.002112666413520358	0.004141140985465803	-0.003424886729072534	-0.002602565502752746	-0.0016206175833919016	-0.0027570898849833803	-0.0036202417866992376	0.018705826245676387	-0.00596573619135131	0.0023615171993412263	0.02398493434550568	-0.0031398911258937894	0.002510782966516668	0.06086877954380032	-0.009746372177660598	-0.003759596852722858	-0.006558737030520708
181	0.0460448704775937	-0.0015374698454775322	0.010881379568780242	-0.00037253085098657514	-4.868782803741135e-05	-0.0024717346604201684	-0.004068150021804861	-0.007086758627338114	0.0038236464914663034	0.43121113248737136	0.001489134683140412	0.04094863058263541	-0.001260625861791337	-0.003185908095855506	0.004758212798465324	-0.004024378362149767	-0.001937332582046628	-0.0014195314593816873	-0.0028655466273912263	-0.0036280336598155595	0.019872539218477075	-0.005208972808904567	0.0024073881547128717	0.02434447976452649	-0.002918499326166696	0.0020124600925612297	0.06044678389017106	-0.011450067641309894	-0.0047041789469150445	-0.0057846649014111585
182	0.04566847007556799	-0.001912966245833948	0.010576945878604301	-0.0006066859514225616	-0.0005492300511797547	-0.0026726961951075304	-0.0047635534075702686	-0.007600797453435608	0.00407359552751665	0.42469369732650747	0.0018757305120272018	0.03977717333384343	-0.0016062709803875408	-0.0034275051440844856	0.0049929514613232025	-0.004232131341634363	-0.0021206565779130627	-0.0013647599629129058	-0.002476749388140167	-0.0035999225521696513	0.020038189879033125	-0.004796686641282	0.001976306618734092	0.02243704689502279	-0.0018133796270692842	0.0004735878322698248	0.05937467469962102	-0.010783001934732523	-0.004586239370485656	-0.005216113425469087
183	0.045794473537382696	-0.0013639178329575823	0.010577095635009574	-0.0010448666276830238	-0.0007279954322455973	-0.0021758528939363757	-0.005197478741182909	-0.008026499147515697	0.004349761643231077	0.42667060224245207	0.002469785006487739	0.039819885520055116	-0.001985080871662084	-0.0033508189564492082	0.004621755773998906	-0.0034793074512889793	-0.0023974390994123407	-0.0013471140293452328	-0.002798732595559577	-0.002975169506363651	0.01964218645547546	-0.005097448807874553	0.0024315869154086533	0.022234714149852182	-0.001118853574111298	0.0009063638263343004	0.05918651940872434	-0.010323112303006518	-0.005718660648169494	-0.005192301049885705
184	0.04487401048214281	-0.0016650934913133599	0.010121861099861143	-0.0010283028581717344	-0.0011065835923365509	-0.0015944090659580866	-0.00478041601230163	-0.0076618520523385495	0.005107608497047887	0.41565652203090736	0.0030441458425322465	0.03883584164916097	-0.0018422989891336322	-0.0029872821502182284	0.004439209623740191	-0.003282008613700665	-0.0014534879650210885	-0.0011450665276745058	-0.003198782107405398	-0.0022285627632059324	0.018947262150292347	-0.005520359527966637	0.0026336661491034993	0.021233520146154556	-0.0017952626067675762	0.0012079554328502217	0.05694629072596678	-0.010092412640920373	-0.006167284405246379	-0.005578591444388723
185	0.04428210913536287	-0.0021712609409707978	0.009897491690736499	-0.0008829368905420602	-0.0007636493219925388	-0.0011646037231325772	-0.004903967989935822	-0.0072948157313590485	0.004914858066245207	0.4160959259609327	0.003885558521164232	0.03991506305566526	-0.0018960177925961609	-0.0031305396776634513	0.004299334999132369	-0.0031955199493632624	-0.0011551019517502975	-0.000896536679363108	-0.0032909754751505363	-0.0028242241240430425	0.019155303195785144	-0.005813844736662834	0.0030840940925516737	0.02183010646077052	-0.0028816325094508425	0.001204744149787496	0.05760155139285968	-0.010826231865111651	-0.00650732506582903	-0.00580340405196199
186	0.04334514903563036	-0.002416870824685921	0.00998811484785259	-0.0011275898589465788	-0.0013568769029460078	-1.207267806576008e-05	-0.0051505174548293385	-0.007252052200236779	0.005222893145391964	0.41039758707747903	0.004068471578426758	0.03862968010327718	-0.0012589874266456264	-0.00321058877533623	0.004095875354078314	-0.0029451061617144143	-0.0009169799907193361	-0.0009820247066175036	-0.003391200813093854	-0.0036388697960959664	0.018840942344049993	-0.006304466295172186	0.0026573870067167194	0.021560905966771966	-0.0024805444006586012	0.001268798995873867	0.05471754185425094	-0.01052234307342668	-0.0059134686243148315	-0.005537925234453464
187	0.04311906839461538	-0.002351409909622854	0.010684311479988412	-0.0015061819822519051	-0.0022669383803574496	0.0004735789527956699	-0.004919512092893508	-0.0070479834989615586	0.004397325691652331	0.4061520093165241	0.004106074427683166	0.03814105578248694	-0.000991468199187922	-0.0034590531430799703	0.003272194918246944	-0.002579319456036028	-0.0005650441154743243	-0.0011740876455824628	-0.002193068352860089	-0.003684659405398056	0.019339929869364315	-0.0069225951205369955	0.002454597907147348	0.022289447938757923	-0.0026702488570956827	0.0016256450537649435	0.05448560868862969	-0.01089799370947028	-0.004823725560365586	-0.005965472848035114
188	0.04327406748651517	-0.0023409002685582697	0.011476767719061769	-0.002120403378351387	-0.0022851938733554874	0.000272005029327019	-0.004883930424559447	-0.006995790345115914	0.0032267746275893875	0.4084596522871616	0.0034220236380406743	0.03751434261683603	-0.000943869321769584	-0.0028556553949875027	0.0033750305312139316	-0.0027717265734005783	-0.0005601046370716386	-0.0017541283919426612	-0.0018053249968629863	-0.004033629758936554	0.018533504938068407	-0.007041619113324965	0.0027594146392794614	0.022166152522814245	-0.0031875740347453657	0.0013022411911116057	0.05408425351992677	-0.011229567318779186	-0.00422934983221863	-0.0058126142913209914
189	0.04322610577751994	-0.002520702184828928	0.010202137661745025	-0.001969567628432008	-0.0016220877523975222	0.0004757518268225169	-0.004394891643930992	-0.00704613224173332	0.0036344836467585816	0.4141010260715233	0.0026556365317157962	0.037316304405721014	-0.0010142699634175345	-0.002936580887582623	0.0036122180886700578	-0.0032305490391569243	-0.000779626253544628	-0.002433460313514602	-0.0020965121686231723	-0.004616239508843386	0.01895464499274572	-0.006529176973430904	0.0016848950289184534	0.020903480056006347	-0.003564849927470453	0.001580251668554139	0.05347659281937444	-0.010240147990810853	-0.00454614467417774	-0.006159123074815551
190	0.042735996296525636	-0.0022610160123067787	0.009329984649632576	-0.0015433273317630506	-0.00151583485547486	0.0008964954996429952	-0.004131395351149718	-0.007159017295460234	0.0032578767766646816	0.41608889629218493	0.002559607536153518	0.037975976322314926	-0.0013155107296378805	-0.0028630000188817526	0.0046252480999602694	-0.003564240852867707	-0.001438806745320743	-0.0027817701795308783	-0.0020854263711421986	-0.004661516300099621	0.017999456115568392	-0.006855096118460376	0.0014156764566389886	0.020751095291263975	-0.0036760711826768536	0.0013599938181367388	0.054212363386566986	-0.009512976091636227	-0.005021866240592093	-0.00622488031650844
191	0.043533494807685126	-0.0015438655177588078	0.009350127523048746	-0.0007192857034252256	-0.0002959060804613018	0.000742153555536255	-0.003993873491562538	-0.0071421962292845306	0.0024818373801773434	0.4175100792507361	0.003031159843842075	0.038433783292032134	-0.0007513234029464598	-0.0030579955942691577	0.00449664252931156	-0.0032667227688964323	-0.0019530717449799274	-0.00280043371330895	-0.001899780907093609	-0.003934315733027973	0.017802373961758933	-0.006507889074360608	0.0004517576752741771	0.021267219128289137	-0.0032405773053307313	0.0009761395143027083	0.056345120893901646	-0.009426770545618399	-0.005777793280534558	-0.006429178074318566
192	0.04556583060154077	-0.001544206534701192	0.010171349603501205	-0.0005033839011306405	-0.0002912577635969465	0.0004433436913850585	-0.004267749429920182	-0.0072048717197816066	0.0024258590249089254	0.4166013706260235	0.003540136342121112	0.03907643278431178	-0.0004633395677647517	-0.002511301020174	0.003518558970471174	-0.003132828118222045	-0.0020515486268651234	-0.00256210304835008	-0.0009095613532370645	-0.0029593144905880305	0.016427817518241617	-0.006113928078914433	0.0008129522527432454	0.020955299842388003	-0.0025334975657224797	0.0006974517488237438	0.05797315009740076	-0.009642832446493808	-0.006199350644230011	-0.005427746502047738
193	0.04600391528435031	-0.0016908166111997904	0.009544218192338852	-0.0017374240308450652	-0.0007794672775160255	0.0001526495176556926	-0.004593017736119749	-0.007108842746517517	0.002870180721691377	0.4184108818934427	0.0044302770540722135	0.03810554037767527	3.095241069856355e-05	-0.0023881471866540197	0.003413106759076556	-0.0025810656230405536	-0.0014957725837292334	-0.002261642929160057	-0.0012821035357165219	-0.0028747579500185503	0.0160235523445308	-0.005897746015078985	0.001348767918425847	0.02070787286778012	-0.0017668966617384828	0.0019474687839953183	0.05628610612013568	-0.009688264656464335	-0.006556048618100989	-0.0048447417501271675
194	0.04588215776287473	-0.0017962230550849934	0.009116743456188561	-0.002559874274041525	-0.0016083948623363637	-0.0008021516251213077	-0.0041493559036750935	-0.006815272803780389	0.004141091128626811	0.418151037715052	0.004765471891321492	0.03725825776584881	-0.00023821357311469503	-0.002429265039019151	0.0034650565884127562	-0.0027054269798122994	-0.0014542285027580699	-0.0011148836061681728	-0.0013026477965046412	-0.003203324057065147	0.01643664944724559	-0.005992955760667472	0.0014503190596057165	0.019620989319115482	-0.0016340702264014027	0.0025619643029915627	0.055345451920800315	-0.008505903520181837	-0.006533198679342012	-0.004716229646377803
195	0.045779556909010234	-0.0019891454234518993	0.009214489276955399	-0.002279700375557716	-0.0022750528412135824	-0.0006297308652434224	-0.0034635695597669256	-0.006573312713794446	0.005255702934694694	0.4211888340727662	0.004650520430201858	0.037278570290010304	-0.0007365983675219452	-0.0014425008282854543	0.0045037303237849755	-0.0026604851079767835	-0.0012396192858556549	-0.0008690607045043047	-0.0014426242504949943	-0.003317122411671368	0.017160230710627118	-0.00570736158771582	0.0009027652011652589	0.01936750517942149	-0.0022198117609245793	0.00150785742257591	0.05524158638012398	-0.008522233782440146	-0.0062853746762317345	-0.005295298427007198
196	0.04569370420245133	-0.001853952485988776	0.008922884881362222	-0.001766217799794274	-0.0018699540394916398	-0.0003719445923384002	-0.0031534011398167455	-0.006858563084857683	0.0053425908470072685	0.4172469774460147	0.00416950880618109	0.03795890808228668	-0.0010178845519394528	-0.0008500186431013348	0.0048145324272125	-0.0028398738494689	-0.0015090499269328791	-0.0015086224978605122	-0.0013190658189158298	-0.003393457573609438	0.01700812590872259	-0.005542917303637419	0.001301789167384519	0.019045951838242755	-0.0021662950581601676	-0.00026894008214379926	0.055359192144205274	-0.008461786789904916	-0.0058635889929289095	-0.005605064906541988
197	0.04390606546563428	-0.00147430396462095	0.008812362116451575	-0.001315921956462084	-0.0013098782610125464	-0.001379855310754836	-0.003043763187520808	-0.0065813565066295395	0.005124959933134312	0.406506873337989	0.003334088204301529	0.03630287258971599	-0.0008435932341356348	-0.00026791436460880415	0.004326101456685365	-0.0031461678094050504	-0.0006703948211461199	-0.0015952495448942623	-0.0015132637471346755	-0.003695778692634945	0.014908497645314513	-0.00565587998728591	0.0012521762833489624	0.01695683921891328	-0.0021932096157326933	-0.0008274646237904353	0.053601942765997196	-0.007872676668165676	-0.005440494566095163	-0.005560976373038095
198	0.043720529541135075	-0.0015610894908819003	0.009268707954098574	-0.0014742930039499784	-0.00032626416254805	-0.002326206866260507	-0.002692767960342029	-0.006274167286644024	0.004645387119904961	0.39952538220549383	0.0027723515521590114	0.034294191140214626	-2.933051500475097e-06	-0.0005173227738489915	0.0045554433019637085	-0.003287765966743995	-0.00035693263540034173	-0.002322526995999078	-0.0016934180668638364	-0.0037178124167197746	0.013340099519778235	-0.006080057974311553	0.0016431746333537	0.015754600808371533	-0.0021392275885477193	-0.0008836366160465539	0.05226667130469257	-0.007531438545174157	-0.005108913794200318	-0.00547373125132858
199	0.042205861048303386	-0.002022767412814894	0.008728317176568086	-0.0017481342618938301	-0.00025539467000952116	-0.0021860493706638527	-0.0028254209326390367	-0.0062073134900853056	0.004017106955468494	0.39258346775229186	0.0028195073005501904	0.03262228697497606	5.669703808385502e-05	-0.0013817868002293213	0.004984501119993781	-0.0033065431031233787	0.00018888325125474277	-0.0018865694553552542	-0.0014310216188703597	-0.004026802161769531	0.012646718465997181	-0.006479537125884437	0.0013253346637736015	0.014895777410246466	-0.002877551697355022	-0.0007170777292898765	0.04903801712409721	-0.007511071347524697	-0.005537727856675547	-0.005341842164659082
200	0.04198718159469045	-0.0025733041721190276	0.008379522165523469	-0.001866449324627267	-0.00015973492543941564	-0.001956944783771832	-0.0029010512932265385	-0.006218873416415749	0.004131769982271737	0.39425623083034605	0.002991611668832708	0.031016599481064507	-0.00025694625062818203	-0.0019413381853692726	0.0057260406978820975	-0.0029614474077571348	-0.00023234049007538675	-0.0013959436065908092	-0.0010144575600817452	-0.0037759380003604174	0.01234075852197201	-0.006847256021761304	0.0013688122260094747	0.0152352808089032	-0.00401835049325955	-0.000720442607791918	0.047028510558534825	-0.007487754547599492	-0.0061864501073825495	-0.005693212035851388
