# Supplementary material for: Neural dynamics of phoneme sequences reveal position-invariant code for content and order
Source: Nat Commun. 2022 Nov 3;13:6606. doi: 10.1038/s41467-022-34326-1 (PMC9633780; doi:10.1038/s41467-022-34326-1)
Supplement: Supplementary file 4 — Source Data [file 41467_2022_34326_MOESM4_ESM.zip › source_files-sept/sup_fig11/supp_fig11-manner.csv]

	t0	t1	t2	t3	t4	t5	t6	t7	t8	t9	t10	t11	t12	t13	t14	t15	t16	t17	t18	t19	t20	t21	t22	t23	t24	t25	t26	t27	t28	t29	t30	t31	t32	t33	t34	t35	t36	t37	t38	t39	t40	t41	t42	t43	t44	t45	t46	t47	t48
0	-0.058687123149276134	-0.07779787490293155	-0.01186791455736071	0.0737359111840549	-0.05227019843489048	0.0618543068268677	-0.05757835288449903	0.06276355588326751	-0.057523671270091135	-0.002913747017313741	-0.03170708873865121	-0.06909034760890753	-0.09363003954081946	-0.07701594382881213	-0.19491003138089538	-0.18618399429356802	-0.17524388405108532	-0.1654041054616606	-0.09700705994592065	0.11463233392690866	-0.29028661061823535	-0.09955302266478469	-0.1530709239333357	-0.15939090448216406	-0.13040150149635238	-0.05063913610864883	0.06380263195596889	-0.18294119486885219	-0.29005471930450727	-0.08209188562785275	-0.046796111275098126	-0.011407325412562697	-0.1093997828134877	-0.015315670400284625	0.14433963027128371	-0.12160135912610655	-0.08001538500699074	-0.15776962987189097	-0.04914763482227068	-0.21478719399612922	-0.19579840247055122	-0.16247625093386547	-0.19067315462873013	0.045542267371062276	0.06376375561086137	0.21203958836831244	0.1070756772070482	-0.0680361185454763	-0.023940498283446444
1	0.03259365352466002	0.04474831176876702	0.017949038143989383	-0.0016539528726463235	0.06028098912069728	0.06766028766977662	0.09608823013942357	-0.06578698689537564	0.06624243469529238	0.0564834484773792	0.06400696965572482	-0.11201910455292836	-0.06139936872090131	-0.17430885931144194	-0.05837532446712672	-0.19165011839369223	-0.33419041500265523	-0.07413669240846943	-0.24749957239724868	-0.00224648288145818	-0.09974490440377458	-0.055776004553821104	-0.1504365029096061	-0.1305617987609064	-0.2198736344064542	-0.22637340991811344	-0.10662431350278785	-0.31148943938485235	-0.304058027618185	-0.19942072400931657	-0.06824592736346799	-0.12259395647144578	0.04600497495665372	-0.10357498987027344	-0.030133525889839585	-0.056698656922712275	-0.37136699316884225	-0.23496488021340278	-0.24683242104730735	-0.16685702058237603	-0.03713037436929571	-0.14048273450971638	-0.19982065028017243	-0.10929735992858325	-0.09161739827896814	0.03233288962701264	-0.159785576684162	-0.19853236651317135	0.0732707432857613
2	0.02804375514037802	-0.03425670850245186	-0.09724166392266506	0.0005974642751483461	0.043980517877360126	0.10827453485971905	0.05954318329627818	0.05502310754024965	-0.11563375005869059	-0.11205386637146124	0.029243832775555912	-0.001961296982415814	-0.12315080335107853	-0.09331515773950795	-0.14753985396654154	-0.12512250323956906	-0.17556744092257448	-0.16782905266954612	-0.11242176558985648	-0.04747971759771227	-0.05933830237987655	-0.06404701632809048	-0.1461497747004757	0.00951205852459046	0.0093720956795478	-0.007471259519871108	-0.45652189282823186	-0.22097528735650948	-0.2288847903261332	-0.26055498913608294	-0.04136608290097553	-0.30305229828758823	0.10512515508544866	0.023016719219989053	-0.0334843541142459	-0.0009710118941105739	-0.07218730853216462	-0.08387208370167522	-0.09987262146752512	-0.1398260111596911	-0.16829244231832635	-0.20887772643792607	-0.09309080424811297	-0.11085855250170389	-0.14140479648553755	-0.03104082415619136	0.0546965989568979	-0.1016126844950147	-0.05459889237590811
3	-0.03929713813562385	-0.04943923456243304	0.026890654700852036	-0.05257655026853094	0.05007440359025332	0.03880671317758164	0.021801792747603382	0.1827565662166386	-0.0026138032188583677	-0.011885294326514723	-0.03206670216285752	0.010901767759768066	-0.03815346233836977	-0.18490961112721432	-0.2005075476060317	-0.06915395021851538	-0.16582565375417604	-0.16496161921242286	0.02029237651009059	0.0016159655422895013	-0.10136485799490076	-0.025440740312649347	0.09763864337948647	6.324177936597037e-05	-0.12517626355562234	0.042680633667269194	0.08611857306362833	-0.09343244993029969	-0.17263136922528358	-0.07277559017846373	-0.03668195301955372	-0.10492182673409664	-0.03175135990447155	0.22684539043945612	0.0927699066818437	0.2329147736478078	-0.04732594946694711	-0.1267934597782081	0.006803663420478667	-0.17262237677594078	-0.07923652650313462	-0.036502165236006204	-0.28701395487678066	-0.17652228141790732	-0.06875494181092506	-0.01748794532190543	0.008380921342578274	-0.11586077489016403	-0.11851126719280916
4	-0.034422964319278784	-0.025843086433397854	0.1526902865961063	-0.10097182530702631	-0.0155752331863129	0.06513231321018076	0.08085442310339346	-0.03906970229544211	-0.07219663967353591	0.00014648027100572892	-0.03506135194989487	-0.2228640865567125	-0.12584380798509262	-0.08924329817750004	-0.13436067542322588	-0.07415552543501444	-0.15161918545884875	-0.14423496989055876	-0.017842335926145213	-0.21861620009272995	0.003882191542121156	-0.06786662905132271	0.011823654836183164	-0.1016877257447831	0.053074086910112485	-0.07427190464568581	-0.3044541414682497	-0.17549974244746108	0.06235423809960818	-0.05489183441443783	-0.10910373201055559	0.14149376127838303	0.01263835114470222	0.02585641793125868	0.16633504600707832	0.12321160657981986	0.22398629746651685	-0.0687545286917191	0.034053803010372016	-0.10478677630803826	-0.21278114293912745	-0.08303336811968766	-0.06440118433797451	-0.014149760846006576	0.0386021697691206	-0.18170693426430373	-0.15137739404392597	-0.14649437666168902	0.03051243781638129
5	0.038978538366746605	-0.13197257446110347	-0.15085517943264443	0.10010654870982034	-0.050296781150963754	-0.07355686779375745	-0.19366729498919413	-0.06979940426360033	-0.02948896800468324	-0.04878772812508457	-0.1256088918230338	-0.17540797490839427	-0.038995608609234206	-0.12347095812163437	-0.14553127326829607	-0.06743946194294459	-0.17607179370481277	-0.17790957686560468	-0.10386672777917727	-0.0014228221085160221	-0.04397042681662465	-0.1515481941456252	-1.8429227494946278e-05	-0.16974570353199991	-0.13673838205701128	-0.08752402684460003	-0.37852161231325143	-0.3260224455094619	-0.14428270728639456	-0.1468298207759265	-0.05628724251917324	-0.01859110620554083	0.15236415333672332	0.13493900957446478	0.07766664320849151	-0.011899765794068106	-0.04609583490015497	0.11523198281317544	-0.11006716129038085	-0.14509117301462215	0.02948333784134548	-0.05450392504246691	-0.32061454024625435	-0.04083839832670797	-0.2119860594651218	-0.15960444877207522	-0.3035648400556915	-0.13253084126190134	0.10687141757775524
6	-0.06363981610589967	-0.07619360632831582	-0.11632832200399956	-0.041713318218220705	-0.05770121773595689	0.05010567813765909	-0.10503072646341953	0.03559611549914198	-0.11411187759797899	-0.13677404702470536	-0.12232904551352193	-0.11984603749167344	-0.16418017242369173	-0.11769470675594942	-0.14713658684380224	-0.0009939485877205254	-0.06955312759744608	0.00549553638988142	-0.07223623334494014	-0.09259559658160167	-0.041284626710267364	-0.060521510237331946	-0.13767388047616888	-0.2555644354562282	-0.010846901548226746	-0.009044009571278409	-0.190260452776656	-0.26241470135498846	-0.014149130228104734	-0.0866318709148725	0.021751052137028992	0.15228888626911652	0.03505102673906826	0.03089961394078964	-0.05727719505286364	0.0005233576073333523	-0.1458894152356553	0.07062159012789897	-0.18797218357136355	0.05744659569111078	-0.06283764013688913	-0.150098466889066	-0.15821305968270336	-0.1716744458701505	-0.09493750174863465	-0.14613405650654765	-0.19143619064364642	-0.048624645451560505	-0.1297957171502671
7	0.03941765992968059	-0.03610470440423817	-0.1023091527023254	0.07527944403432628	-0.046740341145979844	-0.11259623793819559	-0.09850206721232095	0.014300608147191769	-0.15780626932433925	-0.019510296382281835	-0.2326611375795112	-0.0904438413058106	-0.17207718237619693	-0.03598841100316995	0.017854147400613456	-0.06824880220206221	-0.0004999475550687044	-0.11381743511694989	0.03169608127750123	-0.11388607515727263	-0.058253432598149225	-0.205391199412097	-0.1922287562277334	-0.15925817957225608	-0.10810244158324164	0.046250220577048064	-0.17745341245534937	-0.07443999680821495	-0.2162660149231487	-0.033310927447375	0.2435504964819395	0.18454601908058305	0.060891764232776535	-0.08985722440911532	0.09054884806922008	-0.0897867734028857	0.04624744141008574	-0.21023574138248907	-0.07414277974056604	0.024040133946730748	-0.01955695657433969	-0.10236170960473859	-0.04134501392819676	-0.026336033607355324	-0.014177091470211534	-0.07542051200617014	-0.028975612568800914	-0.027558894756718112	0.04691417928308569
8	0.06594586740050269	0.023314849475113242	0.0699529512513088	-0.029318469676774667	-0.026947027134498265	0.00526275097003747	-0.06715209818122794	-0.20046460840515543	-0.07413626904614302	0.0868505488405485	-0.21566222719717132	-0.03605248592051628	0.067654543042025	0.09984476926893086	-0.026921812622736564	-0.018517235871491684	-0.03865055798504816	-0.028487559460310768	-0.13731646185913435	-0.02949700911235705	-0.04587468648131561	-0.1045882679597662	-0.1337362999154375	-0.058851925151725805	-0.17612537959766122	-0.18679004354647827	-0.05261173264401144	-0.18303720781864732	0.18151829648343626	0.08951118406581864	0.062979480227221	-0.006473183401361262	0.15430986247659942	-0.03495220851301386	-0.12068060056653743	-0.3025212575611223	-0.24491193037230152	-0.16382844967873203	-0.2289857046685031	-0.008714921746299264	-0.11878544290941417	-0.08446372584510754	0.03579834926873491	0.033557685494689585	-0.04089079192424185	-0.18959729298591654	-0.21749001737846135	-0.0836433541439275	-0.0008522378388752027
9	0.17623721231038275	-0.01858829233015938	-0.16660424705098925	0.02177563957404796	-0.07847882066608962	-0.003700573432243121	-0.08629721047884116	0.04248748454703495	-0.15232544694868055	-0.07599864390823208	-0.07265657392612557	-0.07232992046244247	0.01720459928109468	-0.1029056873863428	-0.17249943277163174	-0.03970249599098777	-0.15920786033286133	-0.029388613628378975	-0.007239016380339598	-0.1316324751800173	-0.09755243555950356	-0.1206598208520278	-0.16478208188648244	-0.08923686054656807	-0.13138253008787565	-0.1548949127973592	-0.22661647315110459	-0.13429520781473067	0.37262572701004215	0.15402716921938064	0.14054574121081598	0.05906142346031945	-0.20373790157192748	0.01892319658758826	0.02188589119118558	-0.19494687574954078	-0.2363902786379541	-0.19041793447930025	-0.07730061126680435	-0.04105772777889701	0.06680101597537076	-0.1789006135373888	0.12195871223032251	-0.1722614267352284	-0.0689124092593576	-0.016817222578534373	-0.08939517650078192	-0.06183415138712128	-0.07321204963774355
10	0.04311380498074553	0.19707554697510826	0.015870229458536337	-0.060898684244490776	-0.11208005576701792	-0.04451764438131613	-0.09602376570704196	-0.11985953190878884	-0.0963290962313701	-0.2054988919612286	-0.1212501065132453	0.12513807732064028	-0.10101072730607133	0.09234721169939053	-0.12293847428926012	-0.03483591357064883	-0.0707709414486319	0.01528620543213829	-0.028329752170161187	-0.04880546210698121	-0.02374888739563403	-0.12798513110166182	-0.08666953208334897	-0.2050148981335334	-0.11703680457280692	-0.16785324519524455	-0.07461574371753024	0.08589010918635867	0.08256491033772753	0.21397289631536026	0.10847031641513505	-0.02915471266090215	0.008332391291186075	0.11609525105280065	-0.1814393009877344	-0.06333800447074636	-0.1257340982694456	-0.0004782382155286147	-0.1695737928535999	-0.28614102269292274	0.10109193547092668	-0.04007598146117912	-0.0879180514676224	-0.039587601791141624	-0.044962607865515626	-0.006039764861668961	0.03975055548163452	-0.04118927866558221	-0.14336636827827662
11	0.00445537148089963	-0.0424651926181771	-0.10287479334857634	-0.020427369768482095	-0.013140383904532284	0.012663675535684857	-0.1018842197161139	-0.04177057139292335	-0.022204666056899316	0.03487126419037054	-0.1136804266833531	0.09830647977433522	-0.019469677875427645	0.09064832340776867	-0.043551172918577	0.08081905202521997	-0.16131652793998297	-0.02082536942287706	0.018738909674699388	-0.13702897261098262	0.0150896571523963	-0.11889354639768406	-0.1790358629922152	-0.1465657345119553	-0.0649132986440726	-0.09207210215508652	-0.05616903349517425	-0.07903339171162356	0.002203563417165494	0.14753644452718123	0.0991428191349237	0.3649217929266374	0.22654477839802306	-0.096322909961126	0.020557056746415482	-0.13702405338757664	-0.13801170035124163	-0.36695087558086126	-0.20022923867206122	0.017241575088059152	-0.08848242063595893	-0.16431373166242985	-0.16149007830203435	-0.0007554260057227369	-0.02437714784458459	0.0316207808893357	0.0262825712152814	-0.06713633054520338	-0.11533319963500963
12	0.1776497741943687	-0.015008815440184828	-0.0786735760803114	-0.10482648026393407	0.011075968471876241	-0.09022116242551417	-0.13550086083648005	-0.09805115034079405	0.04399119137796979	0.08466891894779785	0.16270734104729984	0.11494271547687092	-0.027185865026681143	0.10742291708047924	0.1838022505355166	0.18088285414391675	-0.05128636659419907	0.1447772524650438	0.006382107775108961	-0.054718104064912274	0.07784805767337247	-0.18964643901642692	-0.10566161245745338	-0.017072076707629644	0.037427339030000686	-0.08390578391011241	-0.04917740248451928	-0.09677393898329731	0.20576364694194313	0.3006697403838231	0.17340067868889153	0.36544909245446855	0.14082692227198595	0.04152645215641607	0.0648803069273049	-0.11049373230647504	-0.0057027404677270745	-0.47003203988931874	-0.056360621130940244	-0.1271929194581765	-0.17666170945361265	0.020836190271525057	-0.11248875840011707	-0.22896720519231817	-0.01629456654658168	-0.019330161322339348	-0.09522759458920445	-0.07821535532590967	0.010473480768673738
13	-0.020384582074832687	0.017123920373915115	-0.0412887829120469	-0.12459398110669961	0.013313096180194836	-0.18006923263217095	-0.0969351541970813	0.016081970058156873	0.04528510703058248	0.027609437393796694	0.14357007306779296	0.06735442279340606	0.18889138340803457	0.12249416693939344	0.08801545330268562	0.05173265566296849	-0.0019138721201752227	-0.04641130204498269	0.06291136190751392	0.019479693839716837	-0.0818930760992767	-0.13210717504405403	-0.17888081777827375	-0.08802166270278161	0.11026123803946337	0.14371258562139314	0.07230116412822732	0.0911540272266367	0.16189759030074508	0.2316388475277754	0.32095897568042675	0.2519811790687826	-0.05056076836483385	0.12378908227646519	-0.030650688970677097	-0.09501122708627088	-0.1544860546855698	-0.18676513618803517	-0.1262434292514833	0.08014130295409169	-0.16357511881866443	-0.18465296412890478	-0.10805502868884365	0.05725591876945515	0.002512531706743715	0.03316683179074592	-0.09617391652454968	0.009275620335250286	0.023942937672712716
14	0.06980172710232671	0.040788514142777614	0.04786605576949877	0.02694392628324302	-0.03465419694937045	-0.09716796265080976	0.10661443765598784	0.09526760660468854	-0.13150004519268943	0.17326505813769236	0.18325939464905028	0.11802304914578976	0.13232085586235404	0.12920426095793505	0.0394253181199063	0.021671273952205812	-0.0176162618792521	-0.1057258062847849	-0.08442970101722388	-0.006586581478089795	-0.05678528952808859	-0.061483471232523644	-0.11119735305815234	-0.02385320710349422	-0.04160461482390841	0.11470105845102922	0.043531871285746204	0.09760322725183401	0.19117204185419306	0.3105640956279584	0.34165750792392036	0.2944219278076741	0.27133077630582875	0.14171792005311978	0.16475336215612282	0.17520849733775784	0.0012341835457882811	0.04927132134928506	-0.05824708442387021	-0.079990795358619	-0.06987898666235684	-0.25409879853290285	-0.06427041270047984	-0.11614974800116948	0.006592646502915312	0.136244520236958	0.1384569395058461	-0.14922407518140207	0.04591152190413883
15	0.07525715547796517	0.060391777177178155	-0.0832053253747815	0.03869787246960167	0.2330366857780554	0.05543297156754893	-0.07541992521005489	0.057530967256694564	0.11783845300623139	0.23212977334250012	0.17171555621739726	-0.03588884599174031	-0.024136144559737286	0.13932868892580205	-0.010909767180697237	0.13252266256640388	0.1340934462507193	-0.06837516721427614	-0.13899602106886527	-0.012470889118578724	-0.09247718281564529	-0.035417190370496635	-0.27909552280309463	0.02268396948886582	0.07363170068249172	-0.14787948244573304	0.046634477664600424	-0.0362416948868819	0.026122152982931336	0.28495089919366645	0.15588204187790292	0.125841835088598	0.10928584973752953	0.16338316270865214	0.14944517095721238	0.04170939988813192	0.006638929146302286	-0.12886262651243427	0.08785056161887952	-0.11935654201692217	0.22076865697269557	-0.18110341150136913	-0.1113559212748898	-0.09765533471019203	0.0014828343499156294	0.10622704511658772	-0.1007494495828678	0.022202149280836532	0.15968877382752691
16	0.08704212434403069	0.12439123164847406	0.156315955474114	0.0809505683773151	0.10090900478146933	0.03187771957146285	-0.029982765453489026	0.13773848665882613	0.02103537464299022	0.13415888299942658	-0.05144164981404544	-0.008183400183530275	0.014277384242322593	0.03909743846427159	0.0682536847020164	-0.10967237404676497	0.0716306632972329	-0.14220840826537207	0.010329872013668999	0.09188084175007352	-0.09317577166544139	-0.05660407434627542	-0.01568451389192123	0.00036992004722397303	-0.02857697720904645	0.09476056431309089	-0.01849594917400521	-0.12498114739241747	0.1943087093748937	0.1704267109044733	0.048615904736919506	0.13156393598357718	0.21425803148058212	0.14317899768650483	-0.041169064755379715	0.03229012105377567	0.2529419239440246	0.1565244124221331	0.10548995091966644	0.04215947770120963	-0.16305780417355195	-0.20307621412869023	-0.16311342723116312	0.02781409229799469	-0.05244795907656359	0.10077917011584096	-0.20888880599417226	-0.20691490925710085	-0.04677817223372747
17	0.11691901530047222	0.17227102741987016	0.13933888108841933	0.058664384224878706	0.0009383717472767035	0.09277850627483142	0.10137025530530089	0.0020356896022463095	0.13722622497909623	0.04532033362166563	0.05111872540399661	0.020105028078732223	-0.13413716929649408	-0.015157159387039884	0.011563189889780976	0.0868581062840042	0.059175904140714365	0.1144979736453339	-0.18413915057632851	-0.12036178391818471	0.07563551789929274	0.034148605397901204	0.014056526155534502	-0.01630999910653195	0.1187053165570221	0.11277045714194114	-0.10054554203371872	0.02246311999133379	0.10037467608993564	0.0047507302982110365	0.21715501602215753	0.00578301632707603	0.1253183425772433	0.059473099180947696	0.10397294406153086	-0.04429406737766545	-0.11106052878871679	0.012176099548942831	-0.03740426622153916	-0.2792306252671942	0.002744399034032319	-0.20829823491285068	0.13287813986882419	0.08445057317784013	0.0037360080169123898	-0.13273026809479535	0.016181495679781176	0.009235548147857868	-0.08331696748106351
18	0.14150057625393275	0.062414480897875324	0.1548435065284264	0.07103130697147578	0.029252091581794214	0.0716725800354721	-0.04639383029802568	0.10864879230097173	0.11009246580279723	0.07552642465583935	0.0798221085157759	-0.02363013783993763	-0.10382585863890345	-0.09873361917452834	-0.05100988507353893	-0.11202450117443083	0.005192359506557557	-0.08542292919409215	-0.0021229374041969195	-0.015760451589717714	0.11368486546427407	0.10442465406765986	-0.0203112630003571	-0.014270567296460299	0.09996309496492771	0.13751342152508714	0.0020002857474734183	0.08523435996198034	-0.03347700200093158	0.15510267540819528	0.01127241194392099	0.12097912961315886	0.20105273940610466	0.16966220750234037	0.20500847360196794	0.19159902864038067	0.1981263477214316	-0.11378997080675764	0.05771578062041578	0.04130962063983288	-0.11465235871822337	-0.1910647431788215	0.0019270259236978005	0.07695557670457606	0.06594920066536504	-0.1864667668968291	-0.02974055242520616	0.07471766089347139	-0.0008899051228069777
19	0.06196848363798931	0.16969304443175606	0.13327573056945477	-0.03313987246884613	0.16483899103022295	0.023134443797134644	0.03716524079654823	0.08337271882097337	0.14886991833654403	0.036620266081820965	0.07775810519491569	-0.13609137668815893	-0.05821750316838594	-0.13781633213803432	0.02916084726954259	0.05037173695660324	-0.1067889761157546	-0.060354361863095396	0.01658481514824802	0.22250300469841178	0.07839478638994585	0.19420199159992702	-0.0004281956710981818	-0.03655302879024169	0.04719972940631065	0.0803815870026412	-0.0007502461424071071	-0.11201110302659201	-0.16949624314453707	-0.036228771986925666	0.13033911029861417	0.12282524692194405	0.18105064628216996	0.13482944339409933	0.2546576221930709	0.2781686787285014	0.17264148124096595	-0.036168882629619946	0.09737869546979265	-0.03663788377973896	0.1286885223923249	-0.0728032849781004	0.09371771076005192	-0.08823366430124994	-0.016321707275071217	0.003748454119978184	0.11094082886701724	0.03586480401483174	0.2580141895518754
20	0.06810005990355852	0.1298362742502025	-0.06489569829961826	0.1906945893031306	-0.0030733755434256054	0.1115948929549363	0.18227118378803067	0.0488466713878397	-0.08303420380042276	-0.010530891141742108	-0.05673538638459967	-0.07539786387316974	-0.14494408213319326	-0.15522981707256306	0.07116222684194363	-0.07727536797886106	-0.13338098502258627	-0.11564350247612387	0.06286561364969433	0.1022470898233808	0.1407520105481191	0.06295697612866215	0.1274998587865972	0.023294121523770018	0.1018792727651189	0.12073966911505145	0.04795829041951031	-0.09016827862413987	0.11403759125043864	0.02346663888285865	0.060051279194298327	0.09175697712496383	0.15371191155794856	0.30322313806280476	0.3311669061358215	0.10204214194696652	0.04990403669931586	0.2773143130423426	0.08748906837626039	0.07212873462248308	-0.034136022816864106	-0.11835164258362721	0.011466520450748497	-0.17949209316926043	0.096511778383627	-0.13123480080367125	-0.012067335735590868	-0.08486449280359337	-0.07413237495715327
21	0.1135100751560075	0.124354122079766	0.05165449846436928	0.09620755215331908	0.019726386655232388	0.00962047700400188	0.00835534881040918	-0.08184678420672911	-0.16360632656108984	-0.19899759193043068	-0.040447314595248	-0.11809522916884463	-0.04886789549391517	-0.019959111681517226	0.10060971046925413	-0.0956839054629051	-0.07652503211287767	-0.14550324828293615	0.02689077537455195	0.1762605274928715	0.11355250331933815	0.15363817057308546	0.03952404553098806	0.10173538924828911	-0.008187426967677786	0.016316232079454707	0.09634456661213689	0.04673096838300282	0.04229910177862839	0.06656972447671408	0.03692285611843822	0.2880209275145969	0.17271059982411147	0.23528954456992812	0.0646946246173111	0.05278901543432808	-0.0822000402608535	0.10727774411487359	0.09474033784893063	0.16116522881104708	0.20737896636008424	-0.21897650730945123	-0.02605662146485401	-0.017708463122263585	0.07957654202852232	0.06551306849862053	-0.18498011545521081	-0.09287229685747171	-0.005313297714046661
22	0.03909479963395553	0.10546631673193867	-0.06311203653264091	0.06419143880443286	0.0878644065417845	-0.12742777826262527	0.09979112594090267	-0.053243174923700044	-0.1643833840205981	-0.08145694724177258	0.0015868403082673968	0.048014993874441025	0.08497231558305479	-0.10027437188067759	-0.0015245239317249475	0.13028546440281988	-0.021673157403651427	-0.07722854065447102	-0.03947155527910763	0.19501628216190692	0.1715933703749964	0.19267354433727107	0.08931647087230335	0.11844952101551856	0.09870114236177334	0.08568348474704347	0.025984285476823476	0.13739513447740084	0.10604071029420785	-0.09897643492827113	0.27893917890556164	0.30904550730159147	0.16507710031498551	0.12181542668232104	0.16627238785859233	-0.052913273708970546	0.10519435235310866	-0.03177620417804562	0.12984278997344562	-0.08972184954735665	0.006226999770030527	-0.10696738100949547	-0.1712420154905121	-0.18437714708536118	0.05888755403699181	0.07149453065994396	0.01196002535505979	-0.06738040707108242	0.026097012061787318
23	0.03475865448322489	-0.13584541623106589	0.044257809348521214	0.07153314987249201	-0.04208474371196399	-0.014131769212256475	0.046012428976868316	-0.021310209565768505	-0.05931509296669061	-0.16941885345374702	-0.14117950193241463	-0.1003504056254568	-0.14913777770033532	-0.12442492907811571	0.12560111794068474	0.07229199063782811	0.041525059910284344	-0.062375399815036245	-0.06367935439708364	0.2470083564263939	0.0424834421648894	0.27682884523914514	0.10091717955497441	-0.04189939417167586	0.15878312347746423	0.08135258663375926	0.010195599169718517	0.15571336241914946	0.16957174501264471	0.1443173798017347	0.0054497580844509175	0.17472671878008475	-0.035750639508039875	-0.06243696146183812	0.03737457623121242	0.075560028784148	-0.3407860878935106	-0.17243665455421328	-0.06454705832970059	-0.03378347940749514	-0.0067262517497522194	-0.12220951553147072	-0.01544595693567521	-0.06423358309206113	-0.010851693698874242	-0.04472984050091923	0.016260270280385545	0.021271038029159972	0.14309836311995588
24	0.10259401509986894	-0.07921466515055993	0.0902717964578379	0.05859147162561362	-8.43662410635153e-05	-0.15143452807263397	-0.004855631022858482	0.009355869370458257	-0.01900142272410036	-0.18258460109184924	-0.03096127253929794	0.16120101346495577	-0.04827369880041601	0.08992890799442646	0.1499017442066946	0.08187043624774357	0.05367334866083969	-0.039349362895763254	-0.003569098728256099	0.06603392505410488	0.1071028177553915	0.1373977786750385	0.0020489696734118544	0.08256201785639967	0.14534554034085698	0.08424912481914346	0.022066096931934696	0.10623801140008973	0.21803552150405495	-0.10915097598913584	-0.015468735789876375	0.0935081041558071	0.30613343544545984	-0.04215075808541182	-0.08041352189632867	0.1501538577996508	0.3264335998354254	0.06443822807475762	0.006892813508860822	0.0037217837789233375	-0.17013995522435288	-0.01755852899408985	0.05865941956587414	-0.012641133327233023	0.006515845376904772	0.19228052463489695	0.1128540019285934	0.0702294923359457	-0.14683138049407124
25	0.15998094802233337	0.06842315441800394	0.02538474721598194	0.11053100808155211	0.09448835368825467	-0.1520148977834611	-0.1355358664478527	-0.12184771030890769	-0.019526974775654498	-0.020615832317552325	0.17165082741668253	-0.062228720872725074	0.1597217263199056	0.11776889886361944	-0.008831695855644889	0.06110596758274982	0.12562063230925422	0.08441315360820076	0.16323927461213067	-0.0104365040019837	0.007785401030264344	-0.12069097503548883	-0.05368111794751511	0.044988242674461734	-0.009545505186575124	0.026339205148046958	0.060779804567421755	0.041368616963392	-0.055493962106995934	0.07245640646249729	-0.07515169602157015	-0.12329277649551622	0.14531896363626448	0.07233282447576066	0.20260269481413867	0.01647761085796484	0.06310580539674997	-0.04190619284531099	-0.08056201092519635	-0.08530978818664861	0.07743011198351493	0.0628232715788241	0.01859602159058562	0.029096666414591476	0.18943248709406735	0.05209294870161183	0.08326121445300934	0.03746091861322141	0.2017696678681033
26	0.27486753125589586	0.17378077606735157	0.060179278269291536	-0.07139580703158618	0.06770122792385315	-0.04655330930649311	-0.09911531191691478	0.022385237280734792	-0.09073820763454711	-0.09164148776684625	0.017621064416283968	-0.07167502011600277	0.12956954188935657	0.0027094895092285567	-0.03918767891616101	0.17770525696998718	0.030225818810930855	0.26675375342613955	-0.013181071540494471	0.021372814274332397	0.05069268407355718	-0.024507003369040554	-0.06957391104229214	0.019873879718818897	0.10605155640260885	0.10952537613240018	-0.18307260669954553	-0.10677129396181706	0.08428710160034958	0.16497318460054305	-0.03910689237323108	0.006515093052415	-0.08951263395067362	-0.02249426690175609	0.12424840561660999	0.196464863733612	0.11367989090379076	0.05642000216725649	0.11140969969006002	0.03234375424934839	0.01704731437849808	0.02912282092248638	0.00186658289880528	0.07746679436504353	0.2017172105442155	0.24986686078043321	0.11848201498041284	0.020741718618847327	0.0515206134937999
27	-0.002384033104261534	0.08166682527193388	0.034365079109442004	0.0767203567368508	0.06736728150440563	0.06074554460862127	0.1065700584298932	-0.049371823847201915	-0.02138257808768908	0.008788039755577109	0.21820400751197155	-0.014031356200631995	0.14718122729828542	0.2345900174844835	0.031846930586069536	0.19877479040372376	0.018046179978220965	0.31491488765765574	0.0209892240333564	0.1856451891868574	0.11907834127702117	-0.02494748207941384	0.25963990809876536	0.18657882639271267	0.25983451485087167	0.16707594467151216	0.011369667716599901	0.034494515562981325	0.026661401597293927	0.19687459854169825	0.14422188675709324	-0.06644229309506482	0.06774282624470936	0.2133579656566668	0.34584337042128993	0.099081426301769	0.0770660079459331	0.04971143639561863	-0.19881349464963782	-0.13506909315359233	0.16097035274966182	-0.0846364819054822	0.007069423497509703	0.1948846932922525	0.06207860155736378	0.25059696204470544	0.15350416008560588	0.1890340053518541	0.04098789642004018
28	0.024878668486795645	0.31823116076582675	0.018200257938599987	0.2038961606954218	0.11739201569301336	0.23619273990308645	0.024185130440690983	0.16038943384805548	0.06209824827729362	-0.035958476093828254	0.15430081611223567	0.15368269426664477	0.22121245242523715	0.1905219634887707	0.25127745622468617	0.16087765117738573	0.02485619234455206	0.09144759647046205	0.0666653737059911	0.14789120686686305	0.2744354078522785	0.14755708483442884	0.07491183580054236	0.04283138143974703	0.04801092555052005	0.20186624962157212	0.1030092354010764	0.059495434367260645	-0.12464749635466466	0.06018168428729688	0.1541041116158392	0.3741579080339669	-0.006684125614891734	0.1266881888050982	0.07630346243413284	0.14063259618371934	0.16567313877527906	-0.01474179211885034	-0.14781735518767788	-0.20960322668548895	-0.1650481181700203	-0.09641925764364748	-0.04688151307035343	0.12906045410082795	0.20916922276233615	0.04531180355092015	0.17645906608988052	0.05823866554960542	0.08663754384560357
29	0.14918662013540612	0.06155575857340821	0.13593366784068595	0.09140278048865445	0.17205160710221845	0.18466719932298606	0.09110125139185336	0.0958711249913052	-0.0221932680093754	0.16277357545712054	-0.04136336979042713	0.10541855845935519	0.16485731587258964	0.26476672999878226	0.18034097858627568	0.1001096679485793	0.13018918834037585	0.11435539183842665	0.03705414936725773	0.16800448516967187	0.17468287122268517	0.20364629735200473	0.0663758791853474	0.16599584164945994	0.0829092353188342	0.07741764121524644	-0.10647511104586557	0.048535722590141904	-0.09057291355987149	0.30484115375472953	-0.08407994898951067	0.14593057902824552	0.11446437432848441	-0.06593296730771112	0.06987866929250171	-0.04237532122180471	-0.08298368034895495	-0.06102423445631975	0.006595612192804056	-0.07338837861941061	0.03519831660701887	0.004642650655613548	-0.009757804453288074	0.19311549969104463	0.16192297059844163	0.29558178172480354	0.06043514775960036	0.13892008391269936	0.16167966509745926
30	0.1346593903414729	0.08753528107953308	0.20485081776457864	0.12548128291622623	-0.004243142984597068	0.26467773236785785	-0.009692866732223585	0.143548373918224	0.12436459646133688	0.16253020321973496	0.19445632779260846	0.17781739656702528	0.1129219905069189	0.06957231527393058	0.08902429380471248	0.13144186013555276	0.033041639980604325	-0.09396307909367704	0.1424871851218694	0.16657136204730405	0.21669405018085688	0.1751052087657079	0.17521415881631677	0.11289652038041427	0.21212571811521647	0.1886353504591725	0.1646398497150247	-0.12725593793830609	-0.09743106367121467	0.2512035351748807	-0.126094798830149	0.05738994980453334	0.1271086364466731	-0.0482321260888781	0.002654792934717318	0.05570153038200647	0.013190451305858674	0.03125067626671862	0.04922972500924067	0.11417649536233263	0.03953838708084887	0.12262772283637502	-0.03584820662348339	0.2141594667751064	0.18123825920727615	0.197295308323255	0.08111290551448265	0.08931723557644033	0.18513463554172843
31	0.12404180849615447	0.07219495826096298	0.007087885131849009	0.1579631392501462	0.19806782454101957	-0.03925044657994152	-0.016299827248992226	-0.09997425275193059	0.11520208537347798	0.1566471779963171	-0.04884636013917896	0.169379098964951	0.04379158621953112	0.1625248944875636	0.3246258995596958	0.0483183799065182	0.15707280893260392	0.09146009071372446	0.12923777236562498	0.26999998129631464	0.01339593735543371	0.06840103035112248	0.1117155028207886	0.22112445119383023	0.24644678199992445	0.23674585507848728	-0.06947188941629291	0.13936578148437945	-0.09744794678037379	-0.03394781712521674	0.14798935495782786	-0.05643721540465232	-0.07238111534665415	0.006781244889509144	0.0414813800145892	-0.03639125084417834	0.07001401340052935	-0.09832812430493842	-0.06920516332810947	-0.007689769627132703	-0.00660381627865061	-0.11258784624727351	0.1448788414683459	0.08382416304530628	0.15184996325925834	0.17840890854146965	0.07106415344211545	0.15244777954249683	0.1596694762476742
32	0.2284018702237765	0.033315942561386105	0.16373656588040889	0.18778006655741522	0.08198038581122177	0.13329332899695173	-0.011168483812257365	0.0756597752385067	0.018477699247556933	0.047353194379456946	0.2125905173746081	0.21209367222804673	0.09657937345944918	0.28030332585776085	0.14627149768354206	0.33784000436405937	0.05026185748327151	0.03915279300243038	0.2667974904882404	0.18026185912373896	0.13496855102621186	0.339772069719658	0.2928867845422145	0.10327109742822485	0.2969120361124757	0.2449489509340447	-0.05535062852226493	-0.0692638963976499	0.1662143722711809	0.25997395427635106	0.07175593055394854	-0.0014790069977206998	-0.014739204480467283	0.07208803619866436	-0.02392888227902028	-0.04933239173265417	0.07322899707115321	-0.01971155767445725	0.05859508176221416	0.08529046142445915	-0.028951233531341946	-0.02895123210489181	0.18189180166768634	0.18648745854775306	0.22680893937701097	0.1693780117699914	0.20918441039675742	0.11669182833387075	-0.03635489184482177
33	0.06667991489447772	0.0470980890585659	0.17861775411750502	-0.01247214735397216	-0.03832782749808104	0.052199969227105215	-0.013777837228049001	0.04592507892812793	0.14237728978190806	0.04990961439796033	0.2250047882223361	0.33332467153213047	0.28697971824393503	0.21017057966042363	0.28736841762913207	0.05104049884370056	0.19835274970434838	0.3122834468000885	0.22192749043172047	0.3223969902827445	0.20802903511693885	0.15726753048914685	0.22672523313943865	0.20034867022747282	0.20777442468140356	0.10116251979783582	0.18313458665036422	0.058440829071758446	0.026786539318347114	0.0693001681423624	0.1938922805081069	0.16636986499521594	-0.019534003433879076	0.1044458490413975	-0.037957479773439516	-0.047587910032455015	-0.023242315466957174	0.1564825806894959	0.17384574727743024	0.13949075739268543	0.2343266985840975	0.1671231620471894	0.25645687832994113	0.09427030636259023	0.12823696877844756	0.11646065589597598	-0.03291087635546832	0.0323940614642647	-0.05372793924874277
34	0.22004312807880902	0.17976100186706012	0.05951827917144078	0.005650952654925675	0.06346420028414199	-0.00337766486149247	0.11020626602890979	0.09435831917698287	-0.01631245381457584	0.052319743092794094	0.24480312284867378	0.3348805022170143	0.3339192571732818	0.20166719975612746	0.2001585578279018	0.3440250405900209	0.1703693928848669	0.012798446492366621	0.15601263641414123	0.19002137264402813	0.2775879257273558	0.11849007457872747	0.11987327273613231	0.16202818340692965	0.1011917528480136	0.09328494741054494	0.23136368920869788	0.07052828254263042	0.09691952178046906	0.22581994335496844	0.23944004229129873	0.18026274808293993	0.027649896623232535	-0.03274205456263549	0.17262779642794643	-0.06103433143356325	0.10475858735574003	-0.1315418358709419	-0.04350852899147818	0.014065913788427342	-0.07301922575593152	0.07774829931662809	0.14279131635419579	0.004841965579525031	0.10714011214110097	0.12523542183761743	0.11613322315090768	-0.24516152156252052	0.034345166946280925
35	0.06912685783666195	0.23106087766988503	0.12903149858484203	-0.05853619757168441	0.01991476204546173	-0.009149068712899406	-0.08809421997256621	-0.043627246910528786	0.14139626316730727	0.1446181327463793	0.30023294447928917	0.15949836525085379	0.17737624802013124	0.2455189146901872	0.27078328594350276	0.22142718894196528	0.14630320460659457	0.12866711724742674	0.1267225725629208	0.3829261582704451	0.23078438042177693	0.1854032640594559	0.09938653562396203	0.09700061425891812	0.03523984866216261	0.0888574496214978	0.04446370826711661	0.035538239221321856	0.20244259581529228	0.18141982934385803	0.10972048724098678	0.16801342443764883	0.154806978309297	0.03358740134850209	0.18932950127470932	0.0704927057958076	0.04633621283722907	0.20262575732341798	0.12543940770826106	0.17679490797367534	0.09000444865534546	0.02002962244784756	-0.1600580626949104	-0.0703739779084899	0.004507917168628928	0.0377627172080664	0.14512606410148005	-0.08750326418581363	-0.1263820155788228
36	0.054839321277944476	0.1529647495793371	0.043414784652389835	0.08777420036995068	0.004609414242835775	0.0030111915660299303	0.056661868938837956	-0.07878437684683978	0.15193065465996944	0.3241356872143778	0.02689096041449694	0.21713137400212776	0.15773997785928898	0.18228931200579454	0.0783362315076397	0.25043651083372576	0.15575791636172417	0.16756466980209456	0.04195749220749127	0.23218704513826144	0.12729355044292154	0.18595452871974366	0.006350329479381721	-0.0462259350970943	0.028137713122786727	0.153870358740593	-0.19706447688362713	-0.12314570592977958	0.21184389824053979	0.2797434162122065	0.1325015628236748	0.08007331929248096	0.03408536700125242	0.10265450958283502	0.19577578848002603	0.2714919539621802	-0.020031112424751585	-0.0010745091437069255	0.1413773028648942	0.18366946890267807	0.13162335068327405	-0.0926778204406486	-0.1690513271133965	-0.21554147029618131	-0.18924802169518717	-0.034514094646609685	-0.047504245356227805	0.007611518684673834	-0.01834098360291799
37	0.14892242969949848	0.11942635115906752	-0.004894268012436325	-0.04747437474311103	0.22458179438391604	0.052432834991744705	0.08362596779360984	0.0785170167091995	0.07905077849488289	0.1126446763855499	0.13940857998759584	0.12411697184483303	0.10341674656119001	0.2069946061543535	0.09733152388940335	0.16041319788316458	0.13151650317066946	0.10375939933688112	0.11815308798624893	0.04390159260282237	0.1810679712910898	-0.08543338267406995	-0.05323958728125183	-0.061285443901606486	0.06813100388607432	0.15394684692356042	-0.021323427834318488	0.15301587669764838	0.13606199237613692	0.15306417685625706	0.18771025452556184	0.05995583510777045	0.2810475320107019	0.20637685341772846	0.33131095417507767	0.024626499421653087	0.03702645886000942	-0.009180776722300448	0.10744610166253996	0.1964402671940333	-0.14597724453971953	0.007117555849073082	0.02485093395895723	-0.12993540305006007	-0.16013932034324263	-0.1758385435854309	-0.23604174485029503	-0.10796435717796063	-0.1901965160989163
38	0.22692010978292765	0.04516495406145488	0.2144397381418263	0.10535030769189002	0.10724701670503486	0.1632853837669939	0.010393681249824899	0.08999449302036518	0.23064022252800678	0.08224208597703805	0.10353229775927056	0.2502743752591516	0.13008116807554507	0.1596525756643629	0.09908143992743589	0.020954030858691304	-0.0015817984070335325	0.14390991766938127	0.11841253516888046	0.17928015330467104	0.1807910048404382	0.09445946709632211	-0.13164196506581635	-0.058345705845365546	-0.04128321004993838	-0.017212772499477117	0.022395117411607136	0.17524775494133096	0.20312109592191235	0.11260156455593165	0.23238600797395245	0.35376641381875806	0.0012685216432549162	0.16003373988005443	0.15393223387034796	0.32297956635161	0.14555498845842355	0.049151254127051416	0.12864810320259307	0.2884750304413644	0.12361870244271903	0.0886695251394902	0.02743575165880354	-0.09210331334131687	0.004198593525568039	-0.15322785955130036	-0.026818369854890056	-0.1664674587238133	-0.04345272808363063
39	0.0140742909003693	0.1131894920471723	0.011014031917600201	0.036433790987681444	0.022110107814278745	0.09085872067626032	0.09142546678868466	0.08678790505538998	0.13172955695216065	0.1791900998211711	0.14170639833960838	0.2156787497951654	0.21673590905513995	0.22511963418664846	0.06668555071084432	0.21433245942140716	0.15922700115768978	0.02088668934850194	0.11835297078448381	0.05497385833380356	0.09163576693802687	-0.02401309618733438	-0.07705771245931844	-0.02384529201390779	0.0663527085007129	0.07506850110275158	-0.05716768195234723	0.019802206488824702	0.10018474574125583	0.0405778167419875	0.3337635593124267	0.17542671284517392	0.17911646189225752	0.17074474622660657	0.23839711848551687	0.23815929356463358	0.12220449378481979	0.15709331743345883	0.017104210570858435	0.1817083142445845	0.053718303468254416	0.053923451969628	-0.02655444420348092	-0.06730398982982877	0.09735773308110522	0.023078255775366496	-0.25432576748588664	-0.22139300364035713	-0.017557162786140768
40	0.25347333877095307	0.12606173228590534	0.14526375702589658	0.03268635822682475	0.17224391161605834	-0.02109197678524591	0.058399655490573965	0.05522799630910957	0.15466921676148243	0.19575857572743277	0.14207709155916762	0.2881385769783225	0.2969867826204909	0.2623288502110948	0.2926351235491095	0.27873757954364065	0.19363992715924588	0.15265085330786918	0.1276957560233099	0.21881443437837955	0.23411777633170425	0.048361592490928106	-0.0345446398426001	-0.1095760676691854	-0.035509102607666314	-0.005432955299161247	-0.22619440114485698	-0.12080895331725658	0.056568579354403625	0.22613246922429298	0.1463258162636994	0.1731587936011156	0.2535347303246178	0.16786037677758914	0.21367364536850678	0.30435097741497696	0.1541638468644344	0.11024769945566726	0.2509924205566102	0.1851384177106905	0.15480000790360451	0.05580203004755946	-0.005227315089560669	0.04411954851657025	0.09545581352952434	0.022290318888898965	-0.1483283432818579	-0.06943212090445727	-0.15287388250546222
41	0.23871714498275587	-0.11864346923090548	0.08974124335931362	0.18202957072026682	0.04957466629864958	0.05503394496007065	0.14788959468405177	0.07982865516551121	0.06771921086943822	0.10111011785927024	0.2893005439088633	0.2575173404222491	0.26323679878515704	-0.04767115317001406	0.2205932302214178	0.16982189530383102	0.17948727142491208	0.25233644247360476	0.10538342327519142	0.305026202722032	0.05721536588370797	-0.02700838829055227	0.04441737764292102	-0.09574077021559693	-0.11995701946907573	0.05192339125384574	-0.21500087228711381	-0.09993699185514729	0.04814595943086501	0.2114402726618146	-0.026646478985021593	0.46969029728826817	0.09075336864769332	0.2692957276025088	0.13445976695490552	0.2949292231700972	0.22451249652170718	0.32199002281270445	0.26636237282554154	0.15900300018887598	-0.14403230988501947	-0.029436876544982414	-0.07464682961512618	0.09674962076696032	0.022655954684357014	0.1168963022867056	0.025906752046752746	-0.26414180142942534	-0.15271791678590024
42	0.06371702775006338	0.06097671764572491	0.1603541383806248	0.034311519338960525	0.01751578795606444	0.10140094526305118	0.09791088997644418	0.06732944245328544	0.17218637778536322	0.1160696370809571	0.1592480443241728	0.14179224533188195	0.19730400364502793	0.23527124704525582	0.2013968254474634	0.3135757557288619	0.12895364415087923	0.3180020545975638	0.16494257813145896	0.09300072265930094	-0.0076474514244060906	0.06907489459932814	0.02901367931579334	0.006739414445486006	0.06244453112878491	-0.06958302442926978	-0.17482122647966053	-0.040663550203612744	-0.0205258424382476	0.19294789480172367	0.059396089594059065	0.25689385279749277	0.14459962263616005	0.24281296230260146	0.09162290641460581	0.3578707315875126	0.14956664887109614	0.27307111065492046	0.15688241310113762	0.11573280129960968	0.08455454470788079	-0.06813751459574931	-0.032063160570647654	-0.058529538440739146	-0.04359629120959414	-0.0831276085024013	-0.04714481349785719	-0.18769864228784403	-0.08428042926176435
43	0.20112156238478537	0.16866645901321825	0.07327832872420302	-0.06064523282597793	0.23997721068201625	0.10557019773291113	0.1186964128974198	0.10314339678613345	0.13031463549146877	0.10419094555395862	0.16342548165708567	0.08475729776068493	0.07440525927053075	0.16112233216497943	0.15487604097246	0.2111553555253221	0.16970638111780345	0.07593200155088077	0.16055062492099376	0.06424885499167862	0.16536097888332815	-0.0222823669808096	0.036121657488461065	0.010918100513789001	0.1958738492568393	0.02692046391767992	-0.022464714241119232	-0.1237498063842225	-0.02804800923913452	0.20753842112308427	0.1545799448081409	0.38679196974463825	0.39508948468716004	0.21235332471818533	0.3116641492470964	0.5302610023471078	0.34919980599472844	0.1865576497564691	0.12709739377583384	0.15349690453095505	0.006291820941525828	0.09120184268689287	-0.020832113975384127	-0.06834326056972578	0.2687705406275873	-0.19120725107012393	0.0957166887375365	-0.16611489975578134	-0.013593839998468017
44	0.15010955831985195	0.09313337259595103	0.031482372375334335	0.11151882429225823	0.07077110614592678	0.2403661010350974	0.08710046940059743	0.07299140655987635	0.17619077682708006	0.16732646897413386	0.1585289846453225	0.0682752058579079	-0.004135711520303837	0.024490771621587075	0.1431962251935123	0.05005657950579441	0.16896794544235094	0.11812898724876578	0.12245273993498114	0.18320963986003846	0.19988586389365348	0.16502093318755567	0.024339238716579593	-0.027469798037128262	0.11553044707905216	0.09773625387433943	-0.24676528595070427	-0.02859408785280011	0.16702544409252928	0.19682258823526075	0.20318553146798832	0.25147437960187136	0.36343837269222967	0.22531662480706144	0.07562263765524005	0.21421933387877373	0.17624052020340164	0.10438802319847659	0.1816604520827237	0.12898183332639257	0.06246015769056153	-0.07137548814701859	-0.07949705138196778	0.1421146091946323	-0.01293857485573641	0.04611335328120374	-0.13518000726303242	0.06595618627233678	-0.06574846657114167
45	0.16654731227700004	0.17190667403175397	0.1513298483679376	0.06438728545298196	0.19767756461649355	0.040583711237748316	0.11935772760253556	0.07839675736068216	0.16531416151324818	0.03975043675015921	0.14403774705807182	0.012451275454985826	0.04894013687232106	0.04146403033646494	0.17954065617456003	0.08261203347729976	0.12715164844057036	0.12377937835376536	0.15918243234771515	0.17582350251122442	0.005006446689976967	0.062404978689358195	-0.059929945261625116	0.13149968674124984	0.10364622592351105	0.2490500962358277	-0.01814695199238219	0.23250468684845954	0.24143433913500117	0.3637096557613143	0.24117479679955137	0.05267736106906358	0.20035562051012473	0.24415964210029903	0.27296162160785686	0.02439535302673257	0.1238387036281694	0.14857496641488552	0.17720398975822196	0.001869831107383213	0.05294687999267431	-0.2476568370604404	-0.09677435810711674	-0.017594908586937897	-0.008303360939153492	0.018140659857139706	0.10257883733246867	-0.037795000593449556	-0.10293043553390031
46	0.09777287221916078	0.22891522599457814	0.21630100616816922	0.09501032831663939	0.14662349042002165	0.08091517336406487	0.03701407767383409	0.07221504939548282	0.06537936536140543	-0.012119007107583252	0.006967467829984975	0.11221146503460486	0.01553627883357959	0.07422641827366097	0.03293500204225977	0.14238234013996506	0.0714353572547834	0.0035162349129880177	0.14556925614584826	0.17134587051676736	-0.010823460200220078	0.08414282173496311	-0.06805490213125945	0.014198323866713658	0.09583945012928416	0.17415327252608703	0.1255756105976616	0.17813441764740545	0.32322228209968545	0.045378378316524845	0.2201831477716228	-0.06430160084562339	0.13526822896420604	0.19979219728082653	0.23187503917053437	0.16327795583626192	0.12081147905120124	0.10753079228580527	0.017476656079097097	0.08081655736122843	-0.24798385659514652	-0.003659824226502173	-0.11275536211812102	-0.05786840070508801	0.21789936038340377	0.11193164256191479	0.026597527567760203	-0.08135463398780016	-0.07036928572495751
47	0.18621397594099434	0.18877730650417535	0.06271557471896005	0.2286505724086742	0.15443965060179415	0.18769095769670247	0.031749602837236456	-0.017720688566938182	-0.03650917451585976	0.07780622299048469	0.03201681407372077	0.09505882826266163	-0.04621748870870428	-0.04974663219864494	0.01668580521479936	0.1555906703431354	0.16681123670979178	-0.010880226134877564	0.030530043300846438	0.02661621030628637	0.10033232362877091	0.05908136485915637	0.11331214528518159	0.010361389887133702	0.06473790687869825	0.12049015064327599	0.20134089606476943	0.08181072126921554	0.14586421445287545	0.13467245145670054	0.1780137029499953	-0.07516306041807018	0.09817018686931779	-0.03424602644959155	0.16208878195900187	0.08700088139298763	0.12481072151541847	-0.03396318621278747	-0.12590087073297224	-0.03414682096075976	-0.16694038010835827	-0.14027402730752647	-0.05995435650101796	0.11163392376693686	0.14590367576876284	0.07015318270082559	-0.13733546897456708	0.0353188667700769	0.04588544300243076
48	0.04364813991696222	0.24026193455365683	0.17045084749570558	0.1013816013043819	0.2423608746450176	0.016099422060855618	0.12047216870147053	0.08112376509539235	0.028845330269095765	-0.010378938530099758	-0.02467764657362597	-0.024125112039068797	0.014316427409200019	0.09473499806391815	0.21079902714803894	0.052441036022253876	0.04406786896393707	0.13251337070855776	0.11609188945128565	-0.04306720697019075	0.03831399497395133	-0.0028274292271859265	0.14830567249440912	0.09024146893479117	0.054070058051436096	0.180813045159179	-0.19066931836597617	-0.110954856697187	0.07212913125819045	-0.13228757342457814	-0.1435071832232186	0.007932731390807236	-0.07014807620637978	-0.039368950053064164	-0.1639187785142043	-0.0082553794955194	0.0005329562571535385	0.04009854798949334	0.02961500290743797	-0.22445225027340276	-0.20683275196740353	-0.17009143198228063	-0.22921772787743327	-0.02030857824829138	0.07624392467264246	-0.028455064753617965	-0.04758358832535767	0.02289708512971283	-0.042619284351808485
49	0.11260756672265773	0.09509956223889096	0.0714947306476377	0.09642716033175926	0.21153883499830659	0.2202153897951525	0.11966019816624378	0.09094546736900527	0.1052632523117378	0.06772142497103914	0.06003329576529305	0.05478099983115967	-0.03676391881458297	-0.09211018789030155	0.0241282891576038	0.04849293820864171	-0.054145351907347185	0.031712463666832356	-0.039788626564789736	-0.014879833938138631	-0.027378034199001162	0.04117079173641987	0.09659632119287495	-0.025964635191282733	0.06978298248525752	0.13257774588435337	-0.1856546331869035	-0.1615898022828794	-0.25219792158459414	-0.04827026571269229	-0.18983799155906303	-0.12432710373475749	-0.19850989863409504	-0.0722341531460029	-0.10693911455036724	0.09064992230427313	0.18555760429628193	-0.14189383592519736	-0.13031592390985441	-0.27205841991440993	-0.061047418278962005	-0.15751219181320605	-0.06899509134951151	0.09763849241516648	0.044806536139796384	0.04904345631325455	-0.0281653638862858	-0.05475850654698885	0.012613040342375537
50	0.05833383406247935	0.11753739917538533	0.018507690964068593	0.15911140602528823	0.11744518561527102	0.2101431607799377	0.03280189465340978	0.09957600350644721	0.0680366921895251	-0.015193215210296407	0.019691076040772592	0.11703810074360896	-0.03687186913138454	-0.0888480958834468	-0.027966899949168726	0.11580128796106841	-0.01724997478634967	-0.07591969478120593	0.006404861350865572	0.019825950691107968	0.15823286946455628	-0.008599624338213182	0.09078318219119366	0.06509380173545334	0.047834111697884193	-0.01377529898859201	-0.29440049914095734	-0.21741163194982302	0.0012884692278464006	-0.26087154516970756	-0.28406597238205394	-0.16086702307336803	-0.15834819664965458	-0.10287414970493758	0.03631606823145141	0.24289089682463735	-0.0730426845395158	-0.03936795630570542	-0.1693437930554733	-0.15227958228149802	-0.27228638145607353	0.0003534828859110939	-0.11987955457477453	0.07704826561957134	0.08007481962355789	0.11562338518151952	0.008474085446164625	0.0019821726708483256	-0.021579641143508445
51	0.10615683746747029	0.05104312544532926	0.04301428335690384	0.04299295468783554	0.1335352299701476	0.080877447848976	0.030960502559022867	0.013100888749180282	0.06789691861698478	0.15364772309069355	0.07024972905912572	0.036121800739820575	-0.0721435937806632	-0.13774141356313765	-0.004770612875506588	-0.032561845594103626	-0.100122961974389	-0.10571548831618986	0.03238237908829947	0.02968283420811781	-0.016621876778406937	-0.030925957486403505	-0.04990973399815758	-0.09181754379031393	-0.09889714219207611	-0.11064789005788826	-0.31731841584891446	-0.31555111784792506	-0.13894615949007103	-0.2114489289625216	-0.13951974199320863	-0.24934295080942653	-0.26805516079103875	-0.09260733126280749	-0.07044849936896894	-0.043414357265201944	-0.044589597753852475	-0.10604399630879895	-0.03821568639507622	-0.23656814202378648	-0.23928546718420632	-0.013408750133749736	0.02066595939500674	0.09178408778969095	0.0009147924512936945	0.1525189327165627	0.0895125898223264	-0.020356953064339104	0.0405902124415186
52	0.05797972377377149	0.016881594901743	-0.011835979575609178	0.03842624385814773	0.09383508729370751	0.019913017981777224	-0.0042983362491930055	-0.054339346170716785	0.04190353055850302	-0.011183780130957697	0.04085793679861393	-0.05009197167976087	-0.12325596188069203	-0.04671249091102021	0.0033508321472567595	-0.021031527962083157	-0.062419167009769926	-0.030390855831324393	-0.08659414329775586	-0.05093827461246252	0.01949264817362474	-0.006964277492127186	-0.11638670417637438	-0.08900311147400802	-0.0441320682876367	-0.11471567873138602	-0.2000553275953092	-0.26598139307665597	-0.14331182483268598	-0.17358161100160802	-0.34368222425305817	-0.28422843545267373	-0.07691610969707503	-0.08722792788293061	-0.14273709313339203	0.04778366858217091	-0.17129922040842394	-0.18935112496386663	-0.1854221042175043	-0.1187624007734888	-0.0904886005108255	0.03730868127589047	-0.05919897706959509	-0.07840481757361929	0.03655099151996186	0.012947093820394545	-0.0765373417130361	-0.1539748054123037	0.06995009773731495
53	-0.012201509898964067	0.06734907435000892	0.05383731100978928	0.1039565871801166	0.02679397080227165	0.047027331424024606	-0.04208827039005218	-0.012750620388920188	0.028793485639425586	-0.011422225174486295	0.03902657051556911	0.001028544521007474	-0.10053822991717498	-0.04443367077598766	-0.07975345635279087	-0.09964530620225281	-0.03826650411298783	-0.08939916233318854	-0.10971858007775796	-0.024767868009781226	-0.017249229335334914	-0.05963871782951334	-0.1188410302417227	-0.050006429141886334	0.009043999749914954	-0.0396516597401638	-0.3220254705917746	-0.32775666773444556	-0.28645003481857095	-0.192245659998108	-0.22929985011486137	-0.1828858203032328	-0.169771041410343	-0.03463512482837988	-0.16860867890637682	-0.07615735222244895	-0.045463268581884056	-0.19423789714011347	-0.16085287410651186	-0.05768160141684322	-0.054121253225256	0.0026125342385325255	-0.17901326918480576	0.15796786384116562	0.08955262384056506	-0.037214941326636324	0.009654056395244382	0.06369722058920495	-0.07499068322907051
54	0.04215140529658158	0.0686858243487957	0.03479855788861096	0.1329023530065525	-0.010613405184082275	-0.0040069494268000615	-0.1447051257524517	-0.021292876866872486	-0.11648501835085356	-0.009676351632473438	0.01779361078943292	-0.03475432987663917	-0.00037558697136229975	-0.12476437078256368	-0.07410502790013705	-0.10245847142066591	-0.06840132920786123	-0.10858298040688345	-0.001157794533284326	-0.040942287162395403	-0.08673602507273737	-0.05391063244174349	0.0177309796932666	-0.04623589229917556	0.03995025349015127	-0.03217074485684571	-0.4100069294330824	-0.35596490579043927	-0.28423166887850215	-0.24628657607270815	-0.26618462170641555	-0.11622021238477878	-0.20671278252389422	0.05734781788680736	-0.24454182583073997	-0.03746645471803147	-0.07788956277227281	-0.10178849592446797	-0.1965920915516606	-0.03083559657249415	0.02375811434272901	-0.039373132195636	-0.1337733443823471	-0.04208803430879648	0.0309579891818273	0.04024414279963267	-0.14958552622675347	-0.036104052476766395	-0.081667071629674
55	0.04466632615876093	0.010787118499599015	-0.14373093984315283	0.0008137640097531096	-0.0006093109284011592	-0.009635948317044256	-0.06476887834667168	-0.08926281845694986	0.03980752288737939	0.06831566501191778	0.007972668143008493	0.04642507151364793	-0.06311704995769843	-0.05651539300025119	-0.14685771738767908	-0.003913382531215089	-0.09865138704635343	-0.0613708087847594	-0.0638402013729957	-0.00138068156409359	-0.07649693473160994	-0.1363640895405867	-0.05593254293107787	-0.10171364424040721	-0.02416436465235794	-0.1086216334139765	-0.41017319725645984	-0.3277715859405574	-0.218848696656364	-0.24149907331399625	-0.26268369667983676	-0.1843514597227561	-0.3353166393394364	-0.11248805301824838	-0.11542011020057745	-0.06849274399696267	-0.062347924603645154	-0.1305237249779186	-0.0636113474321517	-0.1464396645458153	-0.164743044167655	-0.04136843477309362	-0.029711425311793254	0.05575954298012564	0.009097583886455495	0.015992067571808776	-0.05250549433296912	-0.05790479781598419	-0.0030756072877616393
56	-0.03596048749030606	-0.05090575900534833	-0.050856259841114616	-0.09041445312194743	0.03672263960759441	0.0571803503995171	-0.07878146831195137	-0.019060170173236197	-0.012077184457489735	0.035434054314328556	0.04927080251607239	-0.11571732245280612	-0.07819380077708707	-0.11948799658886056	-0.03526168881053033	-0.09088432713647311	-0.10620246610542157	-0.16599666658158674	-0.1607693779990393	-0.05667225824858546	-0.08231733421607065	-0.08406894117998952	-0.12070213208286354	-0.07908851215522185	-0.1207988984135449	-0.11211291610897559	-0.36069498707524816	-0.2035774230328203	-0.23015279892498489	-0.30251962353601625	-0.15443758821335668	-0.295471327216761	-0.17390178316844146	-0.19128309822894776	0.0013864671738464077	-0.20227608395676383	-0.015812750741665615	-0.0259661748249985	-0.09181009274693872	-0.09630406713108992	-0.021331437607469906	-0.243624308762244	-0.19680656778814942	-0.07632265173710256	-0.09165393323697184	-0.147482038416135	0.022833898677284036	-0.03105972126933587	-0.03122206734055082
57	-0.07886964743173713	-0.1149625811346823	0.007252333891194253	-0.12314139466549141	0.034769642963922584	0.044068685248680434	-0.06013128963199636	-0.0276696394900457	0.07481166958177109	-0.024262034354794508	0.09287500002021268	-0.026186428839617897	0.014131551472102766	-0.13834245226986128	-0.04817742428449602	-0.2026391424880701	-0.035253204979098604	-0.17562682730969204	-0.17167596325081447	-0.14851028566519725	-0.17651077314414035	-0.14286519247270763	-0.16342478857800796	-0.2088271898177728	-0.18425009890538374	-0.15184765071003475	-0.3870235648930948	-0.502187006103567	-0.39813006741047446	-0.23481615103997094	-0.20968587460564692	-0.4813112206924709	-0.174548812632892	-0.1181824953630658	-0.02215199331215414	-0.18123972343171305	-0.08749532315054935	-0.0755529503816859	-0.23783969248895115	-0.22501788187703	-0.1857142931552691	-0.11945971549092724	-0.17618982625529694	-0.24530021859776435	-0.16186882124912913	-0.05927950824464305	-0.156593034667249	-0.0857585796459476	-0.07369368834459074
58	-0.0748580829761923	-0.07271970284265651	-0.1359414187500692	-0.07583410940421034	-0.014282749812841004	-0.23925348945033914	-0.04009841020312679	-0.08543467393624005	-0.10456481278148264	-0.02507260015751651	0.059579741250246766	-0.060418669666720735	-0.12230636637374528	-0.19405831209743646	-0.09760509807976814	-0.033958543247182844	-0.08369709444814574	-0.15820110462068904	-0.15679601471238153	-0.2274148881422604	-0.175888625511521	-0.1562641694942752	-0.18847433675304154	-0.21772329240790794	-0.14819498397768816	-0.1595582424070097	-0.42360102053269805	-0.539399464372201	-0.40256103328474896	-0.2085896443365769	-0.35860448717383436	-0.4239915510024379	-0.2450353914631715	-0.3778446689841225	-0.2521338983673407	-0.2579856519024477	-0.0754656066206505	-0.13488246113413016	-0.2930895853713704	-0.22758132292954922	-0.3164280586030275	-0.1784180484346109	-0.24946675581151947	-0.31493002347564436	-0.17862408319599793	-0.30502513625623207	-0.10242774799202288	-0.13529370308358812	-0.03353844604490215
59	-0.13599463980003582	-0.18328472811653518	-0.12224589398960087	-0.13896821518517746	-0.06995037105208832	-0.13860254250558274	-0.05286170920916221	-0.11936907750900194	-0.08647167232620753	0.00660928803038253	-0.05130716065871014	-0.04936198118557005	-0.12275496556250672	-0.10871313257570328	-0.01026528271049946	-0.04912004440044969	-0.11855285785077622	-0.06525011996101374	-0.05912133429132092	-0.15369852457818853	-0.18808007154445688	-0.2153355752719454	-0.2069123413112443	-0.21301218437738378	-0.2543168541859803	-0.3281957473232996	-0.45130232688273975	-0.5228215111565656	-0.41272900615312424	-0.35708935319863866	-0.3373655854927535	-0.3148050717418488	-0.43119312404327986	-0.4323093600367473	-0.126034275531231	-0.3094432540498214	-0.3227696324948394	-0.13824113571856897	-0.39308271158774966	-0.24672463093500321	-0.21086847664274858	-0.24984264995987743	-0.27172393507716625	-0.2839961157996543	-0.25518623792996736	-0.23917075291715992	-0.15770836707231045	-0.2210772395705371	-0.035982361375290164
60	-0.14279237056732094	-0.20159155254199224	-0.1769722423910445	-0.14473257955907654	-0.06813163654873362	-0.1737407283549818	-0.2005931875781352	-0.12927958520844665	0.04639131424047394	-0.000671929298745079	0.00646884149336677	-0.052811460884946725	-0.08815429638433323	-0.0650387311689203	-0.06706135512233044	-0.11528323545035675	-0.0632212184284495	-0.18300441710393117	-0.13420238342486165	-0.1667834271152712	-0.10475489634409504	-0.20931195253051085	-0.23220483576503	-0.26482617824041454	-0.25560976062669044	-0.24104032246273036	-0.5774096734624267	-0.3671721933534012	-0.40636983915944896	-0.5146268171249252	-0.4473843756503221	-0.2761908832211679	-0.3907782043805047	-0.41085428075890773	-0.36713304382809353	-0.32180417227528285	-0.34950253125607017	-0.2623518904361114	-0.27984298125571005	-0.35874212820268525	-0.20695617017918	-0.27889326292891986	-0.22203901872779275	-0.3445869457770073	-0.19582723120114132	-0.1538907188958828	-0.23649213573880826	-0.15270622448841817	-0.16305062431786907
61	-0.17298940790436254	-0.16937975849497627	-0.13721022975690228	-0.09001885079636474	-0.12425447901191489	-0.16554071861303654	0.030473175540385634	0.061324121494430985	-0.040582915729481035	0.03807921014154671	0.009663177743670941	-0.13021757857741723	-0.10303411830419691	-0.10765835012759258	-0.007169924128896837	-0.08089135319560872	-0.16035924467183885	-0.19147202408855962	-0.09889460256045356	-0.150745039478055	-0.1603755864338222	-0.13453140111441098	-0.24415723705287046	-0.244193419672955	-0.3114113169671121	-0.2940749568921396	-0.6158686089743903	-0.529221422453168	-0.5017086021457923	-0.3871465958493725	-0.3451572121870967	-0.33925364521791085	-0.4726678758538429	-0.13315457972192724	-0.33646646620290777	-0.20854840038187658	-0.3012671835499289	-0.29400905641228725	-0.3428194452918485	-0.24837664147647237	-0.345130119068625	-0.2720912363275272	-0.35038477540580537	-0.31992633086277894	-0.20552850672676284	-0.2139016718309279	-0.19100817314824145	-0.1978318073474948	-0.11147752437884184
62	-0.10579397810745031	-0.09490976169435988	-0.1674094443670408	-0.11269877833554345	-0.12148861728974085	-0.08338111666166817	-0.17453104606880662	-0.09434340579316182	-0.12128699374615448	-0.10859860564644067	-0.11905809321783556	-0.046530295848604644	-0.1166156606447289	-0.05148049194748115	-0.08267977347831645	-0.09261245493621653	-0.07057675168956908	-0.1779649945401523	-0.17736255249976288	-0.13756378098304764	-0.14417143644585123	-0.24234579777514448	-0.24293507392499275	-0.18500478757225985	-0.25034618500199873	-0.2853111807174057	-0.5692706210168323	-0.4888021531085015	-0.4409946446239245	-0.3156916867800586	-0.36091576116864854	-0.3836134284690676	-0.32913279556923325	-0.3564567464608876	-0.1688825906952962	-0.19747934123285263	-0.22204042386345607	-0.1996209467213283	-0.17825549715940286	-0.40685238943221086	-0.27148713468168356	-0.21747399443591559	-0.32579923153300366	-0.2819231414486308	-0.26998028038550437	-0.23975121496153165	-0.2380502553802144	-0.17808056384626011	-0.12397359964704102
63	-0.05301546724471053	-0.017089617522941993	-0.12029845920170165	-0.10927886742662643	-0.08969190787486549	-0.10298960696002787	-0.3020777772624136	-0.06852138883903965	0.020205785742582204	-0.050308432331477713	0.026115279731039377	-0.047371031063215815	-0.1995538872199961	-0.1015412260234125	-0.12942838999051043	-0.03964337358715882	-0.09771264432627373	-0.20737202025151716	-0.07428992290759355	-0.06824382135756121	-0.06962895807959947	-0.17756979926166921	-0.2112551405593049	-0.31179706622586034	-0.2301297418601616	-0.27385566210641504	-0.49347754390628584	-0.5819574131903658	-0.34777187311956687	-0.4270662564177	-0.28645404800529545	-0.3599868162260763	-0.3416398540208411	-0.16826295795627516	-0.2844648977007337	-0.2707120414978564	-0.27581725525566364	-0.31338852231855574	-0.2313977989665391	-0.21554878193709676	-0.24662222509992002	-0.3260808533343683	-0.3828524276297923	-0.3313778438221179	-0.20746614541173822	-0.2347405959283771	-0.29518790276137336	-0.12649767194236736	-0.19161827989396174
64	-0.036347887400385484	-0.07988150905333778	-0.03978450538641452	-0.09241326540772002	-0.02781088401389844	-0.059407011675270835	-0.058228123868682015	-0.1164818184455169	-0.0815183495536524	-0.00043975800806135356	-0.0359864283133929	-0.09732873544444932	-0.0996520939291081	-0.07327845103855893	-0.0651334999792402	-0.01983636184134599	-0.10020727036434063	0.0007934019582975845	-0.017295109344014473	-0.07685197080119516	-0.08231742618597267	-0.09517715763289553	-0.23734322562852964	-0.16767770381294075	-0.21287917260742617	-0.28229360600134284	-0.4517919062392385	-0.5427550204520213	-0.43980240518623936	-0.3431360713143147	-0.3895616733332174	-0.4134549250590525	-0.16573510852938378	-0.18719450521610523	-0.30837541248008504	-0.20229081155050968	-0.20450458016495884	-0.27397889709790435	-0.23946408066841113	-0.31604974343325515	-0.23900930072302176	-0.2434123978938488	-0.28548551739355305	-0.38851725615446014	-0.3066229792310066	-0.2431948157992772	-0.19976858149018575	-0.14986591420403436	-0.11328412458460813
65	-0.1197735881509852	-0.1664593718138891	-0.10287676835145829	-0.07964852116802235	-0.06966154653024084	-0.10061614342596299	-0.049099171211149	-0.04825608738377708	0.014918360975649438	0.020723201063196722	0.02017149068862415	-0.019845961078879083	-0.15657661505985532	-0.2182156576017214	-0.12040560691893913	0.005307886396972597	-0.0952047285384396	-0.27528319706281706	-0.04530045958417292	-0.0002674190324453874	-0.02611269204055136	-0.16839438458494366	-0.2000791452752611	-0.19848646265124584	-0.23568103256359257	-0.1989725416460867	-0.4815761000565807	-0.45260057859459274	-0.3791790739555163	-0.3024507432176947	-0.3552391978261288	-0.22832006240344177	-0.30854151631664783	-0.1685068678735443	-0.17143142895762856	-0.23004037760376397	-0.2501784318012793	-0.15503467834981327	-0.33512386835347946	-0.2709224607677281	-0.21281981888344936	-0.20737542944304516	-0.2736158954220319	-0.24629312383049412	-0.22451151103030326	-0.2772314975207261	-0.1997347251981294	-0.2116058934557392	-0.05246844609239382
66	-0.08258276180518503	-0.18495522854223315	-0.16411496688088917	-0.03025038698867725	-0.1566812700123072	-0.08188722113918194	-0.0830945074881553	-0.13333217858289287	-0.038755009939419854	-0.002606666132067184	-0.06482539077517901	-0.11197505673507069	-0.08132213133703431	-0.25541337667930053	-0.18782338482459088	-0.20256456802119524	-0.20843762342695613	-0.08661025454867173	-0.04149607495788388	-0.06638422353257371	-0.1604143095336887	-0.1689024741576212	-0.186058277015827	-0.2705063645897655	-0.24754440549206008	-0.3584575579716603	-0.38458256130133267	-0.4763518626655762	-0.4977922528864441	-0.41021335080355276	-0.3374943224344623	-0.3394842428586687	-0.28380627187391716	-0.34753190340298656	-0.26320468470006636	-0.1714035182955455	-0.27985651393059197	-0.30132780329137115	-0.3493377464570546	-0.32837434610876964	-0.14247685061872076	-0.3443438626542107	-0.25391808352069567	-0.10345007447304548	-0.2622723951724245	-0.11342878137882059	-0.24270610852964505	-0.030137833642029377	-0.09882872993140528
67	-0.19055228179731204	-0.10732916460244661	-0.1617779924898706	-0.11269536906665749	-0.01957296897495759	-0.1710132671882686	-0.04390341776271069	-0.06843388288484466	-0.09702479781841684	0.02041654958687769	-0.03591872894306744	-0.07876249684755049	-0.10787305668673153	-0.25555154620348974	-0.14481449693049397	-0.25591738318236684	-0.26218889515543276	-0.08268849915163559	-0.08087876744666826	-0.02960277372168474	-0.06583641283366094	-0.10304303223876496	-0.1044122634967047	-0.21109824219947804	-0.24928881725291546	-0.2746189664731348	-0.47479449629388926	-0.4776797579890548	-0.5786783825916629	-0.41309626733074134	-0.3728019185937065	-0.364752548818725	-0.283133529909714	-0.2615276173799018	-0.19617568582688932	-0.10333337611158552	-0.23414746684101853	-0.21152619853342475	-0.29413112764088756	-0.2290068878531594	-0.30154676629458466	-0.29621385088937136	-0.2039963666389168	-0.23097228513669146	-0.22492727624809583	-0.32003443182349417	-0.1881551168962768	-0.2596458629174024	-0.11757737683884084
68	-0.16158422202692405	-0.13350818269309123	-0.1980667408946398	-0.10428081830707699	-0.04561390480603026	-0.11205797729242672	-0.10396666726419461	-0.03998314651970813	-0.2033690609028294	-0.03576401376987338	-0.07757194460027195	-0.09572652191468829	-0.21891636849206844	-0.18250059367925284	-0.11071746741338166	-0.14986163521777737	-0.1549263156682112	-0.12595423632286767	-0.08937918887161257	-0.06983222948443127	-0.06815272479725057	-0.049124391776437515	-0.1253148219506184	-0.1913788965865931	-0.22581816223959414	-0.2815037465505227	-0.3543658636796795	-0.39630375316713007	-0.33666656576758713	-0.39225315487477763	-0.3011811480978509	-0.3388300341837165	-0.2846910829953685	-0.30278612198721033	-0.17151841000240298	-0.2461903514298028	-0.20411270257770447	-0.42518062879476604	-0.21174953310963257	-0.20876353604194614	-0.32810349194249017	-0.17402113883908538	-0.27817069978108605	-0.21576817711900373	-0.30876676280334614	-0.19470502472567267	-0.35694740839517414	-0.22366559807178987	-0.3019756771386268
69	-0.12736587957148152	-0.1310502941246182	-0.14736581258723294	-0.1360994134282762	-0.21511627058651528	-0.11938929738117213	-0.21419524814066998	-0.19718768079582966	-0.05088289499197522	0.013896351825068622	-0.08188981609569582	-0.14588671993024108	-0.15123459628897293	-0.10237225608666212	-0.17378878300206357	-0.13524275927218882	-0.09012718634980241	-0.09741139943348656	-0.17753348788931117	0.02576067286842925	0.0026815235884963752	-0.0908468279612821	-0.006251161347416242	-0.2042897768939501	-0.10743412140039814	-0.18058830637873308	-0.4152654968845223	-0.40443583741226874	-0.5224320010778984	-0.33267307976059723	-0.46302337333819865	-0.3196580164285276	-0.37389403928178405	-0.22823532828144638	-0.28774356299237214	-0.2430149137036957	-0.20927564029544127	-0.28645109806906344	-0.30734978702073634	-0.30601987988643425	-0.2536883090049209	-0.24191963107814268	-0.1954749879638344	-0.2945774402861655	-0.24872421221934995	-0.22034153245920485	-0.20630979855853196	-0.1458108158915632	-0.18064807638946118
70	-0.14791106460700537	-0.16482664263612404	-0.06936379515343369	-0.1521701490136205	-0.23794727007499059	-0.1530440095330729	-0.18142033002557767	-0.14155420934557814	-0.1274922480622893	-0.15721807455451361	-0.15902749887424836	-0.05895183399256435	-0.14172143182945682	-0.14532895677085672	-0.17946879415958256	-0.16002041842452336	-0.11510116664703687	-0.07132225557766024	-0.0066416649508872746	-0.05506481093873743	-0.023769393184305487	-0.027821063427080815	-0.23974408737913339	-0.20051288339461673	-0.09938581601812999	-0.1860505836692764	-0.36668203124165233	-0.4223746429696427	-0.42550046919144807	-0.4433333349673326	-0.31789627561151945	-0.4677822021020269	-0.36433469860044626	-0.30053433288780695	-0.22616237952561988	-0.3084034957017227	-0.12402535357860227	-0.2736614887523807	-0.3038065525593929	-0.2841721283082124	-0.22440851542140142	-0.30186781298625787	-0.3546895910194219	-0.2339686595203699	-0.17278691213270098	-0.29678373968467986	-0.00882616603392512	-0.20646401855149668	-0.27233963048260124
71	-0.16610580020042812	-0.15580152919230345	-0.1906459447487055	-0.2018409686097537	-0.22487095076696803	-0.23697076400748554	-0.16920378806858477	-0.24883964902113037	-0.19617982828045233	-0.2163587686776316	-0.07133323252776667	-0.06192991658855623	-0.07748462109465405	-0.18144082716500026	-0.17642196547037023	-0.18737280067157208	-0.06058834052626908	-0.16942514062671554	-0.11851159259544224	-0.07380731035703435	-0.12407320266295026	-0.05146455928344805	-0.06185040450786011	-0.1024661518345981	-0.0877497419192517	-0.07921391568933366	-0.2939648210014638	-0.3727771368581544	-0.37009670529172595	-0.3702279269555787	-0.3311441312250273	-0.4498297150018097	-0.3196987393994498	-0.3421224457178792	-0.2524152850325848	-0.18361234386157127	-0.18528762922151812	-0.24832616661098425	-0.1934376431619675	-0.19630590968108824	-0.2842162537576462	-0.21845779455283196	-0.19709694887290236	-0.2534068439379641	-0.13922335092532448	-0.2430828498249061	-0.3053230625673272	-0.32954147054932753	-0.3530351503143142
72	-0.11545501460068568	-0.10149022305676247	-0.14898132785001147	-0.23185447219426777	-0.2290344405565766	-0.08994439705909245	-0.22824619644398259	-0.2642943267738195	-0.10642696497098685	-0.15393555844915136	-0.07825373038868894	-0.0719487149152945	-0.14031109762520727	-0.16517894372779546	-0.1822735073968555	-0.07627983828195418	-0.14334251660624223	-0.1821306797345422	-0.20298933795121682	-0.14024087034486038	-0.0948569893148302	-0.05716653270877505	-0.13514637282335912	-0.05336852078637766	-0.06202111745726294	-0.03243085291025864	-0.3141923282297053	-0.3767559501831051	-0.27632264544238827	-0.2120917374230485	-0.32033958166397036	-0.3470775192988059	-0.1758092701369089	-0.22478940380760473	-0.1585586881070737	-0.242041835894545	-0.1799244402109835	-0.1743050560516381	-0.2612839716419041	-0.24250915613402105	-0.1597895141289061	-0.1743507932359081	-0.18507045121558585	-0.24840207141568463	-0.2163478993575513	-0.2715756983718327	-0.1861254907300156	-0.248831407290054	-0.14853372562906583
73	-0.1393537695005284	-0.1684584655875121	-0.1658441109730592	-0.26619343044113575	-0.17573547126250086	-0.2236815158318322	-0.2643458497370815	-0.12346949162984704	-0.10602295755624433	0.016540065606475855	0.018687012175536557	-0.018364345397018304	-0.06217143148457375	-0.13468611013137968	-0.1467457185453253	-0.17772609850690743	-0.1707458815903578	-0.16454458648644993	-0.1119220570684341	-0.15162232324225955	-0.20729523111192996	-0.13065437479477457	-0.2018633091259506	-0.026825388114729176	-0.046307415112366045	0.06917441420902967	-0.27620552393337006	-0.31812170836093967	-0.21446841876608208	-0.2232599737651916	-0.31266365488932435	-0.344312048497937	-0.14469493741656297	-0.20462429158394926	-0.01992228865736493	-0.19140026412569605	-0.08839665685194778	-0.22519915749415623	-0.10218198692053541	-0.0967307359414239	-0.30482847834622784	-0.25429028967784123	-0.17613673295200877	-0.26362143393386767	-0.23365510778022397	-0.19429937721629714	-0.29592018822367816	-0.34530307960427803	-0.13942085573558824
74	-0.13624811351505714	-0.22165482479802892	-0.166353222647999	-0.1967115904578845	-0.1148831792084869	-0.1692482899042938	-0.20503402239427224	-0.10956186520495992	0.03683319518234929	0.032208797012821	-0.020795641389572038	-0.07224552324409014	-0.07492561546025536	-0.18777609460460953	-0.11831931082909138	-0.06590435466653335	-0.17697179155303908	-0.1289129216173503	-0.13998926796196354	-0.11223385838860496	-0.08667474548574233	-0.027989228885398048	-0.07442876257679365	-0.06670224887678042	-0.05239712418847593	0.07964486812571599	-0.24848133526152547	-0.17509010117502502	-0.0959564759241325	-0.23686136300743033	-0.2026931730861051	-0.0868053525787311	-0.19637656108285823	-0.09735828323587037	-0.15582563796358037	-0.03969730077622411	-0.05290325418862983	-0.12621632041764852	-0.12313743112232226	-0.25209137090747735	-0.2754996442560682	-0.17613221017031894	-0.12416671468657212	-0.2717072022410974	-0.15851718570122325	-0.06801098036300672	-0.22481979573267127	-0.1712464973579086	-0.2754796187739425
75	-0.10969674320174219	-0.13878065505927786	-0.14034698144210317	-0.09923916799061945	-0.22584601762256348	-0.20723804937935184	-0.18520314697765256	-0.10887963382940649	0.0360013731995917	0.05578263372079487	0.07275946911712008	-0.003704517903580959	-0.1582840032189484	-0.2576640005498336	-0.1863861676686996	-0.16489007318946536	-0.2006386871520792	-0.14727674447187794	-0.08049037895550193	-0.15384079171487416	-0.062242512345693925	-0.18773281185827906	-0.07423865118033911	-0.06493590002562907	-0.05556643722347789	-0.04045076450440897	-0.20365922493972924	-0.09300073510905407	-0.24237563258899336	-0.16521322357694562	-0.16432477100346818	-0.14381453834808647	-0.13172623166606462	-0.2424456961178727	-0.16904655845831904	-0.14442185860572868	-0.10297283006675903	-0.09966192899213239	-0.17184601235707814	-0.0756274000194758	-0.18542163220169208	-0.16923587346778704	-0.29575854054241396	-0.17944149519417849	-0.16272104739285242	-0.20613461126183824	-0.2534862445077459	-0.2275212079511188	-0.10409083731924555
76	-0.15036118388943945	-0.203840702188207	-0.13668144640030094	-0.1788944421777176	-0.14036567579711473	-0.15049945120985825	-0.07172424400377554	-0.046209411174540596	-0.07176453688377085	0.06793037239929973	-0.09437811953813398	0.0066253795871818524	-0.09315920828535815	-0.15478761829505605	-0.09336268099802092	0.030861047917520035	-0.045283432060586444	-0.08753356859402778	-0.07599966661218677	-0.11596463303284472	-0.1632556154384382	-0.03850185393345569	-0.14625224341863047	-0.14327949882741572	-0.024293429037776468	-0.01634377824705725	-0.3035057595514916	-0.21404207668274564	-0.251242328601212	-0.2516233090638119	-0.2027769774573202	-0.29959896912401496	-0.15943900908397676	-0.14501632411229617	-0.1406536041195558	-0.08074823055098143	-0.016081414364682987	-0.006839982829675883	0.009306007421137052	-0.16470498267381842	-0.18107785797270143	-0.16985463263600803	-0.17286140652139653	-0.23514837862503485	-0.1360091550879944	-0.2163274173451303	-0.2180986331169561	-0.1683145187306622	-0.17665369303948195
77	-0.19585952634497833	-0.13202889519364758	-0.13437568543395884	-0.12667552495523665	-0.16692198947805997	-0.16572660562191843	-0.15330475353509826	-0.06442286456036259	-0.08213034880867884	-0.07626587453789918	-0.01594630576381106	-0.052673358910472846	-0.06626484317286263	-0.14160463454215136	-0.07646619232163637	-0.0033382315275925474	-0.03640877053281984	-0.02993094632500053	-0.11269486693245598	-0.13719217037372272	-0.1597656868834954	-0.17030472927454837	-0.1424236752945589	-0.07002215307957098	-0.033627521017001054	-0.07231454503409178	-0.2393985994754531	-0.2559779942151974	-0.22260043888702574	-0.29211293345594475	-0.3146967313079604	-0.2364998011240887	-0.25556964799947324	-0.2991721598510299	-0.01579569640398202	0.003060375986191843	-0.02324411106228479	0.028637512709212377	-0.0820086380502973	-0.16524964461879932	-0.15995886019013658	-0.20959602496157181	-0.32354832538103795	-0.20154940964649035	-0.18862625153868093	-0.1486410558068756	-0.2236660646072755	-0.21720049840034292	-0.19779929283825926
78	-0.1520667817437331	-0.08994343845681976	-0.1272992561199054	-0.1107335111332387	-0.17819325275331183	-0.15341020733425803	-0.20975222924671386	-0.15628426333739057	-0.12957167687206383	0.019533894052304844	0.006300782989719538	-0.08051816467300033	-0.12182410260477165	-0.04962812707219476	-0.11267517509745424	-0.08964212850144765	-0.11101400546437223	-0.08007226657024667	-0.08708674494867702	0.008362956335472047	-0.044758078966807446	-0.1048988627180564	-0.08759542056587483	-0.04925056201049243	-0.04741610020963672	-0.01962474524831868	-0.32888476471866734	-0.23230290872137527	-0.3172279264263568	-0.4024412449161298	-0.2778922426053374	-0.2486326808731055	-0.20542655854131073	-0.2095626878472751	-0.08571487611099396	-0.09030630894220294	0.03293161531071441	-0.003998181425405767	-0.14973384658043226	-0.16668865946230002	-0.19512703482099053	-0.21203477907843626	-0.28250134507846625	-0.21540576181833693	-0.0670025229132403	-0.1553811047857519	-0.22699419752173897	-0.26666086654388466	-0.2318506470051996
79	-0.2205147269226652	-0.2012825204710492	-0.12640343965340423	-0.13600452739202382	-0.18479555000513254	-0.1046265303435829	-0.1479945168340981	-0.167949325810997	-0.060031371687204446	-0.03725273181877099	-0.03828144716877584	-0.10940762121936565	-0.15129323264716232	-0.11917834857895793	-0.13017797488843152	0.006233573724734234	-0.02952164881271347	-0.035564466516088036	-0.04456306155765803	-0.0499965206554986	0.008935538284358599	-0.1618554469902277	-0.11144099620558386	-0.20994707129342327	-0.07635270935113728	-0.03377111663756981	-0.28791333157592247	-0.417902358017239	-0.3961695018386878	-0.4184848170743213	-0.38082851348751917	-0.5252771824023442	-0.4092547607028024	-0.2686262064087642	-0.15816695190507848	-0.11945239327489139	0.038066302200510896	-0.06809374570604879	-0.1076582473829629	-0.15695599559705992	-0.3696923445052672	-0.34587226628604795	-0.22394415650143507	-0.2203221194769398	-0.10729752299279031	-0.1280944896497816	-0.1391244738567528	-0.17306683498261594	-0.17264808604653137
80	-0.2675156125024044	-0.22339355548222445	-0.243916525348084	-0.13995155444609067	-0.16555559665137937	-0.1815475824118285	-0.1939422692034149	-0.21490265173134415	-0.042625692381311336	-0.029935910064727372	-0.015060356624289447	-0.09839660432473288	-0.14730344812269977	-0.10388406198208407	-0.11303565858154026	-0.09856038890983186	-0.12159835954441178	-0.04908046964880365	0.04045280384127538	-0.06449060668913144	-0.039631624354817326	-0.16076330270048111	-0.13311574178546765	-0.17611749308929397	-0.055943200694492025	-0.171161553114783	-0.3816757777729527	-0.42224814540848865	-0.3684995972445518	-0.5655616741266629	-0.36818655226028735	-0.32845080794763304	-0.1591966519981624	-0.28610377279146587	-0.2388951919854939	-0.1477707280590787	0.025472727798770134	-0.04616093661012817	-0.07593677374924823	-0.11509633739058893	-0.21166134381128118	-0.3075861711991541	-0.23227698467512906	-0.35984294339004474	-0.038086950986175205	-0.2370631478925199	-0.10267519551715232	-0.030342847404162487	-0.18607237312247643
81	-0.2389804998560093	-0.2620109248880306	-0.24529323027584163	-0.14639827660909815	-0.19734823580002173	-0.1726358987088445	-0.11444621763516553	-0.19051936737688044	-0.03268687436648482	0.06750263200720255	-0.13172770796213729	-0.1645307819493649	-0.21486011486802042	-0.16262480763616027	-0.07448347874952196	-0.013904435474063965	-0.08450675131568872	-0.09905447232431282	-0.21188791938982215	0.03693949235986977	-0.12893271177808852	-0.21273258130945774	-0.1876554643816018	-0.19186880383735672	-0.16152337631697117	-0.11715319649181791	-0.3861317124258665	-0.45555313751475185	-0.36169139656101207	-0.4164392305652175	-0.3907184689707367	-0.2662731490471752	-0.2303522898098457	-0.2582916603971651	-0.1519975212644323	-0.16000509954665462	-0.02763669092637499	-0.10379522144179758	-0.1618201662157992	-0.23818720688698694	-0.2733324783459914	-0.17212143604768965	-0.26796544143629364	-0.36349747258705073	-0.34726806801021537	-0.28836592757246376	-0.060120386344617895	-0.10294120331832182	-0.09340763157413032
82	-0.22450904946979305	-0.27663365116331007	-0.1770091663790681	-0.25119492968000623	-0.154730480897453	-0.16020175337247042	-0.19598105969819785	0.0014513423184155652	0.026706483175719376	0.0047323268334647246	-0.013967900934906971	-0.1791696140227433	-0.19856361335416836	-0.09908746021517412	-0.09979842661126118	-0.07982498893145712	-0.10064631071781996	-0.11874225824272844	-0.09579638995405484	-0.04064905728102785	-0.11773292376588293	-0.1642962308353109	-0.1874603171033902	-0.20447663775092342	-0.15889671673911385	-0.1273905079116783	-0.3562855510776658	-0.4741056222940996	-0.4193690162403178	-0.4200429531738826	-0.4293857427909531	-0.3040283546862558	-0.2498388517399067	-0.22822767124037494	-0.24406890004577192	-0.23642618004721244	-0.08612867338440103	-0.05090206504769011	-0.126018837463466	-0.21069826156622065	-0.2737955522059615	-0.22534412802418413	-0.30905355739968016	-0.3554279053144067	-0.1715631393677535	-0.22714181156308025	-0.23258842676550534	-0.10459329584069477	-0.17292871073259003
83	-0.18254170339827333	-0.2559576523587518	-0.28783159092857596	-0.18600264364059638	-0.13895203447573426	-0.2696037308525384	-0.17557205224016892	-0.05308511676422804	-0.008090693193591106	0.004644204163620227	-0.03130466595107319	-0.12818983144371415	-0.09562632695579207	-0.049804995440404634	-0.1576444096915653	-0.10616561575998369	-0.09753032458325467	-0.11602808457198466	-0.09627037219783188	-0.06828730595156082	-0.0900560185436739	-0.13728508847278384	-0.183446780972228	-0.17492908201888074	-0.1500361357373583	-0.20313607695295444	-0.4479461473684118	-0.49988626369633515	-0.5331384056426087	-0.31584466827901175	-0.32741558323765807	-0.33816844140521507	-0.3356692475300924	-0.37894115338305767	-0.33924357048803166	-0.2853261226784304	-0.12079704058999163	-0.14652831009113249	-0.07638243544965372	-0.2203487369764514	-0.25967308102084935	-0.21205742025121327	-0.26170091549496177	-0.2053525914543639	-0.21049305635375784	-0.28813313640671134	-0.12850949539784642	-0.20154704460924683	-0.11119021034952377
84	-0.305357480492294	-0.2377987702063724	-0.21087753715354948	-0.22340615504590855	-0.0337140973085312	-0.18275484630695965	-0.09509240823864065	-0.14495510746010237	-0.004264794530091027	-0.0012029345129744404	-0.09445646985592142	-0.12058257279127667	-0.1633296285971307	-0.08572404244709445	-0.07511217774404669	-0.04274557908887567	-0.045544025209724025	-0.004964629919019014	-0.10623337274064604	-0.05431921768831046	-0.000697848075908166	-0.10683861580280718	-0.13672857489472817	-0.11389907243072588	-0.04936156039726497	-0.1606479336577509	-0.4486336726435319	-0.6095869401989853	-0.45274164100458103	-0.5602443927864422	-0.3718643990591743	-0.2891028985849786	-0.31967755449831164	-0.375547908857197	-0.4052744712179175	-0.26828539211874625	-0.20634759799381105	-0.01862813085222865	-0.12029153620888203	-0.28838533571553293	-0.24111625927737687	-0.17560683750902878	-0.16328308191437346	-0.2542748040588373	-0.25527176026814496	-0.2195327384892324	-0.08471255621594351	-0.11875016973061676	-0.036884576814241024
85	-0.2263595458815213	-0.2582042217469447	-0.18076593286768478	-0.10474406946268186	-0.03098314289866417	-0.13820715142404744	-0.22161399491174066	-0.15395425238790744	-0.04995132898038379	-0.059423603636737855	-0.14341329141554993	-0.14445283830446126	-0.08546016247181855	-0.10934481833285281	-0.1455907198142415	-0.16478767510195	-0.15332883168837572	-0.18720817868694944	0.0019387198168733222	-0.06871954416435597	-0.16246594761066974	-0.15671832274566866	-0.08860245625327673	-0.07895757497029719	-0.10524060680821498	-0.05930434583294959	-0.458928859477507	-0.5405847306617388	-0.48562898849427993	-0.3873544885943963	-0.4611961206602674	-0.3106669102499981	-0.33772849711211395	-0.3773798821530848	-0.37102922562484264	-0.2637913560305326	-0.08305893402978963	-0.08172608690983141	-0.10708521536015185	-0.2549874051440076	-0.23322404787946377	-0.24994411619975723	-0.1231369720695373	-0.25212588310536355	-0.33260867916050396	-0.23573828799472968	-0.2596963416711454	-0.1530977686823085	-0.0008280667268083519
86	-0.20905475510549215	-0.20527207302184786	-0.09194471538507622	-0.25453935792039045	-0.2216858450511428	-0.1145322059905266	-0.21627905614064735	-0.1469438437533421	-0.13374146719275753	-0.08181213407034645	-0.1682142319389836	-0.17005622079861002	-0.24570828519893445	-0.15596695374664235	-0.08556068832947872	-0.09832787784205704	0.01208376199296615	-0.12504189553696352	-0.0646340548749313	-0.12572760447828182	-0.1500958863371747	-0.1263312736292698	-0.11987745214331916	-0.13465143994195877	-0.1619233688539262	-0.17490543521504323	-0.4927019157954538	-0.6639907004291252	-0.5695993372751422	-0.47491631547373697	-0.41727898694798843	-0.29959585764668006	-0.31632353354954085	-0.30512718177373305	-0.2883465007947049	-0.22167446851188255	-0.13907721269000958	-0.07977136595551085	-0.09703242014922514	-0.25071934686730424	-0.1647986846110015	-0.15128047878869091	-0.25844275720561666	-0.23477454294316144	-0.23217820908802306	-0.1904438013701714	-0.10981944541173796	-0.05032030322393377	-0.027499670501549056
87	-0.18942364101518672	-0.24537651441691946	-0.20821958792259537	-0.24497865496706664	-0.15253522673203906	-0.26763296163204064	-0.26009536616540563	-0.1780283473520807	-0.11739434190622414	-0.1571813537093104	-0.1525480710537491	-0.11659846530506253	-0.15794139452168798	-0.13808825236319194	-0.010662659451359312	-0.04619022511270226	-0.04286234568645132	-0.09264521065324385	-0.12360105664577084	-0.14716049416765703	-0.13520880181321324	-0.1811330853403934	-0.2036534362046385	-0.20061164965589479	-0.1541033250596869	-0.16319985669034728	-0.4716734160762792	-0.45979835069551866	-0.4727021565256389	-0.2807345917097996	-0.2897419008648853	-0.2108731786090568	-0.30137016857152676	-0.21738720446267434	-0.30757306766192805	-0.23275992607747026	-0.09331284333227356	-0.17709018262140794	-0.16995519726854014	-0.18363211529495466	-0.14790074365228661	-0.05260042935070295	-0.1884632376118311	-0.24848810507165658	-0.27671345277478093	-0.1607398017895012	-0.12501813993107808	0.04256403259621787	0.014072609180406282
88	-0.14810273967600818	-0.19460663621935717	-0.30436109527805316	-0.2302603861957912	-0.1950470052686913	-0.265432510948706	-0.29200003907471817	-0.2200520942776114	-0.027466815257771032	-0.02718184687371967	-0.10545093293977417	-0.08164433306967935	-0.12829365911814022	-0.138511919734228	-0.09256152098579656	-0.052736165610213416	-0.1198134244495492	-0.07082897184402061	-0.10594957707613009	-0.016473478416013588	-0.09900575369362363	-0.12447823711183278	-0.15002150578073994	-0.15307797389900596	-0.24590348201660706	-0.16637181523917025	-0.5255167042259762	-0.5201961732490482	-0.316493404969148	-0.2669539111141606	-0.10024079126580018	-0.21128096030550245	-0.29122803588101104	-0.19301043092301232	-0.14612899000375024	-0.18384067802736953	-0.06218616529709633	-0.10621017160471388	-0.22276208283799814	-0.2195592944990195	-0.17402532316015992	-0.14711877185395986	-0.13115344250592326	-0.16053465632908767	-0.12011512866489238	0.05919201392805975	0.04462530488977039	0.058020407154479134	-0.001572966705299894
89	-0.22998128476560037	-0.2315631857625613	-0.2501122351256466	-0.23066398163839455	-0.1977216677182897	-0.21977744433774285	-0.2282008964637056	-0.19300738521696353	-0.13445862882712153	-0.0016032899133963548	-0.03264493501688195	-0.12061662254835312	-0.12428144858529729	-0.07822781552127495	-0.1956886136639367	0.025186073947139075	-0.043369861136462046	-0.022638529568639185	-0.06210001063810988	-0.13539956689813767	-0.07878574138720462	-0.12344090557961973	-0.12380414348338087	-0.13743945682253858	-0.2042305695645855	-0.2132004072097228	-0.4363849451228462	-0.5615559635471483	-0.3359042601122447	-0.302367567675408	-0.0470346205882327	-0.30763586687264055	-0.23173613103110052	-0.24076947678578026	-0.1863299102845105	-0.16060385503439173	-0.18453785775563722	-0.12502553066346164	-0.07859667763260732	-0.2774250598204236	-0.22267804169010824	-0.12947509270813326	-0.09904313216294496	-0.2040058449139402	-0.013823955841591639	-0.007235939876715347	0.07432501035822145	0.105401666434739	0.07789511392348152
90	-0.20692513806150994	-0.22408623592151028	-0.21592744605265923	-0.1814296816586236	-0.2051941881736063	-0.2034161559496773	-0.19236119825477657	-0.1625631045045974	-0.18418346022475218	-0.1284845369354709	-0.12078478731256767	-0.20941764666653065	-0.14139587456987332	-0.16390469781053268	-0.054145921167295274	-0.08759787703506325	0.05907543854793118	-0.02659050928623475	-0.048350998982317685	-0.07491511615608586	-0.10714220084333685	-0.13531589089043639	-0.1535374214943953	-0.14743192379652276	-0.17947461397959866	-0.23887809850050662	-0.5578974167342471	-0.4706281988924581	-0.3067094895352726	-0.28054504424273685	-0.22254874936983918	-0.350082769110566	-0.4389564821691579	-0.30224607400771086	-0.2794870406176323	-0.20232523837615357	-0.11565587073418293	-0.15153405321839714	-0.1888203369970882	-0.20935696014469624	-0.24916576039559163	-0.19489976905818074	-0.12608678866788434	-0.13409921915747647	-0.09059872750606618	-0.014443142217922755	-0.028619445997264115	0.05569302456382443	0.04193815748891525
91	-0.3285194681390594	-0.25114622751100407	-0.22058187682098315	-0.19139871937204325	-0.21802493161278563	-0.1750143032909875	-0.16879516039155223	-0.20084264506991878	-0.11254218287987357	-0.056559031070054167	-0.10326325912752043	-0.11823643968678968	-0.09147775702290473	-0.14323496347941195	-0.10979842463416338	-0.05097904097499201	-0.05384108899419636	-0.08314514615392547	-0.07252812492823237	-0.08058301059710204	-0.03977252566910166	-0.16564328756749963	-0.12489587265434546	-0.18115987506431638	-0.13931530830045322	-0.059639934521953	-0.48774672291057897	-0.5640884601431602	-0.29342999927472285	-0.36214611400348323	-0.32238121110549817	-0.2655234642080473	-0.27826540037962477	-0.30324219230308325	-0.2837388188407527	-0.20438640464143112	-0.0018891390176499988	-0.26517778853698537	-0.14519266276871093	-0.27356446798705425	-0.25606221085763875	-0.19954603901521112	-0.1306180995418726	-0.10644921243674729	-0.14367842002339704	-0.09743347185497904	0.1357864988892674	-0.03341361380636112	-0.07176366387325195
92	-0.2598800373260354	-0.2580776224059419	-0.24147601897035478	-0.22789174793590838	-0.13483087057235035	-0.22566567740578697	-0.18001880777695825	-0.18248387212787748	-0.14760810348708514	-0.08417775672057472	-0.15912743374055338	-0.16620978606678619	-0.1445428004444279	-0.11792663621227413	-0.05228687357783359	-0.059839772953936485	-0.0574550098939998	-0.06791437597194001	-0.07795754333292616	-0.1540787117699824	-0.2010042098850462	-0.18002163045740668	-0.11379037605216605	-0.20301770380822318	-0.2584526444345494	-0.20431900552158694	-0.41469490570485945	-0.43382963174062583	-0.321087295513201	-0.44779895585639107	-0.24666821949616174	-0.3759465667288446	-0.30339452891569163	-0.3147390442974763	-0.25271531768748173	-0.18342658338221324	-0.19250800890806127	-0.1264297574829376	-0.13938958183421327	-0.1090088292029949	-0.21135907249638639	-0.10563077334833693	-0.30021036719688554	-0.18471090581251431	-0.13134908375051874	0.052664452442068445	0.011131293899906913	0.006240974746168471	-0.028786295732799207
93	-0.2576680993047533	-0.33410776865587677	-0.28783641456760856	-0.19470873272559697	-0.23599763152168887	-0.17955440819373564	-0.17667077846242007	-0.1195923137284745	-0.15749061836191852	-0.1705304878954589	-0.21486588423530883	-0.1630726459638377	-0.19470727315258715	-0.15564954107808077	-0.17193886599755698	-0.1282512021861646	-0.1422686769837186	-0.22475252032442605	-0.18565019446003816	-0.1199490997483669	-0.2342195538657191	-0.11680630052231666	-0.10896660891665508	-0.20915374307371346	-0.23576327924316193	-0.1556861501310759	-0.39904502048988166	-0.4681747336076308	-0.4406066769841999	-0.4118793677218475	-0.4009676508524028	-0.32458452714859903	-0.3992547744759062	-0.33116183156821666	-0.28363033767279605	-0.17916496390284822	-0.181733534866628	-0.23367740739706228	-0.2296090668115033	-0.07779108414804872	-0.14557835644790082	-0.1740474243545283	-0.17215585034202918	-0.09173340785791917	-0.12207393488968539	-0.023908024452757366	0.03869792142803267	0.035193136893742316	-0.05506259972669795
94	-0.23231574734328583	-0.250668252443811	-0.33876951391873455	-0.29650743237433624	-0.28985303540860385	-0.24362224596239526	-0.17749956725514188	-0.18994229627056633	-0.1757994497421997	-0.18928641553035414	-0.2652068251037895	-0.24828656324706772	-0.1802509950256706	-0.2118831925038332	-0.23258552331823376	-0.19026293963129487	-0.2590911313097525	-0.2197244846828302	-0.24450711124886512	-0.1382065871352997	-0.11837279863934602	-0.1685509574173289	-0.22292898571545053	-0.09926911311133528	-0.2200278351015054	-0.22700667907907895	-0.400749753875073	-0.5723536719052644	-0.5566832383618722	-0.3920087007084177	-0.397421733792166	-0.41721712156557195	-0.23749539104709894	-0.32371577707495475	-0.2697548079334403	-0.22799985313171814	-0.09726869991749172	-0.2587997407016299	-0.25338830504828197	-0.3024902959905176	-0.22158789051027453	-0.2149026464907097	-0.16489153849263039	-0.1708361293403022	-0.05991598089434676	-0.008997326852490382	-0.06698481961018213	-0.00937011374422172	-0.1090503873218273
95	-0.27600455633509485	-0.2427552909841654	-0.29220932226622753	-0.2503330834152484	-0.2279024354449925	-0.25916235113006575	-0.20326118706370408	-0.1821619087822557	-0.20160222960170304	-0.299038224683288	-0.29931668966736835	-0.2696335610622981	-0.24456005923933172	-0.23550321928649892	-0.23157544779361644	-0.23887532453184676	-0.19088916009081855	-0.2329842517065508	-0.22961482226942742	-0.23458994913598064	-0.23745179657345422	-0.2810356112034577	-0.1703129678244471	-0.1523449612147757	-0.16337010912828268	-0.24325027441669303	-0.3764845182954509	-0.4615713854640033	-0.5617118038788455	-0.5563084765662645	-0.47517792420253785	-0.34537496119739214	-0.436541783352231	-0.3036026072291529	-0.21847667769743215	-0.1905092382206523	-0.18781116344017085	-0.2506273964905053	-0.19519116657714425	-0.34537351843524355	-0.1531385903025996	-0.2824186466392942	-0.33956688869435403	-0.28875619243071	-0.06212896548917861	-0.08184515549042007	0.018778088238263834	0.0359283634127016	0.025455539247817682
96	-0.25123470753490773	-0.2515968271940934	-0.2932552133681575	-0.3201035028749127	-0.2034972635351234	-0.21612975621842204	-0.24031698178324445	-0.24641204680047238	-0.34654768752453113	-0.2922266207894403	-0.27716778272750353	-0.280550605048527	-0.24955318501741566	-0.23874544678391305	-0.21849647591366908	-0.3281509745741153	-0.2395999297336741	-0.3302715056511614	-0.30344654291251344	-0.2246239641499564	-0.25683088235433993	-0.22990973295809974	-0.14782213539366534	-0.23820913162665686	-0.2148697620897857	-0.1987207995350055	-0.45098903092679554	-0.3552917147401285	-0.399297531088681	-0.4444464848617127	-0.542148880708244	-0.47614896202636936	-0.3297612592494966	-0.37740359072620316	-0.34880472639169646	-0.19027481800621454	-0.22934488726798635	-0.21947260666319907	-0.30947982159563303	-0.30937573047436284	-0.29380455862431204	-0.21439573533919884	-0.2205800960724603	-0.29776579919754126	-0.18303263167367181	-0.09813732935318133	-0.19042503694435792	-0.06714798072962991	-0.013864405805781233
97	-0.2080353508429314	-0.37966004764475564	-0.28998280190759296	-0.339718912904174	-0.24069169994124057	-0.23127380650694013	-0.2549662502039241	-0.21628059678521142	-0.23585368421613814	-0.31682950686371136	-0.24544755909762556	-0.25023395650962077	-0.21161334434412984	-0.296747612537726	-0.24395962762633308	-0.3023121287209639	-0.3062748293633037	-0.28881284705127663	-0.2600453540732711	-0.29629447042503443	-0.3232295766530679	-0.29176235986741916	-0.23086448516300936	-0.21241187417813606	-0.21845641559728696	-0.2589221160895119	-0.48866507134290205	-0.44778315240720046	-0.4726552741597857	-0.48330122622980776	-0.406096291539242	-0.38445964016983897	-0.4645017338462535	-0.38145098152458484	-0.3340478692975286	-0.23819733805126547	-0.2022710176846923	-0.19487848115217185	-0.37865340767242806	-0.32002840231661145	-0.3027588148620334	-0.2921821816478168	-0.32624928196969954	-0.37992001385785207	-0.25166705224715213	-0.14823207518661938	0.01160021760002894	-0.04670791480675542	0.10156132490175022
98	-0.255112895168125	-0.274766517907107	-0.30664230455205155	-0.2107475228361329	-0.21211283995682848	-0.23751175075801986	-0.18564059245202558	-0.1981699295373544	-0.26451882450571784	-0.28036996475376297	-0.26498465428368945	-0.23221695962419053	-0.2874148302353189	-0.25604309191908176	-0.271885722413329	-0.2694137321108437	-0.1940643161539229	-0.34325605308273227	-0.38364050173820863	-0.2866297969005852	-0.26468779043936974	-0.2594936599303704	-0.28254137910047594	-0.2966773417942376	-0.19938579417735647	-0.24320958742879903	-0.2584039592732963	-0.3278263250711503	-0.3961121634471726	-0.31278804687475287	-0.4504567000832256	-0.444249469823355	-0.34097099812154497	-0.37265063821601496	-0.3398698596392847	-0.21519503535824341	-0.24812263594172004	-0.21670560013044415	-0.1729372582574234	-0.2881753568033849	-0.13876123394510217	-0.3978432980274554	-0.23739195530994336	-0.3318070215635619	-0.27518831593687293	-0.000538605937185499	0.03342431466057351	0.051132331743364956	0.04732977845475246
99	-0.23149710111871666	-0.23979699659335493	-0.24690645385379845	-0.2960143363016112	-0.18056691190015697	-0.16865975118753207	-0.24528610822983898	-0.19498162815163742	-0.3092042272501846	-0.2687130366007099	-0.3372369840220701	-0.28061747123060926	-0.32046270644265373	-0.30210862734377686	-0.41242411737819235	-0.2682515525851694	-0.27379805499076293	-0.2575856990709316	-0.36937276197763036	-0.3344520243397482	-0.2763299739934736	-0.35977651841606656	-0.24288673665907323	-0.22228515965584544	-0.24368812377988208	-0.18145164048269558	-0.3645368739591411	-0.4043542965806588	-0.38917802331501467	-0.2855418043127411	-0.36854919324994223	-0.4103863788079666	-0.493926450471625	-0.3341474429971146	-0.31487581891492866	-0.3074881329486248	-0.21124690058622306	-0.20544398317428608	-0.30867333103989186	-0.2620238381946026	-0.2590205161031217	-0.23426900521822186	-0.23469354614830712	-0.15377657699637534	-0.19445307811142393	-0.225520487577205	-0.011349849320103555	-0.01980708735544149	0.0023354091065543427
100	-0.222185692150015	-0.32821875857700733	-0.25913767480836875	-0.27119930257241487	-0.1963935283513894	-0.2056810356254112	-0.22533363701188938	-0.2783270506081461	-0.25618264898839704	-0.29468888097610263	-0.2959005539889744	-0.3632724294367232	-0.3913405562756789	-0.3161712842804174	-0.2840363838854029	-0.2573201249152174	-0.14474760458953967	-0.3090139004522751	-0.2845472585451912	-0.2741937288012771	-0.22426967638861267	-0.2685659446347076	-0.28134066641352257	-0.22716253060711375	-0.2109045880175286	-0.18438309379776402	-0.42054423434683674	-0.3038866676414451	-0.37008965916668346	-0.32168601185159595	-0.3097521746974138	-0.38009074387925723	-0.4852811835140439	-0.3591444226141216	-0.42447417844432966	-0.390944763335748	-0.2852699074069408	-0.2047688595000455	-0.1662179075646074	-0.29798718120885836	-0.14974801469865592	-0.07758279270900938	-0.12645431421246575	-0.19214257638510213	-0.2172824949586758	-0.10071960445646036	0.008044233063559015	0.0020904290505123547	0.018095941862011487
101	-0.27184110017857094	-0.16941090059263159	-0.30240211275666734	-0.26005985214683186	-0.27449991659959216	-0.1752800354608679	-0.21529100323665004	-0.27200224868109396	-0.26151205249680476	-0.2791096452194391	-0.2477043101457645	-0.31639421291962533	-0.40469872764924875	-0.3566929097425087	-0.3563543318510075	-0.23257293303205423	-0.2008145229630846	-0.28336042971278286	-0.18772595332120853	-0.32114722055010325	-0.3185630104834084	-0.296188172996049	-0.2549980118895014	-0.22785241306357498	-0.18884873186651266	-0.17785515178911573	-0.37890244250340394	-0.353957329276121	-0.3292967170861936	-0.4419033208742749	-0.49703663805781045	-0.42686565832733797	-0.5259235517454238	-0.4315891328323501	-0.33805378961256827	-0.19468157009815576	-0.21109583908316268	-0.2296411716011936	-0.2640683070269044	-0.28940638518539286	-0.23096418340183203	-0.26977187286765436	-0.1549708317049035	-0.2845331940727721	-0.06335455546997475	-0.2260446892186529	-0.14435753418446926	-0.10495522160470006	-0.10954486092593445
102	-0.2610960756837638	-0.3437478529327868	-0.3309546255674428	-0.2678131489073573	-0.2582302540084383	-0.23406598790165128	-0.2054530147493888	-0.21216444922476935	-0.2905602580322378	-0.2521831154184019	-0.3428850474067628	-0.32057342451999593	-0.3086889461191106	-0.3013877108520944	-0.3917216516894258	-0.1816380551216868	-0.27754776714963164	-0.220901521111656	-0.16338702716906056	-0.39450090245632613	-0.28865211762340115	-0.29043860481985945	-0.3344172886612069	-0.16659175964280867	-0.22327886419935647	-0.1674169927330719	-0.35002170357708867	-0.3619236168731916	-0.4610312092763392	-0.4591971697081	-0.35244762001605423	-0.3651655395605415	-0.27942928515301857	-0.44233637621654937	-0.3405393491162417	-0.3461006500605909	-0.34111931638200643	-0.30392664452851087	-0.2464504610494609	-0.25634194330824067	-0.2787207915416161	-0.24000090689417064	-0.260906161396605	-0.2894324532104622	-0.18291791244202518	-0.1648188434004938	-0.12469067832452514	-0.10265186262958781	-0.09774141894129489
103	-0.30305407416035895	-0.3829518795049839	-0.3281291372404141	-0.29677307960224714	-0.31533705172086046	-0.2901045397949	-0.2651564471706191	-0.267414653620227	-0.27409641637113524	-0.28940819146201796	-0.2799744981580132	-0.30536371390186184	-0.33226852810728624	-0.3551737845014356	-0.3365872876991438	-0.3398888787262043	-0.25550477168749103	-0.19171799302753653	-0.27540354371999404	-0.331509036102161	-0.4141708937591292	-0.26404923716928813	-0.2831679962970137	-0.15965064179173363	-0.08176677040910435	-0.12994783019313222	-0.19134939261397482	-0.2081247185561029	-0.43418825432636615	-0.3448355957058332	-0.4099646082775645	-0.33205467416381984	-0.35425462181905665	-0.3443970422236579	-0.3239538990903061	-0.32870408027829895	-0.22943189339581932	-0.34707059677597013	-0.3385822652887337	-0.3722064362219095	-0.2578387391835503	-0.24050798736047324	-0.2963309458327795	-0.2972099286433605	-0.2675253538067969	-0.3483823555818352	-0.2058806624454641	-0.3032612452772986	-0.15804030741464792
104	-0.2915194029945952	-0.28692308712721176	-0.30963220020987975	-0.293499454044723	-0.2305272908406391	-0.2875939703030727	-0.3019599606806988	-0.2543212346791888	-0.2832592699029758	-0.3167195124125342	-0.22980061569128596	-0.23566678704322755	-0.22637936941993764	-0.2480802859856531	-0.29828168982175396	-0.28693180252411177	-0.16794483156003806	-0.222009488873904	-0.1548132992868803	-0.21497273245530518	-0.261610453139321	-0.2467295531287692	-0.3769334649664965	-0.14310863302816063	-0.06451240292644467	-0.09749792263005322	-0.24544844200454352	-0.26380002943205005	-0.24809651838412758	-0.422601886356791	-0.4118119290351972	-0.19514616722035155	-0.3216751257468444	-0.27008005059258944	-0.2576222528276915	-0.24779936018244322	-0.3220301575306634	-0.3049887917050561	-0.2936242580610221	-0.3491874815821582	-0.34836683517813183	-0.27296225947558106	-0.3930233226870383	-0.3751270074409788	-0.3426367667675573	-0.16269847201237203	-0.059645604391374195	-0.22081315286168243	-0.18512865699617662
105	-0.2632814118572173	-0.31443146563010604	-0.30279138357239843	-0.2564352785989058	-0.2922995277528003	-0.24269476242214205	-0.22392955088824248	-0.2614481884482955	-0.27306951415880404	-0.30097384044851605	-0.23438189074672194	-0.23611145960389418	-0.3780510735435469	-0.3047329437805289	-0.33845246147321234	-0.19647822460488812	-0.19554735588225367	-0.30595061079402386	-0.28463674526521954	-0.1635014412513806	-0.20981404550801735	-0.28229370010306715	-0.21040966325456273	-0.09073160580532699	-0.05001055051438624	-0.13377114189823985	-0.2913937083880923	-0.29412772519600605	-0.2858033542361912	-0.368558172759275	-0.2849246437923565	-0.3194267979267733	-0.3605286433913919	-0.2318987227192543	-0.3349055771979126	-0.3203888073042112	-0.30925463432437356	-0.3954647836419535	-0.30979083882196223	-0.3014424527688365	-0.29511724644562276	-0.15431134786031642	-0.2663116832957132	-0.21695609202848254	-0.22097391617043233	-0.2254448850427094	-0.309952250358302	-0.25411551169665986	-0.2612238343241907
106	-0.23509061229176922	-0.1998414574879578	-0.2353425879960888	-0.12515563770345933	-0.22958211481092589	-0.17979627210277258	-0.12286146464853916	-0.15288435137918652	-0.18542433241446227	-0.27569300546401	-0.2613205796458624	-0.3185533024674484	-0.4015005294741535	-0.3335819138932238	-0.2549252312072441	-0.18223607730272467	-0.11857566360911195	-0.05712264211258442	-0.23916792872684986	-0.24664244826333492	-0.3015386201545111	-0.2347073921517342	-0.22185979718666463	-0.15921215821918283	-0.1368976964704214	-0.037192735834664946	-0.21434666389566592	-0.28799431307632617	-0.29041742271029414	-0.20336590363722085	-0.24365322902882344	-0.2881005636447698	-0.3138110381675102	-0.3735551609855536	-0.35103873616341136	-0.21994008738189583	-0.29075556408012204	-0.4040966186954266	-0.36473075240161557	-0.23747716780910996	-0.2503451030047141	-0.17607032148135943	-0.2220995265513495	-0.28792206893660416	-0.21627545592827602	-0.23292339560337574	-0.37938301778968747	-0.18428962501813723	-0.07719127141642261
107	-0.21778268061855002	-0.2599123218303998	-0.13419312253945917	-0.2120747982432507	-0.16120864818715502	-0.21379979909192812	-0.23302517637742226	-0.18307135026164495	-0.1455573894628167	-0.27022782400902196	-0.2843848812834432	-0.35880434305272446	-0.32380086639650296	-0.34480095080384904	-0.30686705775758405	-0.17051618978045047	-0.10486181722556218	-0.15351185799197214	-0.1693176593127063	-0.2879911083073121	-0.29644054204851294	-0.2733848038221661	-0.23797763418433662	-0.12338047619141024	-0.06462026322511522	-0.08644045495102912	-0.2847158557517373	-0.2101873167243697	-0.10335779447515406	-0.29886045455035337	-0.2766897119543089	-0.2789784878906028	-0.3537063000678609	-0.3273281856139557	-0.2607739890691001	-0.330016304964259	-0.3672387839794632	-0.4447407089378862	-0.27596261166728575	-0.21932277861149765	-0.2976127415391968	-0.3114294611290675	-0.34403288141501553	-0.32307967357279094	-0.41880577866303426	-0.25173649849195556	-0.30572301260257645	-0.19690568190817803	-0.09405333072481645
108	-0.16828935032888853	-0.1623531253461018	-0.18080526992312382	-0.15376672142112055	-0.1534809849933786	-0.20792339187248293	-0.20847381809493246	-0.18797123557710532	-0.13036203566468527	-0.16747526306551114	-0.27290153041336124	-0.2967102964230096	-0.3172952625942846	-0.31934992280525876	-0.3289023363690257	-0.22220855189712943	-0.1172457094156957	-0.15178778134031645	-0.22886080986266016	-0.18408340805149437	-0.26831806404905384	-0.25902664718337615	-0.24820271683673148	-0.11109738984008602	-0.03644192801809189	-0.06236331691612772	-0.24015833751127583	-0.2132548757119678	-0.17373426176142132	-0.2938233194915656	-0.22810161947354354	-0.27388113356690386	-0.17671751138354447	-0.23946355200777175	-0.38916636712426456	-0.29644154297683356	-0.34599092908705414	-0.3122382983486105	-0.29764849529544257	-0.3107521144638893	-0.17185026007847645	-0.3648007175134769	-0.3528310082746388	-0.27244504188013474	-0.3222953881587156	-0.3746902634505704	-0.25805870678133863	-0.21223130316459143	-0.21070017429077598
109	-0.12218476837484842	-0.19359087351404422	-0.19487223473872756	-0.05339569358053646	-0.1676397731350214	-0.1517448218849523	-0.11701499642557282	-0.1738164683032099	-0.19799369380993953	-0.2094630676346198	-0.20032015402352205	-0.3372433721947453	-0.2956967142658269	-0.3068778869957424	-0.16840050973862547	-0.17510225566409113	-0.1002039122921676	-0.074355366556185	-0.13958265485895127	-0.16990463805976402	-0.276830176716787	-0.23109031379219366	-0.19242784959982115	-0.14939239438214583	-0.008707118461810298	-0.0008814866542998824	-0.16090036718566347	-0.1697755066323093	-0.11356621879099807	-0.21032736895098103	-0.2265211864957526	-0.26477476430447205	-0.21783410959671395	-0.27705592045627286	-0.29489719658482116	-0.34480865221686835	-0.4256475992501657	-0.3536882456382674	-0.47667301041701415	-0.22470369690868885	-0.3158604109413939	-0.36749272853055803	-0.32305533363533145	-0.3513912689698403	-0.23109651666248904	-0.2961257455427238	-0.15576264824848463	-0.19175929582552306	-0.1157589999243255
110	-0.05926130982741059	-0.06180490236771056	-0.0429544470206838	-0.1334667902207611	-0.05953406658779228	-0.1270129111054992	-0.16650682419066012	-0.17117263889990333	-0.1840945571810902	-0.20131572365979053	-0.1927641177024911	-0.2820148516743365	-0.19675495626139855	-0.2893729585020687	-0.28660443813514236	-0.16183026466533318	-0.09200342195918657	-0.12354635851193971	-0.09844191529974688	-0.11912592274332882	-0.20425654371853738	-0.19371684196187994	-0.10167250337234587	-0.08787280236004527	-0.006227775674052879	-0.10892025981531275	-0.2597893816397593	-0.18182167508453348	-0.10255637394072445	-0.2065382633214472	-0.2131855359184585	-0.26217331992415394	-0.37641792248199313	-0.22646228551378958	-0.32013889311799015	-0.29687921192833827	-0.28206639461152916	-0.30988224962424205	-0.2211438296089828	-0.32897162192018214	-0.20691958536178126	-0.21684473683251268	-0.29193827680370965	-0.3853565702613809	-0.2346451653902995	-0.20182750856496826	-0.19424996748505516	-0.16517341727296148	-0.20730555574038706
111	-0.15155866363528198	0.0801729435754803	-0.07369980511582824	0.0006160189457606014	-0.08386809844355973	-0.11644042385119388	-0.13672078777793953	-0.1879935494102774	-0.1813942169726596	-0.21219480999497345	-0.18962015643242572	-0.22041096905976615	-0.28867719788061347	-0.2534759244550492	-0.1716810185730892	-0.15206536873005636	-0.1597366352684469	-0.14778266402157417	-0.05900515595826835	-0.19764086811796294	-0.17058403091860766	-0.19685589063686493	-0.17368282172972582	-0.08615570710804922	0.0010926154556007866	-0.01764074169749022	-0.28702532570901107	-0.033163362566415854	-0.21609147372478188	-0.1973603980107405	-0.16725639514003837	-0.41434080090709047	-0.34588299990170074	-0.23857189772926551	-0.22559193332475397	-0.25334935524567637	-0.43075012942420815	-0.39441500340055013	-0.3712189051324104	-0.40181086510391995	-0.31974266493864906	-0.37607955434410484	-0.3155342045138746	-0.34561071526756154	-0.3071984817318821	-0.2342319182024652	-0.2574460222024168	-0.26215508335717247	-0.25390904980855106
112	-0.09098998211620925	-0.019855881076716517	0.0012905365229935635	-0.01116335910047568	-0.0374253261601306	-0.09913591552486055	-0.09358873750565756	-0.08016134238402763	-0.09402017864499054	-0.14063960383959523	-0.24035063612716884	-0.1963378837543091	-0.238569576989695	-0.3418209164749161	-0.21371663823558573	-0.1743419241905228	-0.11356124128120779	-0.12510026260253473	-0.07627456961875012	-0.13387949774600788	-0.17904607335248568	-0.10403575451805828	-0.2002039309966969	-0.14832115621540026	-0.028454000826857534	-0.020324727030724618	-0.14021479779033783	-0.17940413676469907	-0.11046721839696258	-0.17091828432608833	-0.31686565614210027	-0.3141676699297117	-0.4181757627884103	-0.35075552665807913	-0.3679951700459364	-0.21402357556111168	-0.30752341681831263	-0.4014405992958977	-0.4048122530967292	-0.337235114223502	-0.24061633380948547	-0.3473616067420774	-0.4247646315090014	-0.4472080828852095	-0.3330828388009534	-0.20641673229529595	-0.2754792357028224	-0.35536293605655067	-0.18466920337095682
113	0.02627280124162703	0.09312567023372097	-0.008566671309129772	-0.09071868912236433	0.0033357400568852806	0.020571246252424215	-0.008839755322844855	-0.12214276274294464	-0.07034604582412063	-0.09445966826864441	-0.029559465300168914	-0.3102448268511512	-0.246390233214619	-0.2705877011595642	-0.13238500690971672	-0.08991577522434122	-0.1306842444256902	-0.08796546999793771	-0.10998268738898676	-0.11567244609217453	-0.2245259596201051	-0.1565724298141891	-0.2031390721034388	-0.14970982248565012	-0.12850545029237864	-0.04386186446260919	-0.2399386838388644	-0.18862505137607063	-0.18279399311762062	-0.143254310732912	-0.19734176210459803	-0.24076839865716387	-0.31832748484137385	-0.3408155856718749	-0.3178838511894155	-0.237060383782231	-0.2654117744141564	-0.22886630974963773	-0.2350883255474586	-0.3374005888531106	-0.276755000515412	-0.33144801197370155	-0.2614849514269608	-0.374383960154186	-0.2801507507469801	-0.33606404520394106	-0.40205140609265244	-0.23292483212671516	-0.3084281692114602
114	0.11284478023046673	0.05909279127863626	-0.09641880670005626	0.11358432034124322	0.009750775959375632	-0.08518313539970407	-0.033827379166956696	-0.00710406261931225	0.079901298654753	-0.017558498630142663	0.0266751463135279	0.045251462764293815	-0.15038703411238322	-0.16762652647125204	-0.09907892966472628	-0.08154011601682828	0.006163703342919419	-0.0275715564263099	-0.14536283525324603	0.017771594007807083	-0.24795217514660522	-0.16059233851786467	-0.22234307255232855	-0.07390876121310172	-0.07751722228709325	-0.07296894802408431	-0.3748244854523254	-0.1809761253346734	-0.24388711229503598	-0.22497312399258398	-0.1248447132645171	-0.2940795959816488	-0.30632810823040396	-0.26071519517130215	-0.25942269227076	-0.2986994387098954	-0.22560364536379254	-0.36455639252066074	-0.2398112700911092	-0.45308461230032043	-0.2664285715500778	-0.21122988289097316	-0.38553314169427766	-0.43897156256279823	-0.2646445008468582	-0.3709274012362653	-0.2620954407359971	-0.28172323644821146	-0.2537000997178541
115	0.04319356385058738	0.014767138371041457	-0.015276268773403387	0.1043414927349459	0.03450352169366119	0.017662486758936505	0.05592963489273071	0.0855668290062007	0.034653482407296744	0.0697536931727718	-0.010157319372344565	-0.10883332441865938	-0.1451462162815092	-0.15324310908019426	-0.1315946808475263	0.004317978686008191	0.035593042677645334	0.02974877094480146	-0.09172426176151699	-0.1029281109427506	-0.2608702216566114	-0.14046478986798555	-0.11395858198190204	-0.14039635669150452	-0.05435908698439772	-0.015561196179585023	-0.27826625994069476	-0.3130681754480296	-0.22222122601943708	-0.17846633548975693	-0.2564725960009472	-0.242133450837483	-0.32533174083031713	-0.4042228563597817	-0.35212803805993453	-0.4193446532409986	-0.41238015900286473	-0.3765748375342661	-0.3333674804455243	-0.3016426970203465	-0.2993587679004832	-0.26837282305323346	-0.2466012078416203	-0.3565299029557066	-0.3034023104483855	-0.35700040143326384	-0.2676528717991313	-0.401386420852435	-0.21938726491210647
116	0.10409944827277877	0.03365848127629329	0.01755535951351841	-0.01961536098330746	0.018091829233228388	-0.03164534525615974	-0.01163416274271065	-0.017483864719350428	0.004780229964682205	0.018838356460746983	0.09393707302914489	-0.06808780693926926	-0.07413106936969054	-0.0952126826393451	-0.02529065602477732	0.0872426189389768	0.06296383344343545	-0.005659103097212943	-0.023501273370342177	-0.14996580769919882	-0.15986463598734518	-0.08529412479267497	-0.10054790061830805	-0.18099234871461484	-0.0025808020440265694	-0.02761197668979858	-0.2615471130724547	-0.17969531500821373	-0.20722882670757717	-0.15689200141283738	-0.32858768281034684	-0.31944337807500744	-0.2828628844123969	-0.40374666046974833	-0.33567708837102284	-0.3552681468270587	-0.39618439760610663	-0.4253575258571306	-0.3426731514349195	-0.48961199720439674	-0.4961376229281832	-0.3829091701559507	-0.18683936130374815	-0.25022874392922245	-0.42530850331021197	-0.2896444835891917	-0.3280374427520913	-0.24719083544281814	-0.3191060283748398
117	0.04215063257546164	-0.0009944911711012442	0.04035422309954984	0.04407911727020638	-0.019780163737742502	0.05218484114157398	-0.00816204617876213	-0.02243563742032004	-0.019154240517520522	0.001674301928477662	0.08266837435808543	0.05061822852802626	-0.09947044800114839	-0.02993441085281879	0.010939522392010266	0.08007622566484904	0.06057066969965101	0.028835129491962586	-0.0774545570714538	-0.12501416949467847	0.009297474291179287	-0.019559350582595635	-0.1280845431050914	0.010775403837578936	-0.04223791290250535	0.08821787248095471	-0.1841709588328854	-0.1271910148228202	-0.14639079306492414	-0.3020081921069875	-0.2623865038769003	-0.31983882119208146	-0.28750857481710945	-0.2089886124648272	-0.22780937094278988	-0.42006077942723297	-0.36263474347738034	-0.452034285038482	-0.5519038631009358	-0.5314719723705176	-0.4396660550136713	-0.36797088031526576	-0.28491820327539835	-0.2882301389745099	-0.31654871236485904	-0.36735981281743674	-0.36456368724703203	-0.38908322553783753	-0.2255225380375779
118	0.07676352418055135	-0.09479817090538147	0.057087448906923466	0.048811964387895826	-0.008572050344721745	0.053825143937577834	-0.04482239650682122	0.013464764375723196	0.08263437326879305	0.04059929068905213	0.05958289976931299	0.02043271046215859	-0.05196345919447258	-0.1533472943928765	0.009312990934834347	0.019198404227515002	0.037504382522251724	-0.12404867824359178	-0.06861457635551631	-0.03797623024602858	-0.15544361934085468	-0.14422116267418977	-0.17260467800646012	-0.05899242848212951	-0.03148939812899064	-0.08951035268708041	-0.15016534839264056	-0.15413392123122005	-0.09095695121827926	-0.23993064932327074	-0.27536224964567885	-0.2653422142011127	-0.1967542230999238	-0.2539491520929207	-0.3437196506670772	-0.2498070858160041	-0.3555918589632059	-0.4938851544261903	-0.41039622679467697	-0.5374692063023598	-0.4952197974053905	-0.4201178393750823	-0.3543966432798844	-0.3641053892823948	-0.19990441664322928	-0.31690794751991547	-0.32714527234156743	-0.4079727475113595	-0.43185130974008745
119	-0.12202718611939758	-0.04235042261416595	-0.003043173436135708	0.07979906909466011	-0.07217143446693627	0.03918464357501543	0.03519451110718841	0.025133649148269044	0.026160446537447608	0.023383005694603005	0.05535440680800596	-0.021085308649203743	-0.0036245035329735475	-0.14405767508155626	-0.042058249531195406	0.0963488872240147	0.019532303361902887	0.03402322069414579	-0.0294859220285486	-0.1518582447271139	-0.06790764233415499	-0.13649884042717408	-0.2645307538053076	-0.10659882584650049	0.03323837848196387	0.014893344776955988	-0.17795514327056025	-0.1281544601200493	-0.2041749553981001	-0.17918947812975072	-0.24808336907066764	-0.35300772771292566	-0.2734743607834417	-0.26005221319890914	-0.1823482761151168	-0.27975565702955374	-0.38318516418441934	-0.3101952223031665	-0.4427988211073707	-0.46158806653366746	-0.4231779703240199	-0.3891744550131343	-0.33784288028495774	-0.36243467783894273	-0.31865257299541294	-0.37289422428771307	-0.3104187639317469	-0.3270887225427077	-0.31191460717464775
120	-0.035120274394369606	-0.020162190237193088	-0.02689086897817039	-0.04899357465268303	-0.09598051047870439	-0.07045233843322178	-0.061647853781885344	0.0036116290469588473	-0.028483871100963544	-0.0635484158391329	-0.07559366109639966	-0.08572480394078302	-0.034235547509102994	-0.09627630456037067	0.013846185713671374	0.03120829521081443	0.05579887285437035	-0.007688529852676658	-0.09521475332991033	-0.1169403438302165	-0.09066308266537647	-0.1369799749854135	-0.2171243267021981	-0.10239462620082158	-0.015643344125019196	-0.09950214100695592	-0.060691697885488935	-0.2067265435281492	-0.12002758752240336	-0.13361938329990156	-0.2454069598909801	-0.3744330293031786	-0.2949577941534341	-0.2489302973773527	-0.23964661655447914	-0.29205384285617864	-0.2637795309769553	-0.3868812749955182	-0.4359779131803362	-0.294425602421163	-0.3034063628995877	-0.2179799510505756	-0.3078130636751055	-0.27955745793791903	-0.1870381940789009	-0.3247564233327284	-0.37779772204720935	-0.41937496029299764	-0.30941466521580746
121	-0.03366244610068526	0.012209308082364692	-0.021106705435269688	-0.09235918839418646	-0.0764444459852803	-0.09586369447840964	-0.06016664426987436	-0.10795969596663058	-0.014498388830886052	0.009535784520579947	0.0037341486834153352	-0.06589567824754688	-0.10732881405615335	-0.05651243437682224	0.10320303081047136	-0.010820230966615104	0.07367676581495773	0.02981738870071613	-0.012555934944055014	-0.07240523269354768	-0.03571475815816929	0.008449430915550787	-0.15297290417481307	-0.14855486040247726	-0.0436923713708917	-0.0890525634108315	-0.2718166704768787	-0.3051787682646522	-0.27529522062554523	-0.17546696037892717	-0.2400512385233533	-0.4007229334620976	-0.30994255561460365	-0.26597944812773444	-0.26555067231050067	-0.2859210142666794	-0.39765224086261575	-0.34204118095187763	-0.41825626855229386	-0.4233231034134987	-0.32098495373467845	-0.36348080525862214	-0.2957477583674759	-0.30051849260144836	-0.3064452023389861	-0.3219411340752751	-0.40128217147762085	-0.44992473887102796	-0.3700292134961948
122	-0.189083951593136	-0.078324957586915	-0.0027279618916271646	-0.12882654605205368	-0.14281822852738074	-0.14220771765953963	-0.15105870625292367	-0.16581810725849344	-0.12995378016249884	-0.10714078526419524	-0.12086405218128604	-0.04825400619175171	-0.15116673616949855	0.017641077111582058	-0.037958045976930636	-0.05549963450836971	-0.021161617159798102	0.02460167841354903	0.04849907774062563	-0.041005477977150685	-0.08966976364467491	-0.14069244027354508	-0.14122747531817154	-0.05234848785178943	-0.14451411082261384	-0.06668769880629859	-0.1063635761698738	-0.37166078346673775	-0.2776375558343521	-0.19957371796477225	-0.18329486048766927	-0.3169028545573617	-0.269775172329835	-0.2341648322275089	-0.29021015798508343	-0.2416014308677684	-0.21064311860913842	-0.3837793716448329	-0.3637379231125396	-0.34444419749623767	-0.36438921296384574	-0.30522518623697764	-0.3897150810219003	-0.3388349862961849	-0.39832772247516246	-0.369608919541663	-0.34145253615776905	-0.4264937360323128	-0.224574001965293
123	-0.06313601934536836	-0.077451047479821	-0.04642702199802482	-0.12244605924527559	-0.1743904135746248	-0.12217915249048077	-0.13288315904601675	-0.1316180663873133	-0.1238727048938123	-0.08824208579419074	-0.01832027736789369	-0.08230084345710992	-0.09517624571960466	-0.09550220815102858	-0.15519577823759892	-0.08275097359651593	0.09104606873417459	-0.03428968054967292	-0.03261705689827156	-0.11974456051740585	0.05967187398330537	-0.10593271241975413	-0.20334745165168605	-0.14002096782851808	-0.1640275300027067	-0.11461842273976486	-0.28829143863867845	-0.3451468230298199	-0.39204972533892113	-0.1653002173373333	-0.16941367844842237	-0.32431104213723916	-0.3511859482668861	-0.26592779868638944	-0.29385476990519016	-0.32277319989988246	-0.3152887640479811	-0.18698993565047511	-0.24686268672598088	-0.354010099391456	-0.2650330274862554	-0.3760811797584305	-0.3699816200635621	-0.44272769358655706	-0.321284721191015	-0.443746140164149	-0.33393910724962	-0.3912408075958827	-0.4270366728080318
124	-0.1175351208124561	-0.00040337198191468994	-0.13114740464065575	-0.14057891479095308	-0.22017775196115	-0.16367544033167516	-0.15202651765761338	-0.18322156825549996	-0.11534046640727572	-0.06142004656669353	-0.09660533940665555	-0.1582291079434482	-0.10938507832009851	-0.18701439803206105	-0.03552065220381452	0.03765324668589415	-0.039331018382738885	-0.037581275929018325	-0.04280680050861359	-0.07553015408203081	-0.034680910699655926	-0.055375184578222804	-0.16333593742751787	-0.21796452508004754	-0.13376958619694015	-0.03460396468796072	-0.33745817389805066	-0.32898187650573063	-0.2837092987590004	-0.19681278624431048	-0.2529763720204045	-0.44676371081956806	-0.4767770830367219	-0.34883380212807363	-0.2917228767928825	-0.20102178011868704	-0.08433232799807713	-0.2691115234037943	-0.39622702308464247	-0.2726415542137738	-0.3067668349355138	-0.29097944279169735	-0.4046783917115591	-0.3416531076036392	-0.2460708964617579	-0.31150878337349175	-0.3810329792804873	-0.5206428308883069	-0.34600046607249746
125	-0.14625805755908505	-0.15387421674188528	-0.050703600103563076	-0.07842773837015597	-0.1880747258558516	-0.20214150541643225	-0.20971177169214225	-0.17400745366889475	-0.17507324784781783	-0.16808032392614952	-0.17282293886961592	-0.2042277399375672	-0.10547770926533154	-0.18084127127122335	-0.18773825389484985	-0.032403403421614255	0.008879551170126135	-0.05765611200622266	-0.023923839827105962	-0.0679605751488077	-0.07236334614736134	-0.032872370434766006	-0.17964376210806215	-0.10873291213715827	-0.20621718435052863	-0.10330041963963196	-0.3439407726281565	-0.26559092284104524	-0.33971533685227345	-0.3159535137412499	-0.35142405379598435	-0.3323957212012799	-0.3308809822485553	-0.37744342102609246	-0.3481757383909458	-0.21242659717254142	-0.2926801876777445	-0.16900008179669485	-0.19640143752796113	-0.2756129895534448	-0.3480981062272722	-0.34642030773802057	-0.44409453009566124	-0.27152742034312577	-0.31920584192665197	-0.2175265412435236	-0.21108313550531593	-0.21065416210255467	-0.4166351688954636
126	-0.1292460760146996	-0.10330217493999412	-0.20792946961366776	-0.10407241221770784	-0.1225003371711525	-0.17294022205497686	-0.15633724583741315	-0.1735317115078402	-0.1783498235801648	-0.14708829168034282	-0.1499403031992792	-0.17274152744004762	-0.21390412457110589	-0.14725985858473073	-0.034645614345566844	-0.03764206880122113	0.009643278910931877	0.017987976762068814	0.043178447061749496	0.011961478403610833	-0.07005013781219657	-0.01106069734651243	-0.1436028262777927	-0.1070327031675993	-0.07823653801074035	-0.18440130909527824	-0.20890602126683405	-0.3781069732254354	-0.30567595892131355	-0.18223019791154	-0.03531399531614734	-0.3015569181531334	-0.3578842212368386	-0.2649265376686133	-0.14929343469715622	-0.07999707595950667	-0.34878457315555333	-0.3177017315699332	-0.2798139989324948	-0.38791779307558966	-0.27919698950507915	-0.2616529666819712	-0.3263853126310646	-0.2682582201811972	-0.2801568966066355	-0.24495308849215017	-0.27658528134038873	-0.317450821664803	-0.39555452623801807
127	-0.12187794008759072	-0.12725910821158606	-0.11188200125730745	-0.18073736369838203	-0.16985620499402063	-0.2200902957729253	-0.13325579678166063	-0.1844893480841144	-0.071251569006062	-0.06622299567736287	-0.04773300520731786	-0.0833425320247238	-0.18793401850276506	-0.0690491330700625	-0.0586754497639612	-0.053207701941293775	0.06218420938559399	0.05752434522508315	0.0745455600178514	0.048698705935426884	-0.06488938555195226	-0.007146795944613647	-0.034850993438309545	-0.05459626311935682	-0.08286617355353357	0.03191971424594631	-0.22135948673678904	-0.3208140139284443	-0.23676941201820476	-0.12613610218229454	-0.17085484873212864	-0.1395482648221459	-0.26737571629821344	-0.2905973257601867	-0.1797596423742553	-0.17258627860692544	-0.15548585391444225	-0.28986224191922955	-0.30478213206795435	-0.30359414118098177	-0.23230768565702858	-0.16721033032275118	-0.33815306977831233	-0.2462187765611949	-0.3037103943908349	-0.17331136676159697	-0.1826491682114419	-0.16395978964806554	-0.24905012031577006
128	-0.07423712434857661	-0.16110954121606985	-0.09710227848554503	-0.10342627001005018	-0.14475624515924665	-0.060058280188999724	-0.18794055867110693	-0.13586575530431094	-0.01562346536508718	-0.06953220110034644	0.024763679444690524	-0.054101339048884964	-0.05773465554067231	-0.06664136888262907	-0.009906875726272208	0.03633931476598483	0.09231774869482398	0.0969425746956135	0.07811628984400482	-0.009452802314486402	0.032320769447847786	0.05901933098333467	0.06347942785334636	0.03861155435797416	0.07351749275731104	-0.11279916664737424	-0.026628262793391377	-0.13073026909018215	-0.19460847993499816	-0.1831396221930184	-0.08874347785130261	-0.23925285561371248	-0.27578567455198166	-0.2537465460325926	-0.17291912956251743	-0.10037851676406699	-0.0435694895993591	-0.020500613264312916	-0.20369500418799627	-0.21647686226576832	-0.19856548266320215	-0.1639348510425951	-0.1990674328950537	-0.3125747347503201	-0.12996901549246376	-0.2046467187555728	-0.18253609458472836	-0.32078102040977907	-0.11502195053862674
129	-0.1803221326952881	-0.16077172405697582	-0.15360403325109487	-0.12440467419434971	-0.1569493190324139	-0.12821278424568813	-0.09098646279794889	-0.06576367791145873	-0.06575896040209768	-0.09145479310322956	-0.000652765560309683	0.019805656251921527	-0.011491214255116454	-0.029166592387083877	-0.046895332236286946	0.05106481727843378	0.011070759821633618	0.05916750146516801	0.04046660020540667	-0.0149908752331873	0.04023036977665043	0.101955828385018	0.08911900225554927	0.052693432507864034	-0.010171715467956033	-0.12273739018934042	-0.05610889206967283	-0.22651757550571294	-0.23004535717001184	-0.1902135169252192	-0.1578579770460002	-0.29789413125883313	-0.2690232852061565	-0.28366904857652253	-0.1676873956783867	0.014576441869469426	0.009125082567253565	-0.04537068205778395	-0.17375276954940402	-0.030603285579154503	-0.10810118904726344	-0.12629398352559315	-0.1527639401548349	-0.1818150534692223	-0.1381252883128433	-0.22479294665367897	-0.1825731830313145	-0.23906557830166672	-0.3146860925947001
130	-0.050725855532856634	-0.10069114005887174	-0.1121623320967462	-0.11324481895216369	-0.13362470860725148	-0.13848041608766365	-0.1030566940254312	-0.08426820523030484	-0.14794192810756415	-0.07660715350173766	-0.051816225578516215	-0.09127359352280875	-0.10691262521244396	-0.08459168021773865	-0.13366836929355827	-0.08093307288657452	-0.048713006030174685	-0.04858004478069898	-0.04477966147644068	0.09042358982424445	0.09892456387880696	0.1296889584204849	0.10275457203185742	-0.008502273793932801	-0.06929038429428329	-0.16708361895966342	-0.08008621042553227	-0.218942039183715	-0.21271597506243367	-0.136697271386462	-0.08632896771343261	-0.17739915737628914	-0.15616029148576346	-0.1677763085071765	-0.17213817641865395	0.06093405301569762	0.03215861417037145	0.018463672507829043	-0.11545665642251039	-0.08254905589308444	-0.0012308068782209691	-0.10360880593957407	-0.16630446101203936	-0.1998303098788466	-0.16689149767781658	-0.17925037936810034	-0.22118209469106215	-0.20622589953201995	-0.223829755404014
131	-0.06577361066612511	-0.15227726574479908	-0.11344935099263209	-0.18423227730854408	-0.2180738533561868	-0.24126733992350352	-0.05896299785578631	-0.20622594367078179	-0.038311540895565516	-0.11321049971794464	-0.04434255505762012	-0.07908758561139154	0.0332545839851882	-0.11670736549013583	-0.10358893698496932	0.0063623405304783776	-0.03839735224320072	-0.016927374283510817	0.07454746286384852	0.05802545481481601	0.0677799492129733	0.07422333984558817	-0.030595512888253636	0.065321076686421	-0.045873145119321564	-0.06268545356517129	-0.028417399177481695	-0.2034935154940622	-0.10881073770250298	-0.09929966499363226	-0.1515088693779838	-0.23675394182411535	-0.13986263919785316	-0.0844559729137773	-0.15338805696509059	-0.04723786052828715	-0.006322230165613124	-0.045640691686616386	0.004404824956911099	-0.009015334801025166	-0.09347193928542183	-0.02459157552509199	-0.06934289443802603	-0.1492090100354942	-0.10532155107292147	-0.18085994391228644	-0.1766838190873095	-0.28104170532364225	-0.30708663507761386
132	-0.10545448137731432	-0.047123751663054894	-0.15428248271146974	-0.12447295149788376	-0.24258968437446407	-0.123408055956348	-0.1759522576741645	-0.13786948963561707	-0.052083069545596675	-0.13935534521760679	-0.10471226291364019	-0.03334092580109958	-0.1341454797777435	-0.12839690239223822	-0.015093184667619622	0.09367388667146521	-0.08779984277963807	-0.07852629218250674	-0.042051633972947845	0.012347417906743947	0.04694630980433417	0.04510225009852985	-0.007110501347147799	-0.04524915949509048	-0.1390608867277232	-0.06211686775956683	-0.24816993245965885	-0.16000247909782378	-0.013981005944553638	-0.15892194071094468	-0.01750484578403757	-0.224271654538338	-0.13953422277642674	-0.3293820268351303	-0.007258214038514786	-0.013992205762872073	0.044853332645101565	0.0005165801220054598	-0.09978887098034753	-0.15640426549831618	-0.09184669735425585	-0.10955091806749204	-0.11221080572085906	-0.16174051010748244	-0.17775469435150262	-0.057224020013977694	-0.47638434494607296	-0.20223419461461103	-0.36023225286903326
133	-0.12231085980222349	-0.01713918171785285	-0.15190494190999176	-0.060529587023939645	-0.15835606755484438	-0.17908823663619033	-0.1498654964924893	-0.09312447472242759	-0.13062476504019266	-0.09548016496102663	-0.07427588900285208	-0.07112567706887411	-0.05467595917300282	-0.08419488543918299	-0.05668862092537663	0.031490335235897844	-0.01851506886041833	-0.10477658902258351	-0.023756454821461468	-0.05691245065200742	-0.027710713162289978	-0.02813886081546832	-0.05415903078274607	-0.128488503230649	-0.11197801042154462	-0.12341292249543079	-0.1730751388433373	-0.19179691335895993	-0.1420027560119751	-0.14291426208897887	-0.07876068789670745	-0.14139596327027304	-0.19597177991057452	-0.19868057512907597	-0.10065660101420551	-0.09515356791525875	0.033853785652720146	0.12659317604241604	-0.0359699623469802	0.11864806526338952	-0.011449496360518199	-0.10212625747856927	-0.11073438800899045	-0.13680372659070994	-0.040034347671502726	-0.16890488917079718	-0.2868403555649213	-0.3579832281407026	-0.1996343016840521
134	-0.13374538934567207	-0.09881818504385989	-0.15451019726848794	-0.19753230326006646	-0.08460039103632219	-0.14772982806270268	-0.1391158562306939	-0.14539905049021748	-0.11227954413379826	-0.07246036842802592	-0.12226469345705497	-0.12331230306097626	-0.06865650979134426	-0.0599135691241499	-0.026830132424491764	-0.013157589257130429	-0.032604190156519525	-0.10257961391794272	-0.0664599655652287	-0.03435604887578554	0.019001178207526555	-0.009983420602357055	-0.060990201906896746	-0.10738737164820156	-0.21301353138805315	-0.14477462977529623	-0.24526863622444126	-0.11335205873591966	-0.21433477694976216	-0.20172791055666345	-0.08506840974722002	-0.030314165276513698	-0.13088110014087712	-0.2020925365821576	-0.03189374921217182	0.03385335991918935	0.16811767966550273	0.03675638173454207	-0.04220570812849737	0.05187450356978782	-0.13999059022027963	-0.014340456320609424	-0.09822503297339194	-0.1845986543636619	-0.1714088964312	-0.2765460777289537	-0.23357592462344537	-0.3707550321687723	-0.3034953846597075
135	-0.1733615128639065	-0.1359910909005925	-0.14001529678735075	-0.09156755125320006	-0.16110031777049288	-0.18977206930592988	-0.2188906356888618	-0.1717841208308724	-0.08055219377805375	-0.0661601355393189	-0.03046268587819837	-0.07414942995200893	0.06299263144384164	-0.1217495198787137	-0.05665608075982274	-0.06389374187725023	-0.060880488959173765	-0.008763335060434236	-0.04464700622459443	-0.1378313249253178	-0.04744607063386697	0.08816145236004067	-0.05819919167998942	-0.05724417778906512	-0.1956006312231549	-0.07852814820586282	-0.04843802059877693	-0.03876945291547753	-0.1483147315912751	-0.06154641847753669	-0.15152334901685766	-0.19325983461034157	-0.1230001398593644	-0.047699725550897375	-0.12973250043531337	-0.024171150875372076	0.0504490671057342	0.11808599771988464	0.06655208023298964	0.0006034352053102078	-0.026379527784983852	-0.16080647412122623	-0.17864451479015436	0.08209497165977366	-0.13950411822814537	-0.18301139890874651	-0.21264016565282856	-0.19514658901650783	-0.13704161103516765
136	-0.1657602441717717	-0.1390830683147978	-0.08440821301540236	-0.11038740832020366	-0.16653207011110033	-0.19114279059694692	-0.07109170763540576	-0.09247202321798978	-0.07487452067827619	-0.09744318653234132	-0.03790035541072259	-0.009877810781855269	-0.0539223068014056	-0.02870680607657161	-0.05994696993821889	-0.006121906113268001	0.0351286756920909	-0.07863177513964212	-0.050050846161373085	-0.04920790860540085	-0.0002498558488197976	-0.05678551412785211	-0.07943856223934355	-0.03543816678996207	-0.12884168428101994	-0.09230297004529757	-0.17748786415230292	-0.18543642785661665	-0.0699389686553403	0.023970673421411036	0.1230422297355644	0.05207333392155463	0.01077024912556176	-0.019187810086171743	-0.11965811351641249	0.15991405123169808	0.08337025903805455	0.09191575851025459	0.058618267978811	0.05474020663179813	0.13015490098232524	0.00674997708885749	-0.18395253707752418	-0.045371410482332286	-0.08143114679146524	-0.16201143737572293	-0.08123133012910072	-0.32689936862511265	-0.2501002209846362
137	-0.16367696637946477	-0.15706211842808682	-0.09583282726264106	-0.11277845497160995	-0.15683944622219306	-0.16829237565346242	-0.2038303412724433	-0.10985016514680909	-0.10027404267337248	0.031083194242386352	0.013677706992725358	-0.011779188551145861	-0.022744588939529187	-0.006273069972216475	-0.06618879532312624	0.008446049745400553	0.07026852574926426	-0.06156698498549783	-0.15484559012915317	-0.05395432573564	-0.1112973343789037	-0.066246978102206	0.005127021061188155	-0.14319838718867214	0.03984183094181276	0.053809889228557936	-0.20119710958760514	-0.1350143003680951	-0.10518122057511674	-0.14334139751964808	0.030429917501596952	0.11816863098933701	0.0184547068755321	-0.02422069625825949	-0.04586740267643313	0.037182120506914704	0.17247587020480512	0.08526132503499631	0.045676923573346725	0.0044119247185290585	-0.02508861317918354	0.0722047906515065	-0.04129645680698256	-0.10561834434075697	-0.03148722437398923	-0.13829864250076557	-0.20368000262852015	-0.2574815757938371	-0.19970232444393674
138	-0.15474483450729395	-0.19691571214267248	-0.08971613924420466	-0.10345792317196689	-0.21240384937084017	-0.15550528236923497	-0.21054681679499265	-0.16550223604278086	-0.07953933901061609	-0.05555029224573602	-0.004401662900593594	-0.011356890717298859	-0.08127036829875588	-0.13107878561370018	-0.09952408529529248	-0.049608203216172694	-0.013311183553946776	-0.12191075381386336	-0.15342269407763764	-0.08981039830309699	-0.03740522621233505	0.0007674524963047019	-0.0790293834813061	-0.07673671677852587	-0.06213980223557808	-0.0112330385348275	-0.07560801741000409	-0.16173109491567117	-0.04528109893818079	0.07968918860794975	0.07041541714632095	0.07271012352893427	0.033436448519341244	-0.013248471623148073	0.0539208061772843	0.07308898547324003	0.15745885280536254	0.12018614554599291	0.1038984894950072	0.1038972934984194	-0.018400394362739946	-0.15727070628958237	-0.0016170370238302479	-0.10390492392046544	-0.004798834413874941	-0.16513046486999705	-0.24697652933405395	-0.26549278135975923	-0.16819468438755228
139	-0.23459453683522677	-0.1698086268708602	-0.1968928020121945	-0.1090205952580223	-0.15564163892332988	-0.16555252416434726	-0.17031993461401926	-0.08859809849528645	-0.08595027223769462	-0.042679350088961066	0.0031996383036915696	0.0015147917086060624	-0.10476085438089322	-0.12331132063984178	-0.13240685714003997	-0.052415330518663136	-0.17208573931826882	-0.13252278058934694	-0.059376252190200804	-0.1221041943995397	-0.06694722611157469	-0.11991325037955942	-0.11157002771233855	-0.20149889684967434	-0.07615695256280228	-0.020333907075281463	-0.046424260020199795	-0.030619480873794448	-0.15450769626094618	-0.0786378317536929	0.14772802826660278	-0.06402981387708052	0.02773520690881272	0.03407131572975684	0.12939983212293008	0.00023996203549307704	0.17145262103802533	0.17891900931333277	0.1504089956261287	0.035316813184001115	-0.04730552340669225	0.03427686152306623	-0.13527054369137567	-0.010897054760615426	0.04238933938712227	-0.2313771757781133	-0.0043246582727521285	-0.07700089985590414	0.0742787622929971
140	-0.13890735858169553	-0.15802780645702377	-0.11551907949174396	-0.19437935742110152	-0.17293975193183417	-0.12142407053758567	-0.17259006868401558	-0.1623189985988201	-0.13554718199829205	-0.0810041387171047	-0.14451720125400835	-0.10912829594412303	-0.06458959595001496	-0.12785691124828125	-0.12245971607800273	-0.13420422837607363	-0.10728049198695219	-0.0841189224330525	-0.13764892873917464	-0.07713295654691067	-0.11542135860943355	-0.09128385211556567	-0.08339093503706003	-0.16824148481697915	-0.061590026666412445	-0.13496491374050484	-0.13378824237079737	-0.037571767738399604	-0.08050801057213197	-0.0651692214286177	-0.0043792585108976215	0.07998275781822062	-0.014662659560824359	0.034634624727090946	0.12668206507866583	0.21685402480322663	0.19250079455740415	0.20060615733185133	0.12199184390043132	0.06084637730507012	-0.02377424373412581	0.05598630813513975	0.031809499608963336	-0.057697170494567976	0.17888764427431683	-0.11956234140521116	-0.08091480392230462	0.00593341633365421	0.09510375944486596
141	-0.2133201704476213	-0.21532476051036423	-0.14876781588370164	-0.05749993765768898	-0.13159844807931204	-0.12661727689356853	-0.05690902474757368	-0.1574676293526202	-0.19675345007433737	-0.15803872456841803	-0.06727976622272941	-0.16000932375641863	-0.18796780825216725	-0.08831257428070864	-0.11333779831778665	-0.05545091830224218	-0.05160849190814189	-0.03783057042273495	-0.04181738898877551	-0.033332824374850335	-0.08887938364735645	-0.052622944756067006	-0.04822651338916568	-0.06713125520538128	-0.15193986650472283	-0.11109857496176083	-0.20604452742613583	-0.10922255726088928	-0.1621896048461376	-0.05714907822036208	0.028096256888409426	0.1614913387258836	0.05517851325169173	0.17825342541842723	0.1577724044613644	0.1839086714996311	0.17155092364553795	0.11727294549976042	0.03409203762143564	0.10119463275398274	-0.08524575552996294	0.07520866947741744	-0.02348211014925964	0.09565108367488165	0.10688295128414982	0.17044901302209844	0.09423223911599073	0.21508103454013838	0.17087259400803176
142	-0.19348334828401317	-0.1290295119651657	-0.09717588146945394	-0.006746560888447314	-0.06573865769369906	-0.09763950499354308	-0.05096595353982865	-0.10721154315933328	-0.17033248731690304	-0.0558131435653215	-0.03669503626738325	-0.11831005528297009	-0.1329539760467026	-0.17515875571828893	-0.11843030481909951	0.09269032376974881	0.052723751303714615	0.09112846278269264	-0.07779816019534291	-0.10782566393694579	-0.1345798790658796	-0.0020796064795881087	-0.07159765344497489	-0.053714805911378394	-0.0005417052074459681	-0.07890029830888212	-0.038927616179666905	-0.04834049134359879	-0.09780243960228951	0.03422824439327815	0.0894547726951145	0.08332061135807267	0.17107396088887508	-0.07269916871516131	0.1283719909588212	0.12606293182371495	0.14949592141002419	0.02000022229872609	0.03211018183004326	-0.01901970435718189	-0.05405875132864992	0.016060615256038906	-0.13820191679523647	-0.004043675888267572	0.1822554298505933	0.03270316582135848	0.08975821011329914	0.08870743975560745	0.13369380047213325
143	-0.17820778916521754	-0.09021418403665624	-0.11189458608630024	-0.0589161140668803	-0.08229239852340367	-0.07395943939653712	-0.10090361676981563	-0.17072230036777256	-0.21853139820397383	-0.18625019334305049	-0.09962119451723273	-0.07265549133258806	-0.1342479744788467	-0.12307331051095372	0.010377625211262955	-0.036192873252463544	0.05296019621181956	-0.0008667824317746479	-0.08142595456486673	-0.058310370136123835	-0.069827872685532	-0.0062251371582997764	-0.06992413744755675	-0.08178758802024742	-0.04672140473000664	-0.14285264867892217	-0.11596599188298436	-0.011976792100174058	-0.08675094576881084	0.11336643224222484	0.012451030087721143	-0.13286597002733858	0.05492270218461346	-0.0018148126219565963	0.11835686605451437	0.0717830343527357	0.1971915632171524	0.018617117311822206	0.14817196013131886	0.07900738759826324	0.04346953370946272	-0.11688879296683419	-0.08185258169843887	0.03551580416693364	0.10383396825601712	0.03893112181844548	-0.0020873306003955927	-0.038214390322153916	0.048904070502994376
144	-0.17130538481763552	-0.167251084601568	-0.04451742628748184	-0.08004377696375262	-0.0666186028245148	-0.16531943515814065	-0.18849431530945246	-0.14967945341870512	-0.1520321444216845	-0.18322413379136498	-0.11138557790733979	-0.12476608160573799	-0.20670781203515992	-0.018762330332327666	-0.031116687228264606	0.01366313877225234	-0.034035485919288115	0.04816644725442156	-0.12553486071619538	-0.03295112633834944	-0.1082912931941514	-0.05103551083079727	-0.1643785112931481	-0.08909045678120972	-0.029020848415529647	-0.093730159812454	-0.09455451743693565	-0.11228974434155381	-0.10858324606715766	-0.07602767757827485	0.08396447321176737	-0.050552259833620064	0.056739309182129195	0.058588145786567146	0.14989817091954535	0.11700592484014508	0.2336179253355386	0.30052868750351286	-0.027266525265003522	-0.0013163064837388827	0.005416900174525152	-0.008600746418780326	-0.0900989630286617	-0.033541761940374636	0.012142530057326817	-0.037789246898718085	-0.22262693126921787	-0.08475824281139209	0.006840022125183226
145	-0.2317378645254208	-0.16608835051730655	-0.13865147035076014	-0.09513288330943284	-0.07362954500495164	-0.2330172251096479	-0.2922270574566492	-0.2106329219314937	-0.1329987673101725	-0.12458531177405449	-0.16282918087095602	-0.15722244240077662	-0.15927982467234136	-0.07676724366192246	-0.09927493991657567	-0.09868685688199705	-0.1312870192385679	-0.034809502879267075	-0.14495082456991765	-0.10695746978302187	-0.11812013656862723	-0.045291700981511175	-0.17841759603205914	-0.03259396884780713	-0.11086664938745291	-0.1618872626321785	-0.14083446282676504	-0.17858369519521103	-0.08175207675869106	-0.07040943343638492	-0.10368688688308444	0.10830774145862096	-0.09788777912414902	0.03799116580277723	0.06357364257689505	0.29312576447278904	0.1246036810641705	0.21809765356770305	0.16951075146125288	-0.11408598109705403	-0.03526920099126435	-0.14055303775701583	-0.15606978128995974	-0.001317871402710258	-0.026858544371159622	-0.10494894647530142	-0.2314120759447576	-0.10862474770862798	-0.08966839126135125
146	-0.13721588732187368	-0.19265088082405413	-0.06410925461871919	0.003402960916307012	-0.10329832594415767	-0.17480756901535882	-0.1875044613808121	-0.1992357943151318	-0.22269686350951418	-0.2171675079495087	-0.15703531386067163	-0.22869596060762273	-0.19931384075549846	-0.13398191804707765	-0.1250886992071047	-0.06019851687681597	-0.015749948768344988	-0.14635787919572654	-0.14498197928713813	-0.050580058571501885	-0.196161751038208	-0.1579243265698112	-0.20256597036494997	-0.16939567525512036	-0.09003295315271212	-0.1532692365590857	-0.08660551316364755	-0.10553030536279906	-0.11875114277824428	-0.04697376744031909	-0.028825453870559847	0.21172936018010588	-0.058881784028005445	0.06027218454200704	-0.06417619372513084	0.17980738180561265	0.3084377063405125	0.23535613894009383	0.14706221071539433	0.01389914876645193	-0.1005479817614722	0.007477082338011104	-0.10922365799274028	-0.03426149707343297	-0.22127672393288872	-0.003596797448080366	-0.13675632064911022	-0.21886558555523306	-0.06918441137741052
147	-0.14598152563974734	-0.11849338897034631	-0.14314329711895743	-0.13327358358685737	-0.15780828134832786	-0.14314658971979288	-0.09261490797936549	-0.13595607802212661	-0.17454041030396714	-0.20349965549579027	-0.14887600766826756	-0.1983481359658166	-0.1634215410882656	-0.13400327835719844	-0.06082246781949964	0.00693664025648936	-0.011930553353335484	-0.08784582311716847	-0.17635235026885213	-0.113458485875009	-0.09224134189549246	-0.020289592595258168	-0.17059882423684444	-0.15499975677346794	-0.15013090092086936	-0.05429530407663594	-0.10168251185378782	-0.10579383009999446	-0.16411353815864518	0.021007140947478277	-0.0025039822905080387	0.10280245411734683	0.032972844694633956	-0.10023225461663546	0.10579377868122397	0.19527273687211236	0.146435668648559	0.2605601487999282	0.11371708994698242	0.010928249827765246	0.16272923294160413	0.0837935975660596	0.0069535600736596575	-0.06729842127328003	0.035880773767400315	0.09427934197304118	-0.10219193421222708	-0.06926836567105824	-0.1428847023125897
148	-0.18510392270429815	-0.17090295384874318	-0.20363023956229648	-0.15675760380610787	-0.12707644693575934	-0.04223618229169605	-0.09361700998481251	-0.1716586204016703	-0.15908352640981033	-0.09001937681899415	-0.09635544265669707	-0.1577127644688696	-0.13077692203526983	-0.14773242864689404	-0.09582855129238929	-0.082966769932458	0.058795065797040226	-0.025225852059970987	-0.15561739861928836	-0.21657341091959736	-0.08801159116158423	-0.08813432041335771	-0.10255657686728643	-0.12019591075140146	-0.07582872973814624	-0.06262815332991685	-0.08346514225719921	-0.09511055553143033	-0.12352614453339099	0.06624070308496491	-0.0025075838488309893	0.049326024629413524	0.029669320864650333	0.18825268894752584	0.04161767066457197	0.19198977718719087	0.06334448663985867	0.16821579653769425	0.22925737438746885	-0.026549078598591035	0.036525914442540254	0.15569924829073858	0.28459981181303734	0.16650822280676603	0.21269685246063416	0.026390551541947017	-0.05753559388142011	-0.011730299151698986	-0.012935673417521715
149	-0.08592889339404917	-0.14720085413693645	-0.1556352503612283	-0.2047193182244676	-0.17232221650100127	-0.2266994949662789	-0.11824381216065175	-0.23059433100287988	-0.10879046585018334	-0.10864514024147083	-0.1628498022753233	-0.21182285545439566	-0.1617570185843283	-0.10590077570654752	-0.16057636496244204	-0.008637458370308838	0.039955082094076735	-0.022826761097710518	-0.15930845818139888	-7.673962406520751e-05	-0.17367837393299781	-0.11249688473789377	-0.051485245765517815	-0.13378802265677672	0.03246310373378692	-0.02401371190023912	-0.0239616337532988	-0.08819870684857511	-0.0671478114372967	0.08800951369573917	0.1448127979979584	0.13783886377775675	0.075535920367331	0.04353893505382724	0.019484845475794856	0.17744767816144558	0.20974984535356148	0.23163307557169946	0.2361569153184655	0.0044752456874402324	0.11995176225671304	0.29146393975973106	0.1972842831177956	0.11201893613809522	0.23351235230920828	-0.15263325883000223	-0.00918449639743088	0.0011015978980522534	-0.2330144862660318
150	-0.12264236634418994	-0.17905226077231243	-0.20904178207017915	-0.11147376368888876	-0.255480443587851	-0.10641433965278288	-0.155951851550005	-0.1694398777377105	-0.2251771258895519	-0.11130154898213544	-0.1532884566590481	-0.10157810638427174	-0.10509897813306371	-0.17326488057986927	-0.20787656414482575	0.028176677135677185	0.07170225380834268	-0.10983486435803388	-0.22474765242949793	-0.12905673380241547	-0.08741690863151463	-0.10611727305640317	-0.09191628131798499	-0.09067828925523111	-0.029248759110709528	0.02150208217519002	-0.0019642836313191582	0.015661240825897597	-0.08952344909328441	-0.04315253882126131	0.005981792713421896	0.095002779574797	0.13269834011514064	0.07338067015954945	0.05763240787412967	0.047583090545357296	0.21219857291581262	0.17488076399770208	0.1831992258400322	0.1281112321296463	0.1518016141790932	0.1898484767246086	0.2639849500973855	0.057420572008264205	0.08506014093334922	0.01370769351995733	-0.09467410769632255	-0.05257476753877135	-0.08728508524492516
151	-0.1578467966805695	-0.09578817501651513	-0.1259714492453736	-0.11874506029094925	-0.1463718232999523	-0.1631339545846608	-0.1762441224633466	-0.20142661568474404	-0.21036684121676896	-0.1224665204953352	-0.23616922307162747	-0.09192521637681679	-0.1703114528879934	-0.12954215042589254	-0.1583770018091161	0.019761977126240712	-0.0022198103023701025	-0.11808721705742076	0.006135927165756903	-0.024613195238727823	-0.02309975727571164	-0.030627364624000307	-0.14341677550948978	0.07459760890107968	-0.0946898664042707	0.050731604031333186	0.14837253347669882	0.007155184362022905	-0.014695506617697024	0.03490605982803585	0.036122729431485354	0.10080885166575264	0.04312577981094771	-0.05357851382807578	-0.0034442446588330176	0.14805103936446612	0.012508899103914872	-0.1058956069443554	0.07421580317874459	0.1410403819084483	0.14838388076089076	0.13441502824608603	0.08433829307855492	0.26972401340511576	-0.019967396778332237	0.0811211470159044	0.011081932163399144	-0.1777503472779219	-0.08338731879945369
152	-0.1262050383648558	-0.13841129335318447	-0.07482505819247585	-0.10432214231932906	-0.10054838162779164	-0.12617839733693162	-0.15080175756116534	-0.17255026295202847	-0.18060262617937034	-0.20718862842514754	-0.17723545928332501	-0.17298251106127666	-0.1554695219880682	-0.09423281591449414	-0.15962435043496387	-0.006014966634889969	0.06288704018471902	-0.017758462153435937	-0.043535267971922975	0.03468916588633261	-0.019931225806815982	0.04793316844415998	-0.03996457120856092	-0.028270012115288116	0.1588036814934334	0.02104991735228928	0.025828173887160764	0.10189321634091049	-0.061635097623366976	0.08398447640476628	0.1201609469622337	-0.04095094395960027	0.11702441340205236	-0.02338942837053782	0.17491558581996855	0.020302376917569788	-0.10629149506808415	-0.039765337811877896	-0.07275903977474338	0.09722854446418852	0.030668391695516224	0.1184400133915674	0.11542221025629847	0.08827739894010772	0.11064568341473127	0.015071599307860528	-0.035205520080747205	-0.014164780417249511	-0.04773974622451975
153	-0.15081506950931015	-0.058423138032021024	-0.0977567921567123	0.0503396948233288	-0.17655686928865014	-0.18062968375592053	-0.1305359508086351	-0.12223593126027252	-0.16249272073576543	-0.1764752692131397	-0.18924065866890818	-0.06415701260219754	-0.18831182799776464	-0.09973741864801265	-0.01949108707766992	0.00021638228958642422	0.027276313848026694	-0.0297237435091915	0.09173997314943236	0.041801386927236214	0.02290780249612879	-0.00575857235956472	0.09882165997134082	-0.04418133841976285	0.059645334864382726	0.047810093431272994	0.13734424804805356	0.015311845263889534	0.04423285120927393	0.10923398407076876	0.10957642058596292	0.265754644031545	0.18312965201983972	0.07272428600354204	0.09404086240756668	0.1008531166405314	0.06046324718694247	-0.13084728448159766	-0.0627057854751284	0.06413714208662283	0.06545049238704935	0.022538825085581176	0.02013256834694937	0.15221968371093278	0.23810271325285504	0.10591024885430003	-0.14782529069467287	-0.052699072931801816	-0.08579042179661016
154	-0.11623875684280134	-0.11285260457721394	-0.14463856775868758	-0.039915781595160855	-0.18686258889046273	-0.04320463563073378	-0.11736286968381607	-0.1625493924671534	-0.13143100462585816	-0.05850334272795911	-0.06152324603833929	-0.06679927708356588	-0.06570577190565972	-0.09063413833697345	0.15511601265212752	0.10269926426754483	-0.010178127069699052	0.04792986796986065	0.08895790448908647	0.1294669130219534	-0.02024443385534898	0.13687245115556898	0.08757023091502239	0.14903355426244694	0.049099126954904725	0.0776534302736375	0.1880314838526445	0.08291918309456119	0.022924095068781368	0.05912794699201157	0.09991394180032218	0.20301344270692184	0.18977358478175826	0.1436616258850738	0.19615277219145907	0.144892295857494	-0.002315187444702327	-0.030628526428041127	-0.012514491442280206	0.01718602552323937	0.05471601215705274	0.15097263790676566	0.16105441179489038	0.10257975406285307	0.13880908549066912	0.05958610754625249	-0.05057051044476994	-0.03922998506089034	-0.03816829601975809
155	-0.0814532656014004	-0.03736041387782133	-0.10329390707256177	0.04405484312422638	0.02327314724949621	-0.0661741909316957	-0.15780982501640323	-0.08742482974081558	-0.13621808662761925	-0.10757737894984729	-0.05045627659029953	0.0013720589639349308	-0.1100720490937479	0.02510308270953567	-0.026511662625166	0.08875942534920357	0.10858516179036326	-0.014147993301450598	-0.009986965417846105	0.03484465291297	0.11932826557927285	0.04487146825957127	0.03097539930686688	0.01257438337921384	0.07356913632780743	0.08261824035676564	0.2042864070983553	0.12523864160734027	-0.10647032443590121	0.04162277670315941	0.10776597684453507	0.23758383012040052	0.24931803230757624	0.24367241388492206	0.12823191860428323	0.013973995167352662	0.1465585831928345	0.002282920187915716	0.10085514394699084	0.17351365655312107	0.09486783582883804	0.19306471742309142	0.21100874805180672	0.20352914390284477	0.1240591570573631	0.1391582755572887	0.11502076949161184	0.025475079010739178	-0.09061220176641263
156	-0.1438607869599894	-0.10397617900042662	-0.08868966457438378	-0.049677571931313246	-0.20442757634135508	-0.1520393528734632	-0.09689203023953727	-0.11764435210166288	-0.08414372051078986	-0.0964973627259787	-0.10155736804550901	-0.12665163608145497	-0.1075926473455392	0.028552034541453532	0.16435388281157942	0.1680297859320008	-0.07194190181881746	0.05510694644672488	0.07019761668104382	0.031413020834106006	0.0521259647924164	0.04613210575190213	0.02103321064218698	0.010126336451539934	-0.021687049650850665	-0.030704223983850542	0.004159384302214186	-0.048788607446111944	-0.06893261695848277	0.017173190929951343	0.08857317397487782	0.17817863549711338	0.21594517913687783	0.18264732881928264	0.17077157457409098	0.17199661043246234	0.19328347039903365	-0.044595295443471156	0.025609519620108868	0.08988425697155315	0.11817186029584263	0.19190562587080134	0.2647703853223615	0.2609131511194217	0.2408483312906137	0.10669479791491403	-0.04708592003250401	0.07864491954987804	0.07091212416119219
157	-0.16119640324082732	-0.1750374195794625	-0.02220345557994046	-0.15145489848085045	-0.10287419204106049	-0.14287798621630962	-0.17090336342473245	-0.15658431467138137	-0.07575037852505571	-0.13012748526248194	-0.06911461371025746	-0.02685853472895658	-0.04978138272464848	0.09090195687695213	0.060991576549137096	0.1637772906599505	0.1239294302121473	0.06856258568855016	-0.0016800143575642068	-0.0021138208639221293	0.07729618762715189	0.13243550478213975	-0.13290399212320111	-0.04320364098492603	0.08253159277215326	-0.09694471116459982	-0.055056084962594176	0.0013735960532925806	-0.06779322751902486	0.0038855162772153174	0.02193218593573478	0.21218076365307414	0.13326907897036125	0.24092619910196142	0.1416614060602452	0.28017831178109287	0.24849278623929383	0.17778826991825258	0.13394665797271824	0.03443418530268319	0.12481267583816791	0.20580081010988555	0.22043397559211195	0.16719808534531783	0.23402543116123523	0.4435069574822367	0.1934134805799539	0.08047228235843143	0.0912109382407205
158	-0.028405425151046264	-0.15185160719269897	-0.09229110594873703	-0.07840373665225737	-0.1430628318993331	-0.13669284897767547	-0.11580849664373608	-0.1284468990719181	-0.12350275666713588	-0.1133392790764423	-0.08126014904416072	-0.09434441564408198	-0.06177517366353198	0.016335308869550928	0.059228264746107664	0.1246178100092451	0.17980594036000216	0.05593575385838181	0.16185030870456465	-0.013799185905648515	0.11018828318184135	0.031426301950168475	-0.0020027248232536926	-0.028896291599866626	0.006277176631935307	-0.07586590838486607	-0.014618898145414162	-0.18324815852590945	-0.06006964398637825	-0.05072727901953641	0.1473547401997645	0.18504786877318896	0.050051435006880786	0.1681955070016318	0.3426490316759625	0.17936923669842358	0.0712663163229326	0.07781460572794278	-0.14235634088498433	0.127632977350785	0.09371121922532073	-0.03520280653317886	0.21198275899714075	0.35505262975775387	0.39760847393106397	0.26267382350491963	0.20039564158346615	0.14924783268049038	0.20394513652014856
159	-0.09119437127183853	-0.018020778496848557	-0.10313197645011977	-0.09997266087031968	-0.09273673282115587	-0.1479522716998542	-0.11480395301139668	-0.14590705485960878	-0.12616764777862483	-0.13266755214455342	-0.001871723063966426	0.002455974711011146	-0.08574071275483161	-4.333591235348973e-06	0.15109149853044485	0.09717001707613601	0.1069494307541337	0.10621604389776591	0.07292353091610655	0.0397476666916068	0.07767629838189802	0.09322633946190403	0.1674629013910814	-0.009501555308402625	0.020701877187366505	0.014649042520748825	0.2709632303624917	-0.1329338038289845	-0.0499440957984158	-0.022612749098755845	-0.0711453221589187	0.1365929099576834	-0.002264807458498952	0.07240741666936998	0.14299426785874925	0.15375522726333318	0.056184890962667336	0.2138885689894674	0.12032448723020106	-0.1834050647740725	0.2281554562658031	0.006609783518126439	0.2080547296052177	0.19976958202804207	0.2712110539829583	0.26979772968609106	0.23877288403100003	0.20195249830742204	0.14107407133745856
160	-0.034412026545785714	-0.06911462160000793	0.14297368536221916	-0.05079961961571311	-0.11796043485626335	-0.17465673841988003	-0.1549449761020419	-0.14410786033647754	-0.1617719848071376	-0.1035707351139012	-0.07872160145817372	-0.079155711294506	-0.016069829138155262	0.07448469660476878	0.021026450723747616	0.10292823817183057	0.1842102883979027	0.05090312404583517	0.0945288365547336	0.09255504536551414	-0.03391357159514696	0.08326510897434533	0.12486195533194415	0.1034988568603535	0.00779008499852378	0.12039071683213269	0.11533094245069053	0.004022400876117348	-0.02936600065204628	-0.052849040608675804	-0.06317517300945412	-0.033173086825127006	-0.011569054352798846	0.046091855204049174	0.20442146218903173	0.2270271565571244	0.12111459115047965	0.013890962458163413	0.08049172094856323	0.03389704908565475	0.11442157048755006	0.062072002017657155	0.22211983575128497	0.2872443829839506	0.14568172046518918	0.10938620238011298	0.10775923296013032	0.09540756575909584	-0.003872701850325555
161	0.014147750351686597	-0.06650541776448606	-0.1675117102792018	-0.0881737519702883	-0.1058514603017637	-0.08557232997679733	-0.07015250963626987	-0.17072105100576213	-0.11733147752360995	-0.11390368284115218	-0.0335369912087949	-0.09610087738323521	-0.055153998747019185	-0.04292823762730044	-0.016210011250456076	-0.06264029098816568	0.17160095982063367	0.23686031688330508	0.12876946123596067	0.1295919483714194	0.007169610758216314	0.008301014000729013	0.10205424014753453	0.04972258147989508	0.02707201017415823	0.15691795835851605	0.1046207643505854	-0.02148243976014911	-0.33455843202410185	-0.053480219412328875	-0.09078180890061714	0.0780438399077918	0.15970046249676334	0.015490666450601653	0.027346640032492497	-0.11947774608796921	0.03349735779212341	0.1305495586682368	-0.19672554876442533	0.028542568568275313	0.13670317692629907	0.15911898449803508	0.18194407756848885	0.17320662103674772	0.1250967568706789	0.1829827549788507	0.03107648098285921	0.06409038527057961	0.08265787724685954
162	0.055048690180104484	-0.1157970914311183	-0.13274858423066677	-0.013418545840275617	0.0025057856325980234	-0.10320077431490533	-0.06913022704174085	-0.09422847611479095	-0.09640058249067224	-0.08746710661885085	-0.04993410183488528	-0.0871501121648599	0.04570452197459807	0.007256926779952905	-0.09852737262071051	0.08451945199252134	0.170566056357425	0.04511445805147679	0.008846703310127347	-0.009221630769950242	0.017438340691812427	0.020033202868407637	-0.02212740567191395	-0.06270768928389711	-0.07452824274980653	0.10424662310788133	-0.12274373708169033	-0.14209968916779228	-0.03414930610805757	-0.06168131993745627	0.027442644541629802	-0.016235784188011044	0.09177627777628225	0.07617244091245627	0.15362246936512616	0.10356395647055713	-0.08148558522158804	0.13795848412255815	0.031692084486166984	-0.018924991937172522	0.2182619043959138	0.15381706306637435	0.07931254679858406	0.0759477831149637	0.13651481769034557	0.035516089484618055	0.058231593241968624	-0.07717130979058114	-0.13084645619078933
163	-0.08080963398254769	-0.15478423288897675	0.010012639209318176	-0.046065326182631816	-0.051723337281989724	0.014908394703433095	-0.10964137150243036	-0.17310149479836884	-0.07743032266529201	-0.03443761509370331	-0.08828179150562655	-0.011482005470256367	-0.007716333144297751	-0.03268452637960342	-0.013444478482989556	0.08691451124381032	0.16091592979547736	-0.027736068916677598	0.05810724951768844	0.064712778343463	-0.01666709152545418	-0.04566576141724165	0.02721259909572621	0.03407066861402251	-0.006928493220899175	0.11761973767558216	-0.018714026951694617	0.004517105623298068	0.03490246289746668	-0.2235345830611263	-0.07383201676998674	0.1170779112383076	0.06686916144759521	0.02490561628730001	0.16081758859038525	0.02020736145949394	0.021428893054234777	0.02176984270329623	0.090598056973543	0.1939416658482937	0.08725631156671483	0.1326760140826047	0.05773226437638761	0.14858937047198456	0.07947743442305066	0.08581424274047136	0.12505832430473002	-0.019319144772427875	-0.02531818444650517
164	-0.11891992657946379	0.04047933808416966	-0.01717711684371599	-0.0016621550018836538	0.07273925638502317	0.11724615876546056	-0.022885461869350785	0.08629401301323719	-0.033590467501713316	-0.07625994619786075	0.01795166973379328	-0.0053873778892217904	-0.022392277963044264	-0.032643530351417045	0.0630308636074324	0.20555941715462614	0.11026138711989313	0.06919918267728649	0.15670075719209825	0.006539372018551	0.07998481868756444	0.17593838109875715	0.01375046857824265	0.08333467027849471	0.05750277966152404	0.08517676062581528	-0.0549298802000211	-0.06385873760513733	0.06013540221811705	-0.05535259432191928	0.025156226468672493	0.019400697058227754	-0.004573000149422435	0.08759898469596983	0.05083511743824326	0.1300234794121776	0.021814891446524265	-0.01226031062566818	-0.06274906539263418	-0.11694647840310882	0.09820400855764187	0.12122956790816888	0.10882148833015011	0.11438936379845163	0.19581610513828146	0.13109393850899215	0.18882992278222108	-0.0524513157456147	0.1776577541181208
165	-0.06978906000017332	-0.09063762702515869	-0.07738742659483272	-0.06867348202898624	0.023643709639578122	0.022559036536346673	0.06338941350257463	0.007188346366013801	0.044834784101917304	-0.03699694170853199	0.11027756631936185	0.040002487509123864	0.04347580493658136	-0.03903367641831211	0.08497675103620114	0.18347465111998018	0.09355708776781226	0.10135347299098205	-0.04463700352661926	0.06851673946560591	0.0952455354369371	0.13730019220153086	0.12839570615502854	0.04045522970375335	0.06924343214538767	-0.0001794663537012096	0.04250933016018475	0.02659738958730687	0.03422934745716931	0.0169473084599041	0.03176519875406851	0.061445019872157815	0.02536642438255287	0.06501882632615182	0.03594531212709988	-0.032293944460766735	0.162459517054584	-0.03454445154526507	-0.07566314847889885	-0.0027630719889374434	-0.09427764954311228	-0.005003684095601863	0.1156834796398738	0.11035102106581245	0.05632367173926782	-0.027465559122629168	0.19700776009030255	-0.0012648433243300672	0.052910071129185984
166	-0.037201814894934286	-0.07204774063280495	0.030288901962560906	-0.03621392349443238	-0.014520053624625476	0.02002727025416906	0.056326954597117986	0.09875635092730355	0.07951963414910931	-0.040291683694549746	-0.027366282156575727	0.06860656653558458	-0.09893298323294518	0.04075170495154755	0.0444127245084089	0.13408139624714163	0.10331681964808377	0.0012589254402877287	0.015379160199579741	0.004959749117783255	-0.004121294036205526	0.0036884727834993096	0.10194061074136813	0.0871044220874845	0.05339782687336997	-0.029405277163012576	0.09687946881960362	-0.007812494793326977	0.06412099683007362	0.2095723900914977	0.1458759117639774	0.09705266769689422	-0.018688629008168384	-0.009695557819509542	-0.139721959124999	0.09621187331561801	-0.08594347012691471	-0.14448081674952973	-0.11940714810014338	-0.058590256072311594	-0.05216389093111895	0.13377385362263294	0.14701437646136678	-0.03178814979280648	0.16617757361640476	0.07534672521902878	0.19615641385746652	-0.04898326034664898	-0.04233676203046806
167	-0.03281010654294877	-0.10189454781894544	-0.012172437202272552	-0.010885879753321445	-0.037289838150246626	-0.0029828779369088934	0.12138590475328707	0.0025165852850350828	-0.0016312186893657852	-0.04253375290945347	0.14466163869644838	-0.05622541768153464	0.01289766957699615	0.07541205609517611	0.09772340519599966	0.05645979697962812	0.048378900368891906	0.033174933197075866	0.06476014944889108	0.009496993224003918	-0.0255709972918368	0.11970717630885996	0.038225127063361015	0.00832747318554785	-0.08975471857980807	-0.05117805841522818	0.14360396743712883	0.07497678415686432	-0.015091946237550793	0.1629301419825576	0.016894416336754804	0.20716149311640733	0.09685517585882952	0.18519141234424671	0.009151387049387904	-0.031241948131320807	-0.034749703959798574	-0.028264561949912382	-0.08934564457459444	0.021055510385468247	0.11754481855814199	-0.012562148103471638	0.009459862959694487	0.0669722694654552	0.11873719221026505	-0.04294213785735848	0.1974290869492336	0.060794893991372556	0.0711870541493067
168	0.004659307993574024	-0.027723962999451367	0.008862527165974677	-0.02501522906473445	-0.015552948987710768	0.1422368966089128	0.017437745323179703	0.15189596540500477	0.10783317313905108	0.10503380684827328	0.027718478066214247	0.09681447971826107	0.02976574012679554	0.04760490866178404	0.05493879826634764	0.009153363284022864	0.0967693131434651	0.05642773443136093	0.002419139488612604	0.012355271411278365	0.05378641354363234	-0.010743491377489093	0.058021094480880865	0.0051153048167973695	0.05696794443319626	0.06160216876593798	0.01250628850009558	0.2663485676890066	0.068335964556592	0.13927526431832232	0.08500968183429075	0.23519977375496265	0.15119264099699342	0.0709882649166302	0.11593563641173898	0.054278345289889104	0.12824833129294935	0.07746699397682631	0.0377957085349507	-0.06736634827555146	0.003429673886255119	-0.006214517302772504	0.01564558733737057	-0.19007828313545932	0.13928078709617794	0.08861005181163735	-0.026478015477790207	0.1292531754830495	0.050814264179803684
169	-0.12173329634871302	-0.0780311904887443	0.02763785298564042	0.10355307115241234	0.04371101145707892	-0.09517676440354524	-0.05896943183942902	0.05469875596128444	0.09052406995607043	0.07177888304502603	0.06682630225437688	0.0554365963935957	0.1485837128648136	0.022970365726503062	-0.020357122070311248	0.16129464373830896	0.07444941680792394	0.034119958474643254	-0.018029884451077966	0.08794983430575623	0.03266855075066653	-0.1140246427861817	0.013024021926301305	0.04828021171882166	0.1599795557541806	0.03378656205929225	0.22458154213922055	0.14371706996248576	0.10452035797334007	0.009193301768154727	0.11914354044720754	0.17186298435003508	0.13812366933403533	0.10908558587275352	0.12132772289986744	0.1491841609343159	0.027819407533321194	0.19186222586298834	-0.04789877605020224	0.060985968544049765	-0.004581561652098503	0.18337677021419418	-0.08338928246524438	0.04246517945602697	0.14378192212236698	0.07625086973956434	0.05914081577558659	0.00377441872397975	0.15547085815399744
170	-0.04330461166076656	-0.06438377545994498	-0.06435864838996494	-0.01133995439384741	0.08269562240535402	0.13726830293713765	0.1437826999151505	0.08868515024484509	0.05960429156534287	0.11508189016435247	0.07909714820991606	0.08054351343695612	0.08853139556499492	0.1073357232410265	0.15615244756087446	0.18852412316894918	0.14304396272603467	0.07458500805014343	0.10615999727246975	0.1363563746960263	0.008413116297993666	0.08668974613773703	0.002933154321075075	0.12222463585131811	0.09853160305113043	0.041127287652800666	0.29134656751762494	0.17200920407144152	0.15438906973143154	0.12465974089210179	0.04157894589112711	0.034146113917922084	0.1881386263827426	0.288152638302791	0.23222104961737214	0.12915890090454832	0.003650863179552441	-0.0482934173101666	0.07703686313917116	0.09704154687213848	-0.04236766156912912	0.009511483055504399	0.060670977627593305	0.17426197773926017	0.3165240380491466	0.23893821474244512	0.08674193530103833	0.10143267021012112	0.07606971721857854
171	-0.05520380275040341	-0.06613429959042968	-0.07390681043531058	-0.10940593825043636	0.004105855143597525	0.04192088754625865	0.05495364773168354	0.05972988934555248	0.08723018025723814	0.15984487211879023	0.17337490074582462	0.11946281216196415	-0.03582653513308569	0.16091350570021823	0.22515211849672306	0.21810207476569904	0.20445507068091046	0.042614469507650396	0.05489900138422561	0.07095900558670938	0.05042770007157706	0.02631459100209336	-0.006939182240618668	0.057440817981122105	0.025366325643919125	0.07152191092148862	-0.010529740707132385	0.01911789355812642	0.0652412393493435	0.08107398375289958	-0.035006249896619344	0.15626025795691037	0.1774772988935538	0.22417176002667896	0.28616792174994393	-0.030281318331417915	0.12541987384850128	0.015600995446414256	0.09511251388640149	0.10790318498793683	0.11830450086049264	-0.07495134637662519	-0.026935931160183023	0.0548333495141082	0.11894132389487751	0.02979587616258721	-0.06422886480749056	0.029487503897494716	0.08707509762748408
172	-0.09213578707095826	-0.05689470246029669	0.11069978053454084	-0.08154727041623626	0.05126240319919959	-0.003922004982924974	0.20855841543653836	0.2313107589249038	0.1448735470029388	0.0775009645859476	0.11141546194710714	0.09113273847221667	0.023507761899859557	0.1163909219010758	0.06847867514675991	0.11376592219087982	0.14872114353122307	0.10898254657291757	0.08853525310729266	0.14662639625696627	0.11306873883505068	0.014020118529103684	0.03635740652099178	-0.00618396477651442	-0.06155359990500068	-0.028920748264368506	0.050645513551561105	-0.0034605555115407955	-0.0555046590960635	-0.04314257154079226	0.1755146697550754	0.11265708824088638	0.25993966185976186	0.22655862378020536	0.23224633278230447	0.11879505514788509	0.06056473028865369	0.046080081804907455	-0.13840720705255777	0.09303286423277743	-0.0434792078367086	-0.008369111429479137	0.00025759192813012977	0.08669742833782117	0.16759580921458112	0.04753056258449527	-0.022071378580949364	0.04698716862795434	0.00463269882400732
173	-0.1329197037075295	-0.04367949118818849	-0.036385627950441285	0.042697831498531895	0.12748187761467683	0.09929019083369721	0.2158448041010308	0.2812207084891831	0.1464882143383423	0.27454579424934433	0.053005807648700366	0.18547419412005106	0.07170234930028692	0.007064440863523418	0.12284669100389764	0.16822405725393022	0.17987083483899485	0.08225956599743972	0.12369504421196369	0.09519428196929189	0.10782739154812679	0.029011053545161126	0.0013565919443144475	0.024676123571089163	-0.07808623899979757	0.058762769977604525	-0.02333089799193172	-0.05732567494062428	-0.11207253795147443	-0.05214845639718677	0.1512968854635229	0.24446381071263418	0.20372349563834166	0.15791108702070447	0.1887845443198885	0.19107728352293282	0.11582802247680817	0.05644793062439819	0.08199055805642538	-0.019168639277491573	0.039801477401874175	0.2138675256662747	0.09360067621864768	0.11685626823823872	0.14775778429015307	-0.11111057504241484	0.06259582551888082	0.08209568302481358	0.0849132749633662
174	-0.046118148079313026	-0.038797737393965484	-0.08963442283674856	-0.08914899976756437	0.15877946030590767	0.1483114745356458	0.245214534020894	0.2409394611981456	0.1552507924113434	0.09684931799364199	-0.024621870643042262	0.11851737750127131	0.1645941274052279	0.09019222192939477	0.15529658753522624	0.17604764129517297	0.13322277420370726	0.32457054927749185	0.16952914773941344	0.1734679590584829	0.11547886120026374	0.11860614813565769	-0.03212713141699507	0.11453280707751265	0.028883876633352484	-0.025104533694640198	0.05667376356101193	-0.11173232074641529	-0.03204285457211209	0.11928714546131984	0.12573058752779454	0.16937371805660822	0.13914943776952174	0.13747024261708268	0.27167931746436086	0.0612041485638225	0.07161326663955153	0.14415336316775346	0.036054707165274	0.08790806743928707	0.07036293126486412	-0.02108330807381551	0.11001010635343647	0.2306750669997927	0.22319688405321844	0.19127024299602438	-0.035024418951531196	0.11226836799350859	0.21690102778468862
175	-0.005375329831202617	-0.032526462652098374	0.030476392395374845	0.16481288538102107	0.1054557311439895	0.061519903275023505	0.13794076565906777	0.20888754892552872	0.14722253324639595	-0.02003944188504294	-0.009245352650609962	0.09169578744377646	0.11915292394446915	0.1456059033115239	0.1470325621502055	0.19228213760715446	0.25700722176696456	0.4026331537915654	0.16529510710141732	0.15722376990847992	0.15967990538334434	0.15072600573987685	-0.0319678564826633	0.019324846918783136	-0.09038607731097031	0.08321373474966443	0.04355988622236787	-0.04686007552901087	0.028320256826027713	0.07419137749501725	0.14737687701116067	0.14017561116738658	0.25450163733287423	0.17321662316565314	-0.016706491009928985	0.010976103887043915	0.11997080736538053	0.0002226230953443764	0.0006191330844492416	0.041026678436045	0.09518862505002619	-0.0279750436815626	0.1715915542494747	0.2173437121758627	0.08888896214108051	0.09126788981908703	-0.010170273384412542	0.010762745192801765	0.1411108980938734
176	-0.052687281421270195	-0.09635523647433372	-0.013648577134719958	0.0931496721535902	0.016694814762505596	0.05673630107022365	0.1379433770729711	0.15698523056601613	0.15238821792507334	0.05145918840887366	0.11357519014080575	0.010767415878562846	0.12580516068825642	0.20470764311713308	0.13190244341140553	0.18232801290111672	0.19090662544051049	0.15704710793834226	0.1953817348604862	0.19207856204976673	0.18538681660075085	0.041889557863005314	0.053958775371940805	-0.03472521163074926	-0.014017092460798011	0.05297041805602214	0.05859213172709025	-0.013846929434629729	0.2642877140297969	0.1471844817726277	0.3033494013882204	0.21067884798723852	0.2946475914466813	0.08975841781967706	0.1120309093057816	0.0999141767678359	-0.11051556191350576	-0.00793188972203512	0.007339542062676818	0.21503477048645978	-0.006096581879208074	0.08930213042127562	0.1026413032172709	-0.020057353011092127	0.08215495528034164	-0.02120117889821931	0.06100231182628059	-0.02012529608876778	0.00965303174824888
177	0.052325057660865336	-0.025601246972666043	0.05310565470427624	0.07174247002093441	-0.04554557562632107	0.08265831811455088	0.0401843933949108	0.11675402686900811	0.19459535732880953	0.06417549115745248	0.10533536020917571	0.16511806796741954	0.006576011671033191	0.12070512856699027	0.151472650035592	0.2375471812937286	0.15849148631510906	0.11905589829728365	0.12897639099652233	0.157788113249633	0.14390126903869663	0.0935544751627044	-0.06330928006847503	0.05717660223273966	0.03781583152741384	0.06644182008377324	0.084376183860121	0.12618538248248487	0.1118343763609588	0.19502292640039806	0.2079774689315284	0.25399140807292053	0.2182590520873524	0.17800396905193774	0.20955249711590582	0.13820741461074243	0.1229654186059134	0.0887416982887296	-0.011497058446613773	0.12209899779459825	0.043524202745006166	0.29990695924331645	0.09462287191619359	0.07892135457220847	0.22404168186657372	0.07989627743086987	-0.02142154661894268	0.02550932776173307	-0.10097095961811131
178	-0.02831130979211511	0.07086503012933917	0.1400952689357962	0.06490867222432634	0.2143529292295026	0.09024321047352023	0.14612947100478355	0.1703478426857661	0.1365965892165379	0.011686599025220517	0.042532165000328984	0.14898598222847034	0.10548192792556366	0.14114718986871402	0.15117840044745917	0.19638154854325457	0.14753993431048365	0.14631524313399788	0.1412922697369709	0.14008272363433039	0.191227999969031	0.13833039445841885	0.0614528608979791	0.04173011798069433	0.09822702055400603	0.020534723623025566	0.21277452926807333	-0.03779216137365063	-0.06226542019454238	0.06819840453167018	0.20317837653180132	0.15450951412936606	0.1863913425514059	-0.0353657194888485	0.17251658542954953	0.10001152785500769	0.15576072587604717	0.03145724010463591	0.027081716575129765	0.07357882019100859	0.15758765186878854	0.28813580712264264	0.07073600814651329	0.05959832550276876	0.039999776151598894	0.17872625287032615	0.06106127168148416	-0.04615264687498885	-0.053711306690596095
179	0.015978386434280477	-0.010832451444410874	0.09806294274042211	-0.04464577586669025	-0.029964207693098134	0.004018890394909584	0.09304335374477955	0.03252619570893479	0.008175291223907189	0.10673404409002978	0.019837761647844267	-0.03813131326775593	-0.07503247209198369	0.16640759171630215	-0.004852875414984494	0.1428880648778051	0.18208390496893867	0.1386252231630967	0.12562512890168373	0.20108399647018976	0.1820373402522318	0.08527821063016135	0.08484582862230486	0.02786790724348554	0.007223679317977051	-0.001806469791814818	0.1465979145453618	0.07597476351938878	0.011010866612291823	0.05127274987524355	0.18913740039438337	0.30943593328135194	0.38803580693266687	0.19233072684499386	0.07784679811491384	0.16318537254347834	0.04675181175170562	0.05689612737478465	0.04490162594706515	0.1340675462165692	0.08334193933629183	0.134686520446457	0.2341190494795662	0.26082309991121483	0.2979012169102739	0.3223493429716541	0.08654420939020507	0.13113276043317396	0.03819013426868495
180	-0.09131886478558252	0.1041862575580997	0.018226012117173722	-0.06852269487169597	-0.05857662471812036	-0.044744691278395324	-0.021091617370973918	-0.07412069892227899	0.1185430811417221	-0.008689507132999302	-0.02869612043551801	0.026489356605795406	-0.056375316226797464	-0.07572106562703437	0.029386126869920686	0.12737315380586142	0.16357484823583895	0.17981667014871228	0.10346752949917856	0.12334915114033358	0.12077365616674803	0.05279744591542117	0.051747610832939064	0.08929948915736444	-0.014208307187438457	0.09818270582064252	0.08125991304246219	0.05922040179266388	0.04880448529102096	0.02271176957174237	0.0695654294048769	0.16442378924821738	0.24953023663747337	0.08847228002984374	0.09421560755743273	0.1824977698092018	0.06152341960088046	0.06989416987330362	0.09517153283309152	0.2211341975979669	0.13713086451780196	0.18718701186601058	0.2384549020475403	0.1872088507423228	0.2568748423893149	0.024873970676204275	-0.0573957437402105	-0.03257992438594829	-0.01803579812389155
181	0.04607705124644273	-0.02620984157302688	-0.0802652844732071	0.06062836283155021	-0.03740809781943143	-0.05556948557077022	-0.09044902010855577	-0.024293601896876564	0.06258873990281907	0.01819149619734869	-0.0271318909108501	0.057813063383014715	0.05478197306915207	0.03929171051064027	0.1167549285235909	0.1327795068624651	0.13699689017543565	0.15704600691589646	0.15169572345305943	0.0985936880164434	0.13000762057196688	0.1517296444064971	0.10211031260642864	0.09457326502908442	0.02640632618084539	0.10286221705798397	0.1299484339492444	-0.005727986110599825	0.11358892197126239	-0.03704597726680221	0.13791986783360566	0.14845144898266174	0.1170920392659505	-0.07687336732354012	0.12213567995505079	0.130036730324608	0.06029920205359224	0.03978770213394151	0.0851793630918428	0.22184232790775266	0.030361332317368837	0.23943104379731914	0.07412213069701033	0.22117342223402986	0.2169686844493602	-0.03320962826491812	0.01591296462639492	0.033347684326082934	-0.054340049326008465
182	0.00541397102607843	0.05333841817170486	-0.09345458909056228	0.038652725780907	0.0524030052871442	-0.0439243003276009	0.1473360867128649	0.008939770576084433	-0.07065554012886986	0.05734285575732677	0.05981547039603263	0.045801631174826156	-0.013007332794824808	0.12653048736887182	0.09718498776762023	0.1733665972160151	0.040515502219675245	0.13843731377678875	0.10566091564847177	0.15708447521197555	0.17774735784577544	0.13123462363730076	0.14548527618120183	0.09006187528972157	0.1264299665697088	0.10158855285662136	0.1792859702824902	-0.012396577788490992	0.07472441097532327	0.17202571088053714	0.14663681661284672	0.15777068230467894	0.2995929530212949	0.24414663020483401	0.1073759693376258	0.0778760055267055	-0.037938710876857934	-0.05195311579029378	0.09479722236907429	0.15116178623011528	0.14798430547143265	0.24103040962766795	0.2633427694808096	0.14755898017717678	0.1972141218478441	0.2517192886425555	0.16888978035400612	-0.14578197910963203	-0.006732537530640759
183	0.07812925428264644	0.08583451285092905	0.03436185419881028	0.001980811652648803	0.017117258410297306	0.14741291131046885	-0.03301479279983482	0.149694462042655	0.09602274754885734	0.15538004688846163	0.11594363330599262	0.13651851771507256	0.10292446371725963	0.07946099991862819	0.12039699132507993	0.10957920152200536	0.16096059949110908	0.1523939163745492	0.20274834106535927	0.20444996824620096	0.16665866060981122	0.1120054505708518	0.10517208763443522	0.09914061084779315	0.11663570525525939	0.09175412873012094	0.1411080487736428	0.21670313086421986	0.11872163143464771	0.2469436388376208	0.18842055159183665	0.14930694206152023	0.24145701476725376	0.14442801932359547	0.1221721590547898	-0.06386800694102089	0.1060370652601423	0.17805455354671218	0.1113031279002366	0.23478107196260406	0.09123915775032694	0.348226982323167	0.15517033076788536	0.09711835221323227	0.2541236522856932	0.14576901901406242	0.1289615686709204	0.07441241779118979	0.09237330542024998
184	0.12823053194352546	0.15112299352112743	0.012191813258721046	-0.002774313301505925	0.06698229887563488	0.18342723772654526	0.202459066741085	0.201170947549714	0.16948036877583197	0.16006061990149267	0.11922779074939309	0.09426502179696791	0.12057084508751637	0.15367131890608846	0.10264886538089284	0.1536624967019844	0.13880722272606286	0.19288055995142994	0.27448592834110686	0.1388999828293061	0.23230759719906452	0.17724362407897995	0.11517924911350545	0.1122428543067466	0.04350500967240982	0.030937234007597837	0.1447332049820108	0.16795466809921963	0.05930923204913685	0.2051367664855439	0.22146597272769672	0.2048096409788307	0.19312277188526167	0.17305978734616861	0.1939349837086529	0.08991903959291221	0.08599160310228969	0.009665174337900418	0.12287574755217787	0.13623981387351575	0.1759163302255105	0.24198766085733414	0.28741835346929745	0.19493007113721406	0.1645021272913019	0.34821559491079396	0.14738882749866883	0.10616823352712265	0.11002266552694939
185	0.07043792513613638	0.043926044324513566	0.07841796786289461	0.010668189009282274	0.1384454948823253	0.1429939229250093	0.15631657761755782	0.21716555848386698	0.22399450639793744	0.13367483157000584	0.07369762533443687	0.14255143422068517	0.1037307532955001	0.07128823119543443	0.09402743071524469	0.16715625737326142	0.11721486085308022	0.16675426294108725	0.033856752702032776	0.1560485227255962	0.07859512529032332	0.013819833176061664	0.10621311395370867	0.1311020489994998	0.10852764645961051	-0.015942728360558232	0.24999540999599038	0.2393453406279998	0.22626787079845884	0.3307610955636553	0.41918377443813376	0.3171685486538919	0.29842793741879914	0.26272229210157	0.1412815656280743	0.13830583330143392	0.13450366887843593	0.23795310114404972	0.20373712772736047	0.11148143997591728	0.18196390572397295	0.183867226154744	0.1908111330492408	0.0957395172825348	0.08984416969376975	0.24367747465215944	0.3646353681529181	0.27607359643694374	0.19940479592646637
186	-0.04454344316901834	-0.0011440877987260068	-0.007129059977048606	0.0010720526001158697	0.19258195117823465	0.1661864867457004	0.1610868242441572	0.16599828835917058	0.19033062733512932	0.13512301309199384	0.19422096257354562	0.1639316096329761	0.1689480046083492	0.11781821335142639	0.18840937539764996	0.15599262135109715	0.2017774047055611	0.10684486911465237	0.1283971728823753	0.16602584612363386	0.11803468594512996	0.0454229991434629	-0.03412875003695946	-0.020828811563794052	0.021159742806247155	0.056653612103442684	0.1934820513992741	0.2511463950836924	0.20448881972245317	0.2566097447687661	0.3035861032313044	0.283044862776516	0.18788589796254482	0.22953608368717465	-0.02273589058687086	0.17082631656572764	0.07186648620391287	0.2484621147189295	0.26813004084518044	0.22181016969565298	0.2129654115700335	0.06087710480020984	0.07740967892145886	0.06953200709566058	0.1682155118572067	0.14477268906477156	0.28256860230882136	0.2177241319156646	0.2490984731953816
187	0.05932187162800705	-0.011486825710598536	-0.16252974449444832	0.09133759238378732	0.06992556165871472	0.13377634865774052	0.26814450487524993	0.11801596468033801	0.20703220345160833	0.15740485092129702	0.11486263882753263	0.16733724672698208	0.1079187737937733	0.11754395712739948	0.11786698040402561	0.09730067754860836	0.1416459619077961	0.09241326844925547	0.13091504403799964	0.09832741272765243	0.07715996686318922	0.052021912884473984	-0.012514502009872438	0.11871601781915364	0.051536362124523435	0.12503203459174986	0.13644521845308827	0.2169994792036447	0.38656336244475814	0.3212472707895288	0.34748887373538173	0.1882640397823716	0.3393563425680493	0.16330456902296614	0.20407001589459042	0.24243020574484103	0.16753949847548372	0.12867452018284392	0.13491540140668754	0.19884409887900362	0.24041346820579665	0.19558858003400936	0.05616590610121448	0.11840373940493057	0.0071790037367563285	0.23178981104863663	0.1606720363487179	0.1402604359867728	0.2560313060453259
188	0.0798438039603451	-0.062355704083831155	-0.08053687413338081	0.028940960815672094	-0.03140942038609028	0.08983388492470326	0.18024972979805137	0.20529295601668038	0.07501279974300686	0.10387888436096952	0.10007716325245115	0.13213926846710167	0.12421923180867811	0.07811148514123681	0.1261169978659148	0.1586756309279095	0.09429997489323859	0.14945309955639824	0.04361956561565862	-0.01255195995668545	0.14848827895780953	0.12517019688518574	0.0008220303080830307	-0.024181845424486353	0.03136152351934861	0.07005916756423719	0.17391174628910425	0.13159691293010867	0.30889222861495885	0.17568117398746375	0.3319190579317472	0.3650958576230267	0.2849358033747758	0.1580718418933928	0.09438960849226058	0.19651494806288333	0.01980519947484264	0.08800443741715029	0.16307365687030667	0.181003786023681	0.1665310326335429	0.1325760925321952	0.03865440504460775	0.034776155866471335	-0.1123005365039131	0.08966171616002223	0.05031325038284793	0.1388082378657464	0.20419201114784563
189	0.06498397452471481	0.07925752862153815	0.024306999529001044	-0.05353789329958456	0.1018042593892416	0.0949274856097089	0.17696245583401363	0.16794642867924955	-0.014907395528373182	0.14149905083192765	0.04178167568995348	-0.043213436205283895	0.013804881386750465	0.13208102147607192	0.08980500652149309	0.1286511041885564	0.11799184444950758	0.1136882712455751	0.035403653612526315	0.028500715534753057	-0.03333869513618888	-0.03919773283380189	0.026939994796318346	0.06056330572332297	0.14118466256504175	0.11240782185106972	0.3616325134918303	0.28866980001370734	0.14552769873955262	0.17620857393002728	0.3363132205817771	0.19384767777337192	0.15529462449509301	0.18635255052773067	0.23177030644887964	0.07339069892800912	0.25958974491394404	0.2764092614843431	0.21056592386822875	0.18168021608570628	0.20235605965914613	0.2261985598779221	0.11476300059024562	0.10416854116976756	0.09473014138543948	-0.00579115596956407	0.12523472519636872	0.14899335568076075	0.1838462410236341
190	0.08792803636102187	-0.07180676017104116	-0.09285381013259959	0.03711410341222048	-0.06725086450236548	-0.018582474269375957	-0.013867553127168891	0.007119308064494805	-0.016917594902644575	0.06261309687939122	0.17301411443917525	-0.053773069225227885	0.08289524138507297	0.10391113881891237	0.1746259760427372	0.12209716407526679	-0.005233873021595677	-0.01861969678943672	-0.08267672412202207	-0.08746336965355477	-0.060031680545217445	0.00810668690651581	-0.02665623295436014	0.036678580016970226	-0.005475505498421245	0.023721455836236215	0.20109017590298053	0.1606009964849068	0.15325581652696457	0.2323151894004274	0.12514554376603906	0.1582455047573686	0.1166845654034018	0.013448919206629089	0.13806304511918616	0.04469971917366523	0.10459116507108923	0.1704175617245976	0.2685210249182124	0.2657743801364124	0.23788387626847105	0.22928791558510148	0.23333196594272723	0.2887973317409271	0.09983099320511266	0.08808047109256731	0.08087391554053555	0.09716688751466654	0.22667605643507552
191	0.006033902123022348	0.03646113834318419	-0.05565512847274042	0.023636692515864952	0.1363322244365185	0.02034711974990883	0.02937472497146511	0.023435010182477567	0.042666585834388794	-0.016083832850322465	0.007514053555888818	-0.02572301622496388	0.009237694339019335	0.06350266399233064	0.05327579504758395	0.19275003057848322	0.18476615696989357	0.01545471855321863	0.1463308500258539	-0.11639038263774153	-0.1090837106491658	-0.06789351014295789	0.15555804693498274	0.021164934710615334	-0.043119069162275196	0.07622820102556047	0.10390543508212438	0.28972141291598447	0.028356767609182553	0.17617407843276822	0.21331110970834793	0.10586683697753103	0.15538666419874603	0.027879182199063955	-0.15111732870563835	0.11686377446404572	0.08889946888409297	0.2565062133954705	0.29037687969227044	0.1943782755603381	0.3053604890558439	0.2376763773292528	0.1438057708541144	0.24215325107946511	0.17621455912382733	0.09564693808634675	0.16281543692591913	0.06098252153319291	0.11314721566110286
192	0.07842912728843013	-0.00885059840588093	0.0452366082423768	0.01949660741390464	-0.05857159100147004	0.06091360076445133	0.0013624819231841897	0.08676192983672491	0.15610571543551338	-0.00999470949155527	0.027842326055442727	-0.060708980970311646	0.03787355968638111	0.18490523040402956	0.1275697691225385	0.22686134502529076	0.20825874593014376	0.14996969638664653	0.0765947586751696	0.028697141378745773	0.05992829398941043	-0.05702672436713506	0.02952549803430679	-0.030653722706750437	-0.024707541022488826	0.0936736938875225	0.29754584871794	0.18601956228318023	0.21674731608633224	0.12876011666353743	0.222303959430198	0.16730425311685365	0.02533137516134018	-0.044791195867758524	-0.04342304650141632	0.05707541652087652	0.10792793392256231	0.14172976819711858	0.2630025626477901	0.24953435195129706	0.12176456241229783	0.23057260310800598	0.27809967001066566	0.17680806223368659	0.14132542652964475	0.09143871969853437	-0.013659071940475775	0.13433338975598502	0.10764760614546871
193	0.013078917691086652	0.045122747300864005	-0.05417910166026907	-0.05229290214608114	-0.019748220701616144	0.004976852033114142	0.07198489984858097	0.07528072152694013	0.10009109725520374	0.06903099577851333	0.03536079629819701	0.06375317238902062	0.01706995951901901	0.1757595105067566	0.16345507862913486	0.028182445896861096	0.13536429189952642	0.09540297363303299	0.06982015493936311	-0.010338363876632738	-0.02263705153914736	-0.0867098263933316	0.07343964446366699	0.06986615852462033	0.04321888406556062	0.013013837435546405	0.28238911790547383	0.25890230742801473	0.16317025407371163	0.22198486234609144	0.10628800797485949	0.05879393893325866	0.0816457074665168	-0.12741392850594468	0.0863875865488337	0.05803152489893616	0.17287781476039674	0.14300113685388366	0.19404019760752084	0.2777097911694292	0.2059417670957738	0.12614537280740926	0.15328797112697123	0.2747835132823906	0.14171910233519164	0.1542611751089711	0.09516027632683491	0.1838964977105974	0.338681538329599
194	-0.07434237210094477	0.03679393809631697	0.21717757366735008	0.06199341495319546	0.1147533027323638	0.014426140639255744	-0.01735397027942818	-0.0027856227250595564	0.11148141349944332	0.06505394827349212	-0.007615686669269586	0.16370147234130544	0.12060442827824266	0.1383712199033157	0.12100541014973214	0.18416618680870345	0.060050114510355454	0.0973976804957889	0.1321942522378898	0.012739174047845683	-0.023523243806345035	0.012912190573432777	-0.044870837851231346	-0.04881529207094008	0.0023229103713926025	0.13016286040700417	0.27230441170959924	0.22120009627957074	0.33860211633104403	0.2533005916214136	0.21997086653486955	0.16983470237616302	0.10500468658975792	0.1455342080144591	0.16853073986092734	0.07202482664719483	0.10818122497787545	0.13620823043640923	0.16905300204788318	0.18795120263929072	0.15601855196768266	0.11837757059623273	0.16343195379872524	0.216465573600292	0.2703415538835501	0.24380434603256526	0.13155597526838542	0.16873922908263733	0.15213330383910073
195	-0.08966029565871661	-0.06439081689618159	-0.057559354936032404	0.06465475860312252	0.08607147315898442	0.03996246222699407	-0.07400442618628575	-0.001195597496390727	0.06873058846837428	0.08676753874522158	0.13055719553524398	0.12529037902219647	-0.046683429799002196	0.1547806831370951	0.11812202840241126	0.11528607914628086	0.12901757818122433	0.12153642945752197	0.10873919568963586	0.07837871073687423	-0.057787655655582595	-0.04467858289538248	-0.06362009619900175	-0.11797351116556021	-0.0008395634694527025	-0.027985308560162285	0.1977954600001322	0.009354198662690804	0.348134024663634	0.2934270700252671	0.22873737543865946	0.1512776093341635	0.13023070913621507	0.008715903823131522	0.1601786032989012	0.1086818475036118	0.16600388508066316	0.09038243976899125	0.2900946688412043	0.14722679089692176	0.2158945109350256	0.13885557305506432	0.170974621559231	0.12247008002485119	0.22147957100781362	0.26120903491012415	0.22753540780551482	0.05539340002201263	-0.013050822016774388
196	-0.10152339146599891	-0.12918329725584551	0.025609148953629694	0.1483233390506167	0.13681628172661325	0.11759550895912943	-0.004118681965370237	0.08026476894321362	0.07443298332295824	0.11436581793145065	0.016501088696171187	-0.004090604671695837	0.048204910600473494	0.028877193156597175	0.10338352599534187	0.10164637553724927	0.11536519732401043	0.07661432114906865	0.10387934500569038	0.08621288018116377	-0.025791025003513775	0.00813274132977482	-0.10252972669198974	0.07977068462374112	0.030569280605879767	-0.02783080799542817	0.15163335124977903	0.13729049754113423	0.1575956484994202	0.28286323415182024	0.22984466623962815	0.16396271274477164	0.17514113916446844	0.13493478235123801	0.06800935268182025	0.08542451900142323	0.263502862787369	0.19722344284843357	0.2665421136626052	0.1549473510799133	0.07117211546921831	0.1962953075684371	0.15878265711985023	0.19612571254177474	0.16275955992068675	0.1731594725527461	0.1209265490938362	0.04084262121751958	0.015011755667878417
197	0.056239603602362666	-0.031467563060547724	-0.04512793581693114	0.03817341146483747	0.06747727652271941	0.06274403315410104	0.08763610790496126	0.03003061492685565	0.047729343071772	0.14457324087119805	0.13375422414939941	0.10894661589360036	0.06393795234161319	0.11304137663437122	0.14413284594686532	0.11208994730753483	0.02824958849930003	0.14873496165096586	0.05540941076185797	0.04284849247686269	0.12852643469890943	-0.07662285695078083	-0.13271689162164413	-0.03227587230347827	0.041952455451680644	0.001377733042496369	0.04324587635726111	0.15154272653484743	0.2143928799669093	0.19606037962852638	0.12937859361276488	0.17279512676834746	0.20038687283847442	0.0689668257145266	0.18538585024495619	0.3502311537312091	0.07475893765577026	0.2147046474251665	0.21067940625598114	0.19632488498874082	0.18994792842881747	0.2301890862060798	0.202411189901754	0.23283862104455566	0.22072579710903678	0.06205629700580369	0.14127013233006652	0.01623734164675026	0.10516499631131615
198	-0.021657086776204156	-0.11716947586737447	-0.012892976641184014	-0.09154585052696322	0.10757579016726422	0.09125949884682164	0.043510496839013646	0.0071372438090965915	0.023853709335195164	0.08591458766579976	0.036778209088184174	0.04856016712764233	0.13597607564479436	0.07272164882436662	0.12384868128726775	0.07458058693840493	0.1313994766341386	0.07409403223655896	0.04984074216993783	0.014768872213189834	0.07216517261511102	0.009684295059016522	-0.014328548602168423	0.015720572376991884	0.015474213159675482	0.003927856759920182	0.0674807310664105	0.18586996946389825	0.13903461841837308	0.18970075735511036	0.24859193455987966	0.2856270414292875	0.16344567609673805	0.21932594390380983	0.22598191575632706	0.30939070228520155	0.1586862100644585	0.16233429448022674	-0.01510433193614984	0.20762059659096996	0.15896654124683782	0.17206154065339963	0.13164791299924955	0.08025327840261506	0.06940833282814252	0.06733972564711779	0.1552192271209667	0.045330403351832346	0.03161600952304848
199	0.022779609479565525	-0.08491472075936694	0.02125016349148517	0.08192087928724553	-0.020554236784057465	-0.06458087843948304	0.015099485012925207	0.1257975609560342	0.051625903236996076	0.12161545158178581	0.07346658085213593	0.08076647571026616	0.05842514148253046	0.11538142316598236	0.1377457335190774	0.14253206809176786	0.0833524623128289	0.13530237196046732	0.12417284669437063	0.05271245112360381	0.063223025166117	-0.0583894595790304	-0.02277557255512473	0.11106272319435137	0.1554362411440025	0.07766166952069681	0.23333877241212592	0.14342915645856177	0.1464096298836074	0.23175291850563995	0.23813683382997114	0.1932967091879329	0.16952328523789567	0.17531964095210634	0.1764258801865903	0.2505369749166836	0.16829830743061613	0.15341961079679903	0.10879611245582639	0.19456554151277594	0.09842785234741144	0.1129823577329385	0.22631511082400482	0.12254398634038233	0.1402162679580393	0.18570115642806287	0.13046207349992966	0.08999558619232688	0.035505184820565965
200	-0.0026839724962110494	-0.05355264420256952	-0.11415926554886968	-0.06362413971496231	-0.04987185501181399	-0.02333552742281473	0.07914311356867018	0.06818274941066516	0.11531371705443413	0.028568272013629104	0.06178083452968206	0.10643274688301967	0.0405740572360493	0.16615188337575476	0.12322202873672974	0.16353711970768783	0.17758016342601995	0.11921501851539362	0.08886996970126239	0.12049698913647355	0.036716008951489916	0.017053285861272333	-0.11842880312224398	0.02496540132311618	-0.002485094718053564	0.08195617507509187	0.17977402233081463	0.12153923138345739	0.1798878464481602	0.18576655116996926	0.19889799772160224	0.1342680182756269	0.3188485341409468	0.13824552191461553	0.20433962999741634	0.14986847423363434	0.012713452992522653	0.1264956337880599	0.14023024900287634	0.22066106882496558	0.14633716338811564	0.06419003075418618	0.2624206817671503	0.20504864894351052	0.254978402410166	0.05649480950610107	0.09468389166140648	0.14807891108373464	0.10832724540297396
[truncated: 386 more columns]
