# Supplementary material for: Neural dynamics of phoneme sequences reveal position-invariant code for content and order
Source: Nat Commun. 2022 Nov 3;13:6606. doi: 10.1038/s41467-022-34326-1 (PMC9633780; doi:10.1038/s41467-022-34326-1)
Supplement: Supplementary file 4 — Source Data [file 41467_2022_34326_MOESM4_ESM.zip › source_files-sept/sup_fig16/supp_fig16-Sequence Frequency_coefs.csv]

	timecourse
0	-0.0005650603819680653
1	-3.492968551838441e-05
2	-5.5528449572589443e-05
3	-0.00018297372534429256
4	5.623958076965657e-05
5	-6.008406665383367e-05
6	0.0003676811874070774
7	0.0006346150413913669
8	-0.00013718890834367036
9	-2.2770592167263223e-05
10	0.00010576614102575897
11	-0.0008018358366329141
12	-0.0007337810889667958
13	-0.0008532563465878313
14	-0.0006347750384922601
15	-0.000583993109831416
16	-0.0004439919608465533
17	-0.0006977592175043796
18	-0.000981219189209619
19	-0.0007135220064341287
20	-0.0006529365539840459
21	-0.0006535354643193384
22	-0.0009012214330506983
23	-0.0008197125167915386
24	-0.0009130087378886038
25	-0.0011006168830863246
26	-0.001300532790354125
27	-0.0006853466876534811
28	-0.001432834120201985
29	-0.0012854290253300838
30	-0.0008272722861256206
31	-0.001251193543465303
32	-0.0012042142891101144
33	-0.001185381285776878
34	-0.0010702155506058717
35	-0.0012606686248501733
36	-0.0015305447502108201
37	-0.0010216035669200437
38	-0.0010321013848006819
39	-0.00034524273114738065
40	-0.0009840948022797518
41	-0.0006762335920432998
42	-0.0007553433640526725
43	-0.000711755857524499
44	-0.001270747141395833
45	-0.00140705515193635
46	-0.0014488214359468922
47	-0.0017814095184195485
48	-0.0018039157483388908
49	-0.001752014801700749
50	-0.0006408205556077916
51	-0.0004443693419348847
52	9.408109482321307e-05
53	-0.00014217370658945968
54	0.0007175403597952117
55	0.0004918198756888863
56	-0.000629598710125467
57	-0.001396093253525853
58	0.0009636095737651596
59	0.002290697837008317
60	0.0009891544734205047
61	0.0007980799488583928
62	0.0005969613641398934
63	-1.2068791557795283e-05
64	-0.00020749500964532992
65	0.0001683470309329926
66	-0.00010776800304612634
67	-0.0003750676350349224
68	-0.0009966514333883568
69	-0.0016124961538704996
70	-0.0014734852322901976
71	-0.0015412552104231145
72	-0.001801115573709782
73	-0.001159738137508535
74	-0.0016203883894742304
75	-0.001487614721179485
76	-0.0013514493026876994
77	-0.002394127144210124
78	-0.0026911356246796976
79	-0.002423032696103053
80	-0.002651724651839866
81	-0.0020108765209681818
82	-0.0007482365710929931
83	0.0006920257110193328
84	0.0015201987170628173
85	0.001503407999817565
86	-0.0006806642209836047
87	-0.0003963700715212976
88	-0.00044241548549206
89	-0.0004058380513343564
90	-0.001071306830096525
91	-0.0004919492061174018
92	-0.00021431727272706847
93	-0.0008666532727673319
94	-0.0012583040183891305
95	0.0009150083094699145
96	-2.147274628425122e-06
97	-0.00030761947495853786
98	-0.0011678915557607468
99	-0.002266155934082979
100	-0.002449091097908776
101	-0.001804252348164646
102	-0.0002662587531885787
103	-0.0011734657370448469
104	-0.001430295228878138
105	-0.00020630290743350573
106	0.00014449341548134994
107	0.0008169821084719282
108	0.000597791691271989
109	0.0006049574318203095
110	0.000601466680691576
111	0.0002546013529879903
112	-0.0014728803357612638
113	-0.0027200617437196355
114	-0.003427056912317458
115	-0.0029815248051397324
116	-0.0016436634931599678
117	-0.0022136536052370327
118	-0.0019290541222474343
119	-0.0016350914900992767
120	-0.0013552587574528494
121	-0.0014490842348421993
122	-0.002637393471247463
123	-0.0030948721624863237
124	-0.0032608845809844267
125	-0.002520090756853283
126	-0.0027884283975980906
127	-0.0023282536410159545
128	-0.0023907658167875464
129	-0.0010206947754720782
130	-0.00020094615555540148
131	-8.045977135734015e-06
132	-0.00010352089844776124
133	-0.0015023109690335738
134	-0.0012246927530242457
135	-0.0008269612686043876
136	-0.00013527576126168522
137	-0.0012949766913978476
138	-0.0016589413908513677
139	-0.0022242595295237032
140	-0.0023958350132947666
141	-0.0017104129018913428
142	-0.001804812654374607
143	-0.0018321121244630923
144	-0.0016202411385909418
145	-0.0018377322869321672
146	-0.0017900106676033145
147	-0.001733559793565772
148	-0.0020306882303300347
149	-0.0018255074645132183
150	-0.0011422329479477728
151	-0.0005609102978491164
152	-0.0006116903499838488
153	-0.0007185013678719693
154	-0.0005000669445315337
155	-0.0012261067400327723
156	-0.001721225833553231
157	-0.001657424040281813
158	-0.0013317090664099022
159	-0.0017123078550233804
160	-0.001755054808694655
161	-0.0019507871877188178
162	-0.002094042346676456
163	-0.0018825613317109123
164	-0.0014032783499919807
165	-0.0013269915792980228
166	-0.0012790139213377898
167	-0.0012289871296139517
168	-0.002108660935593215
169	-0.0024601919582307673
170	-0.0018878811732597996
171	-0.0019388649923578977
172	-0.0018171750805004243
173	-0.0018563419656392583
174	-0.001902733020335886
175	-0.0013557693201543433
176	-0.0012658628552248044
177	-0.0014187948555905746
178	-0.001747081291899541
179	-0.001914547638119931
180	-0.0017532892931574847
181	-0.0016005417486205085
182	-0.0013450489753805612
183	-0.0012378586976250154
184	-0.0014164787449861282
185	-0.0009962426955773987
186	-0.0012245431074171553
187	-0.001328347596402889
188	-0.0014178512645469067
189	-0.0014189730816842976
190	-0.0013475904638010777
191	-0.001169366158884126
192	-0.001257895965360723
193	-0.0012262823421763025
194	-0.001488442173903108
195	-0.001033255576167305
196	-0.0005942276409343522
197	-0.0008913054698064006
198	-0.001453413230868042
199	-0.0019409809384180192
200	-0.0014302474113127898
