# Supplementary material for: Neural dynamics of phoneme sequences reveal position-invariant code for content and order
Source: Nat Commun. 2022 Nov 3;13:6606. doi: 10.1038/s41467-022-34326-1 (PMC9633780; doi:10.1038/s41467-022-34326-1)
Supplement: Supplementary file 4 — Source Data [file 41467_2022_34326_MOESM4_ESM.zip › source_files-sept/sup_fig17/supp_fig17-phonation_uv-_coefs-.csv]

	t0	t1	t2	t3	t4	t5	t6	t7	t8	t9	t10	t11	t12	t13	t14	t15	t16	t17	t18	t19	t20	t21	t22	t23	t24	t25	t26	t27	t28	t29	t30	t31	t32	t33	t34	t35	t36	t37	t38	t39	t40	t41	t42	t43	t44	t45	t46	t47	t48
0	7.816616585177613e-16	5.676574582213563e-16	4.835103787132867e-16	5.534602937727479e-16	6.561339689174052e-16	8.256791328903276e-16	8.853507491168314e-16	9.413356397450834e-16	9.270759118555018e-16	9.453795602283796e-16	1.0779690607913876e-15	1.5390339537503843e-15	2.0380001914086204e-15	2.372058345800859e-15	2.257242468398041e-15	1.8759177154316544e-15	1.5568544719118522e-15	1.7316148055116497e-15	2.0436519089112813e-15	2.2999292798568797e-15	2.2461277529585827e-15	2.137023805601571e-15	1.95065370752265e-15	1.9276317260784172e-15	1.879990650628893e-15	1.6746455114819789e-15	1.3859618308484558e-15	1.1564887389522361e-15	1.0727490300346954e-15	1.097098211994394e-15	1.18234505426047e-15	1.340612087072423e-15	1.5903709924985985e-15	1.8133013227236774e-15	1.832583532101299e-15	1.6259621484162695e-15	1.4019100764050282e-15	1.2473093379763488e-15	1.1590151537823651e-15	8.301448103515587e-16	2.695887576108098e-16	-3.1572505539933816e-16	-4.911784752344922e-16	-2.8762609756023216e-16	9.13371629612801e-17	6.780991593935758e-17	-1.011138927104542e-16	-2.9070274078447195e-16	-4.489716539978888e-16
1	-2.040831223575817e-16	-9.891251195711598e-17	6.068148149972475e-17	2.3465374613484504e-16	3.3403340080142766e-16	4.398876764580777e-16	4.953383661397837e-16	4.720901402313041e-16	2.828054768977294e-16	1.2402797298218796e-16	2.0890223182107344e-16	4.169890794774531e-16	7.111389256160932e-16	7.83039616833555e-16	6.075415056373354e-16	2.9023162797795104e-16	8.754177602668889e-17	9.446224350260657e-17	3.4846639321288766e-16	6.190929320066734e-16	7.017626681145614e-16	6.417916194688896e-16	5.490036828995366e-16	5.549028651722855e-16	4.986637720651405e-16	3.0366492481722866e-16	9.6206824479031e-19	-2.7723854319906162e-16	-5.188885403964773e-16	-7.152553658208875e-16	-7.846500600535917e-16	-5.109691605660185e-16	-9.568459543069693e-17	3.4798945426434777e-16	3.2518306856581e-16	1.0780131815509237e-16	-8.487272350727996e-17	-1.222784648120624e-16	-2.682016157324437e-16	-6.197326037843062e-16	-1.017776649828407e-15	-1.0832445726290849e-15	-7.475698453227049e-16	-2.8218381753278697e-16	8.364853526504422e-17	2.326851380101497e-16	3.6920190148243483e-16	4.921908609314038e-16	5.357299221079677e-16
2	-7.330617231361183e-16	-7.685601601016903e-16	-7.777034048873077e-16	-8.109389397377461e-16	-8.484257706838063e-16	-7.888915779780883e-16	-4.667031820176296e-16	9.696691428115249e-17	6.581919204827573e-16	8.93506716732899e-16	6.768558424357923e-16	2.985418464162283e-16	1.5884884338585749e-16	7.67535238422204e-17	-3.135966512932432e-16	-1.0487643042693526e-15	-1.5980406365800544e-15	-1.4181942683718314e-15	-7.023865185867718e-16	-1.848847576432331e-16	-2.2963756317597936e-16	-6.300976724123269e-16	-7.416743748311124e-16	-7.318869242167348e-16	-6.811169845366638e-16	-8.464723523721366e-16	-1.0086618256698523e-15	-9.559244762042456e-16	-7.022490427559167e-16	-4.2323569105783544e-16	-2.942175184745623e-16	-3.0690139061535737e-16	-4.681210295317074e-16	-6.555118687413555e-16	-8.973786026012663e-16	-1.0495334472906857e-15	-1.0608395579010423e-15	-9.436455182942233e-16	-8.927876582344773e-16	-9.845009050325446e-16	-1.143781660214245e-15	-1.0599829990025055e-15	-6.788752019900356e-16	-1.362580787742911e-16	1.1825989831185015e-16	1.6207930969746486e-16	-4.657697124554923e-17	-1.3689845677078528e-16	-1.435695294294294e-16
3	-1.5472130094851025e-16	-1.792413270667197e-16	-3.7280284622473426e-16	-4.455682907419268e-16	-4.1432092898899623e-16	-2.64824371903768e-16	-1.1353095826236617e-16	6.597972893185079e-17	2.0728565912968472e-16	2.8616815012412654e-16	3.2732383765005644e-16	3.142736198949432e-16	4.0894719443092943e-16	4.320618615655349e-16	2.709331183513136e-16	-4.432103207042031e-17	-3.111555196723094e-16	-4.097790846079907e-16	-3.1320376780778927e-16	-1.902660784659084e-16	-1.0717386566155201e-16	-3.394097779016405e-17	2.2991343481731844e-17	-5.692035910423442e-17	-2.5556126635569644e-16	-4.804290199996138e-16	-6.375121949856224e-16	-6.472849373664838e-16	-5.706363234249876e-16	-4.123654971515004e-16	-2.3921846696533655e-16	-8.761533889388624e-17	-1.8657942552645138e-16	-3.1819809644703657e-16	-5.636232507538855e-16	-6.733578420261927e-16	-7.057755468189653e-16	-6.947496565164519e-16	-7.957755283084933e-16	-9.488515273566022e-16	-1.0670545483147172e-15	-9.57706336349292e-16	-5.799143727255688e-16	-1.3877604216341374e-16	1.8762600286102242e-16	2.2084981006128344e-16	1.568610569593954e-16	1.422708772198496e-16	2.943694265450857e-16
4	-4.0726399487487513e-16	-4.2584025537628245e-16	-8.717258452674739e-16	-1.4332068496242183e-15	-1.671761021229967e-15	-1.4473844791733588e-15	-1.0083774461789367e-15	-5.521457469816212e-16	-1.3345342245006895e-16	1.722251305034299e-16	4.982961479924856e-16	5.350789864228706e-16	3.8296021459784554e-16	-2.996636724779265e-19	-4.0018674124764106e-16	-6.975254299251278e-16	-7.684346108801462e-16	-7.089028933750336e-16	-6.348752418341789e-16	-6.38110242559956e-16	-7.017852872530497e-16	-6.6742649299327435e-16	-6.848592659647938e-16	-8.756234144179666e-16	-1.0704725557554045e-15	-1.1647666027819636e-15	-1.0372865138640766e-15	-8.051709067845183e-16	-6.752967499528731e-16	-6.252835757539194e-16	-5.392419404103599e-16	-3.6867143144382093e-16	-3.3133754524832713e-16	-3.9557338009435597e-16	-6.174514396394157e-16	-7.585489252628923e-16	-8.435945745126701e-16	-8.149449989415226e-16	-7.153696168563112e-16	-6.299360962726137e-16	-6.603708381589063e-16	-7.429337356190193e-16	-6.018517850188188e-16	-3.373476534741749e-16	1.321286651903971e-16	2.2835019136624666e-16	1.2229543120790798e-16	-8.263587029071939e-17	-1.0858964718814469e-16
5	-4.020117021146027e-16	-5.031095292609688e-16	-8.18739288822662e-16	-1.0386050543529538e-15	-1.0487180584184457e-15	-9.31045862440856e-16	-6.150504926827533e-16	-2.6408785195629425e-16	1.3382113080204355e-16	4.431695459050367e-16	6.339896172705179e-16	5.554338092765466e-16	4.1585100878122904e-16	1.0281675038650539e-16	-2.929754157401338e-16	-6.901530994865182e-16	-8.640848761151155e-16	-6.668132213761054e-16	-1.7826744807901087e-16	1.5639952344320585e-16	1.3369865968914162e-16	-2.79659720115847e-16	-4.826682601844858e-16	-5.943837778294041e-16	-5.045992156673153e-16	-5.701566703422124e-16	-6.511464354444519e-16	-5.440619075644064e-16	-1.5996891168965266e-16	3.4799810711860506e-16	6.426925346135891e-16	6.216109951796821e-16	3.7490458684041466e-16	2.467993117821241e-16	1.634645601974238e-16	3.60768542287162e-17	-1.854514984696444e-16	-3.77850786694094e-16	-3.9785618296773236e-16	-2.275955934293895e-16	-1.262720900411901e-16	-1.2102885105588327e-16	-1.6158463875300485e-16	-3.3807124864255756e-17	6.791966922346216e-17	1.556749564125519e-16	-7.354925462245985e-17	-4.2462359021404585e-16	-6.93314255929526e-16
6	-2.9540780715100084e-16	-5.136954296213924e-16	-5.690357320255407e-16	-5.156142987336393e-16	-3.9765726140059994e-16	-1.8631750297026636e-16	1.183242464278142e-16	5.50102666437969e-16	7.33399419684652e-16	6.298377208785605e-16	4.504537234046169e-16	3.7101204343293103e-16	4.741921241373404e-16	5.672927056837508e-16	5.329102784049353e-16	4.0404961343209295e-16	3.753933547256127e-16	4.0897437344881998e-16	5.84831112273866e-16	7.742241326348191e-16	7.917084535888008e-16	8.001075875918636e-16	6.214140111964199e-16	5.558503607680374e-16	5.386791397197064e-16	5.02274307240988e-16	3.4573182021493567e-16	2.357619274102583e-16	2.2189304215842844e-16	2.6144827874220616e-16	2.1621703860251124e-16	1.6401375720124614e-16	1.609057148621123e-16	4.471207147963021e-16	7.098726824323776e-16	7.566856311241193e-16	5.401422045708297e-16	2.816906812355629e-16	1.7036476670235412e-16	8.884589252959456e-17	-1.8056392092024163e-16	-6.588674055240077e-16	-9.552284513261904e-16	-1.1053270010354629e-15	-8.233405782312011e-16	-8.535154963063868e-16	-8.268510197309806e-16	-8.48917298770868e-16	-6.770928950477885e-16
7	2.8002929876484648e-16	-6.38477531206688e-17	-3.0946299655975556e-16	-4.089232943367177e-16	-2.5570967941921356e-16	1.9229947177847179e-16	5.43217659194351e-16	7.971799023329971e-16	8.424898202590887e-16	9.3484211291086e-16	1.0645030838416422e-15	1.3377686465054338e-15	1.4700566086789235e-15	1.5677404906876611e-15	1.5335844445288216e-15	1.4151968467451615e-15	1.2023364709650248e-15	1.1609681803918157e-15	1.1267399637155197e-15	1.1996033707293804e-15	1.145078175864001e-15	1.2426392738381926e-15	9.485944190763714e-16	8.656974469392721e-16	8.003776166858591e-16	7.592550061097457e-16	5.94868991617778e-16	3.296868010647258e-16	-8.372563306630831e-18	-2.6209995896763175e-16	-3.306595512694172e-16	-1.9808585163215922e-16	5.714991831750997e-17	3.056959939823684e-16	5.206274898447271e-16	7.314858511307989e-16	8.366468854682388e-16	7.361562809431379e-16	3.9520579912537205e-16	-1.8505392576563194e-16	-6.090411142267686e-16	-7.843341452173141e-16	-4.793116359758201e-16	-1.8079999784779526e-16	4.570040393369604e-16	6.261741689170128e-16	1.0091691946964368e-15	1.1580845819339689e-15	1.1718519129113882e-15
8	-4.1862380308131288e-16	-8.997303753762415e-16	-1.0791368066141404e-15	-1.0040590659650208e-15	-8.999997463001138e-16	-8.831745648290354e-16	-7.976653882198773e-16	-4.1965894472864313e-16	1.3623078031851862e-16	4.1260165554898984e-16	2.1152494757955027e-16	-8.479586980206327e-17	-3.5079948951474853e-16	-3.207077089020378e-16	-3.376887780519894e-16	-4.769158140384468e-16	-6.307020464151651e-16	-5.175874909211114e-16	-2.7298227456396777e-16	-1.230358263020437e-16	-2.2765832341088723e-16	-2.6649604270428146e-16	-2.301612684216466e-16	-7.719480295732866e-17	3.072148057865e-17	-3.9530170294902983e-17	-1.6111637218563452e-16	-1.6567532940437123e-16	-7.699185066496202e-17	-1.0543266608216175e-16	-2.744868573301526e-16	-4.327653025505519e-16	-2.831773273089496e-16	4.24960765638611e-17	4.1278834240997613e-16	4.878020007849111e-16	3.30747634383136e-16	1.2703497987701523e-16	9.338690126512785e-17	1.2986664239972946e-16	1.991621749148925e-16	6.312815281734199e-17	-1.1647282926680381e-16	-2.5927614265933605e-16	-1.61614502755283e-16	-1.6552865550798064e-16	-1.6725568880846487e-16	-3.0735728236030227e-16	-3.663881884567434e-16
9	-4.171461120921915e-16	-5.983868910754331e-16	-8.640624675279806e-16	-1.0168049907272498e-15	-9.155450443526008e-16	-4.81220206227144e-16	-8.875300763670558e-17	2.1034910698883913e-16	1.9453627323721323e-16	1.5454657505021395e-16	2.534077202595811e-16	4.794769203643631e-16	6.403463153778631e-16	5.505635545131122e-16	1.1269081566067874e-16	-4.599066469866971e-16	-8.447713011667992e-16	-7.58688185413014e-16	-3.4834815733973444e-16	9.020427752119247e-17	2.1790040722400284e-16	2.990092015883582e-16	1.210906709159895e-16	-9.125966339543706e-17	-4.785132631417441e-16	-9.267914915563632e-16	-1.0613264138484168e-15	-7.097316008068002e-16	-2.7305842830027373e-16	-2.0494951911380196e-16	-5.22086459454097e-16	-7.615347068351944e-16	-6.1910315338613e-16	-1.90109184930915e-16	-2.2708331691152097e-17	-2.5706276702565954e-16	-6.223458943117698e-16	-8.199620589087387e-16	-8.332496756980774e-16	-9.727742341397855e-16	-1.2281804877136305e-15	-1.4368069546948642e-15	-1.1185757566688584e-15	-6.161911142981877e-16	1.0366315801716887e-16	1.5365481245340986e-16	2.0301680522247626e-16	1.518498638926475e-16	3.4589453154356163e-16
10	-3.52972328916528e-16	-5.275837120467445e-16	-6.330538698607172e-16	-4.3009817403692805e-16	-7.237675457750608e-17	2.636713139504817e-16	2.2633249838627346e-16	2.736038761134942e-16	3.337916637874326e-16	5.240489051470561e-16	6.344894736921439e-16	7.209815665665557e-16	7.73888025144414e-16	9.606315285314987e-16	1.003085501883146e-15	7.440392476298518e-16	2.4017318215258934e-16	7.967536471158489e-18	3.578932110737439e-17	2.969308159925822e-16	3.301200595005611e-16	3.9941156561108373e-16	1.8440732306983973e-16	2.2223512720603796e-16	1.8426150795706856e-16	-1.9048418934542708e-16	-8.07683076606513e-16	-1.2478954705478042e-15	-1.3781782632400607e-15	-1.2765085960798707e-15	-1.1223380774915112e-15	-8.970766510506813e-16	-5.816286405740671e-16	-1.7260625604052927e-16	-7.599566841174947e-17	-2.9105919935478626e-16	-6.197194331470637e-16	-8.173127517203522e-16	-8.865226277793703e-16	-1.1817892301840866e-15	-1.5739417641234085e-15	-1.8304826106004924e-15	-1.3162086663744862e-15	-5.840819076675612e-16	4.370638347283232e-16	4.964744080299486e-16	6.550619092440392e-16	6.732644473352703e-16	8.246494917880095e-16
11	-1.53571831078133e-15	-1.6037543416187937e-15	-1.9607127198255586e-15	-2.415917754039319e-15	-2.493427715269035e-15	-2.025498818236366e-15	-1.3373420074187777e-15	-7.000700951930367e-16	-3.9730123163026157e-16	-1.588237125852065e-16	6.078781086455985e-17	5.1234496153533793e-17	-2.2341780708358546e-16	-7.968142544352234e-16	-1.423212578792083e-15	-1.9056256162778846e-15	-2.0714108287742972e-15	-1.875010844309141e-15	-1.5189090589201402e-15	-1.239641940142408e-15	-1.262499873236039e-15	-1.2931083697570655e-15	-1.5790288751218084e-15	-1.8766249020254024e-15	-2.1447624109223158e-15	-2.2385111448368746e-15	-2.111241615862982e-15	-1.8563675657052037e-15	-1.6683438145440634e-15	-1.543963360000919e-15	-1.4768629101370876e-15	-1.439643488763304e-15	-1.5514039201280083e-15	-1.6395816884379578e-15	-1.6832837108832942e-15	-1.5513347961555142e-15	-1.4993808160949314e-15	-1.5411654767251828e-15	-1.6343074324028096e-15	-1.6350348425068779e-15	-1.5151404239797584e-15	-1.3749673321400615e-15	-1.0741038713091462e-15	-8.418352581872775e-16	-2.591869830173886e-16	-4.198100020886609e-17	2.0743614349971078e-17	-2.685941868138013e-16	-5.609404322727354e-16
12	-1.1712771406267298e-15	-1.5312032219073066e-15	-1.836634295418033e-15	-1.939007778680281e-15	-1.7641411711116453e-15	-1.3817649761031643e-15	-9.17875298456909e-16	-4.070071626851467e-16	-6.4580081634043e-17	1.4056234721289043e-16	1.1342652292111465e-16	-1.389872988767625e-16	-5.327572647502592e-16	-9.535048906771033e-16	-1.3065875772907598e-15	-1.4968512290306657e-15	-1.4793139197207445e-15	-1.2874151425164205e-15	-9.921919527689604e-16	-7.432248851560408e-16	-6.784884431900964e-16	-7.298662790223032e-16	-1.050044361644919e-15	-1.5150191218892565e-15	-1.9244718160666283e-15	-2.1064544143695173e-15	-1.9608896005997393e-15	-1.6425885132521201e-15	-1.4137210022668814e-15	-1.3461591009524858e-15	-1.3164459655496259e-15	-1.1638495821559498e-15	-9.647962020400774e-16	-7.832132783937424e-16	-7.647269378568583e-16	-8.212685232267327e-16	-8.76118495783668e-16	-7.798697011639877e-16	-5.788535181254011e-16	-4.864385405199577e-16	-5.812162064448593e-16	-7.349403760944296e-16	-5.614821386315536e-16	-2.3818346797694227e-16	2.192011852501763e-16	1.2597119683426644e-16	-1.6790877511062842e-16	-5.572307356576786e-16	-7.310203559716957e-16
13	-2.2036871555596447e-16	-1.6296063069485807e-17	3.743842999896024e-17	-1.4863980559560568e-16	-2.3949533365210404e-16	-4.419088763068419e-18	2.444512183866411e-16	1.9445891866312031e-16	-1.4288283305936293e-16	-3.2248190397724595e-16	-1.7091577987284802e-16	1.8923491811311835e-16	2.81884809174454e-16	4.75616226098412e-17	-3.4427033483714185e-16	-5.566039231970058e-16	-5.376806701346229e-16	-3.1217701985258805e-16	-2.335139151525384e-16	-1.9811404862681763e-16	-7.721447972858242e-17	1.221028377319501e-16	2.09551036752045e-16	1.4797921761452656e-16	-1.1018148977627775e-16	-1.8679225300752396e-16	-2.0446470387478253e-16	-3.5243079695152517e-16	-6.439994013305335e-16	-8.136393460400577e-16	-5.62675324802433e-16	-1.87676733180704e-17	3.0094343628930474e-16	8.9995226489746e-17	-3.472272284956117e-16	-3.9475907754516056e-16	-1.116022999307842e-16	1.3876093296788796e-16	-4.2089009543374844e-17	-5.386735294066831e-16	-8.196330641169347e-16	-7.570550518539802e-16	-5.360574780954483e-16	-4.3565299276718787e-16	-3.333827128669217e-16	-1.631475812788678e-16	9.204870156828946e-17	2.086947197711589e-16	7.427380846938361e-17
14	-6.754390599106345e-16	-5.133584177728771e-16	-5.354461174718076e-16	-9.465381376996234e-16	-1.220696050473481e-15	-1.0313669382233979e-15	-4.955337557520158e-16	-7.989291634091566e-17	-2.0633469068219044e-17	1.6803768849625936e-17	1.6164260063273054e-16	3.3756962101990406e-16	1.7848453945508924e-16	-2.802623660470405e-16	-6.495282495793927e-16	-6.255100375843035e-16	-4.476172114019095e-16	-3.143040552158089e-16	-5.770584067730761e-16	-8.168239033042315e-16	-6.867430744253152e-16	-2.660736585793293e-16	-2.6595237802063704e-17	-1.9566424578863611e-16	-5.178614889413123e-16	-5.72262039569375e-16	-4.002471825812661e-16	-2.0869410231376278e-16	-1.5412543940063883e-16	-9.308471839915467e-18	3.0827584331726533e-16	5.947447383880237e-16	5.933432722558273e-16	2.2677339948144013e-16	-1.468362225927422e-16	-2.635481255847182e-16	-2.214349973905367e-16	-1.5372562721691323e-16	-1.984666174743356e-16	-3.144675999266948e-16	-3.6158129548784737e-16	-2.5616666525423127e-16	-4.461711168261354e-17	1.0792588974479847e-16	1.964588075462221e-16	2.1556485771279548e-16	1.6237007690521552e-16	9.262440745607535e-17	-1.0388888475938616e-16
15	7.016834853816231e-16	6.077432625823329e-16	3.4285658797541406e-16	9.146577888553734e-17	5.589003880444197e-17	3.417513440733387e-16	5.961243286668966e-16	8.345568723906501e-16	9.044559024465206e-16	1.0112267689748244e-15	1.102895588997324e-15	1.1864224334546006e-15	1.1239350949363732e-15	9.954605418757467e-16	7.883660332900124e-16	5.737360173425402e-16	3.1250158827275183e-16	2.5624576155525544e-16	1.5375372647877684e-16	5.870459986858872e-17	-1.226082980227758e-16	-4.722208771160716e-17	-3.246679004210938e-17	3.7921077364571545e-17	1.5305145331244378e-17	-1.6749544150359212e-16	-3.9571295319568084e-16	-4.232662192674999e-16	-2.130792338608922e-16	1.8026936091934053e-16	5.630565029405939e-16	7.400414520138344e-16	6.528320516163183e-16	3.1577898726076517e-16	-1.0603828435798005e-16	-4.2265323105857406e-16	-5.589869717118191e-16	-4.799688428047003e-16	-3.605912270635665e-16	-3.7912433946452067e-16	-3.8331275855630034e-16	-2.519562276730675e-16	2.549662108783698e-16	5.954571632941983e-16	9.81514680218682e-16	8.457788031154313e-16	1.0146431574164958e-15	1.273074265335569e-15	1.6271217130128728e-15
16	7.096909982764738e-16	5.542530881505275e-16	5.04282176882552e-16	5.09737228307993e-16	5.431597078346115e-16	4.145541323697871e-16	1.7205202413666773e-16	2.361655225986069e-19	-2.2439119832385897e-17	1.0692714066133751e-16	3.136195233678256e-16	5.395243868327035e-16	8.524569345498084e-16	1.0431323767533114e-15	1.0679047987181809e-15	9.316318274131744e-16	7.346631326697068e-16	5.554867900851652e-16	3.5649274507267667e-16	2.7384502657902e-16	2.7974456854604766e-16	5.481635585138807e-16	5.996130910965462e-16	6.537514261133066e-16	5.889255484224109e-16	6.674380221925692e-16	9.329795618500592e-16	1.1677848287153403e-15	1.1578500381781272e-15	9.079973817468031e-16	6.517441081495765e-16	5.393618526708702e-16	5.834764368971106e-16	5.821492465383991e-16	6.469353397552289e-16	8.119339842284842e-16	1.0721602804206266e-15	1.2941255767410783e-15	1.4724881214287915e-15	1.6177130669551107e-15	1.7749953653764364e-15	1.852269638695728e-15	1.7722272024977006e-15	1.6750697820645297e-15	1.7012238218953306e-15	1.6432254237184076e-15	1.6799058005651458e-15	1.7730412212262065e-15	1.7893030588762033e-15
17	-2.0109288599322536e-16	-4.688779832949233e-16	-6.397907579135093e-16	-5.023971689930144e-16	-2.0494200670188742e-16	1.0419529955144767e-16	3.449194982998031e-16	5.891395582166961e-16	7.340890216607427e-16	7.830312748739145e-16	8.111266450852228e-16	9.123216991161108e-16	1.1317059689649513e-15	1.2799816024759932e-15	1.1271522921927124e-15	7.368958088820735e-16	4.237300981525178e-16	4.779523880879522e-16	9.145973396542722e-16	1.3477231572721765e-15	1.4585678908451613e-15	1.363182496341025e-15	1.1347140859753041e-15	9.902098718518374e-16	9.031828248813316e-16	6.960408322326801e-16	5.067278614358608e-16	4.509851258123446e-16	4.59037589399673e-16	3.857876158596443e-16	1.9767578484290987e-16	1.1292644191185227e-16	2.944665099631172e-16	8.164627824069746e-16	1.2037348620802192e-15	1.1587431420450886e-15	8.502451897914038e-16	5.527225181519006e-16	4.948548873574153e-16	4.1767500463047667e-16	5.0838091775553466e-17	-5.186961297492391e-16	-7.851194795599431e-16	-6.260213055645891e-16	-2.5575336523000615e-16	-3.831129291837996e-16	-6.865114927613967e-16	-9.38009871094501e-16	-8.064198575285173e-16
18	-1.1497013552298905e-15	-1.1790088115265035e-15	-1.3272596013078995e-15	-1.473947550816738e-15	-1.4924112575915206e-15	-1.3084424657855017e-15	-9.702133106462954e-16	-4.942749695565226e-16	-1.3887803521254643e-16	2.5047318992194504e-17	2.6929361273482144e-18	-9.549206117605326e-17	-1.2218174073203492e-16	-2.2558323382221535e-16	-5.962356187834768e-16	-1.1709674017106499e-15	-1.5812323341470826e-15	-1.4787868935379377e-15	-9.792577880762704e-16	-6.305075831890468e-16	-8.371454322726292e-16	-1.252180557386478e-15	-1.6244153513939653e-15	-1.6788076018718697e-15	-1.6425650270412424e-15	-1.8832842749248552e-15	-2.1152160250975296e-15	-1.914056949851512e-15	-1.3045571608221822e-15	-7.995769291392165e-16	-8.275100162188533e-16	-1.1841689344256955e-15	-1.3883680957021302e-15	-1.1590585135075178e-15	-9.265762826419774e-16	-1.0481183828443404e-15	-1.4122560781547397e-15	-1.6510684119821662e-15	-1.6520756627587363e-15	-1.7111893006667027e-15	-1.9597575665506234e-15	-2.138130689239955e-15	-1.79586432529323e-15	-1.2104319893097931e-15	-5.835600906973962e-16	-5.162088341842429e-16	-4.887067974135536e-16	-5.059665245280412e-16	-5.53071371888105e-16
19	-7.248761019473664e-16	-1.1493234380066046e-15	-1.3183699975561493e-15	-1.1570720865567713e-15	-8.438835235126564e-16	-6.422123719647752e-16	-4.5228274778819e-16	-2.2517767003541425e-16	6.677012426909937e-17	1.902231924307174e-16	1.009679203907651e-16	-6.058864732422572e-17	-1.4085017583232591e-16	-1.3487935009300274e-16	-2.19742032555509e-16	-4.617160374334435e-16	-6.917142495024532e-16	-6.836002481562617e-16	-3.33507939022131e-16	-2.1744058570821498e-17	7.106320420497719e-18	-3.022010010664344e-16	-4.490879204290139e-16	-4.895375428774956e-16	-4.361464602930475e-16	-6.209342989964482e-16	-9.194987916036235e-16	-1.0206444018902345e-15	-7.927795443891033e-16	-5.365945490360083e-16	-5.446701310944721e-16	-7.234779586304753e-16	-7.44703168367995e-16	-4.210460834387909e-16	-8.414347043384408e-17	-1.0326240605359144e-16	-3.5603349724491187e-16	-5.239201447830732e-16	-3.972217704867531e-16	-2.686554362337756e-16	-4.213994064736565e-16	-7.795269236242101e-16	-9.712850649405932e-16	-7.541330246441431e-16	-4.2531576600679507e-16	-2.9388034207615647e-16	-4.706215158611963e-16	-6.786065667232494e-16	-7.833272868117269e-16
20	-4.438251648803912e-16	-6.904106633036182e-16	-7.932967881799052e-16	-6.343580940296209e-16	-3.782607594643544e-16	-1.5158356789427627e-16	-8.91380124700274e-18	2.901281544308273e-16	5.657407985709953e-16	7.393657280532209e-16	6.797985961259299e-16	5.975347044700011e-16	7.292507787522273e-16	9.521640939705282e-16	8.957552595514723e-16	4.965459066865813e-16	9.285796309051755e-17	1.421532286677913e-16	5.651347998873853e-16	9.315898840853458e-16	9.023364465321221e-16	7.735779959778059e-16	6.684991550005516e-16	6.845898616314905e-16	5.193364944769394e-16	-1.4168906652286226e-17	-5.273119978475869e-16	-6.40244800408356e-16	-4.3162302141537207e-16	-2.936541505196264e-16	-4.170768691194696e-16	-5.111130068927591e-16	-3.589175493041285e-16	8.39359411530939e-17	2.706980363104977e-16	4.731013085822345e-17	-2.5250707511402666e-16	-3.579159891942136e-16	-2.987366897129175e-16	-4.806361892967953e-16	-9.580055692004453e-16	-1.3964340177354035e-15	-1.26457427352916e-15	-7.721293735247162e-16	-1.6975405197525205e-16	-1.3077882749339715e-16	-1.5422502755758746e-16	-1.8028984166626494e-16	-7.567470517680756e-17
21	-1.3718426132943894e-15	-1.7423757031651455e-15	-1.888583465581541e-15	-1.762636849888293e-15	-1.5024103760463917e-15	-1.2740017002357208e-15	-1.0247450117582523e-15	-5.517786374803502e-16	-7.366123732445908e-17	2.9194556357403767e-16	3.736230758266433e-16	2.916375532332356e-16	1.350591097200343e-16	-1.096221714177818e-16	-6.008240457184295e-16	-1.1796253576360918e-15	-1.5041858877866317e-15	-1.2071480827006015e-15	-6.270899691495112e-16	-2.5926760875987004e-16	-3.9596061691658467e-16	-6.400793578798277e-16	-9.373598452192987e-16	-1.1488672004624736e-15	-1.3687048407950435e-15	-1.7195368902965333e-15	-1.857344322954361e-15	-1.6452741764297499e-15	-1.264438309355117e-15	-9.949003924379728e-16	-9.400064731944058e-16	-9.455533883824511e-16	-8.924209948439075e-16	-7.516433427577305e-16	-7.2625177525742355e-16	-8.946573875064958e-16	-1.1757806393751684e-15	-1.2191098414565183e-15	-9.88765587624283e-16	-7.975439730283539e-16	-8.913025688097555e-16	-1.1907070581087089e-15	-1.0816321875616745e-15	-6.450509628893234e-16	9.003315266985648e-17	1.7321761794821276e-16	2.8316377095349345e-17	-2.8480627162043505e-16	-4.540905507696503e-16
22	3.041401360962281e-16	3.030105512909668e-16	2.671848345925303e-16	3.4696076180957605e-16	4.113301777801961e-16	4.99339874494093e-16	5.496932995750969e-16	5.915691433020351e-16	5.717778549860735e-16	5.865828998567673e-16	7.024756940467314e-16	8.182982248286391e-16	9.594326007298305e-16	9.1772375107192e-16	6.892916697786657e-16	3.844570163945323e-16	2.1775919922960698e-16	2.596044749570963e-16	5.061266109392213e-16	7.030028296625094e-16	7.363322443310971e-16	6.984786634310208e-16	6.956878366331134e-16	6.362228148259924e-16	4.296914631537499e-16	1.741409597028075e-17	-3.415479996931216e-16	-4.254519812918422e-16	-3.110058337428635e-16	-1.872990267124046e-16	-1.5699457919025928e-16	-6.375170970038516e-17	1.6376534846915146e-17	1.862299291015052e-16	7.110887029261759e-17	-1.3031387651121414e-16	-2.5626521947996588e-16	-2.0578039187417023e-16	-2.1523345616858546e-16	-4.1751020274515353e-16	-7.304923539434212e-16	-8.185292009394574e-16	-4.995227753819457e-16	2.1240648601559284e-17	4.660937877817243e-16	5.313390292285498e-16	4.3062569786812425e-16	2.9549639298601644e-16	3.3041087605048556e-16
23	-8.967469122468788e-16	-8.3410548631717e-16	-9.371700639136938e-16	-9.786864069492672e-16	-8.876073261404742e-16	-5.816780034404708e-16	-9.808099731338904e-17	3.1502516624647906e-16	5.69069857614073e-16	6.014219737387611e-16	5.582225274932545e-16	4.949517498741083e-16	5.620644798337858e-16	5.156888688715021e-16	2.5542105511354063e-16	-1.2603737036183467e-16	-1.8057813837695646e-16	6.402057147482658e-17	6.130169685373753e-16	9.782559982324644e-16	1.0922258868376946e-15	9.256754951381462e-16	9.613300010382348e-16	9.832491710978044e-16	9.343854919400423e-16	8.872762212756182e-16	7.507027426500297e-16	4.394523046778478e-16	-4.685601487634215e-17	-3.834170162393443e-16	-3.935153490546284e-16	-5.99352763598272e-17	2.1163025471071556e-16	4.334993512911403e-16	4.940653010665898e-16	5.533597613417773e-16	5.065514128908728e-16	2.0867828852334116e-16	-3.497500135188194e-16	-8.697959966053542e-16	-1.3270423884337247e-15	-1.5810515626594714e-15	-1.8916571190759676e-15	-1.8815301419540104e-15	-1.9535750799473236e-15	-1.5585660816841497e-15	-1.4357168132148257e-15	-1.25912009998196e-15	-1.1737226924028346e-15
24	1.2776999801625275e-15	7.492508635355105e-16	5.065480631121862e-16	6.449433400326907e-16	9.090215521052617e-16	9.884700708864768e-16	9.436244725023823e-16	1.0555412268058623e-15	1.2751024544124589e-15	1.4691032626935734e-15	1.3595288347599863e-15	1.2161294234304431e-15	1.0925402655656432e-15	1.1261967012188235e-15	1.1735465164839217e-15	1.1771942225025306e-15	1.1280406946793367e-15	1.0977570841691035e-15	1.1037099375324176e-15	1.1334738576987233e-15	1.1254252412144116e-15	1.1943515567782643e-15	1.163500351332381e-15	1.2366098605431463e-15	1.2615990493660457e-15	1.22643790449751e-15	1.1331946056940246e-15	1.1280519849778457e-15	1.1948855361652219e-15	1.2734094314678903e-15	1.2642843174031457e-15	1.1730448086902116e-15	1.2146067397388391e-15	1.3905032274131693e-15	1.6430743916981261e-15	1.7590873404272349e-15	1.7522629364153767e-15	1.8213630586699075e-15	2.0023424348932183e-15	2.147767174694821e-15	2.1046818970118846e-15	1.9445480783216858e-15	1.8537100777507097e-15	1.9564358744711684e-15	2.0818306418645643e-15	1.9848821903274183e-15	1.8837603474674765e-15	1.950902117179391e-15	2.3058599375169037e-15
25	5.568440516805075e-16	2.808431760281603e-16	3.8785351145057414e-16	6.459518445595502e-16	7.508874936210067e-16	7.184369117835256e-16	6.384514740738872e-16	7.397865448142763e-16	7.963738394499895e-16	7.879575027949639e-16	6.640789243689486e-16	7.037314617943589e-16	6.658475259385608e-16	6.597889171917133e-16	6.369064025575216e-16	7.590513974522214e-16	9.830562206309457e-16	1.1850218889101405e-15	1.2136768076070739e-15	1.1418452145785896e-15	9.992310437924986e-16	1.0699171468055375e-15	9.3021158572996e-16	9.332270156440705e-16	9.285683015157297e-16	9.331046434823405e-16	8.199694706023735e-16	6.595819445667915e-16	5.600193387874783e-16	5.968186483473281e-16	7.762120608302842e-16	8.427732297229506e-16	7.786634216263082e-16	5.470641051216128e-16	5.659128680065128e-16	7.533581322098637e-16	9.255742525856518e-16	9.263225275292206e-16	9.41851012987341e-16	1.0500472098859943e-15	1.312184577506038e-15	1.3767827902988956e-15	1.2731994155753223e-15	9.403444202915825e-16	8.78185840088341e-16	5.675871879421107e-16	5.971716173003712e-16	6.657434960365929e-16	8.856390806379637e-16
26	-1.43522131494423e-16	-5.14648104143627e-16	-4.849254161081982e-16	-1.1572561986408628e-16	1.8065894195626182e-16	1.4321863814532662e-16	-3.3780210994272824e-17	1.2402579323468547e-16	4.009879141613087e-16	6.413003855324624e-16	3.773617271979205e-16	-6.006391470240725e-17	-3.7627168462947045e-16	-3.8589618084674147e-16	-2.642485007246146e-16	-1.3687382337549471e-16	-3.6196403320484634e-17	8.309268696696155e-17	2.9157345268623753e-16	5.499310911887071e-16	7.16369149772721e-16	7.953378876252808e-16	5.402702638475049e-16	2.794672723020447e-16	7.906003350215734e-17	1.4223276014919104e-16	2.1574304871100707e-16	2.014088476150174e-16	2.2049055767606525e-18	-2.1071138167252549e-16	-3.7670834868211094e-16	-4.496583681004492e-16	-4.878599646279379e-16	-3.0579435028168156e-16	-1.0057577349519128e-16	-2.4666275014820975e-17	-2.370666839888922e-16	-4.34266856322022e-16	-3.5418354210949514e-16	-1.3638425535178914e-17	1.5980973186210237e-16	-5.571965873352779e-17	-5.080684482863667e-16	-8.404573602364739e-16	-8.244682316046158e-16	-8.038710855722921e-16	-8.198546445049108e-16	-7.931542042160548e-16	-5.28409375983802e-16
27	1.5775929509551454e-15	1.4340232886849205e-15	1.5160492389709167e-15	1.6851300925122735e-15	1.7267124399434797e-15	1.792108903340816e-15	1.9832866172438255e-15	2.491500334285253e-15	2.658716741437858e-15	2.547868639974629e-15	2.165844256885238e-15	2.0357017177921748e-15	2.1013982601542942e-15	2.103247712165608e-15	1.7527467710726372e-15	1.2955126708019045e-15	1.0763584978022975e-15	1.221899775750173e-15	1.5328463450175696e-15	1.8466537252609282e-15	1.96485799818819e-15	2.0033893198499682e-15	1.6609762549645327e-15	1.463673115833338e-15	1.552599272703349e-15	1.827655597978058e-15	1.7694278912902098e-15	1.2415464832853559e-15	6.015752130575941e-16	4.646121925779935e-16	7.78110122552193e-16	1.045073372523816e-15	8.726501041647595e-16	7.275013105458605e-16	8.905174366716193e-16	1.3236696316257267e-15	1.3913747776943385e-15	1.0274669537642577e-15	4.660959295269842e-16	1.4791831855848388e-16	6.745877263166456e-17	3.219744631342397e-17	2.4477697366544386e-17	-9.547870716187403e-17	1.0158873976930375e-16	1.7561975042992937e-16	3.792823503952748e-16	5.273209506507765e-16	8.230341835594369e-16
28	1.164233809572368e-15	1.3229389861996986e-15	1.6066183040326258e-15	1.8833490083150707e-15	1.934202154297023e-15	2.090865790488135e-15	2.326691101928866e-15	2.669974016627081e-15	2.6649956190421052e-15	2.4885067984997274e-15	2.136856544937217e-15	1.9948723701614486e-15	1.8946446831595862e-15	1.876922126683283e-15	1.7054785762792219e-15	1.4622562642789323e-15	1.345237431164394e-15	1.5186639706561684e-15	1.8328976079813687e-15	2.0346276659072915e-15	1.994355629187908e-15	1.905268874654599e-15	1.8278326455290396e-15	1.904549320289855e-15	1.846617783992276e-15	1.6907234556168772e-15	1.4505707137568612e-15	1.1763217207849987e-15	9.659092916154277e-16	9.048605939562577e-16	1.0048738941410105e-15	1.1606270244690475e-15	1.3116915227560737e-15	1.4679043487294666e-15	1.6578136605224852e-15	1.698365859688601e-15	1.4222778177123496e-15	8.489678622832508e-16	1.5501262207893575e-16	-4.83737384434081e-16	-9.053930097068072e-16	-1.1121758694303517e-15	-9.654266113215564e-16	-7.643091854217053e-16	-5.8660874710502e-16	-6.095436315995585e-16	-6.593825172339848e-16	-6.503976737280749e-16	-5.439093612614037e-16
29	6.402788576150704e-16	5.119622379348452e-16	7.074621344332533e-16	1.0463285602901386e-15	1.1649569887212315e-15	1.1311261390298948e-15	9.744388656656577e-16	1.2768398117034111e-15	1.5825630571742267e-15	1.8763592139905848e-15	1.7683573596196494e-15	1.5672946807426536e-15	1.3822527006289409e-15	1.4480852786502551e-15	1.4827444593980675e-15	1.335464888179369e-15	1.0348994559386875e-15	9.053574193026971e-16	1.1151047389465171e-15	1.578658645843827e-15	1.7099726154187236e-15	1.6136541550931242e-15	1.138689937635674e-15	1.0554540999866232e-15	1.28572018834912e-15	1.410883828071949e-15	1.1475533936776868e-15	7.015918663549433e-16	4.192845299906461e-16	4.139283594129648e-16	5.127248473311156e-16	4.941571813373242e-16	4.508729882732908e-16	4.392307265394766e-16	4.779805255490229e-16	3.37026953772682e-16	5.447527480715481e-17	-1.587142230014122e-16	-1.0311673637697405e-16	-7.130295513923122e-17	-1.4148088875647095e-16	-4.1505542689570836e-16	-3.6888167081315066e-16	-2.976057487199364e-16	1.719382996221438e-16	1.073421115308259e-16	3.3252171685432116e-16	5.474584403131071e-16	8.811427053209538e-16
30	-1.5782347786159944e-15	-1.886331064659263e-15	-1.943497987970072e-15	-1.771989729333147e-15	-1.4862108370257514e-15	-1.2484394210339883e-15	-9.990624683227607e-16	-8.382562855833333e-16	-6.922181913226311e-16	-6.000716781185696e-16	-4.918671627107879e-16	-4.678585587596826e-16	-5.429146580385484e-16	-7.787584701922495e-16	-1.0756694800635817e-15	-1.3262685031777014e-15	-1.3967693073785712e-15	-1.3385088018492475e-15	-1.0281029104459712e-15	-6.570562806213793e-16	-3.689461302514877e-16	-4.627262346061029e-16	-6.425272698422033e-16	-9.562343421703346e-16	-1.120525320358948e-15	-1.157192467006132e-15	-1.126192154192536e-15	-1.0727164227202092e-15	-9.280376987648854e-16	-7.688981678874929e-16	-7.078353675389682e-16	-7.305523748892175e-16	-7.409250614238792e-16	-5.780730304697549e-16	-3.985839056763424e-16	-3.4788232419626623e-16	-4.691843161189347e-16	-6.142849861455675e-16	-6.675844415679328e-16	-7.069757374885399e-16	-8.330323475589526e-16	-9.47067443988849e-16	-9.93490687679039e-16	-8.446391829136647e-16	-8.334513629360501e-16	-8.479069891820382e-16	-1.1091188662173825e-15	-1.3186123944798509e-15	-1.4769637474253593e-15
31	5.925272404797471e-16	4.1204885330642186e-16	3.9096962810592203e-16	5.499257550892064e-16	6.054883792684736e-16	5.151645245528717e-16	4.259815975425408e-16	6.839778430694963e-16	9.204050684425606e-16	1.1899475820039909e-15	1.0845984155133873e-15	8.415116055925693e-16	7.102842833154506e-16	7.459488123852457e-16	8.549427374688553e-16	9.253496814105496e-16	9.513658894648005e-16	9.284709266460856e-16	1.0978008690824266e-15	1.480317568177791e-15	1.8344882010168467e-15	1.9466597751587354e-15	1.536559623585382e-15	1.1040610975632959e-15	9.009959343408852e-16	1.0461254633847386e-15	1.1984491492171941e-15	1.1020485632906103e-15	7.646734986763939e-16	4.620653489474038e-16	3.0100652030803314e-16	2.9506431204943383e-16	2.6161378457806427e-16	3.532963882748898e-16	3.7880554108361336e-16	3.5171871431309997e-16	2.1041039089806756e-16	1.2428342944776684e-16	1.2435152618825372e-16	2.0006430750089068e-16	1.6504583863331093e-16	3.520196520982627e-17	-8.873093497723301e-17	-1.6523683628223466e-16	-4.4002534022462887e-17	-2.1065916476403015e-18	4.964408840409869e-17	7.479164569851555e-17	2.252666045457184e-16
32	-1.0979254695296018e-15	-1.1847983195640492e-15	-1.526473572823081e-15	-1.9635994298682424e-15	-2.3047098325395097e-15	-2.4831075175304393e-15	-2.4295446897153237e-15	-2.183910803647666e-15	-1.8572186164987246e-15	-1.6536443827232458e-15	-1.4372289665263093e-15	-1.4074182002383705e-15	-1.3359632408227805e-15	-1.4598631178576398e-15	-1.5482300222654797e-15	-1.5556452095757895e-15	-1.5101428024193978e-15	-1.4629714286692738e-15	-1.5360026721343283e-15	-1.560710604467046e-15	-1.3202499799865414e-15	-8.506549594539626e-16	-5.219255420148729e-16	-5.105786923636135e-16	-5.748438411080235e-16	-4.480997136928495e-16	-2.0154571948555644e-16	-1.3989490145580466e-16	-3.389522774443886e-16	-4.667248982081216e-16	-2.6553782448270517e-16	1.266048671975005e-16	2.2552303252486643e-16	-9.375762731387946e-17	-5.084901179928181e-16	-5.63893743366762e-16	-4.315436345653881e-16	-3.7094112037740236e-16	-5.241548295060784e-16	-6.40692180747927e-16	-5.399161405885725e-16	-3.3625125967994903e-16	-3.2435786823531303e-16	-7.405223971954146e-16	-1.1065322029652751e-15	-1.3561073982520408e-15	-1.4763765432290094e-15	-1.6576841750486516e-15	-1.917863423580392e-15
33	-8.1786892729399e-16	-1.0338863965530265e-15	-1.2498226721991848e-15	-1.322400877197438e-15	-1.2784112585135154e-15	-1.1639162119327647e-15	-9.458944958348616e-16	-5.591356644421907e-16	-2.0461309625748917e-16	1.0762175621061213e-16	2.759617926851139e-16	1.7387282200823246e-16	-6.469879410710988e-17	-3.8920904174122777e-16	-6.392893064099305e-16	-7.721516939549958e-16	-7.903364954264919e-16	-6.802768583837238e-16	-4.559441440369962e-16	-2.65653710551093e-16	-2.9242404872066526e-16	-4.447865431518331e-16	-7.517854520256325e-16	-1.065080311462121e-15	-1.2380861541315985e-15	-1.3807028120367259e-15	-1.3522971532949334e-15	-1.145833794576809e-15	-8.9796431105185e-16	-6.662260788051411e-16	-4.74957225175775e-16	-2.4467107723826147e-16	-6.505567482689107e-17	9.764246826630104e-17	5.943110842134568e-17	-8.583738186023163e-17	-2.5143630151924984e-16	-2.6214994745162206e-16	-1.557274976654695e-16	-3.6666101283029507e-17	-2.0487949367888176e-17	-7.199919610918336e-18	2.3953663780984727e-16	5.047124120967199e-16	8.546659468888496e-16	7.015386189870253e-16	4.007469259388838e-16	6.009848970808467e-19	-1.2007952106167253e-16
34	1.2315192302957804e-16	-2.946138604562983e-16	-5.419262122628606e-16	-4.660036945173961e-16	-1.0622381839310137e-16	9.768434746196836e-17	3.120021618954316e-16	4.645487569609864e-16	8.93518089186127e-16	1.1810840797705128e-15	1.240217972480976e-15	9.872065331928506e-16	8.035077020415785e-16	7.591031461505336e-16	6.643225755828734e-16	2.7187064739601674e-16	-1.5011002187259642e-16	-1.2799070522595035e-16	3.833878907969256e-16	7.631026158856967e-16	7.087607631284622e-16	7.836890499445975e-17	-1.0089958785738207e-16	-1.3719172672853994e-16	-9.396229319519434e-17	-3.4596306647260427e-16	-5.802040773840929e-16	-5.036155754387356e-16	-5.732780237811685e-17	4.1095775161942286e-16	5.372610664021975e-16	4.303777337153159e-16	4.56975713295803e-16	7.546460973842248e-16	1.0299841380779342e-15	9.847292888370655e-16	6.75369271219324e-16	3.9778697620182013e-16	3.875423776515966e-16	5.774648332676718e-16	6.747166476351979e-16	7.193694697294167e-16	6.798667720596139e-16	9.46613747496222e-16	8.474543720370667e-16	8.2331709971346685e-16	2.95358621639711e-16	-7.709225557662355e-17	-3.0917557720411675e-16
35	-1.0698255525756096e-15	-1.1772037516346279e-15	-9.905927363248723e-16	-9.634393060597923e-16	-1.1144665996285204e-15	-1.1671983017665988e-15	-8.074460273872053e-16	-3.4251835593866622e-16	-2.1485069163265767e-16	-5.535645255489691e-16	-9.47888835116466e-16	-9.848324182237596e-16	-7.03494648254492e-16	-4.945974729095118e-16	-5.250760364869113e-16	-6.057182198792051e-16	-4.579858453678199e-16	-2.1246795474777324e-16	-4.806566545395073e-17	-7.762352126674064e-17	-1.135592974752554e-16	-9.457830644337409e-17	-1.1680614422448757e-17	-4.74430308435484e-17	-1.9487688382669436e-16	-1.6544319216321366e-16	-3.487514991699769e-17	8.666756996126105e-18	-1.0360222130103352e-16	-2.541457206646228e-16	-2.8359378462098453e-16	-1.9882148381968945e-16	-2.4566644732743486e-16	-4.203583321774848e-16	-5.159065271391661e-16	-3.2680415272475027e-16	-3.560295730948817e-17	9.312473407889339e-17	-6.755011681647281e-17	-3.1834815533073435e-16	-4.0017625736186997e-16	-2.0072888872015671e-16	-9.341815733452897e-18	4.717943109088712e-17	-2.0580546265748702e-16	-3.795010941942296e-16	-5.138380788008745e-16	-3.6171219834643736e-16	-2.025474854881802e-16
36	3.401856855670404e-16	4.390269755530462e-16	4.769091198304462e-16	4.950464250102183e-16	5.893766082375135e-16	6.468533208809339e-16	5.780447397721309e-16	3.7042945616923503e-16	2.3759284974386363e-16	3.038200348546445e-16	5.175582730524983e-16	5.909217671268991e-16	5.744922973879449e-16	4.732268512386522e-16	4.6999157421750065e-16	4.79248244074521e-16	4.082456959670633e-16	1.3125936336701356e-16	-1.380804505751272e-16	-2.7962822731533377e-16	-2.5655071741020723e-16	-1.3292703169878444e-16	-1.3091279616444765e-16	-4.239003735666519e-17	8.203515347143396e-17	3.5552698995331495e-16	5.48286911327501e-16	4.670878367334487e-16	1.4542960354138736e-16	-1.4592985391112786e-16	-2.8566155917912885e-16	-3.009952893123853e-16	-3.065675652308704e-16	-2.8084272085057665e-16	-2.0901880373328353e-16	-3.965201541718333e-17	1.2708006974096436e-16	2.9342643001330475e-16	4.503497273521712e-16	6.86778222720804e-16	9.08016717876019e-16	1.0844545957369243e-15	1.0355164499344095e-15	1.0444391230527416e-15	1.070277851140734e-15	1.2500871977406007e-15	1.3445767556916206e-15	1.388593857391824e-15	1.4723196565214669e-15
37	2.3658060690639817e-16	-1.9484867346193432e-16	-4.3614035566393927e-16	-4.2891155106469713e-16	-2.781311006828779e-16	-2.811449301695125e-16	-3.974755876862258e-16	-6.617379814613883e-16	-9.438008947349119e-16	-1.1958809840978893e-15	-1.2319400626687885e-15	-8.876974157183402e-16	-3.2192837859575835e-16	2.0445082349001366e-16	4.3860667174712673e-16	3.9980134087104287e-16	2.563442833196499e-16	2.4740032320630126e-16	3.7144126712221076e-16	5.432790236266276e-16	7.27727363011483e-16	7.979260450358656e-16	7.848794397828652e-16	5.226742770736556e-16	3.204182473311958e-16	3.262066464653738e-16	5.584513346236443e-16	8.070658389881113e-16	8.539462255905168e-16	8.541708487671253e-16	9.604444811854517e-16	1.1187989434337604e-15	1.1891599223529228e-15	1.2126970443367825e-15	1.4805577126242637e-15	2.074542492327056e-15	2.581954152016498e-15	2.718456139330715e-15	2.5647162234980454e-15	2.6720500706856078e-15	3.2205618210831353e-15	3.803435206237447e-15	3.833210820725445e-15	3.27377466720789e-15	2.549058388936191e-15	2.1795015841844832e-15	1.9579640643540945e-15	1.6852774534777027e-15	1.3911877061709144e-15
38	-6.412141332873978e-16	-7.718413861253535e-16	-7.38489424424096e-16	-7.58131051973231e-16	-6.902458322820604e-16	-5.754823764674347e-16	-3.2692622902702414e-16	-2.8896660390744457e-16	-2.7698167087947727e-16	-3.3120384584288145e-16	-3.4527392081521983e-16	-2.600567395713786e-16	-2.2667951737395394e-16	-1.4352915557309844e-16	-1.232444215030917e-18	1.214523516369539e-16	1.3940188087574904e-16	6.771191044113888e-17	5.098408395700596e-17	1.470814933201031e-16	3.971855036439869e-16	4.4259185443076687e-16	5.076204338153335e-16	4.079819061413012e-16	2.8987626207583563e-16	2.6320513118634034e-16	2.4091372252779263e-16	2.02966320153333e-16	3.136353374609816e-16	5.204635071460885e-16	7.105253130668259e-16	7.203921235382838e-16	6.413670799905131e-16	5.25556710226555e-16	6.532779702398187e-16	9.15594852607939e-16	1.0980484697480655e-15	1.0420965985935264e-15	9.055123674903415e-16	8.510688781699365e-16	1.0294746969994911e-15	1.2711061532350694e-15	1.219967444280789e-15	9.366454161093232e-16	3.3873592154741506e-16	5.869818292638886e-17	-1.609118067912553e-16	-2.2152595459568395e-16	-3.6449718028123317e-16
39	9.660449697799089e-16	2.9668380057822486e-16	-1.3855937312181272e-17	-3.5678955437323185e-18	1.9863887352525372e-16	2.4369780601118296e-16	2.2266358782008647e-16	3.0912763754931173e-16	5.812466713583793e-16	7.188630496983252e-16	5.416505047235669e-16	3.01954011187171e-16	2.305717242775519e-16	5.486986676396829e-16	8.744044297746971e-16	8.534747375509154e-16	5.512319677701997e-16	3.3112385591730574e-16	4.382400259277139e-16	6.941600885491078e-16	8.221809031714026e-16	8.044860078502857e-16	8.09216025780992e-16	9.720717640420449e-16	1.0442164439459541e-15	9.165446372921705e-16	6.3451524671382e-16	5.472838376151721e-16	7.504367067978441e-16	1.0522418578339323e-15	1.179148220868969e-15	1.043326088018893e-15	9.507982615385065e-16	9.99278794824566e-16	1.2567387770105018e-15	1.4784036019650526e-15	1.6066872200598104e-15	1.786273746439597e-15	2.0778320891047392e-15	2.3199761199053073e-15	2.3312124591483566e-15	2.16849751469663e-15	2.0061204930204414e-15	2.0586817299888836e-15	2.0634007580357973e-15	2.025834576974773e-15	1.9702074762074023e-15	2.165703122119611e-15	2.456640519030107e-15
40	-9.91113160735656e-17	-3.8214812641904456e-16	-6.056255252895339e-16	-5.720928711505401e-16	-3.257581775536585e-16	-1.3131283449393616e-17	1.1544645095964797e-16	2.5304822166427604e-16	2.1501567394588593e-16	2.80347088921295e-16	6.14819248101729e-17	-1.1443822462914425e-16	-1.9358254657810615e-16	-1.0563128698173775e-16	-7.248948912737772e-17	-1.6634096784780082e-16	-2.2520586650661174e-16	-1.089447352002293e-16	1.8665729191861543e-16	4.3078564810625345e-16	4.1300104301028076e-16	3.103239069313224e-16	8.666153978755289e-17	3.270817062825297e-17	-2.843077647565337e-17	4.3539392091265194e-17	7.811090260111958e-17	1.0987364770580175e-16	6.300085101134236e-17	-7.081722979170208e-17	-2.515289106051043e-16	-4.150215901891482e-16	-5.588067847935446e-16	-5.327778260759044e-16	-3.7689434437808277e-16	-1.4649508617902942e-16	-7.28179939911469e-17	-9.314524721225814e-17	-6.509306934401299e-17	8.35836016594951e-17	2.0755534239291195e-16	1.1811376567206386e-16	-6.074210693270836e-17	-2.1498696985912379e-16	-1.8363278163872537e-16	-3.3404609667417247e-16	-4.963580963720134e-16	-5.45038735440253e-16	-2.9377099989917737e-16
41	3.24434831966901e-16	2.77527243815534e-16	2.88938101046663e-16	3.7356769464738114e-16	4.266247890218098e-16	4.798314636662518e-16	5.275527722735957e-16	6.786545215918779e-16	7.615058243963761e-16	8.103669019210524e-16	7.246718084019173e-16	4.946666031258897e-16	3.4656259936065893e-16	3.1936617021395086e-16	4.4020068706793616e-16	5.860876563409451e-16	6.508121614996031e-16	5.619396651071656e-16	5.003228969978937e-16	5.23771941994683e-16	5.423449265388384e-16	5.311664066627349e-16	3.621294117312e-16	2.7076639901142433e-16	2.996154209820443e-16	4.165119227592111e-16	4.496130411848e-16	3.544150767151693e-16	2.1270450307755422e-16	1.7017646248430523e-16	1.7545536696380007e-16	1.7740824967103717e-16	5.522259251589276e-17	4.6606313799027544e-17	5.293279482653652e-17	1.1289996694993227e-16	4.416255756803881e-17	-1.857018991466418e-17	-1.3592156321940033e-17	1.586460133250898e-16	2.64065054867382e-16	2.0205539527411606e-16	-2.524741196953595e-17	-2.854080250219609e-16	-3.036785207702506e-16	-2.0549191638371835e-16	-7.863042287975745e-17	-2.460478674150312e-17	9.457108215709228e-17
42	-6.227283248884399e-16	-1.2383345359649884e-15	-1.3957852436960453e-15	-9.869970037699986e-16	-4.811819819143776e-16	-2.940692423233712e-16	-3.4649183683594833e-16	-2.7001086422390746e-16	-4.1282720625849066e-17	3.3444826734288554e-19	-3.3450121421529406e-16	-6.551837647245354e-16	-6.588159494574877e-16	-2.7447873775086635e-16	-8.17666625909544e-18	-1.32985752362886e-16	-4.61493260961606e-16	-6.107607808580671e-16	-3.3018368083901767e-16	8.122214907250214e-17	2.913644983125479e-16	2.5931354469875135e-16	1.535573228173454e-16	9.59027071007368e-17	7.384059275202465e-17	-1.2546030164911011e-16	-3.5650819117994435e-16	-4.044265705620717e-16	-1.342165501608308e-16	1.3319886048188607e-16	1.1364393310203899e-16	-1.9096032068298608e-16	-3.404904576580128e-16	-1.3758420721498578e-16	2.6858499706813273e-16	3.416914221859471e-16	6.568716132859519e-17	-2.570594222057187e-16	-2.0878930748362587e-16	-2.949907420252473e-17	-4.85804535875792e-17	-4.30682570171911e-16	-7.4426992378476695e-16	-7.999360879667725e-16	-6.450332514500365e-16	-7.44757925834561e-16	-9.210143178537138e-16	-9.764006783022237e-16	-8.338997776796102e-16
43	-4.160971287645114e-16	-6.814127920023434e-16	-8.152656737610905e-16	-7.50994905082196e-16	-5.975712862404912e-16	-3.3883054564203725e-16	-3.479089768297148e-18	5.132581237172161e-16	9.230542604272582e-16	1.0370145061313632e-15	8.640024178046414e-16	6.798447694841374e-16	7.610715214903108e-16	9.205071277089578e-16	8.028978947861196e-16	4.1386019379427146e-16	2.5148132694364264e-16	5.263293576699658e-16	1.1669421419200914e-15	1.552819619490151e-15	1.3654495303944117e-15	9.63076690319324e-16	7.026485602680859e-16	7.069689538733374e-16	7.445109438862684e-16	6.847617811330042e-16	5.002800471961785e-16	3.229100938097173e-16	1.3956457620119792e-16	-5.672199896453464e-17	-2.2989948325540334e-16	-1.9760545568536822e-16	-2.8593601516388835e-17	3.15789492044895e-16	4.643225739483809e-16	3.301056831871874e-16	-1.7656843402891684e-17	-3.7694327179116886e-16	-6.167813853322949e-16	-7.985061868129142e-16	-1.1645438547916767e-15	-1.659952069294107e-15	-1.9905634996519253e-15	-1.9217406240236042e-15	-1.4032308542342174e-15	-9.460003387862294e-16	-8.228613428196457e-16	-9.011997971035254e-16	-8.096021065269921e-16
44	3.0946172744103525e-16	-2.3082769004896254e-16	-3.4975624318218963e-16	-6.938518709654998e-17	2.2184843484164136e-16	3.217323391841266e-16	3.673991424804666e-16	7.306373075540738e-16	1.098356591760264e-15	1.0648851448239157e-15	5.904607150338577e-16	2.6284786266825606e-16	4.3251754109564307e-16	9.362376128675735e-16	1.1491581038891214e-15	9.6335266693464e-16	7.680812833071884e-16	8.825485835317191e-16	1.252884625849516e-15	1.4266983237838222e-15	1.1369381291491055e-15	7.844360771308321e-16	5.851405511575901e-16	7.726210685102053e-16	1.0614827753052769e-15	1.0652768312825541e-15	8.412349066110141e-16	7.22953013944345e-16	8.93040944224328e-16	1.0655827932731795e-15	9.742539931044123e-16	6.278678227085312e-16	3.679128132768611e-16	4.03494610195505e-16	6.513169091167396e-16	6.931586445696103e-16	4.64662784175435e-16	1.5890509091435152e-16	8.137885466327586e-17	7.129851926128606e-17	-3.743668194501752e-17	-3.1795725801910267e-16	-3.8926241242018147e-16	-3.743815780769649e-16	-2.380925863536595e-16	-6.665961423079491e-16	-1.0234255734513451e-15	-1.0783591796704985e-15	-7.888734175436812e-16
45	-1.2008888050001426e-16	-4.3622410414620763e-16	-4.92164383067231e-16	-2.9309005456989783e-16	-1.0750655660593526e-16	1.5811493398920528e-16	4.708012415588753e-16	9.751743600956981e-16	1.2991772961026353e-15	1.2474443872213724e-15	8.96850318603533e-16	5.793129837548532e-16	5.299592789596199e-16	7.338294472415009e-16	9.062889216053307e-16	8.834850187676203e-16	7.876541847141722e-16	6.895664519906616e-16	7.674907079384875e-16	9.189049362451218e-16	9.463233653295839e-16	9.496157155106778e-16	8.047836215520006e-16	7.143482488635223e-16	6.694384780865827e-16	5.490795340694209e-16	3.668769367188043e-16	2.365688431501586e-16	2.3377002410566863e-16	2.8549795222293625e-16	3.028265991645006e-16	3.0331737386463603e-16	2.8909553334046155e-16	4.019162086969794e-16	4.788860401726545e-16	4.567703728009291e-16	2.7864605987428325e-16	6.273146660075621e-17	-1.0586405889441336e-16	-3.218059702082108e-16	-6.285277062125179e-16	-9.631886462202915e-16	-1.0078408004954647e-15	-8.4888111317986e-16	-4.3787116959903767e-16	-3.829877564927664e-16	-3.9777405369689523e-16	-4.846516382779204e-16	-4.3625199754278513e-16
46	-6.703972061442731e-16	-1.183364226241626e-15	-1.3458206775663252e-15	-1.1970183595132594e-15	-9.699322746370176e-16	-8.345163972928116e-16	-7.712276909556707e-16	-5.47965767735471e-16	-3.2298419567808473e-16	-2.587367334375731e-16	-5.12254490318258e-16	-8.8678563569097e-16	-1.099795891000035e-15	-9.667939904620577e-16	-6.389154515241548e-16	-3.6662837199465487e-16	-2.889559719006575e-16	-3.5040855348278853e-16	-2.458420346211499e-16	4.6081762271424667e-17	2.274688062459725e-16	1.1049231495175747e-16	-4.0674219778301487e-16	-7.724658150693983e-16	-7.373285699683059e-16	-4.275736154258053e-16	-2.002148900922521e-16	-2.350033514680914e-16	-3.477773447902315e-16	-4.036869933415824e-16	-3.658740962727611e-16	-3.49484405496185e-16	-4.2106676888371315e-16	-4.703562023978131e-16	-4.643529266453785e-16	-4.566067108172621e-16	-5.646654557225569e-16	-7.230252977751923e-16	-7.692675966888125e-16	-7.271559934480803e-16	-7.174756620958689e-16	-8.643965221637094e-16	-1.050805926920288e-15	-1.1777534931465729e-15	-1.0912677944242145e-15	-1.1780855950641078e-15	-1.2022710522490057e-15	-1.0791393932408042e-15	-7.861722091474194e-16
47	-6.718340778671199e-16	-1.0992731841922094e-15	-1.1602236747026567e-15	-8.41264226544685e-16	-4.829384461134891e-16	-3.996022704936062e-16	-4.966678341634326e-16	-5.259823630034519e-16	-2.771819753888241e-16	-3.026341222607544e-17	-1.4467860960351418e-18	-1.34618581488214e-16	-3.513874845951661e-16	-3.749334384068502e-16	-2.909046725764784e-16	-2.369754402359172e-16	-2.663082163092734e-16	-2.9399794187590726e-16	-1.3313660040647244e-16	7.594485648280048e-17	1.5668913799908325e-16	-4.360187996416042e-17	-1.8367529199731076e-16	-2.053323299140786e-16	-5.603595584318949e-18	6.262593366923785e-17	-9.563230532474244e-17	-3.4043728264154404e-16	-3.6535723099568085e-16	-2.5822913381394015e-16	-1.9774359575789807e-16	-3.1210857700963466e-16	-3.413219179285017e-16	-1.9853806611567214e-16	1.1047616281844296e-16	2.0020332745110613e-16	3.8802436860797313e-17	-2.2334577948085477e-16	-2.365703789540336e-16	-1.1448262883802715e-16	-1.671354471030001e-17	-1.291089146016366e-16	-3.197423600192886e-16	-4.709183276309764e-16	-6.498262302286743e-16	-8.550345919385713e-16	-9.914803388574468e-16	-8.816636737592297e-16	-6.518775727367937e-16
48	3.291341713745057e-16	-1.0677631904515555e-16	-5.519632344708942e-16	-7.534551222831838e-16	-6.679936399998276e-16	-6.948470541309425e-16	-9.867520648566659e-16	-1.2072691454351295e-15	-1.133536082370356e-15	-8.32278096776135e-16	-6.437990320583454e-16	-5.287845320444403e-16	-4.264439736607876e-16	-1.4372971076384642e-16	5.903221598183967e-17	4.773300241958578e-17	-8.068070565449737e-17	-1.7044771421643707e-16	-2.4720716188639184e-16	-3.54350495699247e-16	-4.787864591284248e-16	-3.400994605936838e-16	-3.0277423154229334e-16	-2.885604561789106e-16	-5.722218888400241e-16	-7.085570027053148e-16	-5.415672500016398e-16	-1.6059066479948072e-16	2.9284272365128044e-17	-2.2737908494976886e-16	-6.258713250077019e-16	-7.919462616215761e-16	-5.294592949326722e-16	-1.7783992855484701e-16	1.029933771949274e-16	2.3451773180460257e-16	3.893620661529733e-16	6.830872598797268e-16	1.144741946632655e-15	1.4581520385688173e-15	1.4939938703866104e-15	1.2119140270446358e-15	9.642062055310604e-16	8.706624086248025e-16	1.1233810281281989e-15	1.2594755039163038e-15	1.5952548045019534e-15	1.9816993139860727e-15	2.2752175781362285e-15
49	-6.613599453489054e-16	-7.748781421477002e-16	-6.74057849333466e-16	-7.780695738415125e-16	-1.0074197051194493e-15	-1.2261336363440064e-15	-1.2781919980812676e-15	-1.2312477490688945e-15	-1.2481396237689112e-15	-1.3450480236277837e-15	-1.2753385659821872e-15	-9.982157963081845e-16	-7.050163530443888e-16	-5.367607644797008e-16	-3.0952863172659285e-16	4.088062565917378e-17	3.4901437163657244e-16	3.990852843703204e-16	7.455708983341887e-17	-1.7698534525071964e-16	-4.7610042083231635e-17	4.499883880531774e-16	6.621467733651527e-16	5.683397885554514e-16	3.5806750737932353e-16	4.23194891495803e-16	6.64786956158658e-16	8.090961952926765e-16	6.329803067866365e-16	4.796426701074819e-16	5.826063195332795e-16	8.619573147554234e-16	1.0142372825428977e-15	9.037985800744944e-16	9.26945636956228e-16	1.2924637897535944e-15	1.6489783115323427e-15	1.6414566989348834e-15	1.2504811392583263e-15	9.576109110790304e-16	1.1308100710258577e-15	1.5437772908322304e-15	1.6457131723241019e-15	1.1481691172165736e-15	6.3221124605655715e-16	3.531730508472308e-16	2.8607482519493226e-16	1.1192602469542095e-16	-2.8331160228049104e-16
50	1.0169674541058908e-15	4.0765405886753957e-16	3.283838937953557e-16	5.666561152109231e-16	8.248811802782488e-16	8.657889050501418e-16	9.267644195549254e-16	1.093884096581698e-15	1.2143427724194333e-15	1.1191693577496517e-15	8.092421260182069e-16	7.038412789125502e-16	7.811193453352233e-16	1.040427854728578e-15	1.2044347847604492e-15	1.2044735461295693e-15	1.0751042949364648e-15	9.98471335631387e-16	1.0865064472693694e-15	1.2901427951191249e-15	1.4321707385013627e-15	1.3568121815503186e-15	1.1075784917038646e-15	8.871381979670305e-16	7.9413085052264815e-16	7.625286427233243e-16	6.986122761841757e-16	6.876832741575275e-16	8.198730157098932e-16	1.0733141897832083e-15	1.248116482329321e-15	1.2026287861974492e-15	1.1721848924228044e-15	1.2748699264293226e-15	1.5931064315069584e-15	1.804955306478249e-15	1.8450145062929272e-15	1.8812078508664573e-15	2.121951072637853e-15	2.4511387232604174e-15	2.626066946514741e-15	2.5574284905106428e-15	2.4327418040483062e-15	2.425319324056822e-15	2.3808614471110552e-15	2.203216428128187e-15	2.0224637862485777e-15	2.061569198340942e-15	2.383628191392291e-15
51	-1.9160097726651243e-16	-1.9200346443181914e-16	-5.386883402025555e-17	-3.996041311099536e-17	-1.1512277958725664e-16	-3.4072239490712933e-16	-4.557558594442764e-16	-7.298397663103454e-16	-8.903364116118791e-16	-9.517250211336453e-16	-8.64912052164333e-16	-7.361119391518055e-16	-4.971626402003656e-16	-7.12509622985816e-17	5.669925484704496e-16	1.1076079556657588e-15	1.1944833369536022e-15	8.494926431260318e-16	5.265731486215354e-16	4.739791975339805e-16	7.680659222965953e-16	9.287589539046837e-16	1.1524476903578352e-15	1.2420088307923355e-15	1.2086633748028556e-15	1.1646444019327158e-15	1.1868340138515641e-15	1.3783479983776326e-15	1.6937662521296655e-15	1.925941068288672e-15	1.8805371550332123e-15	1.625408437203465e-15	1.433362175838565e-15	1.5791316266130113e-15	2.0867701619091753e-15	2.6835715488043824e-15	2.9530458914039634e-15	2.771202683589011e-15	2.3942452438308946e-15	2.3989478908424357e-15	2.915782636745182e-15	3.6205302020647516e-15	3.6743729252224454e-15	3.3138681079461425e-15	2.4126724611649375e-15	2.0975377349249243e-15	1.8165597673074388e-15	1.6263959293838838e-15	1.1104733035343886e-15
52	-8.348410433955855e-16	-8.067161577605597e-16	-9.227303899664395e-16	-1.1967447848485357e-15	-1.5117304571610126e-15	-1.7536845093256386e-15	-1.6377887490390489e-15	-1.496933050037424e-15	-1.102100675921583e-15	-8.50486580755224e-16	-5.299944800913513e-16	-6.621858354775013e-16	-7.506835798643027e-16	-1.0831591156861778e-15	-1.1192903874590974e-15	-9.502356714869764e-16	-8.24616600145088e-16	-9.551907106699109e-16	-1.0612089075610264e-15	-8.917211239420892e-16	-2.3033117307909138e-16	3.1171610655608343e-16	8.700825752129887e-16	9.900982390272572e-16	1.053452218987171e-15	1.1945144975892033e-15	1.3346384463437688e-15	1.2422870894840763e-15	9.749375343826632e-16	7.498440106247243e-16	7.09737386483382e-16	9.121185919619022e-16	1.1053005801235204e-15	1.2773606690610078e-15	1.2416322460042235e-15	1.1328317807873457e-15	8.863108154489267e-16	6.161537213925313e-16	4.1827740821626804e-16	5.0948358653177105e-16	6.469740443672204e-16	7.317721249132909e-16	2.883713042991461e-16	-9.465592932221834e-17	-7.553020605795413e-16	-8.265270647499235e-16	-1.28153145472519e-15	-1.7211742461799617e-15	-2.313355725273289e-15
53	-2.1238078302384698e-17	-1.7093652793498397e-16	-2.2748036287359465e-16	-2.714711160849812e-16	-2.4963125992400833e-16	-2.818915659367614e-16	-4.219203463771879e-16	-5.593075629032683e-16	-6.486299486904483e-16	-5.801837234112942e-16	-4.218662334569686e-16	-2.24236084714421e-16	-5.998240386111498e-17	5.670349117742614e-17	9.124564651097074e-17	8.948734112198291e-17	8.826972284676743e-17	6.025211044821299e-17	-1.1403540648064815e-16	-2.7699407878710624e-16	-2.975490159750687e-16	3.3787994857755665e-17	1.788646550481838e-16	2.1127791184646977e-16	-7.203544427798213e-17	-1.3309234326571852e-16	1.0587216818504039e-16	4.1080488432607144e-16	4.149517946076201e-16	1.2549970025150887e-16	-8.187254048036893e-17	2.369265582973229e-18	1.990557237304679e-16	1.9584036567026578e-16	1.173010433634865e-16	2.5820464985459803e-16	6.297841656388438e-16	8.888219864476031e-16	9.379854572622483e-16	8.753502693338142e-16	9.334956927926061e-16	1.0436776128992057e-15	1.0446387377876392e-15	9.38067750795392e-16	1.0632038699768287e-15	1.2849209976870786e-15	1.6022217901889784e-15	1.71180302943525e-15	1.5973882218459399e-15
54	1.0387053291648496e-15	1.0643502895627573e-15	1.1406732297217087e-15	1.1903376163567762e-15	1.1773652154090537e-15	1.0433344570530923e-15	8.63711676161589e-16	7.17284896009969e-16	6.402586402813546e-16	6.518500583948694e-16	7.333036464227794e-16	7.838099513236036e-16	9.369749515708471e-16	1.0887447849293448e-15	1.2206009798093844e-15	1.2503185601544967e-15	1.1763913400339022e-15	9.543447846668492e-16	6.962345630914287e-16	4.678441876845684e-16	2.885778476408559e-16	2.7710665575615177e-16	2.4613508789715374e-16	4.0172045003764106e-16	5.226126111192395e-16	6.499043328302845e-16	7.361392274386869e-16	7.621064054428777e-16	7.081595303855766e-16	6.0869831425409535e-16	4.523368832892033e-16	3.1897637643517664e-16	2.5749747176552213e-16	3.7489728181119627e-16	5.53273132037995e-16	7.306329219758235e-16	8.076844549734352e-16	8.766377414402115e-16	9.585570772991636e-16	1.1223991995915266e-15	1.2943519850335487e-15	1.5092356080081787e-15	1.6859251929160427e-15	1.871231153508172e-15	1.959428582753041e-15	1.9722949199267273e-15	2.0557577275870075e-15	2.2546250116229403e-15	2.525774220234309e-15
55	-2.7305768086567645e-16	-4.465767781719713e-16	-4.3343993282268904e-16	-5.085395763098732e-16	-5.841113569406405e-16	-6.337878519802464e-16	-4.807644495679463e-16	-3.8311665325195145e-16	-4.0381086656549347e-16	-5.518334262740402e-16	-7.518557738419995e-16	-6.115932403093098e-16	-3.5692539516564295e-16	-1.509642658514344e-17	1.8126029224021371e-16	1.8292976844180823e-16	6.345306740895352e-17	-6.3910433456274155e-18	1.4935593653704526e-17	9.436079543495751e-17	2.491727856555726e-16	3.027279115701445e-16	4.771451292294205e-16	2.882758746494219e-16	-5.4904699956240025e-17	-3.6943357965022737e-16	-3.099299388820348e-16	1.375457749193575e-16	5.841430606368701e-16	6.753264488107897e-16	4.2513535642990795e-16	1.9309745367538006e-16	2.1466232667037986e-16	3.1996650160499326e-16	3.4718106732587923e-16	4.1278592397754485e-16	6.27331230896553e-16	9.624879927183527e-16	1.1013873756632098e-15	1.0114871788910325e-15	9.85061389870493e-16	1.3312476196335297e-15	1.7003340222253151e-15	1.7662600700195206e-15	1.0788781990231313e-15	5.059584220396462e-16	7.413959694241949e-18	-1.0419304458857963e-16	-8.167153964194294e-17
56	1.4809432163397731e-15	1.4563264317887652e-15	1.3845859776902427e-15	1.4140029888661181e-15	1.4127874598574912e-15	1.4407168724921976e-15	1.4043053040402685e-15	1.638853945893474e-15	1.8775709867374725e-15	1.9785158307249963e-15	1.7958120656852483e-15	1.7032330493006552e-15	1.7337274245931698e-15	1.948566883534061e-15	1.9037809705787953e-15	1.5085460735623838e-15	1.0832683886043976e-15	1.023338064934789e-15	1.3314760978073907e-15	1.6570555357578525e-15	1.5950696503669777e-15	1.4171451645525787e-15	1.2452023459207716e-15	1.396024493785585e-15	1.5751932707563853e-15	1.461224029737656e-15	1.0772217971423254e-15	6.793564090494253e-16	4.162316042975894e-16	2.6582481196165767e-16	2.2696379147647935e-16	3.2983249870918406e-16	5.91839029791768e-16	8.44797341069262e-16	8.835981264789267e-16	5.40838328201222e-16	1.0137361470484891e-16	-3.0069847981688237e-16	-4.867498569191984e-16	-6.464719534707863e-16	-8.349219770493424e-16	-1.1321223483682295e-15	-1.1526569820025962e-15	-9.657542086618866e-16	-4.184308393963871e-16	-1.479054570446636e-16	1.8545555751739887e-16	4.3607822466093383e-16	6.868383871796785e-16
57	1.6039733939621329e-15	1.2094992169062883e-15	8.348977520838005e-16	5.877832343803054e-16	4.0783212119965995e-16	3.410804613386736e-16	3.6617828077465804e-16	5.793507061878788e-16	7.401651542278599e-16	7.677460941406137e-16	5.527233965961958e-16	4.2823158453900326e-16	3.369799880385243e-16	3.949777516914907e-16	4.721817669586532e-16	5.450360906923483e-16	6.758674603784232e-16	8.970750942675599e-16	1.1740739870693358e-15	1.3002266889157795e-15	1.1697473689869995e-15	9.244537308180667e-16	7.438708410277218e-16	5.769040799673661e-16	5.624676953137444e-16	4.035462488444061e-16	2.9656533866137316e-16	3.7795102106470325e-16	6.258471705833728e-16	8.664347666694357e-16	1.0187577282880344e-15	1.1353261138321827e-15	1.2993285854603226e-15	1.4250798913891609e-15	1.29036100457193e-15	8.031006947752958e-16	4.3231819529245945e-16	4.732515792470548e-16	8.520801430258778e-16	1.0607297163776941e-15	7.845774975617628e-16	3.2119998642972093e-16	3.229288530732897e-16	7.585474485420378e-16	1.3061438297764736e-15	1.311372836870227e-15	1.007582130981361e-15	6.962281232348493e-16	8.187600569294261e-16
58	4.899328342899211e-16	5.798105469203819e-16	5.981722724085204e-16	5.070887541374774e-16	3.153630096525252e-16	4.0867263865385586e-16	6.633020239951025e-16	9.304103788298406e-16	8.31024550337511e-16	7.252126009231725e-16	6.553327871973745e-16	9.025028579420582e-16	9.586202009378082e-16	8.898903683789436e-16	6.843176379366555e-16	6.395620848272976e-16	8.241106360863839e-16	1.1201611868588257e-15	1.1834725590626504e-15	1.0693263233277062e-15	9.453183423729514e-16	9.598396755702688e-16	9.114924076193254e-16	7.641290637849181e-16	6.117575894090063e-16	6.603697796222864e-16	8.733593243493728e-16	1.0500400711144453e-15	1.0148809694834447e-15	9.074308709908902e-16	8.872220648973134e-16	9.51831115466997e-16	9.466364615286542e-16	8.26032552755122e-16	6.763555318018644e-16	5.984408127183471e-16	6.039695017073867e-16	6.386600106012119e-16	6.379820098659183e-16	6.064594313688318e-16	5.606133458842593e-16	4.591728776813243e-16	3.615421362400114e-16	1.1861294330444636e-16	-1.911153579159783e-17	-1.0812199948779391e-16	-2.4966020628613544e-17	-6.360157816787449e-17	-1.3132645398463997e-16
59	-1.1492713179445896e-15	-9.780309777174764e-16	-9.107213554442266e-16	-8.654199955177136e-16	-8.993724712845196e-16	-8.919246768426569e-16	-8.397353112241676e-16	-7.7487631941225815e-16	-7.86397459082164e-16	-7.841592709530345e-16	-8.628107650767377e-16	-7.894376843631491e-16	-8.065842499972762e-16	-7.327872610368118e-16	-7.340411960677541e-16	-7.654885579196433e-16	-7.572525197330766e-16	-5.85046885570655e-16	-4.2203625022243297e-16	-4.1809183016293116e-16	-5.258932148813263e-16	-7.016920237305574e-16	-6.583840385361276e-16	-6.590535714421487e-16	-6.900658342169417e-16	-7.364427954858335e-16	-7.115677090894232e-16	-5.809134492105023e-16	-5.414060475582716e-16	-5.964101549718641e-16	-6.691205894471224e-16	-6.5618005009443635e-16	-5.658779972639087e-16	-5.063413691445765e-16	-5.3471875661464885e-16	-6.329716183360896e-16	-7.530276840878987e-16	-8.255866666587576e-16	-9.343502281753553e-16	-1.0218159808596293e-15	-1.0982358675832174e-15	-1.1628583163739192e-15	-1.2939568581261035e-15	-1.5286650694058912e-15	-1.8008636618265033e-15	-1.878935760864462e-15	-2.000551154669621e-15	-2.240517304144595e-15	-2.3910814616087603e-15
60	1.143372710802057e-16	1.2970171695801258e-16	6.756275367725422e-17	-1.88233432558701e-17	-1.2234440438191227e-16	-5.55582623760354e-17	1.430081782585022e-16	2.808056341524454e-16	2.539626334549014e-16	2.284246158000941e-16	2.407940206533614e-16	4.3089165448842354e-16	5.37874538222583e-16	5.232297098414871e-16	4.0891495790646183e-16	3.753044609885059e-16	5.115269623359323e-16	6.783995965513417e-16	7.063862019062321e-16	5.663351931219317e-16	4.695474592749671e-16	3.874165984069803e-16	5.028338202724965e-16	4.622066251657034e-16	4.191670164284168e-16	4.851541623654881e-16	6.27726754628331e-16	7.166470851828416e-16	6.471489851311269e-16	5.955930426465765e-16	6.290555423850911e-16	7.329268017737921e-16	7.060621916727368e-16	5.948510724014289e-16	4.3183238653735902e-16	3.855120897342806e-16	4.644398515236692e-16	6.196732528677702e-16	6.673551641092116e-16	6.634973485040321e-16	5.433050704123095e-16	4.539432806230854e-16	3.1997061943477336e-16	2.90248537398862e-16	1.5339632497295727e-16	3.2166861106007154e-16	2.7500564789495914e-16	1.4118285562583367e-16	2.485317051514912e-17
61	9.395997812090106e-16	1.0467961507799115e-15	1.0298460948883701e-15	1.1775989478333942e-15	1.3821235520891717e-15	1.659797675928124e-15	1.8286733429557265e-15	1.9003209790183883e-15	1.8502532837841325e-15	1.9102905324342126e-15	1.8077593162266185e-15	1.6288678961628478e-15	1.3812540933956801e-15	1.3039517518907459e-15	1.3466086409896714e-15	1.3572736347529658e-15	1.3037769007790552e-15	1.195528045662853e-15	1.2328217759034333e-15	1.3635780598569033e-15	1.501996880612622e-15	1.4203404928968937e-15	1.335101048040952e-15	1.2189351677690571e-15	1.100798645405334e-15	1.0915950130835533e-15	1.1348576947497955e-15	1.0854055683715286e-15	9.094445431092109e-16	6.909549940684905e-16	5.633983258842161e-16	6.34761357392111e-16	7.878642383493807e-16	9.49758391191729e-16	9.540391262356467e-16	7.760522568304001e-16	4.717296800010711e-16	6.764936524832677e-17	-3.9027368705481074e-16	-7.653865735628373e-16	-1.0188170150238508e-15	-1.119368288691461e-15	-1.197895390761196e-15	-1.223429173911878e-15	-1.3623883940381675e-15	-1.2448719121966746e-15	-1.2692983576712584e-15	-1.3129965998255101e-15	-1.3875272798406848e-15
62	1.77867707078294e-15	2.1976659364624673e-15	2.3688591253608906e-15	2.3156522803205344e-15	2.188538817405581e-15	2.2958856666618025e-15	2.507261794443952e-15	2.651628397254896e-15	2.52584642116271e-15	2.46888728961673e-15	2.459943850169937e-15	2.5240020225231373e-15	2.4021601618416407e-15	2.1833229612890685e-15	2.030295258978705e-15	2.0828485309993134e-15	2.2926556300121205e-15	2.427131366775147e-15	2.4801519832190407e-15	2.4496095713679125e-15	2.424275190360717e-15	2.415814270914844e-15	2.4616464037086496e-15	2.45405222648901e-15	2.4130012669285166e-15	2.3324242818733803e-15	2.170676843054102e-15	1.9143180726218233e-15	1.5868373815700289e-15	1.3935736844135476e-15	1.4106185636100238e-15	1.6393826675501535e-15	1.8318084451332528e-15	1.9793248097712594e-15	1.919825331779281e-15	1.7263227954698593e-15	1.4052373501992144e-15	1.0481725585171998e-15	6.710690403145883e-16	3.8134530553628547e-16	1.260361048067809e-16	-4.3229510507017166e-17	-1.2842455058052554e-16	-1.3334001600412146e-16	-9.183580345581657e-17	1.1412852535122763e-16	2.944766690638745e-16	4.951817201883632e-16	6.698920874723223e-16
63	1.1448123621232697e-15	1.205110564250302e-15	1.2008867672958056e-15	1.2167372848198658e-15	1.2010104791891871e-15	1.1296965637197356e-15	8.840033432422873e-16	7.370351813704989e-16	6.113356009285016e-16	5.551404789640973e-16	5.410101284374059e-16	4.224465755327709e-16	3.7059406812382473e-16	3.2672052604517065e-16	3.846381862591509e-16	5.062916593342694e-16	6.336990623831446e-16	6.23103182081587e-16	5.918754470903592e-16	6.247347913109905e-16	6.67418738995698e-16	8.694836974321658e-16	9.048943705218236e-16	9.655589618220404e-16	9.409557467073419e-16	8.320173991873182e-16	5.909036175240359e-16	4.310352387413979e-16	3.8490379838160488e-16	4.4123766383732397e-16	3.906989335839242e-16	2.0832133066290196e-16	-8.345169001415233e-17	-1.0936654720823092e-16	-2.130085140144257e-17	7.40224916178804e-17	-2.7587354835377025e-17	7.587756674078296e-18	2.339094823052231e-16	6.287530479738108e-16	8.067651622771625e-16	6.582107575826763e-16	5.278219021120013e-16	5.64179559068331e-16	1.086710957167975e-15	1.4281417566109079e-15	1.7643757477963936e-15	1.8262708227792534e-15	1.8975045847156702e-15
64	4.322249438981201e-16	2.914835896364461e-16	1.909092924471952e-16	1.223540446081963e-16	-4.16902134982497e-17	-3.3081022560708507e-16	-4.692923744889541e-16	-4.477366665878326e-16	-2.4572756378760184e-16	-9.944749213818672e-17	-3.485276420663896e-17	-1.4434434164914313e-16	2.1750529039157074e-18	2.0416946902311725e-16	4.489816908581592e-16	4.83515539374756e-16	3.282581963038142e-16	1.6657642391915837e-16	1.6850246961055305e-16	2.1065634582534624e-16	2.550067136459509e-16	2.777397688209101e-16	5.8368746591761305e-16	9.077967890549644e-16	1.0547965653773868e-15	8.822310644487695e-16	6.548508269191142e-16	6.8030905382044575e-16	8.752290532803929e-16	1.0178771996213702e-15	8.839941318851445e-16	7.576493977870837e-16	8.687287774657062e-16	1.3056629246390181e-15	1.577605731876196e-15	1.6241888120473846e-15	1.5196711100157211e-15	1.5396773280814058e-15	1.5351396921671723e-15	1.465661371564318e-15	1.2635966112685148e-15	1.3327660542356958e-15	1.5136351374167217e-15	1.6302118679244505e-15	1.1515135512987398e-15	6.445530920462082e-16	1.2454314833637976e-16	1.3521142625755692e-18	3.3330022032905215e-17
65	7.798047311991766e-16	7.751365896211604e-16	8.09655942161462e-16	7.773809054295351e-16	5.563492737774395e-16	2.00087062255682e-16	1.6394082381527592e-17	9.390341094601685e-17	3.9734582405889816e-16	5.790439091622351e-16	6.720119175273877e-16	4.51956965474105e-16	4.257603845323459e-16	4.192882708466199e-16	5.258742615062271e-16	5.58357737824646e-16	3.9850271648807085e-16	3.8818839288858584e-17	-2.4359523665299465e-16	-3.1150122512315406e-16	-3.4145679339465877e-17	4.638513043712968e-16	1.0129447460574377e-15	1.253752564357872e-15	1.1424343331353836e-15	8.947379636248847e-16	8.430516176216535e-16	1.0335566677815375e-15	1.0724895179480837e-15	7.541928049847406e-16	2.533653272577856e-16	1.251401823299777e-16	4.3576437277469676e-16	1.0191464781484297e-15	1.3135801321956773e-15	1.345611776454996e-15	1.2585528885189939e-15	1.2205401951885804e-15	1.1413436090291474e-15	1.1620476515055677e-15	1.260750495796142e-15	1.4712854204768896e-15	1.498875007986839e-15	1.2943067351926285e-15	9.21433053253153e-16	6.887263392152372e-16	5.207616244811172e-16	3.28027198217376e-16	1.758861274576771e-16
66	7.988751228584433e-16	7.442486953833818e-16	8.831308983633882e-16	9.415276698550633e-16	8.78096573417621e-16	6.606274335482754e-16	3.764366928780757e-16	3.465530198088974e-17	-2.0211985933851545e-16	-3.1088957341550073e-16	-2.1952159012164612e-16	-9.257510799553503e-18	3.536826491227202e-16	7.993667998305383e-16	1.208423207732922e-15	1.4335629491648085e-15	1.4511970461830872e-15	1.348089783757499e-15	1.2476356046833097e-15	1.200383209042591e-15	1.2962599149464822e-15	1.400846916724926e-15	1.620828168075548e-15	1.7304682195324767e-15	1.6344889297814394e-15	1.5935292034936774e-15	1.674218830837954e-15	1.9057649043189763e-15	2.055723626319915e-15	1.9943061951408426e-15	1.835194448504338e-15	1.83677426373944e-15	1.9907790610208686e-15	2.2156647281738723e-15	2.310009699465387e-15	2.5185495213201248e-15	2.6962219723733487e-15	2.7562935934415937e-15	2.5658284491023165e-15	2.27417760002857e-15	2.1463572626324574e-15	2.3395721926398353e-15	2.422069386309307e-15	2.3185887305540694e-15	1.7504266728795276e-15	1.4150970571772433e-15	1.0414937149432484e-15	8.55617102359214e-16	5.255415029045308e-16
67	-2.3921049476167936e-16	-5.5817252433297e-16	-8.522222402400784e-16	-1.0200196725844602e-15	-9.80289621647159e-16	-8.493788333966466e-16	-5.452175275957546e-16	-2.159373347204839e-16	1.1709206402414994e-16	4.0297084550930474e-16	4.906251490605249e-16	4.3406525719650986e-16	3.108656338677487e-16	1.5251702721134554e-16	-6.469536901436234e-17	-3.2400112394933522e-16	-5.16282457466897e-16	-3.0138627696764366e-16	9.816861251812301e-17	3.5011363094609964e-16	3.190520523208629e-16	9.000301444622669e-17	9.004425474995435e-17	1.1088697076329053e-16	2.6683687208732972e-17	-2.0750110152049495e-16	-3.403900042821938e-16	-1.2941305200180168e-16	2.750747849778045e-16	7.140813079181658e-16	9.42329146282535e-16	9.800523152820953e-16	9.358690932054893e-16	9.240388675281672e-16	9.738694155982233e-16	1.0581712741260251e-15	9.827983498125452e-16	8.61840028269766e-16	8.178551170582356e-16	1.0972838903640548e-15	1.5462161580768108e-15	1.897853152100658e-15	1.7668462672602723e-15	1.375306689596736e-15	8.624018485709535e-16	7.533347719014895e-16	5.885162967074627e-16	3.2320746399214637e-16	1.136222994426463e-18
68	2.506568723993644e-16	7.286733178313225e-18	-3.675704746350786e-16	-5.849824338280688e-16	-4.745273476211979e-16	-1.922261335923347e-16	1.1004372938435965e-16	3.752081153754387e-16	6.013429893753749e-16	9.225694358553785e-16	1.0842176207176675e-15	9.43142373207252e-16	6.02575067211939e-16	2.5499496466565045e-16	7.680738020651248e-17	3.102910092593499e-17	2.8110967394978324e-18	1.2701504916621718e-16	3.261086288787591e-16	5.01603764100813e-16	5.258369575504454e-16	4.6542061973616e-16	4.240688240700728e-16	3.4868807609776084e-16	2.6434879881013064e-16	6.709610392874698e-17	-2.4524967435247673e-17	1.7858015985430124e-16	5.299376378227127e-16	8.984337553902505e-16	1.058187842958084e-15	1.0544434306611274e-15	9.918504586615514e-16	9.932157845529902e-16	9.427109835297811e-16	8.353966591932231e-16	6.756860469468511e-16	6.545213061128294e-16	7.541405330250509e-16	9.328417912788454e-16	1.0269351868593804e-15	1.0891667412287387e-15	1.2093414812371264e-15	1.3197800810854863e-15	1.4075979551393568e-15	1.3229611469217483e-15	1.078107065691697e-15	7.660522217034391e-16	6.161610206400977e-16
69	9.90967194200673e-16	7.23463610135653e-16	3.474348557101869e-16	2.5923724847428616e-16	4.302648520415971e-16	4.826845361089893e-16	2.436684387595097e-16	-1.948134088785069e-17	-2.6232974576567875e-17	2.348804639412534e-16	4.831078360836634e-16	5.827284477799319e-16	6.154044499180867e-16	6.550470676844606e-16	6.556018342731216e-16	5.304975553376117e-16	3.3867993615702793e-16	2.2352327356199826e-16	2.1538171384664342e-16	2.3155514922220277e-16	1.61401096758989e-16	1.4335654253191138e-16	5.567290677553278e-17	7.063983681972704e-17	5.5078246201018734e-17	-2.952229490338307e-17	-2.832336889504141e-17	1.2612509992693907e-16	3.453316172691413e-16	3.686490159374264e-16	1.5188578175004e-16	-1.428353674061395e-16	-1.274058434573182e-16	1.3557317052624635e-16	4.955977748663826e-16	6.147918033246267e-16	5.899364162953412e-16	6.454312261743522e-16	9.477065265385957e-16	1.2614778425225462e-15	1.3526042224145174e-15	1.1845772309461532e-15	1.051262860537214e-15	1.0909218166297212e-15	1.2634357969731329e-15	1.2659588806047727e-15	1.3799069535186464e-15	1.672771856903853e-15	2.09061407489807e-15
70	-2.4118828358981646e-16	-4.531199694665022e-16	-6.031621690287797e-16	-6.888039854619988e-16	-6.066259642367216e-16	-5.451982485852392e-16	-5.877518014606003e-16	-8.55151406277806e-16	-1.0414793683710772e-15	-9.36019636396528e-16	-5.847323378423486e-16	-2.4274996205111947e-16	5.981793888278375e-17	2.8077370943543813e-16	5.086666932650875e-16	6.441947237386866e-16	6.4394611787857075e-16	6.474916625102511e-16	7.819782091757e-16	9.646453638390287e-16	1.182053429973088e-15	1.3583278097737704e-15	1.6721058522570672e-15	1.760623058804002e-15	1.5847798204244168e-15	1.2128159294436722e-15	9.677718081798725e-16	1.0939568577601305e-15	1.3545453885429009e-15	1.5557813402844634e-15	1.5587788836960934e-15	1.5741576578248221e-15	1.7453109004920478e-15	2.007329304175847e-15	2.2063699068302303e-15	2.3921041022615013e-15	2.4768101732877814e-15	2.5766966714943345e-15	2.583352233480678e-15	2.639977126255641e-15	2.7954104813171324e-15	3.09457629868543e-15	3.1207611291470647e-15	2.662879808830172e-15	1.6956573330336166e-15	9.789994884029774e-16	4.338097909688424e-16	2.6200264326709597e-16	2.0196592762768833e-16
71	8.058998259879013e-16	6.302777317592037e-16	6.143427565663285e-16	7.246083883777421e-16	8.043573498039169e-16	6.729958571210025e-16	4.136592121466212e-16	2.251263775061534e-16	2.0720647862009513e-16	2.868158525993679e-16	3.65945351334586e-16	3.714097431633727e-16	4.3410908813775557e-16	4.557741352066013e-16	3.9799573519448827e-16	2.271145723783521e-16	8.929907516411432e-17	5.422451810918538e-18	6.303928184705192e-17	1.2656419376964916e-16	5.860948045223746e-17	3.4323354255127934e-18	-1.691426681539958e-16	-1.468206513508377e-16	-7.033375968047698e-17	-3.363641635676677e-17	-8.172607599930135e-18	-1.43774632446917e-17	1.6255097111760398e-17	4.5132059541946804e-17	1.2388751940464939e-17	-9.870209594966602e-17	-1.4661593883394542e-16	-7.139187267309945e-17	1.1072533869035333e-16	2.584670490491071e-16	2.684883805226653e-16	2.9225318878004124e-16	4.529883043164868e-16	7.4894519889956e-16	9.583381612289643e-16	1.0327131923646429e-15	1.0162419870804169e-15	1.1552898791760296e-15	1.4267318856171333e-15	1.5772039744716505e-15	1.6949762692463843e-15	1.8476591442936314e-15	2.0781959727930942e-15
72	6.843628262398001e-16	5.91508437468859e-16	3.7713172198594413e-16	4.45255484989787e-16	6.53708326977053e-16	8.132870540037571e-16	7.830850879037408e-16	8.076312896704804e-16	9.492351524871052e-16	1.0883556985898454e-15	1.055655815603214e-15	8.755257595458394e-16	7.322009006311525e-16	7.464441665466925e-16	7.696056918598189e-16	6.869060865720103e-16	5.966847256955718e-16	6.126565834271934e-16	8.417311311637112e-16	1.039135351176756e-15	9.969299170143597e-16	8.072995362132785e-16	6.736245480114982e-16	7.223772128933197e-16	8.816030695451639e-16	8.504583152057614e-16	6.5039317747144e-16	4.04809571058066e-16	2.5413511884036586e-16	1.4056223296117847e-16	2.1163232017450933e-17	-3.16555736137942e-17	8.129889459573376e-17	3.865988095706712e-16	5.403482500496206e-16	2.857737136338168e-16	-2.033383820706112e-16	-5.895355030819598e-16	-6.180344497656078e-16	-5.163877809530285e-16	-6.10482563203816e-16	-9.787189068061539e-16	-1.2456614788749401e-15	-1.2833456120500995e-15	-1.0564455779588108e-15	-9.942577593625062e-16	-9.628585447795478e-16	-9.933657062537114e-16	-9.51208578320009e-16
73	-1.2187767811712162e-16	1.3001714177647878e-16	4.738340888884293e-16	7.349015580587415e-16	6.355923106893584e-16	4.662964639331003e-16	4.628807072463988e-16	7.713182157352242e-16	1.063233134825924e-15	1.1618440961331066e-15	8.844459508599529e-16	6.147200937738597e-16	4.489275797424311e-16	6.00126327644258e-16	7.852903904767959e-16	8.729545246549027e-16	8.348075058737726e-16	7.310780732512078e-16	6.129332799216767e-16	5.395405905231508e-16	5.816638526356831e-16	6.84334706089755e-16	8.050990889103504e-16	7.346758105816038e-16	5.576025542924537e-16	4.212374603136478e-16	3.79677199441758e-16	3.571437377625483e-16	2.403235028634334e-16	1.5686582917008479e-16	2.0571449217303254e-16	3.4077482990708425e-16	3.701823840082504e-16	3.2168978368003932e-16	2.8407941315076344e-16	2.949351451522767e-16	1.7612539542982011e-16	-6.272886952741527e-17	-3.4283255804122802e-16	-4.715961508289799e-16	-4.902505352617789e-16	-5.360835907849516e-16	-6.280896731466606e-16	-7.159674911529067e-16	-6.946244995844494e-16	-5.958909297945818e-16	-6.164543059202369e-16	-7.900627433177524e-16	-8.595747421634983e-16
74	1.4664138379619605e-15	1.5884889344832305e-15	1.682864857666238e-15	1.838637390255881e-15	1.9564686344976915e-15	2.1648334380515442e-15	2.2189542297975167e-15	2.1498726780523055e-15	1.896761351411431e-15	1.9557686957666214e-15	2.1221300129764594e-15	2.364198833202295e-15	2.1916435382142347e-15	1.8378508375588572e-15	1.5291677036708908e-15	1.4920584069508788e-15	1.6904066593975367e-15	1.7834030570944143e-15	1.6207137383786082e-15	1.3769771003215843e-15	1.3017449925648414e-15	1.442928798536646e-15	1.4922630208412097e-15	1.413629549093255e-15	1.167981827035592e-15	1.1504463451357508e-15	1.3282732002561347e-15	1.4447045182297363e-15	1.312447509870532e-15	1.1559702013189678e-15	1.1793120224306584e-15	1.339806136837536e-15	1.328407780164681e-15	1.0671807375907778e-15	7.545802767520501e-16	6.25977034925805e-16	6.195126789981552e-16	5.004666077649299e-16	1.7028053224984906e-16	-1.2835258097190857e-16	-1.908523178827591e-16	-7.31718599249694e-17	1.3440703429996334e-17	-7.051949565157042e-17	-1.6833765436517771e-16	-3.6443517068634225e-17	2.4342012392957013e-16	4.82310725882974e-16	5.494409343918274e-16
75	2.1260008135145592e-15	2.3678960831154034e-15	2.3511511329865802e-15	2.2451518296130632e-15	2.085178240188608e-15	2.150193341819976e-15	2.1971076149594975e-15	2.140474148521741e-15	2.0279514640745576e-15	2.162572089022668e-15	2.3759211166548542e-15	2.641124721959692e-15	2.431722970270293e-15	2.130918734985215e-15	1.8407352466880555e-15	1.7054512185105394e-15	1.7150213682118856e-15	1.8050836091287476e-15	1.9501959062419636e-15	2.084688102848631e-15	2.0372305549047353e-15	1.7016563560026254e-15	1.3611218843270216e-15	1.309426561660031e-15	1.4676487297254761e-15	1.6283952684171566e-15	1.538229006379156e-15	1.1566441724075684e-15	8.748244026080121e-16	8.149719946303915e-16	9.527699632770456e-16	1.0274546611232166e-15	9.954139744004068e-16	7.342366485782773e-16	4.783006684903819e-16	1.2526049372238703e-16	-1.1635529901795481e-16	-3.941487260246371e-16	-6.036029007296033e-16	-8.385197065467788e-16	-1.0267656401184513e-15	-1.2569511598910556e-15	-1.3746881495866158e-15	-1.2611818930639925e-15	-1.0057774752798932e-15	-6.023659560879602e-16	-2.666928195774938e-16	-2.995682500162271e-17	-5.358580290573254e-17
76	8.593584486288293e-16	9.679912787130491e-16	9.981907371385816e-16	7.913557139048144e-16	7.664541899152101e-16	1.0365275949405405e-15	1.5661037519410509e-15	2.0890914002817747e-15	2.2038138097089584e-15	2.206923124219326e-15	1.9500379178017156e-15	2.156507166372738e-15	2.3264386919512315e-15	2.2956450507849788e-15	1.8832178044723387e-15	1.4685313552009509e-15	1.417348126389046e-15	1.6622095836726164e-15	1.9128744318530515e-15	2.021330360825727e-15	2.0546793008184055e-15	2.1867357510677572e-15	2.1636393895900277e-15	2.0168372814176086e-15	1.6582559931384533e-15	1.6492189868938529e-15	1.6902738526868155e-15	1.6942998755972955e-15	1.1503618458530196e-15	4.528470441095445e-16	9.580216828464177e-17	3.644685242549988e-16	8.943191981456277e-16	1.220423692131228e-15	1.2516379911539115e-15	8.055684667445591e-16	5.222823377858365e-16	1.82224460626374e-16	-2.825314149266635e-16	-9.189537879241261e-16	-1.472426779582989e-15	-1.8485725880417067e-15	-1.9891088656521686e-15	-1.983148704418529e-15	-1.807082746676425e-15	-1.463755084550969e-15	-9.93785015815915e-16	-5.348554370067587e-16	-3.269461253677709e-16
77	9.806064087953753e-16	1.1506697071299143e-15	1.2940276507564421e-15	1.3596317712355704e-15	1.3621257227725935e-15	1.476104079178491e-15	1.6127720442130205e-15	1.6480713379677572e-15	1.4512308379549948e-15	1.3633498622979366e-15	1.3217770604372012e-15	1.493041127780503e-15	1.4615098873742985e-15	1.373138070882317e-15	1.2347446447541503e-15	1.1911693294276563e-15	1.2373312438592668e-15	1.3193336209598923e-15	1.2936592225169843e-15	1.1915637983304614e-15	1.111031476770144e-15	1.066608959687833e-15	1.121000654713794e-15	1.1233774375314373e-15	1.0576579150111994e-15	1.0611212290234688e-15	1.1323167063974417e-15	1.248010999507029e-15	1.2431705123124282e-15	1.1893685717352338e-15	1.1401697937562925e-15	1.150196158347768e-15	1.1209720190747914e-15	1.0280856710799532e-15	9.059742431918817e-16	9.168554055616352e-16	1.0056698792299817e-15	1.0688199532894562e-15	9.042838662700496e-16	6.586921128777046e-16	5.242107904358737e-16	5.797107245305213e-16	6.315821325090121e-16	5.30458931377026e-16	3.211825452548601e-16	3.683524383974654e-16	4.450435075285869e-16	4.047729624554997e-16	3.0191631911796605e-16
78	2.701189130703043e-15	2.61605263535683e-15	2.477785450114239e-15	2.5475751965555646e-15	2.6437283235919854e-15	2.715205787671772e-15	2.3977843672409137e-15	2.1549673918740527e-15	1.8902067894433523e-15	1.872688050436962e-15	1.9757110327956186e-15	2.25344446879357e-15	2.2134471381818707e-15	2.0649368517295347e-15	1.718673782669371e-15	1.4197753316444573e-15	1.35608070974215e-15	1.4363014522334364e-15	1.5094356065328732e-15	1.4878741218171063e-15	1.164623755473349e-15	8.836206495605218e-16	6.081026126679026e-16	6.864566900026796e-16	9.636183695005094e-16	1.0260755866706874e-15	5.800425341806865e-16	-8.30772371715222e-17	-5.028679535236322e-16	-4.82106391439676e-16	-1.8679370168146217e-16	3.3465302416514278e-18	-6.490157643538026e-17	-4.051691724378415e-16	-8.41508342557481e-16	-1.1561271233153428e-15	-1.0855016820712441e-15	-7.075988909392811e-16	-4.1489162087942744e-16	-5.46776247144631e-16	-9.02145715922558e-16	-1.1639614584695572e-15	-8.203966051165336e-16	-4.047721355115159e-16	3.1373980314882846e-16	6.584991078673467e-16	1.2089910553351408e-15	1.560694218042688e-15	1.6911108830469743e-15
79	3.6052722830462194e-15	3.634429895940678e-15	3.53437330713382e-15	3.4185928790051613e-15	3.0899501789015996e-15	2.7196721857717433e-15	2.4572264273349866e-15	2.4566224211232074e-15	2.491337873153973e-15	2.3146784376424196e-15	1.904821957032447e-15	1.7036785578477525e-15	1.804995014142207e-15	2.050778552795441e-15	2.0551190128116793e-15	1.908669562950376e-15	1.874219456306509e-15	1.982993370199567e-15	1.9608635392617325e-15	1.6908752975405654e-15	1.3948782685848336e-15	1.4036376730732894e-15	1.9185794031395183e-15	2.386412723186963e-15	2.553676243337034e-15	2.2525092824748445e-15	1.6832321412675949e-15	1.0846743390684617e-15	7.569189111164981e-16	8.610796531047535e-16	1.2817908471743512e-15	1.637673499856357e-15	1.653814186908693e-15	1.3926839747313754e-15	1.1459454383599892e-15	1.0933724763617802e-15	1.2214985159305572e-15	1.3884480664018824e-15	1.4091599889947496e-15	1.3068588435587416e-15	1.1198181417559524e-15	9.465591023234972e-16	9.045524818633449e-16	9.768221342013992e-16	1.1755287482594936e-15	1.4227890552222702e-15	1.517044928537248e-15	1.4750197680943295e-15	1.4147369362268498e-15
80	-1.1503112541487663e-16	-7.533657813366123e-17	6.554328842071594e-17	3.179266008844696e-17	-5.257418011480584e-17	8.67979769611604e-17	5.137009730581653e-16	8.735251205417245e-16	8.982857087041658e-16	7.022154169519169e-16	6.034830092857828e-16	7.85212501867205e-16	1.0521454125993132e-15	1.0513821269374589e-15	7.676597229474725e-16	4.890041418473502e-16	5.654120220907833e-16	8.616556728753668e-16	1.1230327338286943e-15	1.160870373815523e-15	1.1401848201261653e-15	1.1742704694399651e-15	1.2847374528249043e-15	1.1712121360307136e-15	7.870473531862599e-16	5.581897429421827e-16	6.154305667469664e-16	7.831038763661671e-16	6.826221095241814e-16	3.4265677548093203e-16	6.48297558700583e-17	1.9919763406292258e-16	5.20146936060999e-16	8.034683968528637e-16	7.665133205390988e-16	6.57783217787851e-16	5.850940550980202e-16	5.103478828004187e-16	2.518293815461182e-16	-1.149766746959819e-16	-4.578299898506576e-16	-5.583262106350122e-16	-5.912450509113052e-16	-4.965517049783122e-16	-4.841947504470281e-16	-2.201716666439624e-16	-1.821641496125939e-16	-1.7636317700109189e-16	-2.7939029569073355e-16
81	-1.174227132540566e-15	-1.5504790876948262e-15	-1.6023322604354586e-15	-1.500188129361173e-15	-1.3941835975164762e-15	-1.3783775436721416e-15	-1.2625187424091002e-15	-1.06164075109096e-15	-8.551435517808535e-16	-9.607346042451403e-16	-1.19884835203195e-15	-1.334008936754698e-15	-1.1998903589620643e-15	-9.637262549591836e-16	-8.553376139761278e-16	-9.707782107888052e-16	-1.0884026924863306e-15	-1.116764593532827e-15	-9.151052785395446e-16	-6.863728427598997e-16	-5.253218318073593e-16	-5.281658132829279e-16	-5.088134785838627e-16	-5.624063883510417e-16	-5.646066909537663e-16	-6.025743189012817e-16	-6.69406035693551e-16	-7.522578774993781e-16	-7.378924360391393e-16	-7.038486615305804e-16	-7.154073161865026e-16	-8.123889772102773e-16	-9.140738156781054e-16	-9.351979639648434e-16	-8.212700643050176e-16	-6.977771805531869e-16	-6.653730211054716e-16	-6.341029378319935e-16	-5.310901574835869e-16	-3.910896537518949e-16	-3.1412541453271807e-16	-3.755409484617804e-16	-5.235911690004129e-16	-6.420223902690397e-16	-7.470323623330576e-16	-7.852449485952149e-16	-8.328844770622236e-16	-8.076556733816944e-16	-8.03235161105732e-16
82	7.618799669757237e-16	6.020258408966496e-16	5.651035855817504e-16	5.169830918539537e-16	4.3106102222951144e-16	1.683699045003139e-16	-6.420157874886574e-17	-2.4778519318726894e-16	-2.3879036709998196e-16	-1.2647666903405764e-16	-2.6158672490002443e-17	4.31575211864536e-17	7.553422505183591e-17	2.76756780327e-16	6.471368574170212e-16	1.0061240989998308e-15	1.0930199671897074e-15	8.490670310050702e-16	5.419142602708676e-16	4.035258537031495e-16	5.287927332128476e-16	7.026042713632266e-16	8.085273189598715e-16	7.288129763893256e-16	4.746403167474506e-16	3.398646057186589e-16	4.765109286117386e-16	8.789091902661276e-16	1.2635099027485148e-15	1.3657168870277393e-15	1.1468543531110188e-15	8.483876428965624e-16	8.085209553626598e-16	1.0762558720108948e-15	1.5372366638882932e-15	1.8826010024707755e-15	1.9305603872940752e-15	1.77957593278604e-15	1.6703906763571003e-15	1.818116526136322e-15	2.1562657499143398e-15	2.447894732487177e-15	2.406872078445226e-15	2.345720682847056e-15	2.2218941959067766e-15	2.3397351173683594e-15	2.3514613343906684e-15	2.2822099281180513e-15	2.171807360014962e-15
83	-5.713853242355992e-17	5.53112565026231e-17	1.4556794886891762e-16	-5.618451483242329e-18	-1.6347142365254855e-16	-2.449587689195516e-16	-2.3893704143914053e-16	-3.276493845989076e-16	-4.736647677846168e-16	-5.306028936846925e-16	-3.6690832114834895e-16	-8.346963278199682e-17	1.92085552140414e-16	3.4729658168224984e-16	4.3547670407821187e-16	4.793188225561479e-16	4.571595079012268e-16	2.592514658679999e-16	-5.089610280156893e-17	-2.8255022503571497e-16	-3.1694670731848617e-16	-1.580790382772594e-16	-1.14717727093006e-16	-5.874152049595407e-17	-1.3855694768919291e-16	-2.424407395461799e-17	2.200673066114329e-16	3.8556023858648566e-16	3.3975962495876806e-16	1.039261389806479e-16	-1.2590754510602876e-16	-2.284199626444069e-16	-2.1281255983153018e-16	-2.309705207595556e-16	-1.8822659395878624e-16	-2.5971490747474196e-17	1.8609906551858166e-16	3.26620257862318e-16	3.814753545085213e-16	4.470752246024175e-16	6.395142225413135e-16	9.006344229632617e-16	1.0002241513269352e-15	1.0353283195712785e-15	1.0209386204067152e-15	1.1354030188271673e-15	1.2775948417581006e-15	1.3940915965329698e-15	1.3241473171869286e-15
84	4.78302802516556e-16	4.482176182635228e-16	4.985808304947432e-16	5.3430285780007e-16	5.398302090925807e-16	4.037863844524378e-16	1.6072555742797252e-16	-1.0682680841053125e-16	-3.5403199396639055e-16	-4.094277271442314e-16	-2.811447540124975e-16	-1.0435880436124693e-16	1.4504425507211277e-16	4.097319689035564e-16	6.659173995338352e-16	8.360926338278654e-16	8.377657702115603e-16	6.277689607540148e-16	3.515717095145802e-16	9.00184445847454e-17	-1.4900418906659304e-16	-1.2180137825856022e-16	-9.831537423045354e-17	9.840321241117556e-17	1.4349898159948158e-16	5.125208356420969e-17	2.138931609665823e-17	1.8574241711374088e-16	4.206795987396688e-16	4.992995419455068e-16	3.5628529601677517e-16	1.7560198235118153e-16	1.723726524159807e-16	4.390336086875721e-16	7.786817094897844e-16	1.017783321527797e-15	1.0701653359552213e-15	1.0384373372290906e-15	1.0539884923834153e-15	1.221429654026979e-15	1.4674558234530482e-15	1.7046299350282113e-15	1.903593547905585e-15	2.115512311308467e-15	2.4229135086015972e-15	2.4809322221013013e-15	2.5268107585276874e-15	2.5022342691619687e-15	2.5929779086203132e-15
85	-7.452402479782375e-16	-8.251409241283053e-16	-9.668460137285347e-16	-1.0754265679192573e-15	-1.0450765984579235e-15	-1.0238208642740827e-15	-1.1178043824925093e-15	-1.3063499449037432e-15	-1.4128415582435975e-15	-1.3319564111144168e-15	-1.1226095604571407e-15	-1.0201838872128046e-15	-9.06721660982274e-16	-8.227324325145482e-16	-6.95890053837761e-16	-6.755312246394138e-16	-7.950541899182279e-16	-1.0490600971264522e-15	-1.2252690840641495e-15	-1.3040411884552009e-15	-1.3456146664448531e-15	-1.3263000552430258e-15	-1.4336803993877207e-15	-1.4401150163588464e-15	-1.4330983684330186e-15	-1.3902685267674118e-15	-1.2429873073563303e-15	-1.090626112328994e-15	-9.997350646898734e-16	-1.0827180658001739e-15	-1.2551556802553247e-15	-1.4255999281664782e-15	-1.4447986304454814e-15	-1.4056850986505468e-15	-1.2684492676511521e-15	-1.1561051788587721e-15	-1.0870984850302105e-15	-1.0871429997886527e-15	-9.8534937072188e-16	-7.659229393158167e-16	-5.122450706305244e-16	-3.5761922645920086e-16	-3.43459268614495e-16	-2.854778609472191e-16	-1.470020972346793e-16	-3.954521575411767e-17	9.655486473744928e-17	3.0125070213529307e-16	4.7374684917646445e-16
86	7.778947332372293e-16	6.252334036895076e-16	5.283785798318245e-16	6.000087418805485e-16	6.838774883894751e-16	5.767168040305468e-16	3.714928340512876e-16	2.1406694162282696e-16	2.800021275613126e-16	3.883844180564471e-16	4.714391703343979e-16	3.3197317211094146e-16	2.8934094115195007e-16	3.214244322164302e-16	4.4026707773908923e-16	4.44354166670575e-16	3.4503463122363253e-16	1.4754440629316324e-16	1.886040497921552e-17	-5.104920884778714e-17	-5.4894510038105505e-17	6.720282810756342e-20	7.896631487361649e-17	1.738954954909196e-16	2.1410016078543107e-16	1.9722064878366105e-16	2.5598249224456143e-16	2.9743417553457714e-16	2.881118523551628e-16	2.2644537889293554e-16	1.3831528799047824e-16	9.00861853079433e-17	9.735947387332782e-17	1.6653253125050115e-16	1.9012220108891516e-16	2.48644654329164e-16	2.705792687756991e-16	3.56136083663251e-16	4.86194605382036e-16	6.998626845963719e-16	8.326548359067931e-16	9.487013691209736e-16	9.354394479791273e-16	1.064639425883526e-15	1.1087381415536496e-15	1.212213313912074e-15	1.16822451631345e-15	1.1551035276731732e-15	1.2370010570180164e-15
87	1.9564079966412767e-16	3.028731943503625e-16	4.252493463093975e-16	4.314831382841655e-16	4.0822130316327205e-16	3.3120521825401237e-16	3.0542452221780233e-16	2.0686864961122395e-16	1.5306091452387168e-16	1.7612782423985857e-16	3.0696041452028415e-16	4.3205222385114083e-16	5.624933488011684e-16	5.938397887816137e-16	5.953727738001885e-16	5.846549958441696e-16	5.976895456285841e-16	4.779402957456751e-16	2.7569028134414443e-16	3.278827061250818e-17	-9.282118479870479e-17	-1.2683544288825127e-16	-4.5804702987179847e-17	4.345583541313709e-17	1.3272631145344053e-16	3.7159728513704117e-16	6.168877243742181e-16	6.681589452606139e-16	4.2106301179308876e-16	5.5483499428362843e-17	-2.5138408406154894e-16	-3.972213320152204e-16	-4.708672953963486e-16	-4.711473185767917e-16	-4.09139485854982e-16	-2.440235851436923e-16	-6.312259843130215e-17	1.0159550494477943e-16	2.1023349078748758e-16	3.631644675982132e-16	5.376139944203276e-16	7.504542659499024e-16	7.860746528701115e-16	8.177692518009598e-16	6.670411334644446e-16	7.402149648540904e-16	7.759102467592541e-16	8.899959429191411e-16	9.83816480498368e-16
88	5.75822960250476e-16	7.402697362467075e-16	9.869109927986116e-16	1.1274756760102085e-15	1.0098205695883718e-15	9.698435715309421e-16	1.186358290439723e-15	1.4961746182961989e-15	1.4829152073950864e-15	1.2498665194303032e-15	9.982902154383807e-16	9.742769731014253e-16	1.0311402189903957e-15	9.655256480607747e-16	7.607936501942163e-16	6.808437024909058e-16	8.602186794108184e-16	1.0887963867471442e-15	1.206418380040166e-15	1.1108473407705855e-15	9.79564284226995e-16	8.354190976837173e-16	8.582668402311693e-16	8.515321396234584e-16	8.64859056089163e-16	9.068270435933895e-16	9.140266533748347e-16	8.164235780977686e-16	6.254752788136758e-16	4.890000377904655e-16	4.606259710364266e-16	5.848034097739141e-16	6.949337171778035e-16	8.647548235391471e-16	8.737992092593597e-16	7.712372482450057e-16	5.491716805129754e-16	3.6956725090419923e-16	1.630703183726644e-16	-6.965233826667735e-17	-3.758417016842915e-16	-5.5134711488562375e-16	-5.531392321159872e-16	-4.623759813351464e-16	-5.711857212054782e-16	-6.854201837601224e-16	-8.569935670051637e-16	-8.145034141223413e-16	-6.183186143853827e-16
89	8.587796052913991e-16	9.421897164297146e-16	1.0553749837098714e-15	1.1753458976263383e-15	1.1807326925050133e-15	1.2108451190918085e-15	1.3000265774813738e-15	1.4224589763899167e-15	1.399739462655178e-15	1.3514263506588683e-15	1.2733749745160418e-15	1.2150691063968618e-15	1.0644657251435854e-15	8.653656807905434e-16	7.30816777579113e-16	7.936854789554696e-16	9.458908786530878e-16	9.506591299944588e-16	8.78603516333468e-16	8.793099896563159e-16	1.0779368779139716e-15	1.2234454365461153e-15	1.2261585783532085e-15	1.017688337538382e-15	9.04670946058657e-16	1.0225480281458568e-15	1.1280164381449648e-15	9.753835999637254e-16	6.040655674695173e-16	3.4469869835210364e-16	3.626058775615824e-16	6.035288108809189e-16	7.845945546174592e-16	9.256608894521132e-16	9.111708914921848e-16	8.539181489036484e-16	6.542047445695242e-16	5.019339044792496e-16	3.4641792478030495e-16	2.0968112323705915e-16	-3.095872692098109e-17	-2.451292483523739e-16	-3.7120243249556296e-16	-3.6511743586050597e-16	-4.3644725073787645e-16	-4.62665367275424e-16	-6.033938107270726e-16	-6.113519348297846e-16	-4.1052046784198706e-16
90	4.790358060326628e-16	3.784748341581397e-16	3.0002154043013574e-16	4.1635495625368506e-16	5.7316697848958e-16	7.169973974182118e-16	8.136885636343019e-16	1.0270716404563356e-15	1.2194009514115836e-15	1.2840823348030902e-15	1.1577398821822961e-15	9.045059335130299e-16	7.747760027880231e-16	7.179095360602763e-16	6.43685546541854e-16	5.128064170806174e-16	4.468049279308096e-16	4.598742023127114e-16	6.646585959995852e-16	8.972185526543474e-16	1.0021175912649612e-15	9.619141522264413e-16	8.172548685419936e-16	6.604581614089278e-16	5.712253576335615e-16	5.013675810275058e-16	3.726665790473026e-16	2.0344793217704102e-16	5.2475641797494983e-17	9.105559246089791e-18	1.0611625726064651e-17	5.634711197632442e-17	4.002437140626988e-17	1.4745260643309608e-16	1.6390079094160024e-16	6.590965921284891e-17	-1.5225407382709803e-16	-3.211949283000825e-16	-4.605987924740371e-16	-6.2704641422991e-16	-9.579435020285328e-16	-1.2603404952228853e-15	-1.2952104505744102e-15	-1.1548107734038811e-15	-8.678216254799316e-16	-7.009058991007954e-16	-5.919402095307546e-16	-4.982809693389447e-16	-3.951633180668276e-16
91	1.0102316793351521e-15	1.0913596780650754e-15	1.1641576184695738e-15	1.2603440752207938e-15	1.3045466577380077e-15	1.403542352294895e-15	1.4299801332334744e-15	1.4614919246629052e-15	1.3307375584409865e-15	1.2683991102376633e-15	1.1799733658740243e-15	1.1416873276496592e-15	1.119453296859215e-15	1.148936985372705e-15	1.2157247822922585e-15	1.3035838237596723e-15	1.3515373580565579e-15	1.3600892280585627e-15	1.3462319403627538e-15	1.32185465178962e-15	1.2473522236092201e-15	1.221679007426416e-15	1.1089689714012413e-15	1.0832933985895223e-15	1.0410887275078842e-15	9.886660513909813e-16	9.584536265865836e-16	9.030538847071626e-16	8.2684852957073225e-16	7.02645315767581e-16	6.098413486977492e-16	6.52971975480173e-16	8.155333527465987e-16	9.969609074478152e-16	1.0385676564265375e-15	8.852969043430517e-16	6.632906201021267e-16	4.550723950830079e-16	3.7197072415388887e-16	2.6893715060360413e-16	1.3469215282077008e-16	-5.847372694453185e-17	-8.364733813369014e-17	-9.569479257296894e-17	3.535904303572681e-17	-3.1777647053410755e-17	-4.9503011362889247e-17	-4.9094674299578484e-17	-2.730585894059057e-17
92	-5.79403468514542e-16	-9.360872393560332e-16	-1.0633028999577934e-15	-8.887750484100705e-16	-6.314615821686199e-16	-5.686021807948567e-16	-5.880130030101821e-16	-4.866208367830947e-16	-2.253924849165576e-16	-2.5155942839425957e-17	-1.4587484962271643e-16	-4.591080608567321e-16	-8.007189010860876e-16	-9.9115311920772e-16	-1.0098887213209217e-15	-9.263479005917636e-16	-8.32027846050226e-16	-7.372751390564646e-16	-5.629013260079039e-16	-3.4566761137685474e-16	-1.6747126376171582e-16	-1.392787027723462e-16	-2.3758770924139295e-16	-2.592289635352884e-16	-1.6512689753895048e-16	-3.127807931732238e-17	-1.9391811113703987e-17	-1.0405636379681084e-16	-1.2723006492201433e-16	-8.383496109881591e-17	-2.0076920865240642e-16	-5.796093569884158e-16	-9.412247290974959e-16	-8.798508025396464e-16	-4.410357743978227e-16	-1.516556143426443e-16	-2.848804448930619e-16	-5.53543318462605e-16	-4.186509948292036e-16	2.9708561211364514e-17	2.3609527252993865e-16	-1.102347370043718e-16	-7.020486081494079e-16	-8.98266894458229e-16	-8.535698129104999e-16	-8.531194450238408e-16	-1.0903806347875914e-15	-1.122433643822218e-15	-8.612850839309191e-16
93	1.0530044603901092e-15	9.945562397574e-16	1.0992141423862975e-15	1.2578893433313098e-15	1.2839455036727653e-15	1.2541820377552786e-15	1.3048003298240794e-15	1.4413829901149615e-15	1.4806693602083918e-15	1.4263197045568636e-15	1.3394518020724214e-15	1.2913881577602736e-15	1.3789086890510388e-15	1.4001407633033138e-15	1.335914657253544e-15	1.2572446007329593e-15	1.2643839955902542e-15	1.2934796289290323e-15	1.3268511448957753e-15	1.3276694340684133e-15	1.3109786734805824e-15	1.2950999314926241e-15	1.2928597299360708e-15	1.2609707049598471e-15	1.1976263943311128e-15	1.1744597829057342e-15	1.150918050565943e-15	1.0979458417194702e-15	9.894398065997492e-16	9.661617800866272e-16	9.84570221443906e-16	1.0706088843140946e-15	1.0608425005977227e-15	1.1195776555693603e-15	1.0919376219880046e-15	1.0606890329410808e-15	9.21811307109545e-16	8.353205312299986e-16	8.012610293449111e-16	9.105859977508162e-16	9.23546153058909e-16	8.397310304177766e-16	6.016769037284167e-16	4.672795822913978e-16	4.1452968683413844e-16	5.924677185214285e-16	6.34680558741027e-16	6.500809966824876e-16	7.895333621250646e-16
94	4.677505176272162e-16	-6.903266760229211e-17	-1.1195544031163268e-16	1.4801395650193187e-16	4.615583972755225e-16	6.464077511719175e-16	8.053234354406807e-16	1.0128052302231702e-15	1.1563285672950784e-15	1.0389374019985292e-15	7.155661394769216e-16	5.944801000053164e-16	5.686659642606475e-16	5.837006597139161e-16	3.41378039282782e-16	-2.7845852075966186e-17	-2.082862741032179e-16	9.880758575911963e-17	7.248136942851322e-16	1.1873931738000638e-15	1.1931280839085915e-15	8.9456269992438e-16	6.208827439299251e-16	4.602999362237725e-16	4.812650748274248e-16	3.5130012362408743e-16	1.222243266886227e-16	-3.234297374970228e-17	2.2013566145742403e-17	1.4695488134557712e-16	1.4100513010137534e-16	2.887864582998089e-19	2.641091952685988e-17	3.6395246331923366e-16	8.845005006097498e-16	1.1320041352886711e-15	9.504273285248992e-16	5.835049177195229e-16	4.2937364812429466e-16	4.166183260399114e-16	3.7579771293899575e-16	1.2399863447640062e-16	-1.8389738733009485e-17	2.8830509186668006e-17	2.697277503985038e-16	2.436902719651789e-16	1.072677095045213e-16	9.06657970018853e-18	1.780091897877421e-16
95	-7.324796547202127e-17	-3.57045768944466e-16	-4.649029432619534e-16	-2.1389487920642757e-16	7.445996987119469e-17	2.05338992819452e-16	2.1988889369125073e-16	4.1734930061820987e-16	6.303416829952681e-16	6.323757432557801e-16	3.1394363159635985e-16	-5.4134588050924344e-17	-3.022157498570048e-17	2.454750346209011e-16	4.2009217393513283e-16	3.1152680970574664e-16	2.389552636897373e-16	3.331713843197458e-16	6.84191343390276e-16	9.3268706234598e-16	8.969736233387792e-16	7.71405971888393e-16	6.715824428230266e-16	5.874771290122641e-16	4.0220679604685665e-16	1.2670654048396493e-16	-4.4765263933782195e-17	-5.102164719695903e-17	-3.644694393297817e-17	-1.2358676422101023e-16	-2.464546847783494e-16	-1.710867926211782e-16	5.957045774322558e-20	2.34280404402293e-16	2.1018582386573172e-16	3.252285719282695e-17	-2.0386697056775803e-16	-3.7327379333752816e-16	-5.141591874484872e-16	-6.893739892987823e-16	-9.569018427566294e-16	-1.2070811291511226e-15	-1.316628159242153e-15	-1.2598820301834623e-15	-1.0379028435414363e-15	-9.419287937710217e-16	-9.863453459342876e-16	-1.0881891743530727e-15	-1.0996726304493012e-15
96	1.5049529285998857e-15	1.3711919544771755e-15	1.3903362723357372e-15	1.5449151493837396e-15	1.6612066791974774e-15	1.5138774080675982e-15	1.2234739778979352e-15	1.0079678916597532e-15	9.90265485873595e-16	1.095874309711499e-15	1.1982799752627702e-15	1.235478113766847e-15	1.3607568409444208e-15	1.4812310981091643e-15	1.5365966868227899e-15	1.4412301503421685e-15	1.2857703019406934e-15	1.1141592695161357e-15	1.0355290551382824e-15	9.71525463138707e-16	8.673973468205427e-16	8.616457798407275e-16	8.410264962161026e-16	9.405000253173956e-16	9.8905817333652e-16	9.227705361352011e-16	9.22631085116064e-16	9.98347092060771e-16	1.087958165793542e-15	1.0650735425063394e-15	9.125434414577203e-16	7.352666633250724e-16	6.950421160702952e-16	7.851377174543942e-16	9.550887830086407e-16	1.124971154082415e-15	1.2620799478169742e-15	1.3866888033132496e-15	1.510015834453642e-15	1.6701590457626205e-15	1.8120487082799438e-15	1.9426906054258523e-15	2.00983419393854e-15	2.1536612232188134e-15	2.3203035446915298e-15	2.4433635228901257e-15	2.5678814726376262e-15	2.7133475192624283e-15	2.9232244412514716e-15
97	-1.445745110935377e-16	-2.395605999744384e-16	-2.1709065804018996e-16	-2.986372997854238e-16	-3.541707937741151e-16	-4.826540317689995e-16	-5.893849662572895e-16	-6.95703732561453e-16	-6.6482789596358e-16	-6.58393651634641e-16	-5.703838231820284e-16	-4.676035117871782e-16	-3.593011248718572e-16	-3.143737598494555e-16	-2.6162265834685403e-16	-2.518347416941384e-16	-4.198640009932765e-16	-6.155235845974008e-16	-8.140939359751968e-16	-8.393189952046643e-16	-7.061264389707794e-16	-5.120966693584167e-16	-3.6882284768941973e-16	-2.7565022869437644e-16	-2.5547663928497694e-16	-2.6350345672119886e-16	-2.128902797686364e-16	-5.1640094052938224e-17	2.327752350364558e-16	4.156384147719768e-16	4.2149649771881713e-16	3.0906976249412664e-16	3.6332393860271265e-16	4.359989845323545e-16	6.463831141904094e-16	7.837548713999842e-16	8.345848238447628e-16	7.0428423581752565e-16	4.801932147700037e-16	1.6621312496877346e-16	2.5882249223018144e-17	1.2002325369251283e-16	3.40338363952936e-16	4.490359343496808e-16	2.8315849455881245e-16	-1.7563730626612742e-16	-5.916546232896728e-16	-6.750143381241092e-16	-7.30529259312792e-16
98	-5.307075837089798e-16	-4.941770299282601e-16	-3.5420224653134947e-16	-4.459458785535708e-16	-5.166833880536993e-16	-4.932988148281653e-16	-1.3635631319352838e-16	-1.1205857815801997e-17	3.785631609200953e-17	5.633581091580847e-17	1.533693193298186e-16	2.272866958757865e-16	1.3039670816819345e-16	-2.8766084269803007e-17	-4.5150656549419974e-17	9.588337543968897e-17	2.0006578237163481e-16	2.8191937706917907e-16	4.3868489986181545e-16	6.662169017409014e-16	9.547994681406017e-16	8.395012263413215e-16	8.156151201737649e-16	5.490288526267629e-16	3.5189216741311214e-16	1.5291297512079582e-16	5.1346631014066976e-17	1.507724603620566e-16	5.044706263143133e-16	9.033905658560959e-16	9.884708417612573e-16	7.088204815468189e-16	4.727140529943522e-16	6.0765109221604885e-16	1.1655679832899674e-15	1.7528036884230305e-15	1.9987126313598696e-15	1.9977534910682146e-15	2.0132311096329095e-15	2.236787651555957e-15	2.462619380599066e-15	2.560729558101533e-15	2.2986721482859105e-15	2.057891129298971e-15	1.4895562275866049e-15	1.2683214922884472e-15	6.908971942388816e-16	2.4482002690221885e-16	-6.046728178329308e-17
99	-1.4553934621003476e-15	-1.6323707314548333e-15	-1.7082171364978176e-15	-1.6874998059293467e-15	-1.691784960846749e-15	-1.9076513223587985e-15	-2.041056557314449e-15	-2.1291118416566198e-15	-1.8722304820036767e-15	-1.5268108913476942e-15	-1.1303721824909554e-15	-1.0250621566669153e-15	-8.229037020215603e-16	-7.134828878080815e-16	-4.803518999537935e-16	-3.8433563275962166e-16	-4.965385255951363e-16	-7.011928429760919e-16	-7.259043428605956e-16	-5.742874767959014e-16	-2.0914215540057697e-16	1.7901815597390594e-17	4.544107962345979e-16	6.443635974319754e-16	6.493503562318215e-16	4.538241912441202e-16	3.658141749985301e-16	6.01785387020893e-16	1.0029987575274381e-15	1.2116995639092292e-15	1.0587645209079296e-15	9.358500327440055e-16	1.0911932491251457e-15	1.427889601357385e-15	1.497282076175794e-15	1.3099338219416141e-15	1.0431993659539367e-15	1.0586352973500816e-15	1.219443085069602e-15	1.343614435966879e-15	1.2325348157570969e-15	1.0710497374828062e-15	7.354402309019806e-16	3.75651826080814e-16	-3.286548693145802e-16	-7.469787373343887e-16	-1.4487386782953347e-15	-2.0727910716593525e-15	-2.6129271677813048e-15
100	-1.2385194949785096e-15	-1.1578652187926568e-15	-1.0142442687000356e-15	-1.1155389579849437e-15	-1.2739223597151906e-15	-1.5771286166086192e-15	-1.7969946633458376e-15	-2.2665672831268594e-15	-2.5649612520091944e-15	-2.6230206301614148e-15	-2.280456147487148e-15	-1.7729547964565988e-15	-1.2442055219490865e-15	-9.500642770938212e-16	-7.571820838328765e-16	-6.28945289359042e-16	-5.228084791768313e-16	-4.706892753370902e-16	-4.925447049454089e-16	-5.813908782357161e-16	-4.517390378500183e-16	-2.704509824854653e-16	1.7599846509075722e-16	3.0432372098723956e-16	1.3058661133581775e-16	2.5106295418374327e-17	2.3414716931364855e-16	6.071851085642265e-16	7.779812348650462e-16	6.49871153442088e-16	4.485948797538519e-16	5.024119901685947e-16	7.935076532825135e-16	1.1178614201169486e-15	1.4232180532051642e-15	1.8112315757841946e-15	2.0605826340360076e-15	2.0162555070996063e-15	1.7234882089409768e-15	1.6385063421681883e-15	1.9913274064005307e-15	2.5478209994025892e-15	2.469579287820367e-15	1.7639315257145419e-15	5.97712925894996e-16	1.5667337512928183e-16	-1.6872534777364957e-16	-4.497683486638407e-16	-1.170545997229737e-15
101	1.2401370689235924e-15	9.574108005790272e-16	7.016575294966288e-16	5.168405007922464e-16	5.085594373934561e-16	5.281391427153835e-16	5.8029927555615e-16	5.620472130484283e-16	5.978882771566972e-16	6.646835532436916e-16	7.507356698031159e-16	8.772907104230023e-16	9.543110880261281e-16	1.0156904667313715e-15	1.025497038529105e-15	1.0286649474324466e-15	1.0729417433225324e-15	1.073481251362761e-15	1.0222805058176447e-15	9.17191449077701e-16	9.28976125540725e-16	1.021478319437157e-15	1.1668584789794712e-15	1.1404828087493242e-15	9.707008364034021e-16	8.572705231819999e-16	9.577986685383348e-16	1.1658986706921577e-15	1.286705185097875e-15	1.2304857178198638e-15	1.129409121368601e-15	1.0954695178799021e-15	1.2229972207038719e-15	1.337097066812134e-15	1.4677767669958713e-15	1.6034399839228206e-15	1.7950155110000198e-15	1.9035581106835042e-15	1.9821204689465925e-15	2.003163999121941e-15	1.9777578255166096e-15	1.977823950770916e-15	1.8604184052049676e-15	1.873768586128574e-15	1.6655056606696164e-15	1.6419316998941756e-15	1.5221131341806775e-15	1.6091599689403315e-15	1.679907646838392e-15
102	-1.0576654092247857e-15	-1.2906177529969929e-15	-1.1301252566484512e-15	-1.0596635440390691e-15	-1.2366286633387414e-15	-1.5025819417366989e-15	-1.4973796424638007e-15	-1.1776320140970002e-15	-9.061742026508059e-16	-1.0159954271048333e-15	-1.358305780496252e-15	-1.5081717065778136e-15	-1.3035111277894072e-15	-8.439137627686244e-16	-4.836872611707063e-16	-3.9599758491134004e-16	-5.293792555540825e-16	-7.283953218410407e-16	-8.647922502580566e-16	-8.753384889921637e-16	-8.11139247002272e-16	-7.032928845904147e-16	-7.373687691688897e-16	-8.228836377634799e-16	-1.0025022908662722e-15	-1.0931460708792318e-15	-1.0699116744390518e-15	-9.111658923853362e-16	-7.225896987869324e-16	-7.000706136870976e-16	-8.028347478967288e-16	-9.14796845982587e-16	-8.279521223451988e-16	-7.075328646958115e-16	-5.542197718086529e-16	-4.977162618434381e-16	-4.1669226898483853e-16	-2.128292547568195e-16	1.5699632087671485e-16	4.2653391614232116e-16	5.531996045862148e-16	5.704645022318144e-16	6.754540923131533e-16	7.544691928015546e-16	7.704742066971806e-16	5.301137702844794e-16	4.951252551466357e-16	7.389067087584101e-16	1.0594899931881427e-15
103	7.648953920141948e-16	8.651038038504348e-16	9.24385701313471e-16	8.710407944345485e-16	8.881809091562097e-16	9.4889566620661e-16	9.047048299786347e-16	6.585581335811455e-16	4.1448851005323024e-16	3.450385477991836e-16	5.715443762530478e-16	7.515604555381627e-16	8.089622499144215e-16	7.70785540588363e-16	8.85914777870039e-16	1.1113682375582306e-15	1.1830055773411061e-15	8.543540313982325e-16	3.1132523061906347e-16	-4.836504619069018e-17	-9.735445371175822e-17	8.31596009498556e-17	2.036952586460363e-17	1.5747889357818656e-16	4.321224884268141e-16	9.401556807615703e-16	1.2931810100695535e-15	1.1635410862590342e-15	6.826339255288152e-16	2.0828833505246387e-16	-3.526839418133108e-17	-1.1486803405463068e-16	-1.3501870140214966e-16	-1.1989981620530974e-16	9.878291211249636e-18	2.1688151962296561e-16	3.590604962084216e-16	4.595313611325802e-16	6.050215782253854e-16	8.292169267148012e-16	1.1213032404700427e-15	1.3944990438787583e-15	1.5587033407919308e-15	1.6949629048007492e-15	1.738024712838259e-15	1.6457462258995654e-15	1.6225807677692553e-15	1.7176321485089632e-15	1.855795009377056e-15
104	1.5806604033207205e-15	1.494161998741117e-15	1.356611904244298e-15	1.4855610667864838e-15	1.6138697568351953e-15	1.6586326642571687e-15	1.7097184173869653e-15	1.960746700807085e-15	2.2562439429113656e-15	2.2882170985104157e-15	1.9260920123098795e-15	1.6204443265316896e-15	1.6569478117138812e-15	1.9054348948076017e-15	1.8554335609071396e-15	1.4118455868363302e-15	1.0560836053248298e-15	1.120173912251653e-15	1.6601663022839373e-15	2.1554248614241232e-15	2.3122560896553685e-15	2.119104578639208e-15	1.945062658238846e-15	1.8340413778631015e-15	1.825406329476751e-15	1.7774710139494742e-15	1.6843710994836966e-15	1.433109631711307e-15	1.1061491197798086e-15	8.61837132603805e-16	8.200459230108556e-16	9.794295609801235e-16	1.1474822920486095e-15	1.3615128649230304e-15	1.432007061226026e-15	1.2132388559990878e-15	8.106568783695399e-16	2.682631544270865e-16	-1.2654800659708933e-16	-3.2744551432074337e-16	-5.374189214930513e-16	-8.731856927081275e-16	-1.1358225712604823e-15	-9.908667286920426e-16	-6.93375823550356e-16	-4.362211986831082e-16	-4.388931647016869e-16	-4.1981618484171297e-16	-1.4895851616290328e-16
105	-3.785261161721283e-16	-1.9548387700094057e-16	-1.0024414332428274e-16	-2.5133897290609903e-16	-4.1627357480329083e-16	-2.8179653701990157e-16	5.010286793471443e-17	2.1012105639144403e-16	4.01892518390367e-17	-6.455734829134549e-17	-3.1632982011596265e-17	3.1568906765329986e-16	3.5537446439964385e-16	2.4054045144848966e-16	5.664284556427764e-17	1.1106941955996237e-16	3.345438305644295e-16	5.599487176636981e-16	4.561618521343366e-16	2.1654470767649168e-16	1.8314432345943577e-16	2.1258789063964563e-16	3.1348951473282596e-16	1.2274509072798317e-16	-1.0960501789855186e-16	-4.7237937480946026e-17	2.235137003451633e-16	4.484100206594274e-16	4.13526425708139e-16	3.107537221089883e-16	3.43880769135215e-16	4.668783370872523e-16	4.7089168671637845e-16	2.873030790776575e-16	1.483649886414384e-16	1.9543778374200931e-16	2.8850584496132337e-16	2.141868560646835e-16	-9.086497255389381e-17	-3.585667181283856e-16	-3.928093536790057e-16	-3.176063928796469e-16	-4.271243942154147e-16	-7.054818064170952e-16	-1.0819286455282931e-15	-1.0287973250879972e-15	-9.728364480703355e-16	-1.0569371167010274e-15	-1.2813130228947008e-15
106	7.723543418993016e-16	4.0129032914996835e-16	2.6098123980820837e-16	3.6286835488922117e-16	6.342236980390307e-16	8.99954696441831e-16	9.873988225569325e-16	1.0710460233145277e-15	1.1030717566335924e-15	1.1788062764101468e-15	1.0816595685813421e-15	1.0055001268510874e-15	8.586093817812975e-16	8.679167426218191e-16	8.999923286936965e-16	9.011229569463674e-16	8.111779988016602e-16	8.136372413620486e-16	8.842040239835158e-16	1.0114379816611288e-15	9.7900779522421e-16	1.0142303244108259e-15	8.178664615779324e-16	7.452347731055849e-16	7.120351728822757e-16	6.358066198246187e-16	5.20370827941527e-16	4.758591192415162e-16	4.848147917677845e-16	5.099171404403397e-16	4.961244353674322e-16	4.1168343438198106e-16	4.2640919919941007e-16	4.67226964313882e-16	6.056588761903976e-16	6.742566779549802e-16	6.298208354515087e-16	5.784487131698058e-16	6.153865644467352e-16	6.663458431192568e-16	7.065158968237753e-16	6.230748332807799e-16	6.418376391090852e-16	5.464544987795006e-16	7.543573517356004e-16	6.760352219469059e-16	8.54006583013224e-16	1.0492690547634407e-15	1.3892966171659933e-15
107	-7.876914983286533e-16	-1.0770524014470592e-15	-8.561371601384121e-16	-3.879147652269456e-16	-1.686673964853186e-16	-2.213353530043593e-16	-4.0876633500695583e-16	-9.52516122912528e-17	3.4387812549915753e-16	8.433415736259047e-16	8.467745266871252e-16	4.758519369383862e-16	-6.248990952581365e-17	-3.4036481771135516e-16	-3.351196286758695e-16	-1.3293980133657633e-16	6.966289982331804e-17	1.182016512626241e-16	1.392524834642142e-16	2.2561001990258655e-16	1.995941878884031e-16	2.7672073573688484e-16	2.2476463840307157e-18	-1.385162238350131e-16	-2.5377838731692663e-16	-2.549415783823894e-16	-2.2393817089037373e-16	-1.802627671538696e-16	-2.2768206906011005e-16	-4.2751121280211267e-16	-6.963033405570129e-16	-8.770715436876563e-16	-8.528530830113091e-16	-5.687748818515701e-16	-2.4051075819515665e-16	-1.4242128149929234e-16	-4.160463715116687e-16	-8.158422489739416e-16	-9.653134540509724e-16	-8.524539405740228e-16	-6.972996769716292e-16	-8.941117250577229e-16	-1.133663741712268e-15	-1.3938059949571197e-15	-1.017809068337022e-15	-9.903542855828653e-16	-7.865136316040302e-16	-7.327986326767359e-16	-4.625411968537455e-16
108	1.3235601484761693e-15	6.137865767425966e-16	4.194749284668276e-16	5.681162913592694e-16	8.213472290027594e-16	9.908160055316636e-16	1.203693200803369e-15	1.5790068795262081e-15	1.7836212442338916e-15	1.658222563487816e-15	1.2483829742013202e-15	1.1073771106500835e-15	1.1929475389334376e-15	1.383660285765526e-15	1.3468018720964294e-15	1.1357443580658345e-15	1.0145234094285856e-15	1.1172871634546648e-15	1.235857532559261e-15	1.189321203681434e-15	9.451453249121933e-16	9.00455669931052e-16	9.113754876965655e-16	1.0595207583041372e-15	1.0841447845261928e-15	9.666081182457943e-16	8.738758401565219e-16	1.0065442611674053e-15	1.2160586121885722e-15	1.3500756264104768e-15	1.2975140344158153e-15	1.1363194374303846e-15	1.1057860144453437e-15	1.1838018550461548e-15	1.3379478473150352e-15	1.4122890933903623e-15	1.3796037031783426e-15	1.4494984184341498e-15	1.6745792594986945e-15	1.9357225636316645e-15	2.092328771028685e-15	2.141624832476799e-15	2.2381584894899836e-15	2.2584004843272433e-15	2.306962044863683e-15	2.1062307245611766e-15	2.1684669884462403e-15	2.5141099435615987e-15	3.078363327909198e-15
109	3.126322595351555e-16	-2.891848814975651e-16	-3.5525051133054384e-16	1.063172314849861e-16	3.8264606796343664e-16	1.8728413062989395e-16	-1.59251100932767e-16	1.062538420675671e-16	6.627223962736605e-16	1.0168213621803971e-15	7.238927882510083e-16	2.290327189028638e-16	-7.453105615051972e-17	1.5002242445789168e-17	1.6251300325476535e-16	2.285016074152143e-16	2.355318468742849e-16	3.531924991952282e-16	5.347872431039848e-16	7.770811305321239e-16	8.886913103302894e-16	1.0116895619088988e-15	7.883864083616734e-16	7.697326670617354e-16	8.330595469450986e-16	9.548354570287118e-16	8.954376956962142e-16	6.734959883627645e-16	4.56807822529008e-16	3.4539790763380835e-16	2.6792458334964445e-16	1.0372669320486424e-16	-4.595168482156414e-17	4.182070984794055e-17	3.2230033663287055e-16	5.078995836332534e-16	3.5645434407584877e-16	1.1429312833859098e-16	1.211762809975335e-16	2.666288164541729e-16	2.7399777830074714e-16	-1.1898177420666106e-17	-2.5852865311077785e-16	-4.1912099984431856e-16	-2.790920548767974e-16	-4.867593103897589e-16	-5.325783748976297e-16	-4.3056298767678663e-16	-1.697182266067033e-16
110	6.568967796851173e-16	5.645116619398047e-16	5.372712687810795e-16	6.062957938378414e-16	6.813188090417095e-16	6.443921949825171e-16	6.459866206518455e-16	7.038939926174987e-16	8.589417468573535e-16	9.509657506944586e-16	8.775097496387452e-16	7.3915179895188e-16	6.294841392692044e-16	5.103120470053948e-16	4.018705413567129e-16	3.881069027562205e-16	5.331919316855259e-16	6.780573550276294e-16	7.327870348912946e-16	6.2868280962534765e-16	5.765556514606508e-16	5.730007773770036e-16	6.8396272232932085e-16	6.731707811895398e-16	5.63865882566149e-16	5.763422223305079e-16	7.053448031116404e-16	8.150570660262107e-16	7.595414881887835e-16	6.314577286117194e-16	5.241556504606779e-16	4.590964818472565e-16	3.668142356902833e-16	3.4321973611621696e-16	4.517975631830629e-16	7.419034561159845e-16	9.90595476481412e-16	1.1262396908514326e-15	1.0912723906548782e-15	1.0976467963607563e-15	1.1292443362279255e-15	1.2337998968543275e-15	1.142777687724718e-15	1.1373729767323297e-15	8.618346942604466e-16	8.122384651336455e-16	6.147616743292499e-16	6.241844315942321e-16	7.994395051855894e-16
111	1.478663125367903e-15	1.1114050220459941e-15	8.651282123027715e-16	8.992329873613623e-16	1.0808147618667222e-15	1.1322826626943884e-15	1.0500580397174238e-15	1.028605647475288e-15	1.1895546796323535e-15	1.3934945576323005e-15	1.4089660609080746e-15	1.345264271313725e-15	1.2966004224759221e-15	1.3142792655215292e-15	1.2536404917679167e-15	1.0586843980592656e-15	8.606515580661442e-16	8.227667181075208e-16	1.0025500349121811e-15	1.212607160425987e-15	1.31451372662075e-15	1.2990981095009576e-15	1.1326305029990142e-15	9.997796105698717e-16	8.429146151657993e-16	7.604087304930558e-16	8.195755501801228e-16	9.884127948019623e-16	1.1979991795013824e-15	1.3351701367289217e-15	1.3326718022658638e-15	1.134049000633454e-15	9.461587074353564e-16	9.148608032517463e-16	1.1969751016207787e-15	1.5778723031628618e-15	1.7702231411201332e-15	1.775753130211916e-15	1.811528003874959e-15	2.0438414767263983e-15	2.3255117965838405e-15	2.4876859411602944e-15	2.3944702118404957e-15	2.346797722128705e-15	2.1923478354236812e-15	2.0366261139475034e-15	1.8611301164339715e-15	1.9690097308772323e-15	2.301109387647429e-15
112	2.100208298342762e-16	4.3308027583779605e-16	5.790856404563827e-16	4.910299312654914e-16	3.5810893638493205e-16	2.3379228103516545e-16	2.435356107854367e-16	4.1591269631693694e-17	-1.2529770503340846e-16	-1.9600349377638347e-16	-4.808982787998455e-17	5.215787637286853e-17	1.1148562253372024e-16	5.1833857139673204e-17	1.15645393319116e-16	3.0032385772152635e-16	4.119912146070545e-16	2.294771659885388e-16	-1.3479008609060755e-16	-4.463005847333545e-16	-4.098139141980315e-16	-2.3628035150754844e-16	8.676213928632941e-17	2.2475438195691374e-16	1.6255952743545854e-16	1.3945197103709213e-16	1.6039069700536484e-16	2.082554504172032e-16	1.715923470059967e-16	3.933018157436247e-17	-1.945984135014717e-16	-3.4150071499198995e-16	-3.30855546021585e-16	-1.0044008297322216e-16	1.69078874097574e-16	4.039243313783926e-16	5.106552047546956e-16	5.220515024667221e-16	4.0615441418309795e-16	3.257007199043238e-16	3.375227027127914e-16	6.147053322894245e-16	8.179496219307262e-16	9.80325927875801e-16	6.200928570532666e-16	4.508397393702199e-16	1.9583078630871874e-16	2.644252687896157e-16	3.686572754110107e-16
113	1.6473024702887443e-15	1.6887858659633541e-15	1.5550303830867181e-15	1.4764789901298046e-15	1.4879554279915925e-15	1.7565309845680915e-15	1.8736025550275796e-15	1.988555074459548e-15	1.9189720046876522e-15	1.950858586876793e-15	1.922323492305246e-15	1.956786602133072e-15	1.7722241197333304e-15	1.6623868030809138e-15	1.5521728603228035e-15	1.44519263982811e-15	1.3442939555997099e-15	1.3585560116963433e-15	1.4962642213748885e-15	1.751052060436815e-15	1.8873451553820716e-15	1.971294765662575e-15	1.7175621018328085e-15	1.495046440296513e-15	1.2926364798719356e-15	1.2002881628652672e-15	1.1565544282986503e-15	1.056618488227341e-15	8.205899270721846e-16	5.263924616702056e-16	3.9835046053655796e-16	5.161235982178469e-16	7.958286697873056e-16	9.751791297237302e-16	1.0096673174243938e-15	8.489659768749558e-16	5.117154542248576e-16	1.3809309564236591e-17	-4.476618508366307e-16	-7.895534506731776e-16	-8.852219212722926e-16	-9.744896291706447e-16	-9.487992191605367e-16	-1.0022690199047652e-15	-6.759929541029725e-16	-4.520975390083525e-16	-2.7357473813103928e-17	2.334730912354368e-16	3.788159923666052e-16
114	5.522564989507514e-16	6.622853242441496e-16	7.667227133640665e-16	8.769946149430155e-16	7.750340679525445e-16	4.99266931200136e-16	1.388217187230334e-16	2.7015317497959794e-17	5.159872771154442e-17	6.105658992868807e-17	8.37250792720966e-17	-3.06616143771858e-17	-5.311939907742196e-18	1.1595229841730113e-17	2.1595525292645287e-17	-1.2437059932512787e-17	-8.776775053933974e-17	-3.2919604633003184e-16	-5.211659300867478e-16	-5.743939106013415e-16	-4.970744071254853e-16	-2.0156410040811866e-16	-6.87880477079622e-17	1.0029920322101934e-17	-9.37571739046993e-17	-2.6559485969638914e-16	-4.3158395909241373e-16	-4.1771988764361073e-16	-3.302500169910201e-16	-3.458591471063693e-16	-6.044437407070382e-16	-9.10825096080273e-16	-1.0847416224280364e-15	-8.4728571200286685e-16	-5.886815789243723e-16	-4.596913317778838e-16	-5.783333128612839e-16	-6.05535846367863e-16	-4.352664463058163e-16	-9.92176480425232e-17	1.4741852263775413e-16	2.154181478361903e-16	2.8840667798415524e-16	3.183713611799127e-16	5.897006528995276e-16	6.245592576965765e-16	8.003479448846488e-16	8.299206004615288e-16	9.358061191786018e-16
115	8.095961582659672e-16	9.079200963423758e-16	9.97862293115111e-16	1.0651947636964208e-15	1.0688315924700266e-15	9.221581653388697e-16	7.420334093791392e-16	6.225554284579475e-16	6.896487898084499e-16	8.049768422095453e-16	8.755188626518606e-16	6.927384526611385e-16	6.105495484099346e-16	6.443495582446843e-16	8.447829420879713e-16	1.002922521485117e-15	9.44134351511459e-16	6.208610619765443e-16	2.495517430961712e-16	-3.964106087357987e-18	-4.932295838915793e-17	1.0805198759776564e-16	3.0676358258323096e-16	5.779994177178154e-16	7.142181460821346e-16	8.011846172540774e-16	7.961499533820744e-16	7.266692330303572e-16	5.689374411516465e-16	3.612140220460183e-16	4.805541945160477e-17	-2.6749520648598023e-16	-4.975343838850912e-16	-3.9418079382823166e-16	-1.4165285044985293e-16	1.3929604591790202e-16	2.786414257125839e-16	3.894728057664974e-16	5.131627549678665e-16	7.316515221748244e-16	8.975985026362965e-16	1.0744739427111382e-15	1.204380968654918e-15	1.425108361300504e-15	1.4474097803907757e-15	1.366617701947283e-15	1.2144591815493707e-15	1.2737860712765456e-15	1.5835714435988913e-15
116	1.4151142000009854e-15	1.3504429756904124e-15	1.3754454684646892e-15	1.6034241546954255e-15	1.5875091823272789e-15	1.2397932500411334e-15	7.265193790069745e-16	6.058027035556917e-16	8.079864990203234e-16	9.872062311231192e-16	9.963034424313723e-16	7.444690619982979e-16	7.651673554808917e-16	1.013493096917275e-15	1.2831076155275524e-15	1.2939372611280162e-15	1.0488281992623922e-15	6.297284778247576e-16	3.827078383117868e-16	3.151808877597957e-16	2.51546014524953e-16	3.884524269116138e-16	4.0032791287129067e-16	6.34312598425131e-16	8.203971733667136e-16	8.610740103014307e-16	7.897979962029653e-16	7.674337761818739e-16	7.945398368943711e-16	6.945285528064887e-16	3.431237930495881e-16	-6.301094087349957e-17	-2.416471720485284e-16	1.2706181139017618e-17	2.675738051997413e-16	2.835073858745391e-16	8.507929480400789e-17	1.2855561159918513e-16	5.474307709021633e-16	1.1344053804601673e-15	1.4767523251584677e-15	1.5108383201602405e-15	1.584060176257362e-15	1.7417997201560155e-15	2.0764728694633753e-15	1.988722848127771e-15	1.9278414402646123e-15	1.800592335641246e-15	1.901560609636778e-15
117	4.675578021292633e-16	4.079353883671745e-16	4.074140521268326e-16	3.2477504994591656e-16	1.9480457944316177e-16	-3.9005250325853e-17	-2.6752951551377014e-16	-5.420108982573344e-16	-7.701332293340831e-16	-7.863311954594886e-16	-6.017105487199121e-16	-4.4182737418056014e-16	-1.705290681753145e-16	1.2796149123232633e-16	5.672205227418304e-16	8.644832402139821e-16	7.965250988819432e-16	4.823321785296535e-16	2.6856993818731543e-16	3.113577383819337e-16	5.461059768130788e-16	7.92331021113766e-16	1.0246379383113815e-15	1.1425986681181162e-15	1.0648681680202954e-15	8.231275430577826e-16	6.710088178070485e-16	8.320655028167737e-16	1.058357891946935e-15	1.1491610118027995e-15	1.004331050305284e-15	9.887493804914206e-16	1.207654608915892e-15	1.6318338146516623e-15	1.8418646981763637e-15	1.9473327554456945e-15	2.0169680495721878e-15	2.104720746631979e-15	1.961960336676976e-15	1.7148827261720334e-15	1.567026002209334e-15	1.7678413157087386e-15	1.9561791386133063e-15	1.818575849726932e-15	1.2656063150696394e-15	8.351883344171943e-16	5.783246812378147e-16	5.494160166118914e-16	5.44436470885519e-16
118	-2.5117091989312653e-16	-4.0887882047996094e-16	-5.263742734546686e-16	-4.79418213887909e-16	-4.141642271106448e-16	-5.436165959035631e-16	-7.149084870321105e-16	-8.419377278560812e-16	-7.172045026258844e-16	-4.471987855141329e-16	-1.1706549666533805e-16	-1.0704645613256983e-16	-3.659938321518585e-18	1.9821004098272357e-17	1.6307005521929497e-16	2.1783967828165223e-16	9.037671405344712e-17	-1.8407493979175758e-16	-3.4155773698742115e-16	-3.4959264526023697e-16	-1.8087898800422463e-16	1.2108791024587056e-17	3.2331443107366924e-16	5.532286263745498e-16	6.086876454842756e-16	5.42121427683691e-16	4.959898250416688e-16	5.985705360891254e-16	6.472225546976906e-16	5.240159350775831e-16	1.7277663545261578e-16	-1.7654960386672106e-17	7.241208441078382e-17	5.566499513152316e-16	9.223707318986648e-16	1.0639276651346431e-15	9.569951705441764e-16	7.918863037117392e-16	5.700429763206319e-16	4.738910647335734e-16	4.2799735845288455e-16	5.995406647678943e-16	7.032650255111871e-16	6.925104334348705e-16	2.969612690272553e-16	-4.219541252303957e-17	-4.3822911731273722e-16	-6.842605820178567e-16	-7.584058893886761e-16
119	7.429467299393704e-17	3.0061902398339744e-16	4.725091871293605e-16	2.8675975041186196e-16	2.612046341493871e-17	-1.271673759587434e-16	-6.444848953704573e-17	-2.562445068478911e-16	-5.514659132064024e-16	-7.309609850727389e-16	-5.656069612596198e-16	-2.753061713082729e-16	-1.0107836039652858e-17	7.166441290266743e-17	2.0507596811982247e-16	4.1859823361239447e-16	5.437326321166756e-16	3.7288908132570767e-16	9.22130881854021e-19	-2.891777957301616e-16	-2.31102255919417e-16	-5.5334675168436065e-17	1.5369511968013495e-16	1.8832000843537313e-16	7.103174349587404e-17	1.1970074559360488e-16	3.0462819734987174e-16	4.776993836799206e-16	5.227782313045797e-16	4.378306275121554e-16	3.2652112519802087e-16	3.428394340496728e-16	5.006094283961872e-16	7.372381204058085e-16	9.96612313488304e-16	1.2564522705531015e-15	1.3588608013530862e-15	1.2198572313557896e-15	8.801755796339578e-16	6.39400441587865e-16	6.852757055784077e-16	1.0190920896437255e-15	1.1509792531831235e-15	1.122002799436287e-15	7.15770614559144e-16	6.525255693836692e-16	5.225470125178888e-16	5.15703959050162e-16	3.1642972854720738e-16
120	1.1382074285142401e-15	1.2634880947849738e-15	1.3340734282075985e-15	1.3422387200253594e-15	1.2920822588491327e-15	1.374558195666531e-15	1.4851165013700538e-15	1.5192748389304025e-15	1.4115325291348223e-15	1.5137857860852727e-15	1.6433292020846174e-15	1.7728680290722624e-15	1.5633761084458985e-15	1.351711572349175e-15	1.3089329250122575e-15	1.4891488933564471e-15	1.6117504757979077e-15	1.5332215174613166e-15	1.3077769333701912e-15	1.203940939170098e-15	1.3068494495091818e-15	1.3730493743030877e-15	1.3825072301621324e-15	1.2693742494468984e-15	1.2377856512124261e-15	1.3710875336631867e-15	1.5267319517329581e-15	1.590393913404019e-15	1.5264967512479638e-15	1.4500589007660511e-15	1.3819314394916102e-15	1.3242616194506527e-15	1.2766867905432349e-15	1.3187037529790277e-15	1.371883045033245e-15	1.3977161836785472e-15	1.2937289702841315e-15	1.1762084984352247e-15	9.919987306650148e-16	8.238623154785847e-16	6.810280596603745e-16	6.235835234755266e-16	5.918305491533076e-16	4.92591728978032e-16	2.6385357159600956e-16	1.7813394898851005e-16	1.1377856379317745e-16	1.2053416496665214e-16	1.4113635445691133e-16
121	1.2570697915767397e-15	1.193062117724445e-15	1.1029329191094013e-15	1.3366884763910914e-15	1.4501508461744507e-15	1.444975190485298e-15	1.246969046562317e-15	1.258130156691114e-15	1.4567209900384232e-15	1.802839194213967e-15	1.8797314943371462e-15	1.8594704109893102e-15	1.6473166914076098e-15	1.6107808945876322e-15	1.5907895946968576e-15	1.4854692169795007e-15	1.3422118049606625e-15	1.2601593275697754e-15	1.3363981508361337e-15	1.3973796747518444e-15	1.226957848302286e-15	8.880546990740281e-16	6.489061199208303e-16	6.964265062748355e-16	9.340028694335607e-16	9.343405525055755e-16	7.209793676199906e-16	5.198114781356671e-16	6.11239557673181e-16	8.406193270555894e-16	9.109366174827945e-16	6.971790730335261e-16	4.580379828251428e-16	3.261945178146007e-16	2.793385987014353e-16	8.450681231630295e-17	-6.631921201449102e-17	-4.7552522944513826e-17	1.538891286964253e-16	2.231964459224794e-16	1.5684805167085714e-17	-3.980204964186631e-16	-5.421076808597043e-16	-4.596933615959603e-16	-1.9504725147222602e-16	-1.3399018209337166e-16	-5.587323277856821e-17	-5.429143067786575e-17	1.5181777002897573e-17
122	1.1712756634612566e-15	1.2337022367929512e-15	1.1634163529598157e-15	1.2285994233618112e-15	1.3194966916779374e-15	1.5134969647658225e-15	1.6509944047173567e-15	1.6428395416193545e-15	1.5141659010283737e-15	1.5489165814646218e-15	1.6067901296486157e-15	1.7389225660577335e-15	1.7115145351679454e-15	1.6578593168904452e-15	1.6141298918192064e-15	1.6148853023253984e-15	1.6653065251752321e-15	1.6738010795258622e-15	1.6771772268010697e-15	1.6208099457003914e-15	1.5607004719877163e-15	1.344299175186418e-15	1.2858929597328025e-15	1.277699602308887e-15	1.3431851948262393e-15	1.4626816848248644e-15	1.5303385170257899e-15	1.5001987547568045e-15	1.3918600260203406e-15	1.346481069449935e-15	1.343948790664585e-15	1.3669754801241066e-15	1.2843593096087102e-15	1.1589608763140264e-15	9.578379400579475e-16	8.07855907962586e-16	7.826440380411456e-16	8.717903009621492e-16	8.788969762720099e-16	8.122833668831172e-16	6.510054458066946e-16	5.831889455440694e-16	5.008321331816841e-16	4.742949113548194e-16	1.92083842181236e-16	2.2399917244829894e-16	1.8080484609418902e-16	1.5798678935769196e-16	1.1236635209565609e-16
123	2.2652515870018655e-15	2.4837862088426483e-15	2.5818592520284973e-15	2.593701427457852e-15	2.4407959761921405e-15	2.4509760624424476e-15	2.508854030153491e-15	2.7314664754892957e-15	2.6788382517240925e-15	2.6152382678237605e-15	2.4573780606652453e-15	2.606927436405008e-15	2.7136380810475903e-15	2.7085049653968262e-15	2.3658323209273916e-15	1.922253736506344e-15	1.7777273834623514e-15	1.9638203084043347e-15	2.229852766578904e-15	2.340670565366974e-15	2.2084795548392814e-15	2.1301047624627594e-15	1.9093346017915727e-15	1.7714979671940309e-15	1.5309305936590864e-15	1.4541952744975304e-15	1.5267264352020217e-15	1.6129380327661637e-15	1.456582250585656e-15	1.1886345645083315e-15	1.0376849760929252e-15	1.1467507390013686e-15	1.316497440389374e-15	1.3178001273045698e-15	1.1389778281737478e-15	9.406563049779238e-16	8.018553799198899e-16	5.85761609126267e-16	2.1234309475228449e-16	-1.4319095570397448e-16	-2.3346591194565243e-16	-9.898752859748127e-17	1.0032028937884589e-16	9.467457788723046e-17	2.198028484443841e-16	4.677358122909922e-16	9.201533455280686e-16	1.1498381091686943e-15	1.1201323650969953e-15
124	1.9023039660487333e-16	1.1605740171165255e-16	1.7355450755696607e-17	-5.520432046768999e-17	-1.7073720383901398e-17	3.106256963506348e-16	7.032647072553686e-16	1.0564949052996575e-15	1.1101296872897674e-15	1.0991147794275252e-15	1.1031863181667103e-15	1.2246780074331752e-15	1.2309820208783457e-15	1.0549828703016925e-15	7.631624037624847e-16	5.659753541706803e-16	5.871129851454736e-16	6.913459689810032e-16	7.162817861979443e-16	6.893401369634201e-16	6.856184140936885e-16	8.548201590837499e-16	8.386197856687136e-16	7.059926156484941e-16	4.775053707411065e-16	5.162224232897915e-16	6.588555428025683e-16	6.402927149483176e-16	2.875490223009363e-16	-6.887455777817991e-17	-1.5535228438191176e-16	6.490602815532348e-17	2.4537590449535365e-16	3.3648276393345236e-16	3.002153109891988e-16	3.0051313786033283e-16	2.149725790520548e-16	3.1637395661280454e-17	-2.614837226438073e-16	-4.998242248952921e-16	-6.472672525839372e-16	-7.448955374732005e-16	-8.179844262402295e-16	-8.47332197578633e-16	-6.173756148970551e-16	-2.78107017820241e-16	-3.5251240975132224e-18	9.529313302376009e-17	1.10732764087955e-16
125	1.6879291805572773e-15	1.2881538068423031e-15	9.244710592928192e-16	7.591672111692368e-16	6.970679489056682e-16	5.861636581494464e-16	4.372864645337675e-16	5.431892381696369e-16	7.839392400596492e-16	9.90361496724684e-16	8.910030213647131e-16	6.581708143548316e-16	4.311115807705974e-16	3.8972193378442954e-16	4.929316647063707e-16	6.694499560759709e-16	8.391772203759822e-16	1.0833797529244315e-15	1.3420535542965218e-15	1.448853234425215e-15	1.2522011547018815e-15	1.0351003457289782e-15	8.739522190300532e-16	8.915199572123822e-16	1.1487539743175805e-15	1.1141456972552413e-15	9.562964532671448e-16	8.280317831865854e-16	9.253354277242278e-16	1.1699100290169514e-15	1.4179654445566133e-15	1.5037976177710583e-15	1.4883776531949998e-15	1.359438836981454e-15	1.1479222415213582e-15	7.650081391496703e-16	5.4959227425267e-16	5.981252774247398e-16	9.005946483146143e-16	1.1138441372855257e-15	1.0132901153528434e-15	7.012228962890502e-16	6.903360192684926e-16	9.72684979076692e-16	1.4623846109400568e-15	1.3522717498495645e-15	9.5229320653879e-16	4.754425610189387e-16	4.560203392953671e-16
126	2.8853443957989037e-18	-2.130703095449055e-17	-1.800395114039091e-16	-3.8651035134176856e-16	-4.73809528989068e-16	-3.7379176151189337e-16	-2.7985212768126847e-16	-2.812782346049491e-16	-3.277217012292857e-16	-3.18460269977396e-16	-3.221269205618491e-16	-2.3023808560761303e-16	-3.04858072830249e-16	-3.5174462980201694e-16	-3.679097666622995e-16	-2.7981672109555147e-16	-1.1194303049726591e-16	6.322464903833878e-17	1.449432596281204e-16	1.8056103709535353e-16	2.862474896035364e-16	3.582223269307071e-16	4.0700191824929594e-16	2.4645694624510514e-16	9.120076546618982e-17	4.8898349960591145e-17	5.4860511506503374e-17	-9.922867714647434e-18	-8.760852685324206e-17	-8.224752351468361e-17	1.2223277443055828e-16	3.588802588379662e-16	5.168013265421884e-16	4.4264485599516183e-16	3.9934992992735304e-16	3.6226412428189744e-16	3.125534446923658e-16	1.4372417078929296e-16	-2.0061116347290868e-17	-1.3731900705512427e-16	-1.3581060126544054e-16	-1.5658107019412612e-16	-2.1577865821259674e-16	-3.888845655113687e-16	-5.853441938058213e-16	-7.345665133257294e-16	-8.242568216452464e-16	-9.011063518907434e-16	-1.087165400520532e-15
127	1.0583548241672668e-15	9.534815015973262e-16	8.649895252235756e-16	1.0497591870135265e-15	1.1098847985581446e-15	1.111011108204837e-15	9.571088768916952e-16	9.24461921125672e-16	9.282356492185905e-16	1.0275575030563453e-15	1.01988375074362e-15	1.0432379370936035e-15	8.786763414826211e-16	7.265143692793906e-16	5.508143205554149e-16	4.68897371671628e-16	6.123921533343998e-16	7.795930864839559e-16	8.427438426262637e-16	7.295090983875682e-16	5.092372808064025e-16	3.6801696132801156e-16	3.2166781797391426e-16	3.54111352721148e-16	3.2387881047441105e-16	3.060322356348776e-16	3.020453667711569e-16	2.467354895653771e-16	1.4216651724562917e-16	3.296394785167334e-17	2.179656611046025e-17	8.477268961269993e-17	8.121456774907807e-17	-1.6085529971734904e-16	-5.613440611880006e-16	-9.24366088974955e-16	-9.517671325427373e-16	-7.336869697654549e-16	-5.289866550929292e-16	-5.706523687476585e-16	-8.269974703546099e-16	-1.1330736271465602e-15	-1.2320755543493374e-15	-1.2151665076947047e-15	-1.0781194822644593e-15	-9.465728273885292e-16	-7.391918946124495e-16	-5.879154198202879e-16	-4.758977284529616e-16
128	1.1565565660887732e-15	1.083324879433318e-15	1.0347914455911086e-15	9.080011928440322e-16	7.384786965571729e-16	5.519429761228288e-16	3.506781979582008e-16	3.28566966797969e-16	4.614605362960001e-16	6.118772486834221e-16	6.293028596175374e-16	5.47843656419379e-16	3.346024766330716e-16	2.76407296445401e-16	3.9902924169190394e-16	6.548321402288814e-16	8.11693193610715e-16	8.510683409309665e-16	8.00004365611144e-16	7.81440101406213e-16	7.317005887467396e-16	7.622317753073758e-16	6.585158164071402e-16	6.686293717846287e-16	7.645820083222079e-16	7.61670043196081e-16	6.970898826340405e-16	6.978988522376163e-16	8.651700048250274e-16	1.020539188385386e-15	1.0600711590834125e-15	8.759681002038829e-16	7.205547887596614e-16	5.446714910947243e-16	5.254177067242005e-16	4.1522158300154936e-16	4.09747191883789e-16	5.170906587081964e-16	7.896615388283389e-16	8.822409065819506e-16	7.122401320401089e-16	2.504424823923008e-16	3.502471880923419e-17	8.979240665214422e-17	5.591002931828098e-16	6.723063767934892e-16	7.728350983421023e-16	6.361800271311785e-16	4.803566124287742e-16
129	-3.4671374450585416e-16	-2.865033949310031e-16	-2.2747521830590777e-16	-2.5726484591010545e-16	-3.7553340306306006e-16	-4.74214958352014e-16	-4.4116061395736766e-16	-2.867614620823263e-16	-1.887778593970094e-16	-1.0105904083193276e-16	-1.9246523548757956e-16	-1.1073450538383874e-16	-1.5317906855187736e-16	-1.2456552005703335e-16	-2.3192570917710565e-16	-3.6829034256679226e-16	-3.9657398546684845e-16	-2.277156205876766e-16	-9.534503873701783e-18	1.208936916484294e-16	2.0128545687873251e-16	1.6104184492980217e-16	1.6025803027973496e-16	2.79116685715647e-17	-9.44953953837884e-17	-1.1444514797227941e-16	-5.758550817075219e-17	4.083731910792287e-17	2.534723944001716e-17	-1.119890083608615e-17	2.3089937362264364e-17	1.251434885363044e-16	2.080180130953826e-16	1.92059981068326e-16	1.4419183514078453e-16	1.1099681808437931e-16	6.075583757098322e-17	2.5016573999120904e-17	-6.059213426478309e-17	-1.199219575864671e-16	-1.560635488887826e-16	-2.5068186575824445e-16	-4.915258292247372e-16	-7.982957952198037e-16	-1.0665289677385497e-15	-1.10873413771681e-15	-1.1077476657990874e-15	-1.2111014979148736e-15	-1.2794862521099624e-15
130	3.1510265374739653e-15	3.1399589949736793e-15	3.065715856882972e-15	3.160474000911856e-15	3.25369207463572e-15	3.1929516815893942e-15	2.788314421704713e-15	2.2512788921896873e-15	1.8620016647430806e-15	1.815682147161962e-15	1.8145893395927666e-15	1.8570920143782995e-15	1.610729697280022e-15	1.4462144103066406e-15	1.278891973010286e-15	1.2259658567629355e-15	1.2519221854210632e-15	1.5143179070227432e-15	1.7053921300518208e-15	1.6812867555262177e-15	1.437193155166327e-15	1.2140930880077631e-15	1.4763351979683995e-15	1.829712284598764e-15	1.9083255206086433e-15	1.3092557212834752e-15	3.87885515001155e-16	-3.6584923441302266e-16	-6.120120848247198e-16	-4.701949423027797e-16	-6.7511544768629075e-18	6.56111227603456e-16	1.3681777344774689e-15	1.6288148016083042e-15	1.3727382572148625e-15	8.598273573050292e-16	6.106169280397796e-16	5.564053310451345e-16	3.5940541768583225e-16	-1.6831461905738769e-16	-4.793743014043463e-16	-3.6668351172901235e-16	1.1335223329546057e-16	3.0781786095221564e-16	2.9492164241965966e-16	3.70333572191315e-16	9.07491113858512e-16	1.5067906078781565e-15	1.6777444869849226e-15
131	2.865615727529356e-15	2.8270228098520146e-15	2.7789470466361264e-15	2.8106033060504943e-15	2.7774415095759775e-15	2.7613741617174115e-15	2.7001083448174614e-15	2.570116569008527e-15	2.3212768254087218e-15	2.1637335182939573e-15	2.2062394066284146e-15	2.6534766561113e-15	2.95980833217422e-15	2.9153316502840263e-15	2.3772889639483536e-15	1.800453404064116e-15	1.6478379476986836e-15	1.881917089056575e-15	2.126363281460135e-15	2.137502468597e-15	1.9518434822536107e-15	1.6410290236747854e-15	1.5968488667923234e-15	1.5660420953651516e-15	1.5249920866402818e-15	1.447330196741306e-15	1.2181943580152226e-15	8.328216192910067e-16	4.86599302838367e-16	3.6068386323043044e-16	5.098587766375143e-16	7.712755973501593e-16	9.029488649209023e-16	8.074500128866562e-16	5.501206489564797e-16	2.9488223452194256e-16	2.702561473269147e-16	3.152108019141827e-16	1.5465581471572342e-16	-2.38500980792043e-16	-6.2487243597031e-16	-7.149565666058772e-16	-5.397323585042191e-16	-1.9061531066533785e-16	-5.22438711367749e-19	5.271312558781903e-16	1.087877666966207e-15	1.6475374452494514e-15	1.7681345521074792e-15
132	6.518515436090948e-16	6.239066323053835e-16	5.337499846705618e-16	5.230404963562472e-16	5.949826632654973e-16	8.094051891216356e-16	9.969164374148485e-16	1.1502593200808774e-15	1.1292682977293264e-15	1.0832336995323216e-15	1.104339239863916e-15	1.3016984373858214e-15	1.6659663619391753e-15	1.8728813806434252e-15	1.6950229519884706e-15	1.2365594197073577e-15	9.69071755299076e-16	1.0452444727718166e-15	1.3998365975258152e-15	1.6257290522586067e-15	1.5280414554566564e-15	1.37807300606861e-15	1.3622912629206278e-15	1.4816620540138885e-15	1.433426246584281e-15	1.1832945048554329e-15	8.312480333746172e-16	5.67182203963459e-16	3.197805020183301e-16	7.150400297327888e-17	-1.187864710960709e-16	7.537877351399638e-18	3.1227631159511397e-16	6.869767053528032e-16	6.446570011484807e-16	3.5285386140082784e-16	1.1148881138895697e-16	1.2307290997969885e-16	1.631030043933262e-16	1.799489121698654e-18	-4.2008900933183873e-16	-7.255597443021047e-16	-6.430661855593333e-16	-2.3561524838429586e-16	2.4845216157534175e-16	5.749556411791313e-16	7.586109023842491e-16	9.24991601207975e-16	1.1239407264590185e-15
133	7.722197838491466e-16	6.616140007897455e-16	5.705467471990256e-16	6.270332318702005e-16	6.909131775527521e-16	4.532342242691566e-16	5.2750277735042814e-17	-2.687644172034965e-16	-3.1362798651014197e-16	-2.529975352574782e-16	-2.6153999039541417e-16	-3.255771040561486e-16	-1.2459011563375221e-16	3.7915912145135886e-16	9.135813387635868e-16	1.103693368908283e-15	8.960454098069778e-16	5.431431104464345e-16	4.089948301875152e-16	4.1773767730660787e-16	4.1942162215608847e-16	4.68093966435273e-16	6.654003329244791e-16	9.84731897107384e-16	1.1019482541029352e-15	8.483745747657027e-16	5.426021780379056e-16	5.601814955745219e-16	8.703156132234789e-16	1.1113468645543423e-15	1.0499235315229008e-15	8.603932845438379e-16	8.543017201553724e-16	1.1631843142416401e-15	1.534761905974638e-15	1.7609995522520856e-15	1.866700951537912e-15	1.9112464822517166e-15	1.9227150835440033e-15	1.9289070054303127e-15	1.938719413980885e-15	2.0516472965750643e-15	2.233361873582688e-15	2.4842779425656354e-15	2.583516206993889e-15	2.5203527849293393e-15	2.389095150089618e-15	2.3077934301737657e-15	2.3945916300117373e-15
134	-3.1089753870116417e-16	-8.074157104203562e-16	-8.61201223915168e-16	-6.17860058719221e-16	-3.5651411834290167e-16	-3.829945088210749e-16	-5.377451560929114e-16	-6.439682081357395e-16	-5.863205102966935e-16	-5.075028843129354e-16	-5.856215223631003e-16	-7.074550188946166e-16	-8.33986701805333e-16	-6.876910083118012e-16	-4.0042081903132437e-16	-1.812133520390874e-16	-1.8056576602414524e-16	-2.748463724223945e-16	-2.613363520419288e-16	-1.1489894948758716e-16	4.8240380607680936e-17	1.1462399933378275e-16	1.4900690079022447e-16	1.0965557520558966e-16	2.768579148100069e-17	-1.9719910281174466e-16	-3.7992132974038413e-16	-3.077623382544247e-16	2.7449311020198056e-17	3.4530769365080735e-16	4.412470139406911e-16	3.0539142481074764e-16	2.7994575243430916e-16	4.0870027461761315e-16	7.288680037491632e-16	9.897046103723643e-16	1.0997982198261435e-15	1.1781943144692563e-15	1.4011740747791737e-15	1.7193384711300095e-15	2.0357517656500858e-15	2.150600111665482e-15	2.1233521720204673e-15	2.01746501762304e-15	1.8978400803493112e-15	1.6147505396716987e-15	1.2848577083287332e-15	1.0457376559975055e-15	1.1662526396569576e-15
135	3.6151464334935484e-16	6.429931814322075e-16	8.322187742641544e-16	6.567039582319096e-16	4.4139042265485816e-16	3.4280426513356583e-16	3.655547274104524e-16	2.581663038241241e-16	1.6313350870456717e-16	1.6785241631185028e-16	2.9348712212316094e-16	3.4272172916220872e-16	1.5589263383084781e-16	-1.359064497362025e-16	-2.3481505020712716e-16	-3.959585277606274e-17	1.506597410349629e-16	1.121697311207569e-16	-2.297898581415445e-16	-4.875793208386591e-16	-3.5467717592591207e-16	1.6062583370947916e-17	2.9641386658428677e-16	1.9911005664168251e-16	-5.1439770332077e-17	-5.2968074996522666e-17	1.6405675123004948e-16	2.853646157582002e-16	8.657291689227392e-17	-2.8925239194672173e-16	-4.998867280275807e-16	-4.0344704786371923e-16	-1.7172929208801452e-16	-8.821350629311335e-17	-4.914793332065428e-17	1.239446061785873e-16	2.995213968930063e-16	3.313486444925628e-16	1.6889263109347275e-16	7.037293897827438e-17	2.6146624154800017e-16	6.22263266234467e-16	6.961707322201348e-16	5.425058071178887e-16	2.597197087035856e-16	3.1265758055400836e-16	4.0158394611167155e-16	3.9208425094428817e-16	1.0886645897790522e-16
136	1.3138549343816016e-15	1.2266006114605284e-15	9.597676470692629e-16	8.294127378016349e-16	8.432376605288357e-16	7.5105334465934485e-16	3.774976389237614e-16	3.778211924716977e-17	-8.005764880375543e-17	1.4704224904545497e-16	2.95008463225021e-16	3.0985176749535314e-16	2.24329149415586e-16	2.0887330910444038e-16	2.7699819164036446e-16	4.294988453754107e-16	5.342383850899006e-16	7.427865897769033e-16	8.92163478206241e-16	8.838937884934497e-16	6.864885472685852e-16	4.866708368745187e-16	4.188142009511045e-16	5.47219586956575e-16	6.855861052091805e-16	6.429715985079787e-16	5.063548968963058e-16	5.260477110217142e-16	7.058874131196187e-16	9.034134024234906e-16	9.783558665558926e-16	8.98547143900102e-16	8.157425487328933e-16	7.476824108195518e-16	7.036083912879498e-16	4.880012880362371e-16	4.529817497639135e-16	6.128758002064646e-16	8.680957322131933e-16	8.730132914622855e-16	5.537086929855961e-16	8.257296599803735e-17	3.556331271915751e-17	2.9113947586730935e-16	6.529815041419e-16	5.602149447580177e-16	3.3858098983978116e-16	1.52135828706866e-16	1.2095280326601612e-16
137	1.799954990933432e-15	1.7918356461676344e-15	1.7221317297616811e-15	1.731873061882607e-15	1.6385855415327422e-15	1.544208763986705e-15	1.2917292459555611e-15	1.0908988048830366e-15	9.990362955008076e-16	1.072309053570685e-15	1.182393098762527e-15	1.3893806229389465e-15	1.4240985922864359e-15	1.4424668935024141e-15	1.412371131645671e-15	1.4485045225268879e-15	1.5700428062175684e-15	1.726568822215956e-15	1.7736926651164035e-15	1.667935148974844e-15	1.4162282524075596e-15	1.145836186585026e-15	1.0138980912382928e-15	1.0031437897329795e-15	1.1601236918512999e-15	1.2408775290047125e-15	1.18020342031631e-15	9.592626193108123e-16	8.877883676140138e-16	9.737304181596688e-16	1.1572590553090983e-15	1.1900976430271468e-15	1.0218800605991534e-15	6.180713182325486e-16	2.6183101401551473e-16	5.2750821121478085e-17	1.882449612813239e-16	4.801120090634146e-16	7.663824680466258e-16	7.758078174259697e-16	6.094105029720614e-16	3.6295226286361656e-16	3.498597585436344e-16	4.060598016278325e-16	5.782449850307345e-16	5.462166010627332e-16	4.896990434672224e-16	3.55128530383244e-16	1.5022469784194448e-16
138	2.480786598695386e-15	2.3110646017553043e-15	2.1086836167162607e-15	2.0477155504951685e-15	1.968898861834696e-15	1.7629562610882492e-15	1.3736793281199983e-15	1.1151591592656858e-15	1.1279579970459013e-15	1.2670977905131333e-15	1.3457886567173579e-15	1.3143347278815838e-15	1.1846026417668071e-15	1.189186504178364e-15	1.322556775593318e-15	1.5371080087207753e-15	1.6836730643439279e-15	1.832998965288232e-15	1.957186786156348e-15	1.9949375084278543e-15	1.809820810133441e-15	1.573854211076928e-15	1.4102429501365878e-15	1.436261616912462e-15	1.6496754170093564e-15	1.5631414898632158e-15	1.292885076419361e-15	1.149499031715505e-15	1.3265991408721515e-15	1.6225180805669355e-15	1.7408415154913933e-15	1.564721727419632e-15	1.394698468122015e-15	1.3072983909283038e-15	1.2650287750108873e-15	1.0664436002031944e-15	9.530334675144038e-16	1.1143762474317046e-15	1.459691340631901e-15	1.6148309083466512e-15	1.421439436686055e-15	1.1054210576643352e-15	1.1473519748790517e-15	1.470951200286609e-15	1.8598143786793358e-15	1.758745297923799e-15	1.543737162679545e-15	1.347734984818261e-15	1.4173278310021564e-15
139	1.4980630212256261e-15	1.3202300326080703e-15	1.1782865802498964e-15	1.2230979886598435e-15	1.1786697565388264e-15	9.732468360476838e-16	7.547923747034447e-16	7.113533257199467e-16	8.605800477293019e-16	1.0124762258764475e-15	9.311288065430733e-16	7.999161899723899e-16	8.003090454295903e-16	9.441391617789458e-16	1.0684241359851843e-15	1.0594412618910326e-15	1.1100865007222267e-15	1.3199067027627132e-15	1.7130434765265793e-15	1.895693122140259e-15	1.7570584475854487e-15	1.3737019252689464e-15	1.2953391593650831e-15	1.2446574359710778e-15	1.3455649944054941e-15	1.218175689821756e-15	1.1565540258860855e-15	1.2232128112982017e-15	1.393855197110809e-15	1.5019359372129795e-15	1.4629969496226043e-15	1.3934687474879018e-15	1.3961203492315501e-15	1.5146467342650785e-15	1.5416836911856857e-15	1.4099889939740679e-15	1.3967357912061587e-15	1.5405684879595813e-15	1.7176125162291996e-15	1.7580032224457544e-15	1.5125096482645534e-15	1.2278809845740624e-15	1.0895792932995641e-15	1.2993060018979577e-15	1.3986211757185075e-15	1.5070965566440074e-15	1.207906536783743e-15	8.291236699087033e-16	6.629046785031206e-16
140	9.397306644572342e-16	7.945055813023799e-16	6.720627945361467e-16	5.410800764825181e-16	3.6170806960371397e-16	2.5351097736728897e-16	2.5586866530018445e-16	3.962110480370371e-16	4.557505013984979e-16	5.211529340961886e-16	5.064639460469979e-16	5.366955087892358e-16	5.844825158508173e-16	6.296785964287401e-16	6.722257051452003e-16	7.44049778464491e-16	8.32687100067381e-16	9.173098125637091e-16	1.0089238590469163e-15	1.0928257714311227e-15	1.0937036875649396e-15	9.993843869822732e-16	8.303400819726211e-16	6.346469146841748e-16	5.824475790035568e-16	5.682079149080391e-16	5.153222882552912e-16	4.627120258771667e-16	4.6857186654132e-16	6.493899510502281e-16	8.424830125482478e-16	9.384836364977015e-16	8.917883912943197e-16	9.49752486082164e-16	1.0442367395598353e-15	1.108443972036105e-15	1.0766431097209991e-15	1.0748087024754959e-15	1.1315478492188776e-15	1.257384007607843e-15	1.221571616195889e-15	1.115958152873171e-15	1.0893548676609157e-15	1.1932739063977466e-15	1.3975115226718475e-15	1.5478583063929055e-15	1.4904832120406667e-15	1.3098524521838095e-15	1.29635292737057e-15
141	3.0799536465247506e-15	2.9776126662427413e-15	2.7577307140948644e-15	2.8075801298246778e-15	2.9259571002096706e-15	2.7918030140134146e-15	2.2993081395443893e-15	1.7757182065399298e-15	1.5817995406282313e-15	1.5736197215420164e-15	1.4684322994123265e-15	1.2746868988815682e-15	1.025085804029316e-15	9.953952726140579e-16	1.028724865590689e-15	1.101362282248335e-15	1.1598589496341226e-15	1.3679445610317424e-15	1.4941301021715992e-15	1.4254787810877795e-15	1.1847063329326625e-15	9.445427003811597e-16	1.0966200125458532e-15	1.3800959900207973e-15	1.6289303013867786e-15	1.4526084771238824e-15	1.0461940349200105e-15	7.183799877747501e-16	7.2752249427946015e-16	9.744666692681055e-16	1.3107847810071907e-15	1.5595973515122452e-15	1.782388380595449e-15	1.7737278575271878e-15	1.5738612489897093e-15	1.175316788842999e-15	8.736453040980734e-16	7.425278889350875e-16	6.243980083455881e-16	2.6959295987211225e-16	-1.0772194307022723e-16	-3.115609871981493e-16	-1.7215215246770475e-16	-3.4507288842124255e-17	-1.0099244990081274e-16	-3.0876237953984267e-16	-3.396136995165421e-16	-1.771502101727547e-16	-2.557571520497508e-17
142	3.509092310311894e-15	3.206891917725428e-15	3.085210239148035e-15	3.3103200715509886e-15	3.3089680484662676e-15	3.0751098713900988e-15	2.611460774674769e-15	2.248165312466987e-15	1.9350526820577426e-15	1.6207861513114187e-15	1.3995354873671456e-15	1.6506992656587069e-15	1.9131090834871224e-15	2.1694648408553515e-15	2.0000482139996125e-15	1.6962298968215437e-15	1.5642633804529806e-15	1.815935084282047e-15	2.062725756096961e-15	2.034638163748633e-15	1.648478234140761e-15	1.2514254869611683e-15	1.2963125295475588e-15	1.5927514780260375e-15	1.911850923311114e-15	1.7121274064816484e-15	1.1368597418912833e-15	5.731633278029385e-16	4.2156600496230536e-16	6.122472105963134e-16	9.407832078807846e-16	1.0968198791391663e-15	1.0927492240397555e-15	8.022774323935059e-16	4.670158935547288e-16	2.7707147072598673e-16	5.70100688400562e-16	1.1064186023270606e-15	1.4246871669234226e-15	1.1795032291933684e-15	6.976816038410814e-16	3.713339719586795e-16	5.503040133120777e-16	8.717808116480834e-16	1.193165553647619e-15	1.2405362965901485e-15	1.3044200387117377e-15	1.3575626035551573e-15	1.3025669733841044e-15
143	3.9650190132842607e-16	2.613980337672242e-16	1.4599667964386604e-16	2.696050049490994e-17	-1.1514556106525971e-16	-1.9503243161386827e-16	-2.3069834003052274e-16	-6.287810623985453e-17	2.939296503449874e-17	1.0401590236174861e-16	3.0796432730205147e-17	4.186461770972706e-17	-3.5932981816722375e-17	-3.276147291966814e-17	-3.1595674795041013e-17	1.0650684093401817e-17	7.835684103136532e-17	2.0118882065519078e-16	3.1901664618901747e-16	4.919092681240327e-16	6.47413047030315e-16	7.629557097875477e-16	5.977963905746356e-16	2.861459521459148e-16	5.447440581373864e-17	-6.928678640328507e-17	-5.686197827793846e-17	3.213724982302163e-17	1.331007132410945e-16	2.2711359403883284e-16	3.301600230828916e-16	4.0426503199024037e-16	4.878350099786118e-16	5.750501499553768e-16	6.524490792264071e-16	5.810859816907982e-16	4.0216530647973414e-16	2.1806951479577126e-16	1.6995615417180342e-16	1.5639675648577312e-16	1.018474839368951e-16	-8.178290800945776e-17	-1.5451712447145123e-16	-3.131426975757108e-16	-2.5857232291321787e-16	-4.119243209991746e-16	-3.4792105031061107e-16	-3.1551715136792945e-16	-2.989246544221798e-16
144	1.150098718627789e-15	1.4315633925125527e-15	1.632751362402349e-15	1.5699021000800482e-15	1.2868825706440644e-15	1.0128366301279656e-15	8.97692500998124e-16	8.767983304895517e-16	8.824027237918144e-16	8.364643687311159e-16	9.307414129419056e-16	9.738569401437768e-16	1.0733007979649297e-15	9.991786369051388e-16	8.850748109288692e-16	8.412994020010866e-16	8.243250529773465e-16	6.686150219917176e-16	4.3141125256190794e-16	2.679807464832086e-16	3.3117883698016113e-16	5.58434526531441e-16	7.819606632081777e-16	8.975161985792244e-16	8.85586016209721e-16	9.428719940947051e-16	9.355587786547748e-16	8.940907779318905e-16	7.465773309542324e-16	5.446372041448788e-16	2.492751880447615e-16	7.419871693035307e-20	-1.3698197813025628e-16	4.844223193217364e-17	3.0361107430952333e-16	4.88207713326462e-16	4.255092486679316e-16	3.8763429120140697e-16	4.956735156373182e-16	8.43354279411718e-16	1.1357367959678323e-15	1.2747961333303576e-15	1.239973016203636e-15	1.2717192917822782e-15	1.3488591362481568e-15	1.5119974742373322e-15	1.560154627104824e-15	1.529063510064715e-15	1.5983915793156385e-15
145	-1.1211686420356178e-15	-9.368141956942656e-16	-8.476654864715511e-16	-1.130668609948905e-15	-1.350902708682554e-15	-1.2946557454204141e-15	-9.606656947939756e-16	-9.590121629114051e-16	-1.1829463593074175e-15	-1.4078478923198646e-15	-1.31450767068305e-15	-1.020279637495352e-15	-8.293571191846709e-16	-8.682943193021422e-16	-8.88333516391747e-16	-7.080745148348721e-16	-4.3390425230770133e-16	-2.490285018695903e-16	-3.4065585591933633e-16	-4.762864030826089e-16	-3.5154333698731016e-16	-1.744054939473045e-16	3.090845708625168e-17	-9.775283292125627e-17	-3.7154051364651143e-16	-3.0337280971573385e-16	1.148093752257957e-17	2.494734902961462e-16	1.8545010137671743e-16	5.550392365937921e-17	1.567247788034279e-16	4.866818894417301e-16	6.890501014308424e-16	5.085415230941777e-16	2.879709397588115e-16	4.144640162111471e-16	7.325063971224793e-16	9.088490724393598e-16	7.539542966073601e-16	6.077506520569879e-16	7.466958616243672e-16	1.0896102892346824e-15	9.828466717010756e-16	5.05985022314718e-16	-2.3308471229773796e-16	-3.472732206122956e-16	-5.329288519119526e-16	-7.647063414747053e-16	-1.3186064355556955e-15
146	1.863937506371185e-15	1.7315942408947267e-15	1.4505341502752085e-15	1.3151280282819378e-15	1.3531893264998026e-15	1.37014206339375e-15	1.0532730947528403e-15	8.226508642026145e-16	8.437326669587487e-16	1.0312330244864703e-15	1.0205256834043738e-15	7.849019364356985e-16	4.611880865669076e-16	4.486173494289276e-16	6.637634160722735e-16	9.322153686033384e-16	1.0692741688806132e-15	1.2432765543250802e-15	1.4007450600465483e-15	1.457819712141068e-15	1.2098693698866791e-15	9.758812779871628e-16	7.695614210309554e-16	7.945253131629135e-16	9.2236195774841e-16	8.113464060846143e-16	6.190463471423824e-16	6.356926506306114e-16	8.502218744373551e-16	9.650530894642167e-16	8.046608777146187e-16	4.761943048111443e-16	3.9398529713713954e-16	4.508901204680861e-16	5.522060847076811e-16	4.21224617497914e-16	3.075106049898421e-16	4.310560083124256e-16	7.724520525483091e-16	9.833167974661385e-16	9.485030536349152e-16	7.426776792176255e-16	7.981427133520327e-16	9.946327694002674e-16	1.313054574710643e-15	1.1352864798363739e-15	1.0177539663261875e-15	1.084908526301277e-15	1.4530742676751849e-15
147	1.1321928647119603e-15	1.0470053696469239e-15	1.0898722296194822e-15	1.2284558356341647e-15	1.2867412182419782e-15	1.0406118200520443e-15	5.254722051240676e-16	2.1156483009260078e-16	1.6784814196397327e-16	2.4003893958330907e-16	3.2928144337005874e-16	1.9497817636230039e-16	2.1788314763841642e-16	3.801722241464912e-16	6.960716203580569e-16	8.906449966805077e-16	6.975848827508418e-16	1.5914935903025413e-16	-3.521385113412541e-16	-4.747399560836737e-16	-3.0166524491256507e-16	2.436423126102146e-16	3.657900802837471e-16	5.114812179767001e-16	5.673144420706303e-16	6.197150380477746e-16	6.91520316467371e-16	7.179797976183602e-16	5.93107100537364e-16	2.034829016652819e-16	-3.0966718091082287e-16	-6.826274123507095e-16	-6.714851047777741e-16	-2.875866110413398e-16	2.3423675923629383e-16	5.436461367195026e-16	5.31728932337054e-16	3.8691913423363405e-16	4.756184685082157e-16	7.992586666949758e-16	1.2431285301112428e-15	1.4293072021128681e-15	1.5590943523468338e-15	1.4894411262445726e-15	1.7545264916323474e-15	1.4714626798497275e-15	1.4529814214247843e-15	1.3257309704375722e-15	1.3684928795958839e-15
148	1.7830289637913084e-15	1.8172221736170065e-15	1.891588877586987e-15	1.8609091987157473e-15	1.6423713270306828e-15	1.3511574867307438e-15	1.0066926585865369e-15	8.784905553352162e-16	8.148454818348934e-16	7.393643322959002e-16	5.926931749765955e-16	6.045644675732004e-16	5.989717388754645e-16	6.143527450735828e-16	5.110963485892503e-16	4.896978850845308e-16	5.351398605167628e-16	7.509020637622075e-16	7.818465994270132e-16	6.858241863833714e-16	5.229059495436213e-16	7.078029628670041e-16	8.064439242725231e-16	1.0114758479545505e-15	1.0346743283020393e-15	9.189802990759078e-16	7.01811018203959e-16	6.0237332193077e-16	5.912683870849712e-16	5.83296268805452e-16	5.354006466532018e-16	4.173305960674209e-16	3.9613479066507415e-16	3.3651911584858266e-16	3.4044146070962195e-16	3.0299193803336633e-16	2.5233884851847666e-16	3.583896455197493e-16	6.234738952207825e-16	8.296137910231998e-16	9.589022926563556e-16	8.873542748903031e-16	9.880795534666076e-16	1.109111230597296e-15	1.575776614836696e-15	1.6549549103947084e-15	1.9002552889489283e-15	1.9250462651300262e-15	1.9424263829739813e-15
149	1.3525351598127707e-15	1.4579380600892868e-15	1.6495125962700765e-15	1.8687184891287047e-15	1.9442737328358927e-15	1.7417221113112401e-15	1.3951082960397226e-15	1.1770965011903236e-15	1.1863756525839044e-15	1.2408628358259818e-15	1.3006074827118244e-15	1.164857081170617e-15	1.194602553151483e-15	1.3127586697088136e-15	1.4839470900231895e-15	1.5401364396789956e-15	1.4135701339718764e-15	1.1335972938359517e-15	8.743501147641181e-16	6.68787540425814e-16	5.037135638365635e-16	5.565160613398737e-16	6.616406174544592e-16	9.80146781565848e-16	1.1634599902825554e-15	1.1764404560647967e-15	1.0560491046571633e-15	9.746147960624154e-16	8.72225496856769e-16	6.514158347980609e-16	2.557451365688198e-16	-6.253082468776717e-17	-1.359275018350705e-16	1.6226355456436983e-16	4.31423537342388e-16	5.244513053551387e-16	4.5618733762257795e-16	5.639956916820942e-16	9.101610895408575e-16	1.3834993142217694e-15	1.6633116251025694e-15	1.7510728472550963e-15	1.798521501009638e-15	1.9815916464159588e-15	2.2301658676546093e-15	2.226671450454203e-15	2.106080018095477e-15	1.996453955010677e-15	2.1321455171094896e-15
150	1.97358135902402e-15	2.0796895478509155e-15	2.2216443013188866e-15	2.2543634286673015e-15	2.1316935210482568e-15	1.9114932444819925e-15	1.567452323015643e-15	1.3972591537980812e-15	1.3170548583557185e-15	1.3096249705003901e-15	1.2518036128401455e-15	1.1234941680759295e-15	1.0357631234762837e-15	9.824695913401168e-16	9.02846220847653e-16	8.400754454292602e-16	7.791670412687786e-16	8.23699726692338e-16	8.334179278690259e-16	8.474584031760164e-16	8.158230582211469e-16	1.0615134995788855e-15	1.1435705266059613e-15	1.266092749701629e-15	1.1642532155363037e-15	1.0003908442696747e-15	8.700897050494564e-16	9.250272124346504e-16	9.70749642558752e-16	8.960602098083762e-16	7.17649779367763e-16	6.310575769252113e-16	6.999342071133451e-16	8.772896852662775e-16	9.647221577675795e-16	9.603203476494475e-16	8.552402647756925e-16	8.659235741467646e-16	9.753031770911856e-16	1.1691053341859784e-15	1.3689756102758732e-15	1.459606473147728e-15	1.5738139286095129e-15	1.5984513843364634e-15	1.940265727509278e-15	2.04583330267327e-15	2.2900962206389724e-15	2.3033129020150614e-15	2.3298966269185974e-15
151	-1.7984739875060643e-15	-1.6044890208359846e-15	-1.8046945117411376e-15	-2.4262404937003628e-15	-2.8091123883669695e-15	-2.6857139991452535e-15	-2.058037490344275e-15	-1.8176550260679573e-15	-1.7326145843382502e-15	-1.5635580523031822e-15	-1.0414443037758652e-15	-7.159162887647222e-16	-8.489690227807964e-16	-1.5795608019678059e-15	-2.1219406336770016e-15	-2.06796274772416e-15	-1.5929282636113941e-15	-1.0818475263618365e-15	-8.407018508179856e-16	-7.822419377256343e-16	-5.169283691206517e-16	-3.907247041801558e-16	-1.7488753278458625e-16	-3.589085587703159e-16	-6.073006909982638e-16	-5.054854759947496e-16	-1.3005225099051362e-16	2.2331366740504107e-16	3.894582056903241e-16	5.337586289531729e-16	7.697334536117518e-16	1.0853117428237278e-15	1.2102191110774246e-15	1.1122069329446445e-15	8.965982455574645e-16	7.522533238481218e-16	5.342745309500011e-16	3.026382092536466e-16	1.0773844098537393e-16	1.150400715882308e-16	1.6995739551387992e-16	2.4904669847821777e-16	-2.4184827967494343e-18	-2.5987724624923564e-16	-9.001071592251497e-16	-1.1123569743845762e-15	-1.7398521805258593e-15	-2.229269879098202e-15	-2.7909218306917266e-15
152	3.186858096965987e-15	3.1879718880800085e-15	3.0798175593351627e-15	3.083616653107052e-15	3.0011132736202414e-15	2.7600793093623947e-15	2.306305920164479e-15	1.932711989980433e-15	1.832645581950415e-15	1.909435752699874e-15	1.9885369193634393e-15	1.932298205709299e-15	1.8525795450640392e-15	1.892116167324692e-15	1.994503900036625e-15	2.056994564354621e-15	2.0151621888977627e-15	2.0721188846898286e-15	2.262205383339162e-15	2.4409604163537347e-15	2.354520750714162e-15	2.0779605089915213e-15	1.928291567826431e-15	1.986647904730973e-15	2.222668699334312e-15	2.146798315189229e-15	1.9306004109653415e-15	1.8614556968424435e-15	2.100682069517372e-15	2.4352869851602886e-15	2.5326068957086713e-15	2.3177369900069576e-15	2.0737176556707804e-15	1.9674867420821157e-15	1.8536966735684777e-15	1.5920479188167908e-15	1.3837517074999755e-15	1.451135055628475e-15	1.6341651566912152e-15	1.6518105874992074e-15	1.379082724405159e-15	1.139365160079235e-15	1.2950407766479708e-15	1.7209138751657762e-15	2.0650352066691762e-15	2.040697655497711e-15	1.795707013359634e-15	1.6063342550873816e-15	1.648123521372869e-15
153	7.817826696389541e-16	7.817023675168134e-16	6.327571595905703e-16	5.009294891171554e-16	3.503356691864007e-16	1.651550267819089e-16	-2.021148053656561e-16	-3.2207114976139336e-16	-3.706096692990854e-16	-4.855571069895631e-16	-6.258318604123619e-16	-8.696648056693872e-16	-9.955533514366827e-16	-1.0059553818693954e-15	-8.857273164039828e-16	-6.4048376262323e-16	-3.7432446017543884e-16	-2.3783129766319607e-16	-2.7335655128012127e-16	-3.447920807755576e-16	-4.758806281365726e-16	-2.290796311853782e-16	-1.3727816678305752e-16	3.100574476631939e-17	1.3346912550461323e-16	4.6787334272960957e-17	-1.0810332428474577e-16	-1.6788087532372842e-16	-9.246572262768476e-17	-6.171479868272484e-17	-1.72561658360989e-16	-4.187197355506296e-16	-6.751123644490011e-16	-8.708049987262868e-16	-1.0292513365827757e-15	-1.2128041627004024e-15	-1.347841929972831e-15	-1.2318473248448963e-15	-9.78737444421558e-16	-7.700699220158741e-16	-7.040303155306829e-16	-8.138707847222466e-16	-6.789380471428173e-16	-5.642584203752785e-16	-5.021870362432074e-17	-2.118848166347558e-17	3.712374722255049e-16	5.556792442143364e-16	8.099320825982737e-16
154	3.586569463831417e-15	3.558157991506831e-15	3.4164468138217e-15	3.3444019207708083e-15	3.3469505738538498e-15	3.502231431053493e-15	3.338229661143616e-15	2.9257778057519316e-15	2.3600374203133995e-15	2.111163658281453e-15	2.130398155833393e-15	2.4585769917749824e-15	2.3796195577973594e-15	2.172483588359216e-15	1.7990759981717186e-15	1.6344575652057233e-15	1.681851909009431e-15	2.05127684624128e-15	2.1090511760874168e-15	1.8658163668589518e-15	1.4184381427631768e-15	1.2438837614813933e-15	1.4825512982438818e-15	1.7924847230836563e-15	1.8956921426535564e-15	1.4479583123636774e-15	7.751765992218413e-16	1.9080010885534872e-16	-1.3846760617429507e-17	3.5148866119575195e-17	2.7163746039573215e-16	4.797592377494324e-16	6.351513403983487e-16	4.58893811637754e-16	2.2732835293860764e-16	1.3696794816687186e-16	4.493900562617097e-16	7.512156581525466e-16	6.175643473209919e-16	-3.247910003361526e-17	-4.513185511379136e-16	-3.880918837958486e-16	1.7465544618939861e-16	3.7985663566082537e-16	5.240557354286721e-16	6.48244260366618e-16	1.3266526891569014e-15	1.9781012553077982e-15	2.032712599707213e-15
155	1.0905713436565739e-15	1.2525955387290927e-15	1.2615048134160472e-15	8.905741062368693e-16	4.996927236213686e-16	4.649993885396941e-16	6.539725544526986e-16	8.736045297028017e-16	7.218862633430121e-16	5.26959377553179e-16	5.893114608679381e-16	7.880661171905101e-16	8.903027305468088e-16	7.01539118191743e-16	5.544397810407561e-16	7.576927211566868e-16	1.225689707167404e-15	1.4824331336300927e-15	1.3208658364057265e-15	1.0272838552841304e-15	8.572976605993049e-16	1.0726395829864644e-15	1.0994396188683485e-15	1.0510333993145067e-15	9.002276508046662e-16	8.642764154865284e-16	9.177335508877927e-16	9.41520417623154e-16	8.80015987845412e-16	8.749586725879434e-16	1.005199931730857e-15	1.1731509991872859e-15	1.1099484052709231e-15	8.870578618990667e-16	6.219262324805891e-16	6.039924800835369e-16	8.015059099682829e-16	1.0775112867005796e-15	1.2016546082004155e-15	1.2032475309587828e-15	1.1083064742710648e-15	1.0096873354385681e-15	1.045256823523969e-15	1.076321773504873e-15	1.4277888829999835e-15	1.6201849262928716e-15	1.7942358650945013e-15	1.6573481151349214e-15	1.4667108109069561e-15
156	2.2820271057537557e-15	2.1499247480932332e-15	2.0334256112238652e-15	1.9944744492088465e-15	1.9397379464128884e-15	1.768322668772253e-15	1.4310889491792553e-15	1.3026790149270878e-15	1.3659986984993954e-15	1.434278536422689e-15	1.3268087403084306e-15	1.145873757387665e-15	9.356471801462481e-16	9.322563673459417e-16	1.0493457495166124e-15	1.2422229754015664e-15	1.3754238380936648e-15	1.5629470664656967e-15	1.6687929658202023e-15	1.6852614488001282e-15	1.487505916365608e-15	1.387506382337819e-15	1.2222292926476058e-15	1.2610623359989486e-15	1.3547290215365723e-15	1.261652340478719e-15	1.0574660686071936e-15	1.0264161969963396e-15	1.2038138164864619e-15	1.3554169984452121e-15	1.255785435950856e-15	9.059425945398113e-16	6.814831591266348e-16	6.670069895743947e-16	8.21435224118565e-16	7.982913778010364e-16	6.259517143118466e-16	5.4638788478887e-16	7.320100566083197e-16	9.852515953550972e-16	1.1434823007173542e-15	1.060151433861985e-15	1.1588078089000238e-15	1.3594096870194488e-15	1.8953138389007954e-15	1.9700336499276933e-15	2.0778012712180298e-15	1.985039506053821e-15	2.0942242299617536e-15
157	-8.79254331155416e-17	-6.314528429213975e-17	-9.44570031729472e-17	-1.9761886578492708e-16	-3.4844569458734317e-16	-3.92131319379809e-16	-3.2725967966542035e-16	-1.1570179973732264e-16	-5.3245267956764286e-17	-3.520193411983727e-17	-1.4526277162092815e-16	-6.076526218664399e-17	-2.6347824047653345e-17	3.248069907788216e-17	-9.483376221098888e-18	-3.855897534063311e-17	5.578818992359765e-17	2.5715877610941394e-16	3.9166891597011675e-16	4.2357741200752626e-16	4.1655131046924557e-16	4.68608703099717e-16	4.519047721317009e-16	2.695512132290418e-16	3.7348413861390397e-17	-1.237712980435675e-16	-8.408349312794567e-17	1.312287992356424e-16	2.971112433988852e-16	3.2268465574338204e-16	2.854448309462674e-16	2.8793005993835004e-16	3.773561614915788e-16	4.4160828345397226e-16	4.1779015946666825e-16	2.8553931396574367e-16	1.2541327675240766e-16	9.149574240925579e-17	1.1791869062230053e-16	9.821235323939293e-17	2.5673057954439792e-18	-1.942909395325076e-16	-3.3329615944867474e-16	-6.285338761050447e-16	-7.671824804348479e-16	-1.000679701203016e-15	-1.0221423048974458e-15	-1.1129536188125884e-15	-1.1685104689243864e-15
158	8.277401992706385e-16	6.132566248568013e-16	4.027639177779397e-16	4.17743686536982e-16	3.774521776831673e-16	3.5695632337053104e-16	2.529093064276457e-16	3.121075950823057e-16	3.8380649843812917e-16	5.259751224731182e-16	5.89873661585246e-16	7.139458684874259e-16	7.343715914491272e-16	7.501644181728899e-16	7.7774910348142415e-16	8.668944313722773e-16	1.0400141312281915e-15	1.1458749642947997e-15	1.1200900005562554e-15	9.650687691969873e-16	7.37002125325765e-16	6.22407343867954e-16	5.802773145836227e-16	5.290262775766441e-16	6.017281638350247e-16	5.480995839331456e-16	4.871930716259372e-16	4.547216153398839e-16	5.381212796914766e-16	6.979169325421937e-16	7.981376698027206e-16	7.327905176977743e-16	5.966488436669074e-16	5.576954853612801e-16	5.865667779537101e-16	5.081254601307114e-16	4.1462906351434996e-16	4.3135244141170924e-16	6.130989918620711e-16	7.821970481149013e-16	6.176526863229877e-16	2.008754661213317e-16	2.1917050811274796e-17	1.3582890162300458e-16	5.434723247333395e-16	6.878328554080415e-16	6.459767973464463e-16	4.812500379187876e-16	5.265903926862813e-16
159	9.292932216150517e-16	1.036932357658862e-15	1.083025561228905e-15	8.827804026243779e-16	5.540846565581016e-16	2.722780552649424e-16	1.4470351245627945e-16	1.7009631301234676e-16	1.6611148536649194e-16	1.2421733974486018e-16	2.289377440707427e-16	3.406521124033287e-16	3.9486934904579707e-16	2.7806751552542766e-16	2.320405934330331e-16	5.026809339741368e-16	1.004559055296216e-15	1.3094186221988856e-15	1.262433203481729e-15	1.0524894990327766e-15	9.116963018207784e-16	1.0476794354900747e-15	1.1415740996762895e-15	1.1451712059361616e-15	1.3749980534512107e-15	1.5018259454044136e-15	1.7199205589368508e-15	1.670057793596268e-15	1.6013046739623826e-15	1.5481619355651476e-15	1.7032522669662007e-15	1.890135336228553e-15	1.9352562837927782e-15	1.7001348003385554e-15	1.3134393281435904e-15	9.022643564660412e-16	9.19311498420411e-16	1.1807463204700504e-15	1.3761247462871493e-15	1.1802101034261234e-15	5.899705984412076e-16	-4.531529787432702e-17	-2.839404201327263e-16	-3.0841173885068907e-16	-1.759295014502596e-16	-3.6669812568821607e-16	-6.385907022903036e-16	-9.703285024165125e-16	-1.5308949448922061e-15
160	1.6069070591742114e-15	1.7113976543777806e-15	1.7559864120107004e-15	1.9472568533726756e-15	2.1606888063489977e-15	2.154672539758966e-15	1.7647187421427774e-15	1.2920922419678796e-15	1.099069664666819e-15	1.1191903585554845e-15	1.1607187654751095e-15	8.800896080050491e-16	6.063039381579747e-16	5.528482194067415e-16	7.992318923473592e-16	1.1048462610639879e-15	1.2358766373096829e-15	1.1092074781320308e-15	9.235187756908908e-16	7.971044704069837e-16	8.103895879647042e-16	9.888457787509301e-16	1.3128875355663575e-15	1.5492886067164846e-15	1.5982151584655916e-15	1.4098882186739517e-15	1.1788637047147028e-15	1.178079186709615e-15	1.3930555157362029e-15	1.583973591828027e-15	1.493173594779218e-15	1.1906538424979951e-15	9.15227981419103e-16	9.524101970126863e-16	1.000436582882539e-15	8.80824172842497e-16	5.000616162031779e-16	1.8680995451603769e-16	8.157093969742782e-17	2.3335190908849783e-16	4.0114543235307747e-16	6.240195485597203e-16	9.208023168813343e-16	1.2134170432691365e-15	1.3063334751695996e-15	1.1344567683316729e-15	8.900428846240924e-16	7.55786665657161e-16	8.835678386567345e-16
161	5.589939868108125e-16	3.6916665916956706e-16	2.9439022370756703e-17	-2.215959719219369e-16	-3.0492563560085327e-16	-2.564023711720983e-16	-5.786472029908216e-17	1.2022543880385755e-16	3.4904298751475076e-16	4.09722984728535e-16	4.079383814153693e-16	2.1394707823804415e-16	7.301443762305627e-17	-1.0301351668438166e-16	-9.471156333807702e-17	1.2367156669289854e-16	2.9289057449844293e-16	3.753159563161664e-16	1.0069953109016263e-16	-1.8310212582942893e-16	-2.3386010999207544e-17	3.958184474362903e-16	9.558344443431157e-16	1.068988609004381e-15	1.0330776714828243e-15	9.415008318988733e-16	7.870784374690676e-16	4.978414580526559e-16	2.4006091341466266e-16	3.60533129924719e-16	7.90937361246043e-16	1.0937341100428483e-15	9.341187084156243e-16	5.399269422509115e-16	3.208455204919256e-16	4.591101926187997e-16	5.238420934416191e-16	3.3116317685791156e-16	4.3991875626967785e-17	9.079004836064042e-17	4.0055268312340204e-16	7.196481869613614e-16	6.570584225931347e-16	4.684721570199073e-16	1.8130946207244824e-16	2.3613553168821997e-16	1.2491999456751072e-16	-1.7646740972128833e-17	-7.667758275811646e-17
162	1.091391000374304e-15	1.1940378859129418e-15	1.2174583131061254e-15	1.2635889822860095e-15	1.3591254294173391e-15	1.4505834610026083e-15	1.3761916217331137e-15	1.1593094825277087e-15	9.851045917900654e-16	1.0209308272798532e-15	1.1235419491397726e-15	9.861845813178605e-16	7.633305993022196e-16	5.715077793649863e-16	6.010142433818013e-16	7.43471518598882e-16	7.344938395273587e-16	5.77268846047553e-16	4.2707493606324877e-16	4.3648711006095395e-16	5.999365037209032e-16	8.163926067084395e-16	1.0585450215967633e-15	1.2741071122228996e-15	1.3971190416671267e-15	1.4250441781884456e-15	1.3189202815074953e-15	1.1934576177727527e-15	1.015280650450966e-15	7.958720740930815e-16	5.448998968096526e-16	4.460178768151007e-16	5.292240428007681e-16	7.648054462657816e-16	8.734852076529992e-16	8.926550825369908e-16	8.883569546418803e-16	1.0409016133149623e-15	1.1831508168037566e-15	1.2932323043058082e-15	1.321341286211713e-15	1.4498457887178914e-15	1.6065480237014186e-15	1.709482547706711e-15	1.5466559917067551e-15	1.282090344989963e-15	1.0153457787374326e-15	8.838893311283999e-16	1.006480433001616e-15
163	7.72607245130126e-16	5.851266224668415e-16	3.798478274249781e-16	4.3265320073026417e-16	4.50387357409479e-16	3.966599087068499e-16	2.534794289584109e-16	3.080177588813339e-16	6.233395811817332e-16	7.893257846730358e-16	8.58564943014197e-16	4.733729730152128e-16	1.44297449285106e-16	-1.1871233890043347e-16	-6.727616889173368e-17	1.6650320975397963e-16	2.7840154190639185e-16	2.137457988363297e-16	2.322559632301335e-17	-6.857623324111312e-17	-9.250765929893866e-18	2.237406723903504e-16	3.787855304241311e-16	5.307259507699168e-16	7.849416547627072e-16	9.125033400006742e-16	8.090576542889539e-16	5.669548762628457e-16	3.8446411471764443e-16	3.9637571346707506e-16	4.477986685992658e-16	3.726051050141325e-16	1.3141243532509659e-16	6.76195500841029e-17	8.426513741066032e-17	1.9161900267859086e-16	1.2840644841540795e-16	5.4439922006365714e-17	8.219670376033605e-17	3.9331779354790114e-16	7.250812185229515e-16	9.394256581851446e-16	9.587204807318064e-16	7.363137094487633e-16	5.963770004939734e-16	3.27042485731349e-16	2.632335860458899e-16	3.328671822635382e-16	6.951817598274774e-16
164	6.723543433162887e-16	6.5033673333555085e-16	4.833909177301279e-16	4.288592993954011e-16	4.731779288840536e-16	5.90841956401514e-16	5.885863397883746e-16	3.5512988623131636e-16	2.6127210337717297e-16	2.6772721910418166e-16	4.670009516848403e-16	3.4461496552500196e-16	2.4986061162778373e-16	2.1216942521387768e-16	4.959058347489877e-16	8.387278943808246e-16	8.118010584576402e-16	5.267491511694116e-16	2.265299785616461e-16	1.4089527546459627e-16	3.2181169289540636e-16	5.001705676313087e-16	9.325016878776137e-16	1.3074222828019535e-15	1.6135227868211252e-15	1.5120247745408202e-15	1.0554873309355013e-15	6.402079587578085e-16	6.363300300013661e-16	9.81120410710117e-16	1.2205171569111965e-15	1.096307505786303e-15	7.523064345838049e-16	6.553679566210049e-16	7.64841607546065e-16	9.173972923172448e-16	7.235058297826294e-16	3.676448159138258e-16	8.768887037091606e-17	1.8419468245013177e-16	4.2217044974506706e-16	6.499504816565583e-16	5.911602803437454e-16	5.193494722806933e-16	2.877102407098094e-16	2.8410063561833847e-16	9.61445463126315e-17	-1.1370901229488513e-16	-1.2087215856691129e-16
165	1.9913946464835484e-16	3.0244741274725734e-16	3.3917951458879103e-16	1.597170406559451e-16	-1.7068425703069922e-16	-4.2918641908166324e-16	-6.116731471508708e-16	-5.180740129170916e-16	-3.011915540650948e-16	6.853631548387531e-17	3.876301033992347e-16	3.388781290607171e-16	1.5021879800240059e-16	-1.1104176916562308e-16	-9.06708805752874e-17	1.24505937017637e-16	1.5660727491031568e-16	-2.6719903907182974e-17	-5.009703856757368e-16	-7.012511701585657e-16	-4.9445405781025055e-16	2.5817011062940445e-16	5.284509836860591e-16	5.505335789360292e-16	3.5052743749074826e-16	2.2216699519032947e-16	1.8128233480751058e-16	7.332782493792182e-17	-2.4779131906480844e-16	-5.76325847032533e-16	-6.535784418654751e-16	-4.397417673531609e-16	-1.809439289272005e-16	-9.562926864194775e-17	-1.316720112904867e-16	-8.126967733942173e-17	-5.222398601435667e-17	-4.409925901936359e-17	-6.537308663610273e-17	3.6399969714332817e-17	3.3295799053754043e-16	6.294705158488392e-16	8.93989433183024e-16	7.531592605592359e-16	9.287537432430899e-16	7.606854995287858e-16	8.698278719960545e-16	7.560494108797829e-16	7.892599315656237e-16
166	1.446594632378531e-15	1.2390409506530575e-15	1.2748301786765914e-15	1.5063903232383674e-15	1.5852892999825158e-15	1.2636814873630804e-15	7.404486707086494e-16	5.13179199952824e-16	5.745568440644385e-16	7.418475703586251e-16	7.875274757816371e-16	6.875658706607153e-16	8.66527180539549e-16	1.2458341052468247e-15	1.588384674067053e-15	1.6382491783377453e-15	1.3904071913553241e-15	9.65183638066096e-16	6.215191561644869e-16	4.1508523596226784e-16	2.688433632002285e-16	4.499610878778464e-16	5.54130036064157e-16	8.350905731586042e-16	8.9451839241707e-16	7.288423117048679e-16	5.642302441880804e-16	5.987083540215393e-16	7.219509071162911e-16	6.567416435872722e-16	3.3489946840114034e-16	2.3513740665666797e-17	-1.835918657259799e-18	3.534140265308672e-16	7.226943212518174e-16	8.515115276793227e-16	7.052436768864987e-16	5.546256828252206e-16	6.002228642397288e-16	8.562603552799331e-16	1.2116826031529527e-15	1.553349618533184e-15	1.934907642444505e-15	2.1593911035561924e-15	2.394349787231203e-15	2.1363860847484795e-15	2.1311262949641946e-15	2.3062326609562824e-15	2.7011705338349956e-15
167	9.560863760884249e-16	9.01590007837616e-16	1.001421009886368e-15	1.0770105797410974e-15	1.0759399939781073e-15	9.858010101950322e-16	7.25634005108884e-16	5.176467630593381e-16	3.2519113839174933e-16	3.1515747590324326e-16	4.168557089076429e-16	6.434546103459238e-16	9.03787270481023e-16	1.1120928535144039e-15	1.210599910099359e-15	1.2121196574334143e-15	1.0924133862230128e-15	7.817823959129482e-16	3.106553411244306e-16	-2.987377880152171e-17	-2.2577906809092664e-16	1.119536700973702e-16	-9.728115049647076e-19	6.672389365649464e-17	8.001358513196186e-17	2.688863815027593e-16	5.161707234979776e-16	6.383992571667835e-16	4.871129643042423e-16	1.6941331306209112e-16	-1.273723892949961e-16	-3.398298565145401e-16	-4.07962585388747e-16	-4.032275226101945e-16	-2.0557961111176586e-16	1.3311255274484588e-16	4.090447277909297e-16	6.225878685400945e-16	8.831651452024561e-16	1.2138723956380456e-15	1.6637556835823373e-15	1.980280210529361e-15	2.3086406842424342e-15	2.389356728072821e-15	2.880174543055897e-15	2.938415464316221e-15	3.394423131389977e-15	3.74414067286581e-15	4.173875292218646e-15
168	9.431249987343686e-16	1.0386343480565482e-15	1.0497930187073833e-15	1.0496984426610317e-15	1.0201484646232368e-15	9.28923917365076e-16	7.544767970016419e-16	5.871797377208109e-16	5.50900969222371e-16	5.18042382920536e-16	4.3451082426317575e-16	3.468830679696418e-16	1.9874567031467924e-16	1.5081981207581185e-16	1.1942147124702282e-16	9.171327202847519e-17	-1.3789700070376668e-17	-3.500978989440431e-17	-3.4299674273846734e-17	1.6361364694764297e-17	5.850428289834662e-17	5.169996932313079e-17	9.249888957593938e-17	2.014482265978295e-16	3.8315537604475347e-16	4.1101781153730144e-16	2.951073065108731e-16	1.459083032781894e-16	2.2808568439974337e-16	5.047212396675071e-16	8.282057717708883e-16	9.099043484452008e-16	8.538557362356095e-16	6.162073871163509e-16	4.875190993869576e-16	3.23387822599486e-16	7.724721303063946e-17	-2.250024916855952e-16	-3.924998419380307e-16	-4.728480348969889e-16	-4.3859900490141477e-16	-5.546939034621293e-16	-6.955891628458507e-16	-8.399677596665715e-16	-7.6961155196085845e-16	-7.355640578266621e-16	-6.569596574577957e-16	-6.639858382510317e-16	-7.19263455231463e-16
169	1.7720647501330723e-15	1.7510395207787245e-15	1.7098499015391743e-15	1.798918942890319e-15	1.8982266625552608e-15	1.8573967626413563e-15	1.6568925449458965e-15	1.4517652702230567e-15	1.4447581847414214e-15	1.5201594290482509e-15	1.5889747036076362e-15	1.5396240846882637e-15	1.4949987492563492e-15	1.525815424541746e-15	1.5498354580679473e-15	1.4272894356498996e-15	1.1455929459057186e-15	9.19239400327423e-16	8.953572926083225e-16	1.0120785262134668e-15	1.1009452440098947e-15	1.089650964613259e-15	1.2117788202190185e-15	1.3375056621137898e-15	1.4398488781503073e-15	1.217915916861217e-15	8.61922650954702e-16	7.96727931881078e-16	1.2093929783721376e-15	1.8687107840269493e-15	2.2183307090977366e-15	2.038129018746546e-15	1.626208917511783e-15	1.4493553479443214e-15	1.4835715592365381e-15	1.502609806683921e-15	1.2445115674938438e-15	9.409594285977515e-16	7.842961166501807e-16	8.799378355148119e-16	1.0059331128601107e-15	1.0114311319680235e-15	8.972684037604918e-16	7.991488856875906e-16	7.788918910115041e-16	8.988500398048837e-16	1.0503579045485635e-15	1.2564105358912893e-15	1.6877280534682464e-15
170	1.6419781819663654e-15	1.4091601545230568e-15	1.205897677383851e-15	1.3581852443499328e-15	1.6622388456477522e-15	1.7471467956341142e-15	1.3869168748184127e-15	1.0217620607573444e-15	9.816072616312242e-16	1.0857105188528753e-15	1.0381440536344295e-15	7.493044242555203e-16	6.376767027709502e-16	9.537611485338789e-16	1.401264488448221e-15	1.543300774108562e-15	1.2094254102336417e-15	8.595397133448513e-16	6.441124973060064e-16	5.928914189830626e-16	5.66919473480415e-16	7.092677838517541e-16	9.897365585246085e-16	1.273986074141834e-15	1.3566339757693196e-15	1.0663670151146406e-15	6.753766242227387e-16	5.764113283689023e-16	8.847046759562825e-16	1.4229943200826928e-15	1.858864639147546e-15	1.9637699828923928e-15	1.7672534051563537e-15	1.4757817170435037e-15	1.2176850717047872e-15	1.0797110670088094e-15	8.670269463117811e-16	6.56345364797832e-16	4.896729830655924e-16	4.956520717778699e-16	6.298316653743683e-16	7.53410008895583e-16	8.632842804370198e-16	8.651111830305188e-16	9.597854719222458e-16	9.196758628955668e-16	1.033192560867748e-15	1.2492425738790282e-15	1.7191136145492427e-15
171	1.925031562195802e-15	1.982698163103253e-15	1.798285937960631e-15	1.7042380535424574e-15	1.731038154997011e-15	1.6593436403924332e-15	1.4022616002110336e-15	1.1005029082658663e-15	1.0796639267762323e-15	1.2909916105433946e-15	1.4420287092310536e-15	1.3739302889595812e-15	1.1061858165532718e-15	9.863615549430612e-16	1.0367739674715627e-15	1.100512469397325e-15	9.406773186193455e-16	7.513407263381163e-16	6.610532249932592e-16	7.334175990550629e-16	8.314683953019471e-16	7.889747192113516e-16	8.444987268046536e-16	9.896245459496158e-16	1.2276217494850654e-15	1.1778677247130264e-15	9.312589391898624e-16	7.934079437566654e-16	9.985886602559838e-16	1.4277554707969311e-15	1.7114959217286187e-15	1.658857635361297e-15	1.5410739967280265e-15	1.5142274818884628e-15	1.5546529935767515e-15	1.3583110044396916e-15	9.1839801477353e-16	5.181204893250265e-16	3.916929585824926e-16	4.740922367138501e-16	5.536229456400311e-16	4.622075459797915e-16	3.094352422236233e-16	2.382991164578064e-16	1.689192158828325e-16	1.3144688490963745e-16	1.727370912813208e-16	3.6197879797651487e-16	7.032345635422034e-16
172	1.9018358887045343e-15	1.877289048825146e-15	1.8980134154230287e-15	2.1873188853262398e-15	2.4198989272058167e-15	2.3823485594976297e-15	2.1198885381434226e-15	1.779078052588675e-15	1.664931968731617e-15	1.7290438024533845e-15	1.8157861357741666e-15	1.8530358759737444e-15	1.790540204317389e-15	1.7329121700798763e-15	1.6243948370907302e-15	1.477827314185875e-15	1.2677085505223053e-15	1.2309558938664855e-15	1.3862879735895584e-15	1.576552342820045e-15	1.660289941782112e-15	1.3811830078189157e-15	1.3633023390720933e-15	1.3701397410037759e-15	1.532832822719248e-15	1.3511832488566252e-15	8.293167743068845e-16	1.8791384131865967e-16	-1.006768768104254e-16	8.094384369627333e-17	5.661309976752934e-16	1.0563230837494208e-15	1.4027832604984395e-15	1.5546130592160877e-15	1.4463564542284843e-15	1.1130692051754582e-15	7.396517573543061e-16	5.155462549148065e-16	4.563866567426658e-16	4.0215353522627394e-16	2.414518272848481e-16	-4.036737968123292e-17	-2.302703530180771e-16	-7.525568611948313e-17	1.187280550251624e-16	4.232005952862498e-16	5.068918294995295e-16	5.885207278928506e-16	7.638790746510352e-16
173	1.857895320861386e-15	2.0335115332054167e-15	2.161590664878052e-15	2.3003970815457317e-15	2.295159134936904e-15	2.286290112151387e-15	2.2601378036425393e-15	2.211888686059662e-15	2.175592826316776e-15	2.1446577589148552e-15	2.1541709002496716e-15	2.3184101597597206e-15	2.468683626665093e-15	2.5709312212712102e-15	2.3203080613004167e-15	1.786019934101524e-15	1.287022511757547e-15	1.2340063397099705e-15	1.516447718104606e-15	1.806187761926953e-15	1.900402752206197e-15	1.8288651267462235e-15	2.1669657160395887e-15	2.487210861805736e-15	2.3922499082992993e-15	1.832038503617415e-15	1.1010515892796739e-15	4.612987975801953e-16	-4.800070620864324e-17	-5.606092870820173e-16	-8.391309910227768e-16	-5.698865944706813e-16	1.829116018087125e-16	8.895985552221858e-16	1.071398288145666e-15	7.838012758552267e-16	5.418831459788609e-16	2.902100505975824e-16	-2.1700203907614552e-16	-1.0569402389845695e-15	-1.804460385974096e-15	-2.1819280748999e-15	-2.1298521673511917e-15	-1.7031107406738482e-15	-1.192551312767443e-15	-2.3035354568795375e-16	5.113009462450915e-16	9.35381194028451e-16	7.128768411832962e-16
174	7.83406075181468e-16	8.133920358687112e-16	7.980234358097196e-16	9.003447656293707e-16	1.0346828067763777e-15	1.213917935744923e-15	1.1707468526301273e-15	9.75064583103534e-16	6.400827647143279e-16	5.071860643399135e-16	6.969533935521822e-16	1.0099982459706862e-15	1.1736288242113068e-15	9.755554460469325e-16	5.403294464876858e-16	2.319113725389529e-16	2.3927220333720185e-16	4.74832450345283e-16	6.591019755990017e-16	6.697175667171696e-16	5.506258619322481e-16	5.641115829788804e-16	6.631003269593463e-16	7.578652973610861e-16	6.57955708187333e-16	3.251391164007438e-16	-1.743326438671381e-16	-7.28036429512507e-16	-1.2185560490074358e-15	-1.4215689977790993e-15	-1.162896624235806e-15	-4.442766751694489e-16	1.9461188849811159e-16	5.290898003539868e-16	2.680243992384569e-16	-4.473033118752811e-17	-2.3061729895202593e-16	-2.316217725073315e-16	-4.120397101064851e-16	-8.064147491023174e-16	-1.1332365933480739e-15	-1.1120191403764839e-15	-6.865355062689335e-16	-2.657972646621701e-16	1.7373116255487852e-16	3.976705522810844e-16	7.653156803180842e-16	1.0738274398663654e-15	1.3208764609319754e-15
175	1.8918147860184587e-15	1.9528392255662524e-15	2.1187477766378547e-15	2.2011742090465364e-15	2.1533973442630622e-15	1.939429480810769e-15	1.6813126699801576e-15	1.552624277952007e-15	1.5513685998416457e-15	1.4892018743047643e-15	1.3165709627126379e-15	1.2171272751945043e-15	1.1287181374276808e-15	1.135496329177043e-15	1.0542433376392856e-15	9.469950027131677e-16	7.99892658727275e-16	8.442053880486172e-16	8.4781464026094e-16	8.231903602162681e-16	7.691191548363303e-16	7.759908331649196e-16	7.95551218979088e-16	8.265355214482418e-16	8.071968436872278e-16	6.463990459237802e-16	4.3376948061699956e-16	2.5792973172169507e-16	3.5090069201746376e-16	6.413682518723705e-16	1.0321399411926485e-15	1.2830554091137118e-15	1.390673617198862e-15	1.312253976200681e-15	1.2615726280863203e-15	1.1947981032963276e-15	1.0553587689386266e-15	8.025510169943088e-16	5.251269184051563e-16	2.595500176744571e-16	1.442938816015383e-16	6.594226583561937e-17	1.2103647868810763e-16	1.7197399543380063e-16	3.0277744456904433e-16	2.67321673863765e-16	2.7384081551060144e-16	2.863498730118918e-16	3.583186099078506e-16
176	1.0567720383568611e-15	1.0351630598652942e-15	1.009869524138836e-15	1.1165687236612902e-15	1.1536706609752616e-15	1.0455817687532858e-15	8.0115160742049e-16	7.35406897820997e-16	9.116205173984696e-16	1.0805430753766186e-15	1.1056617285825635e-15	8.127237818252634e-16	5.971200689502398e-16	5.699118813307495e-16	7.813653266627932e-16	9.499780912561366e-16	7.844680434369431e-16	4.1317237323612716e-16	7.187564333247795e-17	6.0244023830011676e-18	1.6731240210707335e-16	4.668108973419948e-16	7.612055091476837e-16	1.0382940454167345e-15	1.3115544925578678e-15	1.380290409362099e-15	1.2006403267399825e-15	1.0305507998174099e-15	1.0575087467059848e-15	1.2711643824856427e-15	1.3564630649364498e-15	1.1846062830745556e-15	9.087580076194193e-16	9.05128612401052e-16	9.525275173990731e-16	8.840989989037185e-16	5.164910055614222e-16	2.477050518780935e-16	3.19467330697549e-16	7.863649664301454e-16	1.1877836326154682e-15	1.284767518914148e-15	1.1364704491505503e-15	9.26163251456761e-16	8.765015943865785e-16	8.671149671076648e-16	9.13464949334823e-16	9.922882171284646e-16	1.307087189833108e-15
177	1.07665281278184e-15	1.1074692709594303e-15	1.0754137072834859e-15	1.0286437786536312e-15	1.0371744697941395e-15	1.0873082732621679e-15	1.0779987909082978e-15	9.929729535984905e-16	9.120590349699614e-16	8.479737293989083e-16	8.322443654631217e-16	7.884948594908793e-16	7.192675564206073e-16	6.61420303728307e-16	7.156011473303221e-16	8.826513642373877e-16	9.180094249213088e-16	7.994622474797265e-16	3.9118176626569775e-16	9.838016619710333e-17	1.8711421891225767e-16	6.207555175883259e-16	1.0139655103862306e-15	1.1194357780999373e-15	1.1071566771974253e-15	1.1372067701980437e-15	1.1952474413362086e-15	1.1562427561907857e-15	1.0179373579337335e-15	9.210151974654514e-16	9.401181535443827e-16	9.573286404675687e-16	9.072494784142245e-16	8.115282231054794e-16	8.31796984943247e-16	9.222281766404752e-16	8.804615458105252e-16	6.80202970741025e-16	5.490946937205795e-16	6.929945954775098e-16	1.0334775285158452e-15	1.2468548465066005e-15	1.1918564245940274e-15	9.53173139895808e-16	8.514222699242415e-16	8.19576831632425e-16	8.231701863111608e-16	7.052742619491292e-16	6.264066565723722e-16
178	-6.750414062341178e-16	-4.952048884061676e-16	-4.190817154550161e-16	-4.724581547341172e-16	-5.681291754374491e-16	-6.047921182427145e-16	-5.517188574415155e-16	-5.295861659400622e-16	-3.688321713478697e-16	-2.7631366022899126e-16	-1.4347313065852557e-16	-2.028575735833495e-16	-3.6299665722354615e-16	-5.881429850208294e-16	-6.309301684040815e-16	-4.811001105909759e-16	-3.791346760498026e-16	-5.003748562287341e-16	-7.784963016469131e-16	-9.369278407379185e-16	-7.234570004818892e-16	-4.185079158899897e-16	-1.0085224482510057e-16	-1.868722219209725e-17	1.102270673102921e-17	1.358088943118185e-16	2.8224852807190283e-16	2.253797837095488e-16	3.605023353102108e-18	-2.7864052507251237e-16	-3.9973807863775847e-16	-3.5269609507159934e-16	-2.641451018551709e-16	-2.9878849238005577e-16	-3.1854456692816524e-16	-2.439384155635454e-16	-1.1080577835383217e-16	-1.2149481084468746e-16	-2.662817001174383e-16	-4.0550560149947e-16	-3.4285576581256015e-16	-1.6108710961487978e-16	-1.565829001816631e-16	-3.5016782420612113e-16	-7.959853170333737e-16	-1.0350054646641626e-15	-1.1585209819871554e-15	-1.1292544080872456e-15	-1.2172982625922792e-15
179	1.6342765001759827e-15	1.7551144437687369e-15	1.8190748851917903e-15	1.8447549973259766e-15	1.8180793451695927e-15	1.611968148565527e-15	1.2116888464725092e-15	7.749182702890024e-16	6.331221280789746e-16	5.707549532726174e-16	4.538629064071385e-16	1.75285055772598e-16	-1.957638456380046e-16	-3.250775540631916e-16	-1.871993755438819e-16	1.3721304349974754e-16	3.7336684805092706e-16	5.470649632974947e-16	5.652243473887342e-16	5.282173154771283e-16	5.485257042948689e-16	6.691268986750518e-16	9.460109261439804e-16	1.2045285839233105e-15	1.2608553055508837e-15	1.071965186217534e-15	7.730910630381736e-16	6.38089182342384e-16	7.423301426928612e-16	8.825298668913968e-16	8.649946319839759e-16	6.381460758444191e-16	4.644482869753897e-16	3.8810597038664365e-16	4.822537430680654e-16	4.991012727446375e-16	3.920667267212703e-16	2.5654054378613567e-16	2.0733630203632073e-16	2.2282569360385267e-16	2.8072143273827005e-16	3.1235696158586874e-16	3.876330245249881e-16	5.646744029166595e-16	6.990041213215686e-16	7.709378567491622e-16	8.338411018269611e-16	8.336498954927664e-16	7.876430280551835e-16
180	4.1402071143049896e-16	5.142230411624033e-16	6.990835092372171e-16	7.265684209928435e-16	5.526072100444612e-16	3.587827934274109e-16	2.2967180871488155e-16	2.328187813666389e-16	2.233212357908755e-16	1.8988982612702814e-16	1.6007007042742374e-16	1.168658427222456e-16	6.397236025515794e-17	-3.136847957188859e-17	-1.0505562028901094e-16	-1.0758064671407764e-16	-1.4862444824206082e-16	-2.837184312791592e-16	-4.643569513644887e-16	-4.88191336442111e-16	-3.2135513219880176e-16	1.5301284303920163e-17	1.7073490194537563e-16	2.1415979935160172e-16	1.3361936118834979e-16	9.396930782445212e-17	4.9907547875045316e-17	5.744455042989549e-17	4.450700552882494e-17	1.5987477861187595e-17	-8.167674924745853e-17	-1.587953754003241e-16	-1.715054161049337e-16	-3.63497015538792e-17	1.0437103069366611e-16	2.038951257107591e-16	1.5791582331989893e-16	1.6070245043444765e-16	1.8803032836451593e-16	2.7796710628938485e-16	3.6281695237991107e-16	4.71270604594242e-16	6.29593949998874e-16	7.548680531079534e-16	9.173238307718022e-16	8.891132753714641e-16	8.751160626787566e-16	8.295266009022459e-16	9.308049986780728e-16
181	7.585540863467526e-16	1.0046942948628062e-15	1.1296455748557794e-15	1.005606629326101e-15	7.537556078166833e-16	5.537145473171162e-16	3.74979920191669e-16	2.6548584615719383e-16	2.2448354731439385e-16	1.4262838963661212e-16	8.508793972634061e-17	-3.8407971572300346e-19	-1.2942503813746163e-16	-1.966720129287841e-16	-1.5190112460568618e-16	2.0078405486479746e-17	1.4199670433830864e-16	1.0352968848165228e-16	-9.316650702736813e-17	-2.1696698317704365e-16	-1.3381643703511966e-16	1.8808992154135232e-16	4.031179889757697e-16	5.307759019866407e-16	4.619549342426169e-16	4.142867200084855e-16	3.7291515429760134e-16	3.6486613038837497e-16	3.1606214466126536e-16	7.262017654200521e-17	-2.4005546113780005e-16	-4.750473114520605e-16	-4.718191006702388e-16	-3.9558718619941927e-16	-2.4313065392280693e-16	-1.6698183469515638e-16	-1.8171063438808467e-16	-2.1046999341778343e-16	-1.39588661778934e-16	-4.523659227147813e-17	1.333242508800638e-16	2.098197403964027e-16	3.283746258706517e-16	3.427885602333385e-16	5.06701327908374e-16	3.4911578962656164e-16	2.7412192443517367e-16	4.936045575949278e-17	-2.378248420394731e-16
182	1.784268369681113e-17	1.98402803123558e-16	3.814652022194256e-16	4.4180652536595174e-16	3.3428329844098783e-16	1.461689676845405e-16	-1.077068911118668e-16	-2.5750496745395975e-16	-1.866065548168829e-16	-2.1179700397157575e-16	-2.433439585250627e-16	-5.254074794386638e-16	-6.712518990203553e-16	-6.837087902460989e-16	-5.789808077124643e-16	-4.719617905347261e-16	-5.079006603771275e-16	-6.337816115482251e-16	-7.562301739842146e-16	-7.770810459746164e-16	-6.366487118669062e-16	-3.6890035406967245e-16	-9.839279814983929e-17	1.1608136325973008e-16	1.4921305469834884e-16	6.569446887226387e-17	-7.870287472592485e-17	-2.1714193465708858e-16	-2.7969215771330323e-16	-4.524292403517763e-16	-7.198316139802946e-16	-9.34962136329104e-16	-9.503473654450247e-16	-7.426586717359455e-16	-5.061951117571317e-16	-3.5629914152371536e-16	-4.611019164261264e-16	-5.679265690838526e-16	-6.029090820373387e-16	-4.877005345888398e-16	-3.1801880776470125e-16	-2.0311711447841248e-16	-1.187021432442486e-16	-2.6803452611839082e-17	7.177158562117047e-17	4.44456617800744e-17	6.522563267118401e-18	-9.757644902131981e-17	-2.417373410892786e-16
183	4.2817898497223415e-17	2.32234405463243e-16	4.188805923978549e-17	-4.12473385669521e-16	-7.46973887290901e-16	-5.979303373692622e-16	-2.942500483045664e-16	-1.0760647593985872e-16	-2.4567943671173344e-16	-4.965752498813282e-16	-5.474994067767805e-16	-4.2060021354493017e-16	-2.2067551478559812e-16	-1.4879740750801347e-16	-1.151610419436533e-16	-5.52625155028166e-17	-1.4697448573521425e-16	-2.84038850773775e-16	-6.324001283465396e-16	-7.926304634365359e-16	-6.438584968748392e-16	-1.284334774114087e-16	1.2291105418153427e-16	1.7391986272633817e-16	6.954110285343271e-17	-2.011710939884922e-17	-1.6550413540026087e-16	-3.507040734039708e-16	-4.3371215115357636e-16	-1.968978048386917e-16	2.4049637608848795e-16	4.006713836289278e-16	2.4020480984347315e-17	-6.538498041351433e-16	-9.688525782912976e-16	-7.623346462416068e-16	-5.511604316048865e-16	-7.191846172216642e-16	-1.1040140196940758e-15	-1.1973003319067305e-15	-7.945143921363938e-16	-2.810041160823583e-16	1.6236188122027995e-18	-1.372330995041967e-16	-3.836654368408594e-17	1.9941328601571995e-17	3.1971953580172248e-16	4.425506966794421e-16	6.185216985246529e-16
184	-7.116342049899805e-17	1.3092913147185907e-16	7.98432325913423e-17	1.6646441856938348e-16	3.7404174195183805e-16	5.928039101047937e-16	5.778244765369739e-16	2.3890761935733997e-16	-6.029123366197634e-17	-3.6774200861089336e-17	4.038958065990236e-16	8.185313939758665e-16	9.661566887893053e-16	5.921021187406839e-16	8.150928503370638e-17	-2.60885261389617e-16	-4.549211979419574e-16	-5.223232238891266e-16	-6.73506030679271e-16	-7.148041594317134e-16	-4.2159454464167944e-16	8.749088400604482e-18	2.8354974029515644e-16	6.412823727015027e-17	-2.8525651972597636e-16	-4.983814596393899e-16	-5.687411671601691e-16	-9.117025221648445e-16	-1.295035477422149e-15	-1.275201531525743e-15	-6.531567574923843e-16	4.6861904011466284e-17	1.0600323637498683e-16	-4.476874603347454e-16	-1.0842475622071881e-15	-1.1886303889088327e-15	-9.880911329918686e-16	-9.562776371418442e-16	-1.2565642115340034e-15	-1.4968027924216431e-15	-1.371837045468422e-15	-1.0463959048167878e-15	-9.242210713593985e-16	-1.0328401617005382e-15	-1.1985960308144225e-15	-1.0436936855931172e-15	-7.713642235724931e-16	-5.746747423957675e-16	-4.906236737546532e-16
185	-4.554211694891292e-16	-3.71795543352306e-16	-3.742334545540122e-16	-4.3067502129634867e-16	-4.453864906703977e-16	-2.856233177893272e-16	-1.964124290875468e-16	-2.392411451275203e-16	-3.4048298983704093e-16	-2.9055314440381515e-16	9.021364398280799e-18	2.9301552289522685e-16	2.6640060558667225e-16	-6.152123787837638e-17	-4.1254574348789223e-16	-5.201308233512552e-16	-4.946640081208992e-16	-5.636562519460211e-16	-9.230333501722765e-16	-1.1492744603499344e-15	-9.573174397202133e-16	-4.594103006598221e-16	-2.1884813475732993e-16	-3.9019888483577145e-16	-8.244158967678159e-16	-1.0979970258984846e-15	-1.3060172890397042e-15	-1.6204151266295392e-15	-1.8937716366468344e-15	-1.7315176608217939e-15	-9.853778989959895e-16	-1.0808528090567236e-16	2.024869173373047e-16	-1.733790888144425e-16	-7.525521888670836e-16	-8.759016956653497e-16	-7.822661517920188e-16	-7.984130003243732e-16	-1.16426707172009e-15	-1.5361173316567796e-15	-1.4202964143559821e-15	-1.0081634358704934e-15	-7.357207044978088e-16	-9.320618750964426e-16	-1.0062187194810014e-15	-7.35770327622635e-16	-1.431389932630638e-16	1.5490774723515725e-16	-3.575809486999191e-17
186	-2.0642434761758962e-16	-3.507500649369145e-16	-6.825191910773773e-16	-7.897151390818601e-16	-7.414447624872307e-16	-5.581952825376519e-16	-2.97724928532883e-16	-1.3796305535377579e-16	9.139427013295798e-17	2.5860223407834574e-16	4.686041097759593e-16	5.672312042002286e-16	7.504566768907974e-16	8.004765059204573e-16	7.71473933094477e-16	6.322158620100377e-16	3.8240255756675745e-16	1.7462884546853156e-16	-3.7973729583495645e-17	-2.1666783591434286e-16	-1.4114220216317206e-16	-6.045221341164824e-17	3.275920635603048e-16	4.504071404278888e-16	3.951079807668062e-16	8.704227093130377e-17	-3.052162659147446e-16	-6.518062151780374e-16	-5.669382169068539e-16	4.084150180363671e-17	7.964326116540349e-16	1.1190798715289847e-15	7.05955976486736e-16	3.6205805720955214e-17	-4.2597318361853216e-16	-4.23404241714977e-16	-3.37001427105977e-16	-4.748849117857965e-16	-8.094848501673551e-16	-9.944435510258434e-16	-9.940684558871034e-16	-8.532962536809433e-16	-8.511415838630243e-16	-6.5754638704148975e-16	-6.71160730204601e-16	-4.886348526562785e-16	-7.650172874872617e-16	-9.921944384939082e-16	-9.713754859055013e-16
187	2.042813860112204e-15	1.8770888304637754e-15	1.7530368427347604e-15	1.9364135795019456e-15	2.1967947413789173e-15	2.293083771599956e-15	2.0804438455942994e-15	1.8323114022703383e-15	1.7043978388707216e-15	1.7037846734124366e-15	1.6556731471756066e-15	1.6305725980133963e-15	1.605346469552737e-15	1.6487816552068133e-15	1.5267686890940644e-15	1.2728882192917922e-15	9.591472641895059e-16	1.0345841052014553e-15	1.2482601751034079e-15	1.3782334874694079e-15	1.282255315550172e-15	1.1638644892324073e-15	1.215278485677108e-15	1.3268386348453008e-15	1.2775742509294562e-15	8.290087637558431e-16	2.5880477227189344e-16	-1.252559356328097e-16	-2.0294024046611164e-16	-5.127392856739602e-17	2.878088522219613e-16	7.635912628587469e-16	1.2334413114920962e-15	1.4125522460603585e-15	1.1873122048569325e-15	8.087203062227372e-16	5.480522543010669e-16	5.316699858690795e-16	5.257021829984401e-16	3.3671755299330635e-16	2.0764155078753835e-16	2.4577927733963153e-16	5.944831382489902e-16	8.339636267825378e-16	9.605148911753095e-16	7.750527074182727e-16	8.919477196018379e-16	1.1924827857456042e-15	1.6307073768021564e-15
188	3.493921822681169e-15	3.5043813890403536e-15	3.355152729453752e-15	3.2034209926637515e-15	3.0417394755009043e-15	3.043576967196585e-15	3.135948566023954e-15	3.2169264505889117e-15	3.0728860031616934e-15	2.8005377384704393e-15	2.497589316118352e-15	2.5668188057459473e-15	2.6443885559556496e-15	2.6521584704101134e-15	2.3159096082554734e-15	1.932900455853841e-15	1.7710790297331244e-15	1.9325109893183324e-15	2.019561164987207e-15	1.8844408775204348e-15	1.6310432425232487e-15	1.5201913121822379e-15	1.8630601198496225e-15	2.080549683315211e-15	1.950611302860504e-15	1.3954974915709121e-15	7.588899306713135e-16	2.743565349820466e-16	-8.910867102287453e-17	-4.437032930832676e-16	-5.871282012685102e-16	-2.5111681258162483e-16	4.2174534194853367e-16	8.861185044352543e-16	7.790651990570203e-16	3.7055546755319706e-16	2.5607719780642284e-16	4.2456982361719674e-16	3.428204419420068e-16	-2.68096174730377e-16	-9.728520500376135e-16	-1.2219368616006061e-15	-7.890323106946516e-16	-1.435845070503261e-16	4.2064428891267775e-16	9.684443036180632e-16	1.5371953773157427e-15	2.0431033152630482e-15	2.322283606422058e-15
189	1.925388193439486e-15	2.2611744969373217e-15	2.4579607417854743e-15	2.4943044353195754e-15	2.4948197534541377e-15	2.5430593111961984e-15	2.5173873168692747e-15	2.2214660088856927e-15	1.8868716857658036e-15	1.6779521364590247e-15	1.6281290358826814e-15	1.5556150051880166e-15	1.305860356810218e-15	1.0377673456324505e-15	8.580626770541035e-16	8.463192281863071e-16	8.982419207523097e-16	9.416024893452688e-16	9.02611481130802e-16	8.213504481419593e-16	8.220949898064249e-16	7.568159157221103e-16	1.0567523725932856e-15	1.240643670041238e-15	1.2448913962383786e-15	9.823080030889649e-16	5.117387698732271e-16	-1.57445053642318e-17	-3.004611084789503e-16	-1.578528817303531e-16	4.3853169963324204e-16	1.2536957335969677e-15	1.8020158172925024e-15	1.8905347642169856e-15	1.5593084550965076e-15	1.2995324291728178e-15	1.1714063022337316e-15	1.0145294613350323e-15	4.3454174481393432e-16	-3.5513691350375554e-16	-8.226156123611296e-16	-6.972111192867735e-16	-3.425877100589904e-16	-8.723991944755499e-17	-1.6788187648519906e-16	1.4800309441179304e-16	5.520594767698629e-16	9.42534426119386e-16	8.930012215416412e-16
190	2.883684060866911e-15	2.915159969157127e-15	2.7524713788299817e-15	2.5279486242283274e-15	2.2324575037457877e-15	2.160089756280983e-15	2.0329548713445455e-15	2.089245104398263e-15	1.9304768729779936e-15	2.0036256526663445e-15	2.1509653576056864e-15	2.6984686479449208e-15	2.901876606283076e-15	2.726917196859091e-15	2.0950673569273245e-15	1.557271222541729e-15	1.4718045264350878e-15	1.7123687267836424e-15	1.7265823887253559e-15	1.5039293105198864e-15	1.1535225219335458e-15	1.1501857119137342e-15	1.1451622000043897e-15	1.1899927191534291e-15	1.0822703287562145e-15	8.689413187393945e-16	5.219878182039206e-16	4.005734402951034e-18	-5.936530359375056e-16	-1.0229164843762943e-15	-9.497626861855907e-16	-4.507120865265022e-16	1.6796255801716149e-16	3.4065800786590703e-16	1.4641055911933348e-16	-2.4594286651931606e-16	-3.92928613240569e-16	-4.180497805683254e-16	-5.011596711511483e-16	-8.7402476522648e-16	-1.2290792839171643e-15	-1.511410938483741e-15	-1.3115189068225778e-15	-1.1257469500563804e-15	-4.848537286942896e-16	6.144988916060732e-17	9.495208585545835e-16	1.440883226367204e-15	1.4315984858074452e-15
191	1.2371159417337047e-15	1.1521322400731113e-15	1.2573373319556364e-15	1.3245393026623055e-15	1.4380771027780932e-15	1.6825715863418719e-15	1.7741037536968985e-15	1.6841546979961518e-15	1.3110576232804212e-15	1.1242738264283371e-15	1.255626406269635e-15	1.7562681077790037e-15	2.0022745796076266e-15	1.9032741513404024e-15	1.494157886781572e-15	1.2053197926009528e-15	1.148859243981623e-15	1.4333355502742545e-15	1.5084673821220162e-15	1.4964318424550584e-15	1.4244450266032442e-15	1.5889924685685984e-15	1.5995929154295556e-15	1.5956550676575948e-15	1.365931389433694e-15	1.0593902101822813e-15	6.784097663919233e-16	2.600441789611781e-16	-1.544681787761395e-16	-3.8664989981016545e-16	-2.1901823598392158e-16	3.241296406498198e-16	9.07166662768072e-16	1.1278036618784845e-15	9.693547118282161e-16	7.632302476321205e-16	7.052292372555877e-16	7.082963914900335e-16	5.130365669526061e-16	4.007695704069118e-18	-3.8103547517703345e-16	-4.580145225024696e-16	-6.193779332041879e-17	3.075069420467897e-16	7.757909818653401e-16	8.967484229848423e-16	1.1515721855924973e-15	1.3046208984625473e-15	1.3219314659420611e-15
192	2.434277607000226e-16	5.997037103922324e-16	5.892973229227502e-16	1.698028944644186e-16	-3.251943801041489e-16	-5.773788724091394e-16	-5.616443224657546e-16	-6.387020524182042e-16	-6.901944649495324e-16	-9.423814740610268e-16	-9.133022934897653e-16	-8.385067813112432e-16	-7.87635787346896e-16	-9.01532719083527e-16	-9.68318310272813e-16	-8.091012211973174e-16	-4.20238073271838e-16	-1.7493150040902538e-16	-9.723611372582715e-17	-1.6354919722281317e-16	-8.642190999013498e-17	-1.4811617369130532e-16	-4.507346072263753e-17	-1.1786837542837484e-16	-1.539658402953508e-16	-4.495728308378885e-17	1.2324418596473295e-16	2.554624926644655e-16	4.513800632630612e-16	6.296287218829094e-16	7.09640677395839e-16	5.373693132909464e-16	1.814540198024388e-16	-1.353512880276768e-16	-2.463531277213444e-16	-2.29174037299558e-16	-2.0578941739337733e-16	-2.6694779869694997e-16	-3.308948886787656e-16	-3.5736155578710137e-16	-3.70921240044223e-16	-4.2003864662906287e-16	-6.034532216089609e-16	-6.116378003242636e-16	-8.122639018332748e-16	-6.741311734527967e-16	-6.763720500242601e-16	-6.770829319468077e-16	-9.237217745532152e-16
193	1.3967898894011323e-15	1.3350831808898379e-15	1.267683445697983e-15	1.234723307376866e-15	1.1745294837741852e-15	1.0293167845083704e-15	7.550427030776886e-16	6.021605606313017e-16	5.698088604344967e-16	6.34180549143586e-16	6.618683414832428e-16	5.471893424705717e-16	3.756958436682313e-16	2.477931935885664e-16	2.4767719233476073e-16	4.032007779541253e-16	6.416694960361541e-16	8.787555598608574e-16	1.0129402586137172e-15	9.806429692490539e-16	7.616332842276525e-16	6.802100913403535e-16	6.628286109567105e-16	8.177859859459577e-16	9.134372706947094e-16	7.537053355344897e-16	4.838745735460115e-16	4.545773624562214e-16	6.734391481205071e-16	9.170139645170282e-16	8.627068799283572e-16	5.477087399703694e-16	2.777565418564074e-16	3.236158720355436e-16	4.807338010786288e-16	4.791754967218278e-16	3.1665216004201343e-16	2.9882895440843445e-16	5.183450812121778e-16	8.129434053240336e-16	8.561837357555127e-16	6.627589679344679e-16	6.192623453692605e-16	8.229003859406417e-16	1.2618199092153935e-15	1.4269872434192506e-15	1.482792559635306e-15	1.412693971194933e-15	1.5473531605478493e-15
194	1.0111251097152804e-15	1.0417229518126702e-15	1.05646200380493e-15	1.2052514438561053e-15	1.2822386008318487e-15	1.3553123816899449e-15	1.246495865003889e-15	1.1785818572189073e-15	9.47631919008625e-16	6.710607917181687e-16	5.046060254191453e-16	6.067027145018361e-16	8.793197656149183e-16	1.0418165524758692e-15	9.662122798592877e-16	8.389654211224324e-16	6.316429108825027e-16	4.734688190246089e-16	-9.321069422007446e-17	-7.774929121839713e-16	-1.23972596204786e-15	-9.819223551575085e-16	-4.757683797208658e-16	-1.3131554814511002e-17	-3.577079970072443e-17	-6.714801149943721e-16	-1.4129876487087837e-15	-1.815906928907902e-15	-1.6259490733656974e-15	-9.694368805354003e-16	-1.3057595596788676e-16	5.582040306694038e-16	8.536026617696771e-16	6.866699359945723e-16	1.8805464957013544e-16	-2.197752883632645e-16	-4.913180587610617e-16	-6.464371355309846e-16	-9.480994425787298e-16	-1.3233627448357936e-15	-1.3312265133471664e-15	-9.908744771123077e-16	-4.1239473503979484e-16	-2.874663702935233e-16	-1.0902076520001434e-16	-9.499539737385003e-17	5.169089735725736e-16	1.1006734746770744e-15	1.5826125029602972e-15
195	5.716584723712253e-16	4.4262315063674314e-16	2.371750738409071e-16	2.82079641492138e-16	3.8846737121349113e-16	4.512393016459541e-16	3.049072993148834e-16	3.014411175390405e-16	4.1478290473191265e-16	5.584911274923475e-16	7.176787829224007e-16	7.67416699123142e-16	9.259545536046184e-16	9.748339575188735e-16	8.434235694698461e-16	5.2056608802665775e-16	1.5172919516575506e-16	-1.6081633125865221e-16	-4.053169172779941e-16	-4.888503089188123e-16	-3.992599373522992e-16	-1.949334095898606e-18	2.2823585259277166e-16	2.0926332385202926e-16	-4.0965433327938067e-17	-4.1746224222022064e-16	-7.801835507729506e-16	-9.981036524899386e-16	-9.582345469259465e-16	-5.226413309284006e-16	1.0998576096629928e-16	5.782353198690992e-16	4.769283974411319e-16	8.559351307795103e-17	-4.129770160137122e-16	-5.965600113232581e-16	-6.606465935098526e-16	-6.677356703831564e-16	-7.561355893170623e-16	-7.458279840257561e-16	-5.664691211211929e-16	-2.887898525909978e-16	-1.9628784293353153e-17	-5.832625828472021e-17	9.596161174084425e-17	2.1200843480200548e-16	6.761160570827279e-16	1.0425513440229357e-15	1.40209115026788e-15
196	5.789671364827378e-16	5.483043660779493e-16	3.3633958822851116e-16	1.3547673174798938e-16	-8.637132074689555e-17	-1.0847933671345651e-16	-8.130245476857289e-17	7.1139806570147e-17	1.0431408731332285e-16	4.1247834571004214e-17	1.1762493668875588e-16	3.655777232836506e-16	7.792034784521964e-16	9.613883314086211e-16	8.302881420214199e-16	5.88841775791586e-16	4.1119386136097787e-16	3.9092899023218174e-16	9.121997956356089e-17	-3.602919297249417e-16	-6.070455018103722e-16	-1.4713034546021043e-16	4.671705276495486e-16	8.282678101480987e-16	6.55190470608987e-16	9.936596770657685e-17	-4.478753526266788e-16	-7.768745430048628e-16	-7.619668186956303e-16	-3.188554665061945e-16	3.8149308190864295e-16	8.873740472377065e-16	6.9690498855018265e-16	4.5931521630367323e-17	-6.02878816344039e-16	-7.105179027184493e-16	-6.400490193081112e-16	-7.097775011011916e-16	-1.0133751363056589e-15	-1.1529509861065087e-15	-8.708895105094671e-16	-4.0162096365038815e-16	-3.769006432642121e-17	-8.296937505028669e-17	6.449354476377365e-17	1.7385900972474063e-16	5.236923987331648e-16	6.497524824200697e-16	8.357156878611007e-16
197	-1.7226458665918074e-15	-1.7035213807256257e-15	-1.839391174329437e-15	-1.8909431092502873e-15	-1.888032283295939e-15	-1.865479783979678e-15	-1.7762067910243918e-15	-1.5902806246696982e-15	-1.264766693726704e-15	-9.883319286464696e-16	-7.311216651571574e-16	-7.836533719118662e-16	-9.390404810086365e-16	-1.2956132996988543e-15	-1.5780899773358232e-15	-1.688801377756238e-15	-1.585126590704318e-15	-1.4855049001341516e-15	-1.44194565191341e-15	-1.4495137166458213e-15	-1.2973747985520901e-15	-1.0598739748700423e-15	-8.130791924772097e-16	-9.083198547350673e-16	-1.1070942894361108e-15	-1.2243804030359356e-15	-1.1244125546699503e-15	-9.319666607223464e-16	-7.748762852200712e-16	-6.3336541097402945e-16	-4.609821983731272e-16	-2.829293100822531e-16	-3.2319335766508967e-16	-5.558462654907722e-16	-9.201417511502508e-16	-1.1429417633542571e-15	-1.256026796612911e-15	-1.310967545768154e-15	-1.3972098538585115e-15	-1.4188316301667207e-15	-1.351236456447649e-15	-1.1440873181244129e-15	-9.624660222935363e-16	-9.907729555004593e-16	-1.1689169447790778e-15	-1.335997994620331e-15	-1.4666111258248079e-15	-1.5341015623304775e-15	-1.6521721862095206e-15
198	1.2804489507636328e-16	6.800249973709138e-17	-3.5311510254743293e-16	-8.314168557753588e-16	-1.210082421580292e-15	-1.1513383362217765e-15	-7.201586590896516e-16	-1.6307233966642724e-16	1.5546800734740174e-16	1.763690912183183e-16	1.6090857499353582e-16	1.535257168636263e-16	3.430889499902153e-16	3.198686867746571e-16	1.5729667531214276e-16	-6.193746805036142e-17	-2.1407395240219064e-16	-2.0006115102869218e-16	-2.1410760222716161e-16	-1.760943373062016e-16	1.1479990396912157e-17	3.664446264445941e-16	6.551759429942328e-16	6.809828079563211e-16	6.681244973674177e-16	4.560268983915343e-16	1.554754765627818e-16	-1.9010384743252998e-16	-3.070409467576163e-16	6.637327087268942e-17	6.474424400576852e-16	8.414967596351055e-16	2.855741148344626e-16	-4.715826623008724e-16	-9.319758480928877e-16	-7.4540806335112e-16	-3.980767484888244e-16	-2.6442778159617987e-16	-3.5628060778857994e-16	-2.690750793765448e-16	1.3867587969476808e-17	2.890805887062658e-16	3.1869410225255653e-16	1.9896736602116192e-16	2.6577324965718707e-16	3.614222974647887e-16	3.58016377637363e-16	1.4588358375596503e-16	1.1083522370586065e-16
199	-1.0377079038508299e-15	-9.744755699849042e-16	-1.2436696695703714e-15	-1.7718708617058024e-15	-2.1256557619500443e-15	-1.8755498187805357e-15	-1.2713136564759612e-15	-5.910119725109582e-16	-2.4432534878205937e-16	-1.7059945802960623e-16	-1.872172903752308e-16	-4.824728846593526e-16	-8.735103478599722e-16	-1.3648142682048616e-15	-1.5186459361556517e-15	-1.3391002659536967e-15	-1.1249675079875686e-15	-1.0404958728087116e-15	-1.2229463972742112e-15	-1.2902790876316417e-15	-1.1549078459462736e-15	-7.466535070186054e-16	-6.859524992260321e-16	-8.18010588145419e-16	-9.716689195550831e-16	-1.1358899164377369e-15	-1.2725092828984163e-15	-1.3284010843628424e-15	-1.1682314294487126e-15	-7.093135799933269e-16	-1.6068954866407277e-16	1.3500924775272255e-16	-3.536277172223857e-17	-4.782235753748649e-16	-9.007514811073397e-16	-1.0345754095451035e-15	-1.0858847265295433e-15	-1.2177994956273e-15	-1.418284108921872e-15	-1.5070448581355738e-15	-1.356172762606091e-15	-1.1355864008462523e-15	-9.475614142980403e-16	-1.1328797506237042e-15	-9.139009907910466e-16	-7.290533106630425e-16	-2.45575380348729e-16	-6.697642169276038e-17	-1.5656020588108753e-16
200	4.3527926572451404e-16	4.924065840391012e-16	3.9554831332484706e-16	2.9086917257331055e-16	1.5620409213792224e-16	1.1914821044541478e-16	-3.963602528482e-17	-8.116313549996398e-17	-7.801225761759705e-17	2.301934326017519e-17	2.6629955211601253e-16	4.0553043584550095e-16	4.919146113375848e-16	4.972418823755337e-16	4.790062981854907e-16	3.7083983268261297e-16	9.704792914525614e-17	-3.1117067240011834e-16	-7.632404269086729e-16	-9.948652937472847e-16	-9.995610168849552e-16	-5.779315117105302e-16	-2.561974071244999e-16	3.99081604081054e-17	6.247870250995476e-19	-4.41299585173367e-16	-1.0737216313095676e-15	-1.4440273241017756e-15	-1.283733300137923e-15	-6.715306101541486e-16	1.8448630731135398e-17	4.1237180176624636e-16	3.8389188148689805e-16	1.3066365204147122e-16	-2.0521737106471202e-16	-4.731917840583837e-16	-8.272209855096881e-16	-1.1703084990895941e-15	-1.377890651074765e-15	-1.3784441787490565e-15	-1.2023798557869687e-15	-1.1306574159059014e-15	-1.0861655684731487e-15	-1.2500798360403271e-15	-9.47117476653815e-16	-7.291722415786951e-16	-6.545724859514746e-17	4.627253601134815e-16	9.250277476907426e-16
201	1.1586135363214336e-15	1.3689764247522157e-15	1.2867212100959424e-15	1.1999418764747845e-15	1.155964002771926e-15	1.0897732652225382e-15	8.851963133253028e-16	5.65925714967199e-16	5.353347270691006e-16	6.236161092651869e-16	7.997624054215286e-16	7.694707854688394e-16	6.922504177897666e-16	6.164935352656092e-16	5.611575017744804e-16	4.189512710708052e-16	1.4128969893109333e-16	-1.0003238187224655e-16	-2.821220892664355e-16	-3.766220691293498e-16	-3.605911774846187e-16	-3.5474924591061763e-16	-3.2260004509693074e-17	2.8869424786927677e-16	4.841610269103932e-16	3.805121372986223e-16	1.2609092689756576e-17	-3.678723960953855e-16	-3.4076202315475866e-16	1.8301868057655256e-16	9.1672183107779e-16	1.3474601872311684e-15	1.2190821821284243e-15	7.443767940995152e-16	4.039626497253359e-16	4.482614290738429e-16	5.275769163483295e-16	2.6715579375564396e-16	-3.577320044169184e-16	-8.760977341729946e-16	-8.580580762674602e-16	-5.606038738899346e-16	-5.124764427886046e-16	-8.446499436206482e-16	-1.2499542184596362e-15	-1.1106608164858994e-15	-7.701265650447475e-16	-4.624550513277055e-16	-3.4804959984931764e-16
202	2.598533265715901e-15	2.6628611338021157e-15	2.5505633488691217e-15	2.5477775696803664e-15	2.5857533465600644e-15	2.5214117355796193e-15	2.3266435557109266e-15	2.1850540431657433e-15	2.3089493655486412e-15	2.503183588225723e-15	2.499829697327729e-15	2.274516477099755e-15	1.949696362310562e-15	1.796911599472352e-15	1.7209326923382976e-15	1.624865899033494e-15	1.3718704806748642e-15	1.231461827548758e-15	1.1430390464582375e-15	1.1280037228077758e-15	1.1395825012111076e-15	1.0785192163637312e-15	1.1597884434218407e-15	1.2123199333455196e-15	1.2530007122474629e-15	1.0561146258280857e-15	7.670117343709324e-16	5.630084239640364e-16	6.613002431715154e-16	1.0383925577222874e-15	1.558638373312439e-15	2.0030806098539267e-15	2.3276823429063327e-15	2.350759646719427e-15	2.1112230124306176e-15	1.715098879476201e-15	1.350550766477756e-15	1.1910174598181144e-15	1.0854031233163126e-15	8.175835653664824e-16	5.029965941656061e-16	2.7437462339134233e-16	2.949082815287681e-16	3.6866393146019514e-16	3.289639023926846e-16	2.4330299620470093e-16	3.0881723044534463e-16	5.71497947760114e-16	9.155279066915614e-16
203	-4.630584870785313e-16	-1.3680124528762403e-16	-5.71354382758263e-17	-3.8474279760192005e-16	-6.33372403302817e-16	-5.624386522926972e-16	-3.4503344329453013e-16	-3.6559503430156323e-16	-4.517580547292106e-16	-4.832334637755593e-16	-2.223156625696527e-16	-3.562185456523466e-17	-1.440143967799044e-16	-4.49976495029131e-16	-5.407118808637421e-16	-3.232707054443944e-16	-1.8336008214440053e-16	-3.13613246236338e-16	-7.589965720851838e-16	-1.053477855783669e-15	-8.66880879784618e-16	-3.6790421945831076e-16	6.96410040235002e-17	2.3315203243905594e-16	1.7135221329844254e-16	2.7051444377786165e-16	4.758355909165161e-16	5.42705385781483e-16	2.8346870550155164e-16	-1.376620983343109e-16	-3.1611955318215764e-16	-1.3038209654389876e-16	1.7554714874765662e-16	1.319394897410569e-16	-2.0058925003690977e-17	-2.249336489446683e-17	1.6341374138773787e-16	2.2996452893552856e-16	2.5669537006621904e-17	-2.543638632365911e-16	-2.0783258330712624e-16	6.114413889069264e-17	1.8784251915734164e-16	-7.789188113636008e-17	-4.16830002759403e-16	-5.174692034507443e-16	-4.1540968466424427e-16	-4.543398121090194e-16	-8.211078612464799e-16
204	1.4554950852905378e-15	1.6423267428539284e-15	1.7409674529729596e-15	1.7856207746619895e-15	1.7293027453413575e-15	1.5812890286428678e-15	1.220268354803805e-15	8.442418133794984e-16	5.886378841012545e-16	5.328384244277762e-16	6.520624670169039e-16	6.892531998236134e-16	6.319659143625293e-16	5.455780927672425e-16	5.458422849995957e-16	6.513096898586522e-16	7.404759232382992e-16	6.932523413357087e-16	5.234953852465402e-16	3.813740274707666e-16	3.646596511194858e-16	6.170867406037553e-16	8.965238639930673e-16	1.0832034027194372e-15	1.0151184953060148e-15	7.339665537733227e-16	5.471910106904989e-16	7.913032923008062e-16	1.3552623042962182e-15	1.7964741487488676e-15	1.6950992331151784e-15	1.1753939106778108e-15	7.205640794378029e-16	7.423446345274844e-16	9.193295783363726e-16	8.641979852276809e-16	4.084778730202792e-16	-3.191367844583807e-17	-1.4396765155248253e-16	1.1616766142650028e-16	4.460044617802342e-16	6.773247625708255e-16	8.635085198490186e-16	9.26895573183506e-16	9.857472344940327e-16	8.789284759727997e-16	9.975127828732146e-16	1.2471229308405326e-15	1.6909173573488199e-15
205	1.9063942255995357e-15	1.9827288120178695e-15	1.8838976345271474e-15	1.7138298263526293e-15	1.5154132631059421e-15	1.3063731621817043e-15	9.931999048349877e-16	7.791313980120599e-16	7.385792698379655e-16	7.975799286581854e-16	7.636304141080534e-16	6.234666853486314e-16	3.603388281348494e-16	3.294301266764531e-16	5.0788025660871e-16	7.60684105678506e-16	8.022017959856991e-16	7.395447939554376e-16	5.593825031897294e-16	4.579358390001217e-16	4.209730296894027e-16	5.632285283922804e-16	7.142527043167498e-16	9.308653023039195e-16	1.0311194461310605e-15	8.797910653253865e-16	7.000579627630665e-16	8.096365601276581e-16	1.260068459415744e-15	1.71586071467916e-15	1.8674096336464217e-15	1.612227801906805e-15	1.3057994291016165e-15	1.0079454309366165e-15	8.382009547542808e-16	5.75345938678115e-16	3.13228625162307e-16	1.8679219785082274e-16	2.9261578867077695e-16	4.190536932155282e-16	5.068888506149126e-16	4.0933504499353643e-16	3.7376809184634424e-16	3.062511849007844e-16	4.296370332911678e-16	3.8191604847240115e-16	5.415266090640865e-16	6.809920590548011e-16	8.393803075652671e-16
206	1.8806914689055998e-15	1.8182015446736293e-15	1.8455720336319552e-15	1.986640565544081e-15	1.976689313581807e-15	1.6887545808738974e-15	1.3066895989264226e-15	1.098430345784683e-15	1.1613896822350307e-15	1.1576091842453224e-15	1.039660232996811e-15	7.328370210804315e-16	6.017105551525158e-16	6.251399519292913e-16	7.523704557354163e-16	8.403219848972283e-16	9.183824482389358e-16	1.0123992056101512e-15	1.1543827655879944e-15	1.2094820196894376e-15	1.1445041508832404e-15	1.0958317980072989e-15	1.2985915995793638e-15	1.6025315591055573e-15	1.7901912427558104e-15	1.6423580319958795e-15	1.3588517915028988e-15	1.3189008135537003e-15	1.553665646061573e-15	1.803258712063818e-15	1.7172103361154792e-15	1.3933693504713954e-15	1.1213042481548685e-15	1.2099983601028586e-15	1.3135414720606362e-15	1.2165962337418382e-15	9.342527874064668e-16	8.03819271812918e-16	9.116834119218157e-16	1.2038458505828933e-15	1.3368306491796402e-15	1.3560754268236454e-15	1.3843841103544566e-15	1.5778232933768426e-15	1.7393523615448412e-15	1.884168720257371e-15	1.907870041280136e-15	1.8907020612165574e-15	1.9628745956421295e-15
207	8.441106396211085e-16	9.074636078281509e-16	9.0363586526443e-16	7.476794600046958e-16	3.8169087697724385e-16	-3.670705748103936e-17	-2.0960785881848716e-16	-1.0849223296663737e-16	1.8599727154948556e-16	3.146656004075686e-16	3.0389788223545713e-16	4.452880806485018e-17	-9.420315586128862e-17	-2.1007345286240775e-16	-1.9671749415903858e-16	-5.044067267643291e-17	2.711255110672795e-16	5.291153992300372e-16	6.944872378527551e-16	6.05229084257601e-16	4.3500635469599555e-16	2.9860375373294076e-16	4.672926725125003e-16	6.166583589121866e-16	5.762162025083768e-16	3.8549242950282883e-16	2.4958725855647963e-16	3.5315737803662996e-16	5.565736277229534e-16	6.605869529117539e-16	5.462372411194855e-16	4.136281141100963e-16	2.7589768659234086e-16	2.5397359971727497e-16	1.1635118730691778e-16	1.2972978367303392e-17	9.961197298503404e-17	4.0053646930124233e-16	6.28704088154894e-16	7.309991877273696e-16	6.049102141949052e-16	5.305155417393393e-16	4.552085201381851e-16	5.79929712276541e-16	5.9445445855921055e-16	8.380145168443875e-16	8.364864467995159e-16	7.220813966081451e-16	6.167341366287227e-16
[truncated: 152 more columns]
