# Supplementary material for: Neural dynamics of phoneme sequences reveal position-invariant code for content and order
Source: Nat Commun. 2022 Nov 3;13:6606. doi: 10.1038/s41467-022-34326-1 (PMC9633780; doi:10.1038/s41467-022-34326-1)
Supplement: Supplementary file 4 — Source Data [file 41467_2022_34326_MOESM4_ESM.zip › source_files-sept/sup_fig10/supp_fig10-phonation.csv]

	t0	t1	t2	t3	t4	t5	t6	t7	t8	t9	t10	t11	t12	t13	t14	t15	t16	t17	t18	t19	t20	t21	t22	t23	t24	t25	t26	t27	t28	t29	t30	t31	t32	t33	t34	t35	t36	t37	t38	t39	t40	t41	t42	t43	t44	t45	t46	t47	t48
0	-0.07097723450901573	0.020680250557682946	-0.1209734386761675	0.011483585521229746	0.017061533846654153	-0.0698420388541006	0.057975161978223985	-0.10101682635462747	-0.0665671533852164	-0.0762347901576195	-0.032426335361096854	0.01777541890478487	-0.06945502293308049	-0.022822350388530706	-0.11174140418089781	0.020979855967795773	-0.10829274399845254	-0.034904771721090924	0.0087387727752038	0.1336625983641421	0.045580459524235374	0.057313780716542306	0.11661883790080478	0.0789757283302649	0.022376405843088577	0.05970311912355063	0.014297806455817127	-0.21757308545482462	0.06795982977153348	0.007223463191640961	0.017023771969249958	-0.06373512910076605	-0.09838801710474715	0.13102596302322386	0.12458509274015486	0.0960799627661632	0.06877696367681767	0.04508635306472566	0.09720311038799292	0.03894483617368858	0.07545193951619009	-0.08065613007607089	-0.06879340281616333	-0.11863993314530581	-0.028610877613670017	0.15806715247589959	0.14643460999351315	0.14562241866825526	0.04287318131624483
1	-0.040096885469219565	-0.07543031179736402	-0.13684415490456567	-0.061224683867492725	-0.09475677726731888	-0.07465230069005477	-0.05405850677260403	-0.06377313546140091	-0.029645806932718278	-0.10014854751317159	-0.05487330458353544	-0.05876310418225141	-0.09861501236506232	-0.10847847197731128	0.039610100362504765	-0.04770407080462906	-0.09930902017259297	-0.09143162883350825	0.016010581612868186	0.02055557413028685	0.18592121497412234	0.16663972548940986	0.08307077810655775	0.04902433548724045	0.052206424269798914	0.17841040471873346	0.04458248744370031	-0.015667889003308583	-0.07110119721447497	-0.10358531316068317	-0.022682201103420268	0.040166076466560376	-0.10827574774780287	0.07490728213079759	-0.11043756529499535	0.08926154379936788	0.062273169443744315	0.1650869316942622	0.14832306600904374	0.22844481162081803	0.17922596483296344	0.010390327691853486	-0.02369645192948954	-0.025400550085822326	0.0463114669832145	0.006386542197180931	-0.08153984913647637	0.057323896968753195	0.12113370568147226
2	-0.0261170433917045	-0.085676587669513	-0.042645196922326344	-0.09121676377317073	-0.0932152123261175	0.06261611894363323	-0.09416442876922657	-0.054436108066378795	0.0023813851966172197	-0.17351112938703941	-0.18392477852907496	-0.1228593349785276	-0.108426273135742	-0.14643408463865545	-0.1693166537270407	-0.01531671821332337	-0.10512364447919961	-0.16920914279078922	0.0016794813700457853	-0.05578594331884808	0.1271673388803198	0.14576965376331216	0.027218771221817834	0.13203827535624607	0.09314858209174852	0.1669154478836033	-0.08138556917994869	0.10345262259736568	0.02068468027283423	0.08784070685081344	0.15449718582915603	0.03571612305990792	-0.09311865611645562	-0.023885075621692262	-0.06220646328839831	0.046961085947934	-0.06516914542346745	0.1331235563786453	0.27277521750390515	0.031756487143853034	0.1677835448909753	-0.135171813590075	-0.165519240955313	-0.2590913686231196	0.2521568677192719	0.13286479968822515	-0.0670302447783038	0.09897055852150419	-0.01828521874339295
3	0.03187780636679323	0.1065289049972398	-0.10905333377919602	-0.14395328591438505	-0.10914998761662002	0.088178837725647	-0.09107658977524473	0.113485497863313	0.00877825153691429	-0.14188135655159112	0.0640484307530739	0.02662935241358761	0.046329742976869634	-0.00752523963680835	0.042833223399035746	-0.07444540801031026	-0.022518034345330548	-0.10284173443573201	0.008207535671999751	0.0320673695355798	0.016672099144771257	0.17729025205817903	0.32401744933515225	0.13229871044714242	0.25588834421640005	0.1098626175874546	0.21331790960200886	-0.004281993334779155	0.15209029560629822	0.08651781427925379	0.015462303297921804	-0.10000329094020421	-0.1265107311025325	-0.1311049696973107	0.1221986113015883	0.14509738358710544	0.2703171438529085	0.1904654800408895	0.20155360501558528	0.11783820552537036	0.1827818970229292	0.096762279405444	-0.11049811449745565	0.24359090811378836	0.03636871103748199	0.11853448672532704	0.05986244062332442	0.02295838831035426	-0.027789953782381117
4	0.16049431645936946	0.17934172427683814	0.28753272947028774	-0.10533421955571087	-0.04221247061158395	0.1052111974082361	-0.09470468862717893	0.1795695647622981	-0.043818233066244876	0.12401274752675048	-0.10829112649181807	-0.052536296183473594	0.04491483996441433	-0.10641350261157263	0.09142128454800333	-0.13005991141286655	-0.09152033664063465	0.08836710686148466	0.055068269245267684	0.033022999233707474	0.17444932171654864	0.12824483364879297	0.11619758204231176	0.10640191850913502	0.1963097653167612	0.2996480914720658	-0.04351295242157029	-0.006426031118616371	0.02854325003266789	0.12006916186214331	-0.0113296635720811	-0.013301675498337624	0.005557990314695782	0.1272056159028782	0.15706251948480593	-0.007254255509020741	0.07771151968784039	0.22493578952093923	0.24970065194603103	0.14772533708015403	0.22858250327116494	0.19399098036684193	0.1825761695533517	0.2889003194186791	0.22773057094761953	0.20523835672239654	0.17031386521073386	0.09858221759420287	0.16964412034729084
5	0.18591111423967416	0.09864018900431554	-0.06725042184121727	-0.009427722078707804	0.05518065846341339	0.011727988197784114	-0.006421464440978656	-0.01920876760234439	0.07231653511914873	0.05068825292045039	0.04262943518307645	-0.03268784397467301	0.09449634444728926	-0.12662970198796322	-0.12032454140879963	-0.15224996264073076	-0.16137043173995905	-0.11756840243142375	0.009638848003561741	-0.01657958581521153	0.10803915104652614	0.1291348950161688	0.2914765527603022	0.2642576180634883	0.2758035342224972	0.0788951116526122	-0.01384261326427354	-0.03888344780885293	-0.09723739484646415	-0.01645782530943459	-0.13774096372403657	0.018834595144404907	-0.1171126919084164	0.15530421065437833	0.11034839782999831	0.052853561421997784	-0.002418003751638154	0.10312283561599582	0.291707509880726	0.22315148197037932	0.31810932342755516	0.42556760467749777	0.04673717515019145	0.10511712865084988	0.306595068013117	0.18766897928962442	0.07443516254023048	0.2392187777533735	0.18179788430023996
6	0.17721548611509846	0.07427252773114039	0.0044606269517312724	-0.042456891089282446	-0.05619699439627744	-0.004854252952465573	-0.02713265082753859	-0.02712543851311966	0.05865627532617729	-0.2714772834638558	-0.024833386680396318	-0.06746110047132906	0.07081872723241014	-0.024173227839206914	0.034104925079262285	0.042309064650061325	0.033740473886028154	0.05352326448746264	0.04469413076366374	-0.0463903998135672	0.22710903342605943	0.10738296398660832	0.13127085171448627	-0.011341904048489743	0.08529117761718077	0.13726088298899977	-0.027648266683776918	-0.206529846937489	-0.08455840928685676	-0.04426249580107679	-0.09598874892302164	-0.026986643076892202	0.12886649679991322	-0.03842438294775493	0.2015540629757032	0.05039218724942731	0.16207494791249108	0.20756513612145766	-0.03463056392845279	0.18388910906313044	0.13220245505583963	0.13890673132830378	0.020940797040924948	0.12978358117255856	0.15323700918609845	0.1625527182141916	0.056167347152772364	0.22157836699227257	-0.01774467403497963
7	0.14576556889568754	-0.018680467828529165	-0.1179307501173515	-0.03040289060462229	0.08832185064951234	-0.11671144059137159	0.024625083552060296	-0.18478836658840503	-0.171332676939323	0.0799765600007894	0.030380198025204013	0.053231039656997735	-0.0858911949131552	0.012816964802258865	0.052417678650722534	0.011275286622671042	-0.06242414573094326	-0.11891498362626256	0.1652637977540572	0.0005139782527361794	0.17286626501113303	0.06000975188569639	0.2623384753694381	0.02160166776907567	-0.013586765178302065	0.08742377912793338	-0.12508094615261584	-0.03066823109371599	0.11367481718465675	-0.3201410054279886	0.06794478513201505	0.12012758004123689	-0.003426165288746774	0.004089317128882336	-0.018594485805741287	-0.007407434480528152	-0.0846131196650108	-0.09594661004054691	0.11136544200157425	0.05812028078966434	0.09992337587988025	0.16674249129026036	0.12403625626883974	0.17002560402829744	0.17487918600438454	0.10363026509377696	0.20841983663916624	0.0887451364096044	-0.087146068361042
8	0.12175538399930633	0.0653681313861493	0.05052209968106207	0.04199103902603218	-0.06635054803428418	-0.09706345438117188	-0.05412097262066969	-0.1385897616986134	0.004927896416243702	-0.008025910972222093	-0.014058402270161741	0.07443419462827972	0.08179174623580572	-0.07919076303294417	0.010816777725300049	0.11146779556590866	-0.05005006471137924	0.05604611149117733	-0.12430314267698181	0.05687551010229867	0.17116334889233692	0.04070689395589842	0.06827660854833982	-0.0032339862653362784	-0.01692222777836994	-0.019684042949269853	0.1332136810863161	-0.048585971808298864	0.08510518922709438	0.2047970987692021	-0.0067286806170157145	0.17857165933184885	0.11104365779591507	0.19798787860436967	0.11591559405272185	0.10814343034483889	-0.05157083145301348	-0.10186786463389048	0.13634199008790757	0.20148913223569193	0.15569408241509075	0.06870010929741209	0.026233861436236478	0.11367488364872455	0.20334653096110472	0.1615849720298817	0.039651078359256374	0.004560578503252866	0.004367547466389854
9	0.24552212944952231	0.052217009803482706	0.0522301665581996	0.04106518432322613	-0.06884635632144036	0.04257506976709899	0.03751891596336055	-0.0339679769478639	0.07205917954287001	-0.0018393074059607837	-0.00658685028961666	0.052400612701423044	-0.1344650130578045	0.02652580065466385	0.08027042726683963	0.043998003339552325	-0.197956572754795	-0.14055937833077323	0.035687275971998944	-0.03986248791449056	0.08675506061209928	-0.019871079141239707	0.10759685177149898	-0.010615217629004765	0.06891549034157682	0.10555213016267191	0.08392065399844743	0.039102183192807095	-0.033758807289853296	0.14163545019829887	0.11815470449655854	-0.010211120674767349	0.020728419916210106	0.3060295287417659	-0.023327497076574007	-0.10961519639331765	-0.026240894410794236	-0.1452075429492922	-0.08902712612136125	-0.009214634367008156	0.07239438202098614	0.15542925432755364	0.013293559856663213	0.3566201950786235	0.3455945612878912	0.1938904841343742	0.2978098241472492	0.16071271826760763	-0.08874533272610234
10	0.008406352213976093	-0.013777552899136281	-0.01704178780255106	-0.020241772414650472	-0.1396102385722407	0.10617064525801981	-0.09370630223973286	0.17337089659366872	0.001487758758041968	0.09026610881116129	-0.028091910874476867	0.053432585343429186	-0.06018271536721535	-0.02158333244139364	-0.1748217053695172	-0.0940082887714123	-0.08571614157186734	-0.04820274761259473	0.03953426982349616	-0.05513419878327515	0.12631904163343793	0.1557659580030233	0.13090041084479673	0.1465789750328786	0.0442931994812451	0.05431369418855412	0.09069130074695116	0.1598511494556925	-0.04052623707349861	-0.2124084396322062	0.0037102993577094122	-0.09060114030347058	0.04956105900881722	0.23467522688614162	0.07678271671981629	0.06794319258794937	-0.04560068409797122	-0.13251763694499535	-0.041910441998114764	-0.12874073976749292	0.09916660942668813	0.044710204628723674	0.06258349448577316	0.02589956157177743	0.08594523930240333	0.022257076060939962	0.15227953026087784	0.1476523860556707	0.10299993252252611
11	0.004538091745062657	0.0782332637796129	0.07210726639407086	0.09220514282486275	-0.052999357894265395	-0.04930281808092344	-0.05022083875811033	0.0777323718187533	0.0035971733625137178	0.06226495434307701	0.01779513634092475	-0.02641194073263951	-0.015661530238833814	-0.0401296781188078	-0.12345025084935746	-0.15967658235529836	-0.18111695561832125	-0.12633639064154784	0.005412576180842956	-0.0654164615987871	0.08458733798385393	0.006988971375525439	0.09800469034973736	0.03388309211380817	0.15054460160526173	0.09711104041128107	0.33975931360857814	0.06746570089540634	-0.13693420718340907	0.06143593570286885	-0.084145863051837	0.05738758986842875	0.09235938908078567	0.0130270951357915	0.1038945550964642	-0.10440797284376009	-0.13338244003320338	-0.012214988452887623	-0.06794656605478139	-0.17558007461543823	-0.08399587578056916	-0.09385904388113983	-0.0988327696152679	0.1989348690492552	0.02293508726368681	-0.029487210615910902	0.1524686447603177	0.23018537878132755	0.016533941009816377
12	0.08548636525271981	0.25857943801998856	0.10044079219610944	0.05019459954450482	0.029536346476173907	0.03780553538011757	0.10299490043880104	0.05200497653005377	0.14051537107498308	0.04982346653633124	0.129806850404225	-0.14257486654961632	0.05750969339359443	-0.007307460213721558	-0.17779843670734718	-0.19965633655256637	-0.17068145694593198	-0.13729826404479534	-0.07198178120904761	-0.11081126549140123	-0.08204961323002488	0.10305885885775483	-0.06050638875459281	0.07906156592339739	0.0442352571527465	0.1117243056021815	0.20929826768377663	0.19401871510088775	0.08656429555605968	0.02163787010733601	-0.040922064471733965	-0.039642834906558344	-0.05768945746435579	0.07122151947496622	-0.1900726825917586	-0.15424421993725246	-0.18215881750386256	-0.1004887675814247	-0.10718105284595414	-0.10442330407184022	-0.10631285795764385	-0.06733637062401618	-0.16476367243633622	-0.1580799978983532	0.23042535953644463	0.1627818692773808	0.20080483861323056	-0.06482413554549546	0.08023096930353438
13	0.06438572515151937	0.0536000494423603	0.03564996943111955	0.007985415956949857	0.07104367684819976	0.02278167887756479	0.09376699760893678	-0.07741399840058552	0.0832351625293359	0.1603474555160434	0.13110519530572812	-0.14384359190440135	-0.15187266148723672	-0.0678192685372416	-0.031018273982579603	-0.11740767432859862	-0.1799133823835934	-0.055592961080068115	-0.2048025657012503	-0.11193319286965608	0.007104922423494524	-0.00705839488497882	-0.04137040163105612	0.13219854305782816	0.1727041601680377	0.20442440662241612	0.30560765771356774	0.11580993316004692	0.07159603016631677	0.05969792217703125	0.014401021804093228	-0.18105358038054592	-0.11046654611071527	-0.2363860738267456	-0.19653809325666535	0.10533227789178001	0.06253657976030462	0.00029963894793564314	-0.03738394527994239	-0.20132453165606212	-0.1085438061986338	-0.26393564184954565	0.07186454300219394	-0.02276708577102247	0.07816967286873978	0.07577088324140491	-0.006518452074368397	-0.13415371302268442	0.08630542119840574
14	0.035048288658641805	0.1281553494407003	0.018680663493356592	0.09162668962296092	-0.045201513644895164	0.02856891784581354	-0.07703850782089453	-0.01715780212446536	0.06569030153518002	-0.07342494086250691	0.05873324484191291	0.010124002108956646	-0.1221332529520334	-0.22271059952345787	-0.2627024717725814	-0.3210980605838599	-0.21118998992544621	-0.2843999838138719	-0.14679929788678564	-0.0736180707010174	-0.04328924175963727	0.21244400734638944	0.0961659989811765	0.15249943264207586	0.06190064041454124	0.07279929694925605	0.18007263654052102	0.07388240333679315	0.09826296485530815	-0.09145520077843095	-0.006874383032794145	-0.1561261355199384	-0.012397916455171543	-0.0757553807557392	-0.023338509710185494	-0.012654021756230194	-0.11775089717277427	-0.1088168632382065	-0.16244154469771463	-0.04486071397336301	0.013755363078055926	-0.17257640627440854	-0.16157268879034217	-0.22845546731522126	-0.06398417648962959	0.07906084992812751	-0.02448320234063712	0.0360348003338924	-0.12049036812602246
15	0.0863539692815647	-0.12868013935082537	-0.03942847080816383	-0.018196990813021917	0.004338607111513903	-0.1442703921011131	0.08713843650127302	-0.025693853465957994	-0.12471285763464024	0.03115961954795023	-0.09102520665212908	-0.18081268616037643	-0.10935544993026092	-0.15027980200460805	-0.21727466254802913	-0.06415139149417479	-0.1840422884746635	-0.24117018302092422	-0.17017234858138014	-0.1357188689168381	-0.004981620293534948	0.05689254080181847	0.06106295121065922	0.039244194802148025	0.0665031414052279	-0.04450426998647543	0.17819998411754032	-0.05629091812199037	-0.1477152853574991	0.015395816851130539	0.10588093147064263	-0.06230088664851106	-0.20485758903421342	-0.19390955819055247	-0.06084205150830037	0.012699371489030265	0.03637232429103475	-0.06181416007830269	-0.013697518811280496	-0.08477081429111051	-0.0146831883518446	-0.23874017136242576	0.033297509748954415	-0.10349539404074064	-0.08894593379580304	-0.11741333933994333	-0.0957615290873552	-0.11718949613241947	-0.1003988844169446
16	-0.08178096291389038	-0.14704997038231585	-0.1597388059811914	-0.1764728995075257	-0.05288797285667194	-0.1034107088783814	-0.12476777878118495	-0.14202794014340733	-0.027299277193781647	-0.009194167223926351	-0.10109140350772783	-0.12580847334629544	-0.18645065805960592	-0.15899661706817145	-0.2437818401752306	-0.12059965318255175	-0.1778340650139368	-0.17275648464144294	-0.2116091086659017	-0.011624190708954662	0.09324753302509861	-0.01631190535347612	0.10455630139855396	0.05086233859650667	0.063802126901192	0.05828048925322652	0.12084586026727095	-0.033908685267630925	-0.1423976743155013	-0.17712880450802673	-0.2816109251498169	-0.033862205641392897	-0.12508604127432335	-0.09721022941221062	-0.05978433868363865	0.04108115137184638	-0.018887119718253922	-0.10413620799240722	-0.03287355073755717	-0.07431214726474468	-0.16942366014800425	-0.15782300481782735	-0.19593541243515572	-0.11485980948103328	-0.05619326241514276	-0.10594290369533306	-0.031168634667274642	-0.0944584527915175	-0.22027225926723765
17	-0.08302533958434169	-0.03944258194211069	-0.09980830270736081	-0.09070491190360318	-0.17539296151394476	-0.11422080381945965	-0.1344777745667636	-0.0866871705603944	-0.022306328684226658	-0.10318908269601526	-0.11419044757453037	-0.16972361092501537	-0.16887571125212203	-0.25708879674766083	-0.21568285580210328	-0.221920432820384	-0.17428029072915524	-0.1492471936770282	-0.2278524493871701	-0.07715676614416073	-0.025431038192344206	0.02554361775801465	0.07770576325816615	0.07489768922909971	0.0396239217678966	0.05272179513717027	-0.023140539198216802	-0.01000045826657268	0.10734024318717048	-0.017467433002502353	0.005394865876747645	-0.3186176335509548	-0.18831984396236692	-0.2796697526646154	-0.07866807324441921	0.12277371243293549	0.008166722747915144	-0.10355908081993279	-0.06317656253536064	-0.10718311281611712	-0.07518401294441038	0.04423509004563843	-0.41038346600609865	-0.27417719309037214	-0.02222881173962101	0.15057808386276011	0.14792790752256973	-0.06253798080328879	-0.0576515962562531
18	-0.10139651136514209	-0.04512052513485576	-0.09013998785444895	-0.05291370263677214	-0.24557525046006995	-0.12405667481258269	-0.015787354008606473	0.012233257949560074	-0.09655422153649805	-0.04249435655373974	0.10129873342024229	-0.008360011509030353	-0.10834033149658442	-0.12571557815345422	-0.16745108293006866	-0.11694376264544473	-0.2400216824158	-0.27909519942402716	-0.13560346394273773	-0.13140455748143293	-0.023920428643603116	-0.10447739155921101	-0.03367921842872427	-0.04229410690830637	0.14106455017067732	0.13879568469918865	0.1694977912490981	-0.04478109667163551	0.026956895331802254	0.07731416702997415	-0.0072729483039942755	-0.0682544081006579	-0.0899211944575816	-0.07067164035517172	-0.09940140040553425	0.06456064186776753	-0.04458408470097784	-0.01576268599467443	0.12436320899324334	-0.019487013466135704	-0.09525313686455103	4.8812642397294545e-05	-0.13257908794951218	-0.1792569328052695	0.02911058480709273	0.10824831907006563	-0.018867955729071656	-0.026820673881315954	-0.048188704233806647
19	-0.10739129212817314	0.09170937443196227	-0.12895085213896684	-0.06241668407034261	-0.0804725223639407	-0.07178213660342722	-0.124071453526577	-0.025949572086276424	-0.05159720553102909	-0.0782945980054918	-0.0527781971607648	-0.20075793737344383	-0.21448850858878435	-0.16059721471378258	-0.05787926177393935	-0.1462144703020752	-0.12941355804997884	-0.13619034182865344	-0.11333181483013333	0.000540371798959306	0.0005748251757180719	0.0002093796715088817	0.09802801012320764	0.04443267105160319	-0.011534057925408457	0.05600463049095342	0.11717575259810724	0.022338528723928663	-0.012399346707630621	-9.629379303836006e-05	-0.04232286352898372	-0.030023017284926446	-0.03285355405067387	-0.14643295376335042	-0.08551642686055758	0.0001712820159181505	0.07628910417475848	-0.02084229207302996	0.19084503965395166	0.11975194365214188	0.045098990160852837	0.0027558008970339	-0.034281157079768775	-0.13510682489111886	0.12532018168372722	0.07688576402099824	0.2597576983996966	-0.013805320020499057	-0.02571044335056024
20	-0.10352574555779888	-0.10772798327123385	-0.1788697286287106	-0.1256912419279071	-0.07416556395880401	0.09995468387735316	-0.08110877986275339	0.07226912472490145	-0.08682557556692572	0.06383799747342414	0.016397283993921048	-0.16641801172842424	-0.21922016099674116	-0.14669648977345484	-0.09610940879634461	-0.1911927849031808	-0.14919837537129274	-0.10719145590080363	-0.1406952894705668	0.01914390543122194	-0.19634158082022676	-0.11051900121328304	-0.046487629263107164	0.11281517784996024	0.05254090592232613	0.05330437059260518	-0.0232782690445262	0.09681439098999008	0.0053739014251726865	0.02787225685950966	-0.002177960702487858	-0.03352045192271868	0.13248801483374378	-0.05084687863369893	-0.04179293622575505	-0.08663141232230255	0.02216417741458826	-0.21176449883922271	0.08303147476848143	0.03419458676282959	-0.01957747141611521	0.05070399516715294	-0.0907537710230944	-0.168334097159266	-0.03964076031766065	-0.21104661543397435	0.044860487438616016	-0.04211017186446044	-0.041737874155062825
21	-0.16856984232876498	-0.1361201110546943	-0.16259950260897799	-0.05190177202433399	0.10777950754966234	-0.13077195641613332	0.1566597364715871	-0.10521319652301593	-0.016452616759878386	-0.10234884382631389	-0.053112421645714725	-0.11537754008762682	-0.14731080171919886	-0.16264059059007382	-0.0859312956848374	-0.20154678209628746	-0.14405085436743933	-0.09385224255999294	-0.01453285380454553	0.007068166194883575	-0.08942408861034984	0.0007711555003484006	0.01952446229498294	0.061240030896463474	0.01650838772060196	0.07378937822647894	0.17429313343900615	0.09904178982961745	-0.05714815979611173	0.04594154948185673	-0.02316126766627118	0.04842439836306086	0.05910349156865995	0.09040954046863825	0.10593120592063328	-0.1378634147353421	0.03490890860661124	0.11764262422838176	0.17166783552515352	0.03569559763335306	0.1802909421821277	0.017993888797817846	0.007452541690522963	-0.11723297956484009	-0.011931162120329863	0.06120770727022562	-0.0528124595171206	-0.09069472708517393	-0.0820932813964379
22	-0.114372728950659	-0.11355658337981131	-0.14222138787391275	-0.14761668264502903	-0.05573507983395252	-0.19860154675771932	-0.08059206444016212	-0.030984444061755344	-0.041869800867774504	-0.08720031770385109	-0.06139071633140051	-0.13413333426327642	-0.17893586369867215	-0.10633262359226714	-0.10542105301544757	-0.01766583491045147	-0.1070271003563514	-0.1580201961452803	-0.053053615013020916	0.10734576730555415	0.05304712484083625	0.1227133710895836	-0.006679325453343055	0.10697300291313913	0.02302772796549448	0.002188808486004705	0.14813232401452664	-0.017008999102742672	0.1218100799306681	-0.006678664737113316	0.08454379414369637	0.09514987012691345	0.18166202794823133	0.0036609263375282754	-0.09553281927042598	-0.12004910444782477	-0.09915504462359845	-0.033628509989791035	-0.010065226555828232	0.22911265833416095	0.1933339449623775	-0.021473351459438895	0.057334447318929074	-0.09266866834460437	-0.008335608380229753	-0.015968608491040148	-0.024479444916975412	-0.03467093727809034	-0.21648104039757432
23	-0.158136500966604	-0.09893503950336885	-0.019365335939099344	-0.020645258342176197	0.07360038093745247	0.051412727040880325	-0.13647463823190398	-0.05971727965396536	-0.1307593763503401	-0.0596019786722361	0.08477190221056438	-0.21292280504950417	-0.1476169513285517	-0.13481532853455863	0.020775661949118594	0.025863110229360504	-0.0559788210177	-0.037797566780663004	-0.007828687293131202	-0.011557985140736396	-0.0013089110087834497	0.12740387700438785	0.12457303529256243	0.06920109334876089	0.11603924835221466	0.028767816866094732	0.08980592779152397	-0.008713964827520359	-0.01153463274891633	0.32647980824959005	0.11588791186807731	0.1314620156861448	0.22131835649052373	0.13813756653260612	0.11187189708948195	-0.02138609868517157	-0.0449253671950946	-0.011647681069454829	0.050139043599070884	-0.001345053341652125	0.1387833223948169	0.008016651979950662	-0.19061603019641976	-0.008681615765601941	-0.08819297583169752	0.11793346173670165	0.09074030570748579	-0.06649401674965882	-0.16096161483290178
24	-0.0636215066507079	-0.07151692230540427	-0.10357024550436027	0.04352364181382583	0.11326268678526244	-0.07930378289464304	0.09063321056308593	-0.03147360520474167	0.09647151190316194	-0.1488621847876595	0.0013422580377650602	0.05907563334753296	-0.016872629694519106	-0.12583710277677315	-0.005151541204401219	-0.05104209735774125	-0.06951702093749171	-0.14025739262518172	-0.03597587106440816	0.03440233833622714	0.16926244897829845	0.21285832650884634	0.06688734341144262	0.15848881945153925	0.13700155034563394	0.10205122304852254	0.04289631070189877	-0.007498337938039312	0.09576729640829038	0.09397565207622968	0.1358566844869243	0.18803124323294812	-0.025158186212327537	0.10340210930603311	0.18094349428787462	0.09748804508690878	0.14374748510356197	0.029028183774013498	0.255234716645171	0.4011111135645676	0.039805046673105096	0.13433796806088358	0.0940385486012026	0.03160456083426853	0.13214999060025795	0.07997752487550397	0.06672166376432155	-0.15512792521781926	-0.18378282708745766
25	0.0023361720371790546	-0.11047163163328622	-0.13632362088527322	0.05687611120747027	0.044923644607837626	0.0011996659114694003	0.047681082531612955	-0.12449307245171537	-0.12130473385815514	0.10552597262051563	0.08396873501643579	-0.08499007939910269	-0.021705113515086045	-0.03354502115097069	0.027120262848028247	-0.09789992239206474	-0.056368231200721916	-0.0001797119364590815	0.12895011986588478	0.1388688438957454	0.19409238337182716	0.2191082757116048	0.10880863574384884	0.022681806562751965	0.0904382174936395	0.14219453496489037	-0.02835514340393174	0.04536232008579659	-0.08672151331994597	0.5289009340452708	0.00017716552252224904	0.173782532057099	0.019292292339423985	0.0007685423103160546	0.18057638569934562	0.21709065392594712	-0.033894071575360854	0.2801022541830545	0.1462527006940426	0.222532420494827	0.125791771951569	0.1431281174216609	0.07084258614701583	-0.013032726726705112	0.04846034209340565	0.05139326910371075	0.035112210968471294	-0.0035327403736700293	-0.04126305195728612
26	-0.05906496992165274	-0.16632219125522618	-0.043419622180834304	-0.1322622344919933	0.11429735289701179	-0.048533535715306976	0.0970381604683435	-0.08588312731608372	-0.16980560735870318	-0.2728633494429884	-0.03501371840616131	-0.030358218017008574	-0.017773791526944915	0.022970137442132676	-0.1426201719121996	-0.0567257392898876	-0.10148860168525257	0.05858303680637593	0.13048715697723792	0.08575392457859987	0.22601798061860062	0.26203583945511805	0.30730085594154993	0.16058337209346907	0.042320752661439406	0.1432008421837683	0.1596162187033891	0.2215191866448786	0.04731343722002685	0.06838790043953716	0.21480872546827778	0.12378027516373921	0.21038618960960714	0.3551204216843358	0.09542705942987541	0.15308684012842272	0.15877716586898546	0.13163504737693493	0.28145963826129866	0.31422721931825015	0.10533159084653279	0.1833157682672398	-0.13202150094411685	-0.06321865104589958	0.08124768704171866	0.13607715520472524	0.1216127865754059	-0.006117835568487951	0.04456490183741922
27	-0.023415023946771724	-0.09930905106033304	-0.11418349033770112	-0.07603512197579955	-0.09777695472374653	-0.10648238294849925	-0.04020499696233465	-0.07331572260776004	-0.19197286381144202	-0.2100033694792623	-0.003190347591292533	-0.02204279953172928	0.09602566099797108	0.04050592521447709	0.06981241422192735	0.062489568072024715	0.18253727535406583	0.14514341897102587	0.08085703831846394	0.17931562063444828	0.04332065223779434	0.20735590764557027	0.13665228654567718	0.07653349526684265	0.22695872679045542	0.13928304110726586	0.1679266871390027	0.19161167730288106	0.035804531548946354	0.05758723023645294	0.1923903163065943	0.19041721302543343	0.04497497882621311	0.0783895064858683	0.12911733699553296	0.34024081980285337	0.14302900833170323	0.18540587204030748	0.17412967099316543	0.20856350126501666	0.2122583282771338	0.2329209224806595	0.1428030388831961	-0.009736586312564428	-0.004146485370785996	0.07713361886604767	0.005188693408913647	0.02951651119179599	0.001747291917360505
28	-0.0815861193200971	-0.10972401167959316	-0.1434885694401537	-0.03830308481820819	0.03199293086341452	-0.05770538633626595	-0.02433176348745977	0.058252230237511915	0.14024417545565201	-0.013212901967740862	0.074085436411267	0.029228637180845972	0.04822404681967039	0.05724753088435993	0.0463082967659278	-0.028768800800562544	0.1827088216138594	0.047147627440614036	0.012212421524074266	0.16199786798694277	0.11905819728940717	0.20849892033891657	0.17794324257551147	0.16367969354807582	0.05280444997549701	0.12864078763812292	0.08212500174498097	0.019618059330568087	0.11648564732584454	0.22969348665510383	0.15993069521572165	0.2877462419933911	-0.08498582367739796	0.09584324622464702	0.08865923110616407	0.09123977839829223	0.05519392667030361	0.07105301829645441	0.09526633012160746	0.09748741763499864	0.36628125513452325	0.07239158835613857	-0.051840434786051284	-0.0056852134788256455	0.28959262337200453	0.22674062379363513	0.04442943184241067	0.009837470472954074	0.06739196044905008
29	0.13558992554151864	-0.05203863368144305	-0.03846296482604521	-0.11604513630687163	0.08198870598978263	0.15425822303819275	0.051974793840339484	0.023954934032904326	-0.009858464758204136	-0.01726719766383556	-0.016582601653188922	0.0725499866834539	-0.002569023308496946	0.08835995736650767	-0.05599497251879717	-0.08403964103083252	-0.06611845495310588	-0.12262314422575205	0.04238049871072752	0.31183427885742454	0.14760652255993495	0.13190637400490268	0.032907007077037836	0.12977837851894797	0.18832741031028047	0.05404908017740166	0.08220648824730654	0.09318103069817192	0.08612691868645961	0.2713721916378744	0.06123236388222701	-0.2554520307255868	-0.12800612701957653	0.047317039541883696	0.1953112364952429	-0.03131266726279114	0.1169739406405299	0.08033916900757546	0.014675645354304124	0.06247365393634959	0.07152414174193275	-0.09942371569433857	0.00222413832578352	0.027686645442981377	0.11550820889349744	0.22135515218596846	-0.09725999720642095	-0.25249656795064535	0.03960440541900931
30	-0.06866203748912227	-0.21551032766803907	-0.10928616407903864	-0.08939813824616308	-0.13221688682620153	-0.02858134766257011	-0.06833186101653216	-0.09725925741619652	-0.009526958466016682	0.04010036295578655	0.14199757158667425	-0.17031208370495937	-0.15104034988425388	0.09989116549095638	-0.14901531675381738	-0.2231552901019816	-0.15841186510590757	-0.15920027617150997	0.09039091083871295	0.1946350416472406	0.36434764744955517	0.030782261429258568	0.12687711732823717	0.09503894571646102	-0.02001789068965145	0.14723595739626907	0.2651544236256148	0.10854492622723144	0.11722075072749642	0.11355985968549301	-0.11295336605921699	0.004799769377385755	-0.0982149526975581	-0.04313443959449288	0.0052761888161778295	-0.03407808303709468	-0.05438541154411684	-0.10134374912400261	0.05913820559617017	0.03003011397548545	0.017029161769595902	-0.04383353441556716	0.07185760781299277	-0.046280582107563674	-0.043941734062194746	-0.0801966623639441	-0.06240915775164537	-0.07322282415551536	-0.09641348374374399
31	0.0010052713367813405	-0.10445482653702562	-0.12420608190189472	0.0871354299333559	-0.0071166779002863265	0.03192904521979565	0.05093296050110102	-0.04816403907354923	0.07509330082545025	0.07603019626630492	0.057271448922284064	-0.009804967280773423	0.041059701856023936	-0.1496791449344233	-0.21942693146522924	-0.01743605995914674	-0.09060176097108523	-0.10150381149891122	-0.01881617376695955	0.013010606942664607	0.024068449667112156	0.15147684831929384	0.17321523192987537	0.0915000474442649	0.09428383048706539	0.12191533283908502	0.22477007943983468	0.21887076328635527	0.21013757843568373	0.20339199833368227	0.13712250440884488	0.06847080625992716	-0.06418967512339818	-0.17877244512021104	-0.008540882886499946	-0.044953659548291135	-0.04973905926811961	0.09570451390214221	-0.0009708414249414599	-0.021186056692445977	-0.09673673791977722	-0.0353428485655444	-0.14779561245080966	-0.13969501346706656	-0.14709679218433033	-0.03217082177341061	-0.2083389082750517	-0.00021082490058694782	-0.04434821062336118
32	0.019274735459273815	-0.05947558106020251	-0.13419941419221632	0.01196547638169099	-0.0901071679302729	-0.07840570651577496	-0.03358507967968691	-0.00972468023997812	0.03516771718188274	0.03537613515641246	0.10968324267872556	-0.06637604488187156	-0.046225621970457764	-0.12668898935209458	-0.18014109261150588	-0.16399138855591655	-0.13030207655811898	-0.15136826613124987	-0.01032560760773484	0.01869376823998293	0.006742854941179638	0.050142342024425635	-0.08199293391459797	-0.022682081709204736	0.11600785147816021	0.07894123625467322	0.23583660194034559	0.2925189117128971	0.14553344039365723	0.2154830599275901	0.05979247537736758	0.05357333478737834	0.08389222887947198	-0.023962365048444643	-0.029050591940890703	-0.09283385302790206	-0.020556100143712806	-0.09097621940640979	0.031346312343002225	-0.2087893212316244	-0.08773926320727066	-0.12597794689009761	-0.09357011904021453	-0.12458948952940703	-0.13708501361699482	0.10416326573025814	-0.2492301595322286	-0.11010004726494231	-0.08317433920648296
33	-0.1704844350897092	-0.006412777479236393	-0.0933768856523729	-0.0901009953838299	-0.080334601976764	-0.15977766634316184	0.1069507730923874	-0.03164059698217252	0.11875572416777284	0.019100938628230684	-0.006486584716797772	0.08183087498247957	-0.14875206584436027	-0.1637674542044803	-0.10371566019131306	-0.24690575898044678	-0.06264218032391204	-0.15958436006378832	-0.14535883747270298	-0.04739040135662354	0.028412603161261363	0.042728363003293204	0.054250697256613876	-0.025277587605899522	-0.07679120640673626	0.0896646652851679	0.3461008468460619	0.14681060178460467	0.12039664149617928	0.2414484874893022	0.0942439810067611	0.12594018752197955	0.030080319786365363	0.0405439227658162	0.17807963411510075	-0.18367960093590752	-0.04842547088716753	-0.17215706275780668	0.057737806266663805	-0.06686074762120062	0.04809028635686354	-0.19022305125335076	-0.14950774845100417	-0.21785875007693667	-0.015764025626304516	-0.12803554680098128	0.08067960075139176	-0.0996052824139613	-0.09614919386242995
34	-0.04968334402406666	0.009564241229478711	-0.06345283535684948	-0.0704966532323251	0.03325569137201816	-0.06147344213696683	0.05292541826481999	-0.0667411895223293	-0.08544447596624723	-0.14574943849641167	-0.024444258706680735	0.0066145785225076945	-0.23145119699704267	-0.27485480657932554	-0.1547405931870672	-0.27893679895069734	-0.2809882677278317	-0.15012297403831168	-0.16469292498635546	-0.01597469379767378	-0.02437567071957996	0.037555642339582036	-0.18401956706837144	0.03894712513181593	-0.016928279523342554	-0.016614362758210828	0.12973018123746702	0.09943027240653442	0.07877141592824778	0.17553438524626824	0.21463810377041007	0.10699447482227717	-0.1079732992155977	-0.13539608907387835	-0.020494609389942853	0.1926792053908291	0.022709897199301256	-0.041409791426416744	-0.023452578900872913	0.07188200840537141	-0.11173100205313599	-0.059065014252153915	-0.04503755470366357	-0.05431027113759512	-0.1367040267168262	-0.04639328232480995	0.010887127628961301	-0.09209386011567947	-0.18334198452895423
35	-0.14445255282217623	-0.16126616356078308	-0.17188095135630332	-0.0546568191274599	0.03926034421905045	-0.08892860870863689	-0.042790798452517945	0.01764664899719975	-0.08437634310361271	-0.0637181619229029	-0.13224612125417362	-0.0809717764971498	-0.04879649957597026	-0.2377333030444519	-0.29313587152023435	-0.20015987391195847	-0.303659164814009	-0.09297503382434677	-0.07621038699936955	-0.1013712123334249	0.03158047946153117	-0.006939220527814725	-0.026107629515488277	-0.022411629505833263	-0.15014219014491267	0.18344575831428486	0.044198070918190904	0.033389172085372176	0.06848649353091546	0.27808245869846954	-0.022911670349814662	0.04785994748725879	0.004540492855655454	-0.0048198443859747255	0.24543046795632723	-0.024490428173614243	-0.11245969771882744	-0.14976947587429215	0.04949672361065524	-0.07026905898502422	-0.001494222074568105	-0.19880336002932542	-0.13226530413918686	-0.04073655384959496	0.01580177193779128	0.08106237112102004	0.04793779020555633	-0.04138832795405236	-0.09680598709390179
36	0.05862092288410803	0.0066839753838853185	0.018495228311647537	-0.13142004482330477	-0.08368309930020633	-0.14970467403880697	-0.06944804580011021	-0.11978721337927067	-0.06564359598842459	-0.023397929090182373	-0.047016139896823794	0.030638762704569437	-0.1610364735141047	-0.13393354346295477	-0.16372497782232012	-0.255333779245036	-0.1437994351647115	-0.04863604903755263	-0.17340104538495046	-0.10020781804385155	-0.10487115582152622	-0.18543224087960558	-0.013374707771865807	-0.23174046579198343	-0.1363978435564083	-0.254928344907592	-0.05952079831018613	-0.0793966175562835	-0.18003239378951538	0.1159394323422237	0.10658182958105322	0.2603696118625663	0.17145647274446066	0.0419163508233628	0.056538283872264804	-0.032931190418222386	-0.012206727071540779	-0.09335374730268986	0.2061606959155557	0.07988492167609271	0.053944451847808716	-0.17653298722720764	0.011209854703182797	-0.06979174865761517	-0.013809607089363862	0.009566958296405182	0.09307788386056967	-0.025589899671794654	0.09016567352507651
37	0.1131610240563693	0.012291492753105138	0.006470374610870314	0.0063315337479703014	-0.09423912399861102	-0.005034917277629134	-0.05548871112441082	-0.06861657481606986	-0.05856881089834317	-0.1514608783564739	-0.06913929646694215	-0.0363626242256142	-0.16100244047718149	-0.1757205972877648	-0.16627235551909889	-0.10545432407990826	-0.24011698792765562	-0.07820495064493696	-0.0890993070396982	-0.09385953142748196	-0.06384379666043444	-0.13594692725226862	-0.19389690349713398	-0.19719764686980973	-0.014631074952670561	-0.08886964673575373	0.038965474844669765	0.1335335244854402	0.07147681252152982	0.22459826339140387	0.22961852931042523	0.15296698312121854	-0.07848124337330897	-0.03604810043127639	-0.10623221650914419	0.0037206730364303777	0.20094370632404593	0.050781051127082553	0.005324167413422132	0.05963497286320213	-0.048817129307566834	-0.1406527041323194	0.07422622183964854	0.11352513400949409	0.2453480443897078	0.18528049190298607	0.046959480789742394	0.09369651801785628	0.06822724401468197
38	0.2841952273408577	0.07337660196700749	0.05350306700840096	0.010370088417931404	-0.14369169163003886	-0.08086453179234757	-0.1630092210784391	-0.2109436050263743	-0.0958427037764709	0.048916992825828294	-0.054574664390765915	-0.07885415259323454	-0.25331588923832	-0.2149443409187358	-0.2195880895760328	-0.13706931166024433	-0.1747070838454123	-0.17110182708252356	-0.07376544113994171	-0.0029436916563409027	0.007245344038162705	-0.0706401550108919	-0.060039040372999605	-0.19071663392022253	0.026355297565658475	-0.025234993394016886	0.10903653242084607	0.04376796855401046	-0.04172594011385604	0.2821977783230743	0.29341641646471306	0.42239912092122	-0.00917146912273693	-0.1612111439005183	-0.14597160085559602	-0.06595147111574673	-0.10551036970575771	0.07735799504023114	0.1497800821614627	-0.09168450724859427	0.05375265935817021	-0.08346447329325767	-0.13716717351718005	-0.06840288049201862	0.15309549318068738	-0.021613890339843157	0.0908987661023893	0.032067313312974806	0.14542736031557277
39	0.07168648202840436	-0.0630565186100663	-0.053969736775803655	0.02085460807774276	0.05310501765247631	0.025062741462932747	-0.09812821512811147	-0.05576485488967997	-0.049894176036414425	0.0032300486629859943	-0.17778612239096356	0.036967685722622344	-0.222603185225916	-0.1425224220441345	-0.2143208779404578	-0.08322772574428079	-0.21243485117442656	-0.15785082738477513	-0.11361179121430529	-0.07995648316959784	0.023258830687094063	-0.05012430244382825	-0.23906501097776828	-0.22320386210360268	-0.08262206106793221	-0.06695016556714173	-0.14855506591822	0.06984648423525361	-0.06229139943499794	0.03787937723676531	0.05594343765204753	0.17591134469054553	0.13566202618519668	-0.09147655834810184	0.10936592555295	-0.003002558831138295	0.0548645045714	0.09040449466362825	0.1269395240608537	0.1043777414787302	-0.034477858550613125	-0.11307434259808562	-0.1244697160995976	-0.12169873574385366	-0.06120748681093754	-0.06483389794206808	0.05042690329292584	0.11623293863398299	0.10164720227446386
40	0.0721691431283911	-0.059819108385993434	0.10836890794502656	-0.04114401214307245	-0.04786161191394367	-0.10231774000005936	-0.08358044795212323	-0.013471226641282339	0.035734885973465275	-0.1201673149711604	-0.09608958639932119	-0.157399865621196	-0.16839688535374195	-0.1652218942329699	-0.2119727437423137	-0.1249872815242491	-0.23057187404740528	-0.16335712676504985	-0.15435137966618076	-0.0394786313283527	-0.0077947447830344265	-0.04710119438416559	-0.17127770071001847	-0.15622983738359406	-0.22676871039735902	-0.11828620420801746	-0.005551231785029212	0.0982155741556052	-0.026435257643942233	0.17983739218619962	0.24221824071500692	0.185818095237323	0.17496015657625147	0.009078800763520103	-0.10368273784361696	0.12887331280117298	0.18084301915517825	0.37590342801782584	-0.009585152243909012	-0.11689402247250047	-0.10627769659688047	-0.1031056664506647	-0.007333029521720755	-0.021926071632167553	-0.13365733885650816	0.16923355611381546	-0.08734064621300221	0.14311285942162144	0.1791884988724462
41	0.03917316048352096	-0.009396837071524503	-0.018060967554940858	-0.07347357134676799	0.01163896221308858	0.10693015239989263	-0.09750825357639362	0.027588367990559033	-0.04410021225518641	-0.021104206320376854	-0.07399376932320958	0.019176417322154245	-0.043500710287352196	-0.057722673786935186	-0.12418676533824347	-0.0701880817057113	-0.16757110278763693	-0.04254895991257944	0.04660418916029773	0.06467790386862768	0.053852939833617365	0.09966537319713158	-0.08016270196483367	-0.16850429503905412	-0.10845471459479702	-0.11222613654655252	-0.05228654881144125	0.06805583543634137	0.022886625889932143	0.08196984763943871	0.052202210688062245	0.2518559034652988	0.04240563268971871	0.121212882713467	0.16373915301633418	0.09756851943254478	-0.06958551279746658	0.02722590111752694	0.050313228351579184	-0.022332798677648764	-0.08448879284311564	-0.09549443868421473	-0.1526180701595582	-0.11370923434424454	-0.14415371878309943	-0.04528390834780883	0.04657967303978988	0.057976914925927915	0.10677269047761109
42	0.056770595855134144	-0.07525032450831842	0.033890882054175175	0.05905450751701963	0.07886360051046169	0.09878153599480385	-0.0050945120716758335	-0.009943216833529687	-0.12257077944480385	-0.018059018667002734	0.09006349289674428	-0.08880300517739323	-0.03244933914568436	-0.041103177295062146	-0.22977534959772988	-0.12371382302321468	0.04432533815103691	0.07143112520440845	-0.1046969471677591	0.01620563469021654	0.017446715525255847	-0.05093350662580274	-0.12537525254815374	-0.08720777864536326	-0.12072173284263417	-0.1310039023599078	0.1755539629943501	0.02302035920334091	0.042553643862649995	0.12599876250458136	0.24864060498021087	0.27372431720592827	0.12089424222510303	-0.03212814859245272	0.041467637454779716	0.16810130591711994	0.24040958522449968	0.1573175442240357	-0.09143275445471905	0.04526341048789206	0.06721897204541771	-0.11387540111328343	-0.0780326275806773	-0.21488296625150838	-0.17291122432460346	-0.13610713213404896	0.021900339784346235	-0.1442504977068251	-0.11217179979802747
43	0.04889906521492187	0.07371147290018915	-0.035222626107903734	0.0468343492775847	-0.03073910945786425	0.06137543833741068	-0.10750442669377387	-0.08440910279354463	-0.024227294337660788	-0.03231049071720109	0.04566178846695494	0.10494007917579964	-0.06603966928567748	-0.18084753232406148	-0.07074296214427869	-0.009915315013639053	-0.039549610078430844	-0.04361241409254229	0.06403004116979474	0.07211084447033353	-0.17120497403313684	-0.09392392377910738	-0.24931281393890165	-0.22213548964363733	-0.16086294247474936	-0.09158780932710289	0.02691976245671559	0.06551212668000493	0.1391187241647563	0.1792819615514151	0.1889416548842448	-0.03520796699550152	0.0904220851830068	0.03501976794966048	-0.08858798332786484	0.16370237031500606	0.07375602295770264	-0.0964710798753222	-0.041699459677542884	0.1406283268571382	-0.1197274228725705	0.02142106272949067	-0.06552726094940162	-0.15706183226513507	-0.11403273990092544	-0.02914705295516331	-0.327292593374733	-0.07888528434215478	-0.06245817194447652
44	0.04412457859252285	-0.21240289017233543	-0.22229195342618696	-0.11030584050551126	-0.02096039828109225	-0.046903454743664974	-0.014252332901282319	-0.00833932173102082	-0.07134821838074167	0.12992315492842893	0.048465434860592675	0.009285066414418158	-0.06726414999270394	-0.0573035102478147	-0.10367028248044027	-0.045879848173680286	-0.09145910448361919	-0.20850940721176697	-0.21161817934492982	-0.14869264349809513	-0.15164934167335714	-0.09498154881025388	-0.23174397021921003	-0.09939856395078114	-0.10069285797981684	-0.2325365439853929	-0.1674260843469983	-0.03270653242160508	0.01156873563669103	0.1719154996894034	0.1421570558378753	0.1495566614310317	0.05396400897973137	0.10317818060553759	0.023347039564221083	-0.15018840003788345	0.1756126392065705	-0.04079825254819168	0.0835914208172148	-0.09273470997051608	0.11561898239302629	-0.014549764037562408	-0.15085537095888474	-0.03819566525489924	-0.18188901987943015	-0.09903279615785243	-0.18985933499439853	-0.07445633379859924	-0.2708800289991628
45	-0.1494159071868752	-0.09788903762330875	-0.10251600645527086	-0.07693549473187351	-0.06553982826945505	-0.10413115120380394	0.011530340527872166	-0.1765100263450811	-0.11689107097923856	-0.0027128529600657357	0.11468309541623072	0.03808699604486565	0.011218873175386423	-0.09313199228507743	-0.08021174908198314	-0.03617189961595279	-0.027075733502634775	-0.1449780198297625	-0.0754610114612741	-0.18384382265928012	-0.08774273099843144	-0.25721684558563956	-0.20080021139198762	-0.314511400306192	-0.11136357221393736	-0.23350295915228952	-0.22597441511582134	-0.040987011580951783	0.06761756070060551	0.20437087899746578	0.13567092493355792	0.11284870878999535	-0.07721971937533112	0.13571608706194876	0.18679612323795575	0.22326127565572068	0.2999976393482825	-0.02849997344222082	0.25311266224553786	0.09831913708655209	0.15036530239554266	-0.006866581962532359	-0.20248843164657798	-0.14390540724840722	-0.23640856848490124	-0.2637918378808399	-0.11964816098480865	-0.12241365199323058	-0.1361721629054116
46	-0.09455211913245781	-0.11127103067751638	-0.09685434473451142	-0.08925733506736243	-0.11227601832118372	-0.09142234900024869	-0.07375105156408555	-0.08444763444042082	-0.13219141829285538	-0.1488229343770018	0.05232103685651192	0.1357496967133907	0.06272674694142152	0.007589796293113819	-0.09973857886072833	-0.09016075744343618	-0.09826221795317	-0.1604569088510283	-0.15724753013297926	-0.15836537933486156	-0.2795541047209056	-0.2961658146605783	-0.28745349872086895	-0.22533453927392144	-0.2850923118544965	-0.2085906111323676	-0.14264856697502223	-0.16571533817188172	-0.07474662883251156	0.08587644579401763	0.0978598917553539	0.12236377854350011	0.16380409507303842	0.21182202083865329	0.0008979255952496823	0.10553076147414261	-0.028122151852205214	0.011090760960205774	0.22612406198741192	0.038965016172105224	0.0050197803560104726	0.18367565470893768	0.051122981534706326	0.01017763004110496	-0.1719674711424402	-0.05543470680954563	0.01934509055307776	-0.11619567800499671	-0.1286720394766224
47	0.08457344633817984	-0.09997914565384616	-0.10570009796094071	-0.06746070010332902	0.02653055391966218	-0.1250954764236727	0.010854995407219268	-0.09729975151177761	-0.08512060034473087	0.05424898258856785	0.06403274182705675	0.1005745629943698	0.061823020572570754	-0.06909435596791771	-0.09929398829121704	-0.12597971693706916	-0.05916677437684448	-0.02067169602862136	-0.1874011276405177	-0.2401758548285849	-0.14269075985663654	-0.2196207740037413	-0.2338615635846483	-0.21198439134509223	-0.24864898175022634	-0.14024057236529805	-0.046631003859124866	-0.1681280120943373	-0.06760254123663229	0.07819027665902825	0.033540356597732746	0.009948691360292439	0.00776262418135838	-0.03280702076413242	0.1462582171032995	0.02309588908172048	-0.07337487795983591	0.024032943596804524	-0.09708760161466022	0.20842855621763637	0.2020861900358702	0.1498473754243775	-0.07742548351630281	-0.00011809744849162751	0.01904750906983132	0.11387971737876397	-0.012054055814435893	0.10739731958533646	-0.05461948273613495
48	-0.04304137059309572	-0.14489916678318115	-0.15403079358482485	-0.07486761495368591	-0.13625370771815637	0.004067824052278341	-0.03979520838371691	0.0156187555970385	0.12113137063159762	0.018051513711948214	-0.0028734829579678926	-0.09305668881162232	-0.10702996422104805	-0.16175770988324525	-0.11288842053412174	-0.14259976646594041	-0.11764255798921215	-0.17386944027049014	-0.19642168509321958	-0.11405880044481151	-0.3720742920452082	-0.16832329075685912	-0.18013201302394308	-0.27381366498981696	-0.17093954766324865	-0.21028578105949935	-0.14555090653947195	-0.020044962353337147	0.017636049592794724	0.0412936373397564	0.05405064828387603	0.14089951524071995	0.06409805157683819	-0.03536104063484955	-0.19208753300758957	0.018801185812024834	-0.11484804279969145	-0.028159254584876912	-0.02886792605046192	0.047665927140037576	0.21167932486777322	0.20414690658040563	0.1624223325423813	0.019600019750515164	-0.04617745728100294	0.12357996039455883	0.07277057100027615	-0.003966702589926674	-0.07970004444323066
49	-0.14283702116968505	-0.14988787884708368	-0.2941430263071897	-0.17420817566555358	-0.06876904055655692	-0.08414026233511877	-0.03171097621171106	-0.09338726472921893	-0.16117915443504566	0.026739687328679575	0.0307961905686465	-0.02344486321253361	-0.07996072379671225	-0.19312856070962747	-0.1695343354256288	-0.13817946759054064	-0.13722462873516522	-0.15376315232564225	-0.14814358238910547	-0.19161822225882472	-0.14864680361266466	-0.32045284640864485	-0.2756619260065833	-0.21138113144995652	-0.12955709795219608	-0.12031401891116977	-0.03663971327788464	-0.14463212615090165	-0.16454927810965145	-0.009156442534188746	0.01985206165177298	0.023013592561478426	0.029516607445466324	0.07856485206263256	-0.04179106817984897	-0.03195432649331069	-0.03373596632669802	-0.019939698546859508	-0.023905457818839394	0.09013173580907298	0.2328142075322961	0.10182964460035863	0.10180556112989428	-0.0482267485034363	0.0718051953955129	0.15093888044510653	0.18220443891225177	0.06495809348601533	0.040612722832115436
50	-0.0368787138668985	-0.17226064956666637	-0.15942971334477468	-0.15479923220792546	-0.14412566413717498	-0.09252721852408152	-0.17606039734225282	-0.029942699937287116	-0.08021527789276015	0.04683716626034967	0.08434566702266269	0.055896896860895176	-0.20917355718089073	-0.2403516505665217	-0.14674557034224853	-0.14217511121512785	-0.15794211321699786	-0.06729015006633901	-0.0794840620510917	-0.038841277288137396	-0.11499088704629072	-0.15031711657972896	-0.21620977842321146	-0.26412199135015973	-0.0847954091312967	-0.09015067867894613	-0.012645549798478827	-0.19453013961746185	-0.04365491994219706	-0.04529618305260437	-0.011613587808062875	0.05782818097739395	-0.04254004502686574	-0.014594512146207394	-0.0006658097590223732	0.079677729827348	-0.07029807016996045	-0.08543395140186846	-0.14240979035582985	-0.020202702306461727	0.09083146674282823	0.08980743613069979	0.043786154481867255	0.18870227648682897	0.17322168609705102	-0.009463411790931131	-0.004095331564123406	0.2912078414813525	0.1044114070786645
51	-0.10325627688754668	-0.06512703146463865	-0.15261200367466102	-0.1753118346799795	-0.06063108622910272	-0.0839120787507324	-0.2546661329761165	-0.15707443404011184	-0.17920381660788287	-0.1226406096441249	-0.0198826820092527	-0.12113207982672047	-0.10618693050296266	-0.18581577834188256	-0.15530253686258094	-0.158003823953381	-0.08248297732445861	-0.1651794298443273	-0.15727464130232088	-0.03862136939062799	-0.0954843889675291	-0.14925614002423881	-0.20530004124356815	-0.21122766679444696	-0.256025081279423	-0.19117058111281615	-0.01157116018269332	-0.07823230547076052	-0.24850212995916626	-0.020037598007071743	-0.0725950888189685	0.10328130504256501	-0.03388036769565826	0.02278379634278722	-0.09149454668930287	-0.10506635715170427	-0.01810136376641046	0.14713507228619058	-0.020422686103546604	-0.09284371330299493	0.05675613269752765	0.13018373087024354	0.13630835921447945	0.19038665534638574	0.027123151586890604	0.15038821165526034	0.20982043161826763	0.23185328846242154	0.1331441364440607
52	-0.08615348071272756	-0.08552599426102504	-0.15174071606710007	-0.21008799013857274	-0.19630671174356054	0.008898888310063106	-0.1505131636320571	-0.2828247047761516	-0.13078157213885488	-0.09080514941731076	-0.2863316218647927	-0.21322989069126153	-0.16145627632314016	-0.13841266295892263	-0.13762201869002136	-0.19794841663137733	-0.125124775421555	-0.07894466661801	-0.0681012427743813	-0.030875606490881002	-0.09480933964683237	-0.10291197980708458	-0.1988019564269941	-0.056024578938227945	-0.08501021186750689	-0.14542942481551974	-0.16328900552588327	-0.0873287754875264	-0.2896825568631267	-0.09007467483283653	-0.09884655946382936	-0.09418150163572384	-0.039151649011991044	-0.11133222075014473	-0.19799725352443115	-0.011385181312387239	0.0035803253026634118	0.060987053985850914	0.06767165289509117	0.03756293452961849	-0.03171266758093873	0.11562459739608291	0.051204168636763095	-0.0622513106704223	-0.016760396476357135	0.10032798260182632	0.22809765154101305	0.15298831258313889	0.05770588918438444
53	-0.14071144948023825	-0.04608775434545169	-0.1662764269030179	-0.14327466076648274	-0.09281219653403527	-0.20572872086092633	-0.16474305373606557	-0.11200757734398477	-0.11191815688969708	-0.10980212501016746	-0.23325794641971828	-0.21173599124805514	-0.26387337797849314	-0.16240297561887354	-0.16261099962893794	-0.12849488635069406	-0.13570628655772227	-0.18576569664487383	-0.056163031272685716	-0.12644814114185163	-0.10105849019711936	-0.15120129775555718	-0.07929518638042236	-0.16634313540975304	-0.07289921112095536	-0.1734427148177128	-0.0969224289325287	-0.2841443087135598	-0.21487152567965154	0.016259367452999364	-0.13880666761724705	-0.07505868294377141	-0.20597527503808735	-0.21782479313268172	-0.18588030372135336	0.01909620886016794	0.04161057323410329	-0.04271021018210301	0.0542686368065534	0.0381529412609831	-0.02801057029063339	0.10116647718696474	-0.03168221293782129	0.1171898719702886	0.165359509812687	0.17969660642594848	0.3242927427048381	0.11633221044238143	0.08348154510903634
54	-0.039920541630442966	-0.21898291909085765	-0.052523651463371915	-0.18287089691004388	-0.17782985989973055	-0.21375991803609357	-0.17821769427130718	-0.19998677354863345	-0.2014015787246084	-0.07048993163388931	-0.10292099959291723	-0.0975724589317002	-0.21801208025887048	-0.20264440664997005	-0.1735342949392204	-0.1707354135286054	-0.2729395767482272	-0.07323472155454082	-0.14120071128294856	-0.12168101229357726	-0.09952181191816133	-0.17849537892427603	-0.2604423986587793	-0.1550837781328969	-0.1756385075520197	-0.16968488439458476	-0.12423588332492641	-0.27430323808918666	-0.19413985251370644	-0.1527514372667025	-0.2554430921541465	-0.17646018465164875	-0.153587167035244	-0.19542046562411994	-0.2536874901532729	-0.121685909405801	-0.04468649710797919	0.010548300179548775	-0.11815372323713921	-0.05657152530357419	0.1469001994722217	-0.1080976451774209	0.0473685997735368	0.031265899466152304	0.15054901061080822	0.08398150524551914	0.17416184948965277	0.30117911037963896	0.09937038134511722
55	-0.07170324166080969	-0.15271736797547902	-0.11315228345756516	-0.1834886422465634	-0.08600209746036161	-0.13634161683895685	-0.10515329074991638	-0.21980701468059985	-0.11672981431490444	-0.15599989026453262	-0.1981687890813695	-0.07164648293366477	-0.11450730467367116	-0.20443048201220634	-0.2162261576507472	-0.1518677338490499	-0.17798092378056196	-0.10334926282043803	-0.027976606772611795	-0.11966534581643354	-0.13726382027275105	-0.0805047455127875	-0.23721703318381104	-0.17633839919270802	-0.11415184865446955	-0.22225161548983144	-0.3742726049383841	-0.43855780450832593	-0.3760568958808495	-0.24114240253422956	-0.17460460236208414	-0.24441486175908372	-0.2274080131238628	-0.32827081030557254	-0.1712928404090892	-0.15513898454965908	0.04989362167018731	-0.11828242088958238	-0.017822781766265235	0.011289314149271496	-0.0037084754899179375	0.09691950406171712	0.037795795646131836	-0.034224367422611715	0.015116702358566991	0.19475375896761374	0.09479499247010989	-0.048298475652950666	0.06280967913900617
56	-0.10847614586927887	-0.21133508772764728	-0.1683460179343806	-0.21994562189181224	-0.18402836973987272	-0.1304577768157848	-0.2507577819243239	-0.23191149895712343	-0.2179370462783597	-0.11341549281438665	-0.0880798234059582	-0.18130971544844354	-0.16946364267428832	-0.2528210163353335	-0.2038868755426312	-0.1133096950943194	-0.18593661532460973	-0.12982959488925627	-0.19632394239507922	-0.3101529606557121	-0.04327238351657865	-0.007406130060681765	-0.1646861641947593	-0.18103695685610308	-0.10207984108815729	-0.2942533229117774	-0.3397854222128367	-0.3823392964242718	-0.35333369229809064	-0.34704377354717575	-0.3002033186280648	-0.2662328802514664	-0.23494493266608107	-0.23657599631673212	-0.1382397706433192	-0.19397027707743922	-0.18049898240909484	-0.1610506001266787	-0.2499465628984025	0.05765823507774894	-0.038315549191766184	-0.2911711359676214	-0.006791091355908785	-0.11098020994570787	-0.11658555075768176	0.015888759082240567	0.22879315734080136	0.053284299576739566	0.05918065679806479
57	-0.09679646661857876	-0.1878257212984963	-0.23238851059725082	-0.25082805518423157	-0.1266113725501368	-0.1576528191232795	-0.22427456225568618	-0.3033672674201692	-0.14418621016650604	-0.05555725268059338	-0.03986197821435211	-0.1746829325072529	-0.2337402399320922	-0.25993030402236106	-0.13748181864081296	-0.15518364808049315	-0.1552987381449234	-0.16768817049299	-0.1769331207435992	-0.07081505586574831	-0.15669002898507658	-0.1335749103081834	-0.208247842912857	-0.20755560320782646	-0.22032934980813063	-0.2872396175633745	-0.37980276728744194	-0.3263924802607425	-0.34634376755270624	-0.19023861509694423	-0.37115584293169035	-0.277256972963537	-0.29855209575707314	-0.34062785244638194	-0.285608313923564	-0.05030985396385597	-0.2223282261669277	-0.23094929116740753	0.05244953624372013	-0.11645680896677427	-0.029389697785823694	-0.012480059244858833	0.026566300742438886	0.05822172998994328	0.0406698492031297	0.07338474386858714	0.17416172459401233	0.23706233487975686	0.10359551272627865
58	0.01245767899409661	-0.14618815799941998	-0.08230440085978824	-0.15268359715476118	-0.19260939639116062	-0.22222215302672707	-0.25267009191034756	-0.26121899325992737	-0.23092894035903858	-0.156216465630402	0.12220100098923428	-0.07732426659920254	-0.009517474711435207	-0.13692297722703248	-0.13904308624586595	-0.06187821698063457	-0.14093180842706104	-0.10693415480911825	-0.10001450321858367	-0.1341782381145347	-0.058175609616136395	-0.12925820866231358	-0.15606765095452563	-0.19181255422903587	-0.18924133070639168	-0.2364887419035801	-0.07939270005392655	-0.24996684941869457	-0.23789696991730308	-0.1393919234673532	-0.2586071872524453	-0.31956784976676755	-0.1327983690490163	-0.15782439162105175	-0.2647187253977791	-0.07307375365128918	-0.16772112937102107	-0.14236629578436216	-0.038848711213643014	-0.006033239607062327	-0.07921178995250051	-0.09027515963141156	-0.24694028418538508	0.03435213598424107	0.11961854372383832	0.03273911697750087	0.10841537669901649	0.005921052956297146	0.1975958082001054
59	0.021860922057457315	-0.08010136250084376	-0.12474534753270475	-0.24901694294551163	-0.15245359111776308	-0.2752896519360553	-0.18977528435570426	-0.27620749036473025	-0.1608517363474647	-0.12778491472050307	-0.08587546791789193	-0.11589478300086276	-0.13535382324868284	-0.1240093996484063	-0.10375565283333547	-0.07030624882693008	-0.09142638633487489	-0.16040263934832483	-0.13033677327088306	-0.1330986626003417	-0.14352738304011176	-0.18007442708679583	-0.17848682007009103	-0.20344029480538944	-0.11261679691290657	-0.21444206964860796	-0.19539426035692045	-0.12331224969485825	-0.2220690332998741	-0.10481890491557833	-0.17837124030360918	-0.055092690426228975	-0.18246954582246305	-0.2037448729227203	-0.18540818533143422	-0.11806709300476767	-0.21131932467410444	-0.24806064754453386	-0.2960977530531428	-0.1759096661604964	-0.05716651965861125	-0.21056925055198422	-0.07756242608883974	-0.025138473164941045	0.07134071277125587	0.11428943550439818	0.1931839953068207	0.18994138690252155	0.1545495637414904
60	-0.06895343046427649	-0.27064683382342886	-0.2323667718625003	-0.14901088853151348	-0.19450360769287106	-0.1791944362857696	-0.36053652846964074	-0.2852406897869248	-0.29705980210101574	-0.02006185616210615	-0.04038601666862465	0.0464769884696266	-0.10670849744116714	-0.002981218775378335	-0.02331496664664656	-0.04573630687902781	0.022909646876465063	-0.12823451278881823	-0.15192305627418423	-0.07283057450374728	-0.10841453299967611	-0.13032761978639226	-0.12858308374930646	-0.2604846197667351	-0.2691370167137369	-0.2069360606014478	-0.2329575045858753	-0.27171592451813786	-0.22443009874252948	-0.11231626222775833	-0.15527889465836134	-0.11889361594879189	-0.1042150558670647	-0.15906404261420448	-0.18229734094237032	-0.21575099734084785	-0.22516133465451435	-0.2087786489961449	-0.045602017951939466	-0.15349421084645773	-0.12337208331075329	-0.05696443413998849	-0.10599092880517658	-0.051822403902609705	0.02440764456645921	0.09865020585965001	0.28046504237681263	0.14750471314961944	0.09336210464828734
61	-0.13381402249740043	-0.25650399994270745	-0.2178826674429301	-0.1734836696446323	-0.24348485593616473	-0.23679469213915608	-0.3324964043200146	-0.3426569136892937	-0.23161673587011497	-0.01249950361878313	-0.059255074303473744	0.04023234960553449	-0.10507265106859501	-0.03156322000863505	0.00836336352373231	0.0013824827767702275	-0.09181521168213701	-0.018851608663319516	-0.0437798828251387	-0.19784478236065614	-0.15184397466060556	-0.1381061182469075	-0.15318159438741463	-0.2637334609813799	-0.22289141555363728	-0.223308400681025	-0.15108365144726238	-0.1966419477747674	-0.21636228135052074	-0.19332197982251612	-0.11377791935991502	-0.14074986339575798	-0.23528439680469498	-0.1196080850498709	-0.15480887065343435	-0.1222739558363346	-0.22349330385370997	-0.22108179742244044	-0.1591066535345201	-0.03800363696131902	0.0032172911949822163	-0.059997029748646694	0.014940795132160112	-0.25650392710561254	0.08566931966789602	0.08219958613035147	0.06379528150625721	0.0973152756105273	-0.12171960905515948
62	-0.044183355786946925	-0.14522542881862216	-0.18091137294252976	-0.184976926147431	-0.2619579041474153	-0.1709451295333822	-0.38139918264196504	-0.46705293902799677	-0.23459113122290062	-0.03795736804300831	-0.06674276987070506	-0.03099998135893871	-0.010884532776123949	-0.07106691803801297	-0.10321796050189072	-0.16213945637230154	-0.09413071124686924	-0.18791791231811455	-0.2198730587457522	-0.09542130498501114	-0.2539739151391268	-0.21880441849795512	-0.19376432530970572	-0.22330697899280763	-0.19018457156250101	-0.21886225876526547	-0.24004051473362184	-0.2209373286346282	-0.24073708508791397	-0.17393460301148297	-0.025106562506097996	-0.0833236668054745	-0.11826564057742864	-0.1180564754357617	-0.15874273842077205	-0.144024239639431	-0.1404008445019338	-0.27552059804877593	-0.14888214774985625	0.0070521841485716216	-0.149309376387152	-0.048027148085143724	-0.02638443741178017	-0.017920726993682967	0.0621095154516352	-0.012296719194860129	0.08341329850280406	0.04954808813416178	0.18615833995812553
63	-0.019091584795541187	-0.0734392517922514	-0.1390727575309174	-0.11899483681752827	-0.2112104401095837	-0.3133089134625798	-0.15098268964775124	-0.2736851234768979	-0.23836854085937312	-0.14951734486520268	-0.025373590818643627	-0.06352319331838965	-0.08533637527649077	-0.08338472853040765	-0.17808130657024301	-0.14541077961038565	-0.11361689428864215	-0.17675292173313692	-0.1875859653749504	-0.2548375574104599	-0.1694224003859187	-0.18233054058251524	-0.22392975239079735	-0.19515841236989456	-0.1890845515279531	-0.23029169761230733	-0.30369766780638463	-0.2385819664492727	-0.21347470000240126	-0.20802719468028158	-0.004921906998082937	-0.12252076546895722	-0.13113587016346656	0.06048179151804932	-0.11909962077267053	-0.16010359549400283	-0.1378705781756339	-0.16976295569945196	-0.06585523211023155	-0.1463574838609559	0.015519896163187896	-0.11668788515633263	-0.04764973791490361	-0.11847637454478328	-0.024326879739347752	0.030518858914722547	0.12483054433191783	0.015021252293045384	0.15360108828822722
64	0.0007672753398547312	-0.09303103156856002	-0.1309150705431488	-0.07148455142372996	-0.2064471301837599	-0.1509877592202847	-0.280151215438632	-0.18882586227244724	-0.14966563971057678	0.10675790149229789	-0.03957443607805812	0.009335651161817357	-0.0931598335290851	-0.19417314775722966	-0.11619694932734648	-0.1532271665423151	-0.20405341683215208	-0.09298882131487358	-0.29543844393506363	-0.15371646507278652	-0.09632154135505097	-0.21848249504095069	-0.22453004436224883	-0.18985994402775092	-0.1505556976844034	-0.19478791467111395	-0.3191913809613597	-0.23506044654284217	-0.309324650756717	-0.14004317094617452	-0.11182964856850885	-0.08378429470167305	-0.016920733235348394	-0.04681611584325185	-0.11669319596911279	-0.09453948131952225	-0.12018008622773806	-0.18583975965277963	-0.17401156271316148	-0.1624701801935104	-0.012767033385905614	-0.0818527547079354	-0.04746957169992474	-0.12368948178379013	-0.004369022057511463	0.07435883017736986	0.16906691357241282	0.10315153029854549	0.040645174356651624
65	-0.0009673086894991849	-0.11650113467133945	-0.11387690386200185	-0.31787723267355333	-0.04768074353311376	-0.05014056344515159	-0.11522200238570349	-0.08106554726899352	-0.026669440828462683	-0.0036815555449576714	-0.07222708017470499	-0.023272486551835288	-0.15803670437022024	-0.13473408355837763	-0.07055540606787138	-0.07173318956903142	-0.09506217987507058	0.013655626405579751	-0.18424913679252303	-0.0710336581285642	-0.18010028024905925	-0.2022624511001782	-0.23618506519813365	-0.15063513596561706	-0.240761961619056	-0.19621536963748193	-0.31870081707237574	-0.2158799480442098	-0.3226737467629821	-0.06928361837300666	-0.16417870853594166	-0.17158316089477949	-0.009342038054092106	-0.008897281774673416	-0.005500458220087845	0.0042887521463130795	-0.13119767580112157	-0.1760979482250345	-0.08520431865763452	-0.031999795180634685	0.17297115045323075	-0.014770641784846572	-0.14151474736126582	-0.10325615882090226	0.08116472166972305	0.06698621596859942	0.09454381583184443	0.1378577222583073	0.03928442223387911
66	-0.05785415376465053	-0.2021914212480178	-0.12413678045351662	-0.11692549894319956	-0.07713221341677198	-0.03893249004654857	-0.0972574865790444	-0.28015650640404394	-0.02493601403379184	-0.12869730415074931	-0.029103874570588217	0.0149112385701894	-0.12039860627651566	-0.12872505953995422	-0.09154036839142626	-0.19613668130936976	-0.1562147739478052	-0.09453871354890689	-0.1955607022988879	-0.1153440332067109	-0.2813975008613593	-0.24265310052348527	-0.3069865432390491	-0.2330291659299693	-0.36691179394155005	-0.16968409086387082	-0.40710882252728064	-0.2765670392817924	-0.28262328222272626	-0.2649943440065744	-0.08599711433500604	-0.04260812135262741	-0.32189839582931234	-0.07256518506206722	-0.1829023050137117	0.08826813302247087	0.11858174948987614	-0.015243440034458999	-0.12756396786011384	-0.032525540430594135	0.048635798927037024	-0.04473445571795444	-0.10679227995685259	-0.1840437423395495	-0.06463190510995401	0.05936077313694128	0.10315011242759176	0.1002556313888507	0.10743607841957492
67	-0.0728261068885272	-0.19152839598390523	-0.11653263001296699	-0.2757301322969398	-0.1416735411825784	-0.20639787741109097	-0.33249748859234207	-0.19528431050741396	-0.07477989399849014	-0.08773224057404584	0.0004489310736139479	-0.029716017979763965	-0.1008888420840113	-0.13609904399323605	-0.10850431324982779	-0.15885787593338344	-0.1384091167612735	-0.24140200264688363	-0.19031869115348743	-0.14889402684564906	-0.3243120041651981	-0.35383660107921533	-0.32218847101150494	-0.27529667462872615	-0.30302351081748313	-0.38090197192955244	-0.3422747867908854	-0.3788050111465087	-0.3128330622368457	-0.32651967813380645	-0.11674196967471936	-0.05320748333685725	-0.1277787396499383	-0.12466530291223907	-0.017721209805080483	-0.014691881190589562	0.0023424675268246655	0.02668455454297138	-0.06266552787626142	-0.056432373993569665	-0.10490403242403837	0.04802257961528413	0.014765545890136034	-0.06844155301308694	-0.06619545253175456	-0.015778957039868667	0.17236455642654352	0.13069532836300798	0.04942045125805881
68	-0.22675182659662513	-0.1978017563288224	-0.24231264310248815	-0.08988110634870325	-0.2327729930817795	-0.16854129022537917	-0.20828865879199446	-0.2857039032851526	-0.18658277154588782	-0.06683064992164447	-0.10681337000394094	-0.0867747632590303	-0.10540204531922097	-0.11279719368488579	-0.08864582184679624	-0.11116896745418021	-0.09838762344702535	-0.1630445563347958	-0.16688857805834237	-0.19870686094087425	-0.2596824514297463	-0.2975559222993842	-0.32731158833182045	-0.19203355129712008	-0.3733794779368263	-0.40873479899426624	-0.3642618454571063	-0.3943351721290579	-0.2705130919333897	-0.21770788422045104	-0.31394283946140106	-0.20473704606357962	-0.13335834709179284	0.0006106539520385534	0.1205170889324125	0.05113658728862828	0.1187292891983458	0.12816752150547536	0.060641676445166846	0.007457538340496372	0.08471360110300875	0.11711794179693162	-0.02985415700480094	0.02715204191168874	0.03407907364999815	0.09881099825683887	0.15795602961454916	0.049494630175601115	-0.04566816099194972
69	-0.04991648367661061	-0.06677921394229477	-0.12957561219114985	-0.07124118757309601	-0.1998829274598803	-0.23250521344210026	-0.22441462665548725	-0.26826433826513296	-0.23424864066385073	-0.12764557483554428	-0.05777473234603521	0.043698314997848105	-0.1897753436148833	-0.14199538136119966	-0.13399684548517374	-0.10261056531772214	-0.16701045374058027	-0.12017523307647213	-0.10795227720549774	-0.19720557363219804	-0.16248955308133112	-0.23454223675625507	-0.24813544728580217	-0.3055513616424684	-0.34429813619589195	-0.23968720604417432	-0.15404931327260724	-0.2848125531839251	-0.18030186784175933	-0.2555961037817518	-0.21549806003016836	-0.08277622573807474	0.05645744581589742	-0.1905126050021059	0.01217366560642712	0.07925509589311623	0.09995932254879925	0.021727610413114017	-0.10820120813684084	-0.0053739675303096975	0.07409560850488253	0.015058443274398314	0.029721275148468163	0.006055972867240733	0.07849083716084497	0.07796763544707022	0.1944662944283483	0.11780030718169625	-0.02097672253411691
70	-0.15987259096202766	-0.04933183376615474	-0.09476677864940308	-0.10363426112420944	-0.09002258108970536	-0.10054396866416822	-0.21042205629130298	-0.22134972745644826	-0.08767445650862184	-0.014414890489216865	-0.029846527391295247	-0.041647064940041535	0.0007050202733054797	0.0040414757315997306	-0.16817099513552275	-0.10479678820861922	-0.08471710013132036	0.06917973523882863	-0.11608804162970332	-0.01535659044211141	-0.23494437768592147	-0.20315002385019976	-0.24963577653848365	-0.20679261369059035	-0.326352433651512	-0.23084208876067183	-0.2294226775367853	-0.3691621581956232	-0.2957658748430607	-0.10094363052759911	-0.2219045306749154	-0.22648674392795107	-0.32019314055858955	-0.31087800505092394	0.0981578751752192	-0.06712521701260862	0.12545666872903344	0.049706310490303225	-0.04502007652864539	0.12810431674194758	-0.03661987469467367	0.1300118215221553	0.1242110829601627	-0.02770527539298191	0.012958498131348728	0.014921179084167523	0.1735786831770572	0.22057560233405843	0.10196415563442811
71	-0.038604690482678776	-0.073300338641473	-0.10445721455423088	-0.1447584210466856	-0.04023481261040531	-0.14298825027075554	-0.17642456845357402	-0.17625074633099946	-0.21415097729320265	-0.15385967692091418	0.04998878459200277	-0.01786162332396205	0.022717455575902615	-0.062320318098081084	-0.07963723064267053	-0.13478271664913735	-0.07711652714005911	-0.05281027628722932	-0.1313270461686076	0.032432811593300595	0.02810868025056785	-0.20834881891654913	-0.1221229271842073	-0.2230011471774651	-0.08066095923514116	-0.10046275044165472	-0.15141136254895451	-0.3569050117772125	-0.3402663655497471	-0.3206699133338382	-0.37088675892720213	-0.11082255763050339	-0.22963284916178878	-0.12453703789270609	-0.06904635667494811	0.1327563378075919	-0.08910967613677748	0.006841291126619775	0.039713886885657024	0.05832556645536709	0.03799610879160222	0.031321040717688396	0.0132947202157504	-0.09109195035645073	-0.037874207270672436	0.20025807112180966	0.26617315806808645	0.13416307261091306	0.007815199865374645
72	-0.1684790558403844	-0.10906772719671196	-0.07802661920808451	-0.13353247458051892	-0.06731038738721659	-0.11088307116628678	-0.16701504770503872	-0.23652532403761128	-0.23125926706719957	-0.18526389274503466	-0.09884980436182797	-0.1175053978778007	-0.05228053513264046	-0.04487578996557001	-0.09220735165626685	-0.09774531970170035	-0.07842109912686605	-0.005667723620692894	-0.04737824874737361	-0.03742780835499262	-0.0972283296409945	-0.12916727905393263	-0.1390412846430642	-0.107140684496011	-0.13635812882063075	-0.04920436906891083	-0.1519500845979899	-0.32912274332220814	-0.21803585704732303	-0.1861542401639813	-0.15917504518808007	-0.1811880990590121	-0.03265020210518246	-0.17389416677984232	0.04130728308254998	-0.040264149514952	-0.011681222203215902	-0.15827968691680586	-0.04146552679756636	0.008314010169437091	-0.009855285859320695	-0.045899116269928306	-0.14231166739724524	-0.12813957758028277	-0.10971167317015329	0.0762597363473504	0.20130653109279856	0.20005725775469746	0.12968349866427728
73	-0.122231021657595	-0.0764590659402743	-0.09062905842021932	-0.08654044854978413	-0.07300583387608786	-0.1900237093903274	-0.2907788804617485	-0.3051793593747699	-0.21114163236577804	-0.08734657493902283	-0.10602188848786127	-0.05592591139481835	0.028020996092463252	-0.14724445529072935	-0.06420309785918263	-0.14160797970691882	-0.1531540344820123	-0.00311735855234824	-0.11560815948307061	0.06276171718952654	-0.03582673235655158	-0.1084177214678131	-0.14956843606633502	-0.15831686842844972	-0.05419397107929251	-0.031576465292769904	-0.11703242055097877	-0.3724805284765275	-0.24348453288093125	-0.1315056298204117	-0.28560914193665343	-0.1937562546386672	-0.07958751854778492	-0.00912081378414622	0.011027676670984855	-0.021839980546090577	-0.09910621653335047	-0.04870618928648183	-0.05199316333673557	-0.08958450510847411	-0.0947255417244623	-0.015969854547028504	0.006858614498400995	0.03657529012523155	-0.010869072089790177	0.07506787895215036	0.12670268554681496	-0.021737249273855452	-0.09980931215076563
74	0.027832340029739965	-0.12271249693912689	-0.18133379649921974	-0.05076924224843725	-0.001660467862917905	-0.11553291605496638	-0.1683256444664634	-0.2703079730157872	-0.14766870784071986	-0.015499536866773347	-0.024733606298601406	-0.04490791002128234	-0.03505274948191143	-0.028111786839761215	-0.13838131863628472	-0.12874219544994234	-0.19856873061592267	-0.030377079609933168	-0.020376487908123433	-0.08479360012735428	-0.01151228318983315	-0.1310202901250265	-0.15562169241830798	-0.06816881821353363	-0.056352066847268026	-0.060870358742637486	-0.10573224766428657	-0.07816845357921251	-0.029895528980661768	-0.1187425123046478	-0.17570822470626962	-0.11874991465980736	-0.007106952823233445	-0.08142567337634722	0.03802333798173356	0.0171828627952409	-0.1595385857382435	-0.15878627749240756	-0.09131098048628561	-0.2432738215406398	-0.08131125532818222	-0.11864625967846906	-0.019639634195183754	-0.07586614147130014	0.057756481622611267	0.07602339922592467	0.16806363548243236	0.017348146885593385	-0.1013208371992897
75	-0.1253578596410623	-0.09424769989859687	-0.03059837770272516	-0.04686921300401554	-0.022660622400500534	-0.12744385279443232	-0.2184852650726487	-0.15085511707612254	-0.17115415566266048	-0.05160106321245236	0.043014452106695286	0.03445576749650259	-0.0022987534592444677	-0.0903202082157062	-0.0990578908889021	-0.08664124778921058	-0.07366553170079204	-0.07065392712842403	0.012849803339557741	-0.0716565658496817	-0.012170379654572362	0.07812617239990585	-0.0933637637391407	-0.04882241913856465	-0.01757609985169282	-0.06809752115266345	0.025873489723121878	-0.23081106402745405	-0.27387069335973857	-0.25389578567064364	-0.16729065332995546	-0.11516774876791225	-0.21277872922523722	-0.29337138805756197	0.03332586508213679	0.029837895762699927	-0.036259100905019895	-0.08994711330521242	-0.14431753362419023	-0.017459115463285692	-0.04683739065763294	-0.010438649666587852	-0.08781079164672767	-0.13970643031462576	0.02923218978994624	0.09673101910526027	-0.01903518362531087	-0.06889666735663291	0.06837609240598705
76	-0.06991210016606973	0.009913199076286905	0.03870918191015331	0.02456806569468908	-0.0403826121379622	-0.005200312229424202	-0.045830055848641436	-0.07357564323364936	-0.04889323082612952	-0.06360423047836923	0.017007834837983953	0.027610481392934417	0.01772989885799598	-0.05821890211365065	-0.08068765781494722	-0.030953616841013276	-0.09406367550576884	-0.05296943385355918	0.05111908955204556	-0.08226854326671731	-0.11684121648834551	-0.13267664676704335	-0.025811903466458487	0.03550604378847498	0.004049611105391164	-0.04975339623155112	-0.09066928628323519	-0.09319043735403273	-0.20969508995683092	-0.07940764371765938	-0.2738620032751074	-0.057685475706708275	-0.15904279032275898	-0.176651196610693	-0.13569241675224678	-0.016442411915432064	-0.03316364791390292	-0.13983213835698743	-0.2293924505322819	-0.041431312869983396	-0.05407158808450123	-0.0710454236081918	-0.08124662567490819	-0.10762827354042344	-0.12148304522939431	0.05057705125855925	-0.012221156614016616	-0.0022827308986938188	-0.09699295705575159
77	0.003669353122262583	-0.08199386775018944	-0.05322738515264168	-0.1061221917085794	-0.10014342839288663	-0.10568349652391326	-0.10415891568595932	-0.06324840715534773	-0.039181994468167405	0.01736425270248761	0.01302274501702739	-0.04925266179883435	-0.0617791428110113	-0.19053981442253276	-0.10151416776607516	-0.16018282099308687	-0.07807300265601627	-0.0700336723278968	-0.08215184649034403	0.012447219609957734	-0.18666651948414398	-0.102465090376444	-0.08337408451969291	-0.08754386779654018	-0.12781872539573597	-0.01906581913189899	0.08698252684301974	-0.11423101296475124	-0.1750527412793723	-0.0651541969741916	-0.19687211280033787	-0.06871877051124672	-0.14105318635115924	-0.10960866105262515	-0.1618363176881153	-0.07754143741501962	-0.04716270699648925	-0.05278160815682796	-0.019991722130066225	-0.10120625909679042	0.028799515258382258	-0.0723467803532054	-0.06282359491888753	-0.12337610497479083	-0.23090343061869242	-0.059951242530231465	0.2271715163471406	0.20370361456094838	0.0771079635748364
78	-0.034171875639300506	-0.18359599899291462	-0.034342614093372824	-0.06617791405813796	-0.10977327693522321	-0.13639006221781302	-0.0008346468425929869	-0.13632421003373046	-0.027325028540114937	-0.011702993202543907	-0.12549668018891363	-0.08821913821521797	-0.03672063863563088	0.029703996495917796	-0.1876790910564693	-0.18663431310781825	-0.060484622578211314	-0.15024252180197106	-0.15989934604780592	-0.053542515941778265	-0.027613971964157973	-0.04462787940760392	0.003231589979967524	-0.10121421609294903	0.04656471259304372	0.032077567236807006	-0.0006063030738803543	-0.0555190634990735	-0.09740992505639776	-0.11221428904484072	0.03564096740496912	-0.21765028026986447	-0.016502159353211622	-0.20649430439859295	-0.07143420287979779	-0.01894018142716052	0.006504087016501586	-0.2065032501767436	-0.09806056917735737	-0.08561551181793661	-0.08617281124988344	-0.10840797453949802	-0.06391524990413515	-0.21456141770461704	-0.05985608744576485	-0.015823997834517916	0.2313813659677521	0.13581662645806297	0.06991839647295259
79	-0.06730270158214788	-0.19908092130122	-0.07617140742842007	-0.08678082091770116	-0.0677093555852604	-0.05141536666903903	-0.05402238308545815	-0.06928379794698461	-0.07984815968130302	-0.08656004234725898	-0.12276934330110816	-0.00989880419936542	-0.11846683165743455	-0.2298207901851837	-0.14505045584022758	-0.19519247169448	-0.2201326382029109	-0.14843870794430794	-0.08157024617658301	-0.14031771321989003	-0.1108668087130166	-0.0190321165698649	-0.06664497392187364	0.03599350830310501	0.02523493931973539	-0.011126741442856768	-0.13898216264854307	-0.14895176106536434	-0.028988826744870733	-0.15942214754585543	-0.15273855732579217	-0.030479647296459616	-0.1281734735203771	-0.09155746191310976	-0.054156183081802645	0.06619212726478427	-0.07720111569077104	0.03303785206239921	-0.08005252504215074	-0.007618065714117506	-0.09449571462712707	-0.05680088725710014	-0.09935462927941456	-0.04110280636701258	-0.19330650885848416	-0.024525578924331826	-0.027405805384948724	0.11180414467552376	0.0366004583716645
80	-0.111824053423443	-0.12451116044909911	-0.16132817627148982	-0.13968109168473192	-0.15898996967530862	-0.06615347511239288	-0.10661188885531872	-0.05292442213445756	-0.09892979923845018	-0.11321102749696248	-0.03454443926572157	-0.21951154367810582	0.021201011607099772	-0.01083100176787077	-0.15009695068054646	-0.19875837816937467	-0.12911058500374745	-0.3216941712222453	-0.20604821958983388	-0.027349042430775267	-0.043216714807838424	-0.053348602499496925	-0.05256237472007817	-0.04744750909703345	-0.07899615661237565	-0.09107367144448388	-0.024219454140977637	-0.06798446681687129	-0.17950823039315425	-0.05658266499318641	-0.1721562070673524	-0.162156066511412	-0.13869000362130116	-0.20693361970697693	-0.13676203807456017	-0.08042980995267436	0.043262571368271704	0.0356060936695185	-0.12469579922321439	0.03716317177258395	-0.026208118351065356	0.021300800735819286	-0.10836439136766049	-0.11121387395395699	-0.011862913133179076	0.06551352721961226	0.06305018048927107	0.11801287650022926	0.17427255633093414
81	0.05767365058530897	-0.15595171327459775	-0.2184517024860809	-0.16359400185821066	-0.11253495807236942	-0.12195057892707406	-0.11871840119870955	-0.10727335955388895	-0.12989067953470104	-0.09699631191442223	-0.16340867376908852	-0.08991643986884594	-0.12104822759686351	-0.2157244392064533	-0.10162326286075059	-0.29937536220100014	-0.09525288088709864	-0.17386318959846805	-0.11544582900588836	-0.16532804449608657	-0.19342453816418206	-0.12391431983055465	-0.0778487124905692	-0.03278095171958113	-0.21117485016603305	-0.08974399787422672	-0.11975676734025564	-0.04453799855450746	-0.07165321775662292	-0.10185799759938849	-0.07811368968807135	-0.0824149779036131	-0.08732927945791534	-0.13766078550965755	-0.1879430899188413	-0.12044182615911447	0.03871656112405849	-0.14525880721090814	-0.13813275612008075	-0.004523714110646582	0.016493740619697807	-0.11828702674743834	-0.10024034695486254	-0.1461692607015269	-0.04863388193457653	-0.16078474819253916	0.20090704776143725	0.11595877892582751	0.09751603423759779
82	-0.06853969952005219	-0.08820015092283424	-0.11271357980664258	-0.07451773996826766	-0.08705016644107424	-0.06154766633744106	-0.10778591521011016	-0.045054723152910224	-0.1283118661253645	-0.109969282272429	-0.05624882003513322	-0.17785663175208163	-0.1035515152151075	0.022682900487944226	-0.15704328284674202	-0.0901796910348229	-0.1632604143651062	-0.1780395442842466	-0.2683849605811391	-0.15195222670319636	-0.18281746710381536	-0.018512715801324988	-0.1375083643441703	-0.07291380714950728	-0.16512971964642786	-0.06944379103764141	-0.013522698861950011	-0.019337200474800163	-0.09994026745295885	-0.04719495242799783	-0.031503487003908814	-0.09065532681871134	-0.023267958891345763	-0.22591461534643872	-0.1208709154680588	0.046024871410085696	-0.09668015234184872	-0.15334079323207486	-0.0543311341497704	-0.048803386633333966	0.050048027785535035	-0.03653875891940071	-0.05072704370384695	-0.076039286575406	-0.07842260032659748	-0.016629842017282147	-0.039746484565656416	-0.011177595086393422	0.0929218364625054
83	0.02560583809264761	-0.06577471171413873	-0.020029284798828647	-0.019678656060957048	-0.08596011242227383	-0.12596364148401673	-0.13404218856562428	-0.12346766485694356	-0.12668227569968846	-0.0908682897737677	-0.058368881702849	0.08308389177982177	0.014391663665720377	-0.04604145747118395	-0.21674538075151434	-0.2356229293628609	-0.15086429095080467	-0.15801888545238227	-0.15609331257174813	-0.22220819583398707	-0.22781751745497067	-0.15923112843251486	-0.040248569235628966	-0.08194206283805153	-0.0019943353441351226	-0.0308177891460814	-0.08681424008631713	0.003818512709296784	-0.11541284238192862	-0.040877100166855085	0.18009678719603123	-0.13531745934888562	-0.035734413085801296	-0.1360937231428882	-0.08243542716256225	-0.1672447289423135	-0.021238146479622955	0.038189070872089524	-0.12785706570364966	-0.024319630238119498	-0.0700740548409236	-0.01991904817047614	-0.20319982132872783	-0.055584730463059784	-0.004483067350075115	-0.1789254598707234	0.005976245551562842	0.08297978430276569	-0.056833261154120726
84	0.037568545131682604	-0.03492121933136749	-0.036841633651728795	-0.009344687088361855	-0.050674422446956933	-0.11647445539048942	-0.09952438085837252	-0.16851351671506146	-0.1350976520107435	-0.12335272358236105	0.027375796771603327	-0.10509451747227469	-0.015757020709977972	-0.1083426702807486	-0.13374716482108295	-0.19194140682232974	-0.23600672446714102	-0.15404910815101608	-0.22249033857403763	-0.12737541324272644	-0.09024588141699866	-0.1623894367505317	-0.2510072340452097	-0.035825670027018516	-0.27157221820384775	-0.014881089964527514	0.00994122642762194	-0.1280617311157761	-0.06566910768705761	-0.11716162000871946	-0.12352148603629913	-0.12164868704437522	-0.014036202919938057	-0.26507599067513127	-0.13639367370688588	-0.14996820178456788	-0.2173698511167302	-0.15062577474803368	-0.18038584287752482	-0.1668593141241561	-0.08263576699531958	-0.0947549291739048	-0.03791038705023535	-0.11178739123185708	-0.13931755593137596	-0.0517789752560171	0.08300511827677023	-0.043477910872961975	-0.007985225352426361
85	-0.10545432076436796	0.05250519808274799	-0.030509427745301597	0.08010716787520503	-0.019303976408275948	-0.08103018897320867	-0.040678286321361695	-0.06636160697257079	-0.13593140464038606	-0.08354179737224222	0.011206410635617895	-0.049598271815348025	-0.040613409949345654	-0.15236251495684938	-0.14663623620286187	-0.18476352122196188	-0.2318123064678336	-0.2364647650888995	-0.16670238344505103	-0.11245277622914299	-0.18472257350245952	-0.14485000314236435	-0.29072971158541616	-0.01967332492678232	0.0002938367217497402	-0.23484420289116142	-0.2102748160276497	-0.09340371422974822	-0.11897625335132427	-0.1891224229099176	-0.034851493710011464	-0.17268314576273971	-0.13566900202215884	-0.07778257662780072	-0.16621246500741044	-0.07920573616020744	-0.2173563606427213	-0.29191601077869483	-0.08376483356474862	-0.2763990285377897	-0.06038931158565838	-0.009162673080788244	-0.2419593285077699	-0.2548531713177685	-0.20922495524781087	-0.10187913634714788	0.028860022218212156	-0.039402963760503854	-0.014984017409830686
86	0.04032138972425893	0.014680331638793759	0.0449852510431002	0.11550904407114715	-0.0009742132946839108	-0.09852082803129877	-0.038823188163137	-0.16164443783235055	-0.07884645589726948	-0.11650681988903137	0.037729023817573766	-0.016146558991819	-0.07437544755920453	-0.09258463908937795	-0.10911980498943263	-0.16208387772361552	-0.1455209090957132	-0.16422264988438917	-0.15856579754214437	-0.1394478438013	-0.19988719465175994	-0.3010161476865818	-0.08728796424674748	-0.12314674503048766	-0.2059399657568015	-0.22818439318985742	-0.06307531754424418	-0.04639552324092546	-0.2595277202470904	-0.16849969143003024	-0.10666461811346636	-0.04424681597412052	-0.08413200021825895	-0.1430351799595123	-0.4372431720264571	-0.17272390309558627	-0.1626374568839246	-0.20227012795933313	-0.12125659756960601	0.0004645501776387144	-0.1991012460373129	-0.14571689029363627	-0.242985636888624	-0.290367387637083	-0.15593542449543235	-0.07802866860221733	-0.05344465417700597	-0.04972446102645396	-0.02797297921151811
87	-0.03608614418006638	-0.09730802140184922	0.03762303076548935	-0.03304415021849037	-0.057776257307477964	-0.036417169605588426	-0.07675846879738582	-0.15421792237520526	-0.06353506513089811	-0.015441749235708213	0.08083938793831352	-0.09492237309945227	-0.024202686792949946	0.004404417437445019	-0.10919368183506839	-0.15570302187852264	-0.15158462407328047	-0.09966282696443804	-0.1698895193525881	-0.21275189427123103	-0.31123244071789646	-0.2305630255068572	-0.13653672319379545	-0.28946420518707305	-0.23642723577197802	-0.1658179961524727	-0.014475996220932031	0.11730357061218935	-0.09950690018394161	0.030818729774458698	-0.11253499974680085	-0.04022368521301508	-0.060956806424620535	-0.35033582576461375	-0.12582474938265792	-0.2524688250176193	-0.15729376800530245	-0.11923679780734986	-0.007888833549891784	-0.1267945050273572	0.022840384743119377	-0.13610034345046707	-0.12064928071299916	-0.24800502753390657	-0.1867793434782708	-0.05147685920955025	0.08817629198136685	-0.02464945055272181	-0.03414605066485552
88	0.10810509092019271	-0.005881736556705402	0.04481358767930242	-0.0185718888449482	-0.08180029300299063	0.01050884633487543	-0.013738930638014448	-0.05657306270329106	0.06311082231304052	0.10098071167210051	-0.005143269898271519	-0.0048827776453643406	-0.01637769905458014	-0.06744290687140828	-0.05941923360295644	-0.07005765756388002	-0.15676540575651637	-0.14724616756260742	-0.19946804030247464	-0.27592132078002984	-0.2637663998436979	-0.31029580623184533	-0.3353051476746407	-0.05013824450469852	-0.19225883259495236	-0.1282966487464801	-0.037317464422952494	0.08866719988051418	-0.06919370133588973	0.03887847980803687	-0.044194315374237236	0.02938149240662862	-0.1474508387307839	-0.2513651398049405	-0.04479316973732404	-0.15407059850810625	-0.053262727198862415	0.0755896129172445	0.08074013819741921	0.007818116067575367	-0.10095542156376669	-0.06640619998419761	-0.10067034389364157	-0.06125646360361725	-0.09239257010124838	-0.037864794010580335	0.22012705679880423	0.0931049543773573	0.07297399660495338
89	-0.010682367361266373	-0.03970270809271016	0.03932677455035764	0.01656025691087206	-0.05283232094357533	-0.07101484481781332	-0.106951475529571	-0.11196743013079094	-0.05258292667106431	0.13602515810525376	0.019710084779510164	0.1148292904963664	0.01221491522846891	0.018415679485912214	-0.0632643125768669	-0.09476616567183516	-0.1347184022528223	-0.17138394641233565	-0.1544307078731642	-0.24842194478158847	-0.19783404786649092	-0.3226801638778906	-0.3739182440110894	-0.02383306646423316	-0.06144997979750977	-0.17049087841756672	0.047165694308716574	0.023322472589012367	-0.003454725638307532	0.057094915931196644	0.021241761291691297	0.013007146050937562	-0.10586212691842545	-0.057940820018504494	-0.0524873662441403	-0.08383708831454115	0.017649963257288376	0.05045558409020863	0.06087554763671195	0.11020420950578665	0.07264950821709243	0.01608995646334223	-0.1091632223448276	-0.11399060611345664	-0.15274946936663086	0.03226203543039695	0.10411055135840488	0.10535791099318699	-0.059506192751366725
90	0.08127363218882619	-0.018068385930731633	-0.022722414134270306	0.009061832849888686	-0.003916774678452072	-0.06606841673680029	-0.04036281266753215	-0.00115005852151687	0.06261187745427074	0.14902060454005575	0.14522654684968778	0.1250687462880749	-0.002750182276256198	-0.05968740803975751	-0.09545912589374736	-0.107997828577485	-0.10626512961386334	-0.18618948698598703	-0.12016524308587566	-0.21457663187395942	-0.09099800716421576	-0.2216554361480459	-0.31979792185960004	-0.13189202102219252	-0.20170462418103824	-0.15266261466793354	0.021380405969534423	-0.09591849779983042	-0.05372694460396081	0.1064056175695542	0.03587641200364726	-0.04072044706821434	-0.07614537046935557	-0.0749224695559249	-0.18180733480265426	-0.010454465226283788	0.11017501386040776	0.04134402245054195	0.13919660833890413	0.1685378673569477	0.01706745575546247	-0.03856361660023807	-0.08400607119433733	-0.31262905395559726	-0.0703149681548243	-0.1083791549033049	0.07149703135574141	0.13309136131354998	0.0018845274100653508
91	0.05443953302721653	-0.012575097070608226	-0.025707103652251095	-0.06510110001749675	-0.018459980212312745	-0.022635715789215534	-0.06150620572920662	0.005492582422577517	0.05052901166247983	0.05227547655319416	0.14549026025948114	0.07067471137329616	0.06766047752551178	-0.015666659822240046	-0.10542640291734535	-0.11530398994431605	-0.14673617715370882	-0.1978409364352051	-0.14253411933437587	-0.16420285609083535	-0.13771327165785482	-0.2556141040851241	-0.16841218775364306	-0.16513892725224477	-0.14155755265247574	-0.14443853571494134	0.006752915187987152	0.09356066021033178	-0.026135602364570333	0.07394000039305537	0.06165477462550924	-0.0738755643766452	-0.16433353146782523	-0.2992900319401886	-0.09064902742354083	0.05195262119100428	0.06720656649557372	0.07826898162581712	0.12882699510245998	0.19893375458820559	0.07667720946320396	0.05855270748096929	-0.07684951058046414	-0.08007969280535421	-0.13845333846543637	0.05247056287059045	0.14338537650869068	0.12003849103431272	0.1259305855811069
92	-0.017418216697726786	0.026068026988631914	-0.007652192480628065	-0.04915156519213447	-0.031151842637577892	-0.036226226626153005	-0.08486004266800196	0.010704985145301063	0.095272114989887	0.11715345720837678	0.11678435286551955	0.1783179113934647	0.023207873434270325	0.004145317998469222	-0.05075339701027626	-0.13375086473323966	-0.11311477988648003	-0.1304772696010919	-0.07210653218652018	-0.1945279628057022	-0.18902299518101967	-0.18490097546916312	-0.20954132138822779	-0.13360062111293375	-0.03811702302503617	-0.1686716135130269	-0.02833116814555876	0.018898434879333757	0.010594948068984377	-0.007710519916243686	-0.05619332784020491	-0.08163277117324606	-0.3046789171278054	-0.11221814524767562	-0.014578903642674468	-0.11273755961799885	0.020531725263910578	0.050269661622669916	0.13930138813853032	0.17765830488418954	0.06795429563805629	-0.023434613969182005	-0.08651172087166199	-0.06815779544102189	-0.14209261093808173	0.12575034689377468	0.03227933905578917	0.17152188491131962	0.0709556520552009
93	-0.10163600488138877	-0.058777284993890865	0.0008818479767943044	-0.007950683364522556	0.011412864964358808	0.006924474355198005	-0.06803925529368197	-0.06166747809183102	0.06396698795035036	0.08013912285792842	0.11782498749242107	0.14405450069477346	-0.04528897405107269	-0.10497911435347662	-0.040144490330561465	-0.104118036309742	-0.17792588736974313	-0.06442137163443287	-0.111996318486308	-0.15608724871468474	-0.20636649383152	-0.16866486822721052	-0.18332956870547484	-0.1352856358852067	-0.10593333506478513	-0.09828467807086225	-0.06155804286634366	-0.0572090532839006	-0.04349331203534521	0.002609815746611832	-0.04086711110910117	0.0189285251504339	-0.04699677552381599	-0.1885155625663799	-0.12993977117241204	-0.0901398264695454	0.05819442615975534	0.08087713306621323	0.17115473565938197	0.17150860988701902	0.14399791719343102	0.13282440243678123	0.002740112114456561	-0.053468313087217244	-0.03618114749954974	-0.019355927255642426	0.2382090698820583	0.13822934859823352	0.24219293915903767
94	0.008881577738330952	0.018960107182311302	-0.06236464833072479	0.032349952112000396	-0.005780142692904347	0.013639456787174865	-0.007157106666885675	-0.0707211082020855	-0.046708789039427774	0.0897760830275266	0.03612712966433386	0.14191805963201104	0.0020524302990934068	0.030707402790399862	-0.048737485474887286	-0.0471931268938195	-0.10449658081276722	-0.04973309555676272	-0.10408360908413102	-0.1555581655930624	-0.2177334901217803	-0.24876877611156392	-0.20338132969210107	-0.1690443215358713	-0.13260018248659514	-0.12118579707246784	-0.1222151681402297	-0.0028336087900566074	-0.20685730805595695	-0.026538311869343967	-0.03485790500838796	-0.13943656112289715	-0.07939055527125816	-0.21596797422553604	-0.11030281974384529	-0.12420983746072145	0.12558745191401674	0.1631390285182953	0.12358010761768294	0.207083799908921	0.057886040028269206	0.008057169539039876	0.005971170287734845	0.038232543521492426	-0.04148950482357735	0.13880082380802497	0.11942048750069087	0.27087918101573416	0.18059330983299587
95	-0.03574430608342393	-0.02947920536578207	-0.04420573325416664	0.005344523853051908	0.010443468985436466	-0.011371541565028051	-0.10741816502781436	-0.03838717093344872	-0.013098108127581864	0.027897949415936225	0.045477411535920505	0.05445742987886959	-0.043249324217246816	0.01726260455848736	-0.04036407694914146	-0.09468199723434745	-0.06545600873872891	-0.1757713657851814	-0.1897707703118879	-0.12940303157151806	-0.23808833245016503	-0.15376383952688005	-0.25169448330391125	-0.22325038819986234	-0.14359690939326145	-0.11393577430988197	-0.14481210020155386	-0.17493463910366472	-0.10073111532712586	-0.12496401212245341	-0.1701781205324083	-0.049530369078351386	-0.13451196994443607	-0.11467388525839568	-0.06955754647669898	0.023338850593567072	0.11246136779164564	0.0076320513056926	0.05171733669133677	0.19347321105131363	0.13964233597550266	-0.0073151890392931015	-0.064391507149632	0.044987714027456924	0.06053876030909612	0.21654364079245925	0.20749172182610298	0.12452059068351015	0.21238871219601935
96	0.10894167625587152	-0.13017721253488174	-0.07058225436902525	0.037715044357341604	-0.035751652650022524	-0.06557553350400157	0.036321668056914835	-0.08430649410517702	-0.06581443595889723	-0.006112217424786327	0.01614176080409068	0.07321978168130841	-0.0069435924145581805	0.10755668235541409	-0.022150977391804265	-0.06576733340024224	-0.06544177139570292	-0.08313374005025885	-0.13199837618143825	-0.2136739267268776	-0.1720986934042404	-0.1831429485643864	-0.24300890450262447	-0.1288094342788339	-0.14353420395007818	-0.13174926042860532	-0.20788979400158142	-0.24297513212976424	-0.15689627377530577	-0.09614189849977606	0.03412024595820303	-0.05669114454245605	-0.17615029141432978	-0.12979637317214937	-0.12526371751513982	-0.015819699225614804	-0.02151605464217323	0.04682548675271109	0.15184959637744516	0.09144100753856718	0.1174660467942517	0.15940974047880047	-0.03101703273698746	-0.054254240335622914	-0.02185504762114085	0.31531782786583074	0.26018997461078863	0.3345186517951916	0.14366351960598314
97	-0.0390255494584864	0.013360360969790716	-0.1531965115542294	-0.07677127118139492	-0.030031476771457278	-0.07770247480833475	-0.07971226739837756	-0.1563371622923374	-0.06098552736744588	-0.06329288945220347	0.04205407125025806	0.01749358240547107	0.005320568344017093	-0.00916691963045221	-0.012900560477372402	-0.0686475507496345	-0.05229191114402355	-0.08761959746078163	-0.20729575976715972	-0.20030978488411688	-0.2368386550265079	-0.1097969638315635	-0.14269332051468986	-0.19473334812346002	-0.15160902619414668	-0.18226591371506887	-0.001767426254641502	0.021421173374336265	-0.22466602981576336	0.014471833917078647	-0.020473847821061486	-0.03973888736287015	-0.12558938677962678	-0.27033842509799244	-0.11246362523161824	-0.04390021261781536	-0.06796528540101048	-0.09759817024539666	0.0869847047080993	-0.010657999950894092	0.08953217750141268	0.04972215271792492	0.004596784149533606	-0.07739604443593377	0.09780641725671697	0.22742674579603483	0.16964816392786428	0.23766556109592898	0.1168527878729068
98	0.01182150116670756	-0.10493001607498628	-0.05038351310358087	-0.035414504465732737	-0.1719211718562246	-0.14882470577985513	-0.027195915125680183	-0.1058412788612979	-0.046173948151161104	0.04425342848521961	0.010797880447026401	0.009161429587260964	-0.05520975871118579	0.006793366755365039	-0.045696750084689264	0.01655777718061994	-0.038391636608629355	-0.1905752641662859	-0.1545095573127278	-0.15711084520022894	-0.2238303777732995	-0.23581129599517778	-0.11813815993722562	-0.16594779097828855	-0.11537419492896664	-0.22087613328369965	-0.07611620362016695	0.05009711636157137	-0.04011607403349493	0.10850382743259465	0.17743561008817288	0.0878050563254015	-0.06980330436946366	-0.07268612451872362	-0.1322092444153351	-0.06138257064793993	-0.06691188892231124	0.07861230559474527	0.061302335512208615	0.11695987634417782	0.14824658289997805	0.12300453883636493	-0.0963850741162014	-0.042469509638197664	0.028403198529992513	0.17778760628932164	0.2539089262293034	0.1809607061036302	0.21128898566006526
99	-0.037056492154643954	-0.11775970469324923	-0.009597392080516036	-0.10402491466394415	-0.02445059178157425	-0.12110452813194736	-0.24411208350134944	-0.07507907870031374	-0.05063348431584219	0.10384128205877356	0.08524307528296445	0.08542841542931302	-0.08979015582842742	-0.060695421484428344	-0.06239565653914819	-0.1166605866936048	-0.12933984677874294	-0.12975237044518842	-0.19043408454321908	-0.15373709914040828	-0.13379824740955296	-0.25488181053873143	-0.22683602266205444	-0.16701643233785046	-0.17560767215956768	-0.11820386406188595	-0.05488431097987227	-0.10541797328704432	0.02517171408280393	0.048030505343545804	0.07395488041397838	0.06152306674486174	-0.049562199984775665	-0.06059432225381887	-0.07459807414082024	-0.08973738165118782	0.23777435287495888	0.09002423162853405	0.05697618113035178	0.12116650953732547	0.1512810049358228	0.0960028813723733	0.11268180728739241	0.08356220025395969	0.1708421881104097	0.1725729849794671	0.22506528218170105	0.12423795042732606	0.23499260512491915
100	0.07183970787539194	-0.06361008058746855	-0.0808958550522762	-0.06744065937245416	-0.07944224340366601	-0.12713938444089687	-0.0935474730613355	-0.022936980688413884	0.03944705871079931	0.06214053055790121	0.05154502709011205	0.03220845688911532	-0.19065219058375188	-0.08943719749096533	-0.10965986268858714	-0.14080987312058627	-0.07246160830432542	-0.1643977394351164	-0.13246652506813966	-0.16297247132777312	-0.13198826668635025	-0.10214209175465752	-0.013764518230158035	-0.03859497859246348	-0.08614393541260823	-0.23351314080737667	-0.21124568207787348	-0.09709931308466294	-0.01847560733188992	0.07818689413128616	0.025715179858699554	0.039370370724488436	-0.1511475831497245	-0.23293200364571068	-0.14965464573144768	0.023776979021640617	0.05426396791217118	0.08154294531051547	0.09133295916108489	0.1321120062673617	0.16934622992361806	0.19261163170570894	0.041895232939298574	0.06461477695917274	0.14959519588823747	0.12463591662749089	0.21807861528969416	0.1025296570730739	0.09500150798268563
101	0.024109052551987795	-0.07635469003020709	-0.059306122427980834	-0.1184439635456983	-0.029028211048859554	-0.057934976652714944	-0.12007181716771745	-0.10885687650738556	-0.0015806597070355192	-0.050141713589615	-0.008451671367888765	0.05687737714899688	-0.08587356816153509	-0.20506866683947517	-0.15886378817008545	-0.09223531322516136	-0.15714842872546647	-0.06183368016044681	-0.10438563200849989	-0.19093662671333458	-0.2125220309197081	-0.16559242942360508	-0.06236476076829145	-0.12044937154706188	-0.07037974122964108	-0.18829135081662085	-0.1774390181798325	-0.15129100795081257	-0.019305201302098906	-0.03195724525111858	-0.029011122952779765	-0.11077341276637334	-0.1936872519835819	-0.1882705120956218	-0.1539124635543725	-0.032670963772301956	0.08801170280234547	0.038939811309246564	0.14087756228451834	0.12726691509301297	0.10718760034381455	0.16262426352939907	0.01753646263836618	0.04154995033362393	0.13962172404466777	0.21449166886823418	0.1054613447278598	0.22202392492895262	0.11276018219881152
102	-0.05729047055587033	-0.05819060209036773	-0.14938962991949106	-0.08794240017532438	-0.12821755941234786	-0.1326232063141611	-0.10934968403947694	-0.11637157897802271	-0.03883805325531733	0.02175338796533254	0.061478146544158355	-0.036061924131076076	-0.09667098173168817	-0.1603420790528719	-0.12171821850517692	-0.11705330748454679	-0.11192167421812901	-0.11729993022124355	-0.16582589036986556	-0.17904741640287616	-0.14343428281663545	-0.2815366934187706	-0.05441742496308748	-0.0340427872359484	-0.09858836033347484	-0.1521277934663871	-0.20336734539285742	-0.07657262484544732	-0.07047819572207105	-0.10213506982945171	-0.01391025953149021	-0.06890739020190453	-0.17065526081975058	-0.29626410535129954	-0.11847512002266505	-0.16775182281178014	-0.11625488488756286	-0.012828102132798974	-0.04190571254566372	0.012158542647682236	0.07263132292963509	0.055010956308070943	0.031995835168549466	-0.07294865839598164	0.0218834862189339	0.006891927446747404	0.13857093572481433	0.13060759555515133	0.23895366782842825
103	-0.04984174648998881	-0.13715487269195265	-0.08038442142141418	-0.16118444593937542	-0.0789285208172364	-0.09589783496060607	-0.11057816328467254	-0.1561345837463099	-0.09804713605704683	-0.04086512838957175	0.050692189677740994	0.0504838506353761	-0.11703053425685565	-0.05253601211463529	0.002812362275826394	0.01326846834448713	-0.06860828896954564	-0.013044692458804751	-0.1824490550646242	-0.22133257991736954	-0.22791863265094578	-0.20818960678644496	-0.10844546542967545	-0.0007453176407211403	-0.09311187979200458	-0.05084559777741077	-0.09457440366347644	-0.019289413706207906	-0.16261576101109892	-0.15048757442675037	-0.14971432175739285	-0.056435719720481836	-0.20470207817661445	-0.19019804297957216	-0.189334250089419	-0.29765547433471257	-0.004128087171622774	-0.11942397406279703	-0.07170924433509146	-0.05956421984243835	0.11863517249836911	0.12762752158274088	-0.039231571820832326	-0.07500001387438252	-0.04365212172399431	-0.03740566773069616	-0.08476564441269929	0.05516097492723913	0.04558122674514438
104	-0.07020711536609572	-0.04959444896255482	-0.14992953011080482	-0.13948184232234076	-0.1760158590307094	-0.12553425888315511	-0.1419840822265367	-0.13649119743836527	-0.05342318018874498	-0.016632797231583663	0.08089141017915533	0.04030882192527108	0.05001336947221432	0.05423018051766644	-0.03907572108535022	0.011514718525055537	-0.05861371898467863	-0.1318669947566526	-0.1448560106963662	-0.17552224728930374	-0.10313061923731973	-0.24234403531316667	-0.1835625928070257	-0.0982371510134887	-0.1586935583261261	-0.10940767518103098	0.027283397017467126	-0.08607193747695538	-0.1106682783626228	-0.1666969922526875	-0.11389501669714078	-0.12196286829467447	-0.358309383351967	-0.23471034892785836	-0.27589920352095076	-0.17076759765992566	-0.12463856343879617	-0.1593918768894757	-0.0927319127580953	0.004919595570685576	0.023950641695282326	0.03613403442538253	0.03926949976906824	-0.08915893352851119	-0.04183803600284708	0.008815613130548017	-0.016950415275878882	0.11487284873090467	0.00511773870822676
105	0.05544283469576444	-0.08852427819117718	-0.0717362308380886	-0.07145006064139801	-0.06050302965787312	-0.14036272145672357	-0.05903754592150181	-0.14950631870109082	-0.07708343438222742	0.010241879795150063	0.04496655511951651	0.01764371585648394	0.14405985786084735	-0.0397348514673803	0.06026439007267383	-0.03043160461852671	-0.09602806668814472	0.04853863727189033	-0.1586726623962363	-0.1397214865935365	-0.18642029159066817	-0.11633341944025548	-0.17379544451815315	-0.10193062899829089	-0.18661484801527067	-0.042064188203481144	-0.18269923169029811	-0.29890177984174277	-0.2068642370653242	-0.2514333710623128	-0.23604290606106165	-0.2886760600488935	-0.33050189138843433	-0.19292140767574079	-0.2075113545408152	-0.1651055472995962	0.019882199901791832	0.038978210083182266	-0.160874372231192	0.04261981354592892	0.059296381602810075	0.15276629687102758	0.06111267869021016	-0.11658923916307247	-0.14594350495697633	-0.05427794847426698	0.06409287503904629	-0.10091291218464035	-0.15594705627847805
106	-0.02402069436076608	0.015398728916143445	-0.13553896651641328	-0.11760960856265068	-0.11485510684730389	-0.13569049177966233	-0.1401829464534238	-0.11408349771178425	-0.07306362316159168	-0.027477551213913588	-0.024971165783339	0.023756430364929193	0.057002064109935933	0.0478244883569976	-0.09098132645955367	0.02734594474730817	-0.06938901814486438	-0.06677596887696022	-0.0634956875834243	-0.10909202169763299	-0.18955976080710527	-0.1735858006487868	-0.11594546540329387	-0.1563592351242725	-0.131035610763029	-0.287017851032883	-0.1895525164605381	-0.17257863620646022	-0.24561503525139194	-0.19481333731882217	-0.13799625256684184	-0.2738843717727816	-0.3022316017737394	-0.3623337024555047	-0.26603062748973577	-0.1781820116074609	0.014098620302312848	-0.019405436955064782	-0.011820421409807769	0.021725743538540183	0.1902377300998279	0.07699516657525156	-0.06037151240495322	-0.010504728103599748	-0.03353383925170446	-0.07190625761815489	-0.1529887391354148	0.0033284554160724956	-0.03982520841485608
107	-0.03850858923786679	-0.07028339593217803	-0.0073936173788222235	-0.04939811242427525	-0.11705926597083904	-0.09602087124017618	-0.11233804641572973	-0.1380536676203829	-0.10802452025771489	0.04714109177235347	0.04906664371385153	0.016940313744038357	-0.018077424364010573	-0.03526782159010252	-0.08801873613414077	-0.05117036765660523	-0.10513818592844675	-0.005775791651938329	-0.017110523239471032	-0.11993499203914952	-0.10347388045286401	-0.10634548389880134	-0.1416710406880465	-0.10146647355336968	-0.010821368704651639	-0.1152105460131669	-0.27602350191169267	-0.2345170684259652	-0.21217511215207793	-0.05919748894486234	-0.21829418892017563	-0.21006971213606712	-0.2771442005243408	-0.27166991933155077	-0.16429635280788796	-0.11998237076531364	-0.08678100711304146	-0.0482725856375771	0.07384488910249212	0.10786017143888552	0.039949336298839726	0.016012691329310446	-0.13218041720449364	-0.3322791878953378	-0.21287872837591038	-0.16680910850170738	-0.17280067729596243	-0.020543109408044068	0.08546710438273428
108	0.01881206225687746	-0.06513583982016428	-0.10966578267762332	-0.07446694673836067	-0.11060267034347912	-0.03442015191357356	-0.119042922015745	-0.1154034560531046	-0.033971498579099146	-0.051240319901479536	0.10410368291055709	-0.02223269180024697	-0.03762748896957061	-0.05487112901398981	0.004991385903303656	-0.06604142056558379	0.014946046982969372	-0.06944116218831498	-0.05984848961539794	-0.10918742345174064	-0.09657448130742993	-0.1582005567248139	-0.09449696293637426	-0.09025506542271519	-0.12859538566789547	-0.05400657594231689	-0.12752692706502017	-0.08517319514753674	-0.09011339442321782	-0.10639554979945283	-0.16257600447465026	-0.12666332312514222	-0.2536737371400205	-0.14001272758603434	-0.21049606558686032	-0.1893778943048679	-0.10665063990598109	-0.0711259030760091	0.0811754009416031	0.10221773507390634	-0.011643970188319258	0.10115576411709479	-0.09277271778355825	-0.2787356375728892	-0.13980370308146167	-0.29302109497228707	-0.2522867557524969	-0.07178560954995637	-0.07166956342034743
109	0.09747735176523545	-0.05322662771950265	-0.06454061252617914	-0.028098204900101603	-0.01668081977110691	-0.03369853883822269	-0.03746555838422927	-0.08080182625914381	-0.04509883574296389	-0.025230669785474613	-0.008832642950558736	-0.023779306296634557	-0.014317436307472186	0.035943763268611706	-0.03568797103137381	-0.09897953317539639	-0.05451683624752396	-0.018473764857210508	-0.04642353345763653	-0.07410475558011145	-0.05383107220355734	-0.12848611433763807	-0.16350992421224558	-0.025816128913731362	-0.003031836075670698	-0.08942203268798224	-0.13770730395528963	-0.06923168714423407	-0.08353810649647468	-0.14420773075571724	-0.1466540769134682	-0.2008507954197832	-0.12442895843422482	-0.25142192738669616	-0.1056675858464029	-0.09001994750426462	-0.06640814169147716	-0.10390509400011265	-0.1507854477326601	0.10229189233788905	-0.05369031167527631	0.0901442659770841	-0.1709822095721709	-0.14974271330802252	-0.22903124467968086	-0.2397489971960276	-0.013349153518486423	-0.021344541352962217	-0.08285734581207624
110	0.008271253776902646	0.02589097272322537	-0.0674548430076018	-0.1115395336298755	0.001958938436844813	-0.07522568861591211	-0.03541488695656923	-0.06228265150397231	-0.0541972549797613	-0.031719394092133466	-0.0021657265535030925	-0.047961378245630334	0.05468443351482795	0.008592535752028976	-0.07610507466358515	-0.07625727405491768	-0.06912543196310815	0.033119552743525967	0.027056028687970225	0.027641107568336355	-0.005592548332292851	-0.08218253435587838	-0.01591354056155285	-0.06010488961673345	0.0038481295243239693	-0.04683084165138323	-0.1558705995364656	-0.12537623878800136	-0.15769917833187608	-0.18699439410181048	-0.1473956392450789	-0.19327764858979446	-0.24655852811253204	-0.2721543786862897	-0.10963019207457732	-0.051456063505843606	-0.04751973340605583	-0.09159478263324457	0.07813099722367503	0.012455047192752857	0.12154239202104462	0.08673631360529628	-0.22480782747460076	-0.13874686209158454	-0.286853294522477	0.0053556813151597	0.013566448134956565	-0.04378520046185624	-0.06476938772102718
111	0.052075094469095654	-0.01110923894419296	-0.06583320456732177	-0.07841056951530817	-0.07561799294063642	-0.07503947305266975	-0.04724085280266422	-0.05336381892938639	-0.009585811679902582	-0.05180950833113881	-0.040692996340882984	0.10688972461921467	-0.033434684493218944	-0.0644893182042897	-0.05485187819684639	-0.023633457558996165	-0.018332959518331814	0.02366941705869694	0.05511027830068034	-0.0304501421879959	0.06931843390886347	0.0004279380846064302	0.01693926320662933	-0.07958390210635093	0.05635409454174438	-0.04624964027330376	-0.059510080680109226	-0.04173839961606683	-0.18141370910577465	-0.15769373862983885	-0.17876324157485846	-0.06491131247205152	-0.20897004897199872	-0.16559133770521076	-0.14393065797983157	-0.14433520675376305	-0.07911850502224912	0.032775675692120795	-0.05028228471519723	0.024077303893598988	-0.03189534958640744	-0.09273418060811507	-0.015773754848823297	-0.08550940017197173	-0.05934269980698955	-0.09878237865194742	-0.04531678614313134	-0.02525528335881927	-0.02204389444405101
112	0.06310377683655213	-0.017537753071426805	-0.04377035980073784	-0.06543926503195913	-0.022359127685768386	-0.048767259199514315	-0.08089159665323246	-0.042016922578557894	-0.04353061291290029	-0.027522073034838713	0.13281757416802237	0.036748437161522235	0.08120546326440817	-0.014066107070142336	-0.0656569667418132	-0.08496457925629473	0.00750857750458233	-0.011079941978093793	-0.04068801326471714	0.019805448243572308	-0.033313422507003906	0.0008095571887205945	0.005168629387029463	0.019044425902290447	0.029266302228126546	-0.05509485265380705	0.1463992438873188	-0.01612015390362226	0.06311060927450929	-0.05152219641558749	-0.08424817302916898	-0.22800015980478633	-0.2886227158873271	-0.2340175137682549	-0.13103131274319976	-0.07294807534936697	-0.10497477448213292	-0.011692581177138606	0.009759901835991468	-0.178574630505335	-0.11380319076886314	0.026458842950965494	-0.18436926779255133	-0.13762266998698777	-0.06584224209694818	-0.16637442115479154	-0.0099121566288152	-0.06852984391010235	-0.027800664954083038
113	0.036288942604353676	-0.007150899235237698	-0.06027666149667824	-0.06318874185941199	0.08577320505921142	-0.04215708374762113	-0.07959095986605585	-0.055775118909533725	-0.04292177258396386	0.058193716508873325	0.12902189240256898	0.03027562817307583	-0.04363243755638591	-0.004466354744721022	-0.040838238600553446	0.01722436389971291	-0.08660921424150023	-0.010786333141729894	0.012516917482711623	-0.02811066467416084	-0.049211057897757156	-0.12621772854073215	-0.023269809448279215	0.03692670250720919	0.05596124688540342	0.04572654084948548	0.02531039929865771	0.12617572196635168	-0.00801569887672729	-0.05070360107226328	-0.18982434871837997	-0.19285428562490967	-0.22648515890857937	-0.312348495053511	-0.27171385832894995	-0.22363607837692417	-0.1192724113098633	-0.030124974835712547	0.02336580183048186	0.006523402019401792	-0.03556307519294098	-0.1472827693955537	0.06809604030113321	-0.059487005823746664	-0.004236214492508106	-0.24644784353631213	0.014834511109277016	-0.08466402326629865	-0.05505156695208977
114	0.048200890902021995	0.032190481420700925	-0.06996349626174882	0.005419162606996048	-0.07036950003392076	-0.17121647281432162	-0.07461304882588342	-0.07514432017181241	-0.026051779392184858	-0.015924342639841042	0.09526898781518697	0.18365361154494073	0.08464921066220993	-0.026615444624270578	-0.011839691321734668	-0.04443292028920195	0.013926473116106855	0.003891717324496214	0.005800150379895711	0.012426044512094222	0.046866267292220376	0.013062714083031996	0.04445506669578247	0.014260418123519664	0.059775120113536265	0.048606215503619245	0.0677338528998627	-0.028413531691315948	0.010774908505028514	-0.17643560466387734	-0.11831824429939763	-0.36849537573501984	-0.25714904548163925	-0.32729130309899324	-0.23116425795952514	-0.16173237363451545	-0.05422997045012747	-0.24191334427281563	-0.17870509443611526	-0.0805644077756209	-0.03368183625733181	-0.37358201406159514	-0.13010054910005528	-0.055989217813055346	-0.2798426441914832	0.006737719038575391	-0.03154836320162615	0.060813397564932724	-0.1442288041018595
115	0.09346401579874508	-0.0024750386124194226	0.008488028173656788	-0.05649988395957571	-0.055825610999287546	-0.06093629449881639	-0.054490275763077765	-0.12538290404734515	-0.022337797254161608	-0.014909964006571571	-0.015002487985163526	0.08535385021122457	0.08369618859573526	0.014670591490917127	-0.03908168545156038	-0.019476372284880118	-0.005137620485109546	0.0733166697159829	0.07667062217241226	0.044023829800127	0.08199337289777472	0.03383089542402307	-0.010479164316699428	-0.0246487072315242	0.03149097359053856	0.004089722670727819	0.04788380783174162	-0.1324270511578821	-0.015187070026183736	-0.16936633480032387	-0.25584260446681695	-0.21467718917618436	-0.2564954203937746	-0.2985446930689345	-0.2954456118561154	-0.3033990401675234	-0.1637658865189236	-0.12421794851074368	-0.11869887658306522	-0.16031623751827243	-0.08347656762527847	-0.050468763919926996	-0.22773603372265364	-0.21018600899268272	-0.29632466336816854	-0.25248402874488496	-0.126781399857188	-0.0029703147435380605	-0.05641911773114792
116	-0.00019609920857874258	0.007372199402232746	0.014003505928724295	-0.07363381230729171	-0.027877151017162323	-0.06441268818919973	-0.1372951301903939	-0.15053882556239978	-0.02425138643612529	-0.031051424569683784	0.14475779192493773	0.09099522422437165	0.10334628016657603	0.15710408083144928	-0.004667611801776083	0.07734614149047073	-0.04766638567201882	0.06728247075472805	0.05780791686781089	0.09514508805640784	0.01483928627666124	0.004998798139836795	0.00652808984135309	-0.05855186037034611	-0.05200895551926769	0.032409181636225914	-0.07269260203215704	-0.09942814803908069	-0.021878076770752774	-0.11854586942605456	-0.24994525351410876	-0.30996766784906676	-0.264867828165249	-0.32874383556939524	-0.23805498950373388	-0.3022107670207971	-0.246072852735771	-0.05158867926011591	-0.051584215553611534	-0.11214628077775646	-0.028464199700804993	-0.1349024603498182	-0.16490395767587926	-0.14531369359678376	-0.2763076565109285	-0.1384741009348997	-0.02471174636852823	-0.04477517793449757	-0.04665262654511705
117	0.06878746221186986	-0.060319588877052924	-0.05372366845177583	-0.04849910546729677	-0.10730918049341258	-0.08749283596257529	-0.012060638431007143	-0.10565913740993593	0.035867598846185705	-0.011227631971174424	-0.009588821062058528	0.18650256787953207	0.20458900414111972	0.04353982046236784	0.13441743390586697	-0.07281465201247386	0.06797097174049509	0.1248450234444078	0.11643485855988214	0.09880921836304313	0.05895225206313096	0.0810181283395669	0.07677200417853611	0.044804622505477426	0.04112374663452747	0.01114274103924319	0.06036262847245192	-0.030918289451370075	-0.008151508321173135	-0.10751712035867475	-0.1298587781385464	-0.28104136824423864	-0.23558920168652656	-0.29157852293486136	-0.25026132257943146	-0.15678291121784552	-0.2503530985357307	-0.14652588837780017	-0.19538286706102542	-0.09299565242744454	-0.0865661436280333	-0.07678257338411763	-0.143845889300164	-0.21492666405945685	-0.25331670496551284	-0.23153940627950184	-0.2897472462250371	-0.20111275111444074	-0.009804881144161965
118	-0.04544766701537058	0.020593560665798597	-0.07266482101190361	-0.09460643061506281	-0.08758370795381314	0.041393734305442596	-0.020458243921588758	-0.09069668977306602	-0.06159021349887219	0.07350291420529648	0.11823054080175717	0.2169724900746457	0.07208661694652677	0.11525710538687395	0.1119544248749457	0.0456848606389576	0.10800301085592554	0.08802096628229392	0.13819427336618267	0.06827628469765226	0.0206993684810031	0.005860807614611729	0.01188698329142763	-0.02960845316157809	0.067936656475943	-0.08011024556216911	0.06144963989404452	0.05993434385698919	0.03248274312851081	0.07946597210219397	0.018192309080498032	-0.27680438724158724	-0.25478135866649987	-0.27561297068525487	-0.23662988089833847	-0.12750078488927946	-0.1904576294417617	-0.07064024864317765	-0.09536561724586308	-0.05876212805461696	-0.08313208930283378	-0.11208613704744667	-0.20649622465817735	-0.1337940741803451	-0.17904304478523833	-0.27172956654204666	-0.23315975438017497	-0.37684569365235354	-0.25569014797112266
119	-0.004702709490576646	-0.058198226950682976	0.007756620080003726	-0.0003049896573075276	-0.11091990904186577	-0.023549775388132157	0.017805091180268986	-0.05386222113995044	-0.024979966210992167	-0.021973120913159137	0.08227603084054944	0.12584744984802093	0.14736039652987762	0.08449246135762524	0.02124798899552577	0.07357584454753838	0.1288193329309647	0.13475138260469435	0.1412757744070242	0.08935681410513815	0.10288685711802806	0.09116500468593591	-0.04560274960420624	0.07328500824032605	0.11711089332061617	0.014939843255061383	0.08877959919743184	0.08474105921509617	0.07582386309511394	-0.05961944275160245	-0.004556287655384794	-0.16217932670027094	-0.24889589980985022	-0.29478153903140125	-0.1328009698759481	-0.012326437141989884	-0.10341011359232724	-0.15703925812179376	-0.06561157516372025	0.062440482340546534	0.005730008326101717	-0.033444405832441876	-0.0691807709891718	-0.2634922317965387	-0.26754272969591725	-0.3128035935225234	-0.30539728781711595	-0.19232524904662468	-0.24174252301865704
120	-0.0063870647770621234	0.0455368583193265	-0.12611470113626977	-0.13693867849819236	-0.03799571455658091	-0.05165580411392123	0.06569157859071398	0.014444905835067023	-0.015401069762669695	0.023724096414813853	0.03804665240020409	0.0686181330262621	0.12117970686564487	0.04857104195246245	0.015832938784457302	0.011145737767803402	0.11450858271124945	0.1721876642844233	0.1393790554135866	0.08538566865870716	0.12243462415657587	0.04623897056282107	0.06953537493377585	0.03849556148342532	-0.01851344483615271	0.01696679951203154	-0.04446756193814268	0.13236203809106786	0.12396081393023273	-0.03856248979228813	-0.17519457069660324	-0.1668268667053746	-0.2363601055504779	-0.24172643345873163	-0.21967743501230536	-0.21794842785781973	-0.02280617923008954	-0.10413381837401274	-0.00691670513115975	-0.07198200165185206	0.03403635565544479	0.05022773732385214	-0.050552502342357065	-0.12104247617575621	-0.25059347772839435	-0.312199568911704	-0.32145436092018626	-0.25947123770550534	-0.17207780541146828
121	-0.04120693042791194	-0.08247678267536117	-0.04155699003689852	-0.09419462835195716	-0.06405043218556207	0.01684889669791816	0.02050843707368311	-0.026681313360665065	-0.009365803423553469	-0.1043540063840221	-0.06246043509341094	-0.007136480200486304	0.08426338555215893	0.046502704878683625	-0.005804983747396299	-0.04177062598893512	0.10152133515772506	0.16253234337310873	0.09047469468830545	0.11454923716637919	0.03732128300599622	0.04199212821542072	0.0511044216368472	0.03074328343235061	-0.0378360650281145	-0.053336126315194396	0.1508115985782389	0.05172622425894915	0.054841235821184296	-0.01012883284395138	-0.007755951913111727	-0.1284435333373511	-0.3435562838359783	-0.2722532871544533	-0.296564982003853	-0.2517660600543147	-0.21997892878027595	-0.17043944830727034	0.015857799094737234	-0.08088665717541577	-0.00294303894805687	-0.018900824969695813	-0.029073706399145104	-0.2516117340057839	-0.24879722498782667	-0.2536336040720998	-0.3573933231990309	-0.270124676483403	-0.1785757255447072
122	-0.018726154917129666	-0.058727498649509734	-0.010845693071966273	-0.009868636959671068	-0.015108899906981232	0.042765840268248985	0.019779462885560394	0.016094108689136823	-0.044072650870534705	-0.050143023977874665	-0.045464960979494075	0.01580486298480468	0.04295200286929193	0.11205110967281187	0.08538281295798744	0.0364204994386986	0.0848691317101864	0.11592625185297467	0.17031163953491107	0.13448589596280816	-0.010453383059233278	-0.036142586612250296	0.06821954625957267	-0.09567016078375473	0.034017212239176406	-0.07747185217879111	0.10067194335065541	0.07896447455700557	1.7418254074752504e-05	-0.11737019311116452	-0.11976638862202733	-0.2804114079662006	-0.3308182119323905	-0.26511185642997315	-0.22353727419293254	-0.15691938043171394	-0.09079342613745313	-0.023052451929993806	-0.11104406769403155	-0.03639733332057001	0.08561271887240454	-0.06980751906296477	0.007850199874125333	-0.24481182955738082	-0.25674608678009	-0.3670646735475847	-0.25589062957159253	-0.2428761753074732	-0.10200411589583966
123	0.07841821446326844	0.05052797588217073	0.036520103781400484	0.06394212939288843	-0.014955686711873879	0.06585723660888507	-0.03238700590393575	-0.014447512412708172	-0.07229884684338737	0.002945953582402397	0.04524788206306547	0.08145533940518211	0.02667323224651203	0.03730333158866538	0.05742688801986837	0.10228390370105503	0.08461669020300668	0.13150756628100885	0.12329901904829701	0.025236197943792123	0.030960046733860984	0.07243549033210953	0.06074615387755032	0.01629739582640961	0.0854444430472874	0.02766555272566683	0.07314984048946357	0.004330028437194261	0.1247145604884297	-0.08625189808273812	-0.24171347031382884	-0.2977079605468436	-0.23471689480496155	-0.23350443433932563	-0.20686898055995662	-0.19785117111724415	-0.07289322890994034	-0.0448914884593316	0.07808919763136639	-0.046039359550637295	-0.08908458943511205	0.11496182660093288	-0.27140118874244057	-0.1774937170426684	-0.2799654397394602	-0.40161987841176083	-0.21963160562748363	-0.2357465021544923	-0.19541978033396923
124	0.08832518360428686	-0.012972517948304257	0.05344556081677841	0.023140897630583933	0.014404662766688777	0.08324944661620488	0.04781725006689637	0.03711968387400873	-0.14077282840538188	-0.1700555970687004	0.06869766703971952	0.05508128830830773	0.10979636490438391	0.09391350186169685	0.10290135377739533	0.13601744496104906	0.09960637135090344	0.1558382383135999	0.1951205738857815	0.13940260138072205	0.04949615194740244	0.0067532913879303335	0.02846204616955869	0.1543878316739807	0.06193082441628671	0.0103513605932695	0.12541891190123594	0.10589961508213915	0.05983192024736981	0.005161395232706934	-0.15162618645305617	-0.19686993064331623	-0.32452546989436826	-0.17759674962361482	-0.07459802651617511	-0.013787508373924654	0.043612263416686045	0.11447321470891765	-0.049877521326101536	-0.048767387563800314	0.09419335510212296	-0.07612057950482834	-0.2019763954490097	0.007950860414688222	-0.13809279266272678	-0.3034658973879726	-0.20997759832339696	-0.20806740518115324	-0.28388623878752445
125	0.04400379657321892	0.1100955442703105	0.06602826317070205	0.06240448316491111	0.03177578223218828	0.0265018123249302	0.029277412838825796	0.007794412069835288	-0.12361817257777377	-0.18553758692757233	0.007818301209513686	0.18903307840147246	0.11005592716609347	0.1278547254499471	0.09926433908319862	0.039343863699306335	0.12206276161854004	0.17841779804957367	0.1412032989661082	0.08007466156544488	0.1204887108183276	0.09493882266267914	0.0014662408122978414	0.10731424432332604	0.05584852744119569	0.04031308740208554	-0.010689480837380028	0.10647385296259515	0.10866706106754062	0.06880616638528306	-0.15613413015961589	-0.223880257408696	-0.03920212851059585	-0.04160504469833102	-0.08908991400873603	0.033049483469421194	0.024076316314655927	-0.17243422314818854	-0.11911748765223114	-0.053707226513850716	-0.062335373985630396	0.09975491460986045	-0.010935955253797777	-0.00887025675787415	-0.1344629895095319	-0.1548087743409702	-0.2203122235194943	-0.1796279333483942	-0.10512229437394834
126	0.05261353737419548	0.011934598871378587	0.003443828274670188	0.06873742809441674	0.02277101712052113	0.004691245036368708	-0.05435426777491261	0.07633234901983953	-0.0009342644570408825	-0.18740063894670542	0.0250423375238036	-0.05836929248349891	0.05493770685432263	0.13147115546949448	0.10479650908129723	0.14784408359171808	0.13025035364340293	0.13089313967120383	0.21482388355402032	0.11172757127367294	0.05120612076993318	0.08712061550085676	0.07228901414403541	0.1454233800645577	0.0711525072191302	-0.07568536413222578	0.24602455887780966	0.08080436162873499	0.12991051665136893	-0.021657170294389405	-0.06806643699314947	-0.22860097460612758	-0.0297802893253326	-0.040842372412792136	0.048100841830995146	0.26579099896364494	0.1181032594635523	0.04995700160634558	0.10740002977052643	0.04921934396645937	0.11875113891214037	0.2205005882376189	0.06209247793506208	-0.05845341921717484	-0.18965835403439132	0.02737070081280566	-0.06606062769957441	-0.13444762378774403	-0.1656867960532804
127	-0.10060769912563557	-0.04197411971531172	0.021229386504749436	-0.11772935723145335	-0.014870954650358264	-0.08926477157956138	0.014258700092419672	0.03367796589727549	-0.1120807807325412	-0.10805277024408662	-0.03132146031949128	-0.10158995728875084	0.14166435580911993	0.1154945806377353	0.057342009020748	0.08303836535737466	0.09865034941012059	0.1860618269632183	0.11374918274076559	0.10681292179120896	0.08169563229887723	0.046310990204175895	0.07170501597904261	0.1328385293333769	0.033106635390656405	0.03811982101500285	0.19302977283732603	0.20577994826681945	0.14026805821582705	-0.06987301591696529	-0.10586751589189429	-0.049747148210277106	-0.056020888998827865	0.08778799246084976	0.04472679815230411	0.1756207901353508	0.12712399927572554	0.17422807890053102	0.018443261167403215	0.12281881527470555	0.12422366219671141	0.11474082803673431	0.2776752592402831	-0.009644950420563325	0.17206377509932422	-0.08870266444392437	0.0013412605724697601	-0.021315298967743736	-0.011377847584487389
128	-0.017852530516707647	-0.0035408292859120836	-0.12286596267116215	0.026944302564432736	-0.01596342468933452	0.000877404107449451	-0.034299961457855806	-0.11227999791745347	-0.12041572422331855	-0.16950007220134633	-0.06257255163700588	-0.16981312556123956	0.10632347209462559	-0.013678798331198597	-0.009607726182967789	0.04572769377329366	0.06238272024828242	0.05841710624589523	0.16535652964280997	0.05425351317132403	0.034131432351859566	0.07092432642142114	0.12382939841792281	0.10452915135335863	0.0187294296416422	-0.012717559525571099	0.25232637085657816	0.2615248516691514	0.22239785070278822	-0.0021877142148609583	0.09151697028558284	-0.09203133045546637	-0.017954815457602635	-0.07114171620947822	0.15342571714854247	0.26822424283102186	0.14460404970369514	0.17670191118153716	0.025087187546006317	0.10812727373546709	0.08295213046343684	0.13902577488371415	0.21104340505146357	-0.02665980914022804	0.2321815452266418	-0.03185594754058947	0.010785352037790763	-0.15673711402656135	-0.20698035697722653
129	-0.13626737586274665	-0.11307694281869285	-0.2336214962311391	-0.1038736940428598	-0.10176089024079435	-0.18495824553736026	-0.14216463197636042	-0.11682133801727927	-0.15906766629228877	-0.03130178499867223	-0.11785453495721794	-0.058216829879788434	0.021547697957987298	0.013618601739216907	0.02168024760670921	0.016121458081363824	-0.08134220426979344	0.03237644292075565	0.05372915939485155	-0.006646846963008379	0.01786537632809318	0.05501361803798828	-0.007362818084134947	-0.10605728916851362	0.031117218778150824	0.012704862488175098	0.1956529906216219	0.13652772730619067	0.13188793249426606	0.055139928009179294	0.028165021800257838	-0.06369497753374169	-0.12563813010354002	-0.02257420257478565	-0.012448827575548632	-0.07754817605561733	0.15736312958707216	0.05629234042652185	0.0674348938427152	0.10877641586267887	0.17764792043432545	0.17931723602706934	0.17137334350229955	0.15423977760330493	-0.10399152689424644	-0.2568617731200079	-0.1376692026374787	-0.16211468916728589	-0.07395040611448075
130	-0.15900689377492266	-0.27296313933713495	-0.10539076938485725	-0.26721324519656664	-0.16953823248205313	-0.12269590275845695	-0.15036734779888658	-0.2728343054452329	-0.13780258995149433	-0.06730281865486773	-0.20400467576466164	-0.16142936364473207	-0.0630475480495367	-0.09017053456341081	-0.07421067020120567	-0.07352861890568754	-0.05335437990691545	0.012756979764379112	0.0422453081574649	-0.024795826520235147	-0.025498292486232966	-0.1369478754682188	-0.08191831901474395	0.05146841711868848	0.05267876938086301	-0.10772070532582659	0.15051905520098185	0.10478098918034133	0.2313416150157285	-0.05617170747791607	-0.05224980726542226	0.0028281571302513075	0.009770030693917003	0.18035598198356687	-0.024398255604551854	0.09842567552971297	0.1566945147276409	0.12933378030046044	0.09460330030200412	0.06814949994796374	0.18286267961521713	0.2140213072074212	0.1208780739847973	0.08261825916814161	-0.08271216955286491	-0.05470975980020674	-0.1330186018703725	-0.011299262131208599	-0.12475694706287757
131	-0.20010641159473788	-0.3295508794319003	-0.08491360273640598	-0.2501125078580212	-0.17518875837863485	-0.14786753351828877	-0.07450112723862315	-0.20779232303206774	-0.25121359282217937	-0.10882109148997669	-0.19146754434412283	-0.08172236130960804	-0.09112783387993041	-0.07049620455070602	-0.07759068113236896	-0.03835966822378099	-0.11394045791925642	0.0053503321358986744	-0.046540497552913986	0.03168656593590296	-0.006157755581838326	-0.06155520102196175	-0.009702523376643905	0.09219884325024331	0.0672853022582229	-0.11647366134064727	0.05158870721002207	0.15806643205621032	0.04527722766476236	0.05618901397057706	0.12461743868025713	0.1039475182159911	-0.00021977101644596875	0.09276053401977666	0.23978794003976903	0.2505677173987816	0.11885450833328486	0.0387492227875516	0.12846150303365272	0.09326375658053557	0.0935605419461549	0.22912579188633306	0.06206055932903087	0.01117092139131014	0.04979774074001068	0.00998641519237643	-0.10525497558009142	-0.00872789260666922	-0.0045259221868702015
132	-0.3516664118816713	-0.3399621424380536	-0.3023797618529974	-0.2932883240618759	-0.21618538918507815	-0.23336770051740374	-0.1502589975567386	-0.13297572756165524	-0.21326949017731245	-0.16566699012882907	-0.25994871236418865	-0.2148090851657915	-0.10496025052351879	-0.12286838662819308	-0.06698497678521309	-0.09646597629451674	-0.14797778377313264	-0.09920608086573726	0.009754952523999265	0.02003304801935049	0.02038817475853823	-0.014044483060516774	-0.068069444956084	-0.04842964567023707	-0.005484152075587155	0.018523155658635982	0.25082668807925446	0.15554107966496433	0.1545774117879764	0.11415822644058862	0.10760140029077563	0.13028229014427167	0.09850247977674528	0.1204737544617978	0.16935094428401626	0.17018261728273384	0.1405395572335169	0.29462801012904627	0.14080216132040846	0.1816327449442532	0.2558831348557581	0.10866424942973504	0.09250873271391162	0.0664395044639994	0.03758337201071993	-0.09328191127190329	-0.06201045349055876	-0.049549306890476985	0.03912411734319097
133	-0.17691989952405712	-0.2455621141410312	-0.17061330095229393	-0.1740108408551579	-0.1953414033415835	-0.147673009761345	-0.28178961247613177	-0.2480447580872825	-0.32904540960601314	-0.13400320808811098	-0.14184998509911223	-0.18595144730247642	-0.18304441562887927	-0.1713890110676181	-0.1411943226223313	-0.18291674670587374	-0.15429211757132982	-0.10522496451841738	0.011742709640473466	0.02128566152123107	0.006218981598751541	-0.029965514492758645	-0.09240318306338242	-0.09227743363060022	-0.08199557267427046	-0.15276637509709254	0.18736911867603462	0.2880999899876214	0.2116156322308247	0.1473172477056466	0.09142116707981236	0.10919840998386962	0.12363388858155182	0.14828712138168088	0.1746243619688399	0.3150218706951504	0.12728919888062523	0.23829824692955243	0.1180130273742376	0.2510267594743757	0.3859075309136039	0.22153504372672878	0.013793421245747561	0.026059639889955365	-0.1533745363546674	-0.10624547754004451	-0.09972728888913404	-0.18931056756302414	-0.040090464808412905
134	-0.07024835557808641	-0.2849695529359583	-0.24898810391184903	-0.1525869275482263	-0.17530365422242783	-0.18012417956711185	-0.262326070437635	-0.2670834838265407	-0.2391434642912062	-0.09041839171994362	-0.11187524735669638	-0.08471425987570533	-0.16361362186833842	-0.1534992106109364	-0.1322569879866878	-0.10606709361092134	-0.17784571601423485	-0.05740033847974326	-0.08085771549796096	-0.07107975287590079	-0.0885345391632341	-0.12606196401697264	-0.06593139203317447	-0.008933188706093059	-0.10624974573171501	0.04248762483142161	0.16417639131905262	0.16488129389324735	0.10373069976080548	0.15343464753427694	0.04790894270400161	0.23218743792716195	0.16775729487599625	0.20313321647426313	0.3190638256538946	0.16472890216195304	0.2140113113146446	0.19696896603303476	0.18676337853370456	0.15734803748454187	0.2268179729494658	0.18636471624946246	0.18378859114212068	-0.004716376219732266	-0.11413625117133683	-0.1102044295256491	-0.24508094526234805	-0.15583830526006026	0.007809310319648463
135	-0.2713233939527966	-0.24494039398597106	-0.26049927382062393	-0.25934937104040673	-0.17975045325525532	-0.22308784167184598	-0.24503952500159612	-0.3058939191591101	-0.09692823103697866	-0.14013755522910215	-0.0864485855272134	-0.15119031177518852	-0.09388828599885356	-0.17398673173379714	-0.17067354609114355	-0.12647172022576825	-0.10301282675483096	-0.11969422964100733	-0.1274480530053777	-0.041997730229326825	-0.01223489327477491	-0.1551116185244091	-0.030008589803418112	-0.14914903416387332	-0.07738130561566822	0.046587102166607046	-0.020226507265617498	0.17667030504953768	0.11732635435649878	0.1165892872210889	0.1930007048058872	0.22447825880708078	0.15964394317099226	0.1667611586494812	0.2539434726454629	0.30605927928973686	0.2790002185861656	0.4397181504456353	0.2794411974711311	0.20699914203690986	0.3567984825652798	0.30316010771134855	0.06326170865770173	-0.011659099205108547	0.009188457195499756	-0.06278544775492083	-0.0927110632464202	-0.12803245799445534	-0.14820247941809872
136	-0.12411469229193015	-0.2534701536269359	-0.23387631479721796	-0.24267459149364337	-0.24263822832521317	-0.13694545856654036	-0.22833835973016145	-0.09140651838500484	-0.23640565854004186	-0.042683870503666475	-0.12812070878230056	-0.09517580714534588	0.026921862247784634	-0.0866732998869019	-0.034234384722162156	-0.15310451047607126	-0.12875060217469353	-0.17027296665931924	0.07348972288119633	0.022352645714384747	-0.07379756454647947	0.041989704445814575	0.0385467483759645	-0.0477338592652465	-0.03746187085585293	-0.08472256255413221	0.2535981236547566	0.20209446167057316	0.2382211416662127	0.17587384788966212	0.1253769327236697	0.18835145330583541	0.20178159116279923	0.17030864385953673	0.31045155287926535	0.2767834912440435	0.34966792335217745	0.46495294996637265	0.2886857319789454	0.22473606535586804	0.2941237249568373	0.06906082408953577	0.1356685976009691	0.0593118349969885	-0.13997168740612603	-0.19951276334267987	-0.08213923784018898	0.08252786503421164	-0.06842594359086959
137	-0.3298588590793623	-0.2585461393414787	-0.18487316210709492	-0.2271124379999782	-0.19755273157814213	-0.06691250908115445	-0.18569830100012422	-0.020989492613768333	-0.1224238206374952	0.038959077317636745	0.07507816176850877	-0.025585273798501403	-0.12156488788310763	-0.14846022087288274	-0.06270758339514135	-0.14188943413147329	-0.08910936222811153	-0.02725590652678019	-0.046125905708678305	0.07470769265023006	-0.01245579694724495	0.04384037596441139	0.06889769761333993	0.08200986812496264	0.14810523555072178	0.07487852508563533	0.20164891989682343	0.2672699745496284	0.26068517360632687	0.031461271796967484	0.13791156463922377	0.1971810552442439	0.21199864386311335	0.22141477321481826	0.2911243992161	0.29307295355134155	0.3910420140386495	0.2619568776991671	0.1997279228065625	0.3405826212560421	0.27773496068060277	0.20923704313789307	0.15687323537171	0.05539082678928213	-0.03323581543571612	0.07344419492586418	0.08100316715689715	-0.06428545275806603	0.07512104560208502
138	-0.27265750108589737	-0.016544740282844243	-0.14613206198411435	-0.07715439574537183	-0.06642801506580764	0.06132199100423994	-0.07104855654606676	-0.15214930844195138	-0.09106016965907984	-0.19318463430988797	-0.15687689717956133	0.0334887974568277	-0.09083739988649854	-0.06238775957543963	-0.014953241942018008	-0.10242791738984211	-0.13460723466254806	0.030687076673198227	-0.03130456918546972	0.06366129743479366	-0.021760665484794536	0.01928843742155674	0.08083006695039596	0.07329586837727155	0.1395243322166932	0.09707317597711845	0.18119254782362137	0.2903403371358192	0.301179784618542	0.3340639541434883	0.12681218413646672	0.14581541654196692	-0.002072123314647989	0.14725144150504926	0.22872744493594901	0.20342564640778896	0.3389786011249739	0.36309514425551886	0.2125479441116899	0.33417663093623956	0.31685020551697796	0.23120089831474414	0.14959774041042623	0.19147831561162892	0.0700975660807742	-0.033806194574273404	-0.040663164301871335	0.055325300586991186	0.06505863570694012
139	-0.06948889763430052	-0.21709824028953859	-0.11778609129956474	-0.055986052952318385	-0.10026859695856576	-0.03409899871377157	0.08567245793763441	-0.07078981472116466	-0.06014747040459354	-0.1646893382729284	-0.059249126364127915	-0.05236058604656256	-0.20778235346158563	-0.04815072321320942	0.07093924729139298	0.06645844955926448	-0.16847282117978152	-0.01406674366952321	-0.059571996780813874	0.12874244367696155	0.06570401449090986	0.17816233248750502	0.13025363855548527	0.10233178721492371	0.13658007732639174	0.10999800967520383	0.2187306922546875	0.15511469805336206	0.16956603543264814	0.07298668720616172	0.17346185386146828	0.1921784082501132	0.10818182849643695	0.22807315862543467	0.3016589930064272	0.3193094257196697	0.42943801527996817	0.3702077391883355	0.30296680893640027	0.19561064179242935	0.17338073794935355	0.16280506521873664	0.07331592725843758	0.1318223372293033	0.014251354897212815	0.029291213131582717	-0.0224137864469026	0.20150995174265943	0.3338091981018196
140	-0.019542861598498593	-0.10371236832241768	0.11237744553626619	0.02355335434853758	0.02419613695372799	-0.010426080111056503	0.001821586247076837	-0.21855983589783282	-0.2691396633343247	-0.01863092357589619	-0.1513543864261983	-0.01936520333246863	-0.11098799915554725	0.09458600310177188	-0.01800529359435655	-0.10361543290692825	-0.037266889758323096	-0.06535932391601476	-0.01698807968286079	0.004365911503916941	0.058511658393036806	0.09762855452546428	0.17258903136682513	0.1664211346968328	0.10140379653531699	0.08226767588964404	0.009071842127048868	0.15019725048632204	0.02209480002501484	0.25018378650865164	0.10015879693714329	0.120326669898946	0.18676671822914143	0.26743994621482353	0.1673664991443486	0.28733046871488305	0.5702643063286646	0.27625050031367815	0.19896703489859652	0.30818065679476425	0.26619488702735916	0.2438282074799923	0.12294919303998472	0.11193752598080417	0.1571874071468232	0.10761959649006392	0.14880964416552434	0.1475258534600244	0.13655103442473412
141	-0.10950872433905823	-0.13895786858683162	-0.00920232403352763	-0.08035192816245382	0.037883087989838575	0.054500239226197476	0.051623932167780315	-0.057563864755818483	-0.2212437991933839	-0.15049775789230105	-0.06574504411395293	-0.08835078473141336	0.005594827074466686	0.030739568886228343	0.0755793574191665	0.10114619553811025	0.08470833839199972	-0.058469049477203494	-0.04721180737658637	0.005120122865434237	0.10225663295788685	0.07898099971509971	0.03750043276922263	0.095557843050886	0.03892271261545972	0.0016536496849933256	-0.05734398808592835	-0.009866291715411113	-0.0213667371884362	0.2885392160474254	0.19193046766722405	0.24547423214757016	0.12871840451635175	0.29944484489007583	0.384274664029604	0.34019161996655045	0.3173529515477562	0.32045044916756676	0.2422633856806537	0.3338575880055526	0.2819744994883912	0.33515230533375223	0.33283427040419544	0.27449246289309126	0.23683939229708234	0.2329332754097652	0.3353856156662748	0.23365479395969366	0.27933421307373657
142	0.027122704098089208	-0.008920717182297418	-0.13221053259565158	-0.08518023801442373	-0.04192840624676186	0.049461772795723544	-0.05139573279605615	-0.08415773608086545	-0.12959896580492258	-0.07114661122912397	0.014850008125916206	-0.10452447971836351	0.012529739378659316	-0.07207104288698508	0.03824596027456535	0.19176155817499846	-0.1262902189590634	0.020027030810105505	-0.026363127460526263	0.021348233295234907	0.1722703671420802	0.08294417660887823	0.04372653573193414	0.16478465845502568	-0.004709798714631221	0.05700906692674661	0.09358245229112062	-8.133638200220616e-05	0.22323790985855693	0.14567656771729337	0.2662856977338888	0.2716278397861977	0.37557652996424035	0.37197434037294197	0.508841458624874	0.4566066504955123	0.4764574545321042	0.32659265563297263	0.3623970418662449	0.336533352829712	0.43569556650324354	0.358108955268934	0.33363770270953436	0.20184410349691043	0.3032300314971227	0.21942691193198235	0.13133737177856059	0.4117879486156687	0.27301295171320455
143	0.031677212419386244	-0.008761392249277057	-0.08023318865972155	-0.05731969750160918	-0.05306928463903132	-0.0059667554553284015	-0.06863673821747654	-0.1458839778438568	-0.24953728553281077	-0.04217178828048314	-0.02250605983210746	-0.0170919210127706	0.07331663277375831	0.10521908950037535	-0.010326095289389475	0.19780161719584355	0.05509728641007448	-0.03235563016534037	-0.023062189635788908	0.06208183422539415	0.16423207793038516	0.1027951001588295	0.14011500966694396	-0.034245859455379536	0.12596129820807614	-0.14389897521507372	-0.013101290145127708	0.027794122952893983	0.13949954248188298	0.32260827913721696	0.3300062090936685	0.18418481361312952	0.4406888188694985	0.4038561324242972	0.5044560725010753	0.5647438207312214	0.39602864817303296	0.380974601272835	0.30751938076876545	0.4288591393572898	0.4771572207221616	0.3299150661480962	0.38899279180792584	0.2574601752312927	0.19365732140625663	0.12470237278395362	0.2106438164927329	0.15948388086702492	0.19264926264701576
144	-0.08588908181947538	-0.2625781649245237	-0.07712800551536765	-0.1151062859633872	-0.0009099716481344814	-0.10785703358519702	-0.21139536236953077	-0.16696212043540276	0.010228195128597021	0.0875443583315285	0.09066830034803032	-0.01100846794693461	-0.02450501120846744	-0.06944754802143242	-0.012641546843386652	0.021977063289832642	-0.005027328493730272	-0.04198836444976786	-0.062087795104045995	0.0013079130002718216	-0.001651793639485277	0.03928277082818284	0.07802849859820692	-0.0642863016470143	0.03295807423486324	-0.0004207292437120724	0.09142836314927616	0.09291146888733037	0.09525603126512831	0.20444583035761701	0.19425079259165384	0.2806247867645063	0.3682840508401853	0.4533070389759509	0.35909549676675095	0.316330111477725	0.4994728013288242	0.41023516133313453	0.42255506256165776	0.4781315382408951	0.41179760313871705	0.18555360253756695	0.0976051724303145	0.24484493857289769	0.186352938548058	0.1828449993400716	0.06684384437143272	0.2123078488761448	0.06956892509876778
145	-0.003469647655117072	-0.25110543361341386	-0.20027960688990665	-0.053877537247722276	-0.1495683281118617	-0.16138339829378978	-0.09854071148910064	-0.19121964958776758	0.07797510443564046	0.05176978458858985	0.08821420082595807	-0.024474894235407677	-0.11763060008068435	0.05838037037421816	-0.027667048362134423	-0.06425994480758569	-0.02926136555626511	-0.016693608032206625	-0.034170783720833334	0.02945690023307591	0.04097626228565531	0.04674506396691339	0.00971718288225477	-0.10805007999625757	-0.10710313485147663	-0.031247154163112866	-0.09036071029899424	-0.0476756201072549	-0.01785128784841905	0.21541355402848866	0.3205124479159303	0.38061161259107495	0.3084401073492987	0.17321202281935053	0.28933264930134295	0.40296312991902045	0.4475297410873623	0.5165322627937157	0.38646591976985367	0.36450861189507144	0.46684082878214567	0.30361201474404786	0.08264449448401201	0.15941510378208706	0.3641129721272646	0.2208382279406087	0.08952759380625289	-0.020757030384428637	0.31231142670568535
146	-0.19979625715353716	0.011478314137859711	-0.20884842564538292	-0.17753471948329336	-0.0666280951408152	-0.1228271334938305	-0.0891500336019584	-0.11494458584155964	0.019946720777866363	0.071823701077915	0.07870074567666518	0.1581626201431948	0.06296079473277404	-0.008042433574229634	-0.10238215635545656	0.0281494459288154	-0.013806636194432079	-0.08908870913200811	0.0844529487489339	0.014560476855309886	-0.055171929536236564	0.0738077129370452	-0.013159605094204255	0.07257010366362124	0.042575307395259866	-0.0286589188061279	-0.005746955881172622	-0.0893272075586127	0.12553294460366946	0.16237131230330692	0.21395328058797564	0.2978379921884762	0.23883755261501216	0.34126571341853057	0.43936897382666895	0.5257470031370205	0.5695409697059999	0.5036007634841312	0.43171207441195447	0.44791963279103103	0.2362092705307885	0.40103584996235125	0.03460610563387585	0.12545133445514678	0.37295820843962824	0.20773942068097612	0.11735773036256565	0.1335432623123972	0.21325774550961502
147	-0.17609307717206682	-0.048176628094219597	-0.11575229388461786	0.009454794875597219	-0.11935550976796332	-0.09366300540001202	-0.1317585827338538	-0.10440844463880442	0.10747242992858445	0.14529946833520074	0.07050081429369824	0.007479086796544616	-0.07111134517650153	0.07962148988036183	0.0023303558074731913	0.04722258159100481	-0.06536201539485742	-0.03960771892589561	-0.08340270924368517	0.010031905733674034	0.010236122920840833	0.012647722638208306	0.037924257031902706	-0.07307770286988714	0.0661951788698821	-0.10695370689933678	0.10062293715091357	0.12368472263057546	0.3005473857735227	0.2811308078621494	0.26232392567697693	0.17915751037399674	0.4141255580993347	0.4280705261991017	0.4382447874337122	0.48146497463704174	0.45099215039453966	0.45202422924642816	0.3976288158682929	0.43684916805720936	0.5759596302535638	0.4633101092108155	0.29975141177311027	0.32128190457373274	0.3138481250974582	0.4623046319559957	0.1967423779657152	0.17651124849346161	0.21790051169253136
148	-0.04984550318833709	-0.01444553659036756	-0.14968705176044472	-0.04491990367256055	-0.09476878753447152	-0.13275169279250382	-0.17166808954690474	-0.06019051800376026	-0.032539254814098376	-0.006834771264220699	0.14756867185243744	0.13198267795524637	0.08543749543754224	0.19293721039054024	0.09033019046040926	0.001375477039108911	-0.01875054487911864	-0.03907650965868757	-0.012405701289539845	-0.07373951739552122	-0.013931100728655967	-0.026522457832884733	-0.09974803079650035	-0.015585051008746107	0.10430255384958168	0.10438487780007685	0.3732774750949292	0.20960608899866315	0.25823882789407004	0.2723670788490674	0.19159896541977725	0.360015236107824	0.2856118942950429	0.4383012673683804	0.48154302683752565	0.679424158294221	0.41379209202566736	0.42966520776081385	0.41558850179842227	0.3899614287211229	0.5104428413505746	0.4767829929876613	0.4261488890692718	0.318586012654203	0.2390956858411543	0.14676205865031164	0.25540546115299473	0.2714954846822587	0.26726055218724387
149	0.08014497189014211	-0.14211713167547033	0.011928958750510834	-0.044861368881760594	-0.0027053672280832226	-0.19690126348863063	-0.13057231177959797	-0.17913229925018798	-0.001150230993050642	-0.09374153441093462	0.024221936105236857	-0.02757061466759536	0.0986646819805623	-0.03462254674694001	0.06738110203927758	-0.059940323221852256	0.13925321240172056	-0.011443215809160412	-0.06425232735005153	-0.018679551661661044	-0.013279172226118218	-0.08060808341637643	-0.025071687338495387	0.07984059189577379	0.15403779966162398	0.02254300612365758	0.27007551063751867	0.1553128450385432	0.3246588232471984	0.3159229651786431	0.29311835397624186	0.2824971723108626	0.19639010509309085	0.3768447785994994	0.40035896768551044	0.41279539070515286	0.38440195469698624	0.4007678060220705	0.17302476535863956	0.45818550980832395	0.4782711177825025	0.39062651740385307	0.12986749460418084	0.22476148219209086	0.26991760330080805	0.3072486372380703	0.20301617093641297	0.16589616490403908	0.028733622780669477
150	-0.058988524012280455	-0.10664358922572308	-0.2492975186443787	-0.09703372048561901	-0.04096310745215111	-0.03969542032199393	-0.21209644814285616	-0.12271996683327938	-0.052993894824290066	-0.05438714016881452	-0.1143285692699491	-0.08777051680133018	0.1094011939059047	0.11566149096493779	0.019131443163846986	0.037672096947097666	0.08227920058787774	0.05696675870403611	0.005782508416929496	0.08010723819331451	-0.09413296368471143	-0.11135260988684706	0.030205077672905645	0.09021543791203537	0.24003303183769154	0.03933454327943036	0.10163969408495335	0.17806948070581896	0.09126814853110798	0.15897446201867182	0.25630502725570425	0.17096112854157947	0.15675550463415355	0.2913814688565982	0.39732132192052266	0.23830782189803087	0.31984997139313076	0.37657568620042925	0.35594131870638623	0.37195815435049095	0.4492616885193289	0.3646575803896095	0.20822687519612915	0.24484452216606503	0.10834299130987857	0.21263866956009556	0.12477569931577162	0.2405405872882719	0.11459711193380089
151	-0.11285566840672578	-0.15314502728938373	-0.21794339024709858	-0.10336178457102074	-0.10123765754257756	-0.01290071515872617	-0.2372373253236873	-0.06955147317482535	-0.024936933666255063	0.02361024052334126	-0.08812293839090354	-0.09384223531764792	-0.08820923137333554	0.016210380399440293	-0.02307658696914551	0.15032631337317112	0.0003580086615674425	0.02007779187968253	0.11318991731751238	-0.020596015180818734	0.01737809708608018	-0.032202040288324435	0.09884995811759288	0.2125769627847886	0.11668551489261661	0.13774637516440558	0.29783663174568004	0.10685807571263724	0.16520838227138115	0.1473524009855633	0.2443861597679337	0.15803638973644238	0.16198927571225477	0.1398075960126711	0.07090875522323291	0.2102095357875958	0.16993366603065524	0.34722601878323556	0.19423586487072952	0.22257191144350802	0.3422396707190315	0.10781344334131601	0.12510784122210997	0.13192574099941293	-0.021088324254868684	0.27956224443706007	0.30795913665356905	0.15948714003296183	0.10264845041956483
152	-0.11339614658646202	0.003567630452610731	-0.12395859616571885	-0.13249880462244096	0.024942805430879164	-0.15637249454820495	-0.2414948638613715	-0.14179552871643514	-0.1639725072195966	-0.17892892541774705	-0.05682784811229841	-0.04760467269168002	0.05068068261892318	-0.1454485793634628	-0.025732424581445805	0.08958053775344356	-0.04565767866202368	0.06394061805302956	-0.02609794145132051	0.03742522978097483	-0.0609571954266848	0.04994804027869256	0.12392333076611081	0.06421207102758113	0.05739550760260424	0.13341817836848754	0.15762615026173937	0.009187638446400134	0.03627757227434381	0.17396070818786552	0.08914575039096537	0.010861593471922337	0.05307808732055478	0.17624683293194776	0.1549121376841172	0.11522669146477063	0.2708174569600443	0.11876256190194076	0.11229322897295449	0.10846551286911457	0.12441091027673443	0.12589834673168016	0.053253968100508996	0.05114874002990415	0.14561402275481844	0.21684592230539015	0.2633229973847354	0.1797998986943333	0.14322847698771568
153	-0.11893114626977452	-0.19979178314775958	-0.16657996399809222	-0.05248907308568217	-0.037680681138213795	-0.019092047081399912	-0.04942582417044693	-0.12523493811605646	-0.19925031786989975	-0.1407988820624488	-0.15278326582715512	-0.08297345798335874	-0.10759780470676235	-0.05638842819711556	0.029158998286674308	0.07612008434758691	0.009323931850272511	-0.09749751076375998	-0.0830898769877491	-0.0034781482415635716	-0.15064485181880438	-0.026653905276387203	-0.13722525890375364	0.1157645457784779	-0.09344751986008389	0.034005450731756565	0.04533468165386465	0.011691656291249564	0.08032729014912911	0.19736707087385436	-0.0012494819342618313	0.0748146616809685	0.04712472226204957	0.20629110250256427	0.10349449962730654	0.16432512599855795	0.1256320581349099	0.09647823573929688	0.09560848842963802	0.153745770035447	0.19601423128415663	0.12129242234048654	0.017636905933087095	0.030022923353188475	0.0371494626755128	0.07754361081911068	0.12619521069651446	0.06655750092282606	0.18622094843328116
154	-0.2585051719286967	-0.13036222124216004	-0.19066488575733256	-0.1088315667153416	-0.03687884208876376	-0.07916819735038559	-0.21027913743850518	-0.12046976103121039	-0.19640439710446922	-0.20983178136034408	-0.17001514559827763	-0.18770599665625848	-0.2426284756709367	-0.12527251234841866	-0.15235668110655115	-0.07181299023401728	-0.12558953165517672	-0.09582174881253472	-0.13507790373950584	0.00022675101366565744	-0.20955183116304132	-0.07922253934520582	-0.036457136345310774	-0.054882922338497495	0.057932448122059374	0.04597563512426455	0.15954502795376876	0.09133833017682827	-0.07011423130419234	0.08402913066461119	0.011641265997917039	0.03531601224426416	-0.018642509077172693	-0.008169610213527662	0.08559227425965277	0.20781787302953109	0.14123497546427569	0.06448387829274072	0.15979485129461543	0.13769294797435355	0.2450090076269905	0.28657270858569756	0.16090417390318112	0.16216744093631014	0.2147595933031822	0.23441577948049633	0.250401515025767	0.1175883184173661	0.027722596981790783
155	-0.23705978683088	-0.20964597276269797	-0.20890258729708405	-0.1408885892616564	-0.09078210998913434	-0.056428039943555	-0.11092686000607473	-0.19853608378641285	-0.23501331998478886	-0.1577732920286499	-0.1744293280132209	-0.1149694226594024	-0.13402764889145263	-0.13965045245312918	-0.08699065247991039	-0.16706203730664307	-0.09125861737100152	-0.20447237926985137	-0.12093548053563394	-0.07621254065771754	-0.1605216151705356	-0.10109683545574251	0.023359790010352377	-0.04621148563266673	0.02515072681848396	-0.046099876026729984	0.06079439431430407	0.10196765294110047	-0.01657966434378714	0.13052050956470915	0.15326235539996558	-0.07692970878834865	0.07245930205550626	0.09642606918159127	0.08567930936749149	0.15163522933421011	0.0796861140415623	0.1579876068732496	0.12014237667454905	0.1373597508779252	0.1210310867118825	0.1296993082973309	0.05587156488525478	0.3141441105945673	0.22803948591135179	0.1695703109835726	0.0902897690279014	0.11801273398246317	0.07013920677121445
156	-0.15553869496907075	-0.2564435318467795	-0.16022706838311557	-0.06746251894457361	-0.14451399989811936	-0.05517173773981887	-0.1815960081442256	-0.05270136454972078	-0.00992294231629631	-0.2215608674984752	-0.167132509299526	-0.21817740839619168	-0.14431809133833887	-0.19105375926137713	-0.17873803368614655	-0.17391781566855052	-0.23091107518690562	-0.17956251480353927	-0.08708651152408797	-0.09010674544796748	-0.11478906058193501	-0.07219914726920056	-0.09946705397948886	-0.07808724032376194	-0.04160319717801338	-0.1027849955536588	0.25027689560780264	0.12050668851836195	0.06790687017725201	0.00820680781548876	0.00994720947547951	-0.025863021061479162	0.08559535991946468	0.10638084604101421	0.16149773225847444	0.194066317887942	0.19362932448576503	0.2156647667286014	0.157585707779807	0.18991592819435194	0.29110282508879187	0.26068555350374084	0.16587997563145834	0.11839035481840873	0.1417189200818833	0.17218160528997678	0.17438811055720463	0.11158930724927792	0.0498360840398796
157	-0.08012795496367459	-0.17366871242843662	-0.06340408416118587	-0.20968620170175326	-0.15319081749070834	-0.11993952288110943	-0.03966583265553021	-0.1350734834664478	0.01875571356051386	0.013321745975176737	-0.03976318209634312	-0.10390789922548685	-0.09156473693387253	-0.17650968022142366	-0.036907443518786213	-0.11061148444766715	-0.13743283064946718	-0.0770842516601178	-0.10715483018461953	-0.08790808446958133	-0.10051079688726225	-0.037689441318375864	-0.10738647431661205	0.018774671335115147	-0.08977866778089474	0.037215978433621386	0.07774707648896771	0.3725820708353371	0.27341772320663205	0.18950066170618102	0.08507815564883761	0.07698604670299666	0.11355627731674796	0.13961477704955313	0.24839553746748816	0.19060641559246436	0.29797623724918515	0.18038038239334148	0.2761549389462104	0.2633139056444319	0.25420366855347637	0.24080235620852913	0.255841891633884	0.1218324450796675	0.32442458832994026	0.18803759368166237	0.3219779704561202	0.2080144112161631	0.13359508289891983
158	-0.1284937520400876	-0.09835914708936468	-0.08569974407162174	-0.15318902023599656	-0.14479371351177756	0.02505581425688281	-0.02942488795279674	-0.11643854085316618	-0.09154425362394443	-0.050147490339755255	-0.05837932356423181	0.001879557538594611	-0.07944899556759236	-0.04057040571567179	-0.003609590920758121	0.02434340428050643	-0.0889361552457639	-0.07053432363899488	-0.10913780430327673	-0.07575386321932517	-0.07123602359412837	0.019489512673746764	-0.025469942255618726	-0.032000524208927884	-0.11565504407989786	0.083902998083674	0.3699290105264573	0.10896291162606808	0.03775315829025816	0.143203081222645	0.1680766804199331	0.05650164718566948	0.16466933214386742	0.23239172241976425	0.2970489159158874	0.26107310767485875	0.24117405328895503	0.22557567713415266	0.32203366835817315	0.31094784311773155	0.25896609481366395	0.26673086160627235	0.2882380339119789	0.14999235963028162	0.2626794059276858	0.16973253890779177	0.2014680149099881	0.1195448801740808	0.22945658426814516
159	0.049886333100205064	-0.07720976800927819	-0.037694016544943296	-0.01685130012979131	-0.1493769320730462	-0.06568197264630966	-0.056194365643167245	-0.1116939083538927	-0.10974384565966773	-0.15149782481347931	-0.053856431556877395	0.10812168474627688	0.037629286077352705	-0.045426345825950024	-0.04793227337094939	-0.19397551196293322	-0.13077243806098568	-0.06771004376263812	-0.004100552993801148	-0.07599825124172509	-0.0095701332142878	0.03141702346325975	0.02209907618706087	0.2047989070614497	0.11118889565107282	0.0895086146612106	0.1806398940880935	0.2501027232499412	0.15398885527290912	0.0673296580801384	0.15779822545794403	0.051377199147317906	-0.01292327059492569	-0.004029302838844251	0.10146717041030742	0.2121421221085789	0.22925001777124923	0.3019479686540496	0.31358042262636426	0.3622922263042185	0.4391309912756259	0.24709848684450741	0.19076866446709945	0.163099214029941	0.2040435141860204	0.10389618998816755	0.09585242038422069	0.27629973972345806	0.06285457944652378
160	-0.07035640260015733	-0.13098156262139343	-0.04947790791188108	-0.12027299752953405	-0.1031726049229819	-0.1028945351311541	-0.1257611039025686	-0.12508695082832758	-0.1696015906365868	-0.19916459574474754	0.008063371393045806	0.03097653937723459	-0.11694383404312803	-0.16726141095451802	-0.022248226277803432	-0.16308123297597846	-0.1724850196078346	-0.16945918535569143	-0.12824800676333878	0.002184558237386472	0.03161996502372288	0.06846116972622297	0.049184297359985314	-0.056227329842428994	-0.1294727715587181	-0.06859780500310866	0.04562117856165816	0.08907252726592892	0.18132506294093342	0.11206880571320701	0.037409730154270224	0.10534344095009177	0.05166220777128115	0.016457256545647725	0.058385717979263826	0.19352486312957767	0.2168634368923688	0.29412204863063063	0.4328784486394259	0.43587670052911404	0.30548778268113147	0.1801670366824522	0.2993091597405854	0.22494046498824555	0.28147020106100956	0.012970920562575355	0.16055396589076903	0.15161708736214502	0.112872844432563
161	-0.03867168184939829	-0.025450991644127768	-0.19916768418703182	-0.06108670939487933	-0.13450003703621038	-0.14989805237978218	-0.12583004192870742	-0.18839058845834797	-0.21941442733239241	-0.23579832564289527	-0.13494846875044447	-0.1355337776491096	-0.08474773949755116	-0.1895828841325307	-0.11570302490104085	-0.11700723627555332	-0.1283237535906553	-0.15492250519054265	-0.09115371959815094	0.023469517903480425	0.019272063115626823	-0.0002594759619635548	0.0018936720989761475	-0.023613401224156495	-0.029233332968663282	0.06455073736498126	0.2910667278088597	-0.016871982886636935	0.04361996367817999	-0.036943179478686465	0.08958935704582707	0.02779404495930677	0.13591921726120382	-0.04080841984798707	0.12738527226429858	0.28714958191756396	0.24905229581045812	0.28104000834129844	0.3047050855289969	0.1400759807073295	0.16235184468733835	0.25773531231341795	0.08196342481536795	0.12785501617577816	0.2380964086851593	0.08199555202115402	0.0637612758649902	0.15560289142910874	0.1672856926874146
162	0.022318847166982993	-0.10164175573382758	-0.09584026191949607	-0.18654469243798305	-0.1792535920440091	-0.16837565230919244	-0.10429609957528926	-0.1724063124036946	-0.19589662245206835	-0.18862253249163666	-0.27912619556484	-0.09685023602295484	-0.10810052998633683	-0.07521377633572936	-0.1619059243997675	-0.16812062131307806	-0.19923986262950702	-0.22634005228603984	-0.13884828129085552	-0.07808059646461443	-0.1118053574238425	0.01828779444773375	-0.07028771599319125	-0.12482267748051072	-0.1543272452150402	-0.12319579690873375	0.19369291631003088	-0.013826249040443394	0.011384514937438188	0.0914933164566526	0.2257072050506066	0.13117898207295625	0.1977096660326611	0.14699288231039262	0.17856720461733014	0.07409275095735016	0.23336946725469093	0.19604766792182532	0.21656022967783536	0.234262856799137	0.1487910502119218	0.11699798353645832	0.03657989423346383	0.24322932126657415	0.17684630185153677	0.03958636458824964	0.17206313620121289	0.018166963759461578	0.12953641957505052
163	-0.1603868279569885	-0.04256748154401224	-0.1540089795432595	-0.11427665741213625	-0.18961657785328434	-0.14818998776723802	-0.12494759024997212	-0.16024876467404187	-0.25504081198813894	-0.23220857292050287	-0.20074017060201327	-0.15841583094912054	-0.17157412144804307	-0.15078806978742215	-0.18307507079415533	-0.08357983472619608	-0.22876015421183574	-0.13974117562893323	-0.17013956155534632	-0.120959304837609	-0.09257535889608903	-0.05422381253953198	-0.11487344951581327	-0.061600814059824816	-0.10190354532146842	-0.04549890522024905	0.13620705324640806	-0.0028536149207295386	-0.01455112393313789	0.03389389504808046	0.10180547109473954	0.22241414191877135	0.11635883067731476	0.08246946429364069	0.039950398097211515	0.06846194804733526	0.08596498252077997	0.06120841603237213	0.1590920344743172	0.20146777717596304	0.054333146701095084	0.0961424963203668	0.2114547673620323	0.06181162846080142	0.19407578481963444	0.2758530515688835	0.1516583687705401	0.12473070545473379	0.13326665033991622
164	-0.05026533680379007	-0.055265940640855896	-0.21575177931345163	-0.26940139390412154	-0.16957363849862483	-0.08692211193994545	-0.21423812403231643	-0.21496810732252877	-0.22950375223004604	-0.199629289022815	-0.19252136329402092	-0.23074781846145548	-0.2421899843056262	-0.22834838611779293	-0.11692404331185732	-0.1910908490443048	-0.21197425721118918	-0.11084173264800204	-0.06943560191563344	-0.06514681041140676	-0.05719394587314147	-0.024763063574981196	-0.10489282183293627	-0.2083047910523653	-0.12202971828242133	-0.08501454118946476	-0.02250521482439852	-0.13545175248390143	-0.04413196189551794	0.10436581541129109	0.09027449824903355	0.09291243507760134	0.14121119228439968	0.04455521328824666	0.02979666932829268	0.11957539890090103	0.06141362372718053	-0.026804402006539253	0.07398644445356611	0.18957321740387442	0.12732662143145257	0.09682930389043973	0.0830435882816	0.14134360872891832	0.15923463946918662	0.24653570365596283	0.31710573135517234	0.15279966655281202	0.2189300025370282
165	-0.10903884321008646	-0.11210748344786844	-0.2095609023289864	-0.18778198872998408	-0.19756943131035806	-0.14234669561700783	-0.13148630242981907	-0.18495071641133942	-0.13620312825749292	-0.20955227741881824	-0.18096511526583742	-0.21838960045861683	-0.21224368733534266	-0.1290335429807143	-0.14568747852038713	-0.12990758870551997	-0.10933997215294633	-0.13436404707961072	-0.15270322710904066	-0.11315706755632651	0.04459313619370651	0.015032480579962204	0.00917581312860246	-0.0346587542134612	0.1194513331331372	0.052595621142007574	0.17708124262559974	-0.00025096470765324785	-0.04388460994714923	-0.02798201124401662	0.0843442269751435	0.158557976963624	0.018329693959711034	0.07090251262379675	0.1719152511520607	0.016518818906909077	0.07795898907713246	0.07699987179440755	0.14668556764894763	0.027438279909034868	0.009345678162221894	-0.03719250844954656	0.043838040318589816	0.10121464431080915	0.26309374065170044	0.43934826114428277	0.4961444273339025	0.16580164786053814	0.25175568552941036
166	-0.10928634591217976	-0.09203516649569916	-0.17184865278044145	-0.20875886371466623	-0.10345901624168001	-0.09543255194544786	-0.1162036427971049	-0.11980745645674214	-0.01684185145456387	-0.17793481758805962	-0.1371159871997914	-0.16141153309088413	-0.1679063918227735	-0.1376723433895594	-0.14045190861572912	-0.15097906388199483	-0.05222919546645501	-0.17139181533647238	-0.04297466512579844	-0.018095673861238556	-0.0951877452095491	-0.02179756883835033	-0.011629670485877838	-0.08645234243060469	-0.08213705722957015	-0.04238192349886457	0.09723877772904597	0.04831592851846579	0.007437203153030501	0.007051435337853423	0.17996909700817673	0.09342685764168981	0.22326048825568529	0.12917130473209176	0.07717904862616284	0.1338520431931551	0.09836170534423873	0.017415080924912268	0.08843883504842706	0.22586710653149028	0.17772622694114343	0.032382806105050635	0.006753523805086937	0.03316790295609466	0.25317091924364094	0.3299922039292325	0.26501011980158873	0.17260816403450313	0.22858768021229675
167	-0.05730818929572503	-0.1247452477709872	-0.1493292561354763	-0.0929705528037446	-0.20711115437023436	-0.11636441566833637	-0.11466049203920511	-0.10505854187666086	0.03491428068845036	-0.15669991377303905	-0.07854956196929237	-0.18882152442239633	-0.13993597464852484	-0.1134574196389484	-0.039898230463890384	-0.10024849941744052	-0.17569492843059614	-0.05528429135728415	-0.00033483107770228244	-0.04909208091887573	0.005008502355881576	0.009107633777661727	0.02732534339912574	-0.014765491981362214	0.03425203273367502	-0.09101080915823577	0.045006658986608085	0.11782061021177492	-0.0471150460776684	0.07675375892531618	0.01744607992057557	0.01903204664511046	0.17724779460632897	0.11100313736117084	0.06485164898882274	0.2293558775471345	0.05264120929565672	-0.030570399886333754	0.12188561128593248	0.04207507199110027	0.1226742523623342	0.18085590992597894	-0.01248951666152367	0.17393167726331288	0.11910245096069842	0.10403259212879423	0.22728923565628006	0.25988240178281913	0.0783604165743112
168	0.11286627822799995	-0.05940725863303581	-0.10292387965901797	-0.11261388598214336	-0.17980505721201834	-0.18192440135264926	-0.12505585555994933	-0.04838476229698246	0.009620657544785072	-0.1283495379616553	-0.11771486853653108	-0.11037863310195087	-0.013102360738242063	-0.06721285721633707	0.07642779582402612	-0.1361699775346851	-0.10596360033796122	-0.037387883369848704	-0.004653737974156224	-0.031318754171246424	-0.12860306524723855	-0.04667819948907564	0.029630809408448956	-0.006742085453513678	0.047261246773467595	0.004847342841124701	0.1336695967512847	0.10152011468435347	-0.033994052749882916	0.10228983894198633	0.07212132695990482	0.10416656922726819	-0.024540021630030596	0.06920433355386528	0.0843371674307177	0.08987770775628176	-0.037207675973782675	0.20919183925856394	0.1703745788580024	0.11354177491532971	-0.018762288594522496	-0.12827404397988432	-0.006447707625814087	0.10485253851879388	0.2554433843359584	0.232760080508941	0.19285215704569802	0.03396160939639007	0.053343418328164784
169	0.02773096417463855	-0.0575823118840804	-0.11673717353870554	-0.007034055598978063	-0.18042769363013259	-0.12276006517088052	-0.16084147440770896	-0.08523128630608726	-0.01341587187052867	-0.0032744533091968744	-0.17373975572775355	-0.13041076083554454	-0.04057350442978801	-0.03284537593653041	0.027859348248447345	0.048675384284371355	-0.05582665755491582	-0.06377398496098644	-0.007642491743857197	0.0746200645553097	-0.06962666614288046	-0.0027532816411612606	-0.01238352499788974	-0.13336281785340934	-0.09436239089489598	-0.1045251609229297	0.08974631274998046	0.08042054256765666	0.004424530264226389	0.08374148820552636	0.11402661701422648	0.0637815325514638	-0.021799551700815083	0.06995673505525964	0.1861480313886174	0.2003229239348503	0.1420141186157579	0.18154129983628664	0.12178486972955571	0.2516225796197797	0.20625821399485397	0.04153366993039896	-0.060470163545541064	-0.06745381618347852	0.12998845406902998	0.26279259760400625	0.06987818598678328	-0.057517569753286715	0.005261682225446052
170	0.12354936806867478	0.08453406080367074	-0.07785511782921112	-0.12971246323946847	-0.18577069852076944	-0.2089668673224004	-0.05174376362429709	-0.08676880136390662	-0.06854130547348698	-0.13904673177896765	-0.11756757363639811	-0.054240278105431805	0.029607424870017707	-0.07364208892324481	0.0045530369756176855	-0.020434631579368787	0.01271673802579359	0.08425016522028993	-0.006885519778270452	-0.09102940886218673	-0.06132132683538934	-0.019854324087031253	0.06856725381544482	-0.1281338624553897	-0.03977700321672349	-0.07039618724841303	0.04134358988406295	0.011324889848666697	-0.12967798278131698	0.02424340505156676	0.025191204247160044	0.08398018241996627	0.05186084032367164	-0.005710506285627581	0.2356582039352252	0.06369430056692782	0.07129831038274173	0.13126996278003897	0.18311095321189413	0.13696949271932293	0.11622366968071955	0.1374393129599632	0.03834980761209085	-0.01303162505437806	0.23820998526141784	0.14741978977162132	0.04053889685390958	0.06702269899801697	0.05272677450112169
171	0.07531299749974392	0.05368215651586981	0.030304656851731577	-0.13518407083704348	-0.1564776033725032	-0.12513141237667438	-0.12931506957369182	-0.052495325312309285	-0.15403097883354328	-0.1639840379680514	-0.05895846368345303	0.08397983221811835	0.06924705180400165	0.0075201084535444105	0.05866661611474403	0.0676140521665665	0.09908870231087055	0.0250588408580081	-0.1347123952905273	-0.06464419415221023	-0.11203352673472908	-0.04151637616357057	-0.12821365697316595	-0.14632557657111622	-0.13150275550431778	-0.10468650218967587	0.010591786525935298	0.10334081215981887	-0.016711295242348413	0.11377162026680687	-0.05485689581112001	0.09878283580708215	-0.08673463790904204	0.19711269864933584	0.22962082136295753	0.07107307834666124	0.13657748076579354	0.23092378015347906	0.2913825790516828	0.14064326835708513	0.23991706232784032	-0.0005297592746538515	-0.011227757222705284	-0.07452663075787544	0.02885679496530392	0.05406254714218143	-0.07545728841784367	0.0032122467727975336	0.15323389921723551
172	0.05494400120728208	-0.011628968263922547	0.0975130839584272	-0.12162444763310967	-0.047868955352829125	-0.10696526883205126	-0.12168162155590737	-0.10547358763639766	-0.11073490627160845	-0.016222944271122308	-0.016491064195563027	-0.12385435804728791	0.11567358794120727	0.06395088430372428	0.1359866604383802	0.10090475229166895	0.05239951954756492	-0.16566089771404754	0.06565243426193902	-0.13518824599856308	-0.09450636703837793	-0.12329634983753648	-0.025823764421242124	-0.09504101298679737	-0.19530754435751607	0.027214067349323533	-0.0003463011002795335	-0.17212810151549132	-0.0007795087417377056	0.016582707617368624	0.0012688441347808999	-0.008683095193270051	0.05964677204304605	-0.08786315932230274	0.2187600792164416	0.25168793453377936	0.12964018680214745	0.056362319955380234	0.09682739280172034	0.21325347350314275	0.09332128618868894	0.11492588087272959	-0.0021655342131206958	0.003310719104873632	0.07387777076351332	0.189743667661534	0.04218072800762054	0.11245031265381977	0.12686418322075496
173	0.05925444547291377	-0.047030880304853986	-0.08920090844077805	-0.12404122124615716	-0.16701715215245894	-0.10787051366474228	-0.026959952531679477	0.003835155469054323	-0.06447751432109286	-0.029542964976757524	-0.14058396450903338	0.055813463823849996	0.060781314680737684	0.08884432952925336	0.07197148335954459	0.09687681328138667	0.05711793576911286	-0.12025998058508747	-0.032244044922137005	0.036641673585330714	0.02614140047529767	-0.03160024150623425	-0.04337696501892925	-0.08945502510695837	-0.004788573343661309	-0.13221657894382982	0.011434817880872018	-0.17838001987502367	-0.1187188602195722	-0.12039931178101507	0.008005049083896454	0.09291164368297537	0.08273549414900375	0.1344724649111609	0.20998523033769256	-0.0018064545834877931	0.2205910947482291	0.10715377114777673	0.18934319878476624	0.23904899421783687	0.21332909145609175	0.17130560865892377	0.09515595740076369	0.12219507957361084	0.023970663854812738	0.11886601941995392	0.12782647535750002	-0.08418927915870006	0.009256021919471358
174	0.09786365961920579	0.016087426914088022	0.007684133112745631	-0.16124878673812643	-0.18371791895300507	-0.048287472716216064	0.13538248497731498	-0.005461690392046927	0.09000606358583006	0.07308744960314967	0.08238633278110888	0.024194969735003857	0.05952551357139595	0.12313348493794869	0.09623384758149071	0.02980349425495161	0.027856900561234917	0.03268734567397316	-0.02177830403247208	-0.12945123654866011	-0.010837304950031601	-0.06441220191620377	-0.11482508325606293	-0.06473130041075484	-0.10734247610528327	-0.2116801465256019	-0.01246478539321767	-0.10712284463847228	-0.1460770071538937	-0.1176591816309196	0.03354073785933903	0.03066449696780481	-0.050020298433476315	0.08226231487871402	0.1665254929390036	0.2486514889360009	0.2099694270528527	0.22402694222792352	0.2980634163656055	0.23302508929840055	0.2248072890665947	0.2685844318062648	0.11093329844067004	0.055098053961363136	0.06789789877041137	0.24038712003045987	0.1302923303609504	0.05890494174617308	0.22270382745153833
175	-0.07146539397259609	0.018785314982856592	-0.0970296252019895	-0.13808282484517492	-0.14102497112913476	-0.06075419953143267	-0.05221414088476243	-0.0724217797651928	-0.09174156806659563	-0.008504593556863355	-0.041340990904532054	0.04778918474179348	0.028946395276601748	0.05700301051806219	0.035080699667766994	0.057091341537718686	-0.022877844898703033	-0.025041613616368575	-0.023764709780101152	0.01278460541801869	-0.07030352353185806	0.030402266030174492	-0.050217879069984	-0.14888026301250118	-0.034128212771125516	-0.12056275509530183	0.004652772943475747	-0.1428625364984015	-0.15062535389239093	-0.14201635835564472	-0.06615159034328859	-0.08850986993328466	0.19368404241246379	0.159949889645821	0.13536143649534	0.29101078988611945	0.41359595244277003	0.12411622354866925	0.3048706828036363	0.26239584813018174	0.2817903698870511	0.19214991270827117	0.1404871607975003	0.022112520635109056	0.026976669323753623	0.14283769768503302	0.05157602488284092	-0.053768157429431265	0.0957091325698886
176	-0.05941108328669552	-0.026834551245790587	-0.06799215736528638	-0.13274971582175915	-0.12311110380979322	-0.041486318435482304	0.13122993716313736	0.0710293380106639	0.024911028349618804	0.0691465944715369	-0.020074647236638647	-0.02680998272826286	0.01866632540171514	0.03767336363847199	-0.1026488632017292	-0.07622143820629582	-0.010704358922793384	-0.04941313912451042	0.02210495627401855	-0.030292394670093592	-0.02875833430971238	-0.08336981690888445	-0.09487862717171586	-0.11059623582094047	-0.07860146337878912	-0.19252547025923603	0.07994558947303561	-0.04501197087633493	0.08390351970136625	-0.07045530739641367	-0.02516604324105458	-0.06874495601593218	0.09332298931500597	0.1535293035518562	0.19770516628905746	0.26886351200584474	0.16616685264169753	0.09987744524660622	0.13163257802893036	0.2547454222857216	0.29264760882901175	0.1028140404980172	0.06738695339761727	0.025769693004388562	-0.00913671482357174	0.13438040922399014	0.11495491574348204	0.10574634993144569	0.13100943707195817
177	-0.07641035395787724	-0.06253852145038614	-0.05421307232773894	-0.10559250755647132	-0.15310274379557437	-0.023328930180929717	0.008446674299478702	0.047656548328870285	-0.020065387631022377	0.06552927898444376	0.09931226348235338	0.13925711661229181	0.039778168531156996	0.008612529137933658	-0.014743183230093262	-0.018663511877406128	-0.11507122806419348	-0.10032392631353515	-0.08200589568379942	-0.08060615527919249	-0.13225240675298505	-0.09665129435370526	-0.22474873784425733	-0.1322049795132964	-0.170602794615543	-0.06471579506309778	-0.06973705866297224	0.012650021060755967	-0.0796829081036378	0.01695711272076834	-0.006089555261545354	0.027846004200473996	-0.0728241799140307	0.14879523655734825	0.1462839950005434	0.312682276088337	0.18318802558666225	0.23873565070218028	0.1339692122189887	0.27748108111281355	0.12261999717721486	0.05199497566411546	0.04861449429800424	0.21816854626450627	0.16339333347455903	0.16503102105789041	0.0323032331732745	0.08440768091101344	0.156257391361292
178	-0.14923525325216963	-0.022186879756731382	-0.020083390850200673	-0.19587477802210185	-0.1841585148777061	-0.056061298584271016	-0.055005470441870666	0.03883925590319415	0.10786937119973776	0.07337045065012303	0.03236563739376538	0.07839920548042581	0.03669074367130469	-0.06759248422588096	-0.20304465742578087	-0.06866441195847028	-0.0032675078060467764	-0.08677468635362255	-0.14332529790756882	-0.07500606932237627	-0.0141676078618669	-0.07436990700778878	-0.04913913137842649	-0.047378657661945434	-0.1530918740603296	-0.19033947275617075	0.035028493656305074	-0.05247963522684349	-0.2253416411240506	-0.03126132938433039	0.11862607993978598	0.018887331296994207	-0.07844819424767595	0.09261782628064559	0.14439658433048472	0.18545214269283355	0.0991830947903122	0.21683746965230766	0.218445546506354	0.3483349627702871	0.19470309274296232	0.15127516103684524	0.037125032732031896	0.0013328902527798337	0.19099728556224232	0.2987116686308375	0.07134019332894312	0.06461221805892185	-0.006883484074286114
179	-0.09342401644093261	-0.03911033870221752	-0.10518154952293104	-0.12202451593377284	-0.11566877054535152	-0.09664008856937398	0.004314920599287038	-0.014182616828168779	0.08353444219646852	0.010157434710660251	0.00039528679623116825	-0.24220941393651718	-0.047174382882491116	-0.10772382795898353	-0.08753255299137067	-0.1413451704651534	-0.15916285497155097	-0.08582008223617818	-0.07106953559620162	-0.03930621535138555	-0.03908745900044531	-0.005500760786946309	-0.1586972367403552	0.03154997165221833	0.029368681093802453	-0.010451368554984932	0.04374727427353682	-0.02531466667275286	0.013053460029521114	0.1318242017467214	0.13935342485416866	0.029184265834960754	0.10342076170926721	0.10748635553659251	0.030700207071810693	0.23051326467529965	0.03880019728380786	0.07186021963125488	0.16600422734518733	0.22107101909173918	0.273675756294089	0.010610442313806367	0.12344661101931305	0.1799461371867731	0.2095175937783031	0.20659777849409014	0.19240778975010914	0.196206564730154	0.028050691754419748
180	0.04062468429534995	0.03948034575592882	-0.04546491213203768	-0.01940706431736758	-0.10483557161939827	-0.04259922590580868	0.04968210251803702	-0.04465126895418363	0.02089880252499072	-0.07620345957363085	0.07627256368818044	0.007083568367124794	-0.1691083878435145	-0.1909359799604128	-0.038171672963078454	-0.03703211518664325	-0.047089758933632195	0.03055109471727937	0.04108578159221969	0.0028230307356865865	0.04593095148881758	0.014423342425278448	-0.02795173043047216	-0.028275047055765723	-0.006082276818990731	-0.0029835060892451225	0.18449443684812167	0.07752619717332307	0.04192578989819701	0.14104124525186895	-0.02305706382416605	0.030488617295925412	0.13180113908645344	0.08488568061545192	0.11679304604736354	0.18827822552711596	0.17173535195043654	0.18456066420901768	0.1837498698730665	0.1997957458536342	0.27265731914073355	0.08533766706827181	0.06151177090470121	0.11087648655022128	0.17739256143426121	0.1950480070193777	0.2050774381683423	0.19972244005780643	0.11174289382710026
181	0.04539029304668172	0.00018050817270074258	0.03731186188600752	-0.014670751227739481	0.029348946717150205	-0.009321850333622882	-0.008751474102824158	0.08953822819575842	-0.008997356685695988	0.04453519807844437	-0.15251058219404662	-0.09535066866082526	-0.14741299993527862	-0.18210067852526945	-0.14380558523232936	0.03032584404092851	0.03761424259049261	-0.13492060653758825	0.015537244835118365	-0.03547844206021854	0.03548549256377066	0.05752542586142993	0.06636813958347662	-0.08848056189496178	0.0007405215987113794	0.03480000850267474	0.03988568780984734	0.055583745065243176	0.08873952483865355	-0.027969106443205372	0.04807735839218565	0.1495783075528002	0.15841223439273233	0.09905096191745624	0.07490560175901925	0.20797247027804447	0.11123506456616013	0.16578080672473677	0.10576049163104577	0.2044700794562188	0.10216404778396918	0.1084626340926907	0.07846641151361147	0.10952840924067764	0.22595946636424147	0.3366600793666179	0.2807179221952584	0.30883460900990317	0.19734933973984764
182	-0.10192052892524643	-0.07416694664858092	-0.10062231981541289	-0.14379436097702644	0.04385821833401078	-0.008353203997080838	0.004485292447472451	0.08947787238687235	0.04333098175168139	0.030943257635293153	0.03578130914572897	-0.17755206862562817	-0.11905032362298178	-0.11931832633640238	-0.04805174019098578	0.04361658110279308	-0.15331165466399171	0.05783482858535677	0.03868371177997745	0.05118020466990377	0.015624398157660804	0.025210311540038843	0.02903840994389717	0.004361723839979147	0.07130430687034991	0.062360494714782576	0.017716072317557653	0.11987870528246562	0.051383701728079614	0.14955265211308383	-0.02380620946162576	0.07409055751146007	0.10341176267052403	0.16073332132336823	0.05281300140376016	0.1694832580787496	0.09041138674069635	0.013031046952018644	0.1463850011270166	0.03232933820613787	0.11949086687717556	0.02993333887677193	0.05407777255648001	0.030844734727967015	0.2266392894763105	0.032448648092497465	0.22551862668500333	0.2135158874278734	0.12825702861423552
183	0.0964114866911454	-0.007221040668366719	0.02099662479013753	-0.05170413811278131	0.010200943007115215	0.05261238430948943	0.025277851826496466	0.03615038908257647	-0.07172055251464021	-0.0910956024799173	0.017696474384009606	0.014477359883238871	-0.07338314401192966	-0.06113173300534032	0.01013869977381564	0.027990440700729848	-0.019778263966922345	0.046290875809792485	-0.0014903731677417865	0.053791501878112456	0.02788754921800383	0.08288234869745009	-0.013556137308630627	0.0007401963551324489	0.004309817201696112	0.05066693092444426	0.12280365892794795	0.029595979359348806	0.06169708818283781	0.13355600671636997	0.20326041605459705	0.041918727808336234	0.11092739811714003	0.10284060142512497	0.1092589278568044	0.09983258237435384	0.21785040788239413	0.10234611506393305	0.10184161657732718	0.06118871302109778	0.08285027485707831	-0.011395742213679278	-0.047525920795780996	-0.01965944940000408	0.07199773458822967	0.12703907683301843	0.23089635918386398	0.021610602617712894	0.01029321946314008
184	0.02329797783321255	0.01678356325732023	0.008272781366923585	-0.05873410521721404	-0.014032746801828458	0.011352261086576188	0.042844738200737184	0.035740670247622466	0.0038261583366357107	-0.02697012302645651	-0.02231034058217549	-0.03037916385926189	-0.03678219485547422	0.005955040882920588	-0.09787338013857833	0.0011284385820850794	-0.010305003703823236	0.01930896195064654	0.005034778185623703	0.026450481780555608	0.09620555492289672	0.11083757932097138	-0.009164644808885809	0.012304971886546626	0.029873286175261343	0.067285872764687	0.16317665919129215	-0.006931426700577115	-0.012388753322839811	0.117498850476903	0.2871807404595413	0.1686093136342381	0.07694453127902359	0.11428843868514946	0.21888765623405507	0.19625417638591386	0.11489384350587487	0.05605047221115098	0.10532326650428776	0.007750244104484427	0.13253757641070263	0.08162658779362755	-0.012604700624414373	-0.0840137713428238	0.014781291513156252	0.13525160697291883	0.10802523000222983	0.22450824273335906	-0.0019527055329980002
185	-0.0013191356820275153	-0.13168564594244073	-0.018796519145865477	-0.053808191186632416	-0.020311878715324038	0.06416876304868041	0.032363489848271886	-0.0031402943348244005	-0.051167308705688405	-0.06736574280307939	-0.0183578509652321	-0.002005460501553368	-0.15702408546373448	-0.09814684136673149	-0.07696588960900948	-0.01785772544930404	-0.0913740117480384	0.03917130987752132	0.10543997559840027	0.16200307171665326	0.09158974298589433	0.03678741364797227	0.09216717040880959	0.0847331754801301	-0.04659194536954901	-0.03512717225561455	0.059715776921834496	-0.035514675046518146	0.06544812055387036	0.1561473754182244	0.22786035890065026	0.1274690038848349	0.19492030588738155	0.1317137697239548	0.1265252924923495	0.2573402678060147	0.2748612400298175	-0.024344444689424448	0.07615965036059077	0.176539987791036	0.019153573438978166	0.07180695325784762	0.015891672238586747	0.1067532515801912	0.2316447330071285	0.05600889935678753	0.19538419110156247	0.09528675203771508	-0.042132360081052866
186	-0.09400676835558229	-0.020442678383374657	-0.04501591092631642	-0.021334929086764605	-0.0720929309602796	0.023849260338583516	-0.07850256315875095	-0.13737887032824508	-0.07729130621830468	-0.07153597387934785	-0.0804846259591203	-0.12231843552223712	-0.06858311225461454	-0.028018772727184567	0.05450298407194556	-0.07050363652434782	0.05831951681561902	0.028024011154392948	0.009983831695162987	0.039667535617865235	0.11303967566041255	0.040779731639214944	0.01280177830611057	0.019300682371215287	0.03881427380579515	0.002266217919662847	-0.009820232810409602	-0.014354956799318974	-0.04451567059841355	0.1749177893170259	0.13965893022808404	0.1121773317242408	0.2078104038385678	0.2303204489244493	0.19527409183668054	0.22898480162792118	0.15764466149046308	0.09350690049039787	0.16261730952085654	0.0668710495408956	0.15140614599915525	-0.05024332746919653	-0.04086103790325936	-0.057831525176560726	0.12279468155870243	0.23275678304906755	0.24732340448640935	0.12582189203451763	0.16278602990320484
187	-0.057407600757592304	-0.08442497330833676	-0.0553959499972028	0.001711454103747266	-0.10130750928939278	-0.020118050537076583	-0.014547768617301352	-0.07279828727517908	-0.07825484804925639	0.007811083668208582	-0.0735028788169366	-0.18921557363491984	-0.21338610799275579	-0.1386030499824116	-0.1363169285156794	-0.04845049075457121	-0.06063904982485122	-0.02131348090398853	0.027049812405213574	0.06000493432697949	0.0110979943691984	0.10748821542309206	-0.040906814316125285	-0.049290530043472204	-0.006610417274332129	-0.03564592528066807	-0.005992469334938999	0.07638440466548634	0.08722033925369335	0.19943418650879102	0.22664629363525993	0.22421951272338658	0.21908424456464645	0.13003881641813653	0.23999024952953527	0.3020970792374471	0.20675351849410095	-0.010728483780136267	0.14546659219596045	-0.008836323140804514	0.07877895004434811	-0.0014606807354172967	-0.020948810277566843	0.16727461628323087	0.10229467557128646	0.2747736391626684	0.1393226213762018	0.28238546103379936	0.19766774838585327
188	-0.05765029677956087	-0.11599325518034675	-0.13085413334373228	-0.13334067890756485	-0.14839279238076156	-0.07834108073236244	-0.07410662783855992	-0.12935101157876885	-0.2074957854120732	-0.20939491452669845	-0.11413797695305619	-0.1333571784934448	-0.16247315976624807	0.02220395777122759	-0.18203375910624026	-0.06667332000165054	-0.13123236676275313	0.012078701615428282	-0.0819615948265043	-0.016205082480501894	0.03058844656111801	-0.03578028651455592	-0.06880710324924147	-0.02819869253716113	-0.08779013185617293	-0.07052672226790875	-0.032721137227608145	0.11258693500604948	-0.011748016750512614	0.1518214425738333	0.26085935054922904	0.20478256976123282	0.1656542258766302	0.18334985870401044	0.0007873657147442481	0.1684893149556176	0.18920373271762972	0.10422799637609881	0.1696227713455101	-0.012876847569697286	0.001408004047260003	-0.00480675856043109	0.09688653255497981	-0.014622594081199813	0.14732044014206988	0.15754246748042516	0.08081286760121864	0.05374377428206971	0.02374506592014103
189	-0.004198624141943328	-0.1343925442155508	-0.1530339802622582	-0.15099909850759127	-0.19016214362507003	-0.10121451823860055	0.007903342521444708	-0.1010622784315431	-0.09267233904365646	-0.06257232101001188	-0.12373970228144533	-0.1507019002821767	-0.1686637374865652	-0.06103606750807304	-0.1222653616892968	-0.07734095619701223	0.0034861387098263585	-0.18488481045675043	-0.05167587708561824	-0.10041627998590194	-0.005565757815668216	-0.08780528694185175	-0.04959459580462275	0.04649058982102214	-0.13787220970680353	-0.08016560312017017	0.0033720445408830014	0.16490964572406752	0.04068133321798284	0.2740000595092845	0.22882303563694356	0.1647263582112534	0.18901723020588498	0.08867254090728219	0.16380781529162014	0.16816719705093366	0.11181763082265428	0.16386397310122297	0.11538009256593906	0.18243589617430908	0.16324479754485036	-0.017587134011830475	-0.025860226712831356	0.0014283192806840317	0.068760165763851	0.09057925906639111	0.22774110199711708	0.10057129627862449	0.049733949215655354
190	0.03248873908431818	-0.047930856327038175	-0.11703899274192427	-0.12209089095627075	-0.18672203218647268	-0.007671308548772895	-0.06592788567135921	-0.12363477895079537	-0.01150267622074639	-0.23405213367082647	-0.11239996422352924	-0.14179386950939557	0.06610940392496387	-0.06559236128165663	0.06325989620855381	-0.026266570389159728	-0.012913958387834702	0.009798958513898738	-0.11648608977277701	0.02188392228307493	0.04431579792132042	-0.009690274223323631	0.054583617639632376	-0.1878525461083604	0.03960213908231562	-0.16271905141559173	0.05359049829299427	0.09102279524210537	0.14272539188906855	0.32819984698335813	0.3338909972252405	0.26325490254726625	0.15930879602435516	0.06692518408101919	0.21717768709221746	0.10491482484210149	0.2780256931686534	0.2250102192244007	0.09112041604867627	-0.003048308697322105	0.0742714356420616	0.030125143310325453	-0.0016622488103940514	0.16239685515555718	0.09151644887972346	0.12893945604606533	0.19145115022516915	0.2356874232220477	0.16087113175411197
191	0.09674138429449308	-0.0006000608627130208	-0.11990966413790179	-0.03784643937755748	-0.08309256816094326	-0.10560173320508207	-0.041005543280733116	-0.108842494071469	-0.10782733310041819	0.04530480219532977	-0.18467022058765187	0.04222662755948954	-0.05565657410703122	0.04313781339394926	-0.006935745788638254	-0.05314184242896995	0.10271688286269158	0.06351002564777809	0.09041875969331739	0.023511303562035714	0.03176960443893129	-0.0063485513193934934	-0.04347204337192425	-0.00787687364016205	0.05343040103821593	0.016147102448225974	0.1783809536437691	0.15629164030820833	0.1067526345819084	0.27265597289697163	0.3250046132318722	0.2560208879258411	0.2077269816233855	0.17861336854170812	0.012423393283939196	0.17880261069661924	0.21420883784444572	0.19348752347781284	0.12046770754759253	0.18664693892304157	0.19445843524171003	0.10384017372727902	0.08155646861657813	0.018683237485047122	0.08052601572359325	0.17948876244212542	0.16397894391124457	0.06598052312201237	0.09209017972589566
192	0.050838344679515625	0.05001456585227204	-0.05809562600986521	-0.13202477726047884	-0.027720149591560432	0.06760355553031488	0.012832893304597004	-0.09285367479495343	-0.018654139835161947	-0.13539228525732777	0.04460319537650211	0.0812366550454784	-0.17028580209431715	0.06775329997252903	-0.027346569818233597	0.10287701682986732	-0.0003365688757185141	0.11694227430799178	-0.05266621555860399	-0.11464154769273374	-0.04487974640247403	-0.1219884405023491	-0.06453146451783111	-0.05171558947153863	0.03699071714411866	0.04625405790095964	0.147972493161387	0.14870006096776706	0.15647621446696575	0.2071832680064501	0.29757592575255243	0.3533228156362179	0.17102490729247358	0.1690475323811505	0.12161371253631088	0.1600977644893942	0.2785209191606949	0.1780458625511188	0.1600041467918629	0.1310821700966341	0.08456685203458345	0.07294427338033634	-0.05430426985208118	0.04500162423819556	0.12675869541193405	0.08766731076248914	0.1700616146276132	0.1375718828214469	0.13651252467791924
193	-0.009136559582958987	-0.10255716969404367	-0.1264414985267545	-0.07258078580865693	0.016478394138047157	-0.20330658879137734	0.030325408832602218	-0.15445901192741024	0.07882480876884382	-0.0982862241382729	0.002957149495561683	0.03360048141014561	0.041780651875583975	0.09007970831549336	0.10310767740877627	0.05450074550696358	0.12294656403554978	0.09198582479958929	0.04594653979700145	0.06533742877428114	0.004558410111034523	0.031171321582489985	0.026310724516367713	0.029277801511775125	0.022293755082540175	-0.040002245988614356	0.1629914186930164	0.08697913449090433	0.11081694500894038	0.2115032200956252	0.3205025435216631	0.2822618662977849	0.232718914626183	0.17372747977682498	0.15833900928972908	0.21804105290605272	0.2333729881006356	0.09255600434767736	0.0734372904033311	0.24050886857787485	0.123589067805204	0.1032358892700054	0.05654122717477158	-0.04883632005112089	-0.08552428121648518	0.15207972793660046	0.05035920539540425	0.019182870634812565	0.11812893611453161
194	-0.06321916707118136	-0.03285502759153891	-0.05836858427761073	-0.1039150153308716	-0.14290217140483846	-0.11181276761158299	-0.15251898910181702	-0.1306298920757678	-0.154828714477587	-0.11304157629296452	-0.10434471215312165	0.08556471795059734	0.098665360735569	0.07000082499782395	0.07256771659825573	0.09782897174337468	0.14132975747391718	0.08153192928967051	0.09447532337922263	-0.01647420122667711	0.03241481012270758	-0.033382505572863534	0.023819338666338133	-0.11813298592288954	0.018047624472919695	0.039747834971335765	0.03993195236053496	0.1373790303597222	0.32337142111194567	0.23879961148919504	0.20001942903262818	0.23547328687773272	0.18779834506501175	0.28938524034021496	0.13766636649344977	0.14047493565952568	0.05829054243116041	-0.021582255534676985	0.17119344684440096	0.23494180728544073	0.2734344513765531	0.22009314397914967	0.05702656141707305	0.1473645680456559	0.0933132482843439	0.05925080846197924	0.04857330826388882	0.13751550728514889	0.09295247232592793
195	-0.079462134639443	-0.05843335600456869	0.00955172449314003	-0.12010183201921354	-0.16347315250026323	-0.15932484434662164	-0.14924966592945732	-0.15985261151080463	-0.09088641114903401	-0.16929034065427356	0.05531808090608792	-0.04771813856438979	0.09132263980754543	0.08761501605983793	0.09836121962598793	0.10451144077792276	0.11158636114778257	0.1092061034194953	0.07417902174806996	0.047476280687391126	0.05173854111474473	-0.09263423321689192	0.048891787999447635	0.044918251245518875	0.013028971624053079	-0.18381948633929837	0.17784034049922334	0.14753549797453155	0.1966018552478482	0.10499753301271535	0.2494921687115701	0.2689985420690825	0.19874609524063272	0.17665237700049888	0.19093699567275765	0.18606917625031869	0.17611658733546323	0.04708660000666746	0.22528670757468644	0.28469697529617727	0.2808874634783017	0.1626266889695291	0.1977203112178636	0.19122609740152216	0.050723199347780315	0.025626869806851315	0.12234245311817245	-0.09339965557637053	-0.006231813553611663
196	-0.1377469666980186	-0.056483541446049224	-0.1627597839011007	-0.10305534271847752	-0.160405723913662	-0.07295167946385113	-0.14098492110612762	-0.09566497102144197	-0.13146352409971068	-0.16678451521055287	0.0582475090849897	0.012432151954543688	0.08289321736064129	0.06452969247320481	0.07520409643896604	0.1098331714961912	0.07661028875106679	0.07429705362340602	0.05516540886674792	0.050529676938885146	-0.04851395762725925	-0.033273960935086	-0.03143608265370395	-0.03318972659283588	-0.013164766973231365	0.015210363514099226	0.09821913329474781	0.12562833277994742	0.12879568494464108	0.12410943394269822	0.1270327189034591	0.20102449767726477	0.17976250952470754	0.05303732904204315	0.11504817826723295	0.15540570193273673	0.23131614719218865	0.2298723331641767	0.21145868441729618	0.1691579869595296	0.17357327343216938	0.15221699177128872	0.1026966381226182	0.015780108832245014	0.015604600561557835	0.1844876875248546	0.04886837560701678	-0.028878418163241194	0.034293625256991644
197	-0.1993092525097248	-0.14325391653959735	-0.16304742079195939	-0.17495916387904858	-0.10687196333980335	-0.03496741519636933	-0.1683847790733067	-0.175942438607733	-0.1878238337062834	-0.15200523382542921	-0.13566387095666932	-0.16229246502164849	-0.025022701758411998	0.05379295438465246	-0.06426608633513853	0.08076082904216011	0.05208413146261052	0.06742048267746859	0.001293839907897669	-0.08059336215404286	-0.10915454487242852	-0.023203412810111724	-0.2342136307731378	-0.11008554837040296	-0.08969175213122034	-0.10998542045844609	0.015133224014343426	-0.09050235653927305	0.028366816104528632	-0.08293823417084607	0.11436389082042193	0.16049147538333455	0.19724267712726395	0.14472740766319653	0.07923471606890578	0.1791419493677827	0.10941317279373652	0.11739583174991337	0.053677215463785524	0.14216839378167337	0.128351574342421	0.12293414795912702	0.03963981698666982	0.11670913927695974	0.03442609317557897	0.1389895300079042	0.05565100404852935	-0.04067901769722552	0.11907636421330636
198	-0.06246107984515244	-0.13028789671328073	-0.1727063481384487	-0.13255863125352998	-0.17432347942041354	-0.11498372932191595	-0.15122027073575878	-0.11666220851923363	-0.13879480772398567	-0.17137847084021457	-0.04593675492244824	-0.06974616164650158	-0.03512877181370565	0.04678723264774547	-0.025494577358921983	-0.07191740153322905	0.02461967906597571	-0.08558055613769852	-0.08480620262969693	-0.007821314161093296	-0.1293474368618329	-0.12748411146299174	-0.08345526205166161	-0.18828412998500685	-0.04908831829833381	-0.27919804203026843	0.06677556114297829	0.06565578945737773	-0.05321707615409597	0.03334738065665904	0.303673987741718	0.21304837936267834	0.05391828168840311	0.05568200411818558	0.016506368973662894	-0.03016871589455359	0.00968308092464067	0.09940030078033331	0.08443629485800133	0.17499480985851357	0.03304165103386714	0.122760794617284	-0.006884882339071386	0.019481658179987538	0.01735385907919561	0.13835745775215108	-0.02722382744736363	-0.0653956523400197	0.06833960583092805
199	-0.18072559476394823	-0.14472590826564374	-0.15861644647696888	-0.10068045474012173	-0.20294354503320572	-0.11921021513994985	-0.17968671341930859	-0.08727442302284377	-0.07802217170092159	-0.1196316766010562	-0.034179874205132854	0.03192731687269823	0.012825157187977448	-0.07681732933122992	0.07711809017028937	0.06385601350579802	-0.05601394366291258	-0.03246063185897136	-0.09768667241412314	-0.14278511021504509	-0.03797849145943115	-0.09792716852808296	-0.18644119492956424	-0.08855376319913102	-0.08208502252922247	-0.12794706272576162	0.038164591638836565	-0.0382983115184059	-0.13280709889011116	0.0389156070726803	0.00747866938959243	0.2966960778965014	0.10413855752438475	0.1723436438050578	0.21471375941242926	-0.011302215210152889	0.0350626866459396	-0.08493692663082868	0.1420483459635447	0.044956108339173295	0.06912619479868581	0.060493599702202694	0.12995095293306896	0.06578500543948891	0.1232504315880932	0.08198785268003546	0.17219491164566003	0.08344475634688717	0.0819382070057019
200	-0.07970022598589226	0.0050177073992088645	-0.038147152360066404	5.586311248639704e-05	-0.11615626890144684	-0.06033175432581225	-0.04645951887765794	-0.010094434829939119	0.026362758094304068	-0.0660398092596334	-0.16892763598958702	0.042133928279165234	0.029587163497672854	-0.03570210391155407	-0.07384990877757414	0.03725214356414314	-0.09580465865577938	-0.006449445867341417	0.033044621977457125	-0.050813973305393834	0.032477562786917054	0.041157093109767326	-0.015502224222819405	-0.12680562304923285	-0.09502437453057101	0.045125391437031606	0.11264921729396296	0.05748073798640838	-0.111060105056661	0.06378974016397204	0.10253966616228818	0.18934252279765745	0.26326943372138983	0.18142619822506134	0.1585346440785296	0.09874919673978658	0.12276810448367673	0.10660368021556806	0.09473835383636556	0.0596250089488613	0.10754430355005391	0.04832319243689013	0.0305153528981305	0.16632618766852003	0.05379192682908938	0.1006065010203769	0.10602933755514599	0.2170890195412475	0.17126559699680438
[truncated: 386 more columns]
