# Supplementary material for: Neural dynamics of phoneme sequences reveal position-invariant code for content and order
Source: Nat Commun. 2022 Nov 3;13:6606. doi: 10.1038/s41467-022-34326-1 (PMC9633780; doi:10.1038/s41467-022-34326-1)
Supplement: Supplementary file 4 — Source Data [file 41467_2022_34326_MOESM4_ESM.zip › source_files-sept/sup_fig1/supp_fig1_fricative.csv]

	t0	t1	t2	t3	t4
0	0.500423314981591	0.4982566090320069	0.5015394529473796	0.4993603545116426	0.4987827435808855
1	0.5002477273291612	0.49825822083783033	0.5006880014728824	0.5024567353940027	0.4988350929626546
2	0.4998255491818573	0.4974597018130852	0.5023587419476458	0.499517277937074	0.5015931017986608
3	0.4992650797450979	0.4988823196700532	0.5018599940322646	0.498994817742221	0.49984541066591387
4	0.5004358951666882	0.49821458348365727	0.5010762901859603	0.4984390007886051	0.5013590400671939
5	0.49957275171071064	0.4964732570979664	0.5021900440397641	0.5007162970897769	0.498242297135733
6	0.4989907314025672	0.4960953236169527	0.5007262934123929	0.5009845447365925	0.5022861311161245
7	0.4996378596307823	0.4987823093807558	0.4995114434290479	0.49999094308890624	0.49729096174310483
8	0.5011951682843306	0.4953901958874548	0.4997862432663348	0.498863648420156	0.49982246234920025
9	0.5000934335628577	0.49896912989714476	0.49938910820474175	0.49730124078218124	0.49914091721936704
10	0.49917507608973877	0.49833033010328676	0.4999353998795188	0.49743434811538884	0.498334524136604
11	0.4994144869756745	0.49835360772560544	0.5002725557160923	0.4962118285738683	0.49850399352739533
12	0.5014753609427655	0.4976944659341103	0.500154552592505	0.4995698724104141	0.499947148492132
13	0.5010079908447614	0.49723741376423236	0.5010365195291636	0.49835117159805536	0.5019205914289795
14	0.49938142775769956	0.4964376850181637	0.5001727401391155	0.4981242960059004	0.5018672897867845
15	0.5002217792605248	0.49707978768519007	0.5002897532340526	0.4978810928822941	0.4999654041450851
16	0.498059387314347	0.49748920014687387	0.49960801816450773	0.4992515053470984	0.49844595782394235
17	0.4994137244979592	0.49732095538789006	0.49901516953980307	0.5000620265153682	0.4934520333251744
18	0.49766758384141463	0.49876426234156623	0.4994805288562246	0.49973657883540884	0.4960999759551426
19	0.49922225493773575	0.4980029756371436	0.5013949684168726	0.49707935082726135	0.49912713055098795
20	0.49975092169252777	0.4968704202146713	0.49947554644194103	0.4994251222156754	0.49922954187397023
21	0.4974553357595129	0.4976418890972179	0.501024502039618	0.4975754765284442	0.5010162760377127
22	0.5004430647338644	0.49574420499276645	0.5004226101724137	0.4976909929797455	0.4996510888242547
23	0.4995294006099143	0.4986676161776435	0.5003601955491634	0.4974928436862114	0.5018947559197161
24	0.5002008761874509	0.4968260434774845	0.5012545186573224	0.4996965251161864	0.5026236437374653
25	0.4997567895180847	0.4986323027794396	0.5001417610409051	0.49937099421267067	0.5007920698044851
26	0.4992894936822044	0.49791666503141596	0.5034834569996922	0.5001449614058204	0.49791289877418804
27	0.5015142414925186	0.4955462532618107	0.5014589163641577	0.49854999396314087	0.5028148659908783
28	0.5013771814261965	0.4982057345596392	0.5013215129814492	0.4997581536760534	0.4977798185020061
29	0.5010873979872864	0.4985171557905879	0.5032272958651716	0.5017886108372397	0.4989404791581429
30	0.5001462582260436	0.4964151224223894	0.5019506952246378	0.4989487903612885	0.4972750271746569
31	0.4991958607408968	0.4979119105303485	0.5025504577176596	0.4978112968961952	0.499381925091759
32	0.4997719399216898	0.4987029921135382	0.5012818048039424	0.4998067503333556	0.4976973652865495
33	0.49977682239906956	0.4979833488331053	0.5004919674112772	0.49881214895797277	0.4998409573815125
34	0.5005559019356155	0.49702633376517835	0.5005225202494388	0.5012607712041293	0.4984708553021647
35	0.5005304028627008	0.5003542558285752	0.5024626210812115	0.4986365806121477	0.5010374986406712
36	0.5009712568408922	0.5000204122989128	0.5012716761952758	0.5000362731778465	0.5027597979703663
37	0.501628469276158	0.49969473692877453	0.4997750759368015	0.49942653707956847	0.50412552013237
38	0.5012715543875619	0.4978001502062463	0.49946459483918176	0.4995992591275408	0.4994270238092769
39	0.49976081427848557	0.4994873779312677	0.5012897466425186	0.499958571057197	0.5055034659480154
40	0.49925656261032975	0.49891061674483234	0.5002305357795405	0.49879083255429724	0.5057578138352322
41	0.4991843973956433	0.49975315041496016	0.49951236776336777	0.5016381555056629	0.500353513847014
42	0.5006209537457815	0.4964706092770738	0.5004618044676078	0.5003354643001451	0.5001119419668975
43	0.4995434744128355	0.4984024197792209	0.5005386816953766	0.5009668479966439	0.5006967449953399
44	0.49950762276949606	0.4995559593952018	0.4996135128100001	0.5005986949481139	0.4989069686952389
45	0.4995321863664953	0.49606946570689353	0.498674807762238	0.5007933463004907	0.49777797920216804
46	0.5011170169822404	0.4992075702090621	0.5013144402458177	0.49886613302634975	0.49438058794261547
47	0.4998096098006432	0.49801739158587033	0.5003279528056422	0.4985787723989492	0.4981119362356742
48	0.5019077758096074	0.4982078053102396	0.5017717034088316	0.5003133596551915	0.4968405973528125
49	0.5009673346036196	0.49822415616739935	0.5016254422029395	0.4989801427197818	0.4962043271487768
50	0.5013419341305906	0.49736182077688396	0.5023072645443813	0.4992273956908237	0.5019245646349926
51	0.5026894799477513	0.4992108015733122	0.5041152660003525	0.4981902136697969	0.4986150639411041
52	0.5019698401425815	0.49958278603927625	0.5034189436842069	0.4996659606269464	0.5011109537957833
53	0.5032171976441596	0.5022953532378591	0.5022311364383492	0.5010516850642224	0.4982636763750436
54	0.502136348352254	0.5004977277182922	0.5018545463567015	0.5009510757251933	0.5030354584166525
55	0.5028393408967475	0.501505454129395	0.5013886940541533	0.5007807576690368	0.5005482627210318
56	0.5039377971958064	0.5012673613442192	0.5035667963828394	0.5005619742339557	0.5030289854116761
57	0.5049810628421241	0.5030342485807641	0.5035422140528768	0.5012180811046478	0.49923655948850143
58	0.5049495223562782	0.5013461261652928	0.5029228174162648	0.5017797529667973	0.5001734380850172
59	0.5043719298134474	0.5013220578243635	0.503820310513146	0.5026301327356391	0.5004584294179575
60	0.5054272311677069	0.5020979590027267	0.502157495283893	0.5033072189365374	0.49879479455595516
61	0.5057158701029407	0.5020272849843481	0.5048340295065665	0.5044876105917555	0.49840298490366786
62	0.504728159793877	0.500928122408833	0.5050863376517231	0.5025739205579011	0.502298115149215
63	0.5045684253941262	0.5015763689872135	0.5043554497734469	0.5031909682720201	0.5004355819411567
64	0.5053948796444337	0.5004802236863083	0.5039219490304805	0.5072225741904967	0.4992848718872166
65	0.5055867933040967	0.5003498664608256	0.5027358171818558	0.5025627768747126	0.5026255404399634
66	0.506731470955786	0.5007123000597143	0.5042444800797742	0.5035131981935215	0.5002626562172928
67	0.5062082488513889	0.49996973223060376	0.5018580219263221	0.503617074193805	0.5041448234902703
68	0.5065530446762112	0.49894139745413324	0.5030690630020069	0.5019856118628967	0.5016680095916352
69	0.5052132957499086	0.4999976792603007	0.5034941128773119	0.5034560364377966	0.5012092383485424
70	0.5043683919298839	0.49989358228303543	0.5038947777965053	0.5057800253384154	0.5054396096252354
71	0.5063935863723514	0.49946750792088485	0.503794994209559	0.5033527529625935	0.5068269900874219
72	0.5060004216848568	0.5000339772621682	0.5049305179279158	0.5050383680222122	0.5023319930365159
73	0.5087009925193601	0.5015107457381676	0.5051304348218243	0.50470819868864	0.5033260778394245
74	0.5046559890087089	0.5002188505887333	0.5053241828586043	0.5057163583422611	0.5038153877895034
75	0.5076976513291953	0.5014374521614245	0.5063769989095096	0.5049013754701782	0.5017776148492639
76	0.5060293859172886	0.4993039933516221	0.5067311484717985	0.5003903416479143	0.5022996849035548
77	0.5058433463766162	0.5020539794648305	0.5062644337322931	0.5053123206366458	0.5030296215026604
78	0.5072372921575293	0.5023322908203	0.5052186239839564	0.5024121614307958	0.5026131994404063
79	0.5062840495416981	0.5021409944420641	0.505679234859436	0.5008487685562102	0.5052656271616264
80	0.5048786197760369	0.5021407580202938	0.5033624112368266	0.49977416204413305	0.5032084541873814
81	0.505853294110088	0.5006956605663289	0.5034703388862776	0.5026584835028424	0.502953954551274
82	0.5066989666386611	0.5003317060174266	0.5049321105765441	0.5051816191644092	0.5035175469102924
83	0.5058083012877608	0.5004667363361949	0.5030988155087756	0.5039900110079886	0.49865237983223626
84	0.5065077033725199	0.5028597932527853	0.5048508043722354	0.504088651110273	0.5051638518107167
85	0.5054848652899783	0.5022790581930042	0.502303049476588	0.5041639419121875	0.5024224090429947
86	0.5059683617666493	0.503255217360636	0.5036811022183644	0.504484301721169	0.5052744555439151
87	0.5064548270602147	0.5025486331801027	0.5040525410184812	0.5045303680266597	0.5021840481506799
88	0.5068988028886695	0.5023783606847478	0.5044191086198699	0.5059241860210761	0.5040371812579092
89	0.507140148466526	0.5029111030328752	0.5049121103758489	0.5075431575585695	0.5020344705736284
90	0.5075108735291809	0.5043232887127115	0.504841749591562	0.5058983203923111	0.5072246885050834
91	0.5083317642177001	0.5040212036634314	0.5051967032055156	0.5070889663253407	0.5068929078303366
92	0.5083176689872648	0.5043262289844019	0.5049847997126168	0.5058728278269882	0.5062412459639398
93	0.508578829300645	0.5056017080248205	0.5065071301675983	0.5050849869519453	0.5098385021889238
94	0.5112633708464785	0.5042452033963721	0.5078167777052206	0.5040567458758265	0.5043666511971647
95	0.5098722994481429	0.5041266360362199	0.5096356335468061	0.5057539211517555	0.5103198086010196
96	0.5099015992556652	0.5051588071038912	0.5095234006657335	0.5098258683294548	0.5132635052983221
97	0.5119842833528528	0.5042630800907757	0.5086218661239721	0.5101015875767573	0.5108875261649106
98	0.5120319283672354	0.5048764384160709	0.5103022403404409	0.5108211482905922	0.5120742931327333
99	0.5126602074611559	0.5025214814061304	0.5104596781012666	0.5148122574660112	0.5168685866182701
100	0.5124545693066163	0.5032514822252332	0.512165721065734	0.5096589403742977	0.5184785428068095
101	0.5138550865729884	0.5036025186463862	0.5116902254273196	0.5113254521264777	0.5146073642836495
102	0.5140386492050939	0.5035130928477191	0.5102903972442038	0.5103672533024433	0.5179245395682223
103	0.5133439523200343	0.5009865540066831	0.5068619539075039	0.5094423986397607	0.5120458708002258
104	0.5113515947882464	0.5004447468386367	0.508238681382677	0.5062160646496391	0.5102424048836337
105	0.511915691341816	0.5014892717824494	0.5076601750994627	0.5088361678446062	0.5104756553188418
106	0.509368070526685	0.4999693923747959	0.5067485318318645	0.5050775526146678	0.5076690723714494
107	0.5078470219814858	0.5002509402139473	0.5059325450314489	0.5055413766159822	0.5027598740458578
108	0.5084216832383627	0.5010369928636698	0.5040074638853588	0.502641991266574	0.5069256207455929
109	0.5074276379269511	0.49984645610424094	0.5054516970049797	0.5009997999674047	0.5045068331950175
110	0.5059816600858251	0.5008844821537559	0.505452168310803	0.5018948961695883	0.5031328287134544
111	0.504500412652005	0.49950157387617533	0.5031822263728936	0.5023485558530107	0.501589009244646
112	0.5060335998688201	0.49775178323740016	0.5029755792321889	0.5017229948452019	0.500578145566597
113	0.5055963691129467	0.4990912706646017	0.5012254772387452	0.5008245613145784	0.5024995304329003
114	0.5028830359004197	0.49834667830095153	0.5030609264696904	0.5009551515054818	0.5021937047728486
115	0.5035378958710874	0.49818455343771567	0.5035838142821104	0.500325336118669	0.5005183248973427
116	0.5049799961873123	0.49833006963326537	0.5048023523600603	0.5019164253288754	0.49674247103827807
117	0.5049524641725638	0.4977770866285653	0.5034328115038645	0.5011392005832921	0.4985321032455503
118	0.5035355717350037	0.49840572171159236	0.5030713061272186	0.501084371679523	0.5008383674228666
119	0.5039696794467803	0.49737047159758996	0.5043055208864624	0.5016731819265964	0.4993644626315639
120	0.503316959153402	0.49769931034589926	0.5012529880248418	0.5020493044923732	0.5014934969256729
121	0.5029054911859152	0.4996326307538779	0.502022570874173	0.5018556026331955	0.4962793085968959
122	0.5031543088534025	0.5014184554580314	0.5031728945914354	0.5035449944889953	0.5017832846709751
123	0.5035517549710197	0.4977161075836937	0.5033706682925628	0.5028043983591005	0.5007614970422148
124	0.5033672899643866	0.49808517869874286	0.5042616217678277	0.5027247797613376	0.49964107965006843
125	0.5023576773951719	0.4983573635214316	0.5035277828511401	0.5040568519813661	0.4978723596353525
126	0.5024102374509053	0.4988763997735866	0.5034452639664521	0.5006792921902908	0.5016670955947142
127	0.5021789819628606	0.49821463185391746	0.5045746545742346	0.5035991573778036	0.5020246486458251
128	0.5027295245210266	0.4993820575592013	0.5042848530023871	0.5017098368184868	0.5012929155613387
129	0.5016041102254668	0.500020067191537	0.5050794127147133	0.5027885586716876	0.5033849773362423
130	0.5010212594318709	0.5023014901050016	0.5053739732133341	0.5057853618055083	0.5008794360830011
131	0.5010518443254937	0.5014155062113355	0.5045991879880072	0.5042405208022727	0.502360586548973
132	0.5024694243151849	0.5008249630158825	0.5042305897336972	0.5029128034184392	0.5037993233982643
133	0.5007360991988269	0.501784101785757	0.5038944673604164	0.5040757076499931	0.5021961458805146
134	0.5000765974272859	0.5031478543467576	0.5056839333213051	0.5058740648589216	0.4988542171422922
135	0.49968512442778845	0.5015726221845056	0.5039731194007091	0.5031883533182272	0.5001001724754839
136	0.500084022343622	0.5025916435968828	0.5033600696007566	0.5052145664408724	0.5037775869177498
137	0.5017725647655356	0.5013083125138834	0.5046708750693757	0.5051815594943466	0.5023490372933818
138	0.5025000168433504	0.503194239627059	0.5057372376803334	0.5019446588783341	0.504112317970077
139	0.5003733456309923	0.5031818117787195	0.5042240725915722	0.5024568131237395	0.5023806117749345
140	0.5008855351290212	0.5021106876586917	0.5043973360958198	0.503306177297819	0.5024238807687563
141	0.5024486387256466	0.5025042941217598	0.5037295856637504	0.5056105315432681	0.5034078765998481
142	0.5010974323816098	0.5039697900945441	0.5041940101059561	0.5047425127124383	0.5050083182467923
143	0.5025505748961332	0.50384834957021	0.5048990858986603	0.5065674778324613	0.5046142666090272
144	0.5011965300171489	0.5015814984138857	0.5073456072711723	0.5052850626531881	0.5057895108965177
145	0.5028245410888419	0.5025240176482879	0.5037595444954385	0.5070899152363452	0.5045574058322158
146	0.5035615471792383	0.502231992282585	0.5041666255556077	0.5049319702410845	0.505135057575011
147	0.5028680144166814	0.5013772559225147	0.5031828047379401	0.5056844391922769	0.5014120401209781
148	0.5026613792021436	0.5046924180170028	0.5039645193380601	0.5076871557829584	0.49788558907065034
149	0.5027991889913362	0.5028521871379319	0.5037042300991676	0.5049718568510938	0.5018830432349598
150	0.5023042340651016	0.5031591172367428	0.5046175430159269	0.5054247249341752	0.5050695080014511
151	0.5022255464851852	0.5025804113711823	0.5053803488084992	0.5054733900653483	0.5045677480657842
152	0.5012260036938802	0.5029330959158638	0.5023184579249195	0.505345379715096	0.503953548079927
153	0.5032049491756998	0.5013210644433553	0.500750192188733	0.5065657800891786	0.5026612014031041
154	0.5010772024418444	0.5012179871071655	0.5018229939738132	0.5023704553473809	0.5040931556474293
155	0.501591130509165	0.5030514832687999	0.5031762335374842	0.5032905855176596	0.5023453115129335
156	0.5023882727161922	0.5015479995269555	0.5036973040442024	0.5035382884270824	0.5005210097227233
157	0.5005551239819105	0.5018320851735382	0.5011542052236717	0.5024571142789374	0.5027251368901552
158	0.49985909564527703	0.5009262430023768	0.5017282119158253	0.503058433506823	0.5014382831077641
159	0.5004430308672179	0.5021245324837992	0.49924721681491807	0.5001274794382512	0.5011277455738499
160	0.5018534372977173	0.501346491041933	0.501679199432407	0.502258892212333	0.4992821787265222
161	0.5009012810507752	0.501368381428556	0.5001172533595891	0.500310648983985	0.5027878343215819
162	0.500666610981591	0.5004031024860766	0.5000067892607201	0.5028059377612618	0.5016402306821209
163	0.5023858792975225	0.5026224713585269	0.5015310682989033	0.5032166123161507	0.5018778390387592
164	0.5032607895096602	0.5012342859765373	0.5010572290353047	0.5007721165134981	0.5013300148173481
165	0.5022311492275336	0.4992798614828604	0.5003668856575202	0.5047957134271561	0.4981931133005856
166	0.5025379941280709	0.5008502720077914	0.499442143726623	0.5024591818594814	0.49939270662408725
167	0.5006929747966669	0.5008705591577021	0.49921545468604583	0.5041131713531845	0.4936940462293627
168	0.5017100020078639	0.5023104150963346	0.4991027663037911	0.5030306102934744	0.4982690222251131
169	0.5012338872954479	0.5012977813108541	0.49966323918139344	0.5020931376074935	0.4980540868140948
170	0.4991065070365762	0.5005905482922156	0.49899078926121565	0.50097052474115	0.49946962951990703
171	0.5012532912109025	0.5023886558861005	0.4998207370416423	0.49995946135631814	0.4974330038331627
172	0.5017846182493034	0.4997553861253752	0.5000698187776539	0.5020407313036654	0.4989121284124376
173	0.5017445397923769	0.4975877801584158	0.5003850949231556	0.500283209891334	0.49991568616448884
174	0.5016361331249718	0.5002933282577376	0.5006623828173881	0.5003171387417006	0.4979101633368225
175	0.5018102172937833	0.4997185231258556	0.49953180753780724	0.4994250619777473	0.4995630687107222
176	0.5006003946809878	0.5004477239349876	0.5007305065042683	0.4982959020173575	0.4964280426600303
177	0.5012505770459829	0.5032811927328865	0.5007623878851607	0.5004618595219382	0.49749274672523464
178	0.5024929164402533	0.5007202592358074	0.5029080208046507	0.5013480981272885	0.49835091873503157
179	0.4999697231815741	0.500973666244424	0.5003476483819499	0.5015487390666344	0.4987782565109821
180	0.500907252254389	0.4992458847311883	0.4997968735298509	0.49931099100016074	0.49619104910091616
181	0.4997602570027751	0.4988965711724876	0.4993040626825365	0.4987919956085237	0.4999850431815609
182	0.5000304321182071	0.4990547426012179	0.5005261965965059	0.5011941968402048	0.5002037664070373
183	0.4993387898976995	0.49745816093843614	0.5013128180259713	0.4981616265670558	0.4958403030589108
184	0.5001484675781719	0.49946940352191965	0.5000593263801798	0.5004987909898393	0.502356736942537
185	0.49885129006019974	0.4988595256596187	0.5001092022993443	0.4991076909313652	0.4971937998088734
186	0.49692233977361644	0.4983689692648516	0.49965243618278005	0.49931783116227674	0.4969864012630985
187	0.49969122507592906	0.4980661312668024	0.5003552765005242	0.49789796495627847	0.49597741595794487
188	0.5008509553678939	0.4977701298189556	0.49846857971543107	0.49969704545486787	0.4927635921832123
189	0.5003478680899572	0.4993523976778446	0.4985245941074637	0.5021492538335257	0.49432537845041474
190	0.4977253079606315	0.4983484413027822	0.49872643553902263	0.5021759080389796	0.49690432591360445
191	0.49923837837357526	0.4977064811693104	0.4984705010055912	0.5008423620317943	0.4940143699526309
192	0.49955334108059357	0.49751516622447917	0.4992275411765732	0.4986859541102561	0.49800840418827047
193	0.49894633271489697	0.4998763104363503	0.4996140263596714	0.4995788679983175	0.49848370722230473
194	0.49878106958158447	0.49716353580842537	0.498599793215832	0.5012776215966965	0.4985623082959486
195	0.49923814725902355	0.49684438487569504	0.49966129374353313	0.5003624798730426	0.49868353992229536
196	0.5003333875445815	0.49844033644279695	0.49931745435071934	0.4983478613607972	0.49548710823271536
197	0.5002371565794276	0.4965502125069101	0.5029953941262797	0.5024330681884984	0.4963572486379996
198	0.501156967627357	0.4976705965338651	0.502704209421264	0.5000717119445786	0.4987176766964089
199	0.4999070227797463	0.4964183946900842	0.5007999109480666	0.5020982561860405	0.4966206907006266
200	0.5004099065158705	0.49795553854745905	0.5003131498067024	0.5013388879004136	0.5010997515572522
