# Supplementary material for: Neural dynamics of phoneme sequences reveal position-invariant code for content and order
Source: Nat Commun. 2022 Nov 3;13:6606. doi: 10.1038/s41467-022-34326-1 (PMC9633780; doi:10.1038/s41467-022-34326-1)
Supplement: Supplementary file 4 — Source Data [file 41467_2022_34326_MOESM4_ESM.zip › source_files-sept/sup_fig1/supp_fig1_voicing.csv]

	t0	t1	t2	t3	t4
0	0.5014670017260868	0.49957669206082045	0.5001025914251991	0.4994331626392001	0.5000583811720835
1	0.5006458413823851	0.49956666614966383	0.5009957804762234	0.50140173303405	0.49725898403944685
2	0.5001917999576925	0.498679765363441	0.5003583304476973	0.4984345926535453	0.49985479128509125
3	0.5010585062030148	0.4976475440977718	0.4980223034966588	0.4992744391639815	0.4983085850530616
4	0.5020061028504768	0.49890899888383405	0.5000114463413601	0.4987329141822057	0.5006312091985355
5	0.5017210645561994	0.4989166870598183	0.5009829691526602	0.5008158734878329	0.49692060483348427
6	0.5004049368413362	0.499693872640057	0.5002879285593962	0.49909814273931413	0.49879450484635884
7	0.5015952016993548	0.4985967792687327	0.4990740441137772	0.4989827527401967	0.4998290747712838
8	0.5004088287471101	0.49965728292606437	0.498092684341467	0.4975279707798884	0.49685969329481444
9	0.4997670963380032	0.49945292338482494	0.49831601487363963	0.49944431993316946	0.5007770057442061
10	0.4995772789216218	0.4983768228811455	0.49962246837461555	0.49819554470745986	0.49956670750916166
11	0.5000094390832145	0.5005768082853963	0.49869348929032375	0.4991484578739019	0.49965927656159176
12	0.5000040951378882	0.49877475156970863	0.49885117836818543	0.4984831753622136	0.4963338916800037
13	0.49876414985161893	0.4979062173914483	0.49744909359022343	0.49794042353964296	0.5004730124753746
14	0.49671579181086456	0.49805765663751655	0.49765032757300137	0.49865813466315917	0.4983936859750143
15	0.4991249040929941	0.49715798893721225	0.4988718153561197	0.4992684188894908	0.49594613311367103
16	0.49794860778475847	0.49914519307591637	0.49924166238716966	0.49860564774139304	0.49406974706306367
17	0.49920901169539195	0.49766213406727094	0.5004046373356873	0.4984832808629967	0.4992687413668339
18	0.4994928424195177	0.49849553761826787	0.4980003990620691	0.4995536974930712	0.49676149035763223
19	0.4992581941241815	0.49771976638533183	0.5001266670506371	0.5018784231142238	0.4997062707699036
20	0.4991021993586119	0.49785400811797326	0.49829298925788307	0.497221591885485	0.5005915583873144
21	0.4993683564209967	0.4983365061421117	0.49937187424501145	0.49697375844885805	0.5005296932162873
22	0.49826967904213504	0.4980613802675888	0.5014555245750285	0.4959062808121183	0.49704684142003425
23	0.4980314976100021	0.49679081996966035	0.5006009670354762	0.4971811324455562	0.5010268368428705
24	0.49830833285479403	0.49780375030380475	0.5006324853635183	0.4987160824131391	0.5019289883165817
25	0.49938811273751665	0.4975324981477374	0.5015690388093512	0.49656115766475817	0.5001673077760956
26	0.4996500058305524	0.4972712219390397	0.5014303294757007	0.49735221937213264	0.5007617623670587
27	0.4987101537693878	0.4992179909123535	0.49976002108644646	0.49964503899542956	0.5029690782235321
28	0.4999774517224952	0.49741563213314494	0.5004915253764167	0.49975939815433235	0.5020525557716041
29	0.500270150736099	0.49842788670963994	0.5016611350840607	0.49948950113878543	0.5008895432559995
30	0.49896387173230217	0.4977267215711015	0.5008487358674621	0.4997789489476463	0.499881285717054
31	0.5001646599059706	0.49711581929993076	0.5005815059822566	0.5009632424677277	0.4973022790751761
32	0.49851512380433055	0.4977405451999029	0.5004172927110507	0.4991728923043126	0.4977590370136441
33	0.49962621427777315	0.49825562820114955	0.49842115253423186	0.5033309294968685	0.4979000235880916
34	0.49798237154278513	0.4972216827194351	0.4989268808721759	0.5009240528417772	0.4997602821779466
35	0.49980812243834055	0.4961131809765194	0.49810870807288277	0.5001804558823193	0.4976182269992084
36	0.4995606276756306	0.4975624424551992	0.4985521107826649	0.49957325430644256	0.4979548025733559
37	0.49945611276828983	0.4966181063376854	0.4990940277908574	0.4995783672101535	0.4985327459236392
38	0.49930445625595365	0.49644158712811925	0.49947720317492883	0.502161790819776	0.4979876973378485
39	0.4993713598023168	0.4981128430219932	0.4980655326999038	0.5001604516095652	0.49826666673376746
40	0.500854718132584	0.4969833211133006	0.4988318405064189	0.4993090234077339	0.5011532665733931
41	0.49974236861069304	0.496736251597448	0.49777317949188454	0.5011551501266944	0.502202123144151
42	0.4981255876906657	0.4973298657117898	0.4980940272070118	0.498997298428542	0.49920004795096257
43	0.4976653901548951	0.4982570698778211	0.4996203074783885	0.4977782389719032	0.4979145934527707
44	0.4994900606963383	0.4982153492481592	0.4999915330512908	0.4962606712712819	0.49944520950728216
45	0.4993868166940616	0.49584498528046217	0.49916137346135114	0.5007673916227426	0.49633183722207197
46	0.5000034948805379	0.4960506460344536	0.4988418023671756	0.4964293501083126	0.49722535043522176
47	0.4994780073746636	0.4968114966004873	0.5006608838746727	0.5015819420418406	0.4974956966725997
48	0.5013677603033875	0.4986725774482442	0.5025475697857675	0.5038302654732355	0.5011954554999174
49	0.5020004103537308	0.49926618878348156	0.5012774195968465	0.5038015419889295	0.5007796345402065
50	0.5019443296431991	0.5015358401951682	0.5037373392848101	0.502986876360619	0.503481611735066
51	0.5029957271461004	0.5007070887989381	0.5029133683493663	0.5031238985919425	0.5034479938784788
52	0.502180648109157	0.5017341536180839	0.5038768474889215	0.5050131905085374	0.5035815808939059
53	0.5027342595757572	0.49957877722499294	0.5039577880339614	0.5044616504246541	0.5019212951478
54	0.5029725638411877	0.5033765998145666	0.505048822989718	0.5067383333896988	0.5046949269950013
55	0.5037424919139522	0.5021447640692929	0.5047438669274636	0.5049878150209895	0.5014497903150237
56	0.5068224706975413	0.5026125099174498	0.5071256242012709	0.5068681679813926	0.5093854015239406
57	0.505388810346383	0.5024465404951431	0.5031456932621445	0.505978432789808	0.5058400201592628
58	0.50644459740098	0.5038877069371652	0.505857646631283	0.5081261962796246	0.5098541220951206
59	0.508594196133212	0.5053698846818474	0.505814075995432	0.5095899132006265	0.5099743245371343
60	0.5080375043496543	0.5079141240752576	0.5065678106231788	0.5089626649286105	0.5078386176883456
61	0.508324319725532	0.5075474590705894	0.507293664657256	0.5096224584597039	0.5121266464436419
62	0.5078224656744469	0.50516043411487	0.5073918602573653	0.5082886844068608	0.5098866064213837
63	0.507692173520462	0.5034819532630567	0.5066116596039765	0.5094813877616126	0.5060367309444498
64	0.509181979232304	0.5046882949970782	0.5080169947829081	0.5112928541804509	0.5077752961722248
65	0.508975593105092	0.5055414683889314	0.5060040954349332	0.5101084754478974	0.5127528049670417
66	0.5095733596581585	0.5055936013033137	0.5077324478872174	0.5100529725130108	0.5127953848705961
67	0.5074200499644889	0.5034436109427214	0.5059236809129187	0.5100474148446006	0.5100626403107462
68	0.5071850203804814	0.5038433277940563	0.5065592404930452	0.5092450210142898	0.5130272781218846
69	0.5078132134676415	0.5055952800154693	0.5081636697098562	0.5091924140919197	0.5109875236477015
70	0.5086783016752847	0.5031102791656346	0.5072758045929193	0.5090031542728746	0.5122409310147663
71	0.5087135188829239	0.5024073875914569	0.5056239522428613	0.5101539243685626	0.5145086504651125
72	0.5088637416693272	0.5033643214473983	0.5075086301132479	0.5092844216222853	0.5112281897622293
73	0.5072396199939492	0.5032986737306642	0.5078831093630651	0.5096152221543848	0.5102668288575287
74	0.5086723949611307	0.5025230864039197	0.5070530238546358	0.5094941275694633	0.5100034347634418
75	0.5075515350119035	0.503154287701876	0.5076500193788118	0.5076924312300896	0.5104598221797939
76	0.5074994754532011	0.5026670522909078	0.5070245224539686	0.5065405047360848	0.5074943664691233
77	0.5068988783805211	0.5048246551013056	0.5057048501252062	0.5087222965403825	0.5059978531752142
78	0.5063915053731974	0.5030941896414948	0.5054325427157453	0.5084365033353813	0.5088789731503328
79	0.5066182893011177	0.5030133083438336	0.5061629654658318	0.5092149530250594	0.5104108833849537
80	0.5079270042485368	0.5039095096261995	0.5081664159265326	0.5077182966200837	0.5080291717062768
81	0.5078397284954324	0.5037707606887524	0.5065851617807704	0.509660227699203	0.508827570280898
82	0.5089389724379559	0.5048909046939652	0.5080510031425439	0.5091268618315075	0.5095042331976236
83	0.5076110065217828	0.5042446188081513	0.5083881601112396	0.5103500987629614	0.5111937421562648
84	0.508727664463739	0.5061661301725314	0.5060289210498572	0.5116802113669645	0.5076794897352667
85	0.5074538168147462	0.5050948221900521	0.5082101644998386	0.5109302693984733	0.5058342188843453
86	0.5069525506428981	0.505249664108228	0.5077274299329506	0.5098600935097125	0.5073455476913192
87	0.5078537633204441	0.5061971428862567	0.5068930541664077	0.509957425926217	0.5045770617905553
88	0.5080933310715493	0.5049170360271088	0.5073966929974278	0.5086691581620266	0.5061447319457291
89	0.5083787689042577	0.5068234425355312	0.5051572465658256	0.5104057221909863	0.5068948674853095
90	0.5084360941334406	0.5050068912894881	0.5082554024068485	0.5112290569068194	0.5068760393499518
91	0.5093715437645677	0.5072884530566587	0.5072772488490442	0.5112377496674612	0.5105899385939354
92	0.5105026230078711	0.5054325779850007	0.5052134091059891	0.5095697295132272	0.5067667278599722
93	0.5095869992107108	0.5061001192250324	0.5064161316090758	0.5100113651869548	0.5112693559956475
94	0.5109759192952448	0.50429243981828	0.5079733299956394	0.5114122492459398	0.51376509578387
95	0.5095647003045068	0.5073223819048209	0.508266115478805	0.5125799801260861	0.5128733300800212
96	0.5094070690805782	0.5067232879969038	0.5099637946814587	0.5124951527054779	0.5120942944822732
97	0.51022530523334	0.5082958536806902	0.5107386682257303	0.5129622988619292	0.5141080924036404
98	0.5099878938022984	0.5071650597883428	0.5098623420547099	0.5174927795059138	0.513920318859574
99	0.5107525922205621	0.5084627063198935	0.5111300505070641	0.5150300200962146	0.5179008344751738
100	0.5084237580518571	0.5094229912027006	0.5100589305345887	0.5115991269401678	0.5150763145386561
101	0.510549408369795	0.5097059933078611	0.5096228314554179	0.5118161857014858	0.5171035627363146
102	0.5097608599951914	0.5107248303309662	0.510322097345462	0.5114014162184596	0.5136894526255987
103	0.5109090805886758	0.5124453173339515	0.5118101208122151	0.5135237904019675	0.5114713684024577
104	0.5119907981284059	0.510324932840219	0.5114760515351967	0.5115531552642798	0.5110133042267039
105	0.5101263336633948	0.5073945871179455	0.5084892780250615	0.5091048441948347	0.505227057672429
106	0.5096269246264705	0.5094012567636057	0.506662802042759	0.5072287114792979	0.5042535954440354
107	0.5107596916022551	0.507574466702457	0.5092480566227218	0.5089656671062396	0.5081749942173308
108	0.5083461991726022	0.5067707884608059	0.5053603713080865	0.5066750907602781	0.5091032922180531
109	0.5094405996647681	0.5068527456900828	0.5063820048049806	0.5074131741583712	0.509606314257581
110	0.5102188254667849	0.5073731462280598	0.5056165581397609	0.5055322011101189	0.5035736567687733
111	0.5088063498324868	0.5052439201266031	0.5049888534677008	0.5038619065423232	0.5030255701853712
112	0.5107023554884322	0.5087060732520803	0.5050851781124247	0.5026281770169213	0.5027927218625136
113	0.5091278325042348	0.5082041886530709	0.5039017070863386	0.5031307112532877	0.5055497337515917
114	0.5091114437264224	0.507801421539525	0.5044010118705496	0.5047977376418379	0.5072864405103332
115	0.5083407640568369	0.5086972968214447	0.5073339701234643	0.5051155119756879	0.5050111644785
116	0.5065759194409971	0.5093805339530725	0.5052293063965871	0.5046547478036532	0.5034108728382927
117	0.506974630515263	0.5073611440558861	0.5067116675426441	0.5073506648394174	0.5022509582379985
118	0.5053542055314534	0.5072386267995677	0.5056921949888656	0.5050976535481839	0.5032925497011613
119	0.5065134118978928	0.5066853324945884	0.5058944022959958	0.5049880259291923	0.5052826837033776
120	0.5060458237535324	0.5062037280728983	0.5036560927990027	0.5047404321600499	0.5027482746762896
121	0.5056182623831248	0.505814967230216	0.5026162386402513	0.5041254060959235	0.501928953789738
122	0.505573759154974	0.5063663440837421	0.5014453376832856	0.5047701477054325	0.5028947727350181
123	0.5034088163561051	0.5057295979092128	0.5037377202869516	0.5042939688912496	0.5043433559278683
124	0.5034441172361804	0.5035109074005134	0.502905188658679	0.5042084930010278	0.5054164840600897
125	0.5023028238644871	0.5052942316637591	0.5031139081300463	0.5045157922112992	0.5018349998320716
126	0.5032446924662951	0.5045483122583725	0.5024865664690625	0.5023771964868784	0.5062284273677741
127	0.5022517923592696	0.5033001126329535	0.5029996266286686	0.5025260819207826	0.5056502884420896
128	0.502319441612775	0.5028794477977554	0.5017930975085828	0.5043134972648206	0.5074940572440131
129	0.5022643710897406	0.5025969660000016	0.5022521925741872	0.5025585310429491	0.504651153122572
130	0.5007248317749925	0.5048248450066094	0.5039992085749551	0.5034030488909692	0.5020778334794455
131	0.5022660781598478	0.5023734897115323	0.5035662220321692	0.5035749536249977	0.5048814264032077
132	0.5004112168375738	0.5009031636095086	0.5041597806580623	0.5046493274464431	0.5048086139936417
133	0.5000924029914409	0.5030103743002009	0.5033967806899302	0.5035978282773996	0.5058113565817499
134	0.500380186776184	0.502970873170805	0.5052632538443347	0.5043644727015825	0.5057178383412618
135	0.5010324542487649	0.504418833775404	0.5056111236029668	0.5054454033927507	0.5053515878469373
136	0.4993165875568962	0.5033397079944669	0.5054001368375026	0.5044600901665003	0.5079310459824388
137	0.5008153916393926	0.501960095437064	0.50474228827386	0.5058884008602162	0.5049699788340704
138	0.5009048702585205	0.501871335712348	0.5042890679397827	0.5058442244258697	0.5071769135838301
139	0.5016188813072628	0.502254621193803	0.5050307891390748	0.5063840723760852	0.5059330323108048
140	0.5025067847107226	0.5027195362934764	0.5041123195816393	0.5058992549750848	0.5068718303836924
141	0.501863138475193	0.5038247208297505	0.5058661930036998	0.5026259600540826	0.5111225264558106
142	0.5001562581927215	0.5038956456422639	0.504548155621681	0.5062087320162428	0.5080554268269102
143	0.49913602334591106	0.504641091677429	0.5035266604509921	0.5050966904733712	0.5096709675024927
144	0.4991347214484541	0.5037137070616459	0.5051163567724496	0.5063892399671195	0.5077240646922356
145	0.5001355875546359	0.5054190483089269	0.5047547228811274	0.5062403483620869	0.5066349472507564
146	0.49937334769392183	0.5034342605963502	0.5046877407295377	0.5063632440196233	0.5083748261685782
147	0.4991020610797937	0.5030719393804757	0.5041358296929573	0.5057082762661385	0.5059444331187453
148	0.4996875205973365	0.5037024700829285	0.5038150890203958	0.507321807910785	0.5089561524690168
149	0.5000845353420904	0.5043982724148143	0.5035047139704752	0.5050768110658358	0.5066513440858528
150	0.49932968180347936	0.5033893109301445	0.5045066694387971	0.5069414828870721	0.5085065714629239
151	0.4998744800266754	0.5038954996401938	0.5040381175973555	0.5073488382376967	0.5038184346587229
152	0.5020303288659111	0.5049616789795115	0.5031535988149632	0.5054868382444153	0.5044000149075507
153	0.49990820115526485	0.5033799304066683	0.5043318332961819	0.5062998641500889	0.5065467994826328
154	0.5002818957927824	0.5049169207903268	0.5031711275237277	0.5043581067165759	0.5021218742000368
155	0.5001950750624309	0.504538533067383	0.5041688941329019	0.5038430684821178	0.503031243587624
156	0.5001374912678535	0.5032910409961169	0.5030344286310493	0.50321070677292	0.5034949819421602
157	0.4999731017563745	0.5043323546949581	0.502361002844672	0.5009225604619529	0.5059482365001875
158	0.49895657739880184	0.5037807730045788	0.5032511382926819	0.5031173349261175	0.5012795481837818
159	0.4998152603643221	0.5004129668395825	0.5024405494771096	0.5005663750368173	0.5032074290437182
160	0.49970683796298426	0.5035833227785746	0.5030234703296411	0.5029507327824582	0.4989137040430909
161	0.5009636360365746	0.5022265948150243	0.5040429297978918	0.5029524565731089	0.5013353575147007
162	0.5009053741982953	0.5012080885027507	0.5015106341164589	0.5022251226898898	0.49998824375495315
163	0.5003127138381442	0.5011418030624658	0.5035463776108668	0.5019298588302501	0.5023227654238589
164	0.5002141066944255	0.5011780254478009	0.5022503919951492	0.5027056704703962	0.5039000557946484
165	0.5028128249493979	0.5024036014042823	0.5008842487502944	0.5067104647688347	0.4988382492810485
166	0.5024915345774623	0.5022154268109058	0.5013353603498272	0.5046017789090245	0.5018611436367898
167	0.5039613520721431	0.5035024239304571	0.49935724548631394	0.5018241664544959	0.49910833438395774
168	0.5016072442212002	0.5016981569148321	0.5022756307311859	0.5040453673624196	0.5003570746439716
169	0.5021945376905645	0.5028678404225828	0.5024353098756642	0.5019012219228243	0.502381263215974
170	0.5010022492441798	0.5024078703602148	0.5017051037686826	0.5039041371179553	0.5018412001655477
171	0.5013274077608566	0.5029710535864109	0.5024281060060571	0.5005972599611059	0.4991156743512066
172	0.5008409874328563	0.5031013180232944	0.5022421204897825	0.5014442315251182	0.5020895284853153
173	0.5036259741035429	0.49885223108563903	0.5022748681094527	0.5021970243167351	0.5016216367576889
174	0.5022477755218462	0.5023636570727381	0.5026400144400783	0.5014967713752699	0.500470960285529
175	0.5010539733121233	0.5011207853797466	0.5014816928128422	0.5009374405919161	0.5034480844948157
176	0.5015499231675925	0.49985739024238035	0.5010684845274629	0.5001677966671082	0.5002957278268045
177	0.5019120760655006	0.5027651885625435	0.49841213782587523	0.5009739696674111	0.4973783073014222
178	0.5004645382875146	0.5021131345980436	0.5020934824776107	0.4999034885763079	0.5018630857753471
179	0.4999659699689296	0.5014697170560057	0.5008336841596452	0.5004621527761683	0.4992700145700572
180	0.5008758598980961	0.5034283263480256	0.5018920081145684	0.5011328421784205	0.4993146536071702
181	0.5009981740067802	0.5007310480352597	0.5022987607513582	0.49891102815261484	0.49902151491228924
182	0.5006246447406246	0.5011843387264024	0.5017886478790686	0.5021107972219764	0.49697409808566806
183	0.5004948208192983	0.50092108333711	0.5027036546920646	0.5019496352666947	0.4994823890675426
184	0.5026331835759772	0.5005872014916092	0.5025467102053374	0.5020513638100631	0.49759683767719787
185	0.5012361335482037	0.5034636299826399	0.5029197493239231	0.501718127073846	0.49716773882538573
186	0.500679742454932	0.5014369311911253	0.5006837905834582	0.5007470620204247	0.4980336874848774
187	0.5028213538729744	0.50151830173819	0.5015555199292046	0.5004523870378785	0.49790505689132303
188	0.5016423479927842	0.5011634893642016	0.500213145802794	0.5014372684385279	0.49467855747757056
189	0.5016433415189736	0.5012591499205837	0.5000288740357561	0.5029535628140692	0.49621710978671235
190	0.5006563367255846	0.5028831011640056	0.49989518073948647	0.501151945144882	0.4963398813484981
191	0.49905627531862495	0.49980875236147276	0.49981234628882815	0.5017428701725948	0.49908408073341953
192	0.5008463108777286	0.5010254807897707	0.4994829250560806	0.49918816883018874	0.498383374979314
193	0.499405896028906	0.5034233414140202	0.4995820443278991	0.501805400231765	0.5010697512794027
194	0.5003417307718082	0.5028238779834995	0.49899315878671563	0.5017618587545813	0.500007903211876
195	0.5009794089641464	0.5017466916274005	0.500991140441992	0.5010855125660296	0.5002014257273529
196	0.5015846723016648	0.502297953198688	0.5016501988919664	0.5019657143143702	0.4983523250234524
197	0.502224601106397	0.5007017816158479	0.49806755472914116	0.5015885442238887	0.49802737027456606
198	0.5013489555434305	0.5025130049957929	0.5005297017386776	0.4990953133428267	0.49792438098992603
199	0.5023288820283245	0.5032538119292201	0.4997559532547127	0.49863690168213826	0.4985692580077318
200	0.5007135619320005	0.5029388437371642	0.5012539625511627	0.4996016527692313	0.4975103449073007
