# Supplementary material for: Neural dynamics of phoneme sequences reveal position-invariant code for content and order
Source: Nat Commun. 2022 Nov 3;13:6606. doi: 10.1038/s41467-022-34326-1 (PMC9633780; doi:10.1038/s41467-022-34326-1)
Supplement: Supplementary file 4 — Source Data [file 41467_2022_34326_MOESM4_ESM.zip › source_files-sept/sup_fig1/supp_fig1_plosive.csv]

	t0	t1	t2	t3	t4
0	0.4993328914206245	0.49803348963046135	0.4987272501252689	0.4991871029074718	0.4963692701989735
1	0.5000258605666817	0.4983916732846044	0.4991402112801958	0.5023629457562483	0.4943330118054237
2	0.4996554637029381	0.49640291392356883	0.4983508639452161	0.4993739831989419	0.49596600579804206
3	0.4990095936698145	0.49869876578788014	0.5001054439666942	0.5005481581797547	0.4958934385694457
4	0.5008151142337123	0.500075774851671	0.5013932853970978	0.4997192888011213	0.49740141016039
5	0.5012892119016824	0.49978063122735233	0.5005553434263704	0.5028244236569828	0.49174371406054007
6	0.4992684865616416	0.4990766104313135	0.4991427490195239	0.5005185836416357	0.49581902730609334
7	0.5001258850660698	0.49687519233031535	0.5014245171409663	0.5011001865082291	0.49802923765645607
8	0.499830722995859	0.4981689976518677	0.49879608932640673	0.49883911982053486	0.4963823587832707
9	0.4995349534836901	0.499596220635058	0.49937631210928596	0.5001307357052192	0.49674551125066513
10	0.49981561396982377	0.49767907131576683	0.4986975337364232	0.4987768082063284	0.49639365624911996
11	0.4996020228394367	0.4982395664554982	0.5002532148459305	0.4979909039078171	0.4949841287855291
12	0.5008758835961773	0.49566924164430065	0.49618214027216784	0.49750185908960304	0.49561890697127425
13	0.5003700974682493	0.49753098254906764	0.49835750385018135	0.5001392317427019	0.49730107399490886
14	0.49935041610571945	0.4975398748540605	0.49725857492112197	0.500758952787688	0.49834256154101836
15	0.499703807071155	0.4964990908234855	0.49738830417998053	0.5005812467677248	0.4974559412632878
16	0.4986338008431343	0.49879209494729365	0.4969082462358023	0.4980870888927118	0.4945409164430142
17	0.49966062077289936	0.4973329429688618	0.4988865438090421	0.49871176371408465	0.4965970713518666
18	0.4989395386911748	0.49820930812154335	0.4973682315435228	0.499498725262946	0.4960068849163721
19	0.49933619595413903	0.49962475673178897	0.49998710995053736	0.5005414640432335	0.4951032910251056
20	0.5000592778524471	0.4995515234261438	0.4999275238937476	0.5002328187442375	0.4962218481456677
21	0.49985436101380093	0.4964180368078477	0.500812813810578	0.49829705559885656	0.49573990699953335
22	0.49981043330372027	0.49749696488855955	0.49901403462353006	0.4983296528423679	0.4969113812309554
23	0.4993200352017889	0.4992965510844728	0.4992170907206435	0.4982075703984503	0.4978101404015187
24	0.49844509803838255	0.5000185061010868	0.5001732900304495	0.49747055038284577	0.49847944062888827
25	0.4997839403326949	0.5000851184891119	0.4990878777908548	0.4985327587735402	0.49811197948058894
26	0.49952037792411513	0.5014261083381704	0.4991908002471838	0.4971673919487705	0.49791052097352567
27	0.4998775524307552	0.5015010140589574	0.4994016617341478	0.5008036022433346	0.4992442615724155
28	0.5008046601147669	0.49931381058255064	0.4964068897408043	0.49966503869637763	0.5022636445327653
29	0.5003749608836691	0.49856083745016694	0.49987626087315107	0.4983758261872495	0.5008756150957657
30	0.5004526979094907	0.49864139349447195	0.4997893090916638	0.4977362433026486	0.5009035213736844
31	0.5022874324298372	0.49864212031494365	0.5000051267145857	0.5008736878223835	0.49667859014255566
32	0.5003345156704105	0.4982038599387739	0.5001222420258641	0.5007897933986266	0.5035427283750044
33	0.5017610551456319	0.49919883886766875	0.4969882465306821	0.4980063473325637	0.5029199461634128
34	0.5016525781836975	0.5009945622526283	0.49838086483172045	0.4999845687789891	0.4961036895970035
35	0.5004888211345533	0.502123220202103	0.49687041286668776	0.4994662763834845	0.49769382069619905
36	0.5005984173871217	0.49979242498249254	0.4966251425338808	0.5022834125319294	0.5015716937885528
37	0.5009506615455931	0.501548712992867	0.497327454232427	0.49828880821185817	0.5000868828727557
38	0.5002576360283143	0.4983626663571324	0.49777168789914894	0.5006655891051806	0.4990434854569516
39	0.5005548477737255	0.4981196685551354	0.4976720915088924	0.5007378516858975	0.5015962690446647
40	0.501635441678779	0.49933084501630914	0.4993495629425226	0.5022486814009252	0.49962133054135344
41	0.5000028260069742	0.5002994472278729	0.49996055445481413	0.500800323440104	0.5002368888791517
42	0.49995614148538	0.49954263507253194	0.49772274268190664	0.5016904356887948	0.5010946243728994
43	0.5020940977579554	0.49969563857982924	0.5001020043965143	0.49948101950465046	0.5002605050947153
44	0.5014568605417946	0.49869181330587614	0.5010205537315522	0.49927804088262057	0.5023304710622395
45	0.5006757772733282	0.49801159942736134	0.49904809223029	0.4975447445492815	0.49890863370676586
46	0.49976314755354534	0.49811623091479046	0.5007337664858162	0.49740062453758643	0.49870384123092487
47	0.5010301214126006	0.5007441090443125	0.500051252725552	0.49767096549201595	0.49971142014221653
48	0.5017451179913242	0.49879029806618275	0.5000124025114803	0.49692646508073773	0.4958104189449606
49	0.5004677382092272	0.49797692670190213	0.5007253908680726	0.4995680073702572	0.4973130957017659
50	0.5008695199020332	0.4973907567226855	0.5030679614496331	0.4970492743537916	0.49671217008120755
51	0.5002668361037753	0.4967513098040223	0.5003328107131338	0.49756013804561927	0.4935374133907574
52	0.50042251890879	0.4989789557342926	0.5001046104827598	0.49910201505304086	0.49760333600198514
53	0.5000603722695112	0.49783984616392213	0.5001169569382263	0.5014123270834624	0.5000295690248606
54	0.5003149562885113	0.4988741766300942	0.501800753587788	0.5019393347124674	0.4988868220130471
55	0.5012466349335133	0.49754460220675784	0.5020338388876141	0.5008619097172777	0.4998792138368624
56	0.5008915667773636	0.5001609367532162	0.5042276766720326	0.5012662679707637	0.49909823670961
57	0.5010982731344399	0.4998643953507598	0.5052481544908408	0.503807337568501	0.5015666634522227
58	0.5013835594821279	0.5005838193364116	0.5051041757036104	0.5013361308451472	0.5012384671972734
59	0.5021307499708594	0.5023095583341254	0.5079338716785764	0.5043280334874131	0.5012963297146422
60	0.501497540539707	0.5011248280178952	0.506997720224162	0.5038659033596108	0.49834760350836976
61	0.501331072016705	0.5004409398313061	0.5076488253913529	0.5030656736002154	0.5001548087171193
62	0.5023788745784538	0.5003989084427962	0.5042685521772284	0.5040105424136435	0.5007234628478283
63	0.5028433774499037	0.49991607450913966	0.5061101375560616	0.5043310861058591	0.5006431265323061
64	0.501718782864074	0.5008625508758275	0.5041430753039857	0.5043738278345522	0.5015843522470528
65	0.5022633174944537	0.5015620291735856	0.5036790683903134	0.506490985248395	0.5043186640388987
66	0.5022733533252284	0.5006838796711702	0.5042801746867568	0.5067830710857739	0.5013785358679729
67	0.501882286711861	0.5008192306063862	0.5026261816860358	0.5039191526203952	0.5050555135823458
68	0.502154959051679	0.5007111985381302	0.5019309679265483	0.5040152657496835	0.5026934064485135
69	0.5021617721745337	0.5017358082833249	0.5034440271799718	0.5017368517955372	0.5006296486836824
70	0.5025315976664689	0.5004629730459808	0.5054555154429196	0.5031360025565345	0.49993742794174784
71	0.5027887591481504	0.5029739311889773	0.5029484493696831	0.5007301706594355	0.49943130848723993
72	0.503291461949327	0.5011380088468347	0.5044147810022577	0.502075190249252	0.4982236821292246
73	0.5027057146948483	0.4990334695101528	0.502555767281999	0.5035883650980605	0.49968827156807594
74	0.5003872906466607	0.5017451785245758	0.5031492984598834	0.5039780017394614	0.497864468253477
75	0.5013445645698876	0.4989606656491924	0.5032879106710764	0.5031034836550704	0.5036562940047834
76	0.5008336624979887	0.5018594142599216	0.505797111297129	0.5037874259379405	0.5017154983628757
77	0.5025687118149936	0.5011570425554424	0.5042548173012822	0.5059988389237327	0.5016770799539576
78	0.501493777717241	0.5013565025074751	0.5042057427364552	0.5022498546783778	0.5060117815860591
79	0.502877542842558	0.4991572262096704	0.5058858995713661	0.5038001516809607	0.5035561352418557
80	0.5034456030373282	0.501228638765379	0.5065959145011808	0.5032896538424998	0.5015951646869384
81	0.5034268993533	0.5016162080736931	0.503636163722089	0.504842307364156	0.503111736480715
82	0.5039384385612071	0.5005252888350468	0.5064777095303012	0.5057324579840212	0.5043255326694406
83	0.5043846307413832	0.50106826351385	0.5041253814909494	0.5040766743990367	0.5044438690470602
84	0.5050254802585613	0.4999103443243349	0.503632663533203	0.5040485921346521	0.5063212314745811
85	0.5054200006172288	0.49985912150311596	0.504318267781119	0.5048262647156164	0.5036094638052158
86	0.5051859735669693	0.5005273559415784	0.5051024121060373	0.5062595755420768	0.5034263271653812
87	0.5046516314229453	0.4963371099901568	0.5022585572406947	0.5049009648490911	0.5036346789781518
88	0.5053411166370833	0.4985965051140915	0.5033292914955064	0.5009332932409413	0.5059716121780949
89	0.5058687847865772	0.5015161895740242	0.503211768589266	0.5047794695629976	0.5048188016007323
90	0.5057180274798323	0.5031019412109259	0.502223903345168	0.5052453311067813	0.5016674181378932
91	0.5056199634560637	0.5015595440111875	0.5043402691449864	0.5053702342436188	0.5063394420178328
92	0.5071160554076661	0.5035635528710805	0.5033910372092041	0.5038428482180103	0.502582732177079
93	0.5066237308202538	0.5031689035175549	0.5043951221583766	0.5048213959076401	0.5038638983008232
94	0.5053897648266649	0.5022397795758584	0.5028273544739681	0.5070848234973473	0.5046340919796662
95	0.505776900985339	0.5015521095555767	0.502898002772521	0.5048049570619938	0.5027406974805347
96	0.503863353985196	0.5032952249981747	0.5046378350495526	0.5091319735256506	0.5029335746049144
97	0.5035817461656271	0.5027290088484717	0.5035667899110132	0.5069699286143801	0.5048041030579881
98	0.5050043347664527	0.5040434164178635	0.5051151981790034	0.506208478970008	0.5049477210773837
99	0.503864437611836	0.5039465345136721	0.5051558074150709	0.5086156423434489	0.5085404730426446
100	0.5039478320692394	0.5062313513141423	0.5065062992044845	0.5087892237944128	0.5054604887889234
101	0.5055760133450605	0.5064217508874468	0.5068992905805577	0.5095669971966126	0.5056481888665388
102	0.5067960381609873	0.5082050028741012	0.5097646320009415	0.5123005072403127	0.5070813487121084
103	0.5076843700892463	0.50977526687882	0.5106437029176433	0.5099016695169475	0.5067414557946203
104	0.5081150307278997	0.5061512857132705	0.5130567549429004	0.5092835075850121	0.5035457474098051
105	0.5090011669284425	0.5079040283666438	0.5136420178023231	0.511586320750193	0.5063467306503453
106	0.5087910055377731	0.5109791273143702	0.5134914402860433	0.5099721032005418	0.5064318909471868
107	0.5095738424756583	0.5114958013010572	0.5144920881106948	0.513333311398098	0.5056282666267592
108	0.5105914044117024	0.5134595290074823	0.5131303828784638	0.5129060201971978	0.5087521626768168
109	0.5108373347573514	0.5120898793537328	0.5151810559364666	0.5125791534398346	0.5062066907410024
110	0.5088926577240676	0.5125218919642149	0.514873434474422	0.5123405109540147	0.5069536203001823
111	0.5115279126476563	0.5120909560139534	0.5132571768237171	0.5115665191632571	0.5087657575513933
112	0.5107654246299104	0.5132095643859074	0.5122828860633655	0.5091964405645178	0.5065166895223854
113	0.5110473354101287	0.5098789704540082	0.5107243093055189	0.5081332013913251	0.5058869557080736
114	0.5109720583636012	0.5116886359203413	0.51015229935107	0.5110488184295616	0.5055535901668096
115	0.5095752639329708	0.5092564889174075	0.5085553444016778	0.5081747072790539	0.5052476463158049
116	0.5073803019737575	0.5089063992538296	0.5104518063869835	0.5109835471211003	0.5015296624693846
117	0.5083921103807462	0.5086148747776086	0.509043788596105	0.5111211985542529	0.5085707041005277
118	0.5084166072949277	0.5063086431689623	0.5075184106690108	0.5090228499845778	0.5067756823906454
119	0.5080110810935358	0.5071461753292196	0.5072702058099681	0.5085269147354786	0.505135884232366
120	0.5066922788443575	0.5047315658137487	0.5053598217224861	0.505720257341148	0.5036712796232091
121	0.5059086057737455	0.5042282326453055	0.5050723413143806	0.5073256404674569	0.5030009638380001
122	0.5046144865309354	0.5033770151747765	0.5039560555313838	0.5009026511985137	0.5031381815142106
123	0.5046527511143643	0.5036127825297094	0.5045513197548663	0.5019056144493564	0.5014254545588569
124	0.5037230227740142	0.5021820812293564	0.5044451834258714	0.5045861614710515	0.5004589538215124
125	0.5025155805114503	0.5024650609052617	0.5022400119633517	0.5023299976797323	0.5028218195628161
126	0.5032554247865232	0.5012706100925621	0.5024038471799233	0.5035447014846385	0.49947279133532957
127	0.502502879943941	0.5022928266659009	0.5009451326225872	0.5026136424393426	0.5034550159791265
128	0.5026678859434416	0.4998931498942996	0.502170868398453	0.5021853589253172	0.5022626092998498
129	0.5025641892774473	0.5020239386017881	0.500261571265819	0.5019919767949609	0.5009578313469922
130	0.5016967434564892	0.49925860844794545	0.5000439272196798	0.5020268390330288	0.5005684148697489
131	0.5023483798542498	0.5000869109979922	0.4988889662807449	0.5018092091106	0.49654631904060453
132	0.5009301625660995	0.4968862752458274	0.4996750947222663	0.5016614063483744	0.4993844521685729
133	0.5003302789882005	0.5002957658355068	0.5000214849770951	0.5001213464812356	0.4957037876647497
134	0.4988593919914062	0.4987827656632637	0.4985688171942706	0.4997012855566452	0.493381106963562
135	0.4990239064784085	0.49847421447898704	0.4989169156134114	0.5002475972282392	0.49703044592858364
136	0.49954817645679783	0.4985806226715028	0.49887200555270156	0.500011393681798	0.4997670570331018
137	0.5003686319134933	0.4991136259466275	0.49886635733771145	0.501893628632726	0.4990763056918659
138	0.5000235965133875	0.4980053890775131	0.49842025050860395	0.4993063951575521	0.4981140739850713
139	0.4997049834277492	0.4981488527190672	0.4983261802860664	0.5028639740400077	0.4982806650948379
140	0.49982854687759676	0.5000879205702663	0.4979728448100406	0.5019943822888974	0.4985567631715547
141	0.5007532087040373	0.5012370567583408	0.4970548523153737	0.5047964462273291	0.500133425037772
142	0.5004413923945649	0.5008106947629231	0.4963551453061958	0.5006057563528964	0.5006692646643192
143	0.5002693347254271	0.4995210933295825	0.4971155875064106	0.5032286067189367	0.4977666027317342
144	0.500079004837674	0.5005320406153909	0.4996070248816794	0.49913350122065453	0.49729854045475913
145	0.5008100598149368	0.49995196901367767	0.49755752816597737	0.5001623082721737	0.4961840621327834
146	0.5003572757437724	0.5004684758137131	0.499724522672939	0.49836381648156225	0.498319411042581
147	0.49928772325726906	0.4986641106505994	0.4987540591704393	0.49914913246420056	0.49629800017493947
148	0.4998636509924657	0.49875715823783584	0.49805733405566105	0.49872581333971067	0.49632533067289447
149	0.4987550817412217	0.4988592365272524	0.4975948616344025	0.49921330397653935	0.4981631029884149
150	0.4995718594126939	0.4974257400305891	0.49778385246957696	0.4975321075159378	0.4969429482070781
151	0.4997658648848814	0.49857137368470567	0.4974392951874583	0.49665953981182737	0.4989191564802235
152	0.5002530226533168	0.49700605222585376	0.49679705803494767	0.4994443679848619	0.49907241706886457
153	0.49923612531322803	0.4977637717540359	0.49821541797901164	0.49816299337826075	0.5015073053233646
154	0.5000349036093968	0.4984283906194225	0.49817068539685283	0.5030764917983026	0.49812045526847976
155	0.500394479178308	0.499820937509539	0.49805584307574935	0.4994058720395414	0.49962510874240434
156	0.4998028767904241	0.5000757666014397	0.4970161613854658	0.5000113226319838	0.5011889252733049
157	0.5000107157243435	0.500657084953886	0.4977242407560594	0.4991689259775929	0.5018248368399617
158	0.49965165369527986	0.4993692334150398	0.49903549098752625	0.5002332599028072	0.4977117422753757
159	0.49978000637255116	0.49903195455842236	0.4965550742552541	0.49999186664674905	0.49749854262208687
160	0.5007422667364524	0.4995360001215899	0.4954914000620963	0.5015558135444856	0.49489000624562085
161	0.5004753256022408	0.5000311777323114	0.49708023501166854	0.4998256867559635	0.49580211358591286
162	0.5007015313862829	0.4998108298882038	0.49635841817314025	0.497350720837069	0.4985459973820025
163	0.5011048963415139	0.4994562326257935	0.4970620013526812	0.5018977803004704	0.4980454604983938
164	0.5002950925498626	0.5004731956028037	0.4985351348626703	0.5030618013979885	0.4952210448842146
165	0.5017689657595943	0.5002161973202165	0.4973109304326178	0.49983577418854636	0.4978043396354897
166	0.501346552843723	0.49947007888349704	0.49846477871488126	0.5021172816667259	0.494703373288751
167	0.5019408009981056	0.4994877995397805	0.49834919407024536	0.4986872562090168	0.49098682859161363
168	0.5006148314161356	0.5003393755811795	0.49714785371944137	0.5019201909951497	0.49742630048620656
169	0.4998390028225568	0.5000998359578462	0.5006905619044666	0.5010805278868535	0.49327302948270774
170	0.5004990489072815	0.4990867716003399	0.4969161471333341	0.5010781948060172	0.49465726731163717
171	0.5005985021661279	0.49994379049389737	0.5005954429530016	0.4966776272840822	0.4947505401654908
172	0.5003759841086952	0.5004054317502046	0.49804544790380123	0.49667502474894903	0.4977657674593037
173	0.5002637615866379	0.497612400145115	0.49817448835497397	0.4970546107549244	0.49787633892598204
174	0.5004437258804534	0.49882144984392285	0.4993559829875527	0.497572630777463	0.49757023969529873
175	0.4999328797449551	0.4992058279496424	0.49787200000875326	0.4997681224609584	0.4969292731030688
176	0.5004159617645806	0.5000868999663437	0.4999156888230755	0.49654337091132755	0.4969430904677839
177	0.5018381050783391	0.4993926798105129	0.4988035336215189	0.49806088269797316	0.49656754782487317
178	0.49974475287285863	0.4990530235602651	0.4998147385897359	0.4987842975383617	0.4980694924145834
179	0.49984950131973127	0.5006253270448207	0.4985791247911899	0.5009463707532325	0.49806287594809895
180	0.499267988105705	0.5004515375857549	0.4983956990292566	0.49947019818392613	0.49936192724115247
181	0.500063217650528	0.49899371325140424	0.4964481176553757	0.49748923764520964	0.49823510736204446
182	0.4988150269451616	0.5003382272948145	0.4968203044904148	0.4986308717182404	0.49669483931906117
183	0.49888852211749035	0.5003857416514939	0.4938245339960839	0.5003068591157978	0.49689381058146564
184	0.49900033193198245	0.49812937593135465	0.49752476994901135	0.4983953307075834	0.4950729342817642
185	0.5004214040741576	0.5017477766272592	0.4956588420974768	0.4991265544164437	0.49522940630290163
186	0.4994245180466206	0.49945230941666957	0.49677586280484537	0.49829493698674304	0.49496936086421567
187	0.4994983291938621	0.49898545452574306	0.49665030250988546	0.49865759859414227	0.4931474356030103
188	0.5003772508073553	0.4967900326071366	0.4948898677741286	0.4972872152021605	0.4949721083295346
189	0.5001394548602403	0.49851802133826734	0.4957778991260279	0.49696779299489957	0.49608868589074895
190	0.4995828629353865	0.4999353128653786	0.49630662974187617	0.4979539315742187	0.49723382460300486
191	0.5001476939176488	0.49899676450329417	0.497509401088434	0.49876075514622403	0.4957831784088727
192	0.4995620685677798	0.4988402001066546	0.497090353063506	0.4968373566203838	0.4949731488753848
193	0.49896734966287326	0.5000629714546982	0.495436646258884	0.5000438712637474	0.4968246881030755
194	0.49916811538707545	0.5004193524759867	0.4958597975291405	0.49653400842170753	0.4957516013778539
195	0.5013608852926019	0.5007340499586356	0.4962067359810652	0.4996734378958983	0.49768731994954224
196	0.5021164428034407	0.4989458181863909	0.4964840790851363	0.500436986041316	0.49764090869999567
197	0.5015630701184224	0.4987335303370974	0.49634324857168816	0.49991601447602857	0.5006108295616722
198	0.5001172295511384	0.4972702179667616	0.4965714473245537	0.500578762976316	0.4997161163106622
199	0.5005014481911941	0.5004914690153566	0.49781886767025807	0.5023574703121184	0.4948943254691586
200	0.4997953915701665	0.4998157782192298	0.4965389175881346	0.4966269414796103	0.49603053032401334
