# Supplementary material for: Neural dynamics of phoneme sequences reveal position-invariant code for content and order
Source: Nat Commun. 2022 Nov 3;13:6606. doi: 10.1038/s41467-022-34326-1 (PMC9633780; doi:10.1038/s41467-022-34326-1)
Supplement: Supplementary file 4 — Source Data [file 41467_2022_34326_MOESM4_ESM.zip › source_files-sept/sup_fig1/supp_fig1_nasal.csv]

	t0	t1	t2	t3	t4
0	0.49817074293911806	0.4993807076056782	0.4949162741646776	0.5034466738287396	0.4982251281271938
1	0.4991548824560852	0.49884398391889234	0.4946819156926899	0.5005864492697585	0.49394416642967426
2	0.49767627316873436	0.4983418223111545	0.4951655289731208	0.4951997840029962	0.4983947429678328
3	0.4988489665959168	0.49937176741010986	0.4955164913088779	0.4968087963743497	0.5014434685658348
4	0.4992213823630327	0.4980441486012004	0.49491885946700087	0.5013169842001988	0.4968664546601099
5	0.4981367237769408	0.4960239749698232	0.49429615844439345	0.5019596709179298	0.49799340740886144
6	0.49682166713121556	0.4998320416718076	0.49705888364836054	0.49915039995840493	0.4970834870666915
7	0.49858313319663017	0.4982035141516856	0.4961319909741053	0.5013149404076901	0.49619455907857646
8	0.5001035625822915	0.49805827791250085	0.4952463709769684	0.502754317371144	0.49560987233141623
9	0.4979706838603044	0.49937205563619713	0.4981068823032243	0.5011270584855906	0.495126969086628
10	0.49666639489456577	0.4981892270947087	0.4976144992438945	0.4996531079686893	0.49501977550477455
11	0.4961719707514498	0.4990880515506765	0.49876040693018836	0.4985031474980962	0.49585847034981856
12	0.49777316395012317	0.49818868893316476	0.49531616638249926	0.49973812045177796	0.4984042093500937
13	0.49859999436787766	0.497639501269119	0.49907797720832553	0.4956906056097512	0.4986147793464905
14	0.49848243921190855	0.4990586615651737	0.4950701784793895	0.4955428251061949	0.49758206463961846
15	0.49761919784110187	0.5006338186077628	0.49683294142340617	0.495119913314254	0.5004748646823142
16	0.4972976370630693	0.49671621416179373	0.4952442670866356	0.4973155266166455	0.4970840390784257
17	0.49823248704164	0.49784616663500375	0.4965059876803012	0.49751603835302566	0.496627110685393
18	0.4983883923366134	0.4984277657314423	0.4968649318330975	0.4989677598925673	0.4935673943718148
19	0.4971430679723859	0.5004749509108144	0.4960715177995299	0.5019690937516742	0.4944282283141829
20	0.4991277947305067	0.5007735927752581	0.4972403043149259	0.49786794162478887	0.4959950085273747
21	0.49698250756175755	0.49868638215405947	0.49801815264460625	0.4984556631301864	0.49682565439793985
22	0.49640474442298926	0.49944001447745395	0.4968030974524583	0.49682481534295736	0.4997595489326854
23	0.4968723998835247	0.5003832110352191	0.4952565631832103	0.49707722113506164	0.5009224097191511
24	0.4956309049208228	0.49636253208547193	0.49708372677035007	0.49604691620348	0.49838528049892955
25	0.4960991870209422	0.49886374596166105	0.4983879587662945	0.4994429312473484	0.5014840553239159
26	0.49549815805210606	0.5009132026141622	0.49536511092808383	0.49656764579060725	0.49649709963605615
27	0.49737416267532203	0.4991520560268656	0.4961705470256116	0.4990162696829543	0.49949709436562467
28	0.49552799378658957	0.49962086499324054	0.4968773548975867	0.4952904337463946	0.49866302605833007
29	0.4966032954795811	0.5017032128586605	0.5007840272196936	0.49577996451200335	0.49947583561559633
30	0.4973742278210007	0.49956649109862356	0.49739148263399724	0.4994119281948613	0.4967306734183433
31	0.497139189353493	0.5002021919969872	0.4993770074084027	0.49558556141356197	0.5048915563385803
32	0.4978000688954762	0.4989876705601826	0.49608183866024147	0.49656764888966226	0.4979853355075094
33	0.4966167733186002	0.4984887127655842	0.49682999367314307	0.49852900848076426	0.5038278034217568
34	0.4986148125860816	0.4985772615640433	0.49717452311727256	0.4971549573757061	0.5016695828580024
35	0.49633491033948013	0.4992376745229335	0.4986249858303374	0.49582064166660156	0.5002256919471136
36	0.497705188208492	0.499266726599089	0.496744460663972	0.49622966545576175	0.49973607121381297
37	0.4989030844932413	0.4992693928173063	0.495790798607601	0.4959892604975649	0.5002716336847559
38	0.49700878079965416	0.5022765898357672	0.4966934273178333	0.49896681579069124	0.49756835284105955
39	0.4975917448697558	0.5009563389493108	0.49614856941989166	0.4974846878664114	0.5020683156109434
40	0.4980853172264324	0.5016645241661221	0.4982158816898657	0.4972664094533384	0.5002394198510174
41	0.4975190167560837	0.5003977695517691	0.49826968089599327	0.4964419128579037	0.4966215817648059
42	0.49657568022473547	0.5023127462695686	0.4974537617207659	0.49728409068637436	0.4990503444890665
43	0.4994840471044008	0.503018943744945	0.49879419602006153	0.4991486968148607	0.4972878948929413
44	0.501035832873907	0.5049382756493322	0.5018045163646573	0.4978849529198401	0.5008889809850604
45	0.5012668587644998	0.5030158703382083	0.4996775928915573	0.49985984032591163	0.49756432526680766
46	0.5020016292641941	0.5032928449319811	0.5020146555297069	0.5009753851568935	0.503152595811576
47	0.5005062486604062	0.5066048720669655	0.5003347001668809	0.5024320082137684	0.5054295323502578
48	0.5003754322305831	0.5058894870136446	0.5023395906789719	0.5026965943685591	0.5037787116450204
49	0.5026980360870233	0.5067472925709811	0.5075106451994916	0.5044075720281278	0.5073675363984872
50	0.5034162767727279	0.507919365959235	0.5040856417928549	0.5085281228071803	0.506605391093213
51	0.5020766439932742	0.507945744045687	0.5058007420028201	0.5079261316125617	0.5094408603615629
52	0.5051912247182999	0.5084694986914927	0.505613926587025	0.5086560171488624	0.508108278692536
53	0.5058031012647649	0.5096949917340511	0.5058754745925576	0.5091428110468492	0.5082563921250753
54	0.5060173876361237	0.5116886260712837	0.506543567530527	0.5098272786450634	0.509582169902651
55	0.5074328646218896	0.5101809930490027	0.5035874192507312	0.508374014923954	0.5113412292305867
56	0.5071119220746989	0.5126319018008382	0.5075408181845367	0.5079542208397987	0.5167207455525958
57	0.5085054719853016	0.5131691875657818	0.5077061301866691	0.5077210858696577	0.5210022300001883
58	0.5099912128393321	0.5126228614582781	0.5094302130253393	0.5103827245378664	0.5185314770751571
59	0.5101408268748555	0.5115371655985396	0.5120806622658839	0.5113732959040486	0.5139261833331674
60	0.5102960537367706	0.5112114096138105	0.5064197353384863	0.5079574652232001	0.5105485571069023
61	0.511647171898216	0.5099620628223813	0.5095404500303499	0.509396218137078	0.5133009788090973
62	0.5123343378985793	0.5085240548929137	0.5115865123742427	0.5076559271831765	0.5155054014686395
63	0.5113470302637397	0.5095526130673843	0.5091269679627152	0.5051920017356973	0.51502544290203
64	0.5120619994628838	0.509993059797425	0.5085460684386325	0.5042641742979495	0.5099907653717994
65	0.5134114112798267	0.5075182835676211	0.5072446358167184	0.5106816076689316	0.5110631421307043
66	0.5103608533574833	0.5085044406330685	0.509854383933771	0.5095045603942487	0.5104758541376228
67	0.5107270837484011	0.5086388254312425	0.5100409923071746	0.508580633333637	0.5099878753245234
68	0.510310460705818	0.5079626029662231	0.5076111573725937	0.5045450879844684	0.5141304464188443
69	0.5119583895144451	0.5089682059355006	0.5137217490008847	0.507525282504917	0.5132481494670327
70	0.5104392118826011	0.5073579215477805	0.5083694351518127	0.509559200625624	0.5078279767562521
71	0.5122026191683068	0.5083362635447307	0.5092292233722028	0.50844359030151	0.5115084425203499
72	0.5110918036932627	0.5084088279469686	0.5071969174681609	0.5081290756290319	0.5110900389476155
73	0.5105750751738526	0.510285698571126	0.5087237220146686	0.507011013765706	0.5155130034979362
74	0.5127397628977505	0.5072212402608132	0.5091870788697428	0.5053269734730452	0.5090399790644377
75	0.5150314925967325	0.5088642746623445	0.5094619828055257	0.5075137005399191	0.5113985576826681
76	0.5114925985023459	0.5086184776414902	0.5090726769181135	0.5063580974037429	0.509591229660366
77	0.5140437926104754	0.5083330153945977	0.510988733316461	0.5069163876146456	0.5074374803301258
78	0.513228685482024	0.5107056805892687	0.5116394510280022	0.5090112512405065	0.5138413460442364
79	0.5147400673266783	0.5128152353672636	0.5121267484317288	0.5094583030804286	0.5167799294748363
80	0.5131066389588875	0.5117856990571186	0.513000494798861	0.5085698366657678	0.5126893323200459
81	0.5136733677911167	0.5125367149288771	0.5108905935136286	0.508925046284586	0.5172439236134966
82	0.5162276084341981	0.5092803096885584	0.5098268690174161	0.5067211333210175	0.5153829824376189
83	0.5106519491855458	0.5105970619218346	0.5094627225398147	0.5048408953798745	0.5103326120180401
84	0.5118047699827396	0.5078191496677791	0.5106679815324999	0.505865362770026	0.512603398193937
85	0.5118832885144177	0.5112861789426466	0.5070427703883892	0.5057533206381276	0.5109964979895404
86	0.5128853009355732	0.5116830671033511	0.5080580411976622	0.5086997737246621	0.5152580975763846
87	0.5122311243663091	0.5101423135761664	0.5094020290949216	0.5072869745206045	0.5112651016324431
88	0.5115359650021234	0.5083045394202089	0.5092387105951386	0.5041040960087977	0.5140711214537508
89	0.5132082447473505	0.5104895631891901	0.5108840123036688	0.5096260295626039	0.5180006092731092
90	0.5123041596371861	0.5108268262949291	0.5067462511539559	0.5064502428888472	0.514179260578748
91	0.5105990852054095	0.5105202444179018	0.5093816973560646	0.509245198428033	0.5110435288932935
92	0.5123667758808154	0.5089554063760751	0.5086236219882494	0.5103626216047606	0.5178848946467882
93	0.5123101429930339	0.5112877326700227	0.5075304076203991	0.5058486076960748	0.5149280356589468
94	0.5115257681337937	0.5123354117725745	0.5077038456803055	0.5078121587144203	0.5155914520670811
95	0.5109256835848801	0.5130077561978783	0.5090104412402036	0.5053922499100648	0.5120197637891195
96	0.5117931180209423	0.5136604287306842	0.5068603378057194	0.5069538130307615	0.5137381589425178
97	0.5122252936221146	0.5158806278652508	0.5081386585497029	0.5082627206313022	0.5146282463507359
98	0.5104822929064905	0.5166198978015292	0.5068931716594239	0.5092194094477459	0.5077037287023947
99	0.5110392512101538	0.5135804577973637	0.504857172656948	0.5080522877244218	0.5104546634446488
100	0.5113994920554663	0.5147441395437038	0.5059540348710572	0.5052266902326699	0.5118773164461694
101	0.5114897421179269	0.5150036320073481	0.5090931072472501	0.5065857389905133	0.508120656177541
102	0.5103619910089069	0.5141729321677019	0.5074837630996041	0.5020084527976084	0.5046239336317221
103	0.5110534832416583	0.5141013937379176	0.5054062067110563	0.5063546502907799	0.5062432265204521
104	0.5080581145389832	0.5110884190985098	0.5111261181913961	0.5009242394042163	0.4992318576969902
105	0.5097990154514693	0.5109598815306725	0.5070790611221823	0.5095754489686459	0.5062057964476342
106	0.5091300378360697	0.5121302499640331	0.5070104880962227	0.5043326674178961	0.5055984881069754
107	0.5093247787904276	0.5083256990000226	0.5087321372835223	0.503651363873583	0.5062788468099113
108	0.506812862685701	0.5097764737760474	0.5081272619970632	0.5023822724708212	0.500943502764359
109	0.5059415384692759	0.5090525391236929	0.5104466767684533	0.5017877938366732	0.49847338875513403
110	0.5067613611659335	0.5078679181624791	0.5079358916911473	0.500746880178545	0.503142116848718
111	0.5070670772625614	0.5077344956320026	0.5052362118773996	0.502249364356954	0.5031172658398632
112	0.5058547746559757	0.5067904680225699	0.5067149599194307	0.5020234088031412	0.4958806915542941
113	0.5052496139742516	0.5059046260741902	0.5021715455442537	0.499341854627453	0.4934014288812101
114	0.501649756090669	0.5051146647644766	0.5024768262669754	0.5016542473810426	0.49359369308407947
115	0.503076890810314	0.5017798241982693	0.49953006327864075	0.4940967314813496	0.495281880309132
116	0.5040123733938784	0.5021370663283552	0.498689314220755	0.49785969096357635	0.5009167246642142
117	0.5008791658384268	0.5043036946563699	0.4966870691460333	0.49742061095718554	0.497891269287169
118	0.5021929316601093	0.5028098606268285	0.5015433696800141	0.49832896445439007	0.4973245253601444
119	0.5024780791724566	0.5024856781738902	0.4998771489776485	0.4987051680078	0.5043569749542263
120	0.5021824644133925	0.5024590902004329	0.5012379184987074	0.5008121467738963	0.5043454167654687
121	0.5027278813459124	0.5029366791446046	0.5023376353106079	0.5006628427605415	0.5060868879259066
122	0.5021208589531927	0.5016164946894336	0.5014878738585665	0.49806877808549194	0.5016852449822564
123	0.501163465118389	0.5012256719548636	0.5007766476070689	0.49986994977820737	0.5015269241635683
124	0.5006930178319392	0.5010840063003689	0.4947649632155068	0.49771521283757103	0.5036955911664106
125	0.5033541144761141	0.5004619697150905	0.4996246202279253	0.4978500116693077	0.5063156404616671
126	0.5028833277169831	0.4999104491684885	0.49885819655700364	0.49884902646771995	0.5052677359434551
127	0.5031726183979217	0.5004472529006219	0.5015917957318822	0.49994216022719395	0.5018012581272865
128	0.5023422917248985	0.49892463700651174	0.5008359916842575	0.4985154052679725	0.5032923425549806
129	0.5021220717143099	0.4994037826817454	0.4968912690579001	0.4991150217708144	0.5016152672104891
130	0.5002165832083266	0.5013410865753629	0.49693966228400765	0.4989045256997877	0.5004646463005947
131	0.500028489583538	0.5012452884697036	0.4972697151136872	0.4998900580934549	0.5006230341118123
132	0.4997737731317747	0.5018727187973284	0.5009348765497194	0.500464945092706	0.5002588097475339
133	0.5013882021854088	0.5041077854207036	0.4994784157667046	0.4988138996767761	0.5027653737182621
134	0.5021482402566283	0.5018389924654106	0.5013061101092484	0.497270269798686	0.49849355837120674
135	0.5025701930395077	0.5031187556657913	0.4999754023224666	0.4968452859359621	0.498400330355575
136	0.5022402325458311	0.5013964363450707	0.49788013628797817	0.497240785525393	0.4974631941825164
137	0.5000281769523575	0.49973221054838457	0.49980633846845646	0.49390929868913397	0.49928533414039056
138	0.5003345257903887	0.5015238069509383	0.5003709626243626	0.4973116156981956	0.49944033462513115
139	0.5000575641024239	0.4993481271372606	0.496022299731369	0.4967327267037745	0.4948740386502209
140	0.5003185944466882	0.499308300944122	0.5011965997964317	0.49604287892053717	0.49738856107309565
141	0.5002557182966134	0.498971143246459	0.49724726851495066	0.4983520242820764	0.4920910091005548
142	0.4999231073958043	0.501287485653044	0.4966708058424903	0.5002567911945236	0.49869115295105293
143	0.4994702994206999	0.5011580233259695	0.4978656766427746	0.49964772974253124	0.49379591830014025
144	0.5024663075720353	0.49923671267011815	0.4991733675777404	0.49718854219226055	0.4960136481869541
145	0.5023003968629843	0.5011819331690578	0.4963611624057965	0.4949558214627269	0.4944790370108111
146	0.5017404669411955	0.501451247662492	0.4970844973907946	0.5003148979030142	0.4933623536918603
147	0.5022049817378164	0.5008143848423107	0.49655678022429595	0.5016506760109465	0.5004879428014273
148	0.5022487484875614	0.5013406672492206	0.5015182086770418	0.4975602743728739	0.49730933724842663
149	0.5016284165699338	0.49994067440071166	0.4957304668584462	0.4965474870077175	0.5016028480512369
150	0.5021724487851033	0.5020063445275439	0.4976816349309471	0.4964466622703886	0.4942208995620421
151	0.5016352666351063	0.5002341011865848	0.5007557712285882	0.4936820759217259	0.5021825360016482
152	0.5012673096444517	0.49958291394812887	0.498507431613914	0.4955169987025109	0.503489404220308
153	0.5016510344730665	0.49975948781923296	0.49823831286962267	0.4958156459399989	0.5033284256453294
154	0.5005615391188417	0.4994119865441437	0.5019433528190527	0.4979156692696736	0.49906899652116476
155	0.5022155987236386	0.49908604469289375	0.5000363028457034	0.4996443727117612	0.501680773946331
156	0.4993784419318959	0.5011618192999975	0.49994166309247134	0.4955091585561902	0.5003524096779774
157	0.5008884281095023	0.5008708969051258	0.5009631533077655	0.4959221289219677	0.5021518652461626
158	0.5004395622600023	0.4994689094707123	0.4974736049856778	0.4965802485950071	0.5020303863547019
159	0.5020747899041492	0.4999744566277297	0.4979832396105893	0.49526794772780053	0.4941631182909905
160	0.5012922688561413	0.4989748198798636	0.49952654588579853	0.49711705714375415	0.49967044330146887
161	0.5025648490391232	0.4976835439756517	0.4992373166415833	0.49826796507652843	0.5004294050202667
162	0.500170589516202	0.49862594416812134	0.49610611566541346	0.49412577865348023	0.5032784120927714
163	0.5010781306721959	0.49706960950053036	0.49918754106314	0.4932565534384086	0.49898677162553734
164	0.5016709358012401	0.49627103334761896	0.4985555028413639	0.4928541899785401	0.5023893315040376
165	0.4988610522461485	0.49756249839453714	0.4975210106365559	0.49456017915019457	0.49965785008927005
166	0.5004293623826929	0.49663226637655883	0.49784278348883326	0.4948798398371661	0.49614683113471164
167	0.4984270337802663	0.49790286878488726	0.49481692909841685	0.4936486326286145	0.4991740200628374
168	0.4980052359990765	0.49723382348601336	0.49538420899202523	0.49338385175123384	0.5063829562098207
169	0.49766158348372325	0.498757788482797	0.4984309472122826	0.49442996152302515	0.5010919317732278
170	0.4990792913602002	0.49646263267365004	0.49586734401233407	0.495698482848854	0.5006364724745502
171	0.49986904476865474	0.49867216935396985	0.4985857969350927	0.49511787145978725	0.4972443819137781
172	0.5017585237964027	0.49964538468496467	0.49851572898404023	0.49894160859852765	0.49713786883383887
173	0.5010520134518074	0.5005394321723662	0.49812838857793196	0.4960995876850141	0.49748265354423826
174	0.5011957390421746	0.4988062827097403	0.49901007876136044	0.4940915030815594	0.5032756059339923
175	0.5007725645061031	0.49998731041962086	0.49889816272423926	0.49466575384237643	0.498252644870819
176	0.5032425582064145	0.4953390547114408	0.4969460332537848	0.4979057569296808	0.5006137373254482
177	0.5030856996856606	0.4972047399365696	0.497135658671591	0.4966510536484145	0.49833893539308305
178	0.5002695625563934	0.4991311283177677	0.4965535204274478	0.49721150083752574	0.49734648061854464
179	0.49965446841039995	0.4991245820358068	0.4937848044571258	0.49815489737529295	0.49624372436423003
180	0.5007308244502728	0.4988527961955197	0.49654268279323754	0.49757771312897614	0.5013813207595114
181	0.4983216285183221	0.49998689831141496	0.49834225267801113	0.4989621937243501	0.4981306108791289
182	0.49902214557081004	0.49990319565640884	0.49584854006575224	0.5001228836885934	0.49640352451112774
183	0.5006195932760976	0.4978010700494466	0.4972043952781253	0.4972268371616277	0.5013202581539354
184	0.5000362235148299	0.4986498444997655	0.4983023200170053	0.4949513769079812	0.49997627726589766
185	0.4999636574162592	0.4998489792657212	0.4979933446461659	0.4965721934491095	0.4974649298366436
186	0.5005704664769844	0.4993730400527629	0.4986966744896294	0.49682993490207705	0.49762080668539505
187	0.5007939493298935	0.4992444365998539	0.49715176098893754	0.49967644816380125	0.49470514832381246
188	0.49956199206037594	0.4983785448864592	0.499223981333363	0.4980988893606428	0.4974102740394341
189	0.5007922842483714	0.49882741075625914	0.4974475954954743	0.49925245097645876	0.4940309473583764
190	0.5011237092310489	0.5010085260164483	0.4985094878757773	0.49851803953392404	0.49683235609954474
191	0.4994947029560405	0.4994717832486268	0.4991071806750715	0.4996200205001838	0.4973479095601939
192	0.4996872732330041	0.5008331007063852	0.4992431832022742	0.49729606928109193	0.499418978751982
193	0.5016669953066016	0.5009123382628677	0.49823214991371306	0.49716527721999276	0.49608089780325737
194	0.5008055656456122	0.5008444345311408	0.49751423534546635	0.4944332096333781	0.49607770540509116
195	0.5003465951948121	0.49928666650354003	0.49890212760960617	0.49843617277098207	0.4938227987300129
196	0.500423262380499	0.4989598343566593	0.4980211663636826	0.49743673307313124	0.4949353081201506
197	0.500441253020916	0.498301774835811	0.49813934831599466	0.4976727705507425	0.5007427705848195
198	0.4975300612923225	0.4984729771910213	0.4981821629601977	0.4946140501970218	0.4952207702339905
199	0.4997744765645676	0.4977543370947222	0.500313746994541	0.4982777796825469	0.4992526171179321
200	0.5000962059701745	0.498729568654894	0.49924123953464844	0.4977667042524128	0.5021047009796964
