# Supplementary material for: Neural dynamics of phoneme sequences reveal position-invariant code for content and order
Source: Nat Commun. 2022 Nov 3;13:6606. doi: 10.1038/s41467-022-34326-1 (PMC9633780; doi:10.1038/s41467-022-34326-1)
Supplement: Supplementary file 4 — Source Data [file 41467_2022_34326_MOESM4_ESM.zip › source_files-sept/sup_fig9/supp_fig9_pos0-forward_place.csv]

	timecourse
0	-0.19481972548904908
1	-0.14964579367429992
2	-0.05954567733530619
3	-0.04145469887397074
4	0.03646271831911868
5	0.07900118040769832
6	0.0967123900154806
7	0.07338333310613665
8	0.09395237642278226
9	0.06595389710140953
10	-0.013866984121937598
11	-0.04449089020311747
12	-0.14005170702807473
13	-0.11435851609325615
14	-0.12342908782352696
15	-0.10794087432228461
16	-0.08495518973078758
17	-0.06716152484638194
18	-0.09288630430715045
19	-0.1267044890553063
20	-0.04839701821350845
21	0.0170357291495013
22	-0.00917471689244792
23	-0.01766555799642061
24	-0.08873030410353921
25	-0.17948637152381425
26	-0.1612130886649109
27	-0.07850527545614772
28	-0.026809728278515077
29	-0.031688016712697664
30	-0.042429844275792994
31	-0.026533589184455753
32	0.05800082239104293
33	0.06248023841672956
34	0.08101218975901109
35	0.08176844106221606
36	0.10263557186600228
37	0.13349370460719684
38	0.1705010125811353
39	0.12377701627787574
40	0.046728147256599684
41	0.01302924274254097
42	0.04052222190103155
43	-0.016004088394853733
44	-0.06514252894209471
45	-0.05006331253751506
46	-0.026870653355412444
47	-0.045867801485473425
48	-0.028378449010672713
49	-0.14263929183859875
50	-0.09454620290823107
51	-0.15063860738636686
52	-0.1243689355058567
53	-0.10002537558700875
54	-0.1006879616305319
55	-0.17291194032856488
56	-0.18234152438149215
57	-0.2191749256358883
58	-0.18545505227147013
59	-0.06694180260997712
60	-0.09871568556687793
61	-0.0863185859324922
62	-0.0776837106875804
63	-0.0513483072934523
64	-0.02719514270424117
65	0.03265364870982612
66	0.11059958214435045
67	0.17580228304768358
68	0.13030860133384264
69	0.12476606849222135
70	0.2038145332330938
71	0.2259085464760274
72	0.2817050839905415
73	0.3562958205610683
74	0.3970663992213093
75	0.4884773413316995
76	0.5900102077136959
77	0.6059179541061616
78	0.7892704349767621
79	0.9261167839098796
80	1.0394566614846306
81	0.9995558076147313
82	1.1327031818741782
83	1.2218643892566334
84	1.2933680855224814
85	1.4206179394466338
86	1.3894610374753908
87	1.4287086750158386
88	1.6789221584889473
89	1.8513869363278017
90	1.8053213763155391
91	1.8078355702931461
92	1.7974810772979513
93	1.7737079759330001
94	1.592057262948554
95	1.4933066430604336
96	1.3366565729144946
97	1.2013703477296747
98	1.0389867406868494
99	1.0143340556694738
100	1.0890656668226182
101	1.0619820986205413
102	1.0839418057250754
103	0.9667223011496511
104	0.9023734567835198
105	0.7869046942843714
106	0.7885762637053251
107	0.8724161811890525
108	1.0197511857458539
109	1.1938290417412056
110	1.2349259963025563
111	1.2095509483038729
112	1.3085289213290479
113	1.5851610833213845
114	1.5811274024677844
115	1.5257819360812037
116	1.4717171746135713
117	1.375419155845513
118	1.3713781047567715
119	1.3964200107974964
120	1.4448878358522532
121	1.3543959571944968
122	1.302472998256208
123	1.1717918685277466
124	1.1561909967845638
125	1.1136980659827596
126	1.0083165787820938
127	0.8267517245565799
128	0.702111849993333
129	0.5703498957182409
130	0.4579899352912815
131	0.4190052200713119
132	0.36866106218285244
133	0.33396312877581297
134	0.32677307715315257
135	0.3983526220958121
136	0.27989296264162833
137	0.1813730883832092
138	0.1248777460617245
139	0.11001023772700427
140	0.11400168507835981
141	0.16566635917319622
142	0.22817885207451444
143	0.14094155716923418
144	0.05102965038655599
145	-0.02987345021810306
146	-0.06902552280056701
147	-0.15557987020892483
148	-0.00952526630569428
149	0.02507259917177801
150	0.01005795357944711
151	0.016414656068720335
152	0.0713758746388588
153	0.00828228355788102
154	-0.04729561100493701
155	-0.04364966661122449
156	-0.04623805789803975
157	-0.11037773112514765
158	-0.13003926645570918
159	-0.09427403543037033
160	-0.06344318921446168
161	-0.06912396055533787
162	-0.05156858791590918
163	-0.06672115451713106
164	-0.07375759123886438
165	-0.04306238392042183
166	-0.029689981622697925
167	-0.031123861436071654
168	-0.06287488898837451
169	-0.16648848543882894
170	-0.2446673313129502
171	-0.2335600849111082
172	-0.12200155517571559
173	-0.09679869426242776
174	-0.10992287908056542
175	-0.13374372746465318
176	-0.07702942331418061
177	-0.00814882461302413
178	3.951431281912221e-05
179	0.034487073063564966
180	0.06963690776221076
181	0.00940811480284759
182	-0.047391382175917984
183	-0.08911545906862156
184	-0.038721393518160285
185	-0.06949905577784216
186	-0.07086402023299693
187	-0.11029313137591817
188	-0.16869682789422935
189	-0.13493150564104167
190	-0.16481311961182038
191	-0.14509060637831694
192	-0.0818014615487741
193	-0.02917896312135665
194	-0.03257069960439418
195	-0.05154977982334796
196	-0.041968093897068126
197	0.022897127872925527
198	0.03392088645688979
199	0.0442527779061222
200	0.07999984302184115
