# Supplementary material for: Neural dynamics of phoneme sequences reveal position-invariant code for content and order
Source: Nat Commun. 2022 Nov 3;13:6606. doi: 10.1038/s41467-022-34326-1 (PMC9633780; doi:10.1038/s41467-022-34326-1)
Supplement: Supplementary file 4 — Source Data [file 41467_2022_34326_MOESM4_ESM.zip › source_files-sept/sup_fig9/supp_fig9_pos1-forward_place.csv]

	timecourse
0	-0.07095058319239418
1	-0.06524698665700225
2	-0.0702186311956678
3	0.0533700775905573
4	-0.005730876149095801
5	0.13410023687751416
6	0.08490600812486845
7	-0.02613586848766332
8	0.020344537422623175
9	-0.05443791433373975
10	-0.07015397030763355
11	-0.1290579139318655
12	-0.1536695360411796
13	-0.16811323295924352
14	-0.22769194907792328
15	-0.08688540286918346
16	-0.20414785394595608
17	-0.2310744747578813
18	-0.2875787921594024
19	-0.24720389966908285
20	-0.16881202419162772
21	-0.20118670999495747
22	-0.1658694911448681
23	-0.13733648326643244
24	-0.07917735150957426
25	-0.05654125353694871
26	-0.0006541366295586964
27	-0.023599093026371712
28	-0.013562683195360845
29	0.027813626330635263
30	-0.13312344061125575
31	-0.14545744300879238
32	-0.16989630905969932
33	-0.17827521455370626
34	-0.20615491288285892
35	-0.3085250440886591
36	-0.39022772310254983
37	-0.33265793442252073
38	-0.19465699505759249
39	-0.15351155780268477
40	-0.16445337693120166
41	-0.19154310983095124
42	-0.056349486979969124
43	-0.16736646836864955
44	-0.184204532964045
45	-0.11988871341639125
46	-0.15611741041496086
47	-0.1679719922338358
48	-0.1584016956732452
49	-0.24789195745315035
50	-0.04454641798658142
51	-0.015782661859332928
52	-0.022000238591671606
53	-0.06671487030509478
54	0.0743593496319867
55	0.01628366182134293
56	-0.011339396300817275
57	0.10530831439397798
58	0.07600151419386666
59	0.061883471378271354
60	0.012152862987627008
61	-0.05375075407955608
62	-0.0803627183928058
63	-0.09024469489132626
64	-0.05292149184683585
65	-0.08060546560350455
66	0.06593042403763831
67	-0.04478411420922995
68	-0.09007199376243134
69	-0.25307782934950457
70	-0.22889750001276915
71	-0.22628612708613755
72	-0.15301640763799135
73	-0.018076829107167708
74	-0.10282204367426238
75	-0.031163279552027356
76	-0.08119695627203043
77	-0.09965142544937337
78	-0.12442270118800676
79	-0.06600832452928425
80	-0.01608150627299998
81	0.08364334700010215
82	0.1910065247511558
83	0.17190853171177295
84	0.201171438679631
85	0.22468697670347504
86	0.3794800702136607
87	0.5255817902677701
88	0.5124630360731386
89	0.6329051144831316
90	0.8417609773330413
91	0.8678431315268715
92	0.9595661360942154
93	0.9223408252123411
94	0.665651372537097
95	0.559278148005055
96	0.328230661371529
97	0.2743624261858733
98	0.19374690235314412
99	0.2042644300219053
100	0.24028973879216503
101	0.15483312628066925
102	0.13659704538440703
103	8.952209621464202e-05
104	-0.02859551914059487
105	0.20216649321914393
106	0.42281258076709394
107	0.5227533831280731
108	0.5310686945990319
109	0.5135309235707618
110	0.6141378902707341
111	0.6046737437902197
112	0.7290553601885387
113	0.7143291565754966
114	0.6279053472703261
115	0.583477544071439
116	0.4564483731541894
117	0.3209501582972693
118	0.4132470668276677
119	0.34482312964116085
120	0.27794839643301145
121	0.2750008364048665
122	-0.04754137712544772
123	-0.0017054907890170778
124	0.06572287866690278
125	0.3731403716152347
126	0.22031892186999563
127	0.25748252211111944
128	0.22368616084507265
129	0.21592451612482672
130	0.3987854712959117
131	0.3964636811919081
132	0.44535586244513503
133	0.4625406377759174
134	0.36890840351357534
135	0.3832259646582333
136	0.3178282897469429
137	0.20802562942281444
138	0.2745376759372811
139	0.4190342637775637
140	0.4300633544545917
141	0.5056385215307769
142	0.5427336855760347
143	0.4617362767480801
144	0.460299367209176
145	0.3041514461846182
146	0.22662710194157076
147	0.24355662557957752
148	0.1637510558938039
149	0.027375738871069595
150	0.019921085993091718
151	0.21547555432967197
152	0.18943316270074598
153	0.09923875448073333
154	0.03996219554189412
155	-0.03492940286708042
156	-0.02587504204365322
157	-0.1326666718050295
158	-0.21772109690047897
159	-0.16070149838879133
160	-0.09145116035236651
161	-0.1041962003516569
162	-0.10090349340519676
163	-0.11513692458447868
164	-0.20669107848300972
165	-0.2538133396236766
166	-0.17437579903875583
167	-0.1082981566787267
168	0.00494563626004868
169	-0.0251285575524572
170	0.012961485773240675
171	0.010717068696468407
172	-0.05039187400006999
173	0.05052268401294772
174	0.030345856104461617
175	-0.0577456736089431
176	-0.07101964864571843
177	0.16962028375490257
178	0.18673979763068485
179	0.2473375550803194
180	0.24861918416937467
181	0.08565997075215862
182	0.01163286879525327
183	0.04809076190340708
184	-0.06007228168129246
185	0.01927855060595391
186	0.041302600251015155
187	0.023306915633467908
188	-0.07772237182319218
189	-0.12497623492907457
190	-0.21834475080020654
191	-0.22490980410034828
192	-0.260549292063755
193	-0.27339396592918325
194	-0.14332179527798933
195	-0.006713646901941581
196	-0.002444856336852458
197	-0.025867001044986154
198	-0.037870324582117296
199	-0.09557556117325576
200	-0.14093163546776838
