# Supplementary material for: Neural dynamics of phoneme sequences reveal position-invariant code for content and order
Source: Nat Commun. 2022 Nov 3;13:6606. doi: 10.1038/s41467-022-34326-1 (PMC9633780; doi:10.1038/s41467-022-34326-1)
Supplement: Supplementary file 4 — Source Data [file 41467_2022_34326_MOESM4_ESM.zip › source_files-sept/sup_fig9/supp_fig9_pos2-forward_manner.csv]

	timecourse
0	-0.1785770250355165
1	-0.02999472273554274
2	0.00658802251630361
3	-0.009713844354173135
4	0.19734617691577708
5	0.09433482523951059
6	-0.03099479429046595
7	-0.06170682629648713
8	0.008190626265857787
9	0.004527561774736288
10	0.08137826999982226
11	0.008506107024137843
12	-0.05417102199231347
13	-0.09325866189745144
14	-0.10984322684256884
15	-0.16230313188133674
16	0.05274811719067693
17	-0.052823271206525996
18	0.020100307945516926
19	1.8947873649477476e-05
20	-0.10580386945953493
21	-0.0025392197999069555
22	-0.07747105905941024
23	-0.1640629156450963
24	-0.046513639483320185
25	-0.08041700637733676
26	0.10357223894824591
27	-0.158645270836036
28	-0.15682307614092592
29	-0.16302116504879202
30	-0.1519048547152951
31	-0.1097570787211192
32	-0.06725236644779806
33	-0.02554553800762105
34	-0.2618574138819033
35	-0.2582482274797151
36	-0.19248437185626463
37	-0.06296179498919488
38	-0.09105296100055918
39	-0.07236323464841873
40	-0.0845338463494267
41	-0.0232249892429979
42	0.08582080616577017
43	0.013487020969754654
44	-0.19907690527013458
45	-0.21832998652322813
46	-0.13925176070093528
47	-0.1118802102285609
48	0.008582811447678473
49	0.0515317381740974
50	0.05336039411497559
51	-0.04096202059040002
52	0.0634149350333228
53	-0.0074426195214127855
54	-0.09907867547950058
55	-0.17322593472807338
56	-0.09966106596501575
57	-0.1269218633564236
58	-0.00894315606329324
59	0.06177046885707532
60	-0.016754562908798898
61	0.1814060740753476
62	0.173657614645766
63	0.13024648278335638
64	-0.00723850942637283
65	0.006193633898654849
66	-0.08447821998331043
67	0.05479869013049188
68	0.0022559754187700676
69	0.014416351145156492
70	-0.09712070192276226
71	-0.0740697217446121
72	0.007801205821710844
73	0.09901701415236863
74	0.3084265132087333
75	0.289217062858298
76	0.22202671707979404
77	0.07242167117759443
78	-0.0059345243377727785
79	0.028501560095610806
80	0.08086899956670551
81	0.07804265296670834
82	-0.014905439581002822
83	-0.10888271293723614
84	-0.003556117574799761
85	0.08838737009140576
86	0.03495885678746338
87	0.12624038949777072
88	0.11080099750885213
89	0.04009973355714044
90	-0.037642642331315396
91	-0.1281856340659516
92	-0.05583509207977391
93	0.0974872682529792
94	0.09474456066730971
95	0.09749083905378483
96	0.0016149310241789783
97	-0.03910448218052684
98	-0.11992615771143847
99	-0.11647704692826519
100	-0.04312352606284389
101	0.13954275785526415
102	0.11392353746481067
103	0.07861214739575309
104	0.22979562086603328
105	0.16174017060917512
106	0.40818204833957517
107	0.45207565230758917
108	0.5746591127147371
109	0.7348550949410922
110	0.5073369419718121
111	0.5525487202231688
112	0.6944657168484303
113	0.6973276722584655
114	0.6481631503585285
115	0.6461093153456515
116	0.6493108472978074
117	0.76192468143621
118	0.7980812828183798
119	0.9607424672543878
120	0.8455164791445703
121	0.7939655962898553
122	1.0808002368648948
123	0.9214423463196804
124	1.0456046538870347
125	0.9376966794733417
126	0.8748556818396778
127	0.9719428190405511
128	0.9361524253113518
129	1.027765071299874
130	0.9602015474303598
131	1.0399953114775955
132	0.8814373050709109
133	0.8295216630966402
134	0.8715273999226618
135	0.644979098396858
136	0.8272600558814726
137	0.7329430474282836
138	0.7143990518506443
139	0.75061666120131
140	0.776632917472705
141	0.750453320906067
142	0.6443859474823623
143	0.5402650037004302
144	0.6180135367671719
145	0.6778337091379387
146	0.6325893646195747
147	0.6222853931958403
148	0.5159594441932739
149	0.3517651608519093
150	0.4572861568355058
151	0.5646809085235885
152	0.6454812391889551
153	0.7266045935502274
154	0.6248992613638624
155	0.5965073955778781
156	0.632964337877779
157	0.5848626028409224
158	0.44300266667806243
159	0.2921213628158052
160	0.09282612433125037
161	0.17470152847193093
162	0.05313617919441546
163	0.12800686542201112
164	0.32930253564162215
165	0.26724202493479393
166	0.20289493912682463
167	0.3491329420847448
168	0.34960232646029543
169	0.379150110504029
170	0.23297899379945275
171	0.23888999822536935
172	0.1554347201332698
173	0.14710227520809932
174	0.10522088182541912
175	0.14769474879904815
176	0.14381809809166493
177	0.21544092267949685
178	0.18929612889725422
179	0.11491337679639668
180	0.12391982968038376
181	0.12063641627701567
182	0.20328695693697946
183	0.06445135469106417
184	0.15584656955993653
185	0.08863710307304076
186	0.1777547005421276
187	0.1979788044916012
188	0.21837878661130747
189	0.20726127330093858
190	0.12975579256068326
191	0.11881046607637283
192	0.18071877436279038
193	0.15980256663278458
194	0.07578226748321909
195	0.1214603177966103
196	0.17738187147727535
197	0.2819911649042954
198	0.15528754922018062
199	0.23080056636668275
200	0.21727191455263667
