# Supplementary material for: Neural dynamics of phoneme sequences reveal position-invariant code for content and order
Source: Nat Commun. 2022 Nov 3;13:6606. doi: 10.1038/s41467-022-34326-1 (PMC9633780; doi:10.1038/s41467-022-34326-1)
Supplement: Supplementary file 4 — Source Data [file 41467_2022_34326_MOESM4_ESM.zip › source_files-sept/sup_fig9/supp_fig9_pos2-forward_phonation.csv]

	timecourse
0	-0.15597908281136708
1	-0.051989390698466365
2	0.09458501436323197
3	-0.0935863913438349
4	-0.05272396696675252
5	0.023626380476576336
6	0.00490300757989362
7	0.025782867119054448
8	0.06750499660354009
9	0.13787656567812429
10	0.02286453431155308
11	-0.012017457367600959
12	-0.01414877146135557
13	0.06677170810697114
14	-0.1304670609555506
15	-0.08275701963864507
16	0.009165154178459312
17	0.07470513407641294
18	0.10453233790316939
19	0.07521290201842765
20	0.10761271742845094
21	0.26869745835440917
22	0.2255075990750582
23	0.16634228900419284
24	0.03422253211596643
25	0.009946243811110755
26	-0.08262020328613662
27	-0.06960073527966126
28	-0.01805364666848927
29	-0.10561532834108833
30	-0.2099617576267872
31	-0.16299413227514198
32	-0.008347453513905395
33	-0.005987238857003696
34	-0.030030848874336075
35	0.1176583294693916
36	0.09104544876941134
37	0.18424732016726247
38	-0.022827660031245256
39	-0.12286907708444833
40	-0.13635826800562562
41	-0.10562289375550571
42	-0.06439425687905725
43	0.03881052545124428
44	0.049604317268430315
45	0.046634511888471814
46	-0.03998209829848409
47	0.007045085097901138
48	0.11035123826477942
49	-0.07698018201454337
50	-0.09450894766431156
51	-0.12802869882140455
52	-0.04094242341969839
53	-0.0471812381484768
54	0.03720262974885216
55	0.02064473631406971
56	-0.1039575926128169
57	0.015313475061832033
58	0.10626853227524624
59	0.07271055011961325
60	-0.006044517548076028
61	0.0019469453247362989
62	-0.08282677630313467
63	-0.07052549336968211
64	-0.08213262773809676
65	-0.15658270924199796
66	-0.13988575640139544
67	-0.13272276592479915
68	0.001955077356404711
69	0.11272367925034803
70	0.1087725406209193
71	0.06978386525883981
72	-0.037684629107703926
73	0.15280197800341014
74	0.16443873747654641
75	0.01775516704132235
76	0.007819063221750078
77	0.10027608169796792
78	0.21690520040654057
79	0.327196737674272
80	0.01743696099064576
81	0.04437333858806955
82	-0.08194497544727575
83	-0.02948221129962514
84	-0.03257058673070701
85	-0.034556573399752905
86	-0.01257390882989623
87	0.020581715191901523
88	0.23096979554286884
89	0.1647648114863577
90	0.1372286745873102
91	0.2112758680412377
92	0.21174581704169151
93	0.40825902054696384
94	0.32756487462818457
95	0.2629359502355932
96	0.18603810682494448
97	0.11129330981674498
98	0.2753704815929647
99	0.2804908834455715
100	0.3462287217737351
101	0.2529746830949678
102	0.28030226274547454
103	0.26335250721309883
104	0.1293811012108036
105	0.20890175294138685
106	0.2874553640107519
107	0.3815111836339232
108	0.5033391588374688
109	0.5126324855608335
110	0.4613017173753793
111	0.5306934891313405
112	0.547126612740312
113	0.5204754123323783
114	0.5820972385023919
115	0.643740431567434
116	0.5577081686266008
117	0.7109744282915802
118	0.8975257977484363
119	0.6917226032856317
120	0.6606957515228891
121	0.6213999477079543
122	0.5571498534318189
123	0.6004725691536603
124	0.6164139900293922
125	0.6894221568802654
126	0.5889629222827708
127	0.38440868998258915
128	0.5805966791076465
129	0.5512091176446579
130	0.5694350174025172
131	0.6467672195307927
132	0.7481705351383074
133	0.796632468035273
134	0.645175011879934
135	0.6476711974684974
136	0.5892833428768696
137	0.7630767339305022
138	0.5915831350416192
139	0.564134697310387
140	0.6875988851743071
141	0.6550689611119274
142	0.7594556350444079
143	0.5703907499595567
144	0.5717823893897244
145	0.5720905543653065
146	0.5019560839492287
147	0.4197991718366609
148	0.46627731787297366
149	0.41038887459170603
150	0.5060516486088931
151	0.5637628093478132
152	0.6885754102468702
153	0.5354216215665004
154	0.6383789873716903
155	0.7197037546160716
156	0.6348808282079523
157	0.6252446068629994
158	0.4792126656947157
159	0.5898895224109224
160	0.5361078879413594
161	0.5878295976912065
162	0.4716855895547684
163	0.5187840570855466
164	0.2709184131070515
165	0.18837096554806856
166	0.2543960345366698
167	0.12982245374948082
168	0.18024720233093158
169	0.3622396777962951
170	0.25078825284847023
171	0.2450718066405651
172	0.19905384171817656
173	0.2810358532044748
174	0.27426305347571156
175	0.27591737722766385
176	0.1749774314145364
177	0.14263633634048617
178	0.13292036605050336
179	-0.07796012152570175
180	-0.09259180768162728
181	-0.18099638324675882
182	-0.20414696140357047
183	-0.22895295378286307
184	-0.09176168745436691
185	0.05737984774445953
186	0.22396778878478107
187	0.3100786828889711
188	0.4242559525230709
189	0.27111887420084047
190	0.21302926161323904
191	0.10650135872699372
192	0.0722182810167045
193	0.058946264230507
194	0.01682721450871799
195	-0.08589481140090216
196	0.019611072430995524
197	-0.027092651774640708
198	-0.04681246573646447
199	-0.07812280806195221
200	-0.04807188917855593
