# Supplementary material for: Neural dynamics of phoneme sequences reveal position-invariant code for content and order
Source: Nat Commun. 2022 Nov 3;13:6606. doi: 10.1038/s41467-022-34326-1 (PMC9633780; doi:10.1038/s41467-022-34326-1)
Supplement: Supplementary file 4 — Source Data [file 41467_2022_34326_MOESM4_ESM.zip › source_files-sept/sup_fig9/supp_fig9_pos1-backward_place.csv]

	timecourse
0	-0.00030983982696203283
1	-0.028710787298570406
2	-0.03830596765611377
3	0.049536098789406735
4	0.06264702470049233
5	-0.04143009545537796
6	-0.08779727405350529
7	-0.01906510666252137
8	0.02603902868006991
9	0.07739691878308169
10	0.11454885836166617
11	0.04150863262666721
12	0.08969729992634085
13	0.05554949040464474
14	0.06024660176948371
15	0.04225554127450787
16	0.1414935751327246
17	0.09874734049675749
18	-0.025494785612921123
19	-0.04205227011613005
20	-0.060766156032921625
21	-0.024408254697619036
22	-0.0889035552882867
23	0.04009932229891883
24	0.11210576524832888
25	0.19918952722492794
26	0.1266052269065745
27	0.12450737372765747
28	0.06328838072054921
29	0.11142542105911868
30	0.04941459064995851
31	0.11805352775125355
32	0.16965917775355388
33	0.1548380773849275
34	0.16363696941220673
35	0.06908394802018092
36	0.09370432606942702
37	0.19761027175390622
38	0.16602128539741068
39	0.23294718358912328
40	0.20573943266105194
41	0.24827351737651224
42	0.26261536828880433
43	0.4117889122393157
44	0.3674166028123236
45	0.4554977260083513
46	0.4610111522776051
47	0.4409740311038238
48	0.4515971884192524
49	0.45950525630239814
50	0.4245673669752925
51	0.41539913098381037
52	0.49955366942936724
53	0.5123937176067672
54	0.47470111251880903
55	0.49048891218739615
56	0.42162394869918196
57	0.4346643163470323
58	0.4989941579244231
59	0.5338029973603968
60	0.5494695791437717
61	0.6466627675781957
62	0.6802433137609277
63	0.7871611174641113
64	0.9273402705112034
65	0.9957602395147587
66	1.0211973560700673
67	1.199205346804253
68	1.2047690206970991
69	1.2634243423655704
70	1.2474112883989534
71	1.3755370818300996
72	1.4261825393959613
73	1.558433377003401
74	1.7989902145996615
75	1.977588988702184
76	2.0534035261290002
77	1.9866062926011077
78	2.0059002204932894
79	1.8763610802119925
80	1.6267340265774188
81	1.5577572876453818
82	1.414432032776199
83	1.1915366456211887
84	0.9807954459549988
85	0.9083146485584745
86	0.8631619309607546
87	0.872665195270168
88	0.9436942093833585
89	1.104859008988173
90	1.0178227912566047
91	1.035908372203636
92	1.1394531887644042
93	1.0685683285250513
94	1.0321814749336784
95	1.1352453813598877
96	1.0670986598629897
97	1.1805927957229254
98	1.2510229488436257
99	1.3029367662083944
100	1.0653616120016665
101	0.8174662165628537
102	0.8692314314427609
103	0.9682666064673434
104	0.8756849701765745
105	0.5206991962966957
106	0.5070319636583428
107	0.5388147698086169
108	0.5304835164086303
109	0.5841310023570854
110	0.7028551701020281
111	0.7456757592095301
112	0.7993223604070292
113	0.8270067231770988
114	0.713532285199365
115	0.8245861629770059
116	0.8766065735649925
117	0.9913174326930352
118	0.9668660812078047
119	0.9343294240189213
120	0.8314992426863367
121	0.8464997358932111
122	0.6960459328077061
123	0.738983107696394
124	0.6761013387687711
125	0.5706744132243728
126	0.5793972157701146
127	0.4164632539778942
128	0.4809902209576294
129	0.27999174332939136
130	0.21550362947499024
131	0.19891306278225496
132	0.18505203200579806
133	0.20018226039946585
134	0.27434281956080625
135	0.23760419165220423
136	0.16165436764886615
137	0.11303205878324979
138	0.06811672853047185
139	0.06691923738643546
140	0.05717619384108957
141	0.15225461597170153
142	0.1329499000539361
143	0.08637773862382853
144	0.00016669344111469586
145	0.050649004761836924
146	-0.005930061448168544
147	0.04370211123441875
148	0.07085378073093451
149	0.05984899551543843
150	0.12158804735296963
151	0.13991797212262408
152	0.2422775690418461
153	0.2599965327661373
154	0.19415196992536382
155	0.14531579219648977
156	0.1963175763410095
157	0.22657297539041862
158	0.21542399717000793
159	0.2156009598411397
160	0.20420910453921665
161	0.17908981200682406
162	0.15341016184586148
163	0.14389850565009615
164	0.078474973030485
165	0.136054978068054
166	0.04154162923246263
167	0.09010613714737647
168	0.07857444904247729
169	0.14256673362162448
170	0.1675011450477733
171	0.22921416367770964
172	0.24766816230566258
173	0.22971819516830164
174	0.23920678314540367
175	0.19706033624393343
176	0.23891898878942025
177	0.18154687926971258
178	0.22592602311140506
179	0.22998003720195478
180	0.23124963067681192
181	0.22198860402943327
182	0.22395178956839623
183	0.28479926582666204
184	0.31162495551975944
185	0.2631801873671614
186	0.17949726834792185
187	0.24207785702913498
188	0.22882734308273261
189	0.15834812397954368
190	0.18983134026760035
191	0.2609892500439026
192	0.26565522058142776
193	0.2505304176069101
194	0.30596845406833934
195	0.347533633018806
196	0.3294701598080995
197	0.26875182852940205
198	0.31751324807964876
199	0.32356465960961256
200	0.3238411282258308
