# Supplementary material for: Neural dynamics of phoneme sequences reveal position-invariant code for content and order
Source: Nat Commun. 2022 Nov 3;13:6606. doi: 10.1038/s41467-022-34326-1 (PMC9633780; doi:10.1038/s41467-022-34326-1)
Supplement: Supplementary file 4 — Source Data [file 41467_2022_34326_MOESM4_ESM.zip › source_files-sept/sup_fig9/supp_fig9_pos2-forward_place.csv]

	timecourse
0	0.09981940625918062
1	0.1091866040147812
2	0.03974683979542781
3	-0.028334206449950772
4	0.06224521307023384
5	0.03014659428423061
6	-0.0766066038879003
7	-0.11818018396689814
8	-0.04556846256691277
9	-0.07245520055219234
10	-0.06306797315433094
11	-0.1870582749013232
12	-0.29320937781348533
13	-0.2948548026578527
14	-0.19031201631322384
15	-0.08681924676971664
16	-0.10004596418792716
17	-0.3210628222872382
18	-0.38414816028329507
19	-0.37749594028358224
20	-0.23742847809110518
21	-0.08411537770435923
22	-0.09083710134125933
23	-0.021669253838219493
24	-0.043779546952171344
25	-0.11927013510281817
26	-0.15689324454765957
27	-0.2586650690410111
28	-0.4592042083046145
29	-0.30052645955738577
30	-0.30073769987266147
31	-0.38083687763677027
32	-0.4494086399375206
33	-0.30305003122979324
34	-0.362945495636698
35	-0.42049588100354135
36	-0.443797361881065
37	-0.3585739142949208
38	-0.4408233884889812
39	-0.31247520117873695
40	-0.28930118529470067
41	-0.3348172286888995
42	-0.2971260401881084
43	-0.3816256491096847
44	-0.3344475939374139
45	-0.31260277378326634
46	-0.4294676218607322
47	-0.5988211392143549
48	-0.47348053109048677
49	-0.43064312472379274
50	-0.37830747385116265
51	-0.3295416780884934
52	-0.289196487929974
53	-0.2435797601782106
54	-0.41216372310322835
55	-0.4140206955402103
56	-0.5045347680444204
57	-0.5444416707225348
58	-0.3037735134156578
59	-0.364383139046783
60	-0.33546393641408817
61	-0.3099216592246016
62	-0.3130223446677611
63	-0.2929389646795822
64	-0.24160971561226377
65	0.040882014432985
66	-0.12554259273063137
67	-0.16415509553180793
68	-0.30146398396710883
69	-0.22340788931572594
70	-0.42603761909799265
71	-0.43906761068904915
72	-0.5488297755066899
73	-0.3530504052152287
74	-0.26852813727723435
75	-0.3856835499560101
76	-0.5157672663135945
77	-0.5520920408040769
78	-0.5328308789752327
79	-0.5149814450370817
80	-0.3742903256273141
81	-0.21897768349525384
82	-0.30835665507271703
83	-0.46707338705578383
84	-0.24671258617137873
85	-0.1979956155281599
86	-0.331721412654675
87	-0.4103377654473237
88	-0.29673049613000524
89	-0.34570251179107736
90	-0.328281192922406
91	-0.29531758719777385
92	-0.39663940501271994
93	-0.3660806935598852
94	-0.45121564734149994
95	-0.5591416854720229
96	-0.4814250691471885
97	-0.5277262947889753
98	-0.3941153931517882
99	-0.35942820461065794
100	-0.09615244372597945
101	-0.1962269413427001
102	-0.25819766754205303
103	-0.2997269331977594
104	-0.32523798134755416
105	-0.3332463716841397
106	-0.2281712064527464
107	-0.1760880648840155
108	-0.08028042625163523
109	-0.12116370118736355
110	-0.12008293990565153
111	-0.2928758315415893
112	-0.13050317106760648
113	-0.29563924253850005
114	-0.35577648434489495
115	-0.41092532589582437
116	-0.3586117844092265
117	-0.38196171726143185
118	-0.3546821399894066
119	-0.277688630460551
120	-0.3568736997354387
121	-0.34960565111366665
122	-0.2455247932051313
123	-0.3015857256115243
124	-0.38424850777993963
125	-0.35565236374307146
126	-0.4199277450354701
127	-0.6565057582669911
128	-0.6649270171253169
129	-0.570044255703672
130	-0.5791392887995193
131	-0.5389038784778186
132	-0.4377730889358749
133	-0.2797696911093087
134	-0.28889151937473007
135	-0.26649597105222245
136	-0.25842358319180553
137	-0.38277271937648966
138	-0.3262645684545162
139	-0.4438364155312249
140	-0.36737710419367176
141	-0.41735393443234575
142	-0.42383489374827693
143	-0.40479163658081696
144	-0.4085365609018863
145	-0.5065851241191097
146	-0.5498353554966859
147	-0.5468065052584201
148	-0.59185525495646
149	-0.5823809696102673
150	-0.3845868715775853
151	-0.376999910961196
152	-0.5515226836015265
153	-0.6360174722000884
154	-0.6238773291947861
155	-0.5692489839236688
156	-0.5472308242438554
157	-0.416492572643674
158	-0.40484845502514744
159	-0.306841729945524
160	-0.1912717064723237
161	-0.30502890719555653
162	-0.4244440735911308
163	-0.3814146748335225
164	-0.3794126690139278
165	-0.23332846630237675
166	-0.37200078171175427
167	-0.38929622998629304
168	-0.3620172647819908
169	-0.21013186755562235
170	-0.22341057127604913
171	-0.2662809985632036
172	-0.23632073434999695
173	-0.3914501592064751
174	-0.4228084194944842
175	-0.589157120983664
176	-0.5839811652006808
177	-0.555587289231566
178	-0.3534953475609019
179	-0.32290243498156374
180	-0.3900379320571462
181	-0.4637951580592813
182	-0.36252144046844825
183	-0.44871346566181214
184	-0.5756447059509704
185	-0.5053363556764576
186	-0.518512585569257
187	-0.531049595236281
188	-0.6655014283642369
189	-0.6885827840678442
190	-0.6229538052925604
191	-0.5729473721821291
192	-0.44814168980791685
193	-0.4618038143372243
194	-0.4050126882128625
195	-0.4138046382611761
196	-0.31979948193052976
197	-0.33387857065174753
198	-0.4184225838723124
199	-0.3219499736190459
200	-0.36669762909119175
