# Supplementary material for: Neural dynamics of phoneme sequences reveal position-invariant code for content and order
Source: Nat Commun. 2022 Nov 3;13:6606. doi: 10.1038/s41467-022-34326-1 (PMC9633780; doi:10.1038/s41467-022-34326-1)
Supplement: Supplementary file 4 — Source Data [file 41467_2022_34326_MOESM4_ESM.zip › source_files-sept/sup_fig9/supp_fig9_pos0-forward_phonation.csv]

	timecourse
0	0.010584615993315893
1	0.040244725051512054
2	0.021007675452990204
3	-0.031141671316792408
4	0.036838845179215374
5	-0.006107771301912812
6	-0.013811526984804978
7	-0.027640827950003832
8	0.0031184665423480973
9	-0.03309253066586754
10	-0.0561557992809682
11	-0.043855252789495924
12	-0.11862116326709321
13	-0.10412295198370364
14	-0.13063065313123573
15	-0.13155210073965778
16	-0.11475470933405502
17	-0.06372523044910833
18	0.07419061326332121
19	0.052001089299344716
20	0.014658832978797998
21	-0.0588498044905828
22	-0.06003818129603061
23	-0.09234416916350158
24	-0.0499838506727886
25	0.025088947006808637
26	0.0005500324909092913
27	-0.03456549428087313
28	-0.15168801994617226
29	-0.11243107898368981
30	-0.14204695247031235
31	-0.1871533107880235
32	-0.20695623684456504
33	-0.18204650150199125
34	-0.16746462704122372
35	-0.15978536756308032
36	-0.18661059303275312
37	-0.21090489391672457
38	-0.22000945843692538
39	-0.1985618426955375
40	-0.2089912109238276
41	-0.17315295045613516
42	-0.2244080014135889
43	-0.2512821645655456
44	-0.2484091578048228
45	-0.24291585264443621
46	-0.2296499797998704
47	-0.11472134780192084
48	-0.01946756465124372
49	0.11992793719495554
50	0.20022155483331894
51	0.26310056036955387
52	0.20903586125853613
53	0.32416306098832237
54	0.4157952483490518
55	0.4761486479950301
56	0.6253000943969851
57	0.6441995275076464
58	0.8141455815069049
59	0.9237006105910295
60	0.9524543035330967
61	1.0071710650867447
62	0.8343286118564384
63	0.7643684171891463
64	0.827287369474873
65	0.9207798469034618
66	0.8537370499779869
67	0.861086935652746
68	0.775219820627661
69	0.8472983688904538
70	0.9069484668461993
71	0.8899108612695612
72	0.7742579231641527
73	0.7485338177803231
74	0.819784657894372
75	0.7351744785777674
76	0.6970277645334053
77	0.6426824438047865
78	0.7660881359290732
79	0.767990516653831
80	0.9311471602617021
81	1.0884467135286058
82	1.232873760233311
83	1.3683783414476218
84	1.3940262460946506
85	1.4367129958573668
86	1.5056105236636692
87	1.5511484954679051
88	1.7780285077870606
89	1.9206014853383635
90	1.9209178030223786
91	1.704885091841109
92	1.5190494303425432
93	1.2983479460929994
94	1.3071318085627608
95	1.4386703985860803
96	1.41692977306504
97	1.426121549038263
98	1.4567456414835092
99	1.5391258259538014
100	1.6630769822334703
101	1.74551028652655
102	1.6936304371411455
103	1.6960715517563487
104	1.7294547668716866
105	1.527813410269695
106	1.2088260698944295
107	1.0809806916932585
108	1.0201380124553636
109	0.9148130848166326
110	0.8147148755090188
111	0.621452614194762
112	0.6181372919106597
113	0.6992450378402254
114	0.8398592397152116
115	0.9091034461932261
116	1.0004584276310546
117	0.9566814230671361
118	0.9353102612775555
119	0.8844141368341545
120	0.8209584350035426
121	0.77431853169197
122	0.7065660168658972
123	0.7366895514145682
124	0.7121981761196157
125	0.6422510650635649
126	0.6287822669670693
127	0.5520104025935367
128	0.5423090885431036
129	0.5860395250358422
130	0.6238448139283339
131	0.5985574994886141
132	0.48545939845027364
133	0.48981728417607323
134	0.545714665992639
135	0.5459025458516662
136	0.5164111211026623
137	0.5382590163014069
138	0.5914695928780473
139	0.629232386416525
140	0.678302332408894
141	0.6626232340448946
142	0.5943300539930985
143	0.6436787187591383
144	0.5905892931499934
145	0.5803687936266894
146	0.48628240337847944
147	0.36047474938822044
148	0.3975926355977794
149	0.4638656133488687
150	0.4965830502628336
151	0.5265783482839657
152	0.47410773926857125
153	0.4879269271314206
154	0.4942687790361233
155	0.4425099509939875
156	0.38411210382936306
157	0.24836107963881518
158	0.18420063067127196
159	0.15867439486189572
160	0.14523759908584094
161	0.17505443808919258
162	0.12868575194995452
163	0.11188644723800201
164	0.1306606579186601
165	0.15514335825765818
166	0.1547208762226286
167	0.1588733331453009
168	0.175892528172631
169	0.21050199522623003
170	0.21273108392124584
171	0.26742025388155993
172	0.2809876664445652
173	0.2969639072643434
174	0.2827636729351365
175	0.2177997733755785
176	0.15978658981826183
177	0.12825817129440098
178	0.0660372043720453
179	0.0628558679030558
180	0.0572160545541604
181	0.0826151310422808
182	0.081443210230356
183	0.11252954019683592
184	0.2023230708003711
185	0.23888514736661656
186	0.24278717525363092
187	0.17587895535945908
188	0.08726458822670641
189	0.07959689454956703
190	0.11252806797931397
191	0.11270931143562041
192	0.10947155339811737
193	0.10806592565419582
194	0.2047021212816324
195	0.28666730591106393
196	0.34434040438966973
197	0.23076762678458101
198	0.1797296427033072
199	0.1879349891565537
200	0.1944847756680163
