# Supplementary material for: Neural dynamics of phoneme sequences reveal position-invariant code for content and order
Source: Nat Commun. 2022 Nov 3;13:6606. doi: 10.1038/s41467-022-34326-1 (PMC9633780; doi:10.1038/s41467-022-34326-1)
Supplement: Supplementary file 4 — Source Data [file 41467_2022_34326_MOESM4_ESM.zip › source_files-sept/sup_fig9/supp_fig9_pos2-backward_place.csv]

	timecourse
0	-0.006922185851040583
1	-0.03126892467357732
2	0.0013394974105690356
3	-0.03574677060451536
4	-0.006386777754689578
5	0.060201037163015864
6	-0.02457423985210424
7	0.008726426869082283
8	-0.06610800353168467
9	0.10073994082494457
10	-0.03441726085677964
11	0.03638297177011797
12	0.06117608841675647
13	-0.0019373130348612072
14	0.10226540470297416
15	0.20840360514985848
16	0.11249253300833638
17	0.17153456585079682
18	0.312760955943744
19	0.3462210074457548
20	0.37903294373519325
21	0.2130058092011158
22	0.2005878922956782
23	0.27654678871553984
24	0.13895740656267314
25	0.2923173325359403
26	0.15265514983497191
27	0.15702898374633734
28	0.1848851405120491
29	0.28062281589887295
30	0.1510094146174932
31	0.2251476883223503
32	0.19008530596498308
33	0.2913118971766615
34	0.3426931781209318
35	0.33723204507341986
36	0.26282744180087464
37	0.3440118026856247
38	0.3414300042043651
39	0.34005063365142163
40	0.2202179589699057
41	0.14062447302494654
42	-0.00012853310374565108
43	0.008782839999968591
44	-0.008769889040036383
45	-0.02466665413218666
46	0.2268258800962795
47	0.20447222209821522
48	0.20603131726592355
49	0.2818869814845475
50	0.32816445752983314
51	0.2963228229359789
52	0.3160349194441483
53	0.3430064040818521
54	0.29581819339823157
55	0.4100397538511513
56	0.3148769136843238
57	0.2150670324490434
58	0.26430280533963135
59	0.2715697547587449
60	0.09594635302773051
61	0.16376697658029865
62	0.18550317430459964
63	0.1588158222846827
64	0.2030962689301257
65	0.2118643325616054
66	0.18363871043058763
67	0.233360931166221
68	0.37094956193581985
69	0.41141125151948166
70	0.21851236245548034
71	0.1790186268917551
72	0.03346919890808073
73	0.024690531200268973
74	0.03295964104528894
75	-0.09641168844899357
76	-0.11195126204164471
77	-0.093905463302699
78	0.07625401296415352
79	0.3153073979298818
80	0.27581449559787685
81	0.18072723470670046
82	0.09090543805455434
83	0.08835682637271085
84	0.02229706449052709
85	-0.17701507296790317
86	-0.253681085268991
87	0.07046979046666639
88	0.11321456413401727
89	0.359726471130587
90	0.1757377385752895
91	0.27210216608577464
92	0.16434281151733907
93	0.1096143456025925
94	0.22926680961711593
95	0.2852478240414308
96	0.21541231189612414
97	-0.025015783297251563
98	-0.1252869939137627
99	-0.02283620640012201
100	0.15298545598694205
101	0.0664895163560561
102	0.1110603150307103
103	0.01921810920081165
104	0.20004002209834135
105	0.19266346607644125
106	0.1196365069211949
107	0.09456878979563917
108	-0.1352084004578657
109	-0.1750954254042177
110	-0.21775283739528964
111	-0.13861020390515894
112	-0.21255301577821825
113	-0.058671393684577286
114	-0.011651742977665767
115	0.00018203285292344232
116	0.06708932935441361
117	-0.10296983947456309
118	-0.22453036231416404
119	-0.15930414560818204
120	-0.18564208469218674
121	-0.07657076058052162
122	-0.06611280775213473
123	0.016891694219695975
124	-0.01829143337964788
125	-0.14406653075853712
126	-0.19778123308260628
127	-0.17215854828753743
128	-0.10381028967882804
129	-0.24919909952057342
130	-0.37626887749631344
131	-0.41026256783490134
132	-0.21445948053190597
133	-0.1138239716602995
134	-0.15377022627320183
135	-0.11735554127001008
136	-0.25474016216657025
137	-0.16409033373836082
138	-0.10514532123475777
139	-0.15364884311492824
140	-0.058038996080986116
141	-0.16066125233821782
142	-0.33964213641271135
143	-0.2689917171958025
144	-0.22751591678253144
145	-0.40247916233487535
146	-0.2415095706083202
147	-0.2586825843048798
148	-0.20439290639763913
149	-0.2724941580482717
150	-0.298246425633649
151	-0.3533815787607647
152	-0.22451016140532912
153	-0.25928211950620506
154	-0.17567587314326485
155	-0.19753923347526134
156	-0.20986812467993546
157	-0.2928297126281648
158	-0.24804491910497425
159	-0.21126869267868426
160	-0.3186506653132597
161	-0.3144358734761902
162	-0.3046651248721546
163	-0.2015619628228949
164	-0.22934709439576131
165	-0.27334140947635677
166	-0.2292182853234603
167	-0.20412358081794096
168	-0.3093687156754602
169	-0.18677301803740584
170	-0.09398178706479977
171	-0.1524363530351349
172	-0.14396278168479656
173	-0.0592371336850864
174	-0.02194355330076222
175	0.13019691509140102
176	-0.013036711603119602
177	0.07258278090754497
178	0.1628963848850542
179	0.21223373222572348
180	0.1829729479474677
181	0.10231619117817328
182	0.11727477202034553
183	0.015742341059479126
184	-0.04732414722699618
185	-0.16526191222410613
186	-0.17749480476650364
187	-0.11671846274118147
188	-0.16195105622532874
189	-0.12891141904708112
190	-0.1640782127127898
191	-0.1824152111514558
192	-0.10334132706378475
193	-0.12266845814616692
194	-0.15566731740631454
195	-0.15702434287164158
196	-0.1571609321678324
197	-0.005377768525147961
198	0.021354963729524945
199	0.15426716183970532
200	0.16513689824841649
