# Supplementary material for: Neural dynamics of phoneme sequences reveal position-invariant code for content and order
Source: Nat Commun. 2022 Nov 3;13:6606. doi: 10.1038/s41467-022-34326-1 (PMC9633780; doi:10.1038/s41467-022-34326-1)
Supplement: Supplementary file 4 — Source Data [file 41467_2022_34326_MOESM4_ESM.zip › source_files-sept/sup_fig9/supp_fig9_pos1-forward_manner.csv]

	timecourse
0	-0.036426098380259564
1	0.03296046395713664
2	0.055607889977118075
3	0.09687136922612605
4	0.05707267323556986
5	0.002333253470992336
6	-0.06364691344311058
7	-0.06737386980607629
8	-0.056898006887750374
9	-0.020500761349745544
10	-0.08068119982901878
11	0.049483776377208855
12	0.13316347460071026
13	0.1055648445264985
14	0.062283570410517464
15	0.10887827425893659
16	0.15567472318729964
17	0.2018050028461017
18	0.1969680696881087
19	0.1445549348612682
20	0.1283894042631249
21	0.09087433722144472
22	0.10128864386827857
23	0.12471098256595392
24	0.1382528594620902
25	0.11841425778227199
26	0.06650833564023889
27	-0.010807132073079262
28	-0.013272451013463749
29	-0.019652416080217394
30	-0.10490848692737031
31	-0.021468210117421505
32	0.08670542974486373
33	0.06235818847201324
34	0.045570856378187585
35	0.009862782882836374
36	0.09203128363732266
37	0.06987938763963009
38	0.07152607930390331
39	0.11492661468221171
40	0.08329676813371234
41	0.03643680614290995
42	0.006056176253157908
43	0.026835614022863052
44	-0.005763574094652446
45	0.1304476035958521
46	0.12248052524137998
47	0.16722512495375025
48	0.2113458489280592
49	0.1050311504101738
50	0.10590137976079894
51	0.036045253027220614
52	0.13023454810956475
53	0.04824631156846004
54	0.12012403509352926
55	0.13195896449416383
56	0.19966619967837124
57	0.2641460052610495
58	0.22792820573761835
59	0.21696345286956098
60	0.2565976499592968
61	0.25241826390278177
62	0.2331960341787669
63	0.2936114856541467
64	0.3755388809833904
65	0.40893192861909516
66	0.4363195367072588
67	0.36787528738365605
68	0.5088134442469907
69	0.44361011851424004
70	0.4628407882349943
71	0.45083375825511146
72	0.34745573838944116
73	0.4005897385585785
74	0.3740071680435242
75	0.38491886418830273
76	0.4517250585613103
77	0.3861146561692343
78	0.4835378873636568
79	0.4861484849957577
80	0.4403920609787004
81	0.5575663315160015
82	0.5767124529709489
83	0.763147483545352
84	0.8526439566447421
85	0.8333726549242708
86	0.9415972200766256
87	1.0000732175191565
88	0.9639524495236054
89	0.9873028164693499
90	1.1317601918153235
91	1.3644091231525837
92	1.4143232645376345
93	1.4950557069589632
94	1.4370725563647337
95	1.3805799267701457
96	1.26210262179388
97	1.2653571128373058
98	1.268719316966573
99	1.219117205550278
100	1.1770586300454446
101	1.1126559224299817
102	1.071803234399939
103	1.10310333676354
104	1.221819964719324
105	1.1974453703180679
106	1.2360924887969356
107	1.3091585633545804
108	1.3895058773327813
109	1.500474879968507
110	1.4989443455292588
111	1.5709631339630405
112	1.6666696455512082
113	1.7242618506177398
114	1.8875438295538376
115	1.8494692184898
116	1.7742362956739723
117	1.9604630424566538
118	2.1267074619686346
119	2.1022857026076407
120	2.0090217148365372
121	1.9643556688006485
122	1.8064910982552307
123	1.8632514992725366
124	1.8403122397769378
125	1.801944236285347
126	1.62922610014398
127	1.4559476030554959
128	1.417807772115886
129	1.352692125121139
130	1.2919476334269477
131	1.3090229718685047
132	1.238306662067906
133	1.185390482469747
134	1.1764506713489609
135	1.1550621055866273
136	1.1610169711629368
137	1.0828146102761271
138	1.0607657008390254
139	0.9674240320970886
140	1.0479508840618557
141	1.1198469151349602
142	1.0944080128879767
143	0.9000595503458144
144	0.7003670952684011
145	0.6057309277129466
146	0.5533138570078275
147	0.5516606858951453
148	0.5549630826573158
149	0.48169019893387915
150	0.4581667644175579
151	0.4670929356388319
152	0.40219287813669286
153	0.36557957630062254
154	0.30269054642743004
155	0.29334249005591184
156	0.26770051545838325
157	0.2680487950681688
158	0.17997648601161564
159	0.13806171978935827
160	0.04260907579676387
161	0.027497997463601598
162	0.03969296891870577
163	0.11231883422178479
164	0.12810327044646702
165	0.18768373748754485
166	0.10945327969706553
167	0.1595579772195989
168	0.20149613088399643
169	0.19757437906019665
170	0.10109842139422259
171	0.07193282414967
172	0.1503413613078879
173	0.09988833937065844
174	0.10863453898743403
175	0.08707577213296919
176	0.015063737539908306
177	0.07912315790612046
178	0.08830022343948085
179	0.1382839468784448
180	0.10418412076236527
181	0.1269601287282175
182	-0.0839722910419054
183	-0.013945847328190375
184	-0.04900731599954511
185	0.019032210211686773
186	-0.033151423081706266
187	0.035887923954472156
188	-0.04256198352014329
189	-0.07845493079056842
190	-0.02138948549138797
191	-0.09076896461562967
192	-0.00048459642168108275
193	0.008040614785040257
194	0.012723523552930827
195	0.0011849418374378917
196	0.011743761280459397
197	-0.029485167852683403
198	-0.056839681389621366
199	-0.10641459117619134
200	-0.07677508166216296
