# Supplementary material for: Neural dynamics of phoneme sequences reveal position-invariant code for content and order
Source: Nat Commun. 2022 Nov 3;13:6606. doi: 10.1038/s41467-022-34326-1 (PMC9633780; doi:10.1038/s41467-022-34326-1)
Supplement: Supplementary file 4 — Source Data [file 41467_2022_34326_MOESM4_ESM.zip › source_files-sept/sup_fig9/supp_fig9_pos1-backward_phonation.csv]

	timecourse
0	-0.08100639198173865
1	-0.042882073303541324
2	0.04750136399861132
3	0.08190181165967808
4	0.10182944578528308
5	0.02833541402943196
6	-0.054772241111046505
7	-0.0854486455183836
8	-0.06107618892826361
9	0.06561750536996863
10	0.03968713572602112
11	0.0600391239520594
12	0.03091767274760704
13	0.026724161235468336
14	-0.008131085475095778
15	-0.03036460440792932
16	-0.063526638443694
17	-0.06709022942674536
18	-0.05672342657312229
19	-0.1272785349020258
20	-0.11280462221816023
21	-0.10664920102806552
22	-0.06449619336061074
23	-0.12949571083422917
24	-0.12913510749149415
25	-0.04599721125879386
26	-0.10006174059950157
27	-0.13552007983891123
28	-0.09394450208428695
29	-0.0012230688326179129
30	0.04788519606442576
31	0.07957987172472453
32	0.13763645705019223
33	0.19797195092980202
34	0.3338235606813593
35	0.5021657574974778
36	0.7487107426064665
37	0.8448750818971729
38	0.8070111252057499
39	0.8303802765233217
40	0.9936783293156094
41	1.3369952549350286
42	1.2794028860583464
43	1.156355030562747
44	1.1255623264467174
45	1.1244098458444747
46	1.1544036465764766
47	1.0753476087388723
48	0.8975710441697999
49	0.8389660209864427
50	0.7878773460382894
51	0.6503567875335963
52	0.5243704538054423
53	0.45098768332203415
54	0.4304595199489321
55	0.44421955865630186
56	0.3954563303910485
57	0.4843537454946778
58	0.4883545727510885
59	0.581571648036485
60	0.6289768095762549
61	0.6534511346452895
62	0.6491679555318174
63	0.5340684775652674
64	0.6282598806204367
65	0.6538456301770031
66	0.6772342961927109
67	0.7265873825017626
68	0.7828647231143939
69	0.7922499022049381
70	0.7870502036056557
71	0.8360555268574068
72	0.7407035652657392
73	0.7132157943335553
74	0.6746594582377624
75	0.5691148312324961
76	0.6242936558572894
77	0.8240405706405868
78	1.153088013466086
79	1.2239901514341356
80	1.2003739005450424
81	1.2821256118833473
82	1.2394011667946163
83	1.091799016157112
84	0.8836122928063366
85	0.7610265813933532
86	0.6202994612004862
87	0.5539967151894079
88	0.3635438343781323
89	0.2721597545151222
90	0.33738863605328906
91	0.34153947912179244
92	0.3941454571745847
93	0.465990021247444
94	0.465770916746834
95	0.5456169041236651
96	0.6123824363936992
97	0.6303252232760717
98	0.7028755564172151
99	0.6963901117734542
100	0.6774204219832836
101	0.4864924471042736
102	0.5314514579755897
103	0.5709872349059995
104	0.6233260946135745
105	0.6912500185147026
106	0.6997778160237058
107	0.8563648975068661
108	0.9867950882663539
109	0.9542555280804084
110	1.1626181883649007
111	1.3098060300827523
112	1.1385741901529627
113	1.0176013340903074
114	1.0404540503327837
115	1.064405002282557
116	1.073491202830765
117	1.1140976281160482
118	1.1643405306733694
119	1.3393854517269574
120	1.371743704143124
121	1.328259104571142
122	1.3384407748279115
123	1.2166091766544511
124	1.2937529180006675
125	1.210853325929318
126	1.1569918034026934
127	1.0901269694977547
128	0.9633771683781642
129	0.7362530952124668
130	0.7332322697391103
131	0.6313695221574717
132	0.6236837572755538
133	0.4764566352803867
134	0.45794824799730666
135	0.3918699846197094
136	0.4379615015954921
137	0.5207410608870633
138	0.40436401428561375
139	0.2992929555239219
140	0.21665937278319933
141	0.19665874052194926
142	0.27323585150040175
143	0.2111600898784582
144	0.1111731539037284
145	0.05763814677511464
146	0.00036411378462547495
147	0.0342021257982445
148	0.058854859316370134
149	0.10819485774034315
150	0.07759753029528821
151	0.1346473960031428
152	0.15388223485067026
153	0.12270790316859753
154	0.13451699133942246
155	0.16514769014420227
156	0.06998978152562496
157	0.041468461890954544
158	0.00973102836359463
159	0.06758972992686968
160	0.11600574321309787
161	0.15789249964202373
162	0.18851104463505308
163	0.11986107137966051
164	0.19170223226823943
165	0.15686168596951833
166	0.2603861709310268
167	0.21050715702875536
168	0.11734330050508096
169	0.08916655486197067
170	0.03388361276313934
171	0.05529653327265788
172	0.12661311613282566
173	0.14505763664277072
174	0.033215805123811615
175	0.04293897387170881
176	0.06186049217217021
177	0.06837563249787604
178	0.051142660396571726
179	0.01757071946440092
180	0.025847735147462303
181	0.06948860518938932
182	0.06642551939192493
183	0.11778334902471682
184	0.1139435627072033
185	0.12962739285263958
186	0.10999581601603092
187	0.15121922571540625
188	0.1382380478501986
189	0.21462459918681331
190	0.09166590792320839
191	-0.00811945021780569
192	-0.02911727763743238
193	-0.174070051847389
194	-0.10789598654974586
195	-0.1275030507797863
196	-0.035149823318399276
197	-0.1140013150875937
198	-0.09918281506180016
199	-0.11024590812128998
200	-0.10330641076025038
