# Supplementary material for: Neural dynamics of phoneme sequences reveal position-invariant code for content and order
Source: Nat Commun. 2022 Nov 3;13:6606. doi: 10.1038/s41467-022-34326-1 (PMC9633780; doi:10.1038/s41467-022-34326-1)
Supplement: Supplementary file 4 — Source Data [file 41467_2022_34326_MOESM4_ESM.zip › source_files-sept/sup_fig9/supp_fig9_pos0-forward_manner.csv]

	timecourse
0	-0.10366940509733136
1	0.01163056647705274
2	0.04697746568675676
3	0.030749001322516456
4	0.04452740391561394
5	-0.04289620532414018
6	0.014226512579355477
7	0.03273519416952708
8	-0.015462261367053864
9	-0.018818272362297273
10	-0.06025638149419721
11	-0.04822271261655142
12	-0.04780132360672096
13	0.010098997012035538
14	-0.07894836073157863
15	-0.0786597541073476
16	-0.07160331216438975
17	-0.0976290018268301
18	-0.06691414350185865
19	-0.03485650546500629
20	-0.03150182816525737
21	-0.07182066217204497
22	-0.04979007516719014
23	-0.03609389136904251
24	0.00030769842416777937
25	0.026699795940236193
26	0.00968151084550084
27	0.04055381528767854
28	-0.03768299383620821
29	-0.010942723633529883
30	-0.03817732634973536
31	-0.042574703486341514
32	0.022675769877480656
33	0.04984863725296895
34	0.06744867881018701
35	0.10049515930176339
36	0.08604430264306107
37	0.0909850900168534
38	0.08424813523566299
39	0.07347316195578146
40	0.06326632007989985
41	0.15022605104707265
42	0.1877818800340369
43	0.15454594753103512
44	0.07488929022168955
45	0.0638211827721793
46	0.12803258084659758
47	0.06510600999819094
48	0.14883690042253994
49	0.20096604870627904
50	0.26042989269786154
51	0.2756267811518921
52	0.35436493662034785
53	0.45793147599121065
54	0.6385133710016995
55	0.7597329189240789
56	0.8868149527261209
57	0.9329601369182654
58	0.9725198758653357
59	0.980328095987024
60	0.9960470813955865
61	1.0492042906600054
62	0.880747111273051
63	0.853748437774391
64	0.8251572285686819
65	0.8076221525675061
66	0.7510874805095975
67	0.7537959283532785
68	0.7121482718507605
69	0.7288968338752646
70	0.7155438363023469
71	0.764962700128541
72	0.7993466733427432
73	0.8141430926390487
74	0.8518845013923292
75	0.924527765820232
76	1.0272574556528955
77	1.106730172402922
78	1.1368881976534881
79	1.146586458118914
80	1.2067916560445915
81	1.3012875627286442
82	1.4299775288751775
83	1.610980190964199
84	1.6754824128227173
85	1.7647262888847008
86	1.756943871616148
87	1.8524573719131725
88	2.0149899595938336
89	2.1866691330095405
90	2.267511227433181
91	2.3657251537851476
92	2.4064030731694066
93	2.343690598863563
94	2.251956639596307
95	2.2660643963754667
96	2.284766156458688
97	2.24950935260511
98	2.2192118787132586
99	2.2338932305406534
100	2.2097064001975486
101	2.1311799689443536
102	2.20675697798103
103	2.1586509288892453
104	2.2298735044843525
105	2.1967282154000243
106	2.0841260775013124
107	2.0128629017791706
108	2.0251955442328766
109	1.9904709848208844
110	1.9222491494285647
111	1.7684194740957875
112	1.7142500014982696
113	1.5947080571977168
114	1.4845502115934592
115	1.4059580078212084
116	1.3524360346194213
117	1.2820970128075477
118	1.27220515043094
119	1.2749801459946148
120	1.2021636639902642
121	1.1003314365979484
122	0.9581923346212753
123	0.758244816685272
124	0.6810865873346774
125	0.5169087796265488
126	0.5246162041831985
127	0.4448009471222538
128	0.47540473803522454
129	0.4807496823349715
130	0.41202218547415137
131	0.40829429758377056
132	0.3717718887012752
133	0.37821884949010176
134	0.3460546810278802
135	0.3452985982335692
136	0.2625468669865207
137	0.28477193312895516
138	0.28593107193603495
139	0.2898573762074383
140	0.32639120519254133
141	0.3556834023339385
142	0.4183148717165589
143	0.3845216703617912
144	0.3658836793926438
145	0.3043306392681875
146	0.3528326642799125
147	0.33588716133182367
148	0.28679847410151055
149	0.24730824225400544
150	0.22163322619652182
151	0.24746705265036645
152	0.2499751403053897
153	0.25967065756977853
154	0.29214766929570135
155	0.25574161847997895
156	0.27857035776440364
157	0.1819370821546994
158	0.21376036644443452
159	0.21810048638703777
160	0.20746773493888837
161	0.20908075089597883
162	0.25803275282835825
163	0.18812704803591052
164	0.17981213231148974
165	0.19461157504655857
166	0.14320508912834645
167	0.10841601978709553
168	0.05159661761727263
169	0.03800793803229752
170	0.00934464582298511
171	-0.012909942173359723
172	-0.0079050679469449
173	0.054137806879738126
174	-0.0357128094520619
175	-0.005089129993940511
176	0.0016062901823552522
177	0.09751881681953789
178	0.12954011017199696
179	0.1387366822586069
180	0.04278486551338989
181	0.00538768569067416
182	-0.07743885816512863
183	-0.08143058017443783
184	-0.05791499903588837
185	-0.02243980981840299
186	-0.03355155729146442
187	-0.01843759366411879
188	-0.04693643734227804
189	-0.017549838345779056
190	0.012064830319354125
191	0.06613932334584494
192	0.034626868959983126
193	-0.017983143279210134
194	-0.06788619685485908
195	-0.0383794845197456
196	-0.007135488985263949
197	0.018682258057322265
198	0.002709816633036377
199	0.031673696271798835
200	0.048714327645455247
