# Supplementary material for: Neural dynamics of phoneme sequences reveal position-invariant code for content and order
Source: Nat Commun. 2022 Nov 3;13:6606. doi: 10.1038/s41467-022-34326-1 (PMC9633780; doi:10.1038/s41467-022-34326-1)
Supplement: Supplementary file 4 — Source Data [file 41467_2022_34326_MOESM4_ESM.zip › source_files-sept/sup_fig9/supp_fig9_pos0-backward_place.csv]

	timecourse
0	-0.18608015929890703
1	-0.10410485013887427
2	-0.08983380307887884
3	-0.010753892768192386
4	0.02707940279552895
5	0.04637856414289737
6	0.09223459367261802
7	0.08514489730950314
8	0.08531946299508264
9	0.05461578436922199
10	-0.03360967121981989
11	-0.06120069900491676
12	-0.05695834296890334
13	-0.06289462425705389
14	-0.13325748918875657
15	-0.12492434150892068
16	-0.11875924745817257
17	-0.08290782572523864
18	-0.06904227007573444
19	-0.09990114455277249
20	-0.0725757313800387
21	-0.053629353813286984
22	0.018546405452288472
23	0.004527982675027298
24	-0.0014528198235000955
25	-0.05678227176719308
26	-0.03232316797146706
27	0.019162037811122024
28	0.0956580001830809
29	-0.005764581111878886
30	-0.0031634277904438735
31	0.010011816286313258
32	0.04940499185249125
33	0.05416140774605094
34	0.04695839585420308
35	0.027722638462337634
36	0.037860728959465295
37	0.02860106373507465
38	0.05656841417752356
39	0.060757868882348076
40	0.021492429772832777
41	0.0654429543610126
42	-0.01203039464747141
43	0.006920574064131713
44	0.05963889932422911
45	0.02674303355988422
46	-0.02246151128120616
47	-0.052929262994716064
48	-0.10580112661560287
49	-0.09723066830439392
50	-0.05533449452977485
51	-0.11720292555391071
52	-0.09427604206701251
53	-0.12213169163124327
54	-0.15442495953960483
55	-0.16838192495001908
56	-0.1322811906062864
57	-0.1323509072731916
58	-0.05584930361488516
59	-0.04077654966186628
60	-0.1024163417112593
61	-0.14456981852095063
62	-0.17637344456877752
63	-0.12858536484181787
64	-0.10334365181333272
65	-0.002513301584301908
66	0.07625778606778683
67	0.10546271654595596
68	0.05900943007744136
69	0.11662455437706745
70	0.17079658435059517
71	0.2867627368948322
72	0.36383729362925954
73	0.39175108725385505
74	0.5024301031782532
75	0.6005361155136953
76	0.6567842101732746
77	0.753919250571448
78	0.9000121139774373
79	1.1432406401211241
80	1.1202782871689196
81	1.1452627900446732
82	1.2195462751509334
83	1.2209002370358422
84	1.4265463394370446
85	1.5860385939726092
86	1.5381407537676905
87	1.556734064576158
88	1.6238683239498406
89	1.837091962955484
90	1.8446611622948839
91	1.740333226682853
92	1.728269057273352
93	1.6736302472368891
94	1.5398956731834574
95	1.4150834558389842
96	1.3143451851986807
97	1.1976329546114908
98	1.035780008579228
99	0.9865653153930873
100	0.9862121967577904
101	1.0141126258156985
102	0.9226074957151256
103	0.88147399117695
104	0.7092932004828542
105	0.6762107116166379
106	0.7567223681349546
107	0.9337088501268329
108	1.1532544501742972
109	1.191367980182498
110	1.2562195614329528
111	1.3567866390760952
112	1.5654021262530198
113	1.7784815917404568
114	1.7787365510153788
115	1.7022833604012595
116	1.7255004096438367
117	1.5478756743023503
118	1.5834911529382811
119	1.6026445523431803
120	1.6983484544579155
121	1.5868263229980086
122	1.3870471640291964
123	1.212091277770696
124	1.1191341507471846
125	0.9426860252613478
126	0.8352133600245104
127	0.676217231611951
128	0.6405535256856585
129	0.4579175075116404
130	0.422514700178141
131	0.33412798577603
132	0.2564856640285119
133	0.22093136009931827
134	0.20601773064095324
135	0.10360681095336355
136	0.07184122373756618
137	0.133288291876712
138	0.06771478946248333
139	0.07515544161926002
140	0.033111146308296646
141	0.11063444519956137
142	0.18529252037617994
143	0.09658957863178744
144	-0.02313839430236797
145	-0.09791732952516125
146	-0.24133359084290312
147	-0.2395460916092253
148	-0.15895075423910315
149	-0.09015850012088861
150	0.013506066378661752
151	0.01027062577285931
152	0.028820687955578017
153	0.04141340609802191
154	-0.08124263822268041
155	-0.10058751272588257
156	-0.06440083025919607
157	-0.04621389784666746
158	-0.06255283524144034
159	-0.06496358138659447
160	0.0024531777695480095
161	-0.03965042940796698
162	-0.028195880258360007
163	-0.0870700994420649
164	-0.10177526475283433
165	0.007991708753589455
166	0.0503417802571437
167	0.008296873044739528
168	-0.10344686439610556
169	-0.1637141411704816
170	-0.25277281032854987
171	-0.1891145147847862
172	-0.08970909959227852
173	-0.06394700048085306
174	-0.10101688242078177
175	-0.08815390995029282
176	-0.17228667376773482
177	-0.03912650602853868
178	-0.01699044003439526
179	-0.048293503089737455
180	-0.009079863832996471
181	-0.11286054910298254
182	-0.18253064242023115
183	-0.11410192742022951
184	-0.04459642268591529
185	-0.09710328339470908
186	-0.08705415139477679
187	-0.05525212119562872
188	-0.009850670083758895
189	-0.016196558500231995
190	-0.050029832790968065
191	-0.029304889165305825
192	0.05669929395126477
193	0.0663695056333809
194	0.10646741984099733
195	0.1655165733456334
196	0.14729932318953434
197	0.146328805854355
198	0.2002837690553626
199	0.12218676620936361
200	0.15365861342653056
