# Supplementary material for: Neural dynamics of phoneme sequences reveal position-invariant code for content and order
Source: Nat Commun. 2022 Nov 3;13:6606. doi: 10.1038/s41467-022-34326-1 (PMC9633780; doi:10.1038/s41467-022-34326-1)
Supplement: Supplementary file 4 — Source Data [file 41467_2022_34326_MOESM4_ESM.zip › source_files-sept/sup_fig9/supp_fig9_pos2-backward_phonation.csv]

	timecourse
0	0.06648216354188259
1	0.10132980002111905
2	0.049641231781428
3	0.1394055313295047
4	0.09570044539532932
5	-0.10672556293068403
6	-0.19362500067134097
7	-0.15273712906265474
8	-0.03587515651401249
9	0.03640367710942878
10	0.05049446788276084
11	0.03521247799809951
12	0.19437427546142916
13	0.2557341329307409
14	0.37133861498657394
15	0.3940562975403244
16	0.3884047101822615
17	0.31699007873311147
18	0.38204412640368113
19	0.40813269959507237
20	0.5563535425582373
21	0.5589059740270029
22	0.7480420471793368
23	0.8215335438628739
24	0.825199501382873
25	0.6733862672472679
26	0.6849674206044549
27	0.7933194142052915
28	0.7970272037400465
29	0.5370248377712663
30	0.39285852466927895
31	0.3072225962958385
32	0.3624723961717322
33	0.2799194986760098
34	0.4011901433140911
35	0.45522862003043896
36	0.35314081251438034
37	0.43517216562173694
38	0.23026224100839537
39	0.16428052952433259
40	0.15528125978027865
41	0.08073417468110865
42	0.10856079667092328
43	0.15246670204421245
44	0.13023685487968
45	0.04394980672244443
46	0.117595053782302
47	0.12435370828948038
48	0.20194935664819708
49	0.30292477330030376
50	0.24817144681606204
51	0.29984887620249906
52	0.15487702998838274
53	0.19064045440305785
54	0.2735683513188886
55	0.35232753109542303
56	0.24479537790935396
57	0.08749705547148764
58	0.119918113975031
59	0.13486767769236763
60	0.2103009259103487
61	0.29162578977421255
62	0.28337899656977217
63	0.24350019437261666
64	0.22819371249453815
65	0.30157573173371655
66	0.14558080634986914
67	0.013686399680437805
68	0.1162975019274996
69	0.0589798948174845
70	0.04570828950176381
71	-0.06955273242233095
72	-0.12720698099622718
73	-0.012968482227900036
74	-0.08022095626141945
75	0.12971459969767854
76	-0.07680920417621959
77	-0.06530296813469164
78	0.025031858361018483
79	0.13245220131603583
80	0.26353294790392195
81	0.22457817010665038
82	0.31428563887490313
83	0.2573707173096156
84	0.3396530744231509
85	0.20744298543301348
86	0.11283337483147349
87	-0.03513088666071701
88	0.08527869490413799
89	-0.07519772914594194
90	0.22591784486693806
91	0.16323707643013372
92	0.22440049975359852
93	0.395592832815302
94	0.532145044323455
95	0.48823665792186016
96	0.5474103824960848
97	0.39682856917128373
98	0.5301110966943801
99	0.48644411859331976
100	0.5947594600104499
101	0.6304696130397396
102	0.6870448118007451
103	0.6459045266367314
104	0.7186090105376561
105	0.9689328999389861
106	0.8841587684618457
107	0.6624643947877022
108	0.5661204843689713
109	0.475777719247631
110	0.41827799823410355
111	0.3241978469390615
112	0.3677437494803203
113	0.2485132363783505
114	0.29521907747688736
115	0.22793297744605226
116	0.15311986928808774
117	0.09240001443305057
118	0.10131198053479445
119	0.0915978160463089
120	0.10990840357499101
121	0.07893875979082733
122	-0.05514556875425747
123	-0.0379119348532472
124	0.05097471104115353
125	0.0509434001660955
126	0.14819208665253406
127	0.11928429545469196
128	0.07753755399547305
129	0.025057363405053684
130	-0.03616850308372996
131	-0.06468898204228843
132	-0.04621199842479273
133	-0.20428565908936447
134	-0.19199401317342202
135	-0.12436549893368082
136	0.003996545429927084
137	-0.004384510191648039
138	-0.012622915368982662
139	0.028365718474314225
140	-0.050792582670354997
141	-0.13397610052713804
142	-0.11366827739943985
143	-0.058684696439018275
144	-0.014901941519705364
145	-0.014353621320621679
146	0.03250475163201874
147	-0.03145837103926838
148	0.15257924624040686
149	0.13551273848944279
150	0.13211109015516306
151	0.12974128280480451
152	-0.043282824002494336
153	-0.011969750154793624
154	-0.06822953651275282
155	0.14779013871399133
156	0.17183656546765846
157	0.16725509092652724
158	0.276137380734961
159	0.3223455957292599
160	0.30716201258553766
161	0.204690763210634
162	0.14445831686189506
163	0.02144092541128262
164	-0.025115533234455728
165	-0.024905889691170913
166	-0.06389797597734492
167	-0.13316060095617277
168	-0.19581963189004137
169	-0.18641564329641241
170	-0.10028013999707436
171	-0.11455409765405622
172	-0.1875795852047809
173	-0.1705448218875607
174	-0.1364535624723922
175	-0.13710346572373394
176	-0.16141339072985028
177	-0.12880020980300355
178	-0.10991299971966806
179	-0.17715301520571625
180	-0.18770124041427955
181	-0.1224286275853641
182	-0.02102898735841796
183	-0.11632708477961373
184	-0.060308944409497356
185	-0.07431470123619013
186	-0.09361439613044556
187	-0.13499925821974174
188	-0.1333011334211212
189	-0.07362856699170012
190	-0.051987299846823376
191	-0.08482791667247852
192	-0.196970683957974
193	-0.2208591172848408
194	-0.0975897943509828
195	-0.3070315357399988
196	-0.19672795706584706
197	-0.2060406226341942
198	-0.105332405314499
199	-0.10311203938711194
200	0.09622102801532405
