# Supplementary material for: Neural dynamics of phoneme sequences reveal position-invariant code for content and order
Source: Nat Commun. 2022 Nov 3;13:6606. doi: 10.1038/s41467-022-34326-1 (PMC9633780; doi:10.1038/s41467-022-34326-1)
Supplement: Supplementary file 4 — Source Data [file 41467_2022_34326_MOESM4_ESM.zip › source_files-sept/sup_fig9/supp_fig9_pos0-backward_manner.csv]

	timecourse
0	-0.09199749538709234
1	-0.031099489056107488
2	0.0382289149676725
3	0.03582807810890898
4	0.037943195499125004
5	0.05291317250836802
6	0.045899975937129855
7	-0.002755887747326491
8	0.007571477711527219
9	-0.09253194254220476
10	-0.11542535354078853
11	-0.09516021866505053
12	-0.059670551145864725
13	-0.024118797484361076
14	-0.011137616290277985
15	-0.047474327563841956
16	-0.019881113861847988
17	-0.04357644686614892
18	0.018193566569463138
19	0.017501544944896974
20	-0.0027225697198460796
21	-0.03265335523959645
22	-0.07236165205448997
23	-0.05532986092516223
24	-0.00021158122768905052
25	0.07256812038407945
26	0.07501717199292846
27	0.07439947340189851
28	0.03837337864628454
29	0.03729254711832014
30	-0.010557250511607497
31	-0.03363413273056226
32	0.020257765430591324
33	0.0065088487696601804
34	0.04131208443743678
35	0.050716650961556475
36	0.017650575382635703
37	0.03340656149689403
38	0.018779221655101264
39	0.05981537897484196
40	0.0920644003874122
41	0.1379062139628458
42	0.1645012488356733
43	0.11034157390750621
44	0.0645189693481506
45	0.03260870812962091
46	0.0412414572967395
47	0.005273337858264671
48	0.0337753812039453
49	0.11977186638187681
50	0.17571023078495507
51	0.16651453554908324
52	0.2717856944715133
53	0.32219690837027826
54	0.4154266764508781
55	0.5365009907206125
56	0.588112764211839
57	0.6657123879190554
58	0.7410536110304934
59	0.6594165328234356
60	0.685204320688967
61	0.6915167656756485
62	0.6580474641782615
63	0.6507289026569802
64	0.5812919384649935
65	0.5686931749087113
66	0.585788684377446
67	0.6265772717683489
68	0.6444707559591099
69	0.6445477032477553
70	0.699308795602839
71	0.7789326056391844
72	0.7964324550698612
73	0.8079541757555436
74	0.8376356255675785
75	0.9721384848185985
76	1.0541420571711773
77	1.1556759303186528
78	1.2073482238945963
79	1.2207667399398885
80	1.3302883159407117
81	1.4071198052696525
82	1.5347364788206874
83	1.6052131143353257
84	1.6071369738863386
85	1.7422492170217523
86	1.633949937819634
87	1.7287151245808503
88	1.8306341304986848
89	1.959804511914048
90	2.0371872551651506
91	2.2132790713827575
92	2.2074442879731575
93	2.079223360656438
94	2.1190367057112294
95	2.107204416393527
96	2.137208889626512
97	2.178698965014407
98	2.1948801174681565
99	2.165642370352416
100	2.230432710817424
101	2.209832044126328
102	2.299813077368448
103	2.3356787075328147
104	2.3585080539055023
105	2.342938898406431
106	2.311091267372617
107	2.2109345996050793
108	2.2420607609652503
109	2.1360474239426686
110	2.0934607600809993
111	1.9435929265174225
112	1.793550031350825
113	1.702815048217763
114	1.4824363127018076
115	1.3444442969115307
116	1.306951759808105
117	1.2432683880402875
118	1.1517456238732589
119	1.1301968978540327
120	1.1562089435963085
121	1.042546893680962
122	0.8900496165908061
123	0.7093850859714542
124	0.5717581383527858
125	0.4603273886650097
126	0.40005212641448995
127	0.3700027419675149
128	0.3738825933312988
129	0.28821273427578165
130	0.3186349873019689
131	0.28822055978124606
132	0.31335379175077693
133	0.24742328248695972
134	0.19074539501334692
135	0.18291563450852466
136	0.15980936352439884
137	0.21353753692495014
138	0.18175167084941213
139	0.1480862965531911
140	0.19606381104601006
141	0.18870537516456043
142	0.27382809893492205
143	0.2432087942870998
144	0.2053399037456996
145	0.13980260836278668
146	0.1785010184163638
147	0.1210672839861246
148	0.13012414483362866
149	0.033790545892520285
150	0.0380279978597885
151	0.04485180683634604
152	0.05042981436770394
153	0.13191152277860252
154	0.12669107004134672
155	0.16212875378916597
156	0.13364075892235044
157	0.09433464511563106
158	0.07033378014937774
159	0.09433733830778002
160	0.08914626027501915
161	0.09385585236865163
162	0.09645693112525883
163	0.08799394611034789
164	0.06709742344468722
165	0.07082978381761651
166	0.02697304286862856
167	-0.0236916997271438
168	-0.10703675520142375
169	-0.10234268823959858
170	-0.06000048120487689
171	-0.011197190102380183
172	-0.015264499670261555
173	0.025590104545476167
174	-0.00855379587644478
175	-0.0021077175476365007
176	-0.0318530412735496
177	0.08017563859664839
178	0.08723058807734185
179	0.056907507765655285
180	-0.04111802450115076
181	-0.12248659910553605
182	-0.1887397778925537
183	-0.16853427138734878
184	-0.10006265883686039
185	-0.110889710695388
186	-0.05994856050186337
187	-0.08087436410681814
188	-0.06267551812714889
189	-0.06519914822505335
190	-0.049016777846965565
191	-0.006903783294670118
192	-0.014631121142729575
193	-0.049893231272987726
194	-0.08489536099464079
195	-0.11444868744194159
196	-0.13801473685773458
197	-0.13215232337582405
198	-0.06730362503484577
199	0.0024163668855703424
200	0.0024670059930904653
