# Supplementary material for: Neural dynamics of phoneme sequences reveal position-invariant code for content and order
Source: Nat Commun. 2022 Nov 3;13:6606. doi: 10.1038/s41467-022-34326-1 (PMC9633780; doi:10.1038/s41467-022-34326-1)
Supplement: Supplementary file 4 — Source Data [file 41467_2022_34326_MOESM4_ESM.zip › source_files-sept/sup_fig9/supp_fig9_pos1-backward_manner.csv]

	timecourse
0	-0.030001847525453706
1	-0.011812396386974788
2	-0.04001676670603854
3	-0.040141515225905644
4	-0.011969905356343513
5	0.001406899040867049
6	0.02964478219734823
7	0.014332412355187008
8	0.04726293471136139
9	0.041295402895952904
10	0.10788450287862023
11	0.1503261056546309
12	0.10964107161839581
13	-0.0019917266707996095
14	0.013869769738379056
15	-0.04675259812091265
16	-0.060394868547918146
17	-0.12093064996359931
18	-0.07668331724824368
19	-0.13858569030395446
20	-0.08760213380788312
21	-0.04238824686031223
22	0.03225559796838939
23	0.018052911327962218
24	0.024615056242459576
25	0.08321845519880106
26	0.20109419537063394
27	0.2186625251343785
28	0.19622904233809352
29	0.17695528659174103
30	0.1556761251373071
31	0.12800378756882708
32	0.1238275748109377
33	0.19628366014340937
34	0.2343313077377382
35	0.4100436308556409
36	0.6595672789337149
37	0.8002286786366928
38	0.7784877428682739
39	0.8520484416897931
40	0.9637145502229284
41	1.280522389797073
42	1.2633949819259374
43	1.2774757672677923
44	1.2390526863627984
45	1.2854407869465183
46	1.2531205532369565
47	1.0713506514923306
48	0.9079305588787672
49	0.7586870793228722
50	0.5576270187376893
51	0.49538799353685214
52	0.5244546576058247
53	0.5578015246316391
54	0.549219100334763
55	0.5298293107805487
56	0.5412978825779854
57	0.5319238952620098
58	0.4894026332128298
59	0.4618629056088559
60	0.46620172249795105
61	0.49506978322982
62	0.5556505898646665
63	0.5600425946782823
64	0.6067961224976206
65	0.7084331385213298
66	0.7820422855972018
67	0.907793508113456
68	0.9799750377275007
69	1.0987202531832445
70	1.2595304187416867
71	1.2825230804916865
72	1.3056528480908296
73	1.2864421609680114
74	1.4573142780007822
75	1.5411884317535847
76	1.7361826692405466
77	1.8794900930702756
78	1.8376785190713556
79	1.825545435001524
80	1.6874006388727285
81	1.6152943990604776
82	1.5416118215397192
83	1.4541387357900877
84	1.3811187793130693
85	1.3379364362805752
86	1.325508547966374
87	1.3597857028218772
88	1.3435905579216691
89	1.4233783806622748
90	1.4902840104674815
91	1.520311433068194
92	1.6189456151560326
93	1.5153122013570488
94	1.3866161238605874
95	1.3887230701286368
96	1.4124706847852668
97	1.3121784343411946
98	1.3533756264280103
99	1.3640656546977818
100	1.1540482488263564
101	0.9791621437722666
102	0.90789817104088
103	0.6914796768898848
104	0.7101311124974355
105	0.43929374145837824
106	0.3494447996776036
107	0.3342295015608565
108	0.2778010411452143
109	0.4394243168425623
110	0.5255809158449808
111	0.6755689928867816
112	0.8289981790996475
113	0.6659821142304349
114	0.7003363124659228
115	0.716855351232473
116	0.7346626172983513
117	0.7842670089623405
118	0.8628584213459982
119	0.8512325656953157
120	0.774751924331472
121	0.7534099792662299
122	0.8002790030073943
123	0.8276455442340056
124	0.7111476509090555
125	0.6309947286952788
126	0.5171206563053234
127	0.45064145745204004
128	0.31595897765282366
129	0.2886027695648622
130	0.25981784952139514
131	0.3950671741115148
132	0.3102781048024823
133	0.22871660292921703
134	0.19049977544233782
135	0.20957073473777954
136	0.24739012420258522
137	0.24412265194032393
138	0.14584258429176028
139	0.10633237612781415
140	0.08543602021795982
141	0.1678639585203608
142	0.15935048658883122
143	0.08897616137652237
144	0.01903456221195321
145	0.07239768380231615
146	0.0675340607348921
147	0.034682687758421815
148	-0.04039179161241219
149	-0.05110508732437363
150	0.024812186399157388
151	-0.041696712311659334
152	-0.0380035073047334
153	-0.07743893724704559
154	-0.0658323274608335
155	-0.06992798985087262
156	-0.033692640984525235
157	0.038899031332594314
158	-0.011594208117326255
159	-0.06310576146527819
160	-0.10825779351751014
161	-0.10760898621926235
162	-0.125741545834902
163	-0.1592341944093622
164	-0.055379841347798
165	-0.045697505488372314
166	-0.11913206795022763
167	-0.08790528124683611
168	-0.10094760658102603
169	-0.09312639273367124
170	-0.14801817703172665
171	-0.06826587174485482
172	-0.07211070067654984
173	-0.06648369004926952
174	-0.06197858093672454
175	0.024894997309481026
176	0.018324327212724312
177	0.050534024966918556
178	0.16993142286304685
179	0.16175974373216206
180	0.18574260618542765
181	0.15323299389660094
182	0.12890613186287242
183	0.13401657837238107
184	0.08967551180865518
185	0.06630175873607563
186	0.06371226406214792
187	0.09682704848987611
188	0.07437556129184697
189	0.053444714330043275
190	0.02128423978211985
191	-0.03340108525571045
192	-0.011878700435403455
193	0.029860882108098896
194	-0.025442099366314197
195	-0.03514174716978763
196	-0.03892027757801436
197	-0.06257797132088677
198	-0.015909554431922046
199	-0.031952820015464456
200	-0.025350482294325627
