# Supplementary material for: Neural dynamics of phoneme sequences reveal position-invariant code for content and order
Source: Nat Commun. 2022 Nov 3;13:6606. doi: 10.1038/s41467-022-34326-1 (PMC9633780; doi:10.1038/s41467-022-34326-1)
Supplement: Supplementary file 4 — Source Data [file 41467_2022_34326_MOESM4_ESM.zip › source_files-sept/sup_fig9/supp_fig9_pos2-backward_manner.csv]

	timecourse
0	-0.038241437212374524
1	-0.05316088396007218
2	0.021406628714277315
3	-0.06798715318171042
4	-0.03517902616638971
5	-0.05272057954670428
6	-0.008523755341411393
7	-0.012545412161573677
8	0.016004711081600953
9	0.230946907774358
10	0.3145902283349256
11	0.4413798918749544
12	0.36604192240418676
13	0.3064435169732165
14	0.2149294051520339
15	0.4184791524690905
16	0.2899219365871481
17	0.19577275383952075
18	0.22857585797237986
19	0.16878207587600566
20	0.21869962083856687
21	0.21379066558474186
22	0.3198067448729549
23	0.3016293339861603
24	0.4455361681130205
25	0.4945664829437166
26	0.6168914974692321
27	0.5586538028997245
28	0.42209918944301
29	0.5649443300404354
30	0.5573781660592908
31	0.5067112455215941
32	0.3353414799541198
33	0.4111890735482976
34	0.19501474582545764
35	0.37755418187036904
36	0.17143359957073062
37	0.2500015694745654
38	0.18719944757073187
39	0.15393362266780386
40	0.15603297118138257
41	0.2514625984190554
42	0.27845994135851776
43	0.2122254718432695
44	0.19069804643728122
45	0.04709554542268353
46	0.19025699227596335
47	0.22672491596884553
48	0.23618767183351835
49	0.31310800943807426
50	0.25223020416335673
51	0.09586396253257451
52	0.05723063534773051
53	-0.05246567245917291
54	0.1320695339248097
55	0.12933922392037125
56	0.30867080420170956
57	0.19332514762366299
58	0.2595928468531982
59	0.11830875975227094
60	0.018793143197930448
61	0.2849332878720301
62	0.373533277239961
63	0.34498893339005643
64	0.3520571613165818
65	0.4552650518566069
66	0.4744497872936799
67	0.5270607000239735
68	0.5773317567489333
69	0.7661873562724957
70	0.8734924010284857
71	0.6742712267512059
72	0.4863479978299356
73	0.5173882669393284
74	0.5860760746702958
75	0.48607134338570135
76	0.5008915389347802
77	0.4573456681808822
78	0.4736892701173862
79	0.5636747304640659
80	0.5448958235260845
81	0.6015860397088539
82	0.5330669481482488
83	0.42253825191624195
84	0.3127159423779588
85	0.28846975735326086
86	0.373993971525586
87	0.503064838778158
88	0.3360079112397596
89	0.2903796684163774
90	0.25385674306538497
91	0.28074891895908716
92	0.18397131329214278
93	0.06652752187799393
94	-0.20285013394538154
95	-0.24929810842850592
96	-0.3705374771374286
97	-0.41162030026523083
98	-0.09782666375699503
99	-0.12116068807405
100	-0.07498226366453606
101	-0.19444802746483608
102	0.025474922221000326
103	0.054447542527437456
104	0.2772038864885823
105	0.30592454840480776
106	0.4398571587321234
107	0.38806956584965774
108	0.2744720533176369
109	0.16051574318897693
110	0.04274245047395618
111	0.2556961443338531
112	0.14585974494001164
113	0.12638330527575145
114	0.04044504944313837
115	-0.03509851481449697
116	0.017529605932072256
117	0.04503827133723917
118	-0.060019816635770384
119	-0.06704882675144677
120	-0.10281771760021019
121	-0.22308110568402628
122	-0.2737308902569627
123	-0.07173806935766924
124	-0.08408461876868789
125	-0.04951928940787778
126	-0.05438488452353313
127	-0.039161214317238735
128	-0.1491703902922687
129	-0.16378848282716413
130	-0.2691524029699231
131	-0.28398755970466805
132	-0.0554085775166869
133	-0.05839496157978025
134	-0.11356570874089594
135	-0.14817302685945766
136	-0.10508334386271936
137	-0.10423453990035383
138	-0.08712352973787124
139	-0.04791192447477932
140	-0.03136070275318417
141	-0.07782046765061237
142	-0.13498772883825544
143	-0.21087475292100205
144	-0.09079927396649048
145	-0.18255949991706244
146	-0.1610947047785501
147	-0.145925425144603
148	-0.1408939214563335
149	-0.21968089265262142
150	-0.11598115471330539
151	-0.08969547867297673
152	-0.036478281025211
153	-0.024695852434840265
154	0.057177789481466595
155	0.02244680099142897
156	0.028052755525237824
157	-0.03917835938162384
158	-0.04778912436583152
159	-0.018323568015361946
160	-0.03000025919502919
161	0.06923646266709202
162	-0.049748031775987994
163	0.0850527992370996
164	-0.032620241753213736
165	0.05102816421914952
166	0.12080663695936951
167	0.1165643559221275
168	0.10677241959828515
169	0.04705172078895978
170	0.04767462150141649
171	0.03307954958297975
172	0.05609056437063077
173	0.039613881879016474
174	0.06000570897914945
175	0.018927226748243334
176	-0.011086192527947847
177	0.053869158910181736
178	-0.04661248587968608
179	-0.04600061592530397
180	-0.012960766651532979
181	0.12461032582223515
182	0.0478209141411096
183	-0.013029362419771762
184	-0.005213354604826859
185	-0.02159280836600369
186	-0.08889306383098747
187	0.0674690348290365
188	-0.08009181243915206
189	0.03777872432905573
190	-0.1162958594515188
191	-0.11717952257457517
192	-0.12305817586690371
193	0.0008578345511255636
194	-0.09373041783700589
195	-0.11019671445249371
196	0.02519742792013184
197	-0.07938396189590591
198	-0.06691923748458081
199	0.016841585320614402
200	0.054983347261242585
