# Supplementary material for: Neural dynamics of phoneme sequences reveal position-invariant code for content and order
Source: Nat Commun. 2022 Nov 3;13:6606. doi: 10.1038/s41467-022-34326-1 (PMC9633780; doi:10.1038/s41467-022-34326-1)
Supplement: Supplementary file 4 — Source Data [file 41467_2022_34326_MOESM4_ESM.zip › source_files-sept/sup_fig9/supp_fig9_pos1-forward_phonation.csv]

	timecourse
0	-0.09612776412883406
1	-0.017125949922783157
2	-0.018186466889003106
3	-0.06237658790475081
4	0.0162598351510041
5	0.056551726537852176
6	0.03588693435596807
7	0.057302916265092874
8	0.0794379325281612
9	-0.05162257599270709
10	-0.12729210068472663
11	-0.10342726087533749
12	-0.06646841403839215
13	0.054112077128930014
14	0.09327756112876126
15	0.1309577008818275
16	0.21250177388511238
17	0.16014730461995946
18	0.12558342187014224
19	0.18409433891802374
20	0.21372621879344034
21	0.12949150023589853
22	0.1351927689846637
23	0.06641292587795988
24	0.0575668303237436
25	0.17484494989970986
26	0.2199938412133312
27	0.1000111575616702
28	0.11739354880897807
29	0.07525336727834625
30	-0.01075842000785443
31	-0.018122726625119323
32	-0.008800831489490235
33	0.03047126761199065
34	-0.0006320733905605391
35	-0.01974261378399428
36	0.05470884445368901
37	0.11660566413773099
38	0.05787495217719263
39	0.010760772659713758
40	0.009061442755259108
41	-0.095318337661078
42	-0.08154049161166044
43	-0.06442495251144648
44	-0.11642365330064552
45	-0.12103453576204243
46	-0.10891230571189248
47	-0.09484287440896366
48	-0.19169575302270703
49	-0.1796374657925699
50	-0.21367304412103982
51	-0.19704784892332206
52	-0.20886172492361188
53	-0.09570413502148589
54	-0.07105562697180401
55	0.07898972476971089
56	-0.0013684069220009087
57	0.0698687958090767
58	-0.05793026683004632
59	-0.08639830432932888
60	-0.11225772557586433
61	-0.07661162113917369
62	-0.10905321181214278
63	-0.12472335571507132
64	-0.09897994537597365
65	0.006700080564930155
66	0.06408748836137984
67	0.0002818124043657555
68	0.019929996226081437
69	-0.004292014614714124
70	0.13615883148482186
71	0.1479838787148774
72	0.23319713079431334
73	0.1563785881253759
74	0.3095718302911847
75	0.3274239017343977
76	0.2898969609717787
77	0.3303707297592358
78	0.3015521775032284
79	0.26015861048170813
80	0.30894611829267865
81	0.2891684456529554
82	0.22475510392636538
83	0.2720487306926353
84	0.2562460163337141
85	0.47473383609688125
86	0.5456819716537995
87	0.6724049807043684
88	0.5626675051344099
89	0.5237353175246204
90	0.7196747656550089
91	0.748168456026223
92	0.7952184788941644
93	0.8601083691753986
94	0.6913416958030205
95	0.6582760018655976
96	0.5337060659544555
97	0.5125718007197044
98	0.4415853950359172
99	0.5759270295797257
100	0.5719724118208799
101	0.6449365101622873
102	0.600627968697429
103	0.5824491964537006
104	0.5592662044890353
105	0.6756234723378116
106	0.6841383127054179
107	0.7959225271956395
108	0.6724529209155778
109	0.6332314540137207
110	0.6003359989411393
111	0.6428350575760666
112	0.8119199197370728
113	0.828981277438096
114	0.8766384924965674
115	0.8349158342485434
116	0.8877351437829436
117	0.8755746150873036
118	0.9960654924386201
119	1.091066388062404
120	1.17637903643163
121	1.3525379703000984
122	1.3347570852738682
123	1.358130118613504
124	1.2725532682019733
125	1.2128815178568315
126	1.308954398202712
127	1.1888077883097563
128	1.212384371761789
129	1.151094938719559
130	1.1251837258120592
131	1.2421541074945313
132	1.315442531538336
133	1.3037093263121877
134	1.1092671532756024
135	1.0520247173475206
136	1.1151915802006633
137	1.0723621598339383
138	1.0880654906599059
139	0.9868083461819898
140	0.9293419637006226
141	0.9954989589280034
142	1.0353944491172373
143	1.0053328608201002
144	0.8269315201462492
145	0.6549533844634792
146	0.5714930559639616
147	0.5591715971083256
148	0.4119066967785236
149	0.31738033760989826
150	0.29856148990378495
151	0.34462368730843246
152	0.28616696223226934
153	0.22318850541504687
154	0.1715172399302267
155	0.13991667040069483
156	0.21033981780452038
157	0.11900623595975357
158	-0.007500481152497185
159	-0.028221906395211938
160	-0.05305969050071724
161	-0.02598504919300254
162	0.08806453705090209
163	0.18409410130772136
164	0.29468639999559637
165	0.2068734373446068
166	0.18524326964086216
167	0.09635435167808429
168	0.11135461166722604
169	0.10896455593811794
170	0.07754701671507272
171	0.11943484310956257
172	0.03276552629651813
173	0.1316067764901184
174	0.04824174108358942
175	-0.02984172604855001
176	-0.07080477841374633
177	-0.07649930429373758
178	-0.03398449895523137
179	-0.02027817441839891
180	0.03445457278955599
181	0.010130461300059679
182	0.019639898142255807
183	0.026089565487880106
184	0.03512455883284504
185	0.13873793314120472
186	0.12308540587492006
187	0.13077903286357928
188	0.15774126037546266
189	0.18956977849418327
190	0.09699810410384274
191	0.05682901927291606
192	0.04477747205293703
193	0.034620569752032926
194	0.07165524984551577
195	0.1857815081692359
196	0.14614218397419437
197	0.13241815030434462
198	0.1124893471986069
199	0.027410104011603542
200	-0.015366189924042262
