# Supplementary material for: Neural dynamics of phoneme sequences reveal position-invariant code for content and order
Source: Nat Commun. 2022 Nov 3;13:6606. doi: 10.1038/s41467-022-34326-1 (PMC9633780; doi:10.1038/s41467-022-34326-1)
Supplement: Supplementary file 4 — Source Data [file 41467_2022_34326_MOESM4_ESM.zip › source_files-sept/sup_fig9/supp_fig9_pos0-backward_phonation.csv]

	timecourse
0	0.04557330587097658
1	0.0831902754386894
2	0.047508628029565014
3	0.025753429226625768
4	0.025986712225223807
5	0.025720656213725435
6	-0.022522247938141393
7	-0.06596215729522836
8	-0.09877341471931644
9	-0.06647518705211997
10	-0.0652394351955845
11	-0.09789094351744887
12	-0.11179607379383427
13	-0.0879112404413327
14	-0.12210248532127299
15	-0.11543910470961694
16	-0.08031966192575235
17	-0.07958777823494223
18	-0.05578440909763682
19	-0.0414357383138213
20	-0.06375681072065009
21	-0.059718463910325315
22	-0.08896231331078142
23	-0.10780648036688933
24	-0.06195832239240917
25	-0.04155509526307344
26	-0.051436514470962535
27	-0.11283868427893085
28	-0.12433977808879904
29	-0.1346877110618494
30	-0.1435458387358789
31	-0.13415977386884492
32	-0.16915962890450909
33	-0.16613911886070198
34	-0.11712386975466305
35	-0.15111088256536398
36	-0.19318614863606487
37	-0.16582770035630134
38	-0.19076973668896702
39	-0.17738397136221373
40	-0.1707348861204826
41	-0.186417452310213
42	-0.2235151263479881
43	-0.235162656017618
44	-0.2588663435493178
45	-0.21891472340404594
46	-0.20275036230738785
47	-0.07609639583395666
48	0.0015951380611585186
49	0.10608205937202086
50	0.12986694779095215
51	0.19298787665707118
52	0.25558846339342456
53	0.2754419344127249
54	0.40675881582998524
55	0.4343186060855613
56	0.4081913721076814
57	0.4938188764682337
58	0.5659434933965679
59	0.6452448094715622
60	0.6487336727363251
61	0.6690721596782221
62	0.6101952580832244
63	0.6186137949946521
64	0.6754470115081048
65	0.6348628346503957
66	0.6383282544528139
67	0.6444488850032171
68	0.6555784081132721
69	0.7067090285798766
70	0.7600797050082495
71	0.8107528664672385
72	0.8662993594807025
73	0.9215907879391609
74	0.8870452618847633
75	0.9095944142565286
76	0.7618763916499918
77	0.744370097343287
78	0.792233197188198
79	0.8995973668496868
80	1.0622040891283004
81	1.2299137198727632
82	1.413338576382496
83	1.4949556031191573
84	1.4547749029363413
85	1.6497473359827861
86	1.4657631837020446
87	1.4976901024297016
88	1.6539600654821616
89	1.6221181292441873
90	1.6211223010161295
91	1.4949024920980811
92	1.3895093062390345
93	1.2294993757731727
94	1.3019460963374407
95	1.4241433622995179
96	1.5564374792318252
97	1.5405975668550163
98	1.5454774232085828
99	1.5370565402491567
100	1.734107077524969
101	1.8285072432002623
102	1.924990934285137
103	1.931714106281972
104	1.8442706841535994
105	1.5750444405739303
106	1.3470739252660793
107	1.2485304659011742
108	1.2278743573433175
109	1.1022592190797427
110	1.0611683307241129
111	0.9686934067332134
112	0.977902877577767
113	1.0466933748539369
114	1.0982260234268284
115	1.1928893894520445
116	1.3078692823000506
117	1.172968906696786
118	1.0234587817316954
119	0.9659038667275246
120	0.8846370693038028
121	0.9680535276524271
122	0.8570500783754489
123	0.7695563984700826
124	0.7611537453517911
125	0.719326499180366
126	0.5853401934828127
127	0.5847260359496003
128	0.5962756435801287
129	0.6042675468340563
130	0.6245684062920642
131	0.6200091024373321
132	0.600793100357248
133	0.5152929813427902
134	0.5012332759733374
135	0.5289547089408193
136	0.5162214770328624
137	0.554197929537674
138	0.602736173283155
139	0.5809447996307217
140	0.5693141329567796
141	0.5477228937130714
142	0.6045936191658854
143	0.5614752028787273
144	0.5432440206585849
145	0.50774910745892
146	0.40169380571654784
147	0.3329007492678173
148	0.34547096638758973
149	0.37568133310674184
150	0.37846203026123704
151	0.4205961368771121
152	0.4071327405603843
153	0.3928087383549921
154	0.35767779365353664
155	0.29516123232788044
156	0.2560174318990138
157	0.1460816044012418
158	0.13938422021314373
159	0.2050939053231401
160	0.15131546356157516
161	0.1905183025437141
162	0.2180239405331313
163	0.09934625634415123
164	0.19035726343618836
165	0.17381977902855122
166	0.21457478769177346
167	0.16405993792986934
168	0.1632995493903796
169	0.17177287490225546
170	0.21016014162990687
171	0.22062142878547197
172	0.23678450970563028
173	0.2643756329142899
174	0.26916163005230415
175	0.2575347221291291
176	0.16062666709884116
177	0.1251106209050873
178	0.07012878036563669
179	0.04408811603098567
180	0.03330163385084728
181	-0.006691635531769546
182	0.009309221798652234
183	0.07359156493876567
184	0.1630201699083053
185	0.13499707934685617
186	0.1378682339454172
187	0.08530668018174742
188	0.11060613373921402
189	0.05951551477728828
190	-0.025944510381770702
191	-0.04428145228087821
192	0.00736799767542895
193	0.09617660768600728
194	0.24511478982390691
195	0.2172604341017969
196	0.2435398841600059
197	0.15998823810653584
198	0.09831214336941235
199	0.11705198636409558
200	0.14694336122790763
