# Supplementary material for: Neural dynamics of phoneme sequences reveal position-invariant code for content and order
Source: Nat Commun. 2022 Nov 3;13:6606. doi: 10.1038/s41467-022-34326-1 (PMC9633780; doi:10.1038/s41467-022-34326-1)
Supplement: Supplementary file 4 — Source Data [file 41467_2022_34326_MOESM4_ESM.zip › source_files-sept/sup_fig7/supp_fig7_pos1.csv]

	t0	t1	t2	t3	t4	t5	t6	t7	t8	t9	t10	t11	t12	t13	t14	t15	t16	t17	t18	t19	t20	t21	t22	t23	t24	t25	t26	t27	t28	t29	t30	t31	t32	t33	t34	t35	t36	t37	t38	t39	t40	t41	t42	t43	t44	t45	t46	t47	t48
0	0.0	0.0	0.0	0.0	0.0	0.0	0.0	0.0	0.0	0.0	0.0	0.0	0.0	0.0	0.0	0.0	0.0	0.0	0.0	0.0	0.0	0.0	0.0	0.0	0.0	0.0	0.12443631121007338	0.1621473352506658	0.10757324408513455	0.17159731479073934	0.10921025531423192	0.07185611247553357	0.12146742743793557	0.132400212778338	0.13152638797250665	0.10724902001477876	0.06524809202511779	0.11153225083178606	0.11984523523114823	0.04961291148305286	0.06839186344913697	0.06849939579993217	0.1023099691879346	0.07535757670361024	0.015355219884425697	0.00040259821421185924	0.03369908911607642	0.009364528863125684	0.0583111887300067
1	0.0	0.0	0.0	0.0	0.0	0.0	0.0	0.0	0.0	0.0	0.0	0.0	0.0	0.0	0.0	0.0	0.0	0.0	0.0	0.0	0.0	0.0	0.0	0.0	0.0	0.0	0.11845093580499329	0.1409999612931293	0.08885169007219312	0.1335905795487285	0.1147916861615844	0.044562341433673276	0.11822640098614454	0.20369268993719794	0.05156479365985164	0.06695411155606376	0.07768248126672868	0.08778439460392815	0.15364400502974707	0.12131076201446615	0.11344381303888411	0.07031575178742831	0.1060424779799024	0.363878290610275	0.028961902913216736	0.027162676862747308	0.09426806170054174	0.03500323336976053	0.017025996988384317
2	0.0	0.0	0.0	0.0	0.0	0.0	0.0	0.0	0.0	0.0	0.0	0.0	0.0	0.0	0.0	0.0	0.0	0.0	0.0	0.0	0.0	0.0	0.0	0.0	0.0	0.0	0.21981302274392217	0.1536969782044695	0.12834555665883376	0.12766561744576949	0.16699453735325123	0.02962336666016618	0.07330136052747944	0.15843469614772135	0.10354740189193809	0.12792085633553685	0.036395205221180525	0.08371577572829739	0.09195192993782222	0.06694981532518363	0.13877096056862104	0.0411999396042377	0.09167142987955215	0.13860074023364094	0.009592556435780122	0.024125295002432805	0.14888231133648738	0.08640505596661821	0.07496798525934543
3	0.0	0.0	0.0	0.0	0.0	0.0	0.0	0.0	0.0	0.0	0.0	0.0	0.0	0.0	0.0	0.0	0.0	0.0	0.0	0.0	0.0	0.0	0.0	0.0	0.0	0.0	0.2592292843255229	0.20448480195205912	0.13461099573683352	0.28119786865186447	0.08876480070846142	0.07449770144067276	0.22683165752370726	0.17277279571649917	0.08246161225030667	0.12728880492653366	0.10546845744478227	0.15193843118823178	0.10144053754057575	0.052457357208060246	0.051280184653149	0.07687552842019728	0.10563364644892997	0.1489646506078923	0.028372862490140555	0.008664744373409956	0.0753644897975608	0.053299075112167985	0.07461922868143445
4	0.0	0.0	0.0	0.0	0.0	0.0	0.0	0.0	0.0	0.0	0.0	0.0	0.0	0.0	0.0	0.0	0.0	0.0	0.0	0.0	0.0	0.0	0.0	0.0	0.0	0.0	0.2760483656955622	0.153181799800878	0.1022093930917801	0.21831843240058355	0.1292281606622999	0.1041691724372667	0.1078292087655735	0.20982621636696486	0.05973904533532963	0.12716130515668958	0.07194126605193772	0.09130896978029855	0.10151419882907799	0.06855166315484594	0.0693945273695974	0.06827568424369906	0.07576444231948558	0.20471541034630641	0.02760457153975507	0.020263590842518452	0.09025236700630765	0.08597614082306047	0.04707491210535163
5	0.0	0.0	0.0	0.0	0.0	0.0	0.0	0.0	0.0	0.0	0.0	0.0	0.0	0.0	0.0	0.0	0.0	0.0	0.0	0.0	0.0	0.0	0.0	0.0	0.0	0.0	0.26175596216486874	0.11306559200643192	0.06135318241534209	0.12671199194865462	0.11241482149290173	0.04432407665368081	0.12472500842378598	0.14436205118773943	0.1279236697227843	0.09058327542402175	0.1179514871822072	0.12835670649055061	0.1338227507561544	0.07516278441093152	0.11864222407120013	0.0806421656295489	0.17459507070047756	0.22902066745431252	0.032859234101529106	0.0378548665659307	0.14245982670885982	0.01609319923987884	0.07353861159500788
6	0.0	0.0	0.0	0.0	0.0	0.0	0.0	0.0	0.0	0.0	0.0	0.0	0.0	0.0	0.0	0.0	0.0	0.0	0.0	0.0	0.0	0.0	0.0	0.0	0.0	0.0	0.2563433123421711	0.165358858544747	0.0711318067404917	0.22994232188237018	0.1501813214635898	0.06820907045285035	0.26702681865951877	0.18583160942231347	0.11752493791242855	0.14985695623643014	0.11261564892073851	0.04483063672749633	0.17184875144959866	0.05120336623444206	0.07839401593944514	0.13494548152326818	0.16336116705426723	0.2446504866136896	0.018709377718224493	0.0190149624512243	0.13356311635477544	0.13726376773473453	0.08058354380564567
7	0.0	0.0	0.0	0.0	0.0	0.0	0.0	0.0	0.0	0.0	0.0	0.0	0.0	0.0	0.0	0.0	0.0	0.0	0.0	0.0	0.0	0.0	0.0	0.0	0.0	0.0	0.2853517154819095	0.21304974062265264	0.04346189933004975	0.22545056405935343	0.18590818525543867	0.1116713395924277	0.18462769413377506	0.15220999226042392	0.09909927736739836	0.17405880279782365	0.0	0.07588288710807845	0.1644985537374597	0.07566170685213722	0.04626172173566063	0.07379478653275726	0.14176120751940602	0.16981959843948216	0.018118452574232165	0.002029844187975158	0.07873683668942659	0.23680568472289323	0.05604842698562889
8	0.0	0.0	0.0	0.0	0.0	0.0	0.0	0.0	0.0	0.0	0.0	0.0	0.0	0.0	0.0	0.0	0.0	0.0	0.0	0.0	0.0	0.0	0.0	0.0	0.0	0.0	0.24046828046199478	0.1693605620278215	0.08795723065619747	0.15143929345085685	0.08323071125098994	0.10324040804334762	0.20233394470056415	0.19485524350160507	0.06388712083357694	0.1088021295856309	0.03430885510525449	0.12980756267749166	0.14815764399281606	0.030199016770684355	0.04491116274894172	0.1306583155265195	0.07982234127702902	0.27577604065940625	0.02744465142038974	0.06586051555066758	0.18433456226662112	0.03145507248225288	0.05040541834242766
9	0.0	0.0	0.0	0.0	0.0	0.0	0.0	0.0	0.0	0.0	0.0	0.0	0.0	0.0	0.0	0.0	0.0	0.0	0.0	0.0	0.0	0.0	0.0	0.0	0.0	0.0	0.21029886860039596	0.0875285306802049	0.13008837625281008	0.2869474408426709	0.2113801857131695	0.12362292927140231	0.1797468386917791	0.13858939525466005	0.12403561131709508	0.13263248848358242	0.0630611131216515	0.10089728153163666	0.13149931678203408	0.018293659911799206	0.04057641623094518	0.1079758693569032	0.12114167422660872	0.10169462029560067	0.014945048884126429	0.017331104117233473	0.017013502532796584	0.06486636491075115	0.05348487396544242
10	0.0	0.0	0.0	0.0	0.0	0.0	0.0	0.0	0.0	0.0	0.0	0.0	0.0	0.0	0.0	0.0	0.0	0.0	0.0	0.0	0.0	0.0	0.0	0.0	0.0	0.0	0.25128192650333125	0.25198056558812054	0.12997080336908362	0.2617967268612744	0.19132150200086914	0.1581630673428455	0.12410467404694797	0.23432267828943504	0.116839626201218	0.12423169563891126	0.16290694072717032	0.11824611234301267	0.13738549368792646	0.06793413981665393	0.05606602926246086	0.08539582737611273	0.18279721749540698	0.1640760508975341	0.03201391490591825	0.044680345424003336	0.05706567595675745	0.11276173791043884	0.050768812413926716
11	0.0	0.0	0.0	0.0	0.0	0.0	0.0	0.0	0.0	0.0	0.0	0.0	0.0	0.0	0.0	0.0	0.0	0.0	0.0	0.0	0.0	0.0	0.0	0.0	0.0	0.0	0.22545363095744156	0.13530169238926942	0.144508029992958	0.18787764238474874	0.13290994912264212	0.038504357921880256	0.2145456088454901	0.12496451892029585	0.1282192882912344	0.13653008040968492	0.0	0.09215837993768447	0.083724885172855	0.11239302061813074	0.09340126173217726	0.09106764012375533	0.10795993217632467	0.24433889934735906	0.019825469603583477	0.05034879745773426	0.11813133688914344	0.12447024988200023	0.06249637054638949
12	0.0	0.0	0.0	0.0	0.0	0.0	0.0	0.0	0.0	0.0	0.0	0.0	0.0	0.0	0.0	0.0	0.0	0.0	0.0	0.0	0.0	0.0	0.0	0.0	0.0	0.0	0.16933955617253393	0.07421938999113807	0.07403879649306147	0.23278673258434013	0.18670039878020908	0.07609489015348778	0.141137118048811	0.18448480939572687	0.05958854909840761	0.14222953981750502	0.004213088476566024	0.07095624029337426	0.1514336021023285	0.041974874941916616	0.11204976681337517	0.06802667338888124	0.1736534406498043	0.27484894893248346	0.03330909645287019	0.03597623240768834	0.18357350416846194	0.1884145642344486	0.022489041691474327
13	0.0	0.0	0.0	0.0	0.0	0.0	0.0	0.0	0.0	0.0	0.0	0.0	0.0	0.0	0.0	0.0	0.0	0.0	0.0	0.0	0.0	0.0	0.0	0.0	0.0	0.0	0.1342315697860894	0.18130766069765217	0.0491076272434164	0.18968283954640078	0.13509535475809756	0.10676991270618731	0.12461807853303786	0.18857954274250016	0.07966693822605023	0.07182609572830875	0.08294779166340158	0.05704476182379401	0.1032891080850727	0.04241540235559974	0.07491002421966582	0.06775248116381992	0.2399466645856379	0.12329833860315091	0.030731351662049357	0.0024824696359798887	0.16771399952837848	0.10081147062351144	0.12217370002840866
14	0.0	0.0	0.0	0.0	0.0	0.0	0.0	0.0	0.0	0.0	0.0	0.0	0.0	0.0	0.0	0.0	0.0	0.0	0.0	0.0	0.0	0.0	0.0	0.0	0.0	0.0	0.19415137953611686	0.3257233346092379	0.08165778006281971	0.18010096774885792	0.12781358120680175	0.07645389850839762	0.19066733486643164	0.21110298016177897	0.06101806661525859	0.09349617183231972	0.09672734807363853	0.0956820675752648	0.03087007950437854	0.041857952997226514	0.06356606574216353	0.09008112726523673	0.16105220814025162	0.25938796767602806	0.015680428073168544	0.005635045998020561	0.05258481185486976	0.09166686599963991	0.04156580490109165
15	0.0	0.0	0.0	0.0	0.0	0.0	0.0	0.0	0.0	0.0	0.0	0.0	0.0	0.0	0.0	0.0	0.0	0.0	0.0	0.0	0.0	0.0	0.0	0.0	0.0	0.0	0.27060995475262334	0.1621730756124548	0.10367060983573512	0.1394334654338136	0.20270248034299623	0.1841699554097261	0.18922667590602463	0.1672137996126345	0.0008184020911133869	0.11011311318629627	0.08382043254226283	0.06482026433630116	0.1326721012415977	0.04489968067495006	0.06398549272944803	0.11074661001412327	0.21291104878009517	0.1595184098036516	0.005048741772609604	0.02224556827314539	0.08353822700169258	0.039348362197729435	0.05437932114773935
16	0.0	0.0	0.0	0.0	0.0	0.0	0.0	0.0	0.0	0.0	0.0	0.0	0.0	0.0	0.0	0.0	0.0	0.0	0.0	0.0	0.0	0.0	0.0	0.0	0.0	0.0	0.31656919257523947	0.15742365445240303	0.11359678658350837	0.16438243943186315	0.08275105484720251	0.11859743886333246	0.17542325617453028	0.10640708717616872	0.10423735104567877	0.106882943210182	0.029918449447829423	0.06686542328440805	0.13399804335688553	0.031507630892112906	0.05893372870844152	0.09850928391912109	0.10718041508076653	0.24902997572869862	0.040639650631042044	0.017359697928701043	0.08521859698570286	0.07501219402825127	0.06940629060265915
17	0.0	0.0	0.0	0.0	0.0	0.0	0.0	0.0	0.0	0.0	0.0	0.0	0.0	0.0	0.0	0.0	0.0	0.0	0.0	0.0	0.0	0.0	0.0	0.0	0.0	0.0	0.10109248149770282	0.07785051928121804	0.05417024069659738	0.057788708207139404	0.05885887027197858	0.12533196682103617	0.12411714860554321	0.08344258778212878	0.0	0.07277779985124097	0.05894704457606107	0.006691357856792459	0.06971960467561393	0.0544431791026686	0.06314346094000224	0.06077406634242796	0.06227283434936634	0.2910910706289276	0.0	0.02305517561415187	0.04880742661879364	0.028354784998238514	0.04034320047402793
18	0.0	0.0	0.0	0.0	0.0	0.0	0.0	0.0	0.0	0.0	0.0	0.0	0.0	0.0	0.0	0.0	0.0	0.0	0.0	0.0	0.0	0.0	0.0	0.0	0.0	0.0	0.04217305962016926	0.13614824985582938	0.016419353170349472	0.07324896257922066	0.14604929198634425	0.06840641369054026	0.06502503318576708	0.11407591608656502	0.05122677461765929	0.02227556338056894	0.0294026142463763	0.0	0.043577397609987	0.027529945843384376	0.014876641804615376	0.06619311020645935	0.29127499483235514	0.1876425078265364	0.030624275790955818	0.03263388584481438	0.08850061946533391	0.055595682787457565	0.07178626684464602
19	0.0	0.0	0.0	0.0	0.0	0.0	0.0	0.0	0.0	0.0	0.0	0.0	0.0	0.0	0.0	0.0	0.0	0.0	0.0	0.0	0.0	0.0	0.0	0.0	0.0	0.0	0.12066485674494402	0.07998720580800135	0.04981540212548026	0.09551366913710671	0.0635578561887383	0.01908424457496515	0.10364104833104876	0.005074802902010832	0.043981497756801345	0.03918154885645832	0.03493540858142159	0.0	0.040924131811682946	0.03241616000672374	0.05177842395319074	0.07265309200944293	0.1415318795463588	0.21999296749466096	0.04174783672969716	0.028925466286969105	0.092004693380063	0.12475464405703814	0.06903595291155985
20	0.0	0.0	0.0	0.0	0.0	0.0	0.0	0.0	0.0	0.0	0.0	0.0	0.0	0.0	0.0	0.0	0.0	0.0	0.0	0.0	0.0	0.0	0.0	0.0	0.0	0.0	0.20126059300080554	0.10524006223778613	0.0	0.11778504894378124	0.05139439386826336	0.0	0.12659776706726114	0.08345071840832653	0.0	0.027284430557021132	0.021234254201153442	0.0021261158990832953	0.07885669775596052	0.019667223031712592	0.08508682588672525	0.09747058023289223	0.16183765153392685	0.19008821828211064	0.012162653551060503	0.01448513458433424	0.12290549643524398	0.13110305281254864	0.05296174314395202
21	0.0	0.0	0.0	0.0	0.0	0.0	0.0	0.0	0.0	0.0	0.0	0.0	0.0	0.0	0.0	0.0	0.0	0.0	0.0	0.0	0.0	0.0	0.0	0.0	0.0	0.0	0.07517279422571753	0.12049482813320986	0.0	0.08514623704976172	0.08678596659455769	0.0016022030595660107	0.06256071738630829	0.10096070864188138	0.012495034974557688	0.0	0.025161614221028278	0.0	0.037639156745222495	0.0	0.0	0.08959283606401187	0.06915094251620281	0.12815873140249395	0.04674602660940164	0.0865935034353835	0.0283137953322247	0.10442040956640175	0.027896380322694696
22	0.0	0.0	0.0	0.0	0.0	0.0	0.0	0.0	0.0	0.0	0.0	0.0	0.0	0.0	0.0	0.0	0.0	0.0	0.0	0.0	0.0	0.0	0.0	0.0	0.0	0.0	0.0802420394931275	0.05496671594134029	0.000872805888238821	0.08655501183349652	0.135376873973695	0.05584601567633787	0.07475572385068593	0.08596815341453992	0.0029291841948947657	0.035595664696972604	0.04321455013484192	0.0	0.04994237083597479	0.027029021202375582	0.01040876557409752	0.06338265575888925	0.08962231305085029	0.1908577055118873	0.0	0.0	0.12416146835075903	0.023035375657473725	0.046527401893222596
23	0.0	0.0	0.0	0.0	0.0	0.0	0.0	0.0	0.0	0.0	0.0	0.0	0.0	0.0	0.0	0.0	0.0	0.0	0.0	0.0	0.0	0.0	0.0	0.0	0.0	0.0	0.16099249935906784	0.05437450460735144	0.013017914654982532	0.13188577652549827	0.10359680215270835	0.009167249607750014	0.04003116362082155	0.028824114860496092	0.025599242342329055	0.033013557281152454	0.0	0.0	0.16005652565248737	0.014363815889203048	0.03995409750175087	0.08366604075158604	0.08465065587445592	0.3285177800911672	0.03866046547496293	0.008789958969461604	0.10036060359280395	0.16250394953563493	0.047240887113417174
24	0.0	0.0	0.0	0.0	0.0	0.0	0.0	0.0	0.0	0.0	0.0	0.0	0.0	0.0	0.0	0.0	0.0	0.0	0.0	0.0	0.0	0.0	0.0	0.0	0.0	0.0	0.010181208339692311	0.0	0.0	0.12325254232621308	0.06840736557030277	0.0	0.026645187961018123	0.05603902829635828	0.0	0.0	0.0	0.0	0.03395241223058645	0.03525157127671309	0.06701685923977743	0.06158094314004744	0.13747604804217933	0.11137788480540568	0.01207783408716202	0.0	0.14257859368262468	0.19635280077107176	0.014836553580415657
25	0.0	0.0	0.0	0.0	0.0	0.0	0.0	0.0	0.0	0.0	0.0	0.0	0.0	0.0	0.0	0.0	0.0	0.0	0.0	0.0	0.0	0.0	0.0	0.0	0.0	0.0	0.0	0.03181645798786624	0.0	0.022784280409431798	0.07593149926378606	0.012487906045364363	0.10890723201926865	0.06792048366581237	0.0	0.0	0.02671703246986798	0.0	0.01795523106937538	0.012611896731611267	0.0057498649826866425	0.1315357806987098	0.13716664190060596	0.04587955523862718	0.04474765954816261	0.02088133924399746	0.1693443952207741	0.07094367145536734	0.054630713670616525
26	0.0	0.0	0.0	0.0	0.0	0.0	0.0	0.0	0.0	0.0	0.0	0.0	0.0	0.0	0.0	0.0	0.0	0.0	0.0	0.0	0.0	0.0	0.0	0.0	0.0	0.0	0.0	0.019840735267344197	0.003210590249950929	0.020846795047478692	0.09044224248156434	0.0	0.09517555279169918	0.0649025886328904	0.021133036567988345	0.06618809282893237	0.0	0.0	0.04015457520197606	0.00996910257390146	0.020779382812145617	0.09791106110504724	0.10606450152691195	0.1827354761362494	0.009055619736372138	0.025580018989269735	0.037194146985781815	0.2151548174619276	0.02083061173062753
27	0.0	0.0	0.0	0.0	0.0	0.0	0.0	0.0	0.0	0.0	0.0	0.0	0.0	0.0	0.0	0.0	0.0	0.0	0.0	0.0	0.0	0.0	0.0	0.0	0.0	0.0	0.027655115257211215	0.019467614757626685	0.0	0.0	0.06508483112704883	0.0	0.007813225963459866	0.04985660557892869	0.0	0.0	0.023291293441014205	0.0	0.05288422766859572	0.009055422954269463	0.05413485005523963	0.18873381331331993	0.11531142458457794	0.07460086776838216	0.04324986351789567	0.0	0.08942140212863364	0.15644626269404335	0.04045315337225113
28	0.0	0.0	0.0	0.0	0.0	0.0	0.0	0.0	0.0	0.0	0.0	0.0	0.0	0.0	0.0	0.0	0.0	0.0	0.0	0.0	0.0	0.0	0.0	0.0	0.0	0.0	0.000325181051341129	0.04186018551570011	0.0	0.05197706456337013	0.029132121834946827	0.03965008552609966	0.05672044973501764	0.041641214010773406	0.0	0.03225740513127012	0.0024730863758455077	0.0	0.021044751493045695	0.0009958722436571891	0.0032671227746419976	0.1078265272643312	0.14765089994379335	0.24863751333899992	0.036895323610967694	0.025629729219122835	0.01588497262545063	0.1130362152850966	0.018682323447765117
29	0.0	0.0	0.0	0.0	0.0	0.0	0.0	0.0	0.0	0.0	0.0	0.0	0.0	0.0	0.0	0.0	0.0	0.0	0.0	0.0	0.0	0.0	0.0	0.0	0.0	0.0	0.0	0.0	0.0	0.0	0.07047790295840792	0.0	0.05002164985740732	0.02825767349018404	0.0	0.0	0.0	0.0	0.021518796293212412	0.004579523437464009	0.00956377863035999	0.05486455148381125	0.11126601000745064	0.10848104602820179	0.0587811645243763	0.018672251181636113	0.049976041784019626	0.1443403889978189	0.007840763090075671
30	0.0	0.0	0.0	0.0	0.0	0.0	0.0	0.0	0.0	0.0	0.0	0.0	0.0	0.0	0.0	0.0	0.0	0.0	0.0	0.0	0.0	0.0	0.0	0.0	0.0	0.0	0.0	0.0	0.0	0.0	0.021993204200118792	0.0	0.0	0.0	0.0	0.0	0.0	0.0	0.020782869775397783	0.0	0.010113501318082599	0.05411079971800765	0.02632385581064864	0.07148992819337023	0.04741467830787973	0.022198959389058002	0.04951771680313567	0.16994563416431968	0.02013296497882581
31	0.0	0.0	0.0	0.0	0.0	0.0	0.0	0.0	0.0	0.0	0.0	0.0	0.0	0.0	0.0	0.0	0.0	0.0	0.0	0.0	0.0	0.0	0.0	0.0	0.0	0.0	0.0	0.0	0.0	0.0	0.0	0.0	0.0	0.0	0.0	0.0	0.0	0.0	0.0	0.003493558432962898	0.01567635284789094	0.08850947638841214	0.07075226079937513	0.25956855476024354	0.054553467390290385	0.015764923042219485	0.08111887687837493	0.11511329395533158	0.04570025587650213
32	0.0	0.0	0.0	0.0	0.0	0.0	0.0	0.0	0.0	0.0	0.0	0.0	0.0	0.0	0.0	0.0	0.0	0.0	0.0	0.0	0.0	0.0	0.0	0.0	0.0	0.0	0.012851665409668579	0.0	0.0	0.0	0.0	0.0	0.0	0.0	0.0	0.0	0.0	0.0	0.011830465011477793	0.016664105257520417	0.013852284072134286	0.08103954435669349	0.08244138745488182	0.143535604482979	0.07198331940161926	0.007619106263917521	0.06434422930174423	0.19755488477504832	0.014305495632942176
33	0.0	0.0	0.0	0.0	0.0	0.0	0.0	0.0	0.0	0.0	0.0	0.0	0.0	0.0	0.0	0.0	0.0	0.0	0.0	0.0	0.0	0.0	0.0	0.0	0.0	0.0	0.008235541978116072	0.04555769767756054	0.0	0.0	0.05801269769920431	0.0	0.010608734264172132	0.007410864113257839	0.0	0.064115911362651	0.004732048724035275	0.0	0.05489810262099557	0.018633210325912558	0.04749447834108975	0.03789876041073035	0.14286492714682825	0.21049346150853218	0.03479484910392196	0.06240958359979062	0.12425735040484855	0.04835793577947749	0.023560374061856293
34	0.0	0.0	0.0	0.0	0.0	0.0	0.0	0.0	0.0	0.0	0.0	0.0	0.0	0.0	0.0	0.0	0.0	0.0	0.0	0.0	0.0	0.0	0.0	0.0	0.0	0.0	0.0	0.058146448993439126	0.0	0.0	0.009589971824979454	0.045533724548571367	0.025136966088873565	0.03320314844033569	0.0	0.0	0.024554341419809163	0.0	0.018635034458827724	0.06960050506190497	0.05260267580605965	0.07038322870712393	0.20437024127155656	0.17802292760171312	0.032654260099958886	0.07487315508661173	0.10508687413371351	0.10315977838535856	0.018418635353619674
35	0.0	0.0	0.0	0.0	0.0	0.0	0.0	0.0	0.0	0.0	0.0	0.0	0.0	0.0	0.0	0.0	0.0	0.0	0.0	0.0	0.0	0.0	0.0	0.0	0.0	0.0	0.0	0.0	0.0	0.0	0.01271618482746425	0.0	0.0	0.009267142312486144	0.0	0.05747451992036991	0.03992773677388028	0.0	0.008464911526029273	0.0006792810396460895	0.045259175118607005	0.033071342387944756	0.06102249164038193	0.1483559406993241	0.03512481717373055	0.0344259870901335	0.0958312996903559	0.16905181499762603	0.029535295331547744
36	0.0	0.0	0.0	0.0	0.0	0.0	0.0	0.0	0.0	0.0	0.0	0.0	0.0	0.0	0.0	0.0	0.0	0.0	0.0	0.0	0.0	0.0	0.0	0.0	0.0	0.0	0.0	0.018092728686389038	0.0	0.0	0.041945502687758485	0.0	0.06519829400663299	0.008403702970703354	0.01001960699862835	0.0	0.0	0.0	0.017827338325874756	0.019803198536362553	0.028331345027532227	0.08458990163772218	0.0822313231821637	0.09295234948256932	0.03474461864998234	0.033192012784327436	0.04540049194689748	0.07324209310650792	0.025425431465953285
37	0.0	0.0	0.0	0.0	0.0	0.0	0.0	0.0	0.0	0.0	0.0	0.0	0.0	0.0	0.0	0.0	0.0	0.0	0.0	0.0	0.0	0.0	0.0	0.0	0.0	0.0	0.0	0.0	0.0	0.0	0.03958099742351359	0.0356604280252001	0.09814188270022542	0.0	0.047974898817466125	0.04287761955237653	0.022045820326882272	0.0	0.04412701620182597	0.015904666021098964	0.039891617603339716	0.038458315564231044	0.1335334525089479	0.09395496144213643	0.08980197015139972	0.07810492007962855	0.0738913881210702	0.09802252401157643	0.02886723705725366
38	0.0	0.0	0.0	0.0	0.0	0.0	0.0	0.0	0.0	0.0	0.0	0.0	0.0	0.0	0.0	0.0	0.0	0.0	0.0	0.0	0.0	0.0	0.0	0.0	0.0	0.0	0.0	0.0	0.0	0.0	0.0	0.0	0.0	0.0	0.0	0.0	0.0	0.0	0.0870457809285615	0.016702668809268954	0.06129231661076785	0.060910715155166495	0.07198224188111718	0.19543796454409085	0.07091382912597041	0.041392343992706165	0.15236344827022144	0.09002895886122447	0.02373244495436112
39	0.0	0.0	0.0	0.0	0.0	0.0	0.0	0.0	0.0	0.0	0.0	0.0	0.0	0.0	0.0	0.0	0.0	0.0	0.0	0.0	0.0	0.0	0.0	0.0	0.0	0.0	0.0	0.01514549622916798	0.0	0.0	0.0	0.0	0.0	0.019527235239864164	0.0	0.0	0.009689758330635843	0.0	0.02382155889299208	0.0	0.027315465370812225	0.07037002663610109	0.11501989477733424	0.11119582946348386	0.06463180166075828	0.01731100606154518	0.11894892176699907	0.23730050095214603	0.022498764942376185
40	0.0	0.0	0.0	0.0	0.0	0.0	0.0	0.0	0.0	0.0	0.0	0.0	0.0	0.0	0.0	0.0	0.0	0.0	0.0	0.0	0.0	0.0	0.0	0.0	0.0	0.0	0.0	0.0	0.0	0.0	0.0	0.0	0.0	0.0	0.0	0.00788662586428387	0.010836356365694334	0.02928067340853995	0.0850993623603376	0.04143724946193504	0.061694255710280886	0.07333869617330599	0.2223453296673992	0.27422067606742345	0.09418885350678313	0.046511519411955596	0.20351061738221154	0.11080688216423272	0.020599512901974332
41	0.0	0.0	0.0	0.0	0.0	0.0	0.0	0.0	0.0	0.0	0.0	0.0	0.0	0.0	0.0	0.0	0.0	0.0	0.0	0.0	0.0	0.0	0.0	0.0	0.0	0.0	0.0	0.03601340509672811	0.003857421180527923	0.0	0.0	0.0	0.07687775122506547	0.0	0.0	0.0	0.09762595993635084	0.0	0.025668495021333556	0.0315379594893823	0.0178151605229812	0.046767185132272904	0.24709004420879635	0.30328033030449913	0.13978009209138034	0.07278640318347777	0.06762708873297227	0.13439159846664273	0.014150303519035075
42	0.0	0.0	0.0	0.0	0.0	0.0	0.0	0.0	0.0	0.0	0.0	0.0	0.0	0.0	0.0	0.0	0.0	0.0	0.0	0.0	0.0	0.0	0.0	0.0	0.0	0.0	0.0	0.013251716294975444	0.03770545005065801	0.0	0.0	0.0	0.0	0.0	0.0	0.0	0.08579889346782302	0.0	0.04976177974024396	0.0374182902502727	0.0202341853535794	0.05171960758468051	0.12496542024653914	0.1657518992978765	0.20251613328389517	0.02523802923107031	0.057666759268787116	0.08866490226284655	0.0
43	0.0	0.0	0.0	0.0	0.0	0.0	0.0	0.0	0.0	0.0	0.0	0.0	0.0	0.0	0.0	0.0	0.0	0.0	0.0	0.0	0.0	0.0	0.0	0.0	0.0	0.0	0.0	0.0	0.0	0.0	0.0	0.06371378399767899	0.0	0.0	0.0	0.0	0.0	0.0	0.1668203797304439	0.035913404228932445	0.06048908196685922	0.0676572953218806	0.23078609507631992	0.2535780422141374	0.13488966982374764	0.08874185005099275	0.10021874799764109	0.1907005162234878	0.0
44	0.0	0.0	0.0	0.0	0.0	0.0	0.0	0.0	0.0	0.0	0.0	0.0	0.0	0.0	0.0	0.0	0.0	0.0	0.0	0.0	0.0	0.0	0.0	0.0	0.0	0.0	0.0	0.03833709645769392	0.09415013912625443	0.0	0.0	0.0	0.09293400656586107	0.0	0.007606331330488022	0.0	0.13906917655526305	0.05673467578963626	0.15533901246338136	0.020596908449140777	0.034599101836592414	0.09433041842052724	0.1941698090771024	0.5690444789059587	0.10192754352122523	0.28311186271118083	0.15205181186646582	0.10270522345920262	0.01101184374673008
45	0.0	0.0	0.0	0.0	0.0	0.0	0.0	0.0	0.0	0.0	0.0	0.0	0.0	0.0	0.0	0.0	0.0	0.0	0.0	0.0	0.0	0.0	0.0	0.0	0.0	0.0	0.0	0.011372062689415216	0.0	0.0	0.0	0.0	0.0	0.0	0.0	0.0	0.0	0.003720522053441848	0.11149632189762239	0.049075165883183065	0.04984658495021977	0.18278152295596026	0.1725850069837856	0.42077327839040984	0.1622784276244205	0.11050929758723543	0.07437769637983879	0.36520921129094763	0.014218205108207285
46	0.0	0.0	0.0	0.0	0.0	0.0	0.0	0.0	0.0	0.0	0.0	0.0	0.0	0.0	0.0	0.0	0.0	0.0	0.0	0.0	0.0	0.0	0.0	0.0	0.0	0.0	0.0	0.0	0.0	0.0	0.0	0.0	0.013407196894175756	0.0	0.0	0.0	0.0	0.0	0.07513141312387141	0.0	0.006847262566902433	0.0961176125441785	0.2754460407306985	0.3296226185344968	0.05775446726331507	0.047916243671928545	0.15585709622252839	0.22456377796725294	0.02380501374719915
47	0.0	0.0	0.0	0.0	0.0	0.0	0.0	0.0	0.0	0.0	0.0	0.0	0.0	0.0	0.0	0.0	0.0	0.0	0.0	0.0	0.0	0.0	0.0	0.0	0.0	0.0	0.013745484255315205	0.0	0.005071275446811343	0.0	0.0	0.0	0.0	0.0	0.03276294071042004	0.0	0.09907238856634237	0.0	0.14221536127054563	0.021326614091859337	0.02965880887929272	0.18936689107068555	0.225989052989331	0.8792618155787933	0.1241824018233834	0.052097810082003496	0.22454615265875694	0.12824711020779098	0.006692114093851835
48	0.0	0.0	0.0	0.0	0.0	0.0	0.0	0.0	0.0	0.0	0.0	0.0	0.0	0.0	0.0	0.0	0.0	0.0	0.0	0.0	0.0	0.0	0.0	0.0	0.0	0.0	0.010646330422234396	0.012455227525427937	0.05482708817777793	0.0	0.0010642275425378266	0.0	0.0	0.00369987603677716	0.0	0.0	0.01566201452685844	0.0	0.15069819007677582	0.05981445559801375	0.04607100840126095	0.09776749040887155	0.17712765431183725	0.25485005761603957	0.1324309808710068	0.06617987347225532	0.12106067167047503	0.07463114855660745	0.009292536400622612
49	0.0	0.0	0.0	0.0	0.0	0.0	0.0	0.0	0.0	0.0	0.0	0.0	0.0	0.0	0.0	0.0	0.0	0.0	0.0	0.0	0.0	0.0	0.0	0.0	0.0	0.0	0.0006700431209324434	0.04550377211457871	0.04955349477294548	0.05039643510449445	0.0	0.0	0.0	0.0	0.0	0.0	0.0	0.0	0.04549660385655186	0.05887963250041367	0.15793444608537402	0.12669904504049012	0.15302172750530516	0.18837210402067406	0.037656153747185964	0.040588034442172384	0.17802185306438267	0.2584470925856341	0.05294937106824707
50	0.0	0.0	0.0	0.0	0.0	0.0	0.0	0.0	0.0	0.0	0.0	0.0	0.0	0.0	0.0	0.0	0.0	0.0	0.0	0.0	0.0	0.0	0.0	0.0	0.0	0.0	0.07336227260583977	0.06148885913568697	0.06045123822046752	0.006475494313756588	0.0	0.053830343990695015	0.15566551865979308	0.0	0.0	0.0	0.027137360495689065	0.0	0.09233447323632998	0.046099502112624355	0.012894249193217463	0.10386295579634967	0.1030936864166447	0.2829275044377209	0.10710962212539919	0.08436659111522682	0.26913432439911467	0.04337787650261175	0.013102395851441505
51	0.0	0.0	0.0	0.0	0.0	0.0	0.0	0.0	0.0	0.0	0.0	0.0	0.0	0.0	0.0	0.0	0.0	0.0	0.0	0.0	0.0	0.0	0.0	0.0	0.0	0.0	0.04636334344476197	0.07664412184453408	0.0	0.0	0.0	0.02264721660891396	0.12405305247295818	0.0024592746567462243	0.0	0.0	0.0	0.07142461166096085	0.08703012661580457	0.06311308366449238	0.04674093880478513	0.18244692617396568	1.12644439411505	0.1308024216437318	0.017668083344095663	0.04670499833033737	0.1444883647597719	0.09126923100121632	0.02853136585253192
52	0.0	0.0	0.0	0.0	0.0	0.0	0.0	0.0	0.0	0.0	0.0	0.0	0.0	0.0	0.0	0.0	0.0	0.0	0.0	0.0	0.0	0.0	0.0	0.0	0.0	0.0	0.005944408219769836	0.21833398809929483	0.11056361057118573	0.0	0.00817039061766305	0.0	0.011731155195332615	0.0731495132731604	0.0	0.10236269838813794	0.0478038139540158	0.0	0.12761680529595906	0.07195182433583999	0.04479226922656176	0.9056515590440819	0.3886983381443606	0.3324025326616824	0.22438210878645573	0.14216183611989752	0.2517057365784654	0.39426568821143687	0.027498725770582027
53	0.0	0.0	0.0	0.0	0.0	0.0	0.0	0.0	0.0	0.0	0.0	0.0	0.0	0.0	0.0	0.0	0.0	0.0	0.0	0.0	0.0	0.0	0.0	0.0	0.0	0.0	0.11464599729925458	0.11552546322107479	0.06651666072357663	0.008669001987683883	0.0	0.0	0.0	0.0	0.016095427477141853	0.13192885668926338	0.0	0.0	0.2951712134836227	0.03468641173636952	0.04941498627701607	0.25825973234152216	0.5402243255153942	0.2551025853128675	0.042491558253173654	0.10923280656366788	0.06617809305183867	0.24015638979715176	0.0
54	0.0	0.0	0.0	0.0	0.0	0.0	0.0	0.0	0.0	0.0	0.0	0.0	0.0	0.0	0.0	0.0	0.0	0.0	0.0	0.0	0.0	0.0	0.0	0.0	0.0	0.0	0.12084901451716161	0.03677754747019051	0.24921215837364064	0.03141814022626012	0.05901596749770371	0.0	0.0	0.11033870963559093	0.02018777944323565	0.0	0.0	0.1021632514514437	0.2908798261500923	0.05848964654921843	0.045614747235964884	0.6157192936705108	0.21875589170395648	0.4373908971754499	0.0	0.028208554244666697	0.0	0.25451025528575016	0.055202599677255146
55	0.0	0.0	0.0	0.0	0.0	0.0	0.0	0.0	0.0	0.0	0.0	0.0	0.0	0.0	0.0	0.0	0.0	0.0	0.0	0.0	0.0	0.0	0.0	0.0	0.0	0.0	0.6458128527483387	0.5525083406100456	0.34881939106620136	0.3236320989606739	0.24487827977314647	0.1323021569926048	0.28510298737729345	0.13441097726915727	0.008812587461804137	0.3742094122410448	0.36483609891356644	0.14618658302203263	0.08902044689837639	0.06638181731731926	0.18190781471072284	0.6140790471707505	1.2276973912033116	0.7744913445616404	0.5859047941229377	0.877109207445118	0.5184221989727208	0.49793019052605775	0.06406743719669593
56	0.0	0.0	0.0	0.0	0.0	0.0	0.0	0.0	0.0	0.0	0.0	0.0	0.0	0.0	0.0	0.0	0.0	0.0	0.0	0.0	0.0	0.0	0.0	0.0	0.0	0.0	0.8061443934018617	0.53962459963869	0.2965526176737546	0.24879335481229775	0.14034151498198733	0.7483975784014272	1.0842221154750893	0.15526518067115883	0.148855599276239	0.019905135838182725	0.02469343299956605	0.1519002714275825	0.7871886741402496	0.24994960596427543	0.6222781928170029	0.32024163597891286	1.5483731596601331	0.7570890764065789	0.3381936831662596	0.40358300348425896	0.23385430149873349	0.05893370697700459	0.24432459179652533
57	0.0	0.0	0.0	0.0	0.0	0.0	0.0	0.0	0.0	0.0	0.0	0.0	0.0	0.0	0.0	0.0	0.0	0.0	0.0	0.0	0.0	0.0	0.0	0.0	0.0	0.0	0.7241109498911762	0.584924424999354	0.6128842097167906	0.4206670755358907	0.30329894697852255	0.21723953713896846	0.40818808975101656	0.07828918578950443	0.3003475533528734	0.0	0.0	0.9172380712666126	0.233599428068532	0.48298466473620877	0.30677455169850765	0.7484595471497782	2.2660380161705493	1.9975758608341525	0.04231136642117351	0.3549083644501455	0.3467583543336175	0.03247359627835539	0.0
58	0.0	0.0	0.0	0.0	0.0	0.0	0.0	0.0	0.0	0.0	0.0	0.0	0.0	0.0	0.0	0.0	0.0	0.0	0.0	0.0	0.0	0.0	0.0	0.0	0.0	0.0	1.1252315162841384	0.6492312142268479	1.279962762584765	0.5609431453578415	0.418512424072336	0.3141426446893215	0.3371106140611578	0.2681643492367925	0.23401086998035023	0.0	0.18524563334860775	0.8531094615364524	0.6578741429401423	0.26793616513099344	0.0	1.051124719479092	2.0165728698281913	0.9383899192818523	0.05924343986054008	0.14369299352120252	0.6189221199820972	0.0	0.17523826696122874
59	0.0	0.0	0.0	0.0	0.0	0.0	0.0	0.0	0.0	0.0	0.0	0.0	0.0	0.0	0.0	0.0	0.0	0.0	0.0	0.0	0.0	0.0	0.0	0.0	0.0	0.0	2.765551354658559	0.6311495438629753	0.7251804672465678	0.6611096232007482	0.3389244001060203	0.5047251088977271	0.001078790994535554	0.0	0.014673545436814912	0.40540390462642106	0.21329723870507175	0.23586002747566162	0.8455755590474621	0.45560093905234544	0.45959092980056704	1.6594473059295394	1.2998405499814383	2.0989256885069674	0.09587050907167995	0.12250445260563879	1.081482556936796	0.4695371095624716	0.0
60	0.0	0.0	0.0	0.0	0.0	0.0	0.0	0.0	0.0	0.0	0.0	0.0	0.0	0.0	0.0	0.0	0.0	0.0	0.0	0.0	0.0	0.0	0.0	0.0	0.0	0.0	0.7233057390443811	1.1519201169587352	0.948215572577285	0.816753105608138	0.6869749587662923	0.018654901302544897	0.3033179775281284	0.6450153543719156	0.3106730187475543	0.0	0.301121741804618	0.38532296223355555	1.1074630773660001	0.23874719249933568	1.156886343582579	1.1027300781958427	1.3455102322442742	0.5670642261885609	0.05649184635121918	0.37385396594482023	0.5406102627272844	0.0	0.0
61	0.0	0.0	0.0	0.0	0.0	0.0	0.0	0.0	0.0	0.0	0.0	0.0	0.0	0.0	0.0	0.0	0.0	0.0	0.0	0.0	0.0	0.0	0.0	0.0	0.0	0.0	1.9174973643372182	1.4534071856601696	1.171134035075608	1.1779807391805195	0.11950650787689102	0.3350166719947523	0.09343761674828527	0.3827385147500395	0.21755530296357975	0.43905503819999786	0.37916018114009514	0.6992483033886392	0.8903003505511681	0.23098614939198706	0.24198441222120373	1.8515075611846734	2.4587996706394346	1.595933384763014	0.6779580651693058	0.36989053276830736	0.3848037229615407	0.0	0.07438554577814435
62	0.0	0.0	0.0	0.0	0.0	0.0	0.0	0.0	0.0	0.0	0.0	0.0	0.0	0.0	0.0	0.0	0.0	0.0	0.0	0.0	0.0	0.0	0.0	0.0	0.0	0.0	2.1809737048672733	1.547410210538825	2.2714426977888618	1.0985673709636146	0.7877897356420855	1.0389776233155144	0.2090156113817623	0.18373425482695088	0.0	0.3887660187972497	0.4445023819114514	0.9062780801298871	0.5394982514964517	0.33240805596330597	0.5732553643748459	1.5263708962655689	1.9674650038227934	1.2676650762485921	0.40508777916034655	0.6243400792046028	0.4756320307410015	0.0	0.2785697206677589
63	0.0	0.0	0.0	0.0	0.0	0.0	0.0	0.0	0.0	0.0	0.0	0.0	0.0	0.0	0.0	0.0	0.0	0.0	0.0	0.0	0.0	0.0	0.0	0.0	0.0	0.0	3.5119125134079123	2.3754014184463697	2.176132970753423	0.7072625336087854	0.7319433180477519	1.1371913093909638	0.08575736222232631	0.6683164921613073	1.1759838616252902	0.15946954379027345	0.10008706938975083	1.172160560280035	0.9639019128080313	0.4834904265604731	0.3795583687653933	1.663171028873667	3.10043857542581	2.2088367166816365	0.12821610505073922	0.7861799390478272	0.542846779065427	0.0	0.11239277995048058
64	0.0	0.0	0.0	0.0	0.0	0.0	0.0	0.0	0.0	0.0	0.0	0.0	0.0	0.0	0.0	0.0	0.0	0.0	0.0	0.0	0.0	0.0	0.0	0.0	0.0	0.0	3.2868791536394832	1.7390775635926716	2.191463110095926	1.4088328275762543	1.0943333236251294	0.9312186707125666	0.9139354300914604	0.6946759093212039	0.4144928920115422	1.3251845957020294	0.685238139880595	0.5540367157951314	1.180546249169759	0.9215414819964478	0.7139662720161568	2.1729834779926693	3.083087210914455	1.619198026701677	0.11920349755727236	0.5491069077044017	0.6988469047877973	0.0	0.05503903241075778
65	0.0	0.0	0.0	0.0	0.0	0.0	0.0	0.0	0.0	0.0	0.0	0.0	0.0	0.0	0.0	0.0	0.0	0.0	0.0	0.0	0.0	0.0	0.0	0.0	0.0	0.0	4.32826640658384	2.277488368259163	1.7271818499628488	1.2259361525296173	0.867723419565899	0.770824600626634	0.5319148032227983	0.4677015101938409	0.9555660804292213	0.0	0.7934099597729383	1.5747193749375616	1.6951854433386941	0.2725027215560877	0.7036722192476753	3.1827703973713786	2.2341231312485563	0.7263949172061284	0.5268612520959167	0.4077571637732592	0.45260976073229886	0.0	0.07602130661803737
66	0.0	0.0	0.0	0.0	0.0	0.0	0.0	0.0	0.0	0.0	0.0	0.0	0.0	0.0	0.0	0.0	0.0	0.0	0.0	0.0	0.0	0.0	0.0	0.0	0.0	0.0	2.410330466864081	1.6699929951917714	1.7984708563819003	1.2937205534415999	0.03729117874122006	0.3948645777798049	0.9797643011549743	0.0	0.1285978018681933	0.0	0.3471947131558999	1.3575836448164356	0.34240982424990446	0.24357046886210668	0.29424444699154967	1.0372923068314255	0.9766484048515803	2.394938433722927	0.6377099197342831	0.5604901925408587	0.8582473570756646	0.0	0.0957410347077774
67	0.0	0.0	0.0	0.0	0.0	0.0	0.0	0.0	0.0	0.0	0.0	0.0	0.0	0.0	0.0	0.0	0.0	0.0	0.0	0.0	0.0	0.0	0.0	0.0	0.0	0.0	1.879283308926532	2.322143943489095	3.3543722581825084	2.467955876976219	1.156328940298921	0.7278577040261521	0.7165565825584708	0.6594352513451013	0.6846389890548102	0.8438118378455608	0.34889530793243473	2.1240665525732476	2.1118200675645435	0.26551684026789785	1.1954006329486528	1.1473845994742828	3.045353129998705	0.7266998371790154	0.0	0.003902635494892851	1.3187353778210664	0.0	0.6379673388174018
68	0.0	0.0	0.0	0.0	0.0	0.0	0.0	0.0	0.0	0.0	0.0	0.0	0.0	0.0	0.0	0.0	0.0	0.0	0.0	0.0	0.0	0.0	0.0	0.0	0.0	0.0	2.272753777366765	1.7405976284379592	1.285793658189367	1.0153714918448116	0.5955193555234679	0.22310283619396265	0.8250837606446725	0.28542416218640854	0.6352279808378015	0.04482859159929341	0.734872508760599	1.0812311767552223	1.440100399351925	0.2325595934848667	0.06896363727484099	3.158290784712218	2.785757421852865	1.60902861857311	0.16141619381127922	0.3126503006666242	0.8502607905624424	0.20701318523253626	0.1700433154926704
69	0.0	0.0	0.0	0.0	0.0	0.0	0.0	0.0	0.0	0.0	0.0	0.0	0.0	0.0	0.0	0.0	0.0	0.0	0.0	0.0	0.0	0.0	0.0	0.0	0.0	0.0	2.4758411845605472	1.0960512057148337	1.5358665691242808	0.817217916461503	0.5984090649536438	0.13664126800049683	0.8503886580166667	0.3206791623911769	0.4048783479467417	0.0	0.7693405342937981	1.2255358139519634	0.7503362253364462	0.4358279322642164	0.042413732784842666	2.119099267328426	3.669947707202883	1.6360233369495105	0.09849875552720036	0.20642998481205133	0.5159741530143523	0.05522159435489259	0.0
70	0.0	0.0	0.0	0.0	0.0	0.0	0.0	0.0	0.0	0.0	0.0	0.0	0.0	0.0	0.0	0.0	0.0	0.0	0.0	0.0	0.0	0.0	0.0	0.0	0.0	0.0	2.366922863121802	1.4717670011999195	1.3622860952644895	1.4576845205390874	0.9613100029848738	0.5890962075781371	1.100104727083505	0.4475305360490971	0.721460060601818	0.7999807644096364	0.9012391267786133	2.466607197810164	1.2644830067447492	0.24662243544879028	0.5474314281864777	2.9439774277277593	2.668188837545685	1.9612815708644666	0.0	0.12981527875738294	0.9609099019521964	0.0	0.11396133343633326
71	0.0	0.0	0.0	0.0	0.0	0.0	0.0	0.0	0.0	0.0	0.0	0.0	0.0	0.0	0.0	0.0	0.0	0.0	0.0	0.0	0.0	0.0	0.0	0.0	0.0	0.0	2.940118094549592	1.7096595405575497	1.8253591101438658	0.9866268176396008	1.2070418805807102	0.870911234637717	1.193495046570738	0.6047376903318845	0.3814479887371905	1.207408738827271	0.8793841930070052	1.1750287956822352	3.1450644469119746	0.6052830318547613	0.9472047253772874	1.611183941498227	4.198615631697123	1.802766273870135	0.13971044455082263	0.5314975100326405	0.9473726452156276	0.0	0.9322904646529129
72	0.0	0.0	0.0	0.0	0.0	0.0	0.0	0.0	0.0	0.0	0.0	0.0	0.0	0.0	0.0	0.0	0.0	0.0	0.0	0.0	0.0	0.0	0.0	0.0	0.0	0.0	1.4504071416734692	1.3135688109696393	1.264470476620186	1.2838366767494152	0.9676293905744275	0.10113174847721253	0.1657876792891889	0.0	0.18165831558516	0.0	0.6696496365174804	1.6177506905103796	0.5514651806262583	0.5859232186741461	0.4091890655140392	1.9257086834387873	2.618836334815196	0.6767275878388285	0.0	0.23783152320636197	0.0	0.0	0.3211386155757659
73	0.0	0.0	0.0	0.0	0.0	0.0	0.0	0.0	0.0	0.0	0.0	0.0	0.0	0.0	0.0	0.0	0.0	0.0	0.0	0.0	0.0	0.0	0.0	0.0	0.0	0.0	2.529288021341072	1.9728022979210837	1.204540850567958	1.0637145810592576	0.5946475908423517	0.16771909491072506	1.5365442920218415	0.945290436051935	0.01606092175645623	0.0	0.03430977221306438	0.7886497923777301	1.0210560332032264	0.15700996222717822	0.3844372129854272	0.9582595879018041	3.031396389386955	0.6737546617008543	0.13860611085825436	0.8285769214908921	0.7620640957776343	0.8684651317731453	0.0
74	0.0	0.0	0.0	0.0	0.0	0.0	0.0	0.0	0.0	0.0	0.0	0.0	0.0	0.0	0.0	0.0	0.0	0.0	0.0	0.0	0.0	0.0	0.0	0.0	0.0	0.0	2.263824602291012	2.227940398065802	1.1322006763779384	1.1478226881624611	0.8812868868618369	0.4410414382127048	1.1796835074242675	0.9192995162308211	0.0	0.0	1.2531311072224516	1.6859238849295453	0.8517578396534125	0.892120776434585	0.13200883350306267	2.499994079010602	2.0277951063657875	1.9945871118812282	0.8219707568633204	0.8263227835707168	0.4903847612656489	0.0	0.0
75	0.0	0.0	0.0	0.0	0.0	0.0	0.0	0.0	0.0	0.0	0.0	0.0	0.0	0.0	0.0	0.0	0.0	0.0	0.0	0.0	0.0	0.0	0.0	0.0	0.0	0.0	2.5682750761055937	1.358206054796248	1.2578089781377855	0.8642186412901524	0.46156392722323447	0.0	0.7398004524687023	0.7269936934819545	0.0	0.0	0.4150509573134174	0.6244241537689116	1.4741149906316986	0.7173797729766248	0.2501787341912559	0.9312305430439247	2.5266405951617164	1.2373558840428178	0.0	0.16980117372633166	0.9359386399457527	0.6971449044689311	0.0
76	0.0	0.0	0.0	0.0	0.0	0.0	0.0	0.0	0.0	0.0	0.0	0.0	0.0	0.0	0.0	0.0	0.0	0.0	0.0	0.0	0.0	0.0	0.0	0.0	0.0	0.0	1.2368008829656725	1.9486704765837652	1.815034331582592	0.0	0.35072052282570676	0.29654425956902747	0.0	0.11874152544195334	0.3641693583768947	0.0	0.2972991380320836	1.2704779559764914	0.8852019154138593	0.04705836384129409	1.2542925212636074	2.181785659047104	1.935029893000945	1.6416135119222477	0.014948285923152628	0.094073443115161	0.9369702498825919	0.0	0.0
77	0.0	0.0	0.0	0.0	0.0	0.0	0.0	0.0	0.0	0.0	0.0	0.0	0.0	0.0	0.0	0.0	0.0	0.0	0.0	0.0	0.0	0.0	0.0	0.0	0.0	0.0	2.6233159008752582	2.3617543163189443	0.9354660770112626	1.2228741467090192	0.3703114206645278	0.23163204637335658	0.6931778796054204	0.0	0.3760139383733237	0.0	0.0	0.7256083001537993	0.6688882340747813	0.3935373685610948	0.7388800456181351	1.032069631512829	1.9456320957845614	1.224516649362765	0.4078361482611476	0.20652191154408966	0.38019871299998464	0.3537973725179169	0.014218471963113514
78	0.0	0.0	0.0	0.0	0.0	0.0	0.0	0.0	0.0	0.0	0.0	0.0	0.0	0.0	0.0	0.0	0.0	0.0	0.0	0.0	0.0	0.0	0.0	0.0	0.0	0.0	3.0144264783809267	2.225305183302116	1.2584903354760384	0.7076689347534931	0.526333764628733	0.0	0.0	0.6201734247366538	1.8624394384041958	0.28496812205273336	0.06886505268835133	1.197590358670758	2.203446317025884	0.10985058433746143	0.4515901859883357	1.1560577794405444	2.797561621557039	2.023234878622206	0.0	0.08254563437356015	0.8833530515073112	0.13980696621669272	0.37209998324971155
79	0.0	0.0	0.0	0.0	0.0	0.0	0.0	0.0	0.0	0.0	0.0	0.0	0.0	0.0	0.0	0.0	0.0	0.0	0.0	0.0	0.0	0.0	0.0	0.0	0.0	0.0	2.1717918518445667	1.6944057287828143	1.480678694730494	1.72111791242183	0.5701593357562449	0.4259408617735575	0.35176254226300524	0.15777448370845631	0.56069418190693	0.0	0.1462307493986878	1.8553399772075627	0.9960644437294242	0.5741727219154128	0.8486977913645178	1.593928289525257	1.8297813070022948	1.4744330664819572	0.014360857179250145	0.3595630241278869	0.42823412955358914	0.0	0.0
80	0.0	0.0	0.0	0.0	0.0	0.0	0.0	0.0	0.0	0.0	0.0	0.0	0.0	0.0	0.0	0.0	0.0	0.0	0.0	0.0	0.0	0.0	0.0	0.0	0.0	0.0	2.1654827288077994	1.4528658490873512	1.0656297806626611	1.1595605653890906	0.589184935248893	0.7234525882622402	0.0	0.01936095653102731	0.39158311678434443	0.055070078003562103	0.3419861359131241	1.8580438447062146	0.20336574044768965	0.05799380681625571	0.2712319063685526	1.6635049842194063	2.0870841984310964	1.0889293531674786	0.37129274839292375	0.21294857405212164	0.2781727928498344	0.0	0.0
81	0.0	0.0	0.0	0.0	0.0	0.0	0.0	0.0	0.0	0.0	0.0	0.0	0.0	0.0	0.0	0.0	0.0	0.0	0.0	0.0	0.0	0.0	0.0	0.0	0.0	0.0	3.3730062177851345	3.7730019529169394	0.9779089730270625	0.7173297508050529	0.3204573120525669	0.424862928242659	0.828411807190521	0.409385118433791	0.3441759351607625	0.0	0.0	0.6422952917899346	0.46234807720313337	0.1866756421536433	0.6839080216624109	2.0671179566685844	2.035908554766646	0.6803505893221576	0.2982377612897972	0.09522037133129224	0.7082667006317616	0.0	0.0
82	0.0	0.0	0.0	0.0	0.0	0.0	0.0	0.0	0.0	0.0	0.0	0.0	0.0	0.0	0.0	0.0	0.0	0.0	0.0	0.0	0.0	0.0	0.0	0.0	0.0	0.0	3.8198475933436433	1.5679408465640585	2.4734363860113167	0.7412407513751578	0.1620400969810965	0.10065017069788137	0.0974164005552243	0.04014184175278788	0.3418131818657159	0.0	0.24351092329457932	1.1921715682006977	1.7209423628401972	0.4422527243605527	0.8710918745551581	2.4424008812270173	1.9135808833419607	1.5463218721924485	0.15656257619483224	0.08635623918193946	0.5782966270858694	0.0	0.0
83	0.0	0.0	0.0	0.0	0.0	0.0	0.0	0.0	0.0	0.0	0.0	0.0	0.0	0.0	0.0	0.0	0.0	0.0	0.0	0.0	0.0	0.0	0.0	0.0	0.0	0.0	1.8785209939560976	0.6319918097824139	0.7584480827605449	0.3993879526549466	0.4509744130519113	0.12612076800199234	0.0838262717297787	0.9639099296919125	0.5423646304704498	0.0	0.3564168778368575	0.7244720338198029	1.1139931839444832	0.30456057949057347	0.30874253861528567	2.430778297600813	2.5584690517286104	0.5655905245995767	0.0	0.3502680083253039	0.0	0.0	0.0
84	0.0	0.0	0.0	0.0	0.0	0.0	0.0	0.0	0.0	0.0	0.0	0.0	0.0	0.0	0.0	0.0	0.0	0.0	0.0	0.0	0.0	0.0	0.0	0.0	0.0	0.0	3.012789735494077	1.005940369335255	1.2116946111216786	0.10529933439425258	0.19365753288136728	0.35812292353456726	0.8774451287319186	0.0	0.7736484340698988	0.10014788497797958	0.3148013318295016	0.5950592926368518	0.3656794261540613	0.2777402053026721	0.3827416477874818	2.3146257671694737	2.583130133855864	1.2220346994174645	0.14556050028669	0.2580687064300469	1.0067712643019278	0.0	0.16487578645412881
85	0.0	0.0	0.0	0.0	0.0	0.0	0.0	0.0	0.0	0.0	0.0	0.0	0.0	0.0	0.0	0.0	0.0	0.0	0.0	0.0	0.0	0.0	0.0	0.0	0.0	0.0	2.5774769254185275	1.3195867284081944	0.9428859729472067	1.3160096860783552	0.4661992572783383	0.0	0.12898631281027614	0.0	0.3078488238047376	0.09168802008317505	0.15619714496757975	0.4735170131503141	1.5221876996687789	0.4165722119569141	0.09989977443396177	3.824031698707879	1.8662954407178252	1.4057388874312033	0.18631794542283217	0.1662001732809457	1.264030277962901	0.0	0.0
86	0.0	0.0	0.0	0.0	0.0	0.0	0.0	0.0	0.0	0.0	0.0	0.0	0.0	0.0	0.0	0.0	0.0	0.0	0.0	0.0	0.0	0.0	0.0	0.0	0.0	0.0	1.141331769001149	1.7607046320316257	1.3086669282926258	0.9874365682159878	0.0	1.0074581939366385	0.08762449007249416	0.0	0.6648417024441546	0.0	0.0	0.13238769271479828	1.072327528293235	0.32327683714421834	0.2005157168444729	2.603533341336985	1.8363936047498135	0.7208036131357592	0.30531940027914356	0.19066040823691383	0.8191990820796207	0.0	0.0
87	0.0	0.0	0.0	0.0	0.0	0.0	0.0	0.0	0.0	0.0	0.0	0.0	0.0	0.0	0.0	0.0	0.0	0.0	0.0	0.0	0.0	0.0	0.0	0.0	0.0	0.0	1.116869194383716	1.4479573537684647	1.443334031370438	0.5297297495531056	0.1601119587314566	0.0	1.000688388433986	0.6541867371531358	0.0	0.0	0.0	1.0688898094721246	0.800687777044744	0.5103195152250001	0.3680194073465334	0.4654246260828858	2.869153448340315	1.0343963828578797	0.0	0.3382470950671062	0.22251491730830233	0.0	0.05248591189100183
88	0.0	0.0	0.0	0.0	0.0	0.0	0.0	0.0	0.0	0.0	0.0	0.0	0.0	0.0	0.0	0.0	0.0	0.0	0.0	0.0	0.0	0.0	0.0	0.0	0.0	0.0	2.612682351009173	1.9566288772114315	1.197962019282858	0.5126305197075537	0.1930963910759392	0.22583623544731574	0.42139384055039536	0.021525175913121378	0.2886107041529025	0.12111239095179291	0.5470415743252875	0.6155074810444321	0.6452872515055245	0.1434845020929154	0.24944768687373275	1.9835716711831914	1.7728175114867706	1.6223182216409642	0.0	0.0	1.1690076976285058	0.0	0.13521725514365715
89	0.0	0.0	0.0	0.0	0.0	0.0	0.0	0.0	0.0	0.0	0.0	0.0	0.0	0.0	0.0	0.0	0.0	0.0	0.0	0.0	0.0	0.0	0.0	0.0	0.0	0.0	1.3199032571014497	1.6984490559096792	1.7241205840880223	0.5095324438800628	0.030391110226564	0.0	0.07593421684375769	0.0	0.7161069655156145	0.0	0.23659609963336062	0.5626944174526884	0.5825018307137716	0.4342745024201537	0.414886571117936	2.0203111144998918	2.3769395787716183	1.0134415100035845	0.3311170022573193	0.034408781964189034	1.0950982405557994	0.0	0.0944219055717677
90	0.0	0.0	0.0	0.0	0.0	0.0	0.0	0.0	0.0	0.0	0.0	0.0	0.0	0.0	0.0	0.0	0.0	0.0	0.0	0.0	0.0	0.0	0.0	0.0	0.0	0.0	1.6754684388004468	1.4300721181368923	1.586179673065315	0.4359116427092568	0.4693551212010772	0.31148955701473874	0.3796968279904624	0.607989046708802	0.1426565783899397	0.0	0.0	0.6006931831261526	0.5753584343458735	0.08139018665379918	0.4298161016455306	2.559056150340276	3.1961844431653677	0.7965258603198199	0.46060644445649035	0.19353572341588995	0.8355400249380031	0.0	0.0
91	0.0	0.0	0.0	0.0	0.0	0.0	0.0	0.0	0.0	0.0	0.0	0.0	0.0	0.0	0.0	0.0	0.0	0.0	0.0	0.0	0.0	0.0	0.0	0.0	0.0	0.0	2.360359692420338	1.6836027264729787	2.5859931544805455	1.2529918023351223	0.04207218181923949	0.6695603424323547	0.24450038034219634	0.5187103518533347	0.0	0.14970795617816976	0.03563008431399101	1.8113516231581628	1.3040472365027405	0.20862935746955627	0.4229949927042027	1.6766653718222588	2.2113506232176126	1.517405070586935	0.6627876901089363	0.519157562558179	0.5669081291801474	0.011805442395328264	0.07245174991403106
92	0.0	0.0	0.0	0.0	0.0	0.0	0.0	0.0	0.0	0.0	0.0	0.0	0.0	0.0	0.0	0.0	0.0	0.0	0.0	0.0	0.0	0.0	0.0	0.0	0.0	0.0	1.9212236347687541	0.746081839133542	0.8254255957570851	1.5925824146287904	0.5594377172345661	0.517993566610429	0.21991541653152155	0.482319044301767	0.9228682063821262	0.0	0.44848650620721253	0.5304102842937215	0.8520951627533523	0.18784245941030595	1.104144069808662	1.7053272036861542	1.8661506918668722	1.114624555666243	0.6685228812891626	0.7780624743976381	0.6440998993102164	0.0	0.16884586626286072
93	0.0	0.0	0.0	0.0	0.0	0.0	0.0	0.0	0.0	0.0	0.0	0.0	0.0	0.0	0.0	0.0	0.0	0.0	0.0	0.0	0.0	0.0	0.0	0.0	0.0	0.0	1.314201149335833	1.0491851125234881	0.9730587915874349	0.6857957963988667	0.017115095111240437	0.7335930702894747	0.667817289474262	0.0	0.6262489894861494	0.0	0.0	1.0546145284747892	0.5995789284493641	0.4207117422186681	0.15968610291021149	1.9300080447498378	2.0393255011656746	1.6494489564883563	0.0	0.19611448263111028	0.33015913553988263	0.0	0.012278743587865508
94	0.0	0.0	0.0	0.0	0.0	0.0	0.0	0.0	0.0	0.0	0.0	0.0	0.0	0.0	0.0	0.0	0.0	0.0	0.0	0.0	0.0	0.0	0.0	0.0	0.0	0.0	1.6684639040777365	0.8323056366929792	1.52346226163226	1.6370579830076504	1.0816593073026683	0.2705988842522857	0.2253708922147432	0.10989732110055574	0.7346848694814319	0.0	0.08864617945944075	0.5305224310408858	1.0315894480970162	0.36911673005821133	0.9243255532447111	1.1824768788320288	1.9976262806008773	1.2699881877318486	0.0	0.2783958680737339	0.7921575052360685	0.0	0.06657587209242133
95	0.0	0.0	0.0	0.0	0.0	0.0	0.0	0.0	0.0	0.0	0.0	0.0	0.0	0.0	0.0	0.0	0.0	0.0	0.0	0.0	0.0	0.0	0.0	0.0	0.0	0.0	1.0114835948094345	1.8142994063854816	1.532544907601586	1.3898110643744692	1.3018997177510512	0.22907909280782746	0.26719255383111257	0.0	0.3554382436665223	0.0	0.0	0.8769679178397214	0.6633888986689789	0.4078953382856968	0.7313242862408003	2.071937104563357	1.753360179978505	0.9284904578884599	0.0	0.038197463612007085	1.2784641735836206	0.0	0.07252011255827752
96	0.0	0.0	0.0	0.0	0.0	0.0	0.0	0.0	0.0	0.0	0.0	0.0	0.0	0.0	0.0	0.0	0.0	0.0	0.0	0.0	0.0	0.0	0.0	0.0	0.0	0.0	1.2763777953413509	1.9582985939400577	1.5728214456000718	0.6827650728683003	0.272184846734907	0.0440565289998731	1.1789726534894582	0.7506860860705568	0.1063811235233229	0.0	0.4475646866520867	1.5345864239994806	1.2422309947225538	0.18056044665961637	0.11890002787268673	2.2148896436942804	1.4521670751173368	1.5262027626369696	0.1755991543355376	0.6055751902883123	0.458205891543426	0.0	0.40057006209967105
97	0.0	0.0	0.0	0.0	0.0	0.0	0.0	0.0	0.0	0.0	0.0	0.0	0.0	0.0	0.0	0.0	0.0	0.0	0.0	0.0	0.0	0.0	0.0	0.0	0.0	0.0	2.0625233458046464	2.219722766466825	2.1339461754836706	1.741715134133429	1.02920055789087	0.3233418012638437	0.6145228775618329	0.0	0.6179231840501752	0.08104592453585283	0.5685285099325987	1.4592192164953612	0.6178539666957462	0.6338783502814906	0.5446980206662839	2.1076837643951176	1.9106098093629955	1.3451150942762167	0.40685888203178144	0.5970091059123521	0.3130399037518659	0.0	0.0
98	0.0	0.0	0.0	0.0	0.0	0.0	0.0	0.0	0.0	0.0	0.0	0.0	0.0	0.0	0.0	0.0	0.0	0.0	0.0	0.0	0.0	0.0	0.0	0.0	0.0	0.0	1.1289084234259623	2.174948934938779	0.9359472086119835	0.753800354641369	0.6277169950948579	0.40187403854143083	0.9548190615701541	0.40728156179474234	1.3738541240225748	0.04626393268611868	0.25228328145209444	1.3262719655219406	2.390502341466287	0.16888146525508343	0.8066207956779636	1.4419493818596494	1.9401083557012584	1.009757963170129	0.4309792093572534	0.6504597759387326	0.0	0.6719851356445199	0.0
99	0.0	0.0	0.0	0.0	0.0	0.0	0.0	0.0	0.0	0.0	0.0	0.0	0.0	0.0	0.0	0.0	0.0	0.0	0.0	0.0	0.0	0.0	0.0	0.0	0.0	0.0	3.3541247755240358	2.1717645468624958	2.2577072651481753	1.1032613532643305	0.8188983186607515	0.8033704098950352	1.80028170534118	0.1551197486717453	0.690229762256033	0.05134511899159394	0.4621924020804948	1.317691043100522	1.8730270454235067	1.0203843406554969	0.6581951202643725	1.517162941954501	1.552115007160489	1.3388361138338296	0.10262235136011405	0.32790991904083006	1.0547952301183712	0.039196981179436756	0.20823360741369049
100	0.0	0.0	0.0	0.0	0.0	0.0	0.0	0.0	0.0	0.0	0.0	0.0	0.0	0.0	0.0	0.0	0.0	0.0	0.0	0.0	0.0	0.0	0.0	0.0	0.0	0.0	2.437711215905843	1.8997433397843062	0.8424022382205705	2.011952741574679	0.726994326795804	0.8629453294379404	0.9854263288907392	1.2395391327838905	1.3924196452973154	0.24149066768601393	0.14580615210816344	0.5723372924674471	0.7423854220422981	0.3988112172536477	0.6802721338735944	1.29435875282748	3.7072275679363313	1.658636955944486	0.1629284035127847	0.8616579641962766	0.9154196872015067	0.0	0.3103257726645094
101	0.0	0.0	0.0	0.0	0.0	0.0	0.0	0.0	0.0	0.0	0.0	0.0	0.0	0.0	0.0	0.0	0.0	0.0	0.0	0.0	0.0	0.0	0.0	0.0	0.0	0.0	1.7562936493774113	1.9377194859196851	1.1273438150111397	1.4024771469385306	0.36651287717527714	0.6825702592403765	0.558904137778418	0.5512093112529285	1.3129493634763831	0.13196342044479423	0.7328860536968623	1.6680701707219094	0.22087671527220124	0.32755502806693426	0.7601135356794495	1.5970047623309853	2.639414287464748	0.9116866476546136	0.0	1.1892331036166919	0.022570854098637	0.0	0.0
102	0.0	0.0	0.0	0.0	0.0	0.0	0.0	0.0	0.0	0.0	0.0	0.0	0.0	0.0	0.0	0.0	0.0	0.0	0.0	0.0	0.0	0.0	0.0	0.0	0.0	0.0	3.4850933529595283	3.631777196974792	1.6007236427307632	1.923410246937456	0.9748504881889305	0.029566260149075603	0.8639723325316052	0.5285942453582164	0.4927445611707074	0.0	1.0698738878773635	1.1368241192340542	1.5148924579882805	0.7033316834003368	0.8278379747945921	2.0772351739977126	1.6693991660051053	1.500282896004151	0.0	0.6037581509944002	1.2094061909712195	0.32874171307625866	0.03214165456248883
103	0.0	0.0	0.0	0.0	0.0	0.0	0.0	0.0	0.0	0.0	0.0	0.0	0.0	0.0	0.0	0.0	0.0	0.0	0.0	0.0	0.0	0.0	0.0	0.0	0.0	0.0	1.6821644113767626	1.8658762424976676	0.6822212096356327	1.0581817290437547	1.037887519162578	0.0	0.031067226494817253	0.31298081039408576	0.2718134836498412	0.17933083821627402	0.5157293228760759	1.9574488911799062	0.3016187039504796	0.6813489042233665	0.48246487896614454	2.4754037093965655	2.096552603666042	1.7171203632017442	0.09563646098305281	0.23577154808045783	0.2322025147362118	0.06378350637033091	0.5173886331459453
104	0.0	0.0	0.0	0.0	0.0	0.0	0.0	0.0	0.0	0.0	0.0	0.0	0.0	0.0	0.0	0.0	0.0	0.0	0.0	0.0	0.0	0.0	0.0	0.0	0.0	0.0	1.029226439186013	1.2187772304800464	1.0467777454873652	0.25618026738917293	0.4655333084939934	0.10904123239977621	0.6934915140919063	0.0	0.10843599360346737	0.0	0.4813987467451639	0.4748550484044313	0.5103429329144403	0.46949942401163935	0.24192412436822988	1.1841911546236823	1.3612354639403625	1.7183848376656665	0.19868502077872077	0.09948605312186015	0.5495951259646091	0.0	0.10030951613833024
105	0.0	0.0	0.0	0.0	0.0	0.0	0.0	0.0	0.0	0.0	0.0	0.0	0.0	0.0	0.0	0.0	0.0	0.0	0.0	0.0	0.0	0.0	0.0	0.0	0.0	0.0	2.058407515253017	0.9124597736452941	0.9304706060689385	0.22174477679517965	0.4856880393109494	0.17094505713677235	0.08241348528536371	0.37646473838428324	0.0	0.0	0.03375095699444242	0.4792273763006408	0.7803908367322423	0.3128394129837996	0.18312596349419566	1.1409876303534985	2.5251962775750223	0.9117177652901771	0.0	0.9354591786447665	0.5659152346757887	0.0	0.0
106	0.0	0.0	0.0	0.0	0.0	0.0	0.0	0.0	0.0	0.0	0.0	0.0	0.0	0.0	0.0	0.0	0.0	0.0	0.0	0.0	0.0	0.0	0.0	0.0	0.0	0.0	3.005202036451936	1.1326544887839716	1.211015992459932	0.8925571039847208	1.204084053283842	0.4721086642208245	0.4954778708478244	0.0	0.2780078587868739	0.5560569554489595	0.22703853048030287	1.6014935152752319	0.9189181791815085	0.23801598578684816	0.4482838441541038	1.485719064400299	2.412518067427492	1.2160853604476707	0.0	0.4082675892978461	1.0486929599359838	0.0	0.18917234620641596
107	0.0	0.0	0.0	0.0	0.0	0.0	0.0	0.0	0.0	0.0	0.0	0.0	0.0	0.0	0.0	0.0	0.0	0.0	0.0	0.0	0.0	0.0	0.0	0.0	0.0	0.0	1.2127202318856785	1.0120900092398528	1.3174243932891072	0.5339555522746017	1.0145792254143184	0.0	0.03869334733305456	0.0	0.0	0.0	0.0	0.5392024442568822	0.8364232210454922	0.19739176948481071	0.3235937914861302	2.018312663281558	1.921510462556478	1.2631301079673622	0.0	0.1389387243843535	0.5461068116650317	0.5212451481278277	0.0
108	0.0	0.0	0.0	0.0	0.0	0.0	0.0	0.0	0.0	0.0	0.0	0.0	0.0	0.0	0.0	0.0	0.0	0.0	0.0	0.0	0.0	0.0	0.0	0.0	0.0	0.0	1.8896660861170986	1.649077598393682	0.5769174438624228	0.8529040252718786	0.5123496313183689	0.2549697235705806	0.17795311163183342	0.28672871814160866	0.42435245276504907	0.0	0.5526522023711065	0.5423902309618533	0.8417622088173187	0.7093105783481749	0.3576024767913307	1.292986493940461	1.3703717450658979	0.4338232217630634	0.1791037552880888	0.12144548093510571	0.13133085938717298	0.3712391913786721	0.08614855871149169
109	0.0	0.0	0.0	0.0	0.0	0.0	0.0	0.0	0.0	0.0	0.0	0.0	0.0	0.0	0.0	0.0	0.0	0.0	0.0	0.0	0.0	0.0	0.0	0.0	0.0	0.0	1.2791347970310913	1.1556755307985276	0.8062924340130767	0.934710546769248	0.06765987134270005	0.0	0.018943822622060832	0.24493899459924912	0.4827022951592877	0.0	0.026664273843265397	0.837174484484485	0.3327674368174781	0.4905550825904987	0.14932008174909228	0.6682835067949504	1.0595479207753629	0.7940481929746945	0.0	0.0	0.11396505959855631	0.0	0.31881625988829787
110	0.0	0.0	0.0	0.0	0.0	0.0	0.0	0.0	0.0	0.0	0.0	0.0	0.0	0.0	0.0	0.0	0.0	0.0	0.0	0.0	0.0	0.0	0.0	0.0	0.0	0.0	2.259574665448161	1.219679035982656	0.3286275468824728	0.7875528514706166	0.4797446824469727	0.0	0.2617932435977223	0.0	0.10224049458421064	0.1859182434078133	0.27381954237750383	0.7773834385356433	0.7999435580506864	0.0	0.6121861828759184	1.1818090057953436	2.1264797816014034	0.43924107499503967	0.2734425435365033	0.31736019946020816	0.6293709360866311	0.0	0.025743695739308167
111	0.0	0.0	0.0	0.0	0.0	0.0	0.0	0.0	0.0	0.0	0.0	0.0	0.0	0.0	0.0	0.0	0.0	0.0	0.0	0.0	0.0	0.0	0.0	0.0	0.0	0.0	1.575112885438729	1.1634162212807337	0.7130668301132472	0.6542609250701344	0.626667672848236	0.0	0.14970478513692131	0.0	0.251011488403711	0.03690225277865874	0.772614771819472	0.6449864052960467	0.3758616013032299	0.4087675495666426	0.14356526940410078	2.024500775172272	1.288398815528726	0.7164427256434942	0.0	0.22174536948537157	0.21403570062551555	0.0	0.15887292634385608
112	0.0	0.0	0.0	0.0	0.0	0.0	0.0	0.0	0.0	0.0	0.0	0.0	0.0	0.0	0.0	0.0	0.0	0.0	0.0	0.0	0.0	0.0	0.0	0.0	0.0	0.0	1.1295968032079922	0.7439264681538096	0.45886231408261563	1.120668679686136	0.184073190374736	0.24456795534461012	0.09255182754117651	0.31071389857143106	0.30731341264082707	0.0	0.059637628538468705	0.46503944709862155	0.3837695081010498	0.22716852104298604	0.674707960839564	0.9840893408876397	1.700996025549599	1.140899644092748	0.0	0.2009393685483037	0.644199756229962	0.0	0.2379658304893241
113	0.0	0.0	0.0	0.0	0.0	0.0	0.0	0.0	0.0	0.0	0.0	0.0	0.0	0.0	0.0	0.0	0.0	0.0	0.0	0.0	0.0	0.0	0.0	0.0	0.0	0.0	2.0851424671108343	1.024757508737108	1.3811360747273078	1.1244553887931894	0.479306151853962	0.0	0.7048444250407104	0.22568185568631616	0.45873105223116584	0.0	0.4196035530764811	0.47958251615783193	0.6926930032799445	0.29544635634193994	0.21688386485677572	1.8063543948962364	2.9192518213484533	0.47724835781094016	0.35787877436108	0.15660817166323127	0.21907468334887245	0.0	0.0
114	0.0	0.0	0.0	0.0	0.0	0.0	0.0	0.0	0.0	0.0	0.0	0.0	0.0	0.0	0.0	0.0	0.0	0.0	0.0	0.0	0.0	0.0	0.0	0.0	0.0	0.0	1.1829481620008278	0.6501363660456527	0.6799142386440735	0.4455101718622457	0.0	0.3291246661502267	0.0	0.0	0.0	0.0	0.2709159946301389	0.23703092965146333	0.48181125023175114	0.219824157428313	0.22805434763666346	0.866395161756963	2.093424817029298	0.10466565878555054	0.31223694291994114	0.2159929980970673	0.033811992868555005	0.0	0.11777878682763877
115	0.0	0.0	0.0	0.0	0.0	0.0	0.0	0.0	0.0	0.0	0.0	0.0	0.0	0.0	0.0	0.0	0.0	0.0	0.0	0.0	0.0	0.0	0.0	0.0	0.0	0.0	1.2697346945211587	1.0411981311943708	0.4058650036141832	1.094583770920004	0.7986904471322779	0.036952802526117594	0.13907001072017058	0.0	0.020821302360092178	0.0	0.22632773645576898	1.3109610907066043	0.0	0.5610587613035345	0.4752136919175496	1.0497928338701923	1.0222022526576329	0.11646348156499117	0.0	0.04007092954619755	0.3627532965247282	0.0	0.0
116	0.0	0.0	0.0	0.0	0.0	0.0	0.0	0.0	0.0	0.0	0.0	0.0	0.0	0.0	0.0	0.0	0.0	0.0	0.0	0.0	0.0	0.0	0.0	0.0	0.0	0.0	2.0630279559822493	1.1213528726956232	0.49884350697460167	0.25286653637260176	0.47770688887449636	0.207725282308888	0.10193874263277232	0.0	0.3520995333806922	0.0	0.23658102352249555	0.3854339137637268	0.3950997879539017	0.03143581566029693	0.18735317015059627	1.2685826417494441	0.8465230106176121	0.43020495562132344	0.04009056260085676	0.33177484224571824	0.07395775136652132	0.0	0.2984792468520289
117	0.0	0.0	0.0	0.0	0.0	0.0	0.0	0.0	0.0	0.0	0.0	0.0	0.0	0.0	0.0	0.0	0.0	0.0	0.0	0.0	0.0	0.0	0.0	0.0	0.0	0.0	0.4364201415273373	0.807156691295935	0.5389250383937179	0.21558217000713947	0.0	0.0	0.0	0.0	0.24570415724122327	0.0	0.0	0.2408347780341106	0.7081513686195465	0.11184585128239533	0.14379222207357423	0.1602015293773343	0.9205377462185736	0.0	0.0	0.0	0.40828044846289235	0.0	0.150187283791437
118	0.0	0.0	0.0	0.0	0.0	0.0	0.0	0.0	0.0	0.0	0.0	0.0	0.0	0.0	0.0	0.0	0.0	0.0	0.0	0.0	0.0	0.0	0.0	0.0	0.0	0.0	0.7663486073325606	0.5589957517216152	0.2925530419993404	0.05389593021082211	0.09267372036753192	0.0	0.0	0.0	0.1759989560601362	0.0900855033209116	0.0	0.26463174928496497	0.268170419933892	0.0	0.03303785519079358	0.5311220378282414	0.43391476282390296	0.073218871433304	0.0	0.17802708509686505	0.030286836961875833	0.0	0.0
119	0.0	0.0	0.0	0.0	0.0	0.0	0.0	0.0	0.0	0.0	0.0	0.0	0.0	0.0	0.0	0.0	0.0	0.0	0.0	0.0	0.0	0.0	0.0	0.0	0.0	0.0	1.0234936769571619	0.8671695169611113	0.5121110543631777	0.41474861303651783	0.05310509021048861	0.3004109903215162	0.0	0.0	0.0	0.0	0.0	0.28156323810164674	0.11945864563176305	0.33763037983958644	0.0	0.3907361665731791	0.6248978657662099	0.38579329513778865	0.0	0.0	0.0	0.0	0.06622812041586969
120	0.0	0.0	0.0	0.0	0.0	0.0	0.0	0.0	0.0	0.0	0.0	0.0	0.0	0.0	0.0	0.0	0.0	0.0	0.0	0.0	0.0	0.0	0.0	0.0	0.0	0.0	0.9547854998441281	0.3901842542402992	0.07665884133809497	0.057200555783860976	0.1750320594392055	0.010650710576994613	0.0	0.0	0.0	0.0	0.0	0.20643947320546385	0.0	0.0	0.02756020979583215	0.36069651133962327	1.0989565239476302	0.0	0.0	0.17643789943731886	0.0	0.0	0.0
121	0.0	0.0	0.0	0.0	0.0	0.0	0.0	0.0	0.0	0.0	0.0	0.0	0.0	0.0	0.0	0.0	0.0	0.0	0.0	0.0	0.0	0.0	0.0	0.0	0.0	0.0	0.331901479773641	0.2625010409916142	0.13035152610296297	0.19496305342630804	0.0	0.1338144678546509	0.0	0.0	0.02285312546631091	0.0	0.0	0.0	0.0	0.02288985252366187	0.028151334092229485	0.29486586613350463	0.1997123697457994	0.2068711771003749	0.0	0.03867667217820741	0.5219834003166915	0.0	0.13600909477898912
122	0.0	0.0	0.0	0.0	0.0	0.0	0.0	0.0	0.0	0.0	0.0	0.0	0.0	0.0	0.0	0.0	0.0	0.0	0.0	0.0	0.0	0.0	0.0	0.0	0.0	0.0	0.28285287643712	0.1636509243837242	0.18761141536054413	0.11278881600750681	0.2253490023447235	0.029073840254501142	0.10074345658270205	0.0	0.0	0.0	0.07889863439560797	0.11649232036292305	0.21232822934988888	0.0	0.08447329773588083	0.1973760879302666	0.3212478998442942	0.2131619664217462	0.0	0.004690391873346213	0.010885896956100708	0.0	0.0
123	0.0	0.0	0.0	0.0	0.0	0.0	0.0	0.0	0.0	0.0	0.0	0.0	0.0	0.0	0.0	0.0	0.0	0.0	0.0	0.0	0.0	0.0	0.0	0.0	0.0	0.0	0.03430785678379845	0.377112957265394	0.0	0.0	0.18061906799902147	0.06718041935426206	0.10683864264811381	0.0	0.0	0.0	0.0	0.3821439802232548	0.06734589997850197	0.021527794435335347	0.2160287077397451	0.48204029271268073	0.44390748300488186	0.0	0.0	0.005122184175128072	0.07254375341598535	0.011305114896749034	0.0
124	0.0	0.0	0.0	0.0	0.0	0.0	0.0	0.0	0.0	0.0	0.0	0.0	0.0	0.0	0.0	0.0	0.0	0.0	0.0	0.0	0.0	0.0	0.0	0.0	0.0	0.0	0.1754211625821458	0.47246904269201034	0.25421817366996113	0.0	0.0	0.0	0.0	0.0	0.1880055026101458	0.0	0.045172180545959825	0.03023648371069953	0.016315056799689562	0.0019759653857093803	0.009431994013905423	0.20758854471650035	0.6644165965398818	0.0	0.0	0.0	0.0	0.0	0.041420688457560265
125	0.0	0.0	0.0	0.0	0.0	0.0	0.0	0.0	0.0	0.0	0.0	0.0	0.0	0.0	0.0	0.0	0.0	0.0	0.0	0.0	0.0	0.0	0.0	0.0	0.0	0.0	0.7531130592775532	0.10726133435303419	0.1383624959993126	0.0	0.027564331085564664	0.0	0.0	0.0	0.0	0.0	0.0	0.11077198354022096	0.0	0.018401670166017643	0.030866744119791335	0.16998016633825064	0.23772446343730655	0.09491224640644894	0.0	0.009054951350192707	0.0	0.0	0.0
126	0.0	0.0	0.0	0.0	0.0	0.0	0.0	0.0	0.0	0.0	0.0	0.0	0.0	0.0	0.0	0.0	0.0	0.0	0.0	0.0	0.0	0.0	0.0	0.0	0.0	0.0	0.23304615917432045	0.13820831559878768	0.09166296765164504	0.03548292191474026	0.0	0.0	0.0	0.0	0.03822437274864038	0.0	0.07915420394904517	0.08947379221772911	0.0	0.013743640187972021	0.10618194136706714	0.41186315167929555	0.38227439748761743	0.13272041376432162	0.0	0.0	0.09085131916567184	0.0	0.0
127	0.0	0.0	0.0	0.0	0.0	0.0	0.0	0.0	0.0	0.0	0.0	0.0	0.0	0.0	0.0	0.0	0.0	0.0	0.0	0.0	0.0	0.0	0.0	0.0	0.0	0.0	0.0675266929831806	0.19744667252741166	0.0	0.08540946247679558	0.11761888451642491	0.044040338795100595	0.0	0.0	0.02611545248700612	0.0	0.0	0.012546688172229736	0.0	0.0	0.0	0.13646616898510286	0.14051597703041332	0.16366155611429006	0.0	0.008939929881539287	0.015183624562475875	0.0	0.011898802171816335
128	0.0	0.0	0.0	0.0	0.0	0.0	0.0	0.0	0.0	0.0	0.0	0.0	0.0	0.0	0.0	0.0	0.0	0.0	0.0	0.0	0.0	0.0	0.0	0.0	0.0	0.0	0.2580348079692731	0.1430417942760996	0.009562809802712971	0.0	0.0	0.0	0.0	0.0	0.02873218873594644	0.0	0.0	0.020634305847316254	0.14685661291330276	0.0	0.03908094110995982	0.06504574764969832	0.3506449036300865	0.060221986470755794	0.0	0.07937660851876548	0.0	0.0	0.0
129	0.0	0.0	0.0	0.0	0.0	0.0	0.0	0.0	0.0	0.0	0.0	0.0	0.0	0.0	0.0	0.0	0.0	0.0	0.0	0.0	0.0	0.0	0.0	0.0	0.0	0.0	0.05047127806536261	0.3685884431736039	0.0	0.024953650703941326	0.0	0.26606683611240467	0.0	0.0	0.0	0.0	0.0	0.013683477235705769	0.0	0.0	0.0	0.17044982556673907	0.29965704882406674	0.23164915273613648	0.0	0.0	0.03887831809920521	0.0	0.0
130	0.0	0.0	0.0	0.0	0.0	0.0	0.0	0.0	0.0	0.0	0.0	0.0	0.0	0.0	0.0	0.0	0.0	0.0	0.0	0.0	0.0	0.0	0.0	0.0	0.0	0.0	0.2060211568885561	0.01727480547536722	0.0	0.0	0.0	0.0	0.0	0.0	0.0	0.0	0.0	0.0	0.0	0.0	0.0	0.11675239843892429	0.14248432023073657	0.010404322180408189	0.0	0.0	0.0	0.0	0.0
131	0.0	0.0	0.0	0.0	0.0	0.0	0.0	0.0	0.0	0.0	0.0	0.0	0.0	0.0	0.0	0.0	0.0	0.0	0.0	0.0	0.0	0.0	0.0	0.0	0.0	0.0	0.023805207583027396	0.06456606689248227	0.0	0.0	0.055277446102405356	0.0	0.0	0.0	0.0	0.0	0.0	0.0	0.02954324362319545	0.0	0.0	0.06352314120770307	0.13049795244101542	0.0	0.0	0.02273869010572307	0.0	0.0	0.0014949026464002439
132	0.0	0.0	0.0	0.0	0.0	0.0	0.0	0.0	0.0	0.0	0.0	0.0	0.0	0.0	0.0	0.0	0.0	0.0	0.0	0.0	0.0	0.0	0.0	0.0	0.0	0.0	0.06191338814443783	0.036205280861443895	0.0	0.0	0.0	0.0	0.0	0.0	0.0	0.0	0.0	0.0	0.013965162325597635	0.0	4.256675230795265e-05	0.13083797606891032	0.2627107494667499	0.06792344763328566	0.0	0.0	0.006912881104526497	0.0	0.012520530711938045
133	0.0	0.0	0.0	0.0	0.0	0.0	0.0	0.0	0.0	0.0	0.0	0.0	0.0	0.0	0.0	0.0	0.0	0.0	0.0	0.0	0.0	0.0	0.0	0.0	0.0	0.0	0.0	0.021230891370126494	0.0	0.0	0.0	0.0	0.0	0.0	0.0	0.0	0.0	0.0	0.0	0.01107812440623731	0.0	0.027829551760370136	0.1492499640879135	0.0	0.0	0.0	0.0	0.0	0.0011200451165963487
134	0.0	0.0	0.0	0.0	0.0	0.0	0.0	0.0	0.0	0.0	0.0	0.0	0.0	0.0	0.0	0.0	0.0	0.0	0.0	0.0	0.0	0.0	0.0	0.0	0.0	0.0	0.059376847661022046	0.053332038061472	0.016340041884146995	0.0	0.05398676117271548	0.03420378954993278	0.0	0.0	0.0	0.0	0.0	0.0	0.038140154427973964	0.0	0.0	0.003444532182619742	0.07129495807997974	0.0	0.0	0.002228000476075161	0.0	0.0	0.018687741180374418
135	0.0	0.0	0.0	0.0	0.0	0.0	0.0	0.0	0.0	0.0	0.0	0.0	0.0	0.0	0.0	0.0	0.0	0.0	0.0	0.0	0.0	0.0	0.0	0.0	0.0	0.0	0.07069179164828594	0.061937478071782015	0.0	0.0	0.0	0.0	0.0	0.0	0.0	0.0	0.0	0.0	0.05542933541668443	0.0	0.0	0.019321873253840077	0.06544480200083162	0.013630203475895905	0.0	0.011519273234091843	0.018918780493411346	0.0	0.010407429278375504
136	0.0	0.0	0.0	0.0	0.0	0.0	0.0	0.0	0.0	0.0	0.0	0.0	0.0	0.0	0.0	0.0	0.0	0.0	0.0	0.0	0.0	0.0	0.0	0.0	0.0	0.0	0.0	0.03554655931036654	0.0	0.0	0.0	0.0	0.0	0.0	0.0	0.0	0.0	0.0	0.0	0.006130879837165702	0.0	0.07795767586466466	0.17103457760996205	0.05811691127092785	0.0	0.022519973071977045	0.0	0.0	0.0
137	0.0	0.0	0.0	0.0	0.0	0.0	0.0	0.0	0.0	0.0	0.0	0.0	0.0	0.0	0.0	0.0	0.0	0.0	0.0	0.0	0.0	0.0	0.0	0.0	0.0	0.0	0.0	0.0	0.0	0.0	0.0	0.0	0.0	0.0	0.0	0.0	0.0	0.0	0.0	0.0	0.0	0.023584418661789227	0.04737962957149236	0.0	0.0	0.0	0.0	0.0	0.002698619773300135
138	0.0	0.0	0.0	0.0	0.0	0.0	0.0	0.0	0.0	0.0	0.0	0.0	0.0	0.0	0.0	0.0	0.0	0.0	0.0	0.0	0.0	0.0	0.0	0.0	0.0	0.0	0.03958271717525574	0.0	0.0	0.0	0.0	0.0	0.0	0.0	0.0	0.0	0.0	0.0	0.0	0.0	0.0	0.04926159789699789	0.0827986456785617	0.0	0.0	0.04376517753532379	0.01150206718735412	0.0	0.0
139	0.0	0.0	0.0	0.0	0.0	0.0	0.0	0.0	0.0	0.0	0.0	0.0	0.0	0.0	0.0	0.0	0.0	0.0	0.0	0.0	0.0	0.0	0.0	0.0	0.0	0.0	0.0	0.0	0.0	0.0	0.0	0.0	0.0	0.0	0.0	0.0	0.0	0.0	0.0	0.0	0.0	0.0163067505020992	0.061220263961487505	0.0367525587180155	0.0	0.010487514813270173	0.04025673442651716	0.0	0.0
140	0.0	0.0	0.0	0.0	0.0	0.0	0.0	0.0	0.0	0.0	0.0	0.0	0.0	0.0	0.0	0.0	0.0	0.0	0.0	0.0	0.0	0.0	0.0	0.0	0.0	0.0	0.0	0.0	0.0	0.0	0.0	0.0	0.0	0.0	0.0	0.0	0.0	0.0	0.028567057204449058	0.0	0.0	0.031112376154423724	0.048068176722892514	0.09026884246565893	0.0013301789016883466	0.07245971270700793	0.0	0.0	0.0
141	0.0	0.0	0.0	0.0	0.0	0.0	0.0	0.0	0.0	0.0	0.0	0.0	0.0	0.0	0.0	0.0	0.0	0.0	0.0	0.0	0.0	0.0	0.0	0.0	0.0	0.0	0.0	0.0	0.0	0.0	0.0	0.0	0.0	0.0	0.0	0.0	0.0	0.0	0.032784307634631756	0.0	0.0	0.0316649451130419	0.07566983486521853	0.0628933567301631	0.0	0.03205406948595566	0.0	0.0	0.0
142	0.0	0.0	0.0	0.0	0.0	0.0	0.0	0.0	0.0	0.0	0.0	0.0	0.0	0.0	0.0	0.0	0.0	0.0	0.0	0.0	0.0	0.0	0.0	0.0	0.0	0.0	0.0	0.0	0.0	0.0	0.0	0.0	0.0	0.0	0.0	0.0	0.0	0.0	0.02275468174016599	0.0	0.0	0.016670353864230804	0.036919442701840874	0.019476710596047754	0.0	0.010207321419421154	0.0	0.0	0.0
143	0.0	0.0	0.0	0.0	0.0	0.0	0.0	0.0	0.0	0.0	0.0	0.0	0.0	0.0	0.0	0.0	0.0	0.0	0.0	0.0	0.0	0.0	0.0	0.0	0.0	0.0	0.0	0.0	0.0	0.0	0.0	0.0	0.0	0.0	0.0	0.0	0.0	0.0	0.0	0.0	0.0008382564235125937	0.0	0.006973770725468647	0.0	0.011687617060917218	0.016462808931329825	0.014606007843856229	0.0	0.0
144	0.0	0.0	0.0	0.0	0.0	0.0	0.0	0.0	0.0	0.0	0.0	0.0	0.0	0.0	0.0	0.0	0.0	0.0	0.0	0.0	0.0	0.0	0.0	0.0	0.0	0.0	0.0	0.0	0.0	0.0	0.0	0.0	0.0	0.0	0.0	0.0	0.0	0.0	0.0	0.0	0.02183833841335765	0.0	0.021686073778056633	0.014223669188787716	0.007361817636992627	0.029833580792816235	0.0	0.0	0.0
145	0.0	0.0	0.0	0.0	0.0	0.0	0.0	0.0	0.0	0.0	0.0	0.0	0.0	0.0	0.0	0.0	0.0	0.0	0.0	0.0	0.0	0.0	0.0	0.0	0.0	0.0	0.0	0.0	0.0	0.0	0.0	0.0	0.0	0.0	0.0	0.0	0.0	0.0	0.0	0.0	0.0	0.0	0.07331282070523197	0.0	0.0	0.04009736852475696	0.0	0.0	0.0
146	0.0	0.0	0.0	0.0	0.0	0.0	0.0	0.0	0.0	0.0	0.0	0.0	0.0	0.0	0.0	0.0	0.0	0.0	0.0	0.0	0.0	0.0	0.0	0.0	0.0	0.0	0.0	0.0	0.0	0.0	0.0	0.0	0.0	0.0	0.0	0.0	0.0	0.0	0.0	0.0	0.0	0.0	0.04588205219015628	0.0	0.0	0.005862314958870484	0.0	0.0	0.0
147	0.0	0.0	0.0	0.0	0.0	0.0	0.0	0.0	0.0	0.0	0.0	0.0	0.0	0.0	0.0	0.0	0.0	0.0	0.0	0.0	0.0	0.0	0.0	0.0	0.0	0.0	0.029917762659696076	0.0	0.0	0.0	0.0	0.0	0.0	0.0	0.011807891095032219	0.0	0.0	0.0	0.0	0.0	0.0	0.014870052273061252	0.1088190997670072	0.0	0.0	0.03735224342623352	0.0	0.0	0.0
148	0.0	0.0	0.0	0.0	0.0	0.0	0.0	0.0	0.0	0.0	0.0	0.0	0.0	0.0	0.0	0.0	0.0	0.0	0.0	0.0	0.0	0.0	0.0	0.0	0.0	0.0	0.0	0.0	0.0	0.0	0.0	0.0	0.0	0.0	0.0	0.0	0.0	0.0	0.0	0.0	0.0	0.0	0.027282750596878343	0.0	0.0	0.01997155683605801	0.0	0.0	0.0
149	0.0	0.0	0.0	0.0	0.0	0.0	0.0	0.0	0.0	0.0	0.0	0.0	0.0	0.0	0.0	0.0	0.0	0.0	0.0	0.0	0.0	0.0	0.0	0.0	0.0	0.0	0.0	0.0	0.0	0.0	0.0	0.0	0.0	0.0	0.0	0.0	0.0	0.0	0.0	0.0	0.0	0.0	0.007394510618536522	0.0	0.0	0.021152921507171085	0.0	0.0	0.0
150	0.0	0.0	0.0	0.0	0.0	0.0	0.0	0.0	0.0	0.0	0.0	0.0	0.0	0.0	0.0	0.0	0.0	0.0	0.0	0.0	0.0	0.0	0.0	0.0	0.0	0.0	0.0	0.0	0.0	0.0	0.0	0.0	0.0	0.0	0.0	0.0	0.0	0.0	0.0	0.0	0.0	0.004357662903633679	0.08319805876198068	0.0	0.0	0.01006110727615852	0.0	0.0	0.0
151	0.0	0.0	0.0	0.0	0.0	0.0	0.0	0.0	0.0	0.0	0.0	0.0	0.0	0.0	0.0	0.0	0.0	0.0	0.0	0.0	0.0	0.0	0.0	0.0	0.0	0.0	0.0	0.0	0.0	0.0	0.0	0.03455629240781072	0.0	0.0	0.0	0.0	0.0	0.0	0.0	0.0	0.0	0.002353605362071431	0.07012331648478996	0.036523724886867025	0.0	0.005125588613084698	0.0	0.0	0.0
152	0.0	0.0	0.0	0.0	0.0	0.0	0.0	0.0	0.0	0.0	0.0	0.0	0.0	0.0	0.0	0.0	0.0	0.0	0.0	0.0	0.0	0.0	0.0	0.0	0.0	0.0	0.05678524007064474	0.0	0.0	0.0	0.0	0.0	0.0	0.0	0.0	0.0	0.0	0.0	0.0	0.0	0.0	0.009868924003316888	0.022815315524695432	0.0	0.0	0.022292437736568697	0.0	0.010373395889716712	0.0011013783984917312
153	0.0	0.0	0.0	0.0	0.0	0.0	0.0	0.0	0.0	0.0	0.0	0.0	0.0	0.0	0.0	0.0	0.0	0.0	0.0	0.0	0.0	0.0	0.0	0.0	0.0	0.0	0.0	0.0	0.0	0.0	0.0	0.0	0.0	0.0	0.0	0.0	0.0	0.0	0.0	0.0	0.0	0.004564588848481189	0.13089205695165276	0.010918875820633007	0.011201292169245442	0.0	0.0	0.010690675160662109	0.0
154	0.0	0.0	0.0	0.0	0.0	0.0	0.0	0.0	0.0	0.0	0.0	0.0	0.0	0.0	0.0	0.0	0.0	0.0	0.0	0.0	0.0	0.0	0.0	0.0	0.0	0.0	0.0	0.0	0.0	0.0	0.0	0.0	0.0	0.0	0.0	0.0	0.0	0.0	0.0	0.0	0.0	0.014431704340222057	0.04874375031225715	0.0	0.0	0.0	0.0	0.0	0.0
155	0.0	0.0	0.0	0.0	0.0	0.0	0.0	0.0	0.0	0.0	0.0	0.0	0.0	0.0	0.0	0.0	0.0	0.0	0.0	0.0	0.0	0.0	0.0	0.0	0.0	0.0	0.0	0.0	0.0	0.0	0.0	0.0	0.0	0.0	0.0	0.0	0.0	0.0	0.0	0.0	0.0	0.0	0.027876656978392235	0.0	0.0	0.0	0.0	0.0	7.418681478647513e-05
156	0.0	0.0	0.0	0.0	0.0	0.0	0.0	0.0	0.0	0.0	0.0	0.0	0.0	0.0	0.0	0.0	0.0	0.0	0.0	0.0	0.0	0.0	0.0	0.0	0.0	0.0	0.0	0.0	0.0	0.0	0.0	0.0	0.0	0.0	0.0	0.0	0.0	0.0	0.0	0.0	0.0	0.0	0.0	0.0	0.0	0.0	0.0	0.015601231082722988	0.02827162084276725
157	0.0	0.0	0.0	0.0	0.0	0.0	0.0	0.0	0.0	0.0	0.0	0.0	0.0	0.0	0.0	0.0	0.0	0.0	0.0	0.0	0.0	0.0	0.0	0.0	0.0	0.0	0.0	0.0	0.0	0.0	0.0	0.0	0.0	0.0	0.0	0.0	0.0	0.0	0.0	0.0	0.0	0.02559650075526208	0.023745384960408917	0.0	0.011322394184145641	0.0	6.567338583554717e-05	0.0038593522148960297	0.0
158	0.0	0.0	0.0	0.0	0.0	0.0	0.0	0.0	0.0	0.0	0.0	0.0	0.0	0.0	0.0	0.0	0.0	0.0	0.0	0.0	0.0	0.0	0.0	0.0	0.0	0.0	0.0	0.0	0.0	0.0	0.0	0.0	0.0	0.0	0.0	0.0	0.0	0.0	0.0	0.0	0.0	0.028058502797173816	0.06088830992641615	0.05983140531697361	0.0	0.02876898181688478	0.0	0.0	0.0
159	0.0	0.0	0.0	0.0	0.0	0.0	0.0	0.0	0.0	0.0	0.0	0.0	0.0	0.0	0.0	0.0	0.0	0.0	0.0	0.0	0.0	0.0	0.0	0.0	0.0	0.0	0.0	0.0	0.0	0.0	0.0	0.0	0.0	0.0	0.0	0.0	0.0	0.0	0.0	0.0	0.0	0.012825300585169308	0.10368805820108798	0.005179567541504132	0.0	0.01902806848127562	0.0	0.024308395829329282	0.004979369119221521
160	0.0	0.0	0.0	0.0	0.0	0.0	0.0	0.0	0.0	0.0	0.0	0.0	0.0	0.0	0.0	0.0	0.0	0.0	0.0	0.0	0.0	0.0	0.0	0.0	0.0	0.0	0.0	0.0	0.0	0.0	0.0	0.0	0.0	0.0	0.0	0.0	0.0	0.0	0.0	0.0	0.0	0.0	0.0	0.0	0.038098082940655885	0.04981833289103341	0.0	0.0	0.0
161	0.0	0.0	0.0	0.0	0.0	0.0	0.0	0.0	0.0	0.0	0.0	0.0	0.0	0.0	0.0	0.0	0.0	0.0	0.0	0.0	0.0	0.0	0.0	0.0	0.0	0.0	0.0	0.0	0.0	0.0	0.0	0.0	0.0	0.0	0.0	0.0	0.0	0.0	0.0	0.0	0.0	0.0	0.03347758652327418	0.0	0.0	0.011230806815724413	0.0	0.0	0.0
162	0.0	0.0	0.0	0.0	0.0	0.0	0.0	0.0	0.0	0.0	0.0	0.0	0.0	0.0	0.0	0.0	0.0	0.0	0.0	0.0	0.0	0.0	0.0	0.0	0.0	0.0	0.0	0.0	0.0	0.0	0.0	0.0	0.0	0.0	0.0	0.0	0.0	0.0	0.0	0.0	0.0	0.0	0.0942142185674762	0.0	0.015898745298356474	0.0	0.022424353355865928	0.0	0.0
163	0.0	0.0	0.0	0.0	0.0	0.0	0.0	0.0	0.0	0.0	0.0	0.0	0.0	0.0	0.0	0.0	0.0	0.0	0.0	0.0	0.0	0.0	0.0	0.0	0.0	0.0	0.0	0.0	0.0	0.0	0.0	0.0	0.0	0.0	0.0	0.0	0.0	0.0	0.0	0.0	0.0	0.0	0.004338113429153141	0.0	0.0	0.0052531685399718865	0.0	0.0	0.0
164	0.0	0.0	0.0	0.0	0.0	0.0	0.0	0.0	0.0	0.0	0.0	0.0	0.0	0.0	0.0	0.0	0.0	0.0	0.0	0.0	0.0	0.0	0.0	0.0	0.0	0.0	0.0	0.0	0.0	0.0	0.0	0.0	0.0	0.0	0.0	0.0	0.0	0.0	0.0	0.0	0.0	0.0	0.05431380119964084	0.0	0.01995527652576271	0.006010991281383044	0.0	0.03723107410941156	0.005063511632983587
165	0.0	0.0	0.0	0.0	0.0	0.0	0.0	0.0	0.0	0.0	0.0	0.0	0.0	0.0	0.0	0.0	0.0	0.0	0.0	0.0	0.0	0.0	0.0	0.0	0.0	0.0	0.0	0.0	0.0	0.0	0.0	0.0	0.0	0.0	0.0	0.0	0.0	0.0	0.0	0.0	0.0	0.03280282568890994	0.05315126341490092	0.10310701403263364	0.07219214661985465	0.024401003245190393	0.0	0.0	0.0
166	0.0	0.0	0.0	0.0	0.0	0.0	0.0	0.0	0.0	0.0	0.0	0.0	0.0	0.0	0.0	0.0	0.0	0.0	0.0	0.0	0.0	0.0	0.0	0.0	0.0	0.0	0.0	0.0	0.0	0.0	0.0	0.0	0.0	0.0	0.0	0.0	0.0	0.0	0.0	0.0	0.0	0.0	0.015548698202741932	0.0	0.00491824358223645	0.0	0.0	0.0011850575828315586	0.0
167	0.0	0.0	0.0	0.0	0.0	0.0	0.0	0.0	0.0	0.0	0.0	0.0	0.0	0.0	0.0	0.0	0.0	0.0	0.0	0.0	0.0	0.0	0.0	0.0	0.0	0.0	0.0	0.0	0.0	0.0	0.0	0.0	0.0	0.0	0.0	0.0	0.0	0.0	0.0	0.0	0.0	0.04258073625972938	0.0	0.06670378472522946	0.011577926142129887	0.011146253584682422	0.0	0.0	0.0
168	0.0	0.0	0.0	0.0	0.0	0.0	0.0	0.0	0.0	0.0	0.0	0.0	0.0	0.0	0.0	0.0	0.0	0.0	0.0	0.0	0.0	0.0	0.0	0.0	0.0	0.0	0.0	0.0	0.0	0.0	0.0	0.0	0.0	0.0	0.0	0.0	0.0	0.0	0.0	0.0	0.0	0.0	0.012415062068646435	0.03502746241273789	0.01392522991591261	0.011809020382173513	0.001949942308651026	0.0	0.0
169	0.0	0.0	0.0	0.0	0.0	0.0	0.0	0.0	0.0	0.0	0.0	0.0	0.0	0.0	0.0	0.0	0.0	0.0	0.0	0.0	0.0	0.0	0.0	0.0	0.0	0.0	0.0	0.0	0.0	0.0	0.0	0.0	0.0	0.0	0.0	0.0	0.0	0.0	0.0	0.0	0.0	0.0	0.0	0.0	0.0	0.0	0.0	0.04412327302369922	0.002019616240990973
170	0.0	0.0	0.0	0.0	0.0	0.0	0.0	0.0	0.0	0.0	0.0	0.0	0.0	0.0	0.0	0.0	0.0	0.0	0.0	0.0	0.0	0.0	0.0	0.0	0.0	0.0	0.0	0.0	0.0	0.0	0.0	0.0	0.0	0.0	0.0	0.0	0.0	0.0	0.0	0.0	0.0	0.0	0.0	0.010049430275865693	0.0	0.0	0.0	0.0	0.0
171	0.0	0.0	0.0	0.0	0.0	0.0	0.0	0.0	0.0	0.0	0.0	0.0	0.0	0.0	0.0	0.0	0.0	0.0	0.0	0.0	0.0	0.0	0.0	0.0	0.0	0.0	0.0	0.0	0.0	0.0	0.0	0.0	0.0	0.0	0.0	0.0	0.0	0.0	0.0	0.0	0.0	0.0	0.0163575967542475	0.019887912852339082	0.04254582947814325	0.013113306310158116	0.0	0.01972285057003906	0.0
172	0.0	0.0	0.0	0.0	0.0	0.0	0.0	0.0	0.0	0.0	0.0	0.0	0.0	0.0	0.0	0.0	0.0	0.0	0.0	0.0	0.0	0.0	0.0	0.0	0.0	0.0	0.0	0.0	0.0	0.0	0.0	0.0	0.0	0.0	0.0	0.0	0.0	0.0	0.0	0.0	0.0	0.0	0.041708107203879276	0.0	0.01752000987167906	0.00927461803528111	0.0	0.027090082529287414	0.0
173	0.0	0.0	0.0	0.0	0.0	0.0	0.0	0.0	0.0	0.0	0.0	0.0	0.0	0.0	0.0	0.0	0.0	0.0	0.0	0.0	0.0	0.0	0.0	0.0	0.0	0.0	0.0	0.0	0.0	0.0	0.0	0.0	0.0	0.0	0.0	0.0	0.0	0.0	0.0	0.0	0.0	0.029878011499616598	0.0	0.02421645609712321	0.03148440219215044	0.016424779744056255	0.0	0.0	0.0
174	0.0	0.0	0.0	0.0	0.0	0.0	0.0	0.0	0.0	0.0	0.0	0.0	0.0	0.0	0.0	0.0	0.0	0.0	0.0	0.0	0.0	0.0	0.0	0.0	0.0	0.0	0.0	0.0	0.0	0.0	0.0	0.0	0.0	0.0	0.0	0.0	0.0	0.0	0.0	0.0	0.0	0.0	0.0	0.09412752587805992	0.0	0.0229197893372516	0.0	0.0	0.0
175	0.0	0.0	0.0	0.0	0.0	0.0	0.0	0.0	0.0	0.0	0.0	0.0	0.0	0.0	0.0	0.0	0.0	0.0	0.0	0.0	0.0	0.0	0.0	0.0	0.0	0.0	0.0	0.0	0.0	0.0	0.0	0.0	0.0	0.0	0.0	0.0	0.0	0.0	0.0	0.0	0.0	0.015738109464507717	0.0	0.0	0.0	0.013005770534803595	0.00640256518809598	0.0	0.0
176	0.0	0.0	0.0	0.0	0.0	0.0	0.0	0.0	0.0	0.0	0.0	0.0	0.0	0.0	0.0	0.0	0.0	0.0	0.0	0.0	0.0	0.0	0.0	0.0	0.0	0.0	0.0	0.0	0.0	0.0	0.0	0.0	0.0	0.0	0.0	0.0	0.0	0.0	0.0	0.018082736682733105	0.0	0.0	0.11277702682539187	0.09731931384927235	0.04104571972198622	0.034760465585718145	0.054357233507531806	0.12415739193950154	0.0
177	0.0	0.0	0.0	0.0	0.0	0.0	0.0	0.0	0.0	0.0	0.0	0.0	0.0	0.0	0.0	0.0	0.0	0.0	0.0	0.0	0.0	0.0	0.0	0.0	0.0	0.0	0.0	0.0	0.0	0.0	0.0	0.0	0.0	0.0	0.0	0.0	0.0	0.0	0.0	0.0	0.0	0.008340713232292315	0.0	0.09055133919332001	0.052672105396593734	0.008697707399323141	0.011108405765471879	0.006452488529808726	0.0
178	0.0	0.0	0.0	0.0	0.0	0.0	0.0	0.0	0.0	0.0	0.0	0.0	0.0	0.0	0.0	0.0	0.0	0.0	0.0	0.0	0.0	0.0	0.0	0.0	0.0	0.0	0.0	0.0	0.0	0.0	0.0	0.0	0.0	0.0	0.0	0.0	0.0	0.0	0.0	0.0	0.0	0.003252902090085796	0.013358593787976032	0.09665574300120043	0.02279994761968876	0.024466778063594857	0.0391815537314443	0.0	0.0
179	0.0	0.0	0.0	0.0	0.0	0.0	0.0	0.0	0.0	0.0	0.0	0.0	0.0	0.0	0.0	0.0	0.0	0.0	0.0	0.0	0.0	0.0	0.0	0.0	0.0	0.0	0.0	0.0	0.0	0.0	0.0	0.0	0.0	0.0	0.0	0.0	0.0	0.0	0.0	0.0	0.0	0.0	0.0	0.0093285405384898	0.023354499657381837	0.025312544272824367	0.0	0.0	0.0
180	0.0	0.0	0.0	0.0	0.0	0.0	0.0	0.0	0.0	0.0	0.0	0.0	0.0	0.0	0.0	0.0	0.0	0.0	0.0	0.0	0.0	0.0	0.0	0.0	0.0	0.0	0.0	0.0	0.0	0.0	0.0	0.0	0.0	0.0	0.0	0.0	0.0	0.0	0.0	0.009159016465528635	0.0024008567955658227	0.0	0.04450228874135341	0.026465550988909653	0.05441771263621037	0.006467157027058604	0.0	0.006971560546267122	0.0
181	0.0	0.0	0.0	0.0	0.0	0.0	0.0	0.0	0.0	0.0	0.0	0.0	0.0	0.0	0.0	0.0	0.0	0.0	0.0	0.0	0.0	0.0	0.0	0.0	0.0	0.0	0.0	0.0	0.0	0.0	0.0	0.0	0.0	0.0	0.0	0.0	0.0	0.0	0.0	0.0	0.0	0.0	0.05163139944371009	0.0	0.013014253379539273	0.06978014488298524	0.01106870162834029	0.01614652013930385	0.0
182	0.0	0.0	0.0	0.0	0.0	0.0	0.0	0.0	0.0	0.0	0.0	0.0	0.0	0.0	0.0	0.0	0.0	0.0	0.0	0.0	0.0	0.0	0.0	0.0	0.0	0.0	0.0	0.0	0.0	0.0	0.0	0.0	0.0	0.0	0.0	0.0	0.0	0.0	0.0	0.01778188628979416	0.0	0.0	0.0	0.0	0.033572241792745434	0.04235677066174097	0.03724589268623106	0.0	0.0
183	0.0	0.0	0.0	0.0	0.0	0.0	0.0	0.0	0.0	0.0	0.0	0.0	0.0	0.0	0.0	0.0	0.0	0.0	0.0	0.0	0.0	0.0	0.0	0.0	0.0	0.0	0.0	0.0	0.0	0.0	0.0	0.0	0.0	0.0	0.0	0.0	0.0	0.0	0.018895294514566088	0.016617385537153202	0.0	0.0	0.04120537009164854	0.07319760996031231	0.0769928391754226	0.04408287786168346	0.03249428447119427	0.023259580308776034	0.020099784219739323
184	0.0	0.0	0.0	0.0	0.0	0.0	0.0	0.0	0.0	0.0	0.0	0.0	0.0	0.0	0.0	0.0	0.0	0.0	0.0	0.0	0.0	0.0	0.0	0.0	0.0	0.0	0.0	0.0	0.0	0.0	0.0	0.0	0.0	0.0	0.0	0.0	0.0	0.0	0.0	0.0	0.0038923891923234185	0.003985864000304923	0.03097446365535683	0.0	0.038498874251153066	0.021972527063957827	0.0	0.0	0.011678535288135743
185	0.0	0.0	0.0	0.0	0.0	0.0	0.0	0.0	0.0	0.0	0.0	0.0	0.0	0.0	0.0	0.0	0.0	0.0	0.0	0.0	0.0	0.0	0.0	0.0	0.0	0.0	0.0	0.0	0.0	0.0	0.0	0.0	0.0	0.0	0.0	0.0	0.0	0.0	0.0	0.0	0.03499556729107066	0.0	0.0	0.006346005810140897	0.029287395542298332	0.02951997419544617	0.0	0.011898948057582555	0.0
186	0.0	0.0	0.0	0.0	0.0	0.0	0.0	0.0	0.0	0.0	0.0	0.0	0.0	0.0	0.0	0.0	0.0	0.0	0.0	0.0	0.0	0.0	0.0	0.0	0.0	0.0	0.0	0.0	0.0	0.0	0.0	0.0	0.0	0.0	0.0	0.0	0.0	0.0	0.0	0.004904611757837101	0.0	0.03814507063649447	0.0	0.05073351919658772	0.06908071794232293	0.04053008700703445	0.03104955163010088	0.14129407599518948	0.0063845336011555615
187	0.0	0.0	0.0	0.0	0.0	0.0	0.0	0.0	0.0	0.0	0.0	0.0	0.0	0.0	0.0	0.0	0.0	0.0	0.0	0.0	0.0	0.0	0.0	0.0	0.0	0.0	0.0	0.0	0.0	0.0	0.0	0.0	0.0	0.0	0.0	0.0	0.0	0.0	0.0	0.0	0.0	0.0	0.0	0.06541518659121685	0.01187958357195444	0.08209814082288397	0.02316751564544126	0.03269072540707913	0.009322543389032078
188	0.0	0.0	0.0	0.0	0.0	0.0	0.0	0.0	0.0	0.0	0.0	0.0	0.0	0.0	0.0	0.0	0.0	0.0	0.0	0.0	0.0	0.0	0.0	0.0	0.0	0.0	0.0	0.0	0.0	0.0	0.0	0.0	0.0	0.0	0.0	0.0	0.0	0.0	0.0	0.0	0.007981114796781843	0.0	0.015029979599457123	0.011599489099387798	0.009755949692432724	0.04077465592673648	0.08787573883310072	0.0	0.0
189	0.0	0.0	0.0	0.0	0.0	0.0	0.0	0.0	0.0	0.0	0.0	0.0	0.0	0.0	0.0	0.0	0.0	0.0	0.0	0.0	0.0	0.0	0.0	0.0	0.0	0.0	0.0	0.0	0.0	0.0	0.0	0.0	0.0	0.0	0.0	0.0	0.0	0.0	0.0	0.026119054646230107	0.054529031389392774	0.009498135691539806	0.045667441292792176	0.048034669201798746	0.03831027645835977	0.033449901057774956	0.03394082990697579	0.012143247577807107	0.0
190	0.0	0.0	0.0	0.0	0.0	0.0	0.0	0.0	0.0	0.0	0.0	0.0	0.0	0.0	0.0	0.0	0.0	0.0	0.0	0.0	0.0	0.0	0.0	0.0	0.0	0.0	0.0	0.0	0.0	0.0	0.0	0.0	0.0	0.0	0.0	0.0	0.0	0.0	0.0	0.0	0.0	0.0	0.016527065073116645	0.0	0.0	0.020691859797503296	0.0	0.009965447166350852	0.0
191	0.0	0.0	0.0	0.0	0.0	0.0	0.0	0.0	0.0	0.0	0.0	0.0	0.0	0.0	0.0	0.0	0.0	0.0	0.0	0.0	0.0	0.0	0.0	0.0	0.0	0.0	0.0	0.0	0.0	0.0	0.0	0.0	0.0	0.0	0.0	0.0	0.0	0.0	0.0	0.0	0.0	0.06291439473876595	0.02485439461559784	0.059050756376332746	0.010029004668103955	0.013951967759105273	0.0	0.0331349490900169	0.0017388965019466658
192	0.0	0.0	0.0	0.0	0.0	0.0	0.0	0.0	0.0	0.0	0.0	0.0	0.0	0.0	0.0	0.0	0.0	0.0	0.0	0.0	0.0	0.0	0.0	0.0	0.0	0.0	0.0	0.0	0.0	0.0	0.0	0.0	0.0	0.0	0.0	0.004442152661140187	0.0	0.0	0.0	0.0	0.003431540061296509	0.031262373244937976	0.04772538022856739	0.034497638341196145	0.02804094290323578	0.04119472046281004	0.0	0.0	0.0
193	0.0	0.0	0.0	0.0	0.0	0.0	0.0	0.0	0.0	0.0	0.0	0.0	0.0	0.0	0.0	0.0	0.0	0.0	0.0	0.0	0.0	0.0	0.0	0.0	0.0	0.0	0.0	0.0	0.0	0.0	0.0	0.0	0.0	0.0	0.0	0.0	0.0	0.0	0.0	0.0	0.021594553822129315	0.05139784153973251	0.014895459625181587	0.03905566438754729	0.02526769230204567	0.045649720613889715	0.016430404273550837	0.0	0.0
194	0.0	0.0	0.0	0.0	0.0	0.0	0.0	0.0	0.0	0.0	0.0	0.0	0.0	0.0	0.0	0.0	0.0	0.0	0.0	0.0	0.0	0.0	0.0	0.0	0.0	0.0	0.0	0.0	0.0	0.0	0.0	0.0	0.0	0.0	0.0	0.0	0.0	0.0	0.0	0.0	0.0	0.018298698157397684	0.014945415979709976	0.04933758645954987	0.02683525974633422	0.009290200862442968	0.018568919081106094	0.0	0.0
195	0.0	0.0	0.0	0.0	0.0	0.0	0.0	0.0	0.0	0.0	0.0	0.0	0.0	0.0	0.0	0.0	0.0	0.0	0.0	0.0	0.0	0.0	0.0	0.0	0.0	0.0	0.0	0.0	0.0	0.0	0.0	0.0	0.0	0.0	0.0	0.0	0.0	0.0	0.0	0.021571249692066155	0.03343127483470284	0.04807164759448073	0.037924525986135896	0.0	0.04430918940749675	0.08395891122521025	0.0	0.0	0.0015566413796938125
196	0.0	0.0	0.0	0.0	0.0	0.0	0.0	0.0	0.0	0.0	0.0	0.0	0.0	0.0	0.0	0.0	0.0	0.0	0.0	0.0	0.0	0.0	0.0	0.0	0.0	0.0	0.0	0.0	0.0	0.0	0.0	0.0	0.0	0.0	0.0	0.0	0.0	0.0	0.00506761837722104	0.017592998161317056	0.0029333540323296095	0.01569828695354189	0.02979744511030692	0.1267426656882454	0.05483537972642306	0.07939088285773716	0.019141103912284192	0.0	0.0
197	0.0	0.0	0.0	0.0	0.0	0.0	0.0	0.0	0.0	0.0	0.0	0.0	0.0	0.0	0.0	0.0	0.0	0.0	0.0	0.0	0.0	0.0	0.0	0.0	0.0	0.0	0.0	0.0	0.0	0.0	0.0	0.0	0.0	0.0	0.0	0.0	0.0	0.0	0.0	0.0051344256214271265	0.0	0.007564176349062096	0.013287585061638636	0.07550037395964058	0.05084098913439615	0.03220138010236961	0.0	0.0	0.0004884275092145747
198	0.0	0.0	0.0	0.0	0.0	0.0	0.0	0.0	0.0	0.0	0.0	0.0	0.0	0.0	0.0	0.0	0.0	0.0	0.0	0.0	0.0	0.0	0.0	0.0	0.0	0.0	0.0	0.0	0.0	0.0	0.0	0.0	0.0	0.0	0.0	0.0	0.0	0.0	0.0	0.0	0.0	0.0089212031279986	0.04957333227418482	0.03872378303070904	0.058336415816292606	0.03697493970898953	0.0	0.0	0.0
199	0.0	0.0	0.0	0.0	0.0	0.0	0.0	0.0	0.0	0.0	0.0	0.0	0.0	0.0	0.0	0.0	0.0	0.0	0.0	0.0	0.0	0.0	0.0	0.0	0.0	0.0	0.0	0.0	0.0	0.0	0.0	0.0	0.0	0.0	0.0	0.0	0.0	0.0	0.0	0.0	0.007768804742746633	0.05656721361588667	0.0	0.0	0.0	0.010823573947451743	0.0	0.0	0.0
200	0.0	0.0	0.0	0.0	0.0	0.0	0.0	0.0	0.0	0.0	0.0	0.0	0.0	0.0	0.0	0.0	0.0	0.0	0.0	0.0	0.0	0.0	0.0	0.0	0.0	0.0	0.0	0.0	0.0	0.0	0.0	0.0	0.0	0.0	0.0	0.0	0.0	0.0	0.0	0.0	0.0	0.0	0.009207220635269424	0.017108637808371203	0.01373791151541361	0.020895928945151382	0.0	0.0	0.0
[truncated: 386 more columns]
