# Supplementary material for: Neural dynamics of phoneme sequences reveal position-invariant code for content and order
Source: Nat Commun. 2022 Nov 3;13:6606. doi: 10.1038/s41467-022-34326-1 (PMC9633780; doi:10.1038/s41467-022-34326-1)
Supplement: Supplementary file 4 — Source Data [file 41467_2022_34326_MOESM4_ESM.zip › source_files-sept/sup_fig7/supp_fig7_pos0.csv]

	t0	t1	t2	t3	t4	t5	t6	t7	t8	t9	t10	t11	t12	t13	t14	t15	t16	t17	t18	t19	t20	t21	t22	t23	t24	t25	t26	t27	t28	t29	t30	t31	t32	t33	t34	t35	t36	t37	t38	t39	t40	t41	t42	t43	t44	t45	t46	t47	t48
0	0.19343529157031844	0.16744048495069438	0.19851481041246327	0.15363866830590833	0.2139944784202878	0.018518414373504363	0.046465027807217674	0.11162255798926751	0.05459390091974524	0.06829289068674457	0.0	0.038635173964383235	0.04602515156425581	0.10953356497682754	0.1252564621875631	0.11381462287802625	0.0	0.03810957640262784	0.1638953129589996	0.0	0.0	0.015438105882229153	0.06823690067479662	0.036909833864852984	0.04700058074410362	0.0	0.0	0.0	0.007426571080573881	0.0	0.0	0.0	0.0	0.04373770289815501	0.0	0.0	0.0	0.0	0.0	0.0	0.04764620460587409	0.0	0.04211487957171736	0.12840053146761274	0.0	0.02106549063923068	0.12862808592836064	0.02206512110606128	0.08295064531782677
1	0.2212785881139015	0.1075193049496458	0.1606913465194193	0.09050275644216846	0.18027909180673646	0.010760671023220234	0.03712381150124584	0.13688360720690462	0.07656389505036693	0.06342950230901209	0.0	0.03692015833646787	0.028961645892062744	0.0	0.06906330169125172	0.06245423616409453	0.0	0.11749467529444638	0.35020342174350394	0.03492616373028297	0.040970037345365015	0.1103869574441518	0.026390536488859914	0.006710425678584503	0.06692306803622164	0.03014662914900031	0.0	0.0	0.0	0.0	0.0	0.0	0.0	0.012617801474273736	0.0	0.0	0.0	0.0	0.0	0.07764102956017152	0.0	0.0	0.27715573176453495	0.2623206149949451	0.0	0.06832624581414673	0.0	0.029438329803175248	0.13157430431781167
2	0.08760612798771389	0.05620634904407543	0.12335752605883947	0.06259714444051694	0.07108753127972653	0.056945532081779014	0.0006064680089209508	0.038587545688114	0.05684369004626515	0.05888824903937604	0.11050009594267107	0.0	0.013336548339975569	0.05312864488162627	0.09037670299645621	0.12346797117383608	0.0	0.08699921272269348	0.15635212393629305	0.04771563656045624	0.01038602180071468	0.0	0.011575018580582087	0.030901328280229883	0.012564617094702333	0.005649401055026591	0.0	0.0	0.0	0.0	0.0	0.0	0.0	0.04708985515377976	0.01650031896598106	0.0	0.0	0.0	0.0	0.17709791609518963	0.0	0.3312374481836306	0.24260789742793595	0.255313583908056	0.0389110020153693	0.02412084093792306	0.08915793487134922	0.05238455360061884	0.2594213891823832
3	0.2439972718932855	0.0819762507121823	0.35297456608453426	0.09648774377243008	0.16993972185934983	0.0738077653613981	0.035361630138700466	0.012445121687657252	0.07669480311377866	0.1010535352369614	0.1132873918311005	0.041906754331708276	0.0	0.02931886737655731	0.1852587403886982	0.06251024798880635	0.0	0.0959329478597587	0.21850410929483297	0.0	0.011456718217505052	0.0	0.0	0.0	0.0022900706397843123	0.0	0.0	0.0	0.0	0.0	0.0	0.0	0.0	0.0	0.0	0.0	0.0	0.0	0.0	0.06392705317751995	0.012192407313357252	0.06240781964868382	0.1610527660534922	0.22822170401784625	0.0	0.09048983818464748	0.13480284542561402	0.1756759002229015	0.2873149531909211
4	0.23205127560351213	0.19591778156804474	0.25017395704462453	0.059284602041648725	0.14393823948566473	0.04909078937411107	0.06072214214046055	0.08755802705457268	0.0928504727291073	0.0	0.06219966636004048	0.08755906209250855	0.1449852833286254	0.19366204496512188	0.1768914535953756	0.03333332000999547	0.09718421149424553	0.14027183227583803	0.25783639048690005	0.1291688095982992	0.0801688658553286	0.09478952052147123	0.05023995419391092	0.0	0.08825669311723153	0.0072648610373102825	0.0	0.0	0.0	0.0	0.0	0.0	0.006742926935013574	0.007884726496779999	0.0	0.0	0.0	0.0	0.0	0.04825633941201213	0.05557291753072706	0.26143188948764595	0.27956402310704154	0.7120112257983379	0.2156797413331117	0.013119705376847588	0.3515576862436277	0.1508089711415246	0.11735318812062445
5	0.2692383908488327	0.11877609171230948	0.11742433685901375	0.05821292221782925	0.23246230282852876	0.06651033374921296	0.13259781765421544	0.13654762763100756	0.026210190935502843	0.0736061016461576	0.10630353162593201	0.0	0.14998325174363125	0.054618903438685154	0.08472137816126563	0.03774303573096865	0.005880074366915292	0.08812253049913751	0.2952404066696745	0.07821953782601229	0.0922796931130483	0.028753842184144274	0.015567925950666632	0.07277954361228439	0.09309157422983716	0.0007438155550929419	0.0	0.0	0.0	0.0	0.0	0.03656756805183673	0.019253311962055115	0.0523162621477254	0.0	0.0	0.0	0.0	0.0	0.11556628313269354	0.08288280334519943	0.15714315949270732	0.3408507283113086	0.141338351959483	0.0	0.06702514189390565	0.28890897258720977	0.09915750575284825	0.19986075193600586
6	0.2646126205808972	0.17435408003115122	0.11002018806952747	0.07836101197126939	0.14417827357447838	0.09006343827767092	0.07947623323496417	0.1752806507845675	0.06334861579298813	0.07967621064447619	0.28297581706452846	0.10024119248089447	0.13739919213213203	0.1151080027942305	0.18381642226343037	0.08152967950456608	0.0	0.14151408238066043	0.3303175897127431	0.19841666466419705	0.03756941037208471	0.07758167052592481	0.027557489540389103	0.04139813091492775	0.03769046178629404	0.07628702855936978	0.0	0.0	0.0	0.0	0.0	0.0	0.0	0.0	0.0	0.0	0.0	0.0	0.0	0.0	0.0	0.34216275087253484	0.42284427804812486	0.38562068012799827	0.06537321687853134	0.19402099060763003	0.07816978969538638	0.19920551751477597	0.41260831947322885
7	0.45065027267867896	0.14979150214138376	0.23975869331851388	0.12171633103245531	0.271650221286812	0.0780448138216204	0.06345746236871147	0.24807041581881753	0.11336869514188279	0.072667297103953	0.120965982786345	0.09209719723060295	0.12215412984697592	0.16388134296203388	0.3704723339118942	0.06056006458441847	0.09850977191260143	0.2018068958277926	0.7294567642798107	0.14048473575420817	0.1206965540934355	0.0526648090446309	0.10845347854510397	0.13296472562694409	0.11475113002101002	0.06220016043952592	0.09536210183451238	0.0	0.0032780419140409777	0.007484610394464048	0.0	0.0	0.0	0.06907336425629716	0.0	0.0	0.0	0.07915096847218567	0.0	0.18878256360681617	0.2480645757371243	0.10010222163228231	0.6060700089606721	0.3636203037042617	0.45591269553343494	0.04098626202420723	0.44944384365498646	0.4038018243036476	0.3226875344119015
8	0.3584708095717621	0.20766006024751724	0.1434077352793159	0.11852642860354529	0.19887341069590567	0.07332571219601755	0.06419950326718615	0.21453242638193631	0.11123986552211135	0.05884209682146561	0.17360327672558742	0.1635294772692389	0.1398805898264041	0.13502451358828674	0.17188913180968937	0.050072604214752146	0.19577916974883702	0.4014005214636634	0.21811414653739628	0.055488386135470115	0.31945130659650867	0.03900104556971478	0.04240253518351136	0.11495215577579677	0.12123994940052162	0.12698821836380755	0.11443109381817297	0.0	0.012919227620122521	0.010709650867449535	0.0	0.04944020312569274	0.27254875774334864	0.09635269466329323	0.08778402435118847	0.015714751071859077	0.04047503299822333	0.22066566874232446	0.0	0.3157145574885705	0.09239825824339883	0.3132461874347097	0.47532256195812533	0.29612693311623794	0.4484538504894406	0.15355630989544747	0.2228669864624461	0.20010802849681042	0.2998579131384836
9	0.2612045968631112	0.11685730377830233	0.19140085731370238	0.047895642065586067	0.17140861145207634	0.06501943517129113	0.07172267608914869	0.13509053670044258	0.10793477076125581	0.0	0.1268142627782575	0.09388339821749245	0.03679943346725862	0.1787184287361118	0.430915842811125	0.07726986504299078	0.11535291268137514	0.30312039363896176	0.21520844766213595	0.041732029607934894	0.23211748572309773	0.08838844266035749	0.09684217642762075	0.16299500502056452	0.1115101139330309	0.026809639575236594	0.0769809435820245	0.021669137786332882	0.008283215301015598	0.0	0.0	0.010556148765032438	0.1445383028069402	0.03331942578643877	0.0	0.0	0.029808289074476225	0.002609886197699512	0.0	0.23153602982531477	0.10640424558805665	0.4089340699769272	0.3671810606042612	0.04695282877783608	0.27520477354741374	0.0	0.262075468263015	0.13888677417052472	0.28332715128412367
10	0.2592111188700574	0.08732491988366202	0.35110397267400384	0.09870300861403167	0.44657425034251585	0.18389713653085632	0.17051862130994375	0.17380720340265093	0.0	0.008143935453313602	0.1268524011195845	0.050782817829231414	0.009042316226684364	0.14369173593367895	0.42164573391966953	0.08756734871689402	0.13529660157497142	0.18834741751193396	0.27793338537111323	0.01524346859039669	0.03871869801311213	0.0	0.0988949330204145	0.040288385731391665	0.15142632408806983	0.036484918702799476	0.0	0.0	0.0	0.0	0.0	0.0	0.01666437448411984	0.01941970993772422	0.0	0.0	0.0	0.001564396653242344	0.0	0.1947453729329456	0.11968583707623544	0.5026010137309821	0.5151482656634626	0.03516906682186983	0.33869257314177764	0.14826709665006482	0.04558589424830981	0.25603437262164225	0.29583649729618017
11	0.3684575599938289	0.13731975662634174	0.18916149973103802	0.1476042996927358	0.29312725934801215	0.11757622673383221	0.22999960558556057	0.17158220581139536	0.10429801462941005	0.06004781752289051	0.1706628795777153	0.1265800913015142	0.20366778008879305	0.15776320949512393	0.26801682244827735	0.09284670123809362	0.16588012595643647	0.16312171973669862	0.22230738737300998	0.12351202257930242	0.13023189724711867	0.051900389752825044	0.0496721690502694	0.06986290928308976	0.11215748127499682	0.008606016058653479	0.002928836060399433	0.0	0.0	0.0	0.0	0.018028859799111348	0.10221680533979996	0.0004935425563347767	0.05107986778707603	0.0	0.0	0.034184779466161844	0.0	0.271674320917615	0.32166852934591117	0.3565968897034903	0.6607880571382185	0.2171045023413968	0.3382090369985257	0.06884457796087763	0.2203024148564541	0.4391699234729887	0.2940061077255722
12	0.31568055469071155	0.24013391143579432	0.28338211006323866	0.22258404697472323	0.2797889186463292	0.1681752273433458	0.10396688952405612	0.10221822464578426	0.09748872971130097	0.09202478431923602	0.0671138643482452	0.11948978543685831	0.1271135189759742	0.15535032260116532	0.2137285434887417	0.13703760842045984	0.051745551347215	0.3602940750784294	0.5124326330587788	0.09990500178874814	0.2514011984097641	0.12385398096369611	0.2605573116033117	0.1119426261017636	0.09995221602244717	0.10159183611006271	0.0	0.0018970379976227015	0.0	0.0	0.0	0.034855830877518694	0.16853679400337704	0.0679455235535473	0.0516325303810987	0.0	0.09231112667767898	0.08434369721097298	0.0	0.22830988212997705	0.15050509327159559	0.4242058667278475	0.27033885851885125	0.1940633874691519	0.2521200342884751	0.23918539298013222	0.2801545290530878	0.29356387521860217	0.2097798069268505
13	0.3606745658324755	0.2170769819189186	0.26063071690819734	0.15239814047821976	0.31885931596169026	0.1538347063503868	0.23285979722058395	0.29123628988743017	0.10604322529053947	0.07165564778716929	0.1824856764003785	0.12145141228341927	0.31330134180094177	0.14458600374470507	0.3075651493592878	0.3113486477469299	0.0889361743816617	0.27441957257136107	0.27799688227749736	0.14932288158629922	0.1168141221650941	0.023155987307831888	0.21276435936565855	0.05189790565483982	0.07367456697748828	0.03612613553880733	0.06259783367202199	0.0	0.0	0.0	0.0	0.0	0.039875443907734995	0.022454743612856595	0.0	0.0	0.015669647458247855	0.15747424364074053	0.0	0.22101743670679963	0.1152160030189864	0.23454580711505096	0.2517825687027026	0.0	0.3361007740366952	0.11772061122490514	0.4029266885973672	0.2947610496843101	0.36838521119317486
14	0.35463928183070514	0.32467809078812543	0.2526118045152886	0.17752168949908964	0.35402768858540673	0.07271726365384351	0.11353863938030398	0.22226106531508993	0.16746150231468596	0.060802087155193744	0.4490310337550904	0.21675377438998913	0.260743792011874	0.18006849861254806	0.36708783420130414	0.0434865673596773	0.3656638487981582	0.3040498253768934	0.4282132503365967	0.20597087028645072	0.25559647385899936	0.03842649938757996	0.056712535269317445	0.10905513739818055	0.11392146687415504	0.11391366180842605	0.024443511766200795	0.028126612130070366	0.0013382330818849366	0.05368564823114674	0.0	0.0	0.0	0.042957804434054045	0.0	0.0	0.02753253188609315	0.03843504751217786	0.0	0.2500112927239029	0.10163309765686165	0.3753652766194822	0.38746007247927083	0.09608346324324606	0.6572733964896703	0.16967548470749003	0.23568707692724286	0.38322644237422365	0.506714143734843
15	0.3792249194022088	0.22266311576935965	0.19095021712894975	0.1639717704589907	0.46850791538894865	0.1753950895229627	0.16435726637322182	0.34650759970125156	0.0958193270426657	0.07303742016622194	0.20147701081841438	0.19842834156004305	0.1683351845296654	0.1497847444233848	0.20395162236204356	0.03453780009894478	0.09775039780184046	0.3029772195765667	0.3468027689294822	0.11643529883218423	0.11020520186534626	0.09210205777900027	0.07270286957653409	0.11463845297435826	0.17808954194471324	0.03903727489155536	0.0	0.0	0.0	0.0	0.0	0.0	0.010296915499576167	0.051005252156128694	0.0	0.020003260748506158	0.0	0.0889217003698194	0.0	0.09657343302395197	0.0147415652633001	0.3088278357698574	0.40307232465484594	0.12164847024509655	0.1465123362563891	0.05270874624267482	0.14999166783377282	0.550132289321738	0.34673187977483205
16	0.42473517834427443	0.3809458937806091	0.19258067821127833	0.27465729799750344	0.36452477311926335	0.3244370799782839	0.15629772251092094	0.16073660965241318	0.17526506758867771	0.03978974175578231	0.2331398258195667	0.19037549293609776	0.15786541443350513	0.10493588187729745	0.29287430834827693	0.06259790383343336	0.22798168208807343	0.3099858142074499	0.33393569785480537	0.2312915970120229	0.5147838363285343	0.0814675569214071	0.19366710345197696	0.08072754951426687	0.07531199275797124	0.13320973512741524	0.02890269360851327	0.010367474401717293	0.017500157116778693	0.06283466466800496	0.03003696014187697	0.19480196451122592	0.12482058082839316	0.08367277999113021	0.08383045644250965	0.1876148740909451	0.0	0.0	0.0	0.3054622768611033	0.08844762436881493	0.5145595942481858	0.455310963298473	0.2823591536671908	0.15357791836691376	0.0837277489774575	0.3857499458281131	0.35871172685673264	0.5633624382477741
17	0.3906559582258931	0.2283305409091022	0.21603873032107063	0.12287013262437499	0.4787031294144694	0.14505085407758356	0.19684015069962532	0.345858633792513	0.24803196313469808	0.08009869688310417	0.13197201797984812	0.12654023528602223	0.24980372187981922	0.16392157064174745	0.4176931577200735	0.12562844610474744	0.2295309843911816	0.23184835855549335	0.4562621598595538	0.32831114489932584	0.29912599697442255	0.0816583448310279	0.047702038302721975	0.08911954257667987	0.1734193531836189	0.03266219475833111	0.04719799522162071	0.00032480633303475664	0.03991661040496994	0.1379475731207714	0.05991634002677027	0.21003092142695243	0.051096822506619996	0.06114526288777623	0.0	0.11392631836670307	0.1232324008690968	0.23814350773203893	0.1157304641839499	0.43193041355066775	0.09716460213859833	0.3018750734062853	0.6200926154176741	0.2934984094738845	0.14906376133153929	0.13659940372218543	0.35564199125663193	0.3206836649308321	0.34391420203269946
18	0.2622998619940645	0.20867238504158941	0.32837180182550846	0.11595248495395825	0.22148149999589078	0.20328270191601958	0.16293153227634466	0.22337473046681758	0.13104838037438235	0.03845190156554265	0.13436768405911786	0.13238074264568264	0.1345889996445775	0.08174013543358354	0.27225783770321216	0.07612443853071807	0.29563085726770094	0.2192595572420701	0.442495733066049	0.24495337546865936	0.18212235533263393	0.05551654411563106	0.0	0.06288221018832103	0.06316874138672326	0.038184034975647645	0.039361290108199116	0.0	0.0	0.0	0.0	0.25949487914363567	0.06525601951715691	0.07100466677131224	0.0	0.017631276345043766	0.08173543442371771	0.10897567331895132	0.02649999687472244	0.4655823267787243	0.24295555919142137	0.6022734878026604	0.5411099947041679	0.7119337400952698	0.2590137051192391	0.24460397571968298	0.3286353202523432	0.3651274904909624	0.6890268240003917
19	0.24983942768121356	0.2313314309436712	0.24415090933617636	0.10479531998143785	0.5365339815101398	0.06241080468667362	0.07701717062974765	0.2056199575121738	0.06541578768335252	0.0714843608649825	0.13479999946426885	0.14873336325223144	0.2547389759454682	0.14830972854796087	0.30908924215581207	0.1042694986224056	0.15493512567468434	0.33212068015086704	0.3984565572434657	0.2635193081382516	0.08749638739857689	0.14176897376408693	0.12896660543599867	0.03826399756521882	0.06823417377338101	0.1295078808210152	0.039732704910376566	0.014745798443110799	0.005250292098040381	0.011964123013121549	0.0	0.1119013402115083	0.3453669740100351	0.10281944816718774	0.04228266075391677	0.16447294525414896	0.016370150070561088	0.29644160910199485	0.043702444809346014	0.3758457858865255	0.03740791324335205	0.5888015373751653	0.6379342342161568	0.3569545814429234	0.33398907539603145	0.08655425327058237	0.2971852146463108	0.3691369063680147	0.673564840526938
20	0.40969094656509314	0.34054327622403413	0.3373146912088953	0.2498563848335165	0.8669149002028887	0.115410045266716	0.1930478644283719	0.3513426498718641	0.10655330566474455	0.11871735605449237	0.24257283063446589	0.2880312636522114	0.3839441734893207	0.19494962496751694	0.27594380586809325	0.10691705281322322	0.25896261700101547	0.3615894253170287	0.5197849527754342	0.28116647470225287	0.13760656381592384	0.04695151140491763	0.14855454810016486	0.11517147284507959	0.04601487204654533	0.06755820996862577	0.20856023635343154	0.0	0.0	0.034170395397808376	0.09954578049421567	0.15792156802697427	0.30820687304168154	0.17227047177529065	0.044602783382163384	0.02833804571190981	0.064179107434705	0.22078874584393687	0.0	0.6468407527279324	0.18179573935210858	0.5425192821555854	0.6991453338609743	0.3655354996615333	0.37949074778636666	0.1700067604684072	0.6091799759945218	0.3814515361413078	0.6771040491467956
21	0.3100268254829466	0.2578184483899764	0.3027690061799326	0.07630419366550394	0.6051257048011526	0.20191843299031048	0.13584616165552785	0.3665663017598829	0.08225827880198439	0.07279419673374708	0.18084174236380224	0.24275104387427235	0.3145740503789299	0.3087300840687366	0.20957049950094056	0.1304261403937747	0.31261751976853663	0.14350999622113822	0.40608458606560316	0.35954707472343966	0.03029783202207169	0.12021379427616177	0.06909491120629067	0.24033705376278128	0.10922163333822717	0.03604630154771674	0.02350747842418353	0.0	0.0	0.0	0.0	0.21703854816471232	0.1512533408402793	0.017813052015506873	0.1283047610320263	0.0	0.018902599154726234	0.07059109821791751	0.0	0.3729131716802958	0.11119592610385168	0.7565915005632785	0.4889031440617269	0.3282834259742635	0.47015563623486334	0.10690843798287002	0.49544200204893246	0.1831688404392508	0.4044488500524733
22	0.581809159730553	0.17043450578374778	0.22840707384149253	0.25374937838702893	0.5375324657110726	0.12833837861103453	0.07707284388508881	0.4803654741061853	0.11048320936334882	0.07229801369581737	0.1201095027444635	0.10665396660968929	0.5395838128037242	0.15573919436906397	0.5459314134730586	0.0673239260741155	0.1393723927314414	0.24284703555739526	0.5956788799337814	0.25447545978028974	0.40720040652359524	0.048575457278334386	0.10127358792662597	0.12831568713192043	0.11457568743382973	0.07823160207251142	0.012024815467197691	0.0	0.03284053331002771	0.04810688628843986	0.0	0.14175055350932814	0.11438880339117972	0.1640762839098264	0.1481577946781479	0.1153508690887108	0.11008915968326802	0.21110416668928614	0.10940384980384783	0.35314097084008095	0.07799791040758211	0.528095976111525	0.6832694052015876	0.2849757204429404	0.3285939755014002	0.2478891483951963	0.3334027170171612	0.26609492422057396	0.41831960470053986
23	0.3998931896768851	0.22160088669470698	0.48590545397384033	0.18433130302599382	0.6096063504970098	0.17493724940994415	0.14109308327403108	0.5991481886492632	0.20861491671659138	0.1101449152178118	0.23348483956549926	0.4249631980742907	0.5927686716358905	0.2622466639640414	0.7219217916382473	0.22978075147561	0.11423833330999011	0.4151994177901262	0.6862725769918535	0.2547083063122659	0.10162704302533519	0.10179842303360553	0.05295442428629147	0.08963958564734581	0.09967401877180189	0.06380990167353595	0.08778630175714594	4.534715067020863e-06	0.0	0.0	0.01554203796525114	0.05765649497174237	0.20138845271642603	0.01157155590344117	0.1580666465767125	0.01145579667009198	0.03373644809387198	0.09126247295151424	0.0	0.33109040176712246	0.2054665442278781	0.6405095880456708	1.021079110061945	0.22393430486993052	0.6726990853653045	0.2231894822737537	0.7173802794706762	0.30121557095265533	0.8672864659912686
24	0.3686255878351156	0.6588098515087129	0.4563789290457218	0.2464603852628853	0.5901910447330944	0.16281779947452013	0.3103862644982747	0.6801169495115302	0.34961204060583434	0.11725678990077934	0.43604884380225933	0.2821800487950621	0.28081464508751175	0.18494648708328784	0.3889027281122807	0.2815144058490779	0.17476252504874779	0.2563688323907469	0.5495165530300172	0.35284703118305766	0.09904489828401628	0.03148852628019225	0.05473355412356283	0.04462996970250762	0.15633283134672024	0.024468830737734686	0.02834030547120685	0.0	0.0	0.0	0.0	0.0	0.13706261475239254	0.08240068282993344	0.0	0.0	0.01072103762265758	0.22433445556456916	0.0	0.5042115314971137	0.09504752382822122	0.6535563997003244	0.5534215515474118	0.2324865929238349	0.5674089668284331	0.04120688023400385	0.4042427289579786	0.31090007052619195	0.7624619177022212
25	0.3435166305930484	0.13303613535053077	0.27454234151101387	0.12332107498234393	0.40497488253787184	0.11887057645309237	0.1285789732100348	0.874101870604732	0.1347449980155904	0.057424809568360054	0.3468250746780346	0.2507440033229403	0.3404404391476361	0.23174142217309932	0.4424247864646827	0.11141866088119963	0.48665626038399407	0.2819068256344911	0.48715010865853103	0.2270595644963299	0.1324897849974898	0.05358338335563353	0.046614665679256304	0.2087843461797436	0.0653913092047716	0.11790857551969675	0.009707925905346896	0.0	0.0	0.0	0.21288943640870522	0.18080882471262036	0.2354084781994323	0.13493781438007207	0.055782947474249556	0.10217102245260196	0.0	0.1367479967379052	0.0	0.3642685553755193	0.24232951541537487	0.5368929628403535	0.6302548307938972	0.4698809220138045	0.40393446818532486	0.060839566465340125	0.3974980630509328	0.571122752724344	0.6373308380285357
26	0.27822071927111575	0.22575025938116358	0.1119468238943661	0.16397326628162012	0.4450225872448534	0.14698703104129918	0.17631351745523038	0.3055678254071974	0.15665953095255816	0.015260638078240806	0.44963571656188955	0.05178130970677188	0.46074356204518807	0.16390839911115773	0.2271860712971717	0.07039309770665227	0.3844636965391243	0.19425769556538855	0.24790375795828468	0.28544788745364813	0.10754055270420888	0.029771042892012482	0.0	0.05459735962063767	0.17533548767617313	0.07552220741864867	0.026232944982659764	0.057445195371654385	0.03937114303555943	0.0	0.015424743984405605	0.08485576661711075	0.09789630275390569	0.0	0.0870954745586216	0.12675087203231214	0.0	0.08287132702011402	0.0	0.1594294174095854	0.023491435103088605	0.4688834079011151	0.4455850583778672	0.304682438008821	0.5072473396567954	0.08363681615807524	0.4211956810249404	0.5975863384593525	0.899164792133927
27	0.2776972541699079	0.4231471163734681	0.12045106318650736	0.18002548279847733	0.5302354839917266	0.2177660683984249	0.18756356955641623	0.5527118236747464	0.23605741650704015	0.1188886892932388	0.18091163168087054	0.13340737027707156	0.1914447238133894	0.06515600445931298	0.127444626350687	0.08278594176393937	0.16399951279810437	0.2614974411198665	0.3047434774437259	0.1168977656613426	0.14803069450995807	0.08689069483066439	0.0	0.009246706795427224	0.09124435142075758	0.06774834355130725	0.0	0.0	0.0	0.0	0.054125346662492566	0.030259372985110826	0.05450067286845046	0.06035585485136656	0.08537254692648735	0.21370915513481129	0.171370972364252	0.27305196392585934	0.050876120306370724	0.38674149473729313	0.2247551521077909	0.4768099917516407	0.8456472789730525	0.5395378181783056	0.2352503610835211	0.07563142164113898	0.4315338782253722	0.5569883838814104	0.5501620345202921
28	0.16992466728402764	0.5066832235356363	0.2522143707048227	0.16442694685159953	0.5763100525071903	0.14129766217949194	0.14552188026896506	0.46994330151558117	0.12843891218968317	0.09862855263386036	0.16590406750162112	0.2611214987911911	0.2323431939928066	0.16413279844273695	0.4020796116403222	0.13060806581247913	0.3304623757709451	0.22358483902931414	0.3963263781673266	0.15111010833251465	0.15718923802946025	0.24144995276014802	0.042111093235081734	0.06671187417662901	0.0882369658529871	0.0283300620884724	0.05531496140084205	0.009650331179836607	0.0	0.014305392849471988	0.16559490401277904	0.2152687075998362	0.06660458633406495	0.08288931385054248	0.12692736639487232	0.11104297023009713	0.0994624790939255	0.3039055392294168	0.03085234882238013	0.51683824031971	0.2503088422159409	0.5018336877274163	0.4782645436090036	0.4095644499006192	0.3343787520809719	0.29810590923499974	0.6308571757435435	0.6883534987531105	0.31249058918569994
29	0.3105135169002984	0.19533465319270066	0.16887063045746456	0.22618920468700393	0.2847142433225039	0.20932868022366302	0.15993403476679274	0.382122764237351	0.1131326567024068	0.12108256578416034	0.18832168943534772	0.5051740953569049	0.585139124478449	0.24837076913804534	0.25053755342694817	0.09086265053823363	0.44447083829547035	0.48814866283068153	0.5780858881106614	0.3057636250656573	0.2183669035785632	0.08772278347029569	0.12258145728033903	0.057023445677398546	0.11864151069873963	0.178047218925402	0.17946310301171098	0.033627711702878094	0.01232871493171927	0.025997246108043257	0.031505039324360336	0.09376167966100755	0.0589964092473406	0.016522891170069734	0.054262740398369036	0.0918454211471093	0.08509238815307042	0.2541395749189273	0.10527074748717427	0.2835032591017839	0.1489430775712555	0.29926724968873153	0.9479662751094309	0.30563096822461916	0.5648858667063057	0.12083383143846765	0.6466554423096196	0.5532440905606698	0.7466152931108119
30	0.18733109904294698	0.15749238156151368	0.20453567780228057	0.23928688535306325	0.40498769824965625	0.15437439090351535	0.12975376917540501	0.36277107718740564	0.21796153038183802	0.05571172885534623	0.0875877387476284	0.12123341915154343	0.4406377370222228	0.20781613755612124	0.25016080110456135	0.23481016463861812	0.2189597411426827	0.5127366802578857	0.3174644666481732	0.25221291678891805	0.08275693538420541	0.07815382026776603	0.0362361285583526	0.006697451743213347	0.03911201830484075	0.04664809784890723	0.0899466156350441	0.011875235269676347	0.022814711764634326	0.04788239596873164	0.058312049394553804	0.2516765014280863	0.3990474931266993	0.023113564224113054	0.13090439761715458	0.03133386584422633	0.09046123625021146	0.15941875619711554	0.1341537255245256	0.3037044789464964	0.0025835367612030815	0.8747714427813156	0.7571609961795506	0.7720686701730761	0.4307867092823482	0.22550217258818622	1.2446553808026755	1.0800656898541963	1.0694528548219946
31	0.10357934264967733	0.4096604286311464	0.2226718149281672	0.2659253970396012	0.42761661346704166	0.13046837034504857	0.1338466175914327	0.26549470221493887	0.3412063250185899	0.10137762775524821	0.13866416435959172	0.1924002643103892	0.34217777088014883	0.12334426253783759	0.13190836360322156	0.09832265759285787	0.32710664321711275	0.4483865295833174	0.3461339395959633	0.3110229925906504	0.17625568807320277	0.08650830142271987	0.09447724930449819	0.07030085608879783	0.09151156488392335	0.06491270966263318	0.1302713851719674	0.008125541268847705	0.011872226814623644	0.1000116325639058	0.09651467402395884	0.30210524803997635	0.19589190842375087	0.1009489372973208	0.14326699983765823	0.24820406124826366	0.09478008268118751	0.575865839117398	0.13963897982737208	0.5807792989474456	0.19327001318348297	0.5567582450618273	1.0181127817546984	0.7682968457110354	0.8377730677251729	0.3358736335158813	1.0302197387482246	0.8311379612724605	0.8885558772002241
32	0.11263436485713262	0.2775432277081765	0.12730404342953408	0.10155002304079372	0.27473555411839956	0.11730143878442835	0.0959619077621817	0.34997481137325265	0.15224168663437454	0.09653045293542961	0.11749174024965474	0.13959113253393785	0.34018857858471657	0.14306108908087198	0.15012944558843358	0.11454294693412528	0.3635162476737607	0.49437445857679363	0.6482834016921408	0.2220641626144237	0.12715188744497838	0.1345155784704619	0.131488301123288	0.04289770753485888	0.13592992212382898	0.04488543534527567	0.11830398394290759	0.0008537625569134875	0.06277198874087837	0.015325299617259858	0.04650001623374483	0.1940798096407724	0.37066771140731775	0.0821318362419379	0.18546556696985048	0.25689371378073245	0.126998478400506	0.2928976949982063	0.1811962117403267	0.6431802256499907	0.09707899132002713	0.7554640634710953	0.9889750671616879	0.6066105914757579	0.5551000400043766	0.29120531740918065	0.4949522361434768	0.5325415680877044	0.5808087386651636
33	0.2357802825753294	0.18025801105618697	0.14639981545473627	0.20713617682450375	0.1948672752666551	0.1415798572557259	0.15142488709040333	0.13163676630423018	0.07134693418265649	0.05146087519417287	0.4918422509893621	0.18926094967921023	0.24813432192574583	0.12995457089663787	0.276047427367343	0.29416165438570135	0.3060474224279675	0.1486145693456136	0.38532953086116684	0.21186711711585204	0.1961899696936397	0.09304068612980336	0.08599670679083998	0.05603236236068537	0.02943031153765099	0.11183023676201988	0.14759182824691222	0.0	0.0	0.03023184255222538	0.09566704304901438	0.10526272924381991	0.35211295787717073	0.0443875156577742	0.07909456149362844	0.49465126627388323	0.03553459714145773	0.4418028838681024	0.09518074470549812	0.7234735844959924	0.19838813890306092	1.027973898211514	1.4414431704374595	1.0798529110813293	0.8511641174468048	0.18899994620998925	0.874457251863025	0.8879459687044983	0.6724513247726632
34	0.03440851977884689	0.19994279187994063	0.1621629834738806	0.07483898463048042	0.5489333051471741	0.1491133766315009	0.0565148829485544	0.23341254860401944	0.17043864711020795	0.032021370968498636	0.16102837122354483	0.10719689873825956	0.14839893637940543	0.2753883272531758	0.21641761085650352	0.10331374088854296	0.17294108927336913	0.36443381661583385	0.21282137764356504	0.1583244541658941	0.21583285722221768	0.09883160306759607	0.12011745950147273	0.3292263757226278	0.23322501953494662	0.022545593717919834	0.18759888915538234	0.012300637973443865	0.01243415042865859	0.057714813678492335	0.1297499116787157	0.19299707182913975	0.47534671974203324	0.058086084254196216	0.17753371053848707	0.1872732417543284	0.06630806027425502	0.2946032804468185	0.1863227381015183	0.5961704839062407	0.38920018728053446	0.9220662423745756	1.3659212131410619	0.6191780758699511	0.7432017037843021	0.17882574840315815	0.7823248741426245	1.0066575451972515	0.5690888936708731
35	0.01805651246761693	0.2318885563334821	0.08196163848617485	0.06425214317567991	0.21044775847309452	0.0909999814744895	0.04267484568529895	0.2149391631967653	0.08367894438859871	0.04042846238167037	0.11610721846597391	0.07117473979891673	0.1418481868488058	0.044980821595786126	0.12175060345873606	0.03520672099821533	0.19793538552281054	0.04290759408522738	0.1541519333988319	0.15703767142584618	0.12424384301973838	0.036985923863834584	0.019630628005606658	0.034506146735825555	0.02060800926783691	0.0466640934731359	0.18989776310442014	0.0063053555340772715	0.014091878518668432	0.0	0.20962604547216457	0.13807323936735733	0.17122014818036646	0.033729850224965406	0.12502558560458654	0.30250075841222573	0.03797734674849044	0.3072766906055909	0.21733456697050818	1.137415417568969	0.36194346603761623	0.891147592080597	1.2687736246521142	0.855696476549661	0.741987613678318	0.4891589182324485	1.1215923830604453	0.6680110202434502	0.617307182875214
36	0.0	0.08407553082108843	0.12215825406183094	0.03486013717408293	0.11102497520701408	0.09207435374927467	0.038477868905161756	0.1792530644618033	0.07187422624973948	0.004995251670842983	0.055443160102475464	0.4418933873640783	0.12464459643608646	0.03494948545374819	0.10694942563597909	0.041051506350168646	0.3607175853387577	0.08024508858308538	0.30496891554610916	0.20082150084991934	0.03717719483596995	0.25544096816290096	0.10514526288606417	0.11845113880829167	0.14518004169642554	0.04865828698736804	0.28217098140610325	0.03486527374520836	0.050501158488770376	0.022103845806585875	0.17180178599398518	0.29080519452127673	0.3684175397156582	0.0424032364685478	0.1255684788175538	0.37809839226108616	0.2667908111413203	0.3935005189425525	0.1701068034455519	1.1884964337624304	0.2441212554292239	0.8731081956357337	1.4470479083403602	0.730881243149096	0.7437927574305631	0.26666167677635644	0.8501923825692593	0.6887476448580165	0.9368092392771393
37	0.0	0.20309414442937335	0.07496256974511015	0.0	0.13145252066624138	0.06043255714839118	0.027467080766418305	0.2873524048054492	0.18996279660880308	0.055008486961240964	0.1282286881157273	0.1718491253099164	0.24418517264966164	0.036042294858517315	0.0740469522946081	0.03277181305976117	0.3419122750729249	0.34444315567044526	0.3633150866900627	0.21537759613477317	0.14131562673515327	0.13197734579011675	0.17275417759430559	0.08620817599121598	0.03969724169786276	0.030838719358556768	0.09173877683240225	0.00905502779528234	0.11937176784873522	0.04573661024954327	0.14850166834450249	0.49140755406038666	0.4728911145256637	0.04035340586798173	0.3130993778540776	0.5038374079699083	0.22652680258984423	0.43837619659939003	0.28796656116463143	0.946814659425788	0.6394567953924614	0.9688300388800044	1.6321439527396564	1.1735479090101093	1.1570898155547371	0.21234769834632564	1.0456793454977942	0.8656147181065292	0.7229277075597839
38	0.04149133708237078	0.24500674955017435	0.345760579030935	0.06577098858322718	0.309752523950842	0.19288343014085021	0.15116285498920584	0.41303039611780606	0.28231459757128846	0.03552318666927102	0.27869802059593796	0.09202785239240055	0.3888801492617581	0.26246420844830665	0.2079822989643078	0.06488465408339822	0.31122083508554527	0.38723750152601516	0.3104677167411125	0.32008122358568386	0.07570422965001836	0.2230428005369461	0.11822149135559255	0.019265012519370805	0.06593865044976556	0.034170529254645345	0.0850619473695843	0.03177798239458836	0.023811183931558084	0.09127370090195171	0.3540836855607895	0.43839232546290235	0.5176191705248508	0.09200023499790158	0.26063753701238157	0.46108702714239475	0.11382282922818347	0.6295409812053789	0.09552018338051828	1.2354603748941104	0.4018246871192029	1.2123748163771575	1.530907398873791	1.2170229256295033	1.074387931502889	0.38362682503114504	1.1586938475797772	1.3781667089317953	1.541643820202567
39	0.075549098718882	0.2708234607394864	0.24416341499348998	0.0374573249748544	0.40541924387729295	0.13982203611471955	0.10698703301171945	0.34643264132150187	0.16110768133448494	0.02286718013988124	0.18080916969539512	0.19320925571695766	0.1684729664113567	0.07700903798014175	0.2118440624180325	0.06707722806325342	0.12930714656477268	0.14491327304060678	0.3458647385442922	0.17570469687886228	0.1630109769824542	0.24964527098798384	0.1401095977994382	0.01686363497581404	0.03601548258947452	0.059018094410684924	0.21900260325803753	0.005824362939521605	0.0261380809439887	0.10593758709206093	0.2375509960252022	0.3544517666610281	0.29603765363647444	0.06819660716211769	0.16609309671107791	0.7669029102645943	0.11451917887504494	0.35539831369379543	0.20558286482544816	1.1293654808937725	0.6595347432098642	1.2268661044409055	1.6616500583571492	1.1897237087075776	1.2312772255782274	0.19207036751435286	0.9893180501238974	0.78763280393655	1.08319094960438
40	0.0	0.1599127155831819	0.13075937235866963	0.00016014657921755107	0.4986791183365729	0.1919904177586314	0.08240334239032604	0.6438498457315599	0.058465387475951314	0.09030849416714205	0.2295259663242604	0.5122262236672243	0.23937529683208061	0.14812064024227986	0.2399926429359989	0.10395286622931822	0.3659294055303408	0.2769918062329759	0.489842842345545	0.6058749393846484	0.05633019346579116	0.07354010360293328	0.08412936903036175	0.03178768885421049	0.24960298175204312	0.03337136804291974	0.08502158947271812	0.0025858863086958804	0.0009727739396142666	0.032460431935320576	0.4167602110204797	0.3499526671715603	0.30785643858696937	0.10180039438034472	0.17000634841632353	0.43451565037016704	0.10743277339978705	0.1829161571813771	0.23295005774338495	0.8434386894213328	0.21593234893959956	1.9683815474798312	1.8896563498901917	0.9285718839446716	1.116001247104619	0.3317302757442405	1.1612716509950847	1.1758930641126355	0.8340624427547572
41	0.061800233932088965	0.02306256653747275	0.03247896672652356	0.0	0.19375228453406002	0.027291277609181545	0.03041644864668051	0.19941545038989755	0.13399737100471917	0.02953356250515213	0.04666747757852606	0.1653045871646849	0.17236223026711983	0.013816670216992847	0.04894542552295643	0.06813626013150698	0.5072478799090823	0.10345031371570433	0.2785449504377578	0.3599979526352921	0.04776437358153317	0.25590670486368916	0.26460399984734867	0.0039943162289987994	0.10523689904397447	0.09698168078485865	0.26463800042689045	0.06827917550432427	0.027138210536638122	0.07929083044470829	0.44592358130328663	0.5803072533590736	0.5424976728304214	0.04832637937818348	0.19244072131350026	0.7953975868596477	0.2595831125209827	0.255448426788964	0.3317286669422123	0.9426188429707288	0.47539246585565365	0.994579295036107	2.0312004945103395	1.8043501242867397	1.7359040166936954	0.6885786045014841	1.4742369687840067	1.0928927317320565	1.0130171935729657
42	0.003330055432085371	0.20709851304922008	0.07569857333186457	0.02030368390775825	0.40480296877869404	0.24652190453766368	0.280590155080679	0.5593176134949861	0.15189204902116715	0.03256896326890843	0.05632728281367183	0.12010110205942996	0.39544551020937	0.12887155891157995	0.21624540183401864	0.06761891363174298	0.32888639819296317	0.3252218595834644	0.3499122237879144	0.26788814681338896	0.3215853383143783	0.09493227867136649	0.10150277925673705	0.04264997780638195	0.06693816697030525	0.010020155784933538	0.29581560574489124	0.034672420275059936	0.0	0.0	0.12751502594799316	0.16768447270494005	0.15436690216227447	0.07971344051781815	0.3020609489093533	0.7590587672796411	0.05700724420284528	0.49185925099988864	0.1155900852273272	1.1090353019408574	0.46158905335498884	1.3030624639333324	1.5520588222976694	0.9132764782422317	1.3430593246399083	0.3245492510279756	1.141161378707483	0.8963612674815569	0.8647299021160627
43	0.08573138657773739	0.24969410381218235	0.16067376096995115	0.1852257240539272	0.24570300916321286	0.2244158223489934	0.1319163694365322	0.3619102546717561	0.2780605770697091	0.032969004597673275	0.2851260095435021	0.45845528158614174	0.40805318313286465	0.06846005608772589	0.2452340448937196	0.08958049126131457	0.4684755703755447	0.27017704421987815	0.7076321316782161	0.40057543560009395	0.28481178908454047	0.2679339208029117	0.22096894775261522	0.11488850601961613	0.055142704763484145	0.06915932346502146	0.19029122587871353	0.022947217367957046	0.0035932967902180795	0.0	0.5505423801208793	0.25111467388386033	0.18347676262655083	0.014898909310387674	0.3825320958200606	0.4164855789344912	0.022663659881196764	0.19692875275877925	0.16362581375233362	1.074029754224256	0.5083604668123521	1.3863278776066335	2.0776568031155054	1.136538279000873	1.0294470498608153	0.5200310406280788	1.1956098455529696	0.9936299745657104	0.8550874769184663
44	0.0	0.2897296031316221	0.06388048194253984	0.14640084921080235	0.17359193701597544	0.16885971457683013	0.15847726704055837	1.2016848961115503	0.16869414020735238	0.08511710658106875	0.08313221430086178	0.12689865748400928	0.853297764285063	0.07577135978561149	0.31830385604556466	0.04920591370722028	0.34276343316406777	0.8270486766752562	0.3255858861714514	0.5218006308673431	0.10573982296305026	0.08920804201173496	0.18445966790731624	0.17952702710333698	0.07008747090044516	0.12157015084934635	0.10979110444493799	0.023521960882199548	0.09654986235117116	0.0	0.25901814698311154	0.9708500155931354	0.9252764018039661	0.33623063624201976	0.527579792037129	0.8383574677711751	0.3436345102258355	0.2926411961692417	0.4944866018792678	1.9499286895979224	0.7015060788320217	2.3864957639606668	2.0966250908644013	1.7183704248234384	1.909831827293636	0.7547738725708907	1.4444181656068158	1.4332192284300342	0.9633904349864671
45	0.13989907772701865	0.2823386510325015	0.18272400141193	0.12283599463442878	0.2963881083344544	0.39218335295144824	0.039292900015317975	0.5149572935702699	0.1804643622441089	0.09706400980264256	0.22578258508549431	0.5059854813481169	0.3912571365231374	0.18098215089847317	0.24047818082783548	0.06404415462068795	0.2418817461370952	0.2852220763772337	0.47768175440750454	0.4041515342987457	0.07846372626010335	0.24247898014821118	0.27933114195903325	0.0	0.07121489355034023	0.15032624318249466	0.061582129829173084	0.031831136283579795	0.07355491308390232	0.01711972830570038	0.28223605189086665	0.5588015473961402	0.5228496355992467	0.18406327563557418	0.14184740206283736	0.9310538015022671	0.15191432849800138	0.4251945687675	0.20428771253861408	1.029627174541295	0.6594771460421817	1.1420480151035657	1.889800885634057	1.1810855626769237	1.0112266150250144	0.5368066436231173	1.2210323240253487	0.9874578817855018	0.9850929471158808
46	0.16795150603231948	0.32485649232518354	0.19296629496641543	0.12807976406397792	0.676842474059882	0.1335655327685474	0.20379331146506968	0.6558870255550037	0.2208087912678314	0.06805730345456273	0.167963119405251	0.3752784428791709	0.48970776295976143	0.05685822697038982	0.3102631684005291	0.14087148309451225	0.2722816861311637	0.3308830142604828	1.0553574437906983	0.23558001516695576	0.195011641827662	0.2825820007463972	0.2386509787003348	0.019719803670484447	0.27242764410964704	0.3318632013982527	0.0940769656638919	0.0321135410897151	0.0	0.0	0.22062742320897422	1.0782718422970903	0.5046911028216041	0.3267857604162813	0.4208419499265951	0.8378556926237065	0.1979086114041409	0.4284387367894621	0.3671196671557936	1.2479858514838347	0.9613002250186361	1.8418294507315385	1.3200511320787374	1.5192675104378244	0.9760602557248028	0.5522675244136833	2.091336746085246	1.040040499730591	1.3965226927383063
47	0.18799891344440747	0.24982858787601125	0.13993882620921155	0.07811677982554854	0.4912626494400836	0.10134346671835752	0.16624652009712879	0.24988642298242889	0.16973686416033343	0.02602208576677548	0.2668841430865555	0.3179353951920282	0.2805889502138802	0.12620221319163663	0.544228440487282	0.08244846050419583	0.24086195949720327	0.300788385171331	0.48955728253651026	0.4020601202961269	0.05725591429427321	0.2842581520042364	0.03663271930873836	0.03938694661803379	0.10412377161782631	0.18840931948931988	0.29195728156490075	0.11612527844879598	0.01642699536841558	0.0	0.24312949535750147	0.14331241005308137	0.6102077470818258	0.037239267819805695	0.12219031687334173	0.2667742984135683	0.092277671066439	0.4241631779016176	0.2561677598584107	1.3619130975894504	0.4187367400834329	1.4781507488113754	1.7202488275973749	0.8080992798678576	1.1080811492338103	0.4352107070955903	1.0713086411420387	0.4866615949126075	1.3007606654101669
48	0.21272269075503408	0.1453079027635412	0.14885999416806228	0.06501000412038345	0.926034162743631	0.15614480095373004	0.13639226101923793	0.25073822626118525	0.10508216003362716	0.02752096846368424	0.1952034915906426	0.5239729077115411	0.5665759213391974	0.23367940711016144	0.33853752939581466	0.07358054491145079	0.32010748796266825	0.20584356569553333	0.36310650327901406	1.1571861615472527	0.05800016817851725	0.11880183315759982	0.14800986968685959	0.022261887678103307	0.1656185890402329	0.1667713759505969	0.2154200178941988	0.027526091206273362	0.009931594627536067	0.09762875681785592	0.08689235862645016	0.3817363787703629	0.1882886664941659	0.04566986272520395	0.13591300146601737	0.6789855731137274	0.09396872203651553	0.6380429281795322	0.12502745211085323	0.9364229013766526	0.20122684122239665	1.3798621101582542	2.3132879238320516	0.992559966121554	1.2219969513342082	0.3107366153686805	1.1954896748102972	1.0966385525695357	1.9688461205271752
49	0.26429873761268186	0.41643166576136936	0.14181008499177583	0.2170519882066363	0.9546842917825354	0.14450468888486473	0.28660315714375384	0.5423841470907562	0.9395622157688895	0.07521869248038829	0.31388322864022744	0.13031300113289876	0.5234823245400082	0.1415773751460721	0.15276681257489047	0.11219638854238972	0.3941158128909563	0.1459832905611689	0.48138234467779306	0.7243683672553952	0.07114510285138885	0.06014651791869111	0.1272475484616833	0.22486193317042721	0.0978431351670329	0.07292202929174517	0.22304018400249406	0.026018776286723895	0.0	0.02137870215008435	0.2283504985280711	0.214043836054909	0.29229434745314914	0.04961080216127131	0.18556996186418012	0.3402329262344216	0.14982989977767305	0.11348813885816308	0.3382031361112035	0.8810532069636949	0.5842359693251556	1.5677510492028985	1.3374898088708043	1.3285431018905738	1.3580656475923947	0.3741689211494281	1.0250360223971464	0.9391211125332412	1.310090930600191
50	0.5442576183410816	0.34934145216772844	0.28189726976233975	0.34285623963981715	1.4828294164618043	0.10349732523332433	0.14956414575334598	0.598291926156474	0.37428867776058	0.11898041277508026	0.16076868009989106	0.4299674053762201	0.3658687401533763	0.2850318779201124	0.6483646869556475	0.13139429637295588	0.3168084733630491	0.3300103376181986	0.6102248429301983	0.27594962796643807	0.17764095244895356	0.17674221666421402	0.21069909090347855	0.0	0.06460086718274592	0.19990525889611574	0.0008132540614167519	0.009895653235454792	0.015599609616280893	0.06987970442768351	0.11405103712911209	0.13008522395914665	0.2671217592216288	0.16246751843842852	0.0	0.22838440034986293	0.11896229385963122	0.12103346817929808	0.11911351803871219	0.4384764260312675	0.6122804385418543	1.055653331754949	0.8088342863106242	1.19351880026193	1.544553864439514	0.29578166003487505	1.4495994458244104	0.9615274377386889	1.2478027989998364
51	0.7038329751944232	0.28852343454981155	0.412309822385204	0.458715684830205	0.9177446934210687	0.4834903160190132	0.16343446995992209	0.8400361013515919	0.370806966912791	0.0	0.16905818398660494	0.47024972322002556	0.9310996150690024	0.1856415442037603	0.7695219929664953	0.27987419408217845	0.42911527514214964	0.445773710196809	1.032558262872398	0.46091132499341264	0.3905073054112723	0.09668029607411996	0.3206619809188455	0.011702719548679276	0.3647945166876932	0.2525584887007688	0.06934656453043957	0.030027875010594667	0.06779878266573426	0.4045010451704199	0.0	0.19425802977806528	0.9784641907840084	0.053392451371430234	0.2338420179490822	0.20508194607157101	0.3545542487410075	0.3486882566753377	0.22530260080739498	1.3699404863539195	0.7597372741007519	3.9109472173980504	2.3548338884368727	1.0526248744083146	1.2911084848417855	0.350899104399856	1.3893793835716013	1.0440335118197541	1.6659164699252875
52	1.187001119833038	0.2943469223763301	0.3803321516456545	0.6105736689606932	1.1867926790792036	0.4216522128225749	0.13681978644083245	0.5223675363706877	0.19623994033386946	0.01565567061326268	0.14178119929275823	0.36560741235557837	0.4271627264888697	0.2076539893384359	1.4095609605880381	0.3130408310118727	1.152762227090585	0.11925654369805962	0.4890266922435354	0.961637148989045	0.13941798147039502	0.4076142686076295	0.4900207315363209	0.6586534911596919	0.12426354450951892	0.22776283379237663	0.07479927819186054	0.0822552337136274	0.09983216157946788	0.0	0.24319636511587248	0.19147243528246585	0.36132761395212093	0.10373168652267171	0.07331095778235165	0.7942742608578465	0.09615250525159727	0.2153109857219677	0.16912088525948551	1.1640388917577644	1.3094180925901575	1.423196984158605	3.8397436049647222	1.1193098175363392	2.0311862569970116	0.46159638735006353	3.3775087830432033	1.2087149154797265	3.641188906611259
53	1.4150292218055123	0.6714414829833265	0.5693413354053741	0.30787922672936546	1.5982033502626047	0.11603081569320575	0.1562458937173238	0.7437568353689603	0.5619810790250139	0.2228386566731378	0.471212819233345	0.7025068831956832	0.984247800270189	0.10805345592928148	1.0710347808118208	0.1351517209267939	0.7448866036135855	0.43929950745406743	0.8744103907748103	1.6085784891219281	0.25414632844522367	0.6272984149300966	0.1670161383880069	0.0046040946140599795	0.14621819045374523	0.10747255943200038	0.12653839455075244	0.04130768544196207	0.12472770771921607	0.09583843227867385	0.08393306976405786	0.6742891772028565	1.4282454931302413	0.1729882953628833	0.6345192258259423	0.28947459125093045	0.033940051839966484	0.8546451183316531	0.0783015243975987	1.1767617009146607	0.6400408711632035	2.3679500561062574	2.780851335224782	1.3107873463706203	2.477832128164002	0.5747357199268636	2.522197111022507	2.4758884682428484	1.3734122302254936
54	0.9505023662428	0.6293868335448353	0.8557329173671002	0.44397133990933063	1.4286216271784353	0.5568749920929412	0.43819767413194366	0.8664150798839908	0.3357454672465996	0.12729538051486794	0.24243308098580138	0.29193716658197766	0.4426823779452078	0.1601199074297782	0.6852868309597698	0.09208524039381884	0.4625525688257447	1.4582477524572421	0.5934596974083545	1.492906835037947	0.20691459744594148	0.09466511722488484	0.13508770449565433	0.0	0.13681619179092366	0.08097606332585469	0.0	0.05669570726457573	0.0	0.2548432185249171	0.020893368959683876	0.0	0.11967255269605973	0.23757884393701298	0.0	1.0248891669720108	0.153958852404407	0.6290395937346696	0.044312841564236975	0.0	0.4862438966987227	2.476884808245951	1.8193088307728478	0.6884629277345544	2.232004803068062	0.1695296660486228	1.333867092385273	2.291491300400121	1.3837442494405392
55	1.453849047599411	1.39445349110331	0.41788886795213576	0.40558461246808436	1.6217003436094346	0.29015665018981346	1.25244129963457	1.9121941938709763	0.5555911488915644	0.22353855441993287	0.34449845428804593	0.5289143985238162	0.18693232345396993	1.060785732400767	1.278762136428698	0.07725372948445684	1.2403413737299338	0.430138743635123	1.3777980608416176	1.2671716978469543	0.016902193229812373	0.016618281922837774	0.31222538998377763	0.0357727505956929	0.279712070045649	0.25826531095230115	0.0	0.12406611498023362	0.040981595485867515	0.1704629071390361	0.3493083228423001	0.0	0.7605383804015925	0.43320588927683124	1.579171216175078	1.7470323950886288	0.5575747750665918	0.3589791612915384	0.2819926447480146	2.385531921321509	1.4327189938632539	3.484048551894345	5.172517844320789	1.7192231185148101	4.461072821010162	1.4591617035189268	1.7903966102912101	4.9956907779402995	2.385129001493999
56	1.8616191820753891	1.2250887233009582	0.7977787501118134	0.7691213078375629	1.9389235746545983	0.5171754723434809	0.9621780925369873	3.4011926781117228	0.5174892702639273	0.0	0.4945875497792819	0.5002927245791472	0.5807296010800181	0.9976930721649732	1.722967234313636	0.08376177542070354	1.5963948037135893	0.3354056865473609	2.1819697997925234	1.0362011198461494	0.47670097283918694	0.0	0.25320973277029124	0.0	0.4799203746647236	0.3617120504472497	0.385832707214285	0.015373668365862797	0.12291118950593084	0.5951853473469974	0.0	0.0	2.348203718099069	0.13464077854327752	0.17055213872547378	1.8094222656504975	0.1952660648745032	0.4942748448646163	0.3408731726600853	2.090112166361228	1.4378205107872088	5.058685188641059	3.923515582959916	3.075352050446134	5.505411715559565	0.3418193926536199	4.792912315138122	1.6998977554772232	2.895406505771669
57	4.004636232995989	0.8900743107561288	0.46541825522929564	0.713147927505217	4.8174341348332375	0.605830385495807	0.9433715843336635	2.009021644928662	0.9054293842009213	0.0	1.5258890048891915	0.7853895812889694	0.3883751841046447	0.6157727304293594	1.30962694847212	0.005348951003762111	2.353204631961523	1.2103701127978461	1.8397052873563933	0.5649741859366844	0.32348874028620167	0.0	0.6329587687569077	0.0	0.5305757815145755	0.5861184425028734	0.21672868139676935	0.21980654971838795	0.05084854895231323	0.0	0.0	0.0	0.525072237866033	0.053259537774804036	0.0	1.1033789177270064	0.0	0.23594534470985384	0.26614840450774996	0.5174560916308615	3.6134026734369207	4.007440550996003	6.3135699610568325	4.861736192061986	4.6509779720654665	1.361611844895094	3.4569723042826648	8.2937997827815	4.8492936191637686
58	1.7965920957877985	0.730684937546683	0.09184222628090356	1.4233641888229502	2.6265618585906156	0.575310524660204	1.1913927032548004	1.326297786730284	0.6563518236671666	0.0	1.3328372958004016	0.9914699622123618	0.03157939928835484	0.661465519880168	1.3178654707414548	0.5380850201444229	1.4403569467898563	0.0	1.1719043946848304	1.8224972370516608	0.0	0.0	0.18989356412136044	0.0	0.6815405385454038	0.0743413280793963	0.0	0.11797090669111289	0.33834034887192765	0.2787313525451729	0.22636931963315424	0.5160879898281628	1.14503728983698	0.1627746748258474	0.9884663960122169	3.221877189382995	0.0	0.5328453332928418	0.20811749753937062	2.4065964194736664	3.2457261053531545	5.164164594497459	5.874269897103582	4.153829977960686	8.067693266256562	2.329679006684533	2.7018859512348503	3.8249055246389356	2.0382251939237728
59	3.988454328712184	0.30567434133468696	0.07969403781918946	1.1673889181535428	3.063509962387943	0.7450351718815572	0.3963408547742878	1.8228848789955703	0.5844524812561669	0.0	1.236183650143896	0.4521199885035005	1.20040178413856	0.2415505428846862	4.7833352305770065	0.0	1.0801301572263322	1.6576228576077634	2.5469080003255975	3.0504946112609237	1.1197304270795676	0.2154976478842527	0.0	0.08275512422942587	1.2187275770364925	0.0	0.0	0.6022497942245975	0.08107917242065134	0.16048042751702452	0.40628018014306383	0.0	1.853922260414102	0.2342357258898928	0.0	0.9405062388261374	1.0844874318898712	0.0	0.10883667259867146	0.33520427226852095	3.156781452581208	8.739474411373196	5.4201453661265075	4.155025177819942	5.663797575251128	1.8717645347428857	5.328169319640478	5.557286254253497	3.8786476387185056
60	2.163440685748413	0.33227106919798927	0.0	0.8485590627707487	3.730818706181486	0.6220241400744471	0.827271487494182	0.5840423914018561	0.3630027118085332	0.0	0.5943894051723639	1.3792085123754165	0.0	0.9137006505489021	2.4605578673023625	0.0	1.2696953211548938	0.0	1.6213897769520922	1.8941583064817218	0.0	0.20653027444620733	0.16157694245129867	0.0	0.35317568686304873	0.0	0.0	0.13771531219690197	0.004676030694759887	0.0	0.0	0.41276188274544695	1.4357264645336538	0.12052237190998222	0.3890423477571166	1.9630621365855345	0.3737713162469335	0.03681437747192789	0.0	2.0643666008231105	3.464020694719035	7.916715005725611	4.714802063299008	4.481753882312868	7.133623156972799	2.3865247444897757	3.645307372784055	4.53093213366491	7.07191657979788
61	3.3288863560582604	0.7006290810539526	0.0	0.3232089839769707	3.049791364220369	0.8955660823684969	0.20626474351945048	1.6383970973135193	0.4113464623201608	0.0	0.4340906470618824	2.0075104981950616	0.0	0.42830998073973836	1.4087986124238223	0.0	1.9226271911257844	0.28055806323598775	0.7263014611780789	2.3085918320549634	0.40982462505325173	0.0	0.46338273096208854	0.16383028184248946	0.8672193439637804	0.34894565313930687	0.0	0.2904436685467245	0.0	0.2814187053147556	0.0	0.8428893029111951	2.410292356889399	1.1347230711733016	0.043069743742962394	3.033919873998026	0.5034270810359023	0.0	0.32693626905848816	0.6757736965985356	3.6636681371891764	4.503355710506038	5.753035198365915	4.499160017755371	6.0968254049920825	0.5149092598304749	4.8895522000096	6.40352954788776	6.445474998778013
62	2.86685969760841	0.9984839957246563	0.0	0.254794376236911	3.503849768942917	0.7158933687169289	0.4891581118985805	1.772448627759705	0.45545806297566266	0.0	0.08162208096456194	1.218616785864188	0.0034944933504008624	1.5367021420246465	1.798600951260993	0.0	2.0258233755653463	0.4758102570390291	1.5975460357672366	2.9354391550678254	0.0	0.0	1.2073126312326037	0.0	1.0935255472300696	0.26157322173011954	0.0	0.1932426757949337	0.2956642662033302	0.2503109716453784	0.0	0.05556129667206842	1.6317372167278517	0.6175610155683713	0.882805301319275	3.1430036686229013	0.5500322577281775	0.9868240615693726	0.9152293934091986	1.4049961705250111	5.029464384681507	4.996772476885524	8.729014868152438	7.1617676072103755	6.52035831114978	2.138027236003822	2.268317727428577	5.613153271569578	8.585378907554889
63	3.200435672817995	0.6562934878587696	0.0	0.94670906506458	4.006916782114346	0.0	0.6157224836374078	1.4193318339964491	0.6283816236649575	0.0	1.3351217297794438	0.8915835333130552	1.7631345676479149	1.0298389689484793	1.3845545570263442	0.007462563360306792	2.8562302439292866	0.4726379698174087	1.4873246030493525	2.045031665705618	0.0	0.0	0.2792407867358557	0.0	0.9307008700729116	0.3120065896912336	0.0	0.19849264179208126	0.16574987051130913	0.67073088331917	0.11029709142053712	0.9400753517952056	4.087825798483993	0.22970176041602777	0.08827370077608286	2.937173101886717	0.3777273774369554	0.1935214273432684	1.2584594334244052	0.7095909885530262	4.353416699715205	7.015415023683363	4.664953658357345	4.481576713273021	5.195448066284097	2.3766247435539958	8.010982665738235	4.086992655269886	7.30187534387976
64	3.2028920065658455	0.6616238345517539	0.0	0.23855931352778526	3.3922446638296546	0.5909035788413955	1.0034764249889505	0.0	0.0	0.0	0.1792761658866759	0.38709220163782637	0.25446452658535235	1.2243864979816677	2.23910474136026	0.006393455319964857	0.5847068243071711	0.0	1.81795536408159	2.4324610242343843	0.0	0.0	0.8883456800945366	0.0	0.7020350249442057	0.13518216806480263	0.0	0.13319735422413465	0.4181780722590755	0.25436981287459515	0.0	0.0	2.355904468354128	0.7524289231140652	0.0	3.7487274933711947	0.05525059318131054	0.0	0.7625664284043765	0.548000733361146	5.773793559242884	9.44257740209478	5.939912680160884	5.280642110717734	7.9025813815970904	3.457022706210611	6.572516746916837	5.324439419069864	6.090177470920994
65	2.432987732877976	0.2695747008835048	0.0	0.638751571427662	2.2725956860309617	0.3901246389071302	0.26400348825869746	2.6271760184747683	0.7144156628298862	0.0	0.42390047946328807	1.1624609214277986	0.0	0.5885718028742492	0.8423388672384956	1.3001060275608411	0.4038197552651158	0.0	2.0295886329047708	1.194978233916934	0.4642725143337178	0.0	0.01392139252908265	0.41250518660955543	1.064673558326709	0.10022981005100093	0.0	0.0	0.0	0.11379631857305833	0.0	0.021200523255653844	1.2407815286693913	0.6078286620433564	1.444435798004371	1.4751943647607255	0.15594201530012	0.0	1.032150230003883	1.3011386882117395	10.522460190621278	7.346508650189818	5.658024881584557	5.798215484115793	12.429839365938118	3.685472281428854	5.346357405118071	5.549783638749657	7.603264027142297
66	6.028610218913951	0.6950350914992642	0.08993114921287466	1.4514849231364992	4.429457571287372	0.08780658828822942	0.8771409030088456	2.2731382032935605	0.48382547913975105	0.0	1.0138038282356687	0.7343653915893443	0.008527652737228577	0.8323859416851588	2.8699231312005646	0.0	2.325762108654203	0.8704052689661426	0.9096599410134639	3.1994103527653697	0.7537980796830662	0.18135356159413057	1.0524574860918365	0.08148430650576934	0.8043861766704441	0.6711119330900118	0.0	0.12983676791001172	0.14965463406103943	0.4451175194415171	0.2681946842941057	0.0	3.5802853935928596	1.6684847644326999	0.028514750583523606	3.120700276675396	0.061682608210806844	1.6085543480546047	0.4723661255904452	1.0524509797620623	3.6186541504775187	13.411851508574996	5.819053584117577	5.095921534022871	8.696648683131448	0.4697510321639758	5.127415825891446	8.979903765816616	11.803717332905807
67	3.842627609170709	0.173887170508053	0.0	1.913076972507602	3.6530122238486125	0.3083304842335648	1.0626379193435207	2.241992311840614	1.348305442946769	0.0	0.60234719259888	0.830718210375981	0.6242386547501219	0.7867635375347999	2.0126566946510507	0.0	0.36941766196038034	0.0	1.6578641242643106	1.3648340459576849	0.0	0.0	0.6277939609723765	0.15071260398653116	0.5208038197720081	0.0	0.0	0.3728134624831943	0.0	0.7698999082840685	0.0	0.0	0.6835463823292988	0.395137987596485	0.2266940784571156	4.008199043574074	0.0	0.40375141351678884	0.13549278348013924	0.0	4.734614855647613	10.885732539058656	6.581870894383114	3.6054883901575283	12.422914855878368	3.5032767390221777	5.881897370866233	3.283311340404143	7.250197920360195
68	3.337962371473271	0.0707434869054753	0.0	0.5882598117118863	3.537212740007148	0.2941292533429956	0.0	1.0898199814428438	0.0	0.0	0.6404892712348585	0.8225531061464149	0.0	0.10443640153164001	1.845474895555493	0.16305189948958884	0.5017916047038654	0.0	0.5758564263213233	1.797842685751342	0.032575410957520236	0.0	0.21227767200267117	0.0	1.4347117946558672	0.6619074462386699	0.0	0.3758414158323321	0.0	0.0	0.28693719157257386	0.0	2.494691104033712	0.23167066210822984	0.33890959270634874	2.003978807517889	0.12123006905493362	0.688597983316009	0.1346592544177889	0.7477823903529414	2.511538176790002	10.370947187398428	7.099888189202072	8.855573538290477	10.230656835438158	2.4152603159976835	3.5082630267430837	8.165182220991161	13.099267709394768
69	4.084604918483533	0.0	0.0	1.1942023662420014	3.2279986331169415	1.186297336154493	0.42753042815095005	3.012828731324146	0.0	0.0	0.9481815869934799	0.6697431992718766	0.0	0.0	1.561461079040438	0.08543919727518859	1.1617014408522952	0.0	1.1684117461454848	3.0441947092413484	0.0	0.135029352094621	0.35648115191437024	0.0	0.4226488159451094	0.2972781994068071	0.0	0.0	0.0	0.0	0.0	0.9315506833025153	0.7686028113751272	0.16528945454391597	1.12187203678807	3.8354289742467866	0.739676283040459	0.3607415743233754	0.0	0.0	2.0045414311304395	11.314792595183405	6.585794685905063	8.165097575229568	7.423685037286987	0.9563370979523621	6.5828560689248174	5.99336153972847	6.590526772857111
70	3.1203889731387497	0.674270825014357	0.0	0.9190565922410323	3.90173363106034	0.9970034396711227	0.31456549741990103	1.6018817905796976	0.8152972959805393	0.0	1.4782369443685983	0.5178101766263247	0.0	0.36651212312222986	2.9278444176786254	0.0	1.9650032722473942	0.23009192142152454	2.2936077459548865	1.2395289342055944	0.11551395204798462	0.0	0.2999577555382495	0.0	0.4576242263305426	0.0	0.0	0.2103676302889319	0.0626146736786626	0.4432442072289439	0.0	1.0780724419783305	2.702432842399847	1.5988921781304126	0.3930430677356578	3.5430347198749397	0.0	0.0	0.6627396371855054	0.0	10.125021358400442	11.44862301773693	11.789340753898413	10.414462881411957	14.49472538382288	2.6237470029684857	6.115525798089471	5.760334677114777	5.718336228473783
71	3.5291030578491496	0.09132934835911491	0.0	0.41092802912595516	2.855304568152293	0.15298614608669847	0.58448078308857	1.1693469885757768	0.4691521560819803	0.0	0.4457946713372269	1.8752410316145167	0.0	0.572243151087456	0.0	0.0	0.1454784848918169	0.0	0.7738021138841217	2.972039221208401	0.0	0.0	0.36115769880501325	0.0	0.4350508853501156	0.010841918552948679	0.0	0.4981429453558622	0.09611694161295857	0.0	0.8388758144175726	0.0	0.565321241705816	0.3181547861942407	1.4573878316163003	7.651959778691247	0.19331635504361572	0.4114716292266865	1.0023539476828576	1.65249755540748	2.557909114788829	8.093253987069222	5.408689711860309	10.654646896795953	7.682018807508711	3.2565971962217857	5.056228552409421	9.173450838260415	4.562748825018717
72	2.9194263035462327	0.32929360006519204	0.0	1.0691493013141207	2.8938866578511604	0.2781091950388883	0.6835582058845986	0.7038663705685045	0.2636703515805568	0.0	1.3858624358058134	1.5535238546029808	0.0	0.8201011595714242	1.0996468906909365	0.04800252961304584	0.37800353028047534	0.0	1.464888225844115	2.036682638771666	0.0	0.0	0.11319021848465044	0.03789944625755628	1.4045268602243042	0.5620096095031486	0.0	0.16539865920867083	0.0	0.0	0.0	0.0	1.7783201695458304	0.1336422837816441	0.23282795800208642	4.134533310783275	0.5034915095806098	0.0	0.5705531060388839	3.319443603667164	3.2187580433038643	10.138672475281568	4.066505427153722	7.121883223606445	9.09367833643406	1.839944215365244	5.842780656075786	5.652787064268624	8.664365950826479
73	3.051264067771227	0.0	0.0	0.6026308003300762	2.89725851801548	0.06176450223623897	0.1925458645460054	1.4376719570734362	0.9416199103754159	0.0	0.0	0.4650377242586359	0.0	0.46250719081203895	1.8557185839980919	0.0	0.0	0.0	1.142141522392474	2.7020872129514366	0.0	0.0	0.6764780190291122	0.0	1.2701818339978226	0.7775505636679414	0.0	0.3023015506810039	0.12377343740094567	0.0	0.03960322876644507	0.1510015539011711	1.4647422271655082	0.7314682748205925	1.7651443639081104	3.2517023512232672	0.7851846586089525	0.0	0.0	2.477731196689991	2.969422414405263	10.751566186029176	7.736280101721844	6.249355702770459	8.19991716732564	3.667394568900457	5.674217773825687	7.283836681977445	8.497252891868246
74	2.3683459814779533	0.0	0.0	1.536473400725015	2.4360338472691563	1.0768106433307725	0.2916597031461746	0.9724965557589368	0.0	0.0	0.808074296177288	0.41479424121832753	0.0	0.0	0.5429008547356496	0.20552753776476332	0.5816284284636452	0.0	0.0	1.993506699715048	0.0	0.0	0.26934623289952003	0.0	0.3681694698287904	0.0	0.0	0.111421931605197	0.0	0.1707022995746747	0.0	0.0	0.7012924483502866	0.4475290815787852	0.21908239828959059	1.5299369750358576	0.0	0.38440485587968226	0.4486879492875484	1.8940161830861797	5.354298487131763	12.070341779534262	7.445501413018425	5.321283401250611	5.662155976587186	2.9100544364149954	7.423220931774684	4.175812829129794	5.857635898386241
75	2.696185966162173	0.18661566575847338	0.0	0.8575997926423687	3.866029932702829	0.29276797346252104	0.22925867127327793	1.7328059928571005	0.2640975194189083	0.0	1.7816846081605584	0.6782442047770895	0.0	0.6814101583211716	0.36664900702410547	0.09259354587158172	1.8594886334510576	0.4472775862889778	2.272623233420181	2.11036654663602	0.3617112631414448	0.2404906766000655	1.0140517064089596	0.0	2.3315317770037263	0.0011537252889785273	0.0	0.010182512141611703	0.0	0.0846081940404456	0.0	0.0	1.4302125086550002	0.5171693283966655	1.719416727278905	4.295900735016754	0.9052040218456548	0.7304424431854185	0.32669129832825167	1.8169484405935017	4.876673419385859	8.714832588761922	7.547013236626712	7.997293669461563	11.526067848324667	3.1981718654593236	6.277180950129268	8.711923859995192	8.215755832346348
76	3.0747865506494167	0.7137577894438645	0.0	0.4559962947947519	4.209659164473652	0.9640806387373018	1.2783783560244686	2.0538078435369473	1.081539311914858	0.0	0.0	0.5005773661770048	0.0	0.027284319050088435	1.2909119566973053	0.0	0.15780595809322442	0.0	2.103661457199648	2.6569740649278284	0.33511088939973643	0.0	0.964883219132678	0.0	0.6617636125061658	0.048593708119008615	0.0	0.21053430586651395	0.33174409785821224	0.0	0.0	0.2067870108904911	0.30058229748196974	0.9405687336259932	1.2482085475593374	3.8140095409670063	1.4876874168832703	0.0	1.1491366443345543	0.0917690548159988	5.038137217119883	12.732501984374782	11.079765873448423	7.406660694182115	11.292185348709713	2.547585424357859	3.881057029535587	11.529106074767093	5.83011000818915
77	3.0062169053081234	0.02346529925700563	0.0	0.8253631348970923	2.36152198353264	0.912050289937129	0.8131471508378183	3.194713122068441	0.862886784128931	0.0	0.8604868577293332	1.547130528820955	0.0	0.5614881187874479	1.0218660369789407	0.0	0.7404829308450498	0.0	0.0965268265554588	2.730041893617181	0.0	0.0	0.04361381377326659	0.03300896917658113	0.3252422434724977	0.0	0.0	0.0	0.0	0.0	0.0	0.3475053938835706	0.4600375682413574	0.43871099222959703	0.3316260672347018	3.7622599213664443	0.7749129917392023	0.7546298207514582	0.5726046358537024	0.559146977233003	3.7565614448351075	12.05265081155688	6.730332059667266	7.5482474256703345	6.952894317081137	1.852054730945635	5.016645483005971	6.711345044314946	10.473005730449117
78	2.6361004213813026	0.0	0.0	0.7976680456451606	6.319365833085628	0.13757251346746913	0.6934470238161142	1.1103026372701226	0.49601187189348533	0.0	1.0525995945419901	0.9591830854863916	0.0	0.33178790557975846	2.161159453648009	0.05756951617615555	2.586680599870056	0.0	1.8321445736312545	1.7732337146023371	0.13433587815960207	0.0	1.544951343050495	0.08456368295569475	0.5334547961813692	0.0	0.0	0.2728666316255681	0.0	0.18343377024280727	0.0	1.0855659129273465	3.8491871841226364	0.2852561695173193	0.6614313692872947	4.8070811894562135	0.1189364822768182	0.0	0.1869220210229038	0.6063667171948304	5.818803492507843	7.224258972446372	6.611542530043062	7.042134576414538	7.815350705357623	2.6327457678224606	4.401312626252715	7.543357073266875	9.80916757513175
79	3.423133779743234	0.0	0.395774096175471	0.5694911722745006	2.4641061310049075	0.3397112233527153	0.7026923154724204	0.9324251347166239	0.2076693361978305	0.020280116736808334	0.3326559214021388	1.1952043077492047	0.0	0.19179964258441043	1.333171477579943	0.06730553806121552	1.1224345040726946	0.4821496604953293	1.5504771317985362	0.3881332211614287	0.0	0.0	0.0	0.0	1.7811445691271623	0.3882917055697595	0.0	0.17166891392350306	0.0	0.0	0.0	0.0	0.6449966464367384	0.44625811799779075	0.0	3.5427018197172755	1.3888577065588859	0.0	0.27046539055976354	1.119298862910118	3.0921411097937606	10.445294534054986	7.500678835925388	8.236999498544703	7.701598584123918	3.9268925835512323	5.82049108905666	6.74426691502544	8.962575656621892
80	3.53765005575596	1.5042016978327166	0.44485528345999237	1.1639117281454265	2.5711150156407148	0.706101214067163	0.7749122190950112	1.6081515752436117	0.26182767022998066	0.0	0.014544125416497149	0.9560377104538444	0.0	0.3321967669327883	1.5676985432944301	0.37590195481764477	1.52327111823268	0.6515354287857109	1.0968461480230811	2.621668093894541	0.0	0.0	0.5076170293928473	0.12655918839654742	0.7484091812598028	0.0	0.0	0.0	0.0	0.0	0.7590456351655391	0.0	1.2079091563443844	0.09373183928678316	0.0	4.657543701610838	0.20828670630463197	0.651136562268484	0.21055603753062732	2.60386914104582	5.825045206271143	11.707609489922676	6.576175710713983	5.434656991226634	8.952711526799446	3.0441555630026444	5.535238608062537	6.048489466552797	9.423815742719992
81	4.008469344851267	0.6074199825088044	0.0	1.5511370700636582	3.3177462442840238	0.05529658646969973	1.0369454178268667	1.8999680490866235	1.2218832455755768	0.0	0.43797770427885674	0.7295254549419855	0.0	0.9217733531577804	1.1470875225862953	0.2430161308561304	0.606076267051486	0.08211679257192356	0.7017157127392345	1.535924196289799	0.42164956018813393	0.0	0.6354635159159899	0.22570578283098733	0.6279018340260166	0.18971061472068043	0.0	0.04206025800211633	0.08278032616256338	0.0	0.0	0.5821601700204547	1.9330055044426362	0.0	0.47987446545761475	3.0516490886510996	0.0	0.0	1.3200130578817906	0.05343947656238063	5.4577166957371395	14.199197734851564	5.927491560411543	1.9661921913957727	11.845926837988442	1.1559228556880445	3.7949478618022847	6.307198148789518	9.02538425129509
82	4.419027206232103	1.2452226950512333	0.0	1.884138076490853	4.217070440252083	0.22062715124310422	1.9064542835987321	2.1237126445141326	0.840136725906399	0.030955340612623426	1.254735383616308	1.2376672326864482	0.5358245573650627	0.6875446984130545	2.386211413281033	0.33467132204629885	1.404176354219677	0.0	2.3933791554629402	0.9174735234333543	0.0	0.0	1.0137351119451616	0.0	1.4849870429510665	0.0	0.0	0.0	0.0	0.0	0.1386056359502741	0.0	2.4326306735373637	0.7079260168572813	0.044746436580978904	5.826104389356185	0.5992626956537739	0.4889478893121327	1.6061255567034107	0.41545309831365	2.0845167472427115	13.443827998008901	7.370829198271501	4.927999889124393	6.756411038935368	1.9863921213620506	3.552699572789557	8.34405737785117	5.796638024430661
83	3.241014876973158	0.6282874578373866	0.0	1.4395749891070433	4.236217025915664	0.0	0.7465249244849331	1.9075575108413114	1.100721981486944	0.0	0.7463853141203366	1.7285199689297395	0.0	0.21808543845221845	0.778322709941672	0.0	0.878763572238755	1.0319253174901233	0.18832766976671222	2.916807146219992	0.0	0.0	0.2511041539422145	0.1081173677037665	0.6291225409644069	0.12169998246650084	0.0	0.33528012915267374	0.0	0.0	0.46814456281140343	0.0	0.6958353795636121	0.16691117628540722	0.48108411681949653	5.038512180788335	0.0	0.30492967529248516	0.2996087766559316	3.0889540895564123	4.871873631460825	5.593680170299551	7.006805727159753	5.18341214943144	10.649929313916328	2.794470607014954	7.52023845322115	4.07801438767481	7.234418645866922
84	4.201311397414224	0.40037728280101165	0.0	0.7747921726119396	2.502392926363573	0.3606121105015933	2.0506283583297074	2.0205694444881757	1.2312002589309925	0.0	0.4804999538028341	0.6957102911154025	0.0	0.1188656272376632	1.7228101613199558	0.0	2.0296962355621018	1.1219694835788752	1.2613005860953792	1.8855093127344658	0.12372718394864354	0.0	0.24784834706101966	0.0	0.5125005068457442	0.17842954548648027	0.0	0.12049094760245017	0.3822412254244114	0.0	0.0	0.7070226497490095	2.185527332372274	0.10727210378677397	0.39308445850650464	2.1547005672747086	1.1603348977453025	0.5508912477665373	0.9668417729919809	1.675892219814952	4.807428373758485	12.786193859058606	8.071214998128541	10.162810716866595	8.994593174524951	3.544553071818041	3.562436639573021	5.950678461598996	11.065521645926946
85	3.7311583118781386	0.3433504186903797	1.1579679964257583	1.7762361245543665	3.6675414091142846	0.24491204920032053	0.8469754509632326	3.2706509088863833	0.9092158040555588	0.0	0.990237329199531	1.1677304200440097	0.9177114945431237	0.2523931648898656	1.4473769919269877	0.11003416325895628	1.388428209418884	0.0	2.291841194908204	0.9918177793428823	0.257138767349686	0.0	1.3944885994024125	0.0	0.48039022071255766	0.22274284030532837	0.0	0.43716447635104433	0.0	0.19892861628765962	0.18109150206424124	0.0	0.9092491991417723	0.000906749461055225	0.9948613657579732	4.5545640988849	0.0	0.0	0.3219601395446409	2.8937130338224053	5.454657459768869	8.869550909925712	7.230621727349528	7.317651788199412	5.230434068592144	3.631952530815534	4.070837349338161	7.3350247750644995	5.11065212347296
86	2.8210299191342916	0.3404229508845756	0.2908877333196765	2.171500718554572	3.7493489417384778	0.8666671040573238	2.0691302746631335	2.3440827178602244	1.5852003534719625	0.0	0.36781376075145794	3.5736837845639036	0.0	0.9346246023087685	1.5512941829683182	0.5963093328000313	0.8301998019730674	0.12980715662028547	1.624820692769815	3.2888982862093874	0.0	0.0	0.9968487998172869	0.0	1.0384827026904597	0.5973347277393505	0.0	0.11001138285698814	0.12256360297481401	0.0	0.0	0.0	0.7381082907314183	0.0832323005842553	0.12127044396925134	2.746240486303313	0.0	0.26102338988916785	0.14542591233372865	0.878165284951791	7.3808546349079736	8.173437248343904	6.935693825300907	6.313203955684962	6.69845944482078	4.292508007193485	5.193183768079739	6.19423558659446	6.65538317740166
87	3.6598584634679003	2.046180868368162	0.0	1.1599396418166104	3.015820053423957	0.284161423649429	0.43410888429912803	1.5290106435821784	0.929939057397091	0.0	0.8409350190458912	0.5426954884712588	0.0	0.8497688989704071	1.6968100709726337	0.9009850612711466	2.1120645053689575	0.15827138306580596	0.6775577052693471	3.1156256868826957	0.0	0.0	0.8492787667948315	0.0	1.094977983210885	0.4140019123441413	0.0	0.1798474628262422	0.0	0.18206935715735845	0.0	0.40819897755247897	1.476726351139963	0.5994479851537001	0.27371767132968183	2.8953768810770324	0.19267164615023455	0.6011118456676451	0.0	3.7345161363040504	2.7133048834349878	10.135731218846514	5.567249776130325	4.617138132211275	11.654291445178982	3.4301489951890516	4.030553900258163	4.696848211069124	8.65637924174735
88	2.8799649500660514	0.5291142367028819	0.0	1.4295918778334942	5.0525829326525065	0.49909644047822477	1.2278308460288487	2.66090641300262	1.2594938752410005	0.0	0.4096628106175217	2.264375596785351	0.0	0.0843902699792184	1.2273918510369919	0.12217188507087363	1.3914206101880888	0.0	1.8482500811100817	1.4417018744823669	0.3341346315875776	0.8311799760475463	1.0120159443033245	0.2669193254549626	2.020718513530159	0.10427743554178044	0.0	0.31922130728242915	0.1965913939875711	0.0	0.11201241792744424	0.9141228427986268	3.078559199876933	1.0196575221931754	1.5960109423126645	4.626608271153321	0.4507413382542979	0.7362068360286688	0.14288409284663556	3.969490757718106	4.820943257757704	8.946894110932531	5.310065173997663	9.670789227706457	11.117540187022493	3.0805301612592695	6.864148116205563	5.436273530365464	8.08826788167227
89	2.4762866267517296	0.69230664956793	0.0	1.080907926313605	6.108831022886775	0.20902553449325217	1.1134376202918814	1.7407296411516222	1.0970872774607014	0.0	0.00392433897610642	2.3479264081471087	0.20580189542458505	0.7376684706557625	1.181969138233486	0.35130226257168673	2.1767671565185194	0.0	1.7279418039827548	0.9985143100990111	0.0	0.0	0.9696549323387539	0.0	0.7349195930136296	0.2557794872532714	0.0	0.15062083425112122	0.0	0.47568186043051774	0.0	0.0	1.7394579745645644	0.3417406457294839	0.5101969976981576	4.734312734089506	0.096840160010381	0.6213563538603165	0.48939343646558175	1.3602875040354532	5.3040831338544185	11.654990542493543	6.741972042634897	6.377845127963387	7.989970364318217	3.229549318477597	5.931994955920611	7.666051640403106	8.251110582390972
90	3.7345720249668184	0.9146237219133975	0.2658575850400538	0.8558502864608795	2.2448383865589077	0.21270648304395953	1.3675189561968726	2.4424974651935116	0.6432301386127376	0.0	1.0145343809263716	0.368143691806725	0.22375352611313495	0.13868818168478428	3.720550834329445	0.8402108071461322	1.0143274257307322	1.5210779111519388	0.620404172836505	3.8923820725877656	0.0	0.0	0.2585936853887306	0.0	1.7180934805672237	0.16365104597087074	0.0	0.0	0.02074524675909232	0.32072119186088466	0.0	0.610229251725573	0.769437081697755	0.7203021489380642	0.24490745810036452	2.7776804824223142	0.39379641303021606	0.5109796027314844	0.7836093961642326	0.7465128130144394	6.245578085819398	9.733802210868346	5.1762639744808325	9.097636746329448	7.991878040521541	1.5198331270959462	7.020831297593933	5.891840424297359	6.24715549207622
91	3.3596066700155207	0.4036688231462946	0.0	0.45520850497602244	1.8454742119068497	0.6419111378314125	1.3862566056817396	1.6376419605882675	0.5229594326642202	0.0	0.2655280474497188	0.6916425641993675	0.6709064335786716	0.0	1.895878971351062	0.0	0.9909272170347702	0.7048755877344661	1.6305118422428309	0.4149405438609428	0.038290681099396734	0.13096747309383472	0.5339039623296467	0.0	0.6029408655797285	0.06546746467461086	0.0	0.06283013787337759	0.0	0.0	0.23573944319208756	1.7824665655821148	2.4343736236476254	0.3493690958426009	0.09057061100330897	1.7008754195959606	0.16543794035762396	0.18342367077051575	0.3104821047126905	1.647075536836249	5.910845582387625	9.721005497647466	9.270320078617424	6.043698749167827	4.90300250863766	5.743785130917482	8.003475141197324	12.15378206153603	6.50642494007957
92	2.7666411148118737	0.0	0.0	1.480786773934353	3.1623625154582515	0.6689868421559206	0.6350138914527942	1.3126834934338305	0.5296632179282968	0.0	0.11731348807777539	0.3341930914046698	0.0	0.0	0.8969936635154477	0.0	0.7867372196810561	0.0	2.43332896199514	1.6924736968953176	0.0	0.0	0.33045931842253246	0.0	1.165942918954246	0.47663630803794027	0.0	0.0	0.07834868618286565	0.0	0.12616709099113813	0.5336153741556695	1.046544687291025	0.0	0.22650241154257217	2.9350619906350204	0.06042009864945089	0.0	0.2922292572871315	0.588996694682168	5.823556790812838	12.337397304231486	9.568201107408447	6.190371805224791	8.575209755916255	3.295885584745306	5.603631342651723	4.161980886928129	8.202850963289645
93	3.7514385341052594	0.9593227909147315	0.3964422737423822	1.2687289024114698	4.070159441209164	1.0640544895324902	0.5800410193392206	2.910634676607732	0.6966072865342839	0.0	0.9610372056224016	2.058589745603026	0.0	0.4997011011638845	1.8486698428204442	0.0	1.181603122505507	0.49014509819374685	1.621239371983885	0.9964843351695073	0.05164587406901538	0.0	0.5745553236755494	0.0842620613148208	0.6491779985844031	0.14944973465208292	0.0	0.0	0.23693721022986683	0.13182356245833057	0.0	0.432409563749972	1.7770730537471335	0.4424725074871865	0.0	2.3743540114448844	0.3855560369488901	1.432713577533655	1.5756284264433584	0.9075241680237824	5.277400151058163	7.3375289856584285	2.492937733941117	4.504841123177742	7.65344151513091	1.0843350103934506	5.744901702212041	9.61515355977657	7.04032327091151
94	3.5626341263548222	0.4665154871435987	0.0	1.2319083425926636	2.5095477562368167	0.12706240427113058	1.369605731306147	0.7663428423956253	1.385102867346616	0.0	0.6140202013807504	1.3283199763621998	0.0	0.3119417939251893	1.017735153279687	0.04907969763102453	1.3507863796812238	0.46985878737390707	2.3724658185776777	1.7217664170034512	0.11975337875495937	0.0	1.1236010287836502	0.6111458934162958	1.1344880590761734	0.16657197454823633	0.0	0.4866617788010466	0.17634775156892582	0.29761679136002117	0.0	0.0	0.9676441108106457	0.14122284852431383	1.1765838963146027	1.5699343002691208	0.47857986938281455	0.09490990372094463	0.19212820474452355	1.7045360191736216	4.891801241515272	8.543767940150948	6.312681257387846	9.663631032179778	10.319942883504641	2.2041322513044137	4.195064846412009	9.88863168569205	10.507888825837691
95	2.996706864859269	0.2751282743395298	0.12974763972558795	0.0	3.4613023619532934	0.11671254961264559	1.4895346737212103	1.027239103557098	0.687146691316482	0.0	0.0	0.9227562038454774	0.0	0.0	0.7590132213903581	0.0	0.0	0.0	0.9884957262535613	1.7241401790137039	0.0	0.07159255030791829	0.5164144567420375	0.2490755389800772	0.4655723422837351	0.25372483968952214	0.0	0.10286974249685696	0.0	0.03428388330619605	0.0	0.0	0.6089538208473841	0.4318918148699952	0.9358441795516808	4.1740474552966536	1.4601414004830935	0.0	0.05320087685287359	0.47784832956194756	6.88820283916674	7.73806519134104	6.980606777552246	9.265252833593241	6.336524062464648	3.3698766114552714	4.425010846572995	5.300665620445344	5.083711593622189
96	1.8341043389428942	0.0	0.0	0.4231543521165221	3.384580434780145	0.21808232823765092	0.7874308629335632	0.8042271193743603	0.669238324192395	0.0	0.07187757961874089	1.3169553790203945	0.6202314507414151	0.12711459056115298	1.129994543564311	0.0	1.7813547713090323	0.09758109121307676	1.5981664741830242	1.2854062045951238	0.0	0.0	0.3466156374210032	0.0	0.7129995718470299	0.27647530150897637	0.0	0.5549509315982777	0.0	0.0	0.0	0.16525293180832437	1.3595167281648863	0.43587551760669097	0.24096607139295767	4.853042677574971	0.28602427256991325	0.8197010531991092	0.794332432270605	0.5187754355513277	6.191688196735419	10.86102470308354	8.18619885498582	4.664015503193253	9.195361567174915	4.167000966763678	1.961367159898357	6.221482849277932	8.01833941916438
97	3.5560943194557053	0.0	0.0	0.3944651454932037	2.0124391675355477	0.06211664473843361	0.429944413304878	0.8606525370707176	0.3836203893939841	0.0	0.0	0.6845601745773026	0.0	0.0	0.8300627755703268	0.0	0.10679788309947377	0.0	0.0	1.9814471844556518	0.21394122309709387	0.0	0.21398244980900769	0.5312015005569103	0.7221483563704751	0.0934002101413796	0.0	0.419128319030183	0.0	0.0	0.0	0.0	1.5323407864321767	0.25910385173489886	0.8701620649218909	4.3423896041672485	1.2469924178989	0.0	0.3231999368323361	0.0	3.4261900886181373	7.343756416317875	5.280795002858961	6.953313678924285	6.614925804186531	2.5630932286398855	4.238838641660878	5.992870760835817	9.576458957152456
98	3.0391775148495035	0.6124952595248851	0.0	1.3757330219146733	2.232080018190233	0.25038283036235276	0.2721706304105177	1.7085174425002567	0.7358698587782585	0.0	0.1247382969957898	2.8656033802492886	0.18463866983907617	0.11697571182357015	1.7458702183819288	0.0	1.8838943240845278	0.7509370430813209	1.1862831448976363	2.9208105846798613	0.21734052553699368	0.0	0.4479298746392566	0.011203737099746893	1.4805044727073797	0.1564718322341923	0.0	0.34967466857307167	0.0	0.19592661097002745	0.0	0.0	1.4113602176433508	0.09576415255283709	0.5674243473840501	4.77047683028983	0.9251225499244987	0.15309699416570532	0.22890278902304284	1.5620410241140708	3.327820734070692	8.72960360919374	3.2514138597059663	8.651398376145004	10.969247901261781	0.4485038853440988	4.683237658150774	8.969926089732793	5.064007956960727
99	3.0642172999738277	0.3587134408185381	0.0	0.32406326096234583	4.586408851132908	0.19342425702787272	0.585386829892466	0.8742658903555797	0.9420898071121234	0.0	0.27419884750632534	0.35118492098995047	0.38890498192177836	0.0	1.4707479930897898	0.0	0.6313496505299706	0.0	0.5613654989580265	0.4892235916873872	0.0	0.0	0.4160567256870835	0.24087898277216663	0.9868719430763342	0.33418027262810013	0.0	0.16402551619714578	0.10696166459555831	0.0028623071794295443	0.0	0.05610728088984275	2.2712246590099356	0.6644310111785257	0.4042436311439098	2.6369540953744126	1.571756140190328	0.2465651384659001	1.3801364708319543	1.6675440559061732	3.735198753859463	7.851875101811351	7.963858415553601	6.239553192490329	7.548137141852869	4.021899417683531	3.931671083388482	7.6333375591795445	6.958432528413692
100	4.3011288522060465	0.98339822563967	0.0	0.6170762015741198	3.5541006402124977	0.9288485801527079	0.5241752826385225	1.1398838116166103	0.44541459246710374	0.0	0.20486297952253193	0.010716020404044728	0.0	0.09721735929533583	0.8709775992205814	0.0	1.0684649190308748	0.12667658776135216	0.5406550052278666	1.3375953030200265	0.0	0.0	0.46632891237928853	0.0	0.5804191852226783	0.0018637084945754253	0.0	0.2467332876918384	0.32197034929405755	0.2386864608038472	0.0	0.0	0.16794937095393053	0.17045780707574099	0.4930507612536478	3.7052495237213283	0.0	2.1914561566717756	0.33918745799457994	1.0138838599706903	4.00849173415517	6.947514062502197	6.166049157573935	5.571027501461228	8.498482536217887	2.181303651848063	5.1185870833696505	3.7161787842243377	5.200657890456751
101	4.355746555612429	0.6492985170791971	0.0	1.0002277891377802	1.7572006514580192	0.1612751118080952	0.6561914811248795	0.4779063468297488	1.0914839682154074	0.0	0.2223947235229891	1.3136166901149964	0.0	0.33690855791215346	0.9412521949004969	0.0	1.265540711344114	1.241928636442757	1.8148552593333949	1.9216329602476827	0.0	0.0	1.2347391906606167	0.0	1.506254268130298	0.0	0.0	0.16708322356174596	0.5481841883068095	0.026656267771496336	0.0	0.19175117481960735	1.6368770158090251	0.6295845552379131	1.8732681843373535	1.964229670555421	0.5131429695283152	0.6217204247849091	0.07165524814301728	1.045138914299438	5.909189700641638	8.675862939091418	3.398071755296579	7.4357479999233	6.535634913661441	2.776659748704426	5.339976393548887	5.4459567196961975	7.052011377822429
102	4.079197479459542	0.1118224482940692	0.0	0.7414542555217022	2.312106972614792	1.3904448794797135	1.13786814155426	1.1316519984358633	1.0787774306436884	0.0	1.0708655881371625	1.4385440053867447	0.3663071136880137	0.4284964271081716	1.5347388277458578	0.0	1.860865110526928	0.0	1.7196857342624203	1.7248284332290003	0.4207054512528662	0.1266424336821634	0.3793860926848113	0.0	1.3437293002336552	0.15306373506339155	0.0	0.24439983239541063	0.10804825653921195	0.13980994550852127	0.0	0.0	2.3571781941982373	0.19884412524178463	0.3909119354329991	3.730933756527375	1.0625436819574074	0.0	1.3645594679519348	1.3146893062977922	4.729313338701899	8.291046249949693	3.102890861446993	5.876639306456444	7.799769029483005	2.794383586057827	3.2935401261317865	4.898358294723557	7.619444468560174
103	4.520579903363358	0.39285367799597365	0.7004476893005297	1.1358554113716155	5.1132071449151075	1.0605356485470945	0.8296449009224337	2.023177196168587	1.042301270135071	0.0	0.0	1.6990455311823545	1.1599263616766422	0.7547518381033339	2.2760620298163783	0.0	2.395861429808453	0.20241347240287752	1.1959749841450686	1.5193635541382275	0.23998129138621443	0.23279026989359855	0.7384394795351948	0.5397178345078653	0.9213554286243446	0.3096496399331964	0.0	0.26693369637514625	0.3781046407540628	0.3308356748750969	0.2075686828911717	0.22304622056476406	1.1275950354744113	0.3103066194782889	0.5134401688423001	6.664905274442638	0.42826418516538245	0.0	0.6524745345669034	1.7190930544325744	4.371040731013638	6.497550255594249	8.291407481870865	5.199776525606052	10.039362214838047	2.0121902902655044	4.148897378753243	7.1974147493382095	10.030465269662816
104	2.7570735376617663	0.18851339485062152	0.0	1.2087851748751652	4.377612446040472	1.300610422017334	1.4180206995479796	1.7971743004516094	0.919793881258692	0.0	1.2701296824677974	2.1747479275136485	0.0	0.0	0.8378537942671996	0.5757148931712246	1.514058930290771	0.5054051450110353	1.7285129816399827	1.1954201417776387	0.0	0.48517746106491716	0.43160464320598635	0.0	0.9162562292046798	0.3529426926913205	0.0	0.1428030478714408	0.33628491250581427	0.19596887093152546	0.0	0.3738043968145256	3.048947977564276	1.3231554956977007	0.3741475008530891	4.798291951525069	0.09480518552088016	0.0	0.24562671025164723	2.6527061507249003	6.53209758077964	7.62345275217513	8.25304664518705	4.530089676562568	9.75153971262752	2.115441759326821	4.247712442095665	7.135318699508425	7.6437042937864215
105	3.8867224758356302	0.810404026363163	0.0	1.429577012325613	3.2854591214995663	0.0	0.760618106773798	3.1884428934864295	1.1750513494715331	0.0	0.43654378954714557	0.8090554540660598	0.7646824695327693	1.0093943281096538	1.6636382642293974	0.0	1.481230835535411	0.3260409374055695	2.042458669905703	1.648363621455736	0.0	0.0	1.367019017369737	0.0	0.8822811578765966	0.37173589745463786	0.0	0.4191539073507876	0.2645298406898126	0.0	0.0	0.0	1.1718152004760782	0.7781851497484291	0.6572113570790372	3.388305027746878	0.5787816288166596	0.1623880851758698	1.1828267966434816	1.3581677847889677	2.166533084889653	5.980120085786388	4.820006783680562	4.997033464223688	6.168603780051229	1.9286692138943986	4.690361931331135	7.594355482946982	7.2057385392237014
106	3.826965702031117	0.0	0.0	1.1632850210328767	3.2631471875770153	0.09216191303204402	1.3530074663538885	1.8098875011436701	0.8459130064115418	0.0	0.38485827011106094	0.7907517249145704	0.24860106708962584	0.33234614059463685	2.8513246631044975	1.5869763741947183	1.3024554180971653	0.0	2.079984010053901	1.1944959330962712	0.2783842086835173	0.0	0.7602652350784279	0.022914731491568988	0.6121286561556122	0.13480717114930896	0.0	0.059982937075169857	0.25416888516688757	0.39347949596116655	0.2802025458279098	0.0	1.0193850525273145	1.2381958246363263	0.0	4.679297105803177	0.3691697166006169	0.0	0.2881670549437371	0.3877047400500151	3.476246181195075	11.112027069484139	6.66941208706907	5.13013952399836	8.1070786155741	1.8456624863420699	5.5023800320066005	5.556068564276486	3.9881624534214866
107	3.3170626794959044	0.7213496696991674	0.0	0.15943385790712206	3.067052405642014	0.0	0.6087838979799471	1.5144774367908571	0.27333058147410655	0.0	0.0	1.4066856777247114	0.17667454939862406	0.16503817206251073	1.5542298194534157	0.0	1.515321177743816	0.9427819975048064	0.8813655085722252	2.536202274444153	0.0	0.0	0.11129525948835609	0.0	1.0094076979251065	0.09379025987587142	0.0	0.25129914566946643	0.024524511970536764	0.3845251683731809	0.7246012591816816	1.9860359953541749	1.11708090233383	0.6676160955228587	0.212573377020229	2.4316115013654183	0.7212937846051083	0.32044747525382256	1.255223705851328	0.45922456552178476	1.8900816273445142	8.817126070817837	4.607285123001425	5.763733146030381	7.546794625438438	2.4092268501766925	4.119758091217361	5.09301263798343	6.895168494011295
108	2.3498527824010598	1.2780231385418088	0.0	0.2912985163460817	2.709483650249231	1.387768627836422	0.8108094153736523	1.7594871534624512	0.8804136284103286	0.0	0.0	1.224015056811312	0.0	0.8799002453696543	2.14568547521444	0.1494068188838933	1.298904432538363	1.0022604806796245	1.7744133752021	1.7392340392945331	0.44437502586692185	0.0	0.0	0.30623930368170443	1.7244187042809433	0.15576736497623103	0.0	0.15553653050531432	0.3029720630721335	0.0	0.33123718861809204	0.0	1.7746156308830316	0.7921723361811281	0.0017477847398521254	1.6557709930869453	0.9456712484832231	0.08688870420404572	0.07463555526997932	2.3214245929612964	2.6493838444579882	6.909267138491827	4.64238206678757	5.471541497102485	6.534674579757439	0.9858858489821939	4.53830803493933	5.205722201508421	6.070998231006495
109	3.467051039980363	0.0	0.29636806451556214	1.4197580930268696	3.739503588312788	0.4925235037579916	1.729770202175607	2.2819489738965064	0.7389035110778319	0.0	0.9430152028445611	1.9025835872605148	1.2084466057097378	0.2886229645483627	1.675841621278605	0.27892079826827687	0.9451974059900999	1.4898592505261323	2.6370453295803937	0.9203144957041505	0.26537119194982184	0.0	1.5874218287414716	0.13166387220257106	0.851886331260253	0.3801558752016535	0.0	0.3018384618548924	0.16574055310161914	0.8980391544940867	0.09497379987702373	0.26165391026924323	0.13060396472170352	1.2920514999568569	0.0	0.917639421630859	0.7111192951144428	0.0	0.2659313697104432	0.0	2.926726053969153	8.93720454345459	2.9262357087137163	3.436088386646754	6.358696829661866	3.0306812653326443	4.3602558230130395	2.0871166659405214	3.4565077988783393
110	2.572040757163406	1.1183274612779184	0.0	1.7426198318810726	3.701357724419264	0.1311427109465101	0.3345348946338618	0.48945794591203295	0.5294041520044577	0.0	0.7108749405176312	1.5108984345009968	0.0	0.0	1.435196749720511	0.22369052599079187	1.5172291014354744	0.0	1.0463510118309376	0.7958578431383191	0.09140263334099386	0.012975331506080027	0.49345267824592637	0.0	1.3848416415840477	0.08112471435707455	0.0	0.294774526421141	0.05295217499047492	0.6228299390546868	0.06444824716470401	1.235760137984785	0.5885024921273638	0.29269382554827816	0.8454870233925005	2.7976399234807343	0.5901982810946437	0.0	0.7588180600105474	1.897865519739426	1.6288270714160475	8.06451778292315	5.376253392703092	4.313569075442233	8.2958408961053	4.327444330819007	2.481242127568643	4.979588724074914	9.023510791032107
111	1.439282944804314	0.09003937207031976	0.0	1.0060146683674356	1.7305907389812731	0.39202335447483233	0.886776175623172	2.4504197756795096	0.3910361549657261	0.0	0.9238591230544598	0.8522297701747031	0.0	0.246158404319467	0.96286519282123	0.0	2.3960209267493537	0.2509704429409497	2.0812360989354586	0.7813522900242905	0.14402984882489572	0.0	0.1479486341337594	0.0493031714055233	0.4569497729316307	0.0	0.0	0.15370258680597687	0.0	0.6566470651983091	0.0	0.012361226620368355	3.2176592044271937	0.955250750614272	0.3678687851001734	4.01694298446761	0.4683188179499161	0.9708929113269862	0.8995970975149034	0.524874081881541	2.0633939991354016	9.501801977423474	9.29216137854478	4.983163680194917	6.782371378687732	2.7211958070971147	6.508299477221403	6.250886380374656	5.005826124037489
112	2.5730809900667797	0.49421859718319977	0.09254039433353663	0.5405833350729169	2.6674418510516573	0.3721437474277346	0.4826289745864757	1.7234126874525126	0.35248220396885943	0.0	0.31081948131596593	0.9187494876068919	0.0	0.32417804300639014	1.97603987167387	0.21494414614057128	0.5875506421057028	0.07867682053105711	0.18462474293370532	2.636231289053489	0.0	0.0	0.4821745803533761	0.0	0.38069546344126887	0.23806561113854688	0.0	0.0	0.0	0.17824188010173564	0.0	0.0	0.7835487669306924	0.8098567720285218	1.4646161395730617	2.6719093535579663	0.917500027611864	0.0	0.3721568431608822	0.0	5.593775282648804	8.323965131312422	6.58100537476547	6.52697504941233	5.166497044996779	1.3484682807536341	3.2955722952726902	5.779066181223217	5.602643427485208
113	3.1441626387311694	0.16246701600131852	0.4516618960711514	0.8107903591421262	2.947691011853229	0.6405522551298434	0.8390509577645588	2.5387971055915584	0.7378826552620452	0.0	0.6188052851514689	0.2666137640980239	0.0	0.40471245419623764	1.3222503754057897	0.0	1.1364167493080373	0.0	0.42125139483610236	1.7162312457558981	0.13064914975475939	0.0	0.415494162510933	0.0	1.200044389217795	0.056424481782619745	0.0	0.19358832516901464	0.03483088057930535	0.12553759693200853	0.0	0.0	0.21793609410664386	0.6248124035658551	0.606959590055006	0.37742543031492803	6.216274233492876e-05	0.0	0.6031195769131865	0.418059696524139	3.503816587106651	6.294726751934471	6.522094849711385	4.074296433259285	8.81254549042935	2.2986676865777236	3.1797909240966353	3.455999706758981	8.945112512031699
114	3.5894596763282687	1.5593746680089455	0.0	0.6960208645892013	2.6053187022427178	0.6257708126303615	0.25618930218958025	2.7462876855142935	0.8117095709569713	0.0	0.9477199540295964	0.588538917469836	0.14957462367556162	0.16400013380335482	2.9412713968838116	0.0	1.8563775163701162	0.37317430678171454	0.0	0.3036902479644337	0.2962021010881968	0.0	0.940106907679351	0.006687974799315832	0.45483252475117175	0.2098100580820866	0.0	0.20788974781320893	0.17024486181360618	0.04710021493895793	0.0	0.8594660561537816	0.9405600627425686	0.5537717243040193	0.9409815483815965	2.5399273214296745	0.0	0.08998662688669286	0.0	0.2612083341493839	5.461431569807536	8.207067729621008	5.889124857738687	4.6258529447916015	6.154188920517062	1.0861379703971457	3.9579272017062688	5.250295558138577	6.258478877095585
115	1.6943104131078608	0.641367982716379	0.0	0.3390116893669174	3.12562071682451	0.38541666630418575	0.39751265069629627	1.3630070662502431	0.5829203286205905	0.0	0.577854283684535	0.7091889123906692	0.0	0.7257115556501977	1.4474934044486307	0.0	1.3343071927644545	0.0	1.7690401429682137	1.9586453764327378	0.0	0.0	0.5372544097837209	0.1758038625249443	0.39327498307647585	0.8528299489709755	0.0	0.02142317679277265	0.0	0.015750753652166875	0.0	0.9519237926821071	2.146920378041212	0.12494890427652774	0.6556321645692264	2.0491970247544016	2.2680682780782226	0.3762693976408498	0.13312114682263948	0.10930704328663052	2.6062932639246417	5.337364671740751	6.185967767351697	5.335819572821703	4.888006400611164	0.620755685628754	3.595522477871923	6.892220005616938	4.980834138593711
116	2.7011827783922846	0.5659300927845801	0.05386992435146543	0.8930549973801332	3.565766531423571	0.9829078300120337	0.622660036986611	1.5061938319978716	0.95437905722823	0.0	0.29878824501819184	0.42233444016748395	0.9331022560734323	0.8817445563250482	3.0124722970362363	0.0071751444269403586	1.6855275955647075	0.34642405037453444	1.9655541660699685	0.7516408946496705	0.0	0.0	0.4393008289497532	0.08903516577608762	0.6208149024712055	0.2698699812835606	0.0	0.019721640840297098	0.0	0.037018327052281114	0.015906408482734887	0.06717204722647181	0.0	0.31698973386005275	0.41079379529493937	1.1602239631907383	0.3003858742768811	0.6715639891266639	1.3998613722381645	1.1576964992265002	5.114630414860064	5.552842230156595	5.048115250033571	5.616167028159184	5.2128772279069535	2.53843938870945	4.460278239856221	3.640671584567447	4.910832953737307
117	2.227712931937279	0.5622653812125676	0.8130829044440527	0.4432870193682568	2.3824136563640796	0.3509623338241822	0.6117150524787279	1.0253736364169757	0.34860139373106697	0.0	0.6545805221034561	0.953255252887253	0.5078401826553293	0.031073538313535397	1.4909897783548085	0.1828769027014168	1.4263794498278553	0.45853405331741254	0.5669508878290073	0.6896390444733977	0.23480069000073747	0.0	0.5801565638870211	0.123967241188271	0.22185772925786634	0.0559579543222392	0.0	0.14216180770043457	0.08889646721775125	0.0	0.0	0.0	0.04350017930612009	0.8086678710767509	0.19805322883202908	0.8658206289390331	0.0	0.0	0.41340348292819007	0.3370770930169318	0.4959481201304395	4.343376251407334	2.4244702120285124	2.6858462372279464	5.8593972320889725	0.21665171550062456	2.2757000926822104	3.8250555097913974	4.2415016106975045
118	1.426462560763679	0.5025249028525408	0.0601988842221861	0.434850651112557	0.7873552510513273	0.06764548531210723	0.39318676948634584	0.5168558195851519	0.2923937997353839	0.0	0.9120904831557466	0.5590832167819418	0.26715764466477165	0.356040925634487	0.8865408623602143	0.07449012218051745	0.7595262245078518	0.3611373963590112	1.2056865041253522	0.6356285387151409	0.0	0.0	0.1983857669750337	0.10836865685707714	0.36981341727654937	0.24600410034296868	0.0	0.09771740069527361	0.2017157615707694	0.15237907117906396	0.0	0.35702295757639696	0.030251300697576207	0.0	0.3059092395635574	1.3728825279822074	0.41048820253270557	0.0	0.08946579817445842	0.0	1.0495719737040898	4.1193623051353	2.15163639301537	3.1928373852874836	4.43146853225086	0.15966435162105952	0.822488734438562	2.134967572964637	3.01802970580782
119	2.0603936263516482	0.16591100736188838	0.13577019448263186	0.5316247433652276	1.8650867931840507	0.2169353474281708	0.22346448976967198	0.4867887360041083	0.29330689734504484	0.0	0.061380261735645	0.6142301738699539	0.30931921907118004	0.26197788416718615	1.0789417773103864	0.33523641892547523	0.19070038564732666	0.2768289284428474	0.28810689872008616	0.8855492066087852	0.0	0.03147332523955992	0.34869672768060767	0.12662161642246347	0.3093314902436834	0.23881543638856803	0.051726161758651065	0.48707737870973433	0.0994581509372145	0.3625418739166207	0.0	0.1526179597209479	0.7400234587042631	0.2963083109264761	0.4174817007040383	0.36897861143953364	0.8199876018956463	0.5271057599158123	0.0017562021204123581	0.05519201056096458	1.0688357120731213	2.732964500379514	1.3384197787860987	2.0362241678901754	2.8863067485670535	1.47321489988644	2.840344434046148	0.3886875632175782	3.064404318735227
120	1.5478549266976325	0.35536588312457257	0.008305324669427336	0.31203315319658415	1.718890415483364	0.34436772768956525	0.505920077987335	1.1413401028766124	0.8925958474022004	0.0	0.4377023872899757	0.5845736593903725	0.3426096066043024	0.2883396954875263	1.6274639156383817	0.5499295415524519	1.1072119568176033	0.13550967254726765	0.7057950119691867	0.39313712185628097	0.3627537224080598	0.03743699022150261	0.02257763535967153	0.05914291196968745	0.5006575554898444	0.6784820355908029	0.0	0.030461674074289482	0.0	0.5384906557205544	0.0	0.16902561359050228	0.3744950744580862	0.015740627292586302	0.005748292292288044	0.4900740298457613	0.0	0.0	0.0	0.0	0.7767566241537788	3.100384129284209	2.3236402774960943	2.064543289475764	5.950774520065207	0.6688914914723286	2.125513567021095	4.566664712792213	1.9280857947884138
121	2.115147206009653	0.3834027704817007	0.895876607491636	0.5319146163390452	1.6649068044768278	0.22584985143714867	0.3389226548570243	0.7006876351810055	0.30810796940988716	0.0	0.4834473061370391	0.6330275626679176	0.11185342901640968	0.37583821349327945	0.9911753691485685	0.2707104821856822	0.5067754925074041	0.4963671602726679	0.6794081922632025	1.1621804566022034	0.25663748698918337	0.12313340672333703	0.13655240023559345	0.06930114387136241	0.6235059342024388	0.09757215023068193	0.0	0.04253621267893593	0.32496840577839636	0.30867194587045454	0.18311696504294755	0.0	0.08110880299018029	0.11936971107723665	0.0	0.17310976142537374	0.10431718260390681	0.0	0.06601540835983766	0.0	0.6007294665294213	1.67171009115349	1.5545350780933302	0.6557655527745231	1.1791674146308009	1.068449748677616	0.3332806783926863	2.779361676024965	1.1630023960825822
122	1.3698730517243238	0.2135118397821363	0.26340171313408584	0.3398681216251782	0.7469896572917903	0.4838363436936489	0.4655200689989995	0.6060257034514636	0.19643546860635996	0.08634245001103945	0.18153276391722653	0.2801604794023424	0.008250401277428394	0.011507060391469018	0.12950543095331196	0.008425846671293771	0.519728889034412	0.2959037281284683	0.5633871220294558	0.508673052209316	0.21027743219514625	0.01001180559404302	0.2189011265013052	0.18553255269150826	0.1844983180030991	0.09190471982168268	0.0	0.1751405087202283	0.26049996017853033	0.34391825985635055	0.0	0.010471494413385978	0.2176983461816605	0.22985634507857244	0.0	0.3273378942443433	0.29113721787714575	0.443846812732185	0.0	0.0	0.4486155410004738	1.9766863720633896	1.9819810437766596	0.8033231251210993	0.7986555083434707	0.08460907129046609	0.3549928382304314	2.4555922669548123	1.1431741199548011
123	0.9888423106509232	0.23293701580779289	0.1932432349240465	1.0120933581454903	1.4583022145012798	0.27813018682732005	0.3861946724278781	1.2677370288091185	0.3377642120776903	0.0	1.0659951908333996	0.20887006112345088	0.5294886594293902	0.08970792846133042	0.6195681803954923	0.3437848434293051	0.9419518986462988	0.3212998443060921	0.966099779635876	0.6973290099761432	0.15192930933559948	0.07135537342350168	0.14504966639270395	0.17113699953314274	0.6946278367490705	0.06784912083048088	0.0	0.0	0.0363978437253354	0.08546036190096647	0.0	0.030160712498650467	0.11318178796051737	0.15876084687077294	0.15525416768381115	0.648088983399286	0.10563404724793037	0.15737067475965177	0.06642937256250472	0.0	1.084946431678594	2.2440094730966167	2.430118880044754	0.4166257143920435	2.921232396796979	1.7169282757768707	1.1579378974105101	1.4951467287879532	2.1543393496033816
124	2.607947951430355	0.2249804838814748	0.15430193695714667	0.4775730968749695	1.200465077724086	0.49330660054817993	0.345515011066326	0.9481689212596878	0.2537827616984249	0.0	0.2293863315504014	0.16946200430590774	0.48743512057796357	0.09515729850311817	0.3864324948463139	0.2582432726259359	0.14590624227212293	0.2240776334521406	0.3124996326816443	0.3517883182968401	0.0754966434548593	0.2459596337562905	0.0	0.046712556013452346	0.15830918914950326	0.34761924653460924	0.0	0.00526410563426793	0.04290405485389066	0.0	0.0	0.0	0.0	0.012541374898817577	0.0	0.0	0.0	0.0	0.0	0.0	0.701114284916611	1.2362949165422583	1.065317828371796	1.039616199897446	1.3532969285075855	0.005675045577167918	1.026081264616836	1.979123271468001	0.6640317983901993
125	1.6529212577969694	0.3041709157736545	0.20134040984126744	0.6197397678615805	1.4294676172390999	0.35088888127141604	0.715970831551321	0.9957623329926879	0.6232746321799458	0.0	0.45652578739758704	0.5187197192254388	0.1849772806036193	0.4779989224943924	1.884330278002544	0.18447784152212007	0.8015998864123074	0.0	0.7036601856533921	0.43420166850201414	0.25459522374188154	0.11295573058601881	0.18485451255829008	0.061404161957611565	0.045870024401664586	0.2520117253658154	0.0	0.3264155481830166	0.0785390965295819	0.18870682029782154	0.16522299832855183	0.0	0.02017084802611316	0.08061217235264048	0.40192270722699397	1.3420762828182353	0.05172028377939512	0.1765555096141381	0.0	0.0	0.9014185534524729	2.097789932849517	2.168898689347273	1.4971825070241285	1.3405160374697564	0.25898106532810794	1.5668531996837467	3.0189579975197978	0.6559711930443686
126	2.2074543644534605	0.3012193144926471	0.3096555333344219	0.4981617738565353	0.8339045912128479	0.34050319357529907	0.6816920369232375	1.3363046669193541	0.7033808336611939	0.0	0.6000070029298847	0.19200476610404252	1.570084989313917	1.0005193463134507	0.6189683253845198	0.016463008071076174	0.5733034568971009	0.6698339491908734	1.0121183452390847	0.6053144089119835	0.21244491664296705	0.0	0.0	0.0	0.6606650852575655	0.0	0.0	0.13440221387451626	0.14649668439713975	0.18896276636525716	0.0	0.0	0.0	0.035057561036885274	0.6190576176367543	0.5188183909413622	0.2864729366333641	0.0	0.06539489810717285	0.08151583799445351	2.7972233229641636	1.3648666166861014	2.347426414841476	0.7191886022007672	2.5766767418801146	0.2359165503802957	1.3665750430597816	1.3657002480938325	3.5977436116962136
127	0.6013556257957505	0.12241644815074439	0.09597543588223494	0.208406722978813	0.8689729131712086	0.10444369812224108	0.09784271717553968	0.7947864598870236	0.07043064743308086	0.0	0.30182905567286883	0.12288629726243779	0.22747336656332964	0.15796108249359062	0.47240953792162393	0.11242724080023188	0.3627688596528064	0.15950294938998097	0.21185027809045098	0.42755344704088444	0.02221798872689537	0.08652900214363529	0.07782196725378318	0.0849278434776458	0.21736291233715288	0.09701778134782772	0.0	0.11922862650356258	0.049561984068533814	0.23148274935508475	0.0	0.11816558425476958	0.0	0.029641144993905445	0.07971125681071857	0.0	0.019637829637539447	0.18723790154740613	0.0	0.1567805400108184	0.2654215851286453	0.974877504952505	0.48869075993064975	0.5806681795025822	1.0968731664449645	0.31520226548375235	0.7431629084827169	2.075673854366615	1.2705278423329696
128	1.3655221765164214	0.18272461899426132	0.20907618092783123	0.5721866140239481	0.9678606067814985	0.4235777086330631	0.9821236967277505	0.5850005793437677	0.28034371245713174	0.0	0.23699677013579185	0.4531821390787071	0.24514160399975382	0.05079445782707867	0.4326626481985339	0.07654856552031533	2.50126680554364	0.5276246535544484	0.8365026586181286	1.0996301367659227	0.10973689675623034	0.006656385862427933	0.07150818852393384	0.18595933848367893	0.24048711512133164	0.4463208894375439	0.02450648427541153	0.11733356860217531	0.24127411457710235	0.2878225757375555	0.13945145420039967	0.0	0.5730763053482909	0.09500010479597941	0.18933271431556087	1.694756349995365	0.0	0.0	0.0861408184150758	0.0	0.8730265472146598	1.49147516991839	0.6494845802007175	0.7946114350822097	1.7312018277906056	0.3147004731457384	0.6905679468231928	1.5996679224618315	2.4503159382420807
129	0.8523334278788887	0.3247137841384404	0.2190020360948435	0.2154012269891173	0.9714763103037504	0.46315632306722515	0.4388311245284783	0.6913427280541917	0.596973545546493	0.00637049782830749	0.5975096219810618	1.23286328794231	0.5361011130535291	0.28067990984270663	1.072789290452585	0.1461695737615703	0.6121354753974474	0.3317482721631389	0.40734493708647435	0.8947952919632408	0.1343850953973611	0.15984224883501877	0.19978171868533096	0.09151538457272688	0.41011572322954926	0.12359063015732712	0.037394067707009856	0.05421760102264175	0.0	0.13056522752382085	0.12658342285178936	0.0	0.20567638724720638	0.09358188880870763	0.07656714214216591	0.3540441275287557	0.0	0.023682779703100804	0.018146477733027765	0.22978221252196382	1.3408842162956236	1.4796891339218288	2.693971053550406	0.5064968752769333	1.5195036725902087	0.21030057490554407	1.6119560927444996	0.9974470717782616	0.7868415662341353
130	0.924276977476285	0.1382625335927806	0.17482351304893423	0.4245823719869295	0.8421255035137992	0.2946439569763098	0.3505951700212247	0.6476028697978023	0.2226807598053921	0.022769311001879622	0.3236657971454908	0.3796127294664842	0.168789557080251	0.10414429821897113	0.4820809728231093	0.631943103918448	0.2515271944427314	0.7250978666921643	0.8844882444173907	0.42325012877289375	0.011206028797353032	0.0	0.13756794338443795	0.13980894911768296	0.12564417575000475	0.0774976545614882	0.0	0.03317076841296626	0.007382311534756037	0.04734252675767748	0.0	0.0	0.07707139256491143	0.0016685030998408225	0.002080622854447596	0.7145876855872431	0.0	0.0	0.0	0.1734363889553864	0.6678396532566454	1.1581594390690488	0.8182564948291949	0.333086638246417	1.366958094884819	0.09771462688992547	1.5551293229271574	0.613170502293289	1.8374418555402012
131	0.6571159603775828	0.0747660121965789	0.15284409253983344	0.10626103722853207	0.641025418875691	0.2885422663390564	0.19057048052056863	0.41563360558970897	0.35599199390162056	0.0	0.46316329079690927	0.32181570869985393	0.27412826900734905	0.1648527882010945	0.3868126009003383	0.07740079880456825	0.29783734415243546	0.028611679247315804	0.38744422141872964	0.5551662502993251	0.0	0.06396773097828574	0.2236736840048961	0.0	0.14049131922977967	0.02493681715630815	0.006073245077663663	0.04964910441634764	0.01784403022236301	0.02364532006245904	0.0	0.1415644744826146	0.28987535969073375	0.04196835282075506	0.09996493205889896	0.11353803965016154	0.057812997556983714	0.050678961971542834	0.08249004863477633	0.008094174326788972	0.5632486359884459	1.155899815408716	1.107166200423037	0.7958083637637893	1.0903183487662795	0.35885022878106787	0.859011472489762	0.6187447084431023	1.391019879239529
132	0.4879189833642575	0.19712015164974792	0.0623398315192568	0.13109718057491845	0.8027037535256044	0.2066087708769482	0.2213055263791859	0.40867864994896785	0.15658667133481854	0.026172529141005502	0.1291820913073472	0.1382318751554173	0.18647252810257373	0.0651944277320844	0.39517685248414536	0.09385439243538332	0.4130085016851006	0.30187392742186103	0.15213186239089746	0.4589507084604153	0.0	0.0	0.09525085541360767	0.016255800628112552	0.15793332487220177	0.2072526824462606	0.0	0.03210865948485508	0.052757166057908846	0.24445543844146114	0.004141457139401583	0.13667373387254128	0.07115848429548856	0.013104461507904891	0.056776628644877605	0.09447382075645587	0.0	0.011789190666604154	0.013141306022722544	0.0	0.2601393446567196	1.4127708683557474	0.7517669315399652	0.5973242214765555	0.7967266864126266	0.28328475309775325	0.6324431038332554	0.744815053023754	1.2157382518374786
133	0.4538780600630954	0.0670969772167728	0.09163485565897307	0.12867908272695475	0.3663053339968767	0.18132998674294556	0.1959037349045832	0.3322386055623277	0.32748531493982513	0.024354484892845692	0.14467491896658824	0.4754752360626214	0.577385259106394	0.11673194392354577	0.38126448705348714	0.1103344697662162	0.39520523017181297	0.17842302155618384	0.5299671541705498	0.6205809864785242	0.1272850310005315	0.1359833808023241	0.19831714233534697	0.15526601690940275	0.14559182863084558	0.05138318689586462	0.24225994454135447	0.00391872153940384	0.025663872850254975	0.055824918974952856	0.028923627948707165	0.03450991232877754	0.43169071428609634	0.048135736731208086	0.22581480761732195	0.5016318570918793	0.13977096555422153	0.21609957898022925	0.01589906449968034	0.07002434268617312	0.24644416756512816	1.0421095751842833	0.8302330144749527	0.7101874215389395	0.7835080655974808	0.13977028161870397	0.6355920426477235	1.3542193495686983	0.9001946657557659
134	0.4901235354893257	0.0	0.0	0.07354627018681188	0.7145297253518651	0.09392396241429182	0.07174753610853228	0.20114121296231238	0.2036820089967358	0.0	0.2697771192534358	0.44688555542316727	0.2026255581512139	0.16812494896248958	0.2992187493478183	0.019305182160999603	0.22038426760644228	0.1404858320718436	0.21953999663520116	0.249280760340184	0.007861574656434276	0.030804948498556098	0.242878706631375	0.06651800792912164	0.1258828929662497	0.060725828112560123	0.026571718000822066	0.013295055917688382	0.02831879412916935	0.0624151889024896	0.0	0.015813719414429772	0.15246432237964963	0.02067719473820564	0.0	0.22842169572240995	0.034702513186402814	0.0	0.010999278952175251	0.0	0.13556167566057079	1.0434225250070235	0.790887049887167	0.5772719353674012	0.7096505717178525	0.12194170503189643	0.19029004036747016	0.7241864660996609	0.8418907447198173
135	0.3739811150529762	0.0	0.0	0.10594726162672108	0.358943381099636	0.07742886053202351	0.1279017223797712	0.446322863305553	0.07646007968847125	0.0	0.2537003954313013	0.2244482281780366	0.2959071678269576	0.14737143243982323	0.2669505660427168	0.11450037097997931	0.5915832766827451	0.1995947287181573	0.288473088985138	0.31451135383823353	0.03168484618779851	0.1424198601156956	0.10765353776740826	0.10456338785915092	0.07099129943671512	0.06715065060535415	0.09296791012358312	0.016007789236250704	0.01323175618131916	0.1439721192776903	0.034351908195349216	0.10325698605441237	0.22146118358416234	0.016285651278553265	0.06741487030863194	0.6862249105673096	0.0	0.0	0.5221245869938606	0.0	0.25130758058028746	0.9360025639799403	0.8829042277128126	0.8577821308854735	0.7875191067664725	0.2886460978549755	0.6074117847402437	0.8716300015116547	0.992863767367857
136	0.4146262346794885	0.16642508252856414	0.0	0.12299100364283948	0.6477261261036354	0.09495455340924866	0.2649519517148676	0.3684188333618459	0.24296541840226235	0.018832865973119183	0.21472307397972343	0.38319582577427574	0.49436369020448123	0.5243170793060102	0.47139205018260266	0.1259941674548657	0.5253376714411966	0.1774663903913025	0.37879883463857994	0.3156849896201572	0.0	0.04907613881666711	0.13722098596327473	0.0	0.09869949247932462	0.05277604158001035	0.05471195977861369	0.07313597250557853	0.010758914715889908	0.08837055794035735	0.0365362954045036	0.0	0.31796290662901866	0.007084432528414737	0.08188169397206167	0.174728337845742	0.06658820399812629	0.0	0.19804889717379962	0.655084055315654	0.22010176431081171	0.9343979084197581	1.1635642657749765	0.7510901635594037	1.00864110906976	0.12058624308342178	0.8167154327707179	0.9831381327096614	0.805599573928798
137	0.2015196053129968	0.04156846498247327	0.0	0.09644246390193224	0.3142587285453262	0.046097181863992434	0.05753176114980824	0.7764465084985345	0.08667123230776447	0.0	0.2550726855491497	0.46717939394531893	0.1236953327361472	0.21743417861917913	0.3185926289384389	0.03935518130297822	0.3686419853893849	0.16504666033156631	0.2502556893982896	0.3967665901641879	0.047043635124530574	0.02825654790035646	0.029792722194228596	0.04804199183107195	0.05857411640080681	0.028474504865376202	0.017362088379509415	0.023456490749127437	0.02665231862298509	0.008820645589471158	0.0	0.0	0.3755946489293092	0.0008691206587295629	0.0	0.29277783318215067	0.0	0.027316703736903866	0.054212973082529904	0.0991394647366887	0.11167778705455964	0.8708277356094342	0.6322508465096298	0.2943603431753238	0.37245522394583314	0.22007625453337426	0.44739247288275974	0.5654176435964832	0.7981761035010689
138	0.29472391180502255	0.0075336323315157916	0.0	0.11084368315293062	0.18317080866262844	0.19538499001414913	0.09990541705721709	0.6238392201164185	0.16108719634793647	0.0	0.3936089757907753	0.2341195855331742	0.3024586769446976	0.12090907761009341	0.22882151023661917	0.12586865521100973	0.6047968898578097	0.3239996085316965	0.3487019895878812	0.4731039886211279	0.0	0.02382801032833742	0.04561987732043504	0.02919358090071937	0.19312365297169404	0.06620998177178353	0.012983054895615615	0.0060806856798911796	0.03970809216578995	0.12517714443129538	0.0	0.08753394709217453	0.21580608618218894	0.009692105654254147	0.14439337052813633	0.23859486054773762	0.0	0.1051072730474992	0.013282991303236173	0.0	0.476042231204601	1.13977580888253	0.8946561734616684	0.7577921767136157	1.1958160495422525	0.1891828474608616	0.6497056982166518	0.8000511165856339	0.8403724503348963
139	0.2810686825333409	0.0	0.0	0.05521497815084797	0.2508749478132748	0.07155012385077239	0.09713094259894355	0.27655958444664297	0.17699217055537506	0.009637705957501564	0.27441175944485424	0.25055935547103775	0.12159405402312871	0.28998270804461446	0.30342400606904496	0.10924659174492372	0.15858253380000753	0.39956509670724616	0.2581529655549598	0.47604740207399726	0.10420249962083288	0.11036380331520555	0.12314334457322447	0.03642653594507782	0.1279814735788675	0.0432995690431618	0.0	0.020863467518579946	0.0	0.07396546971772562	0.049450556394829065	0.09882059231119913	0.1508703069208144	0.0	0.11231025349503104	0.2818148933567632	0.06822507422883335	0.03341765194265987	0.17062494362350114	0.0	0.1547065959680131	0.8878653108210208	0.5219648201551318	0.8100466821654351	0.5450034728493779	0.15762984079082545	0.5165911708293294	0.7858594420054908	0.5519952295019508
140	0.2505841414085346	0.011655094360402537	0.0	0.08874798073885959	0.23349363732623946	0.14115956281502562	0.07113264541400827	0.18064932027092717	0.12534780957619626	0.007148013643441725	0.02990319438708574	0.105156878413811	0.21642980710404694	0.048853304572467414	0.20470947699972844	0.17063846786017808	0.4523655683516379	0.3013327683600776	0.26920497720284364	0.27753803284367984	0.03430479825223427	0.07014476100184501	0.15072103226319628	0.06921087851464792	0.1940201517516466	0.019249972215132496	0.16974398482474887	0.04215936077916267	0.06458189707981632	0.0603386293761763	0.2514417264803571	0.24891197300435935	0.19719164564260877	0.0	0.33464132557543347	0.5048287614512482	0.24287182591723744	0.16482359187748635	0.23656956958057115	0.45622902944330285	0.3992414474595045	1.1377519066219492	1.470111177001067	0.9693619462523957	1.014184576883823	0.3990709706022109	0.6161018465546876	0.6898698082228247	0.9917997205052331
141	0.21342219919629674	0.033269992393362424	0.0	0.10417297829764048	0.7242509385599674	0.1105176416398272	0.15086570834416974	0.3678843460893215	0.19789679656644563	0.007664249646319747	0.19444516643710288	0.37851552313955983	0.5412333796465141	0.08810285195703615	0.4433409356408076	0.13510678523292746	0.3297340483646781	0.14225610059283442	0.3563343287227134	0.35289821243063446	0.20800374947182002	0.046357882381040535	0.22206426150383676	0.09366149063908084	0.17956513186412806	0.10865082284568436	0.08592367038305333	0.006664830498111169	0.03791462763448638	0.08896428552149928	0.0452110392855264	0.0654140928500814	0.3705714417848814	0.0	0.2444551833956693	0.24466966335696352	0.08351760072121818	0.093318490202441	0.2216910679422565	0.23864875605896538	0.5126476785342583	1.189225871971951	1.033622631695666	1.0530790670646797	1.2683378271178734	0.38096228596046294	0.7728815927569158	0.6731600687814939	0.9582940071731423
142	0.3031887784268724	0.0555570277359577	0.050578490763324234	0.09428116827075624	0.3454123022368508	0.10254042734614499	0.12122376435414109	0.3521938939122251	0.11585528107072386	0.004983484409218369	0.311070994928096	0.36695873866176754	0.3840728574644666	0.11760771885026652	0.18844185184377754	0.02505512321171666	0.1691697598090935	0.1856240830912578	0.3563593651465227	0.4571203205273242	0.2167368679429181	0.14683339356603162	0.19287222176648486	0.028070724186777668	0.07719121871496026	0.037936238353970024	0.08599425269279434	0.001961628373339409	0.0	0.03499645814309185	0.13139134003478453	0.0874873726451238	0.30091869411690747	0.0	0.19964300364087262	0.3453224556614568	0.0	0.0	0.19023711622407163	0.030644625982458443	0.33545920316775696	1.2683618527660403	0.7379640736704164	0.3437594606246467	1.0858518914796311	0.09884900652189435	0.29093712107338615	0.30573160262679094	1.1241061582662069
143	0.10524386139913454	0.08480257193277616	0.009016260141450802	0.12907780848195213	0.3858512417365262	0.07894402085670925	0.07625975789463456	0.1640032783412243	0.09292676355954212	0.0	0.17363050300072527	0.19775527407679422	0.5040283566112704	0.09709612095993374	0.2586072167433508	0.033363523657349084	0.2462136022152901	0.23350236611444414	0.33021889773251273	0.22690609368375572	0.0	0.13201444109115204	0.07940979022547241	0.002561434538776342	0.07178939020743295	0.0	0.0	0.015091668432271664	0.038445355205234254	0.06260415354910329	0.0	0.07474421431066425	0.04069707765940644	0.0	0.1118976774739343	0.3202544332215342	0.09629845733861944	0.0	0.21999077163136155	0.0	0.18181308120003153	0.7265899896725536	0.7496064233848725	0.8046844875697626	0.7301877433451771	0.213442908449881	0.4736873464335954	0.7525017380526752	0.8324648077374709
144	0.21493479656574688	0.0	0.0	0.045159760609264986	0.39414364675831864	0.1457618090332777	0.06797840512340636	0.1799557013208579	0.14634977964205706	0.03936908991090042	0.15196126952731395	0.1401853591340644	0.33418554868275374	0.12971785306769967	0.10062158593432807	0.02546310514932624	0.35758370607979023	0.07880918445355276	0.22787187327289765	0.1913951172718755	0.04851536301752142	0.13347035299358706	0.042780765641990036	0.055925455286672046	0.061859933510918355	0.0	0.0	0.009643471722122514	0.03819848637000785	0.0	0.0	0.0	0.15000622703092603	0.020520692975512057	0.1321562876385853	0.2879460624648982	0.1209272435682204	0.09547123309071194	0.09174145842733043	0.23752849214037916	0.30849120181801104	0.9867068069002168	0.5772961863846726	0.6329941076032696	0.6867141936530345	0.13170961588037022	0.6966675463157062	0.5092775283017222	0.5985214597274543
145	0.43132178823181394	0.1460006942666857	0.0098660503115693	0.12971044665883158	0.5619531774524843	0.16468566635733134	0.2323057165890584	0.376342806993685	0.17347078186020495	0.037257627931292434	0.2810970313664976	0.18991154107910507	0.3226501366000665	0.22135716063047992	0.5216721508665522	0.12311047487884424	0.3835214047619627	0.4492768695634047	0.5539921400476387	0.5057143317084507	0.11000213350353644	0.10908430810022354	0.19526766810253934	0.06938109376973021	0.23005424226896068	0.005223149514111502	0.06143524669223908	0.0	0.06399872092806233	0.12526907876307278	0.06922969368385823	0.15248920607959257	0.49425943235134334	0.03162361789678385	0.2904872649285759	0.45605120494925616	0.0	0.22275651266569996	0.05016081714913807	0.0	0.1746911044764786	0.6674400644049107	0.5759107606649493	0.5553826196432535	0.980512411082121	0.07825405852486648	0.4876930280159294	0.7822450622275654	1.0530983873683888
146	0.23517113504076506	0.10340455205083404	0.024049275730684865	0.19038974216860355	0.5845403074525801	0.35067203764799754	0.18476681927120472	0.39703561258617887	0.18548326374499827	0.02511621736140838	0.30295204196507913	0.5076016271065326	0.49918227812452665	0.22215606834390775	0.3027503548266666	0.09871334057835647	0.48165397124013704	0.28605885787265556	0.44278958442726085	0.5081719281131515	0.21682234024723018	0.1583446280699646	0.14073031402722744	0.15330539862534845	0.08368115551446349	0.0	0.04134074559387677	0.01406864050574002	0.0017179941644092805	0.06026437678194976	0.0	0.06436144324588271	0.0	0.011558924395921672	0.22938420458678294	0.050587673474817636	0.03934960072333685	0.10116846613804335	0.21589492349065412	0.0	0.18466166675971343	0.7589462187906786	0.7814047301317827	0.5913998261804113	0.6194831636278535	0.13537530022486727	0.9965517371528172	0.9291230939147055	0.8302108364427666
147	0.2962414441950155	0.026045108677653275	0.06407589445581789	0.16210378508742812	0.1872479622801204	0.06045204553942624	0.08210669416723404	0.12155512096345729	0.07887159729692696	0.008131587461884244	0.08553096869817803	0.12132365196425601	0.2661298678870797	0.13051084386135023	0.05894432320300349	0.1489683305368504	0.32138313322	0.05960790734833019	0.16670573402560476	0.21402254911044133	0.04841360129850768	0.07338801524742675	0.06347457033462764	0.021474025005549652	0.10721489201240526	0.08591750289219277	0.08000216920069557	0.02515327276492229	0.03894390715741792	0.01158657424137472	0.051887774592781544	0.09090277910471803	0.20444217123460093	0.013069515489098515	0.04607359417005621	0.2417367450131619	0.04688967279367651	0.13563479240560017	0.05798324066913527	0.0	0.26684617505241603	0.9580681834021674	0.626405551965214	0.5514686436363678	0.6557047576854901	0.14107189077177967	0.48761209680955314	0.29465420899206707	0.5138063988196954
148	0.1596683089834883	0.08308050842314475	0.1498641834587857	0.0	0.29280967031886446	0.1396927172441448	0.12343107684453018	0.26841202919908075	0.1471248706514427	0.016653263488994027	0.06098156893982819	0.19485338142229028	0.5016612818810838	0.1280349363484105	0.11418377358358771	0.11091757419759674	0.4328673199782716	0.24608307364852985	0.48501096575312413	0.2656841724685942	0.12042813806353464	0.08320077642729362	0.3216711734460199	0.03719219266942524	0.16595877085421787	0.030216189717801864	0.07563144959582618	0.028231604885652222	0.0456261152781782	0.05093484473168546	0.01611974673293834	0.0	0.2322032072913905	0.12317867781027317	0.13765097004756568	0.22903117175873083	0.026324786357665563	0.05175572782316657	0.09078496290693497	0.0	0.24540349599092	0.7085860171778601	1.2231280835679668	0.5013630740953633	0.9043923380077661	0.2353623192631555	0.4863631787553405	0.9321890312431054	0.5846115849775764
149	0.13688203907354968	0.18880278172729412	0.09688104012800555	0.06592521676444538	0.5004003369907684	0.09068143472909437	0.19150727442236942	0.5418333085559768	0.18168952079517334	0.037605046867319844	0.2633103215976317	0.42718867753055495	0.6206396225187982	0.25343157218480467	0.26855986474593907	0.22487547158543067	0.48760040481864814	0.3402321905202704	0.5252715398947891	0.3386964341088601	0.1434842200611406	0.09296395891986464	0.21925782252486062	0.040265392167547966	0.06099195135690887	0.08648371094229378	0.05655451209096809	0.011163779555767035	0.016290987452839065	0.016245075485012545	0.005424514155619248	0.04634697828772017	0.15034482101816674	0.07580279837118446	0.09421412044665883	0.18839983089766202	0.07895967087135149	0.11756589598593678	0.15207009513198008	0.0	0.1349191352126369	0.7331481911187778	0.8042767400098585	0.41384199727527915	0.7059598256371431	0.12399218107268813	0.5467817364504858	0.18172137209070904	0.6560406997611894
150	0.17127138409427545	0.06701118585615218	0.030289034584739923	0.05791995464567537	0.43207444728593447	0.15240648477246665	0.15815722870852397	0.4639786215223689	0.16318741904309828	0.0	0.12738927892551058	0.20575489669842034	0.34267597828998186	0.16456221544978858	0.41036677019896417	0.06780411858867054	0.623900294034259	0.36173233432946056	0.41853707991975936	0.35808402571265824	0.12921078955812604	0.048555479552102605	0.09175068464716844	0.062330168511570506	0.1245599355003862	0.012175641959941015	0.11216885321557449	0.019000112483463772	0.0461147963662755	0.12544614745390842	0.04492468341310937	0.1631391083712535	0.39107044590852535	0.02534143717209447	0.16043445735513193	0.28158341205855913	0.022586603014675907	0.06962604401591369	0.15005996962351287	0.0	0.19045848464301482	0.5650551558619241	0.47020559356709113	0.4645506593598826	1.089637138232206	0.1236071445188537	0.4850806080565203	0.257670128650093	0.314107624154207
151	0.20594055508696868	0.22290012688562147	0.0	0.09871481890712695	0.2500635202752642	0.20099974240644372	0.13801459242085182	0.5042813597599064	0.23642022551284192	0.016258396898542846	0.5019902277640039	0.1978922093603392	0.40994368230972994	0.1501094002063942	0.2598029691357766	0.019832543875468508	0.427902636517436	0.1545471517398577	0.3913896583608144	0.3605863049757135	0.07631538743965724	0.0	0.0	0.02012571196405514	0.018340958266213375	0.0	0.06647074042811725	0.00786833125947651	0.0	0.168447585606173	0.020781558143453064	0.0	0.0	0.01900210979275641	0.0040972372823712255	0.04171953698592137	0.0	0.011078221076748263	0.1621947159741107	0.0	0.12935974724514507	0.5842146417675225	1.01365441728091	0.46231948227889946	0.742440494442857	0.10539707985289347	0.5900025702368932	0.4898702047326338	0.3388640974527666
152	0.3770645436871865	0.10878855240305488	0.08844777828755998	0.1932800760448077	0.32425488446327627	0.2999162592863631	0.189794161569252	0.39061778056600194	0.10678895779852457	0.07740223915833354	0.3296279014373834	0.31604516472559857	0.7379186180052087	0.1340981892895703	0.4649406309660098	0.14556460754525294	0.3209543711676146	0.387536022399473	0.43276777860935794	0.3720945761723036	0.08178076296558821	0.19043278983537637	0.2071092147063701	0.08101116737813427	0.20386755333132817	0.003508683042651417	0.07514635841022618	0.0	0.040422715587237035	0.011243068714606818	0.0	0.040626315739116396	0.10890424317714364	0.0	0.04635852827575744	0.29726770328001595	0.06376748376737569	0.006123851576667211	0.06980049060282222	0.007620819845177269	0.20185210755645167	0.47320705101124233	0.512347391567231	0.6652020328526208	0.7256870163695522	0.1005504834513294	0.5434376472583876	0.5573240598369221	0.5111743688699819
153	0.19412559048762162	0.08361598795171069	0.07615131029330324	0.054215186620560116	0.33059151661658087	0.05503842448910664	0.17452983873029712	0.576668295533541	0.26274398179960173	0.007854741348128927	0.0798466520583314	0.515122790407762	0.418136208522005	0.10611016611142515	0.23967403588070033	0.10536535624449364	0.8545722179203854	0.43255168389379467	0.30375792331293794	0.32729878121788647	0.2532646269206877	0.15605532273318945	0.37451554122464503	0.10387416062269855	0.1046787502791394	0.06525354660251069	0.40893037417143707	0.06200122636385063	0.09820419240497288	0.16846997266162636	0.09172270154899742	0.1292974746752743	0.10726057944862064	0.016445015562278398	0.09201085325170194	0.2713161230225906	0.0829008279194242	0.24818002391176988	0.07612402016079045	0.1270499607791112	0.13202792488599777	0.5968014249797453	0.747338080438546	0.4835595749017085	0.8990948497567364	0.27863504434897163	0.658327774992439	0.8009283125116418	0.24585288280489268
154	0.16034174425442535	0.043760053318082984	0.14102471582118348	0.0678067229171589	0.4053046250971427	0.1461628373812249	0.09946221067963512	0.5408236313980401	0.18263642473997657	0.031985662319838036	0.15460032459512918	0.231873863579987	0.600597302802901	0.18616473566842334	0.41785987431837435	0.03685850056122767	0.3325645313891998	0.3792594884546691	0.42980558160549415	0.41278681902722575	0.25517030567459614	0.053804187757168484	0.21913059390907694	0.10857733600989218	0.1199574974934101	0.06508104519114913	0.2458168049274289	0.060886507278394154	0.03912064890384951	0.03917738054435203	0.05623790705124889	0.06286495772183034	0.013163338031778353	0.017761429011283	0.0	0.06458917060459363	0.0	0.0	0.05205035286086847	0.0	0.1099966307025703	0.5175349773686669	0.3781738907656846	0.1368231369901452	0.4757430609809156	0.1504905881117267	0.14161162939097927	0.4685609567849736	0.228724504867608
155	0.15591953936515698	0.07784633192614432	0.016344535802786147	0.11554146128824097	0.3499703922035012	0.18998256598544494	0.2115097537316239	0.509255766263766	0.06889321902427374	0.010855853096299117	0.06367421360642395	0.08822313541656067	0.21252888106994455	0.060129151409163015	0.4074416792226678	0.13627427142510093	0.32424175289788554	0.3858409943988245	0.4466676358761696	0.23104457513482526	0.07257293821031245	0.18217692729583515	0.034288841767148255	0.044276681743646705	0.06062798530847319	0.07397992256938565	0.1085191273437744	0.07692498606463587	0.01067041047043589	0.0	0.06164409327363046	0.022996015746250893	0.033519854360262974	0.0	0.0004569593037462831	0.0	0.0	0.0	0.0	0.04080709489446439	0.23390844845219091	0.6015349505193873	0.2785577295323261	0.12038046097927549	0.2599382100397127	0.0849739073667972	0.17426924541670732	0.12574626567652905	0.2233032660590923
156	0.0232940935036406	0.09189822867499511	0.06707962268862461	0.0	0.21541706278577513	0.06273485237450123	0.07034192605640341	0.38075143621765123	0.0980036750382507	0.04249161712295825	0.16259058322921072	0.24562299137576937	0.31549867584899804	0.11660556003361397	0.4979306688324112	0.17860946052465157	0.5821236373613611	0.26580045532127816	0.2051566812962506	0.2829309589641358	0.08383045611340398	0.08640886999492983	0.0587329063092428	0.12133428044324873	0.16019035845832824	0.11049412892449012	0.06198250888899242	0.025812563106799958	0.022031934610662725	0.012768814873843078	0.009049841953674576	0.05792451191503402	0.023080276283868925	0.0	0.07899921938076768	0.17834004197229736	0.0	0.10416306940014712	0.07441643813016155	0.09619690651582144	0.07013186050596106	0.6374887642038976	0.7649568632380582	0.30311892689716535	0.6886504182335319	0.1613357670169572	0.6721670580351078	0.481872179770917	0.8415772203015683
157	0.27967642521995223	0.1063455190434613	0.06701636793032623	0.10291497333469045	0.24266619243290222	0.11116403327855968	0.2978433841622634	0.38339737956645914	0.18466884043612172	0.006570933765582311	0.22260477543258378	0.23816439801997294	0.3855275998797741	0.1862948918126357	0.12153500149309396	0.08496426563362264	0.40538443682873776	0.3836554285474778	0.2906671287174799	0.28704973089121627	0.2129881486390423	0.24715388879864952	0.07871448737023397	0.008378504380858598	0.06183395503581507	0.0366087251446406	0.04957587813858295	0.007718261261232619	0.0	0.05582681048588406	0.1016522409863182	0.007335240856233114	0.11782793194836241	0.0	0.0	0.1272201507487621	0.0	0.041758255933553874	0.032052165328806066	0.11887735444342018	0.22230861162971513	0.49013445836943176	0.7486890309969593	0.4564704383017565	0.6383122189823626	0.27500046669904354	0.3818944770172885	0.3977690457705992	0.5473881129769914
158	0.36989816878389603	0.28721827256894317	0.08987914766644177	0.04795582204681113	0.2999972084155792	0.1548925635313637	0.18989119554474135	0.43096973225247914	0.23250522479704924	0.1534432372773124	0.24343575662781733	0.16454091460914808	0.5110296389882467	0.16274008414812435	0.47308305866929895	0.16037157011406838	0.26484993474977253	0.5650338065383501	0.5511575362305711	0.2859829535017647	0.20504730463126072	0.09364419512702844	0.05459550080396748	0.07621264951442813	0.2308576633426315	0.06625329147522854	0.3076706167362902	0.07571934725523727	0.05301515763284127	0.15964894625249992	0.0	0.026628357103501078	0.06325005308842019	0.0	0.043681138172097435	0.03317925476792853	0.04478263173986742	0.03559141120434602	0.026472923880183956	0.0	0.20912409246638425	0.6816062950757397	0.4524024682666857	0.285098484834171	0.7271915512341123	0.25030775748613493	0.31404155416815666	0.9335096652310749	0.4394995944846166
159	0.28684953662294743	0.2824333845777866	0.04313139762280602	0.12128770703775962	0.3159272946647724	0.2449716091269422	0.05899425575262402	0.55251785700031	0.23657182328068097	0.02363413425489794	0.1556313456221845	0.3609496275418471	0.7424419301460832	0.43116015136146	0.18975853495423842	0.10310603714423464	0.7435285589739481	0.3148300200539649	0.40464119582639485	0.35227043166980876	0.4067625772281919	0.22206179756042685	0.2601019821068026	0.10663281904517756	0.08321791223445507	0.12367856709960412	0.06112939218297587	0.07456387388495651	0.06159939367901174	0.1759351069170185	0.030010591954105246	0.13547216168118784	0.147481878820921	0.009286330715715439	0.05865703888321515	0.10838146990381234	0.04902073368000189	0.0880453587469743	0.06563754525005604	0.003873049233854994	0.1214309468043645	0.6793199948094605	0.5714013756466659	0.38056497398222094	0.6696313043637054	0.23241454438850082	0.3541951962922052	0.7514928457042914	0.5174471435811666
160	0.18918783839030293	0.05629868796320909	0.04771508207682516	0.0651978696696165	0.20541666506560502	0.10281216584554093	0.04755587238562926	0.6296364287132667	0.20223909327095607	0.15520763915592697	0.23928433080696038	0.22552423127586202	0.40147993507144075	0.08085571223655906	0.053124798114024624	0.07591256129810457	0.14000094786427886	0.33598163375469775	0.28060777755117444	0.46249007767035416	0.1444336280937423	0.2044450523944927	0.11991561999458217	0.0	0.13401498719504665	0.004036417754533026	0.20403720719954352	0.037685935019895374	0.019189710670898516	0.03471616824616589	0.0	0.3608151101890119	0.27517529082235337	0.0	0.19871926198806164	0.3188467278903619	0.06750756286527335	0.1574033953555681	0.10358084878558281	0.5015790658441212	0.043994209020065386	0.72272266439145	0.9077431619125622	0.4944887252865323	0.6595799021951255	0.1272136526463523	0.5486399747951216	0.6692715656305249	0.45584030428539035
161	0.2050200118453026	0.09835190275920126	0.026833827349893122	0.0	0.32726589792915267	0.18535604177105167	0.17259470002758331	0.2304577068658057	0.2316424110561569	0.06768425588849283	0.1247393158775182	0.44690889096389524	0.44273132723193737	0.0776531735409686	0.4033962601984024	0.05564965570677948	0.5623048065730848	0.7500752173956546	0.3181969602482563	0.20928294752973173	0.11150197935799702	0.11575162503670741	0.06672032095264532	0.07528785882437347	0.12026039721110748	0.08847064484535162	0.08278067367097043	0.015376315287257577	0.04758099152689882	0.04326717789242154	0.025749186377172533	0.19963803641968086	0.2986215945560938	0.07804163954313931	0.08893810575284411	0.12366539466151459	0.03833704039580851	0.07638785374415696	0.23252804654210102	0.14592517134488892	0.04196290646768811	0.5628287239406999	0.5063909234547773	0.5362602143124989	0.41116328315087286	0.16408965548284035	0.6424372332674506	0.31108311647030734	0.7453804544952254
162	0.19145558461701423	0.11754473574611458	0.15729914926004462	0.03678099966516816	0.45815730181350645	0.09956021831690086	0.12029998179699626	0.6138542348553165	0.2787614735739958	0.014300977329160788	0.08883987151821007	0.19474024457842043	0.2534015323410589	0.08723958916548812	0.32362554809527866	0.10994740797723745	0.4795404905855166	0.3173853707892073	0.6711089308371802	0.349671791002558	0.27095715600439835	0.24771001504684095	0.09604351774618304	0.045913804797605685	0.0577169313307716	0.0315081868065484	0.35851320250967794	0.026803384555384162	0.1090396580791419	0.12853689153864203	0.10879181289097936	0.30832284937040577	0.22423796478239588	0.0020215046893902046	0.1357883016508124	0.13964434071787915	0.07841352260092818	0.2602039866096663	0.16169783351285325	0.11836045656807681	0.119115279703688	0.5402392394674609	0.8740046617818967	0.4892062591193799	0.5873568049526718	0.1755784012281335	0.503420791491883	0.6939059341848262	0.6916405034773708
163	0.21495687070142977	0.12514897130900604	0.16792036743224756	0.051274733840084796	0.5968482257734636	0.14005740498072378	0.19286932055889514	0.4212472895098499	0.1097921890661036	0.06328961762503817	0.1871490939275	0.3550532601636173	0.37280356253851604	0.1611976345658002	0.22991994042236827	0.24722564500054864	0.41477089997393246	0.1733964892524088	0.5769779546396616	0.37831804717037604	0.24122919101858617	0.1320284017319147	0.04875752516634893	0.06041695424820904	0.12409939279406859	0.05739438245246834	0.16053638936722373	0.01990741795789459	0.025357581491574997	0.04685670122431445	0.14459434485342024	0.15538971701495222	0.06611050384770407	0.009099557634880065	0.39220316949383005	0.14080557250006068	0.14107855115436066	0.11151726900151077	0.0516471417446245	0.1428693398390768	0.10968793194640339	0.5457064996366223	0.5858842488073672	0.3690834609397767	0.362727231181546	0.1453787947162398	0.6433976349838978	0.5942495365460633	0.6576704044850119
164	0.1345466311112658	0.1079683462598762	0.04587994457712162	0.02539011164747948	0.35540356131971057	0.2065790435293426	0.05891488196626131	0.21071173254369144	0.28625720884872285	0.011032209190639915	0.1867571841710021	0.15369504351053173	0.3309763792264592	0.3666764868030944	0.4196829626856216	0.14439241391745028	0.43186583342067264	0.6977024467865272	0.4464508997881601	0.3601942204403356	0.21984502882866616	0.1812692116770716	0.14029652884393756	0.022819432972631264	0.07349986286171833	0.0562300069373298	0.12691300766663108	0.031910050034508204	0.011762538429737145	0.0825039370563246	0.053365274115619796	0.3391581642884686	0.17465504056084818	0.20959299319638208	0.07737806454795816	0.11350501680831153	0.02898511669554235	0.30986770191368235	0.07861028287515236	0.48047789635320576	0.04702292382509032	0.7393829766956683	0.6237668677848702	0.3671326572073108	0.7476085925751492	0.525959998691871	0.7042988916882419	0.9392381358317763	0.738515262790493
165	0.062277594483549574	0.1600707022892445	0.07941867428523433	0.12229728120049359	0.18929354440936208	0.08709460048014578	0.08457338516110792	0.3367233748441627	0.0938299073048921	0.0	0.10429864432560458	0.3783505858133517	0.284589388266508	0.062375440877339025	0.32733873536954555	0.07898280721193014	0.4969213754489278	0.41571642378119866	0.1728225068716412	0.3372829040096628	0.0832485558370479	0.06492325858228121	0.0554440006633149	0.03656277623756235	0.036317895585986776	0.010434543263148098	0.3063203474380569	0.044033561494173715	0.0026441275285893047	0.0	0.15124329438270956	0.20229249849649242	0.1777592429246754	0.039674156263165374	0.2551436770588456	0.3417373499120055	0.13839516479373437	0.18881265650029874	0.06574757127360696	0.7853999354738871	0.2329149906106824	0.9331526881266844	0.7900202452042475	0.7885711934223821	0.5358335617011927	0.23618676688850868	0.5885584675983855	0.5066281502102472	0.33213021546975585
166	0.043434628482444	0.09782457472248952	0.053557584458074355	0.0	0.26482958023363934	0.20195572439871107	0.08417549353963102	0.10880972705455488	0.042237754100218086	0.04301120050548337	0.05715624936945567	0.22492421125650297	0.2517701554274059	0.11200944324706931	0.19543606844116984	0.1427859118412976	0.540291400833792	0.38871604640313123	0.3064107882042537	0.24317373460965575	0.07873276490254671	0.10781799842971199	0.1319755502809988	0.019185449677252338	0.06872120650834358	0.004628539103547541	0.16183589617037328	0.03013971220470647	0.025678029729083184	0.060713492662422285	0.11218771302732995	0.30453914952708494	0.20585392562023716	0.012843460917800453	0.14789086201781143	0.009844936879105804	0.15850797846240658	0.20329891823253946	0.20966381448208535	0.12547458864284267	0.16241785583261972	0.8018550746124196	0.7565054550504029	0.41203155162715754	0.5538107464907777	0.3837427436860773	0.5489735544741872	0.308104307328318	0.54679925929434
167	0.12244715875121295	0.018015796444082646	0.22306209365460233	0.02737356319503979	0.21902825564092154	0.12060001706073345	0.13405252123068864	0.32899397443998946	0.1162928797682875	0.016265181584920137	0.08812072350588887	0.16442139564141503	0.3476850864933348	0.15831356051639764	0.4179674496465398	0.07383144299227729	0.2635533975224161	0.31670601675132415	0.17587870401946826	0.24599475972532997	0.10459226521637037	0.1383865120166535	0.15808500947711104	0.3396383442649055	0.09470292826532888	0.06271433570742985	0.23389716349888642	0.01631490301924403	0.07669616733330088	0.14105306108419563	0.08144041732278358	0.3849014889919563	0.15753978998886595	0.024943525574196553	0.29342923890294975	0.22541268682186916	0.04086664270327943	0.3374579774209493	0.09405323775122124	0.22288095803147515	0.11413607880094613	0.6845848263694282	0.4462194108861854	0.5781822162343682	0.5328032145946785	0.3230702600248457	0.5951890149848199	0.6617821790691099	0.4638539243219487
168	0.16218292770683593	0.06351244259020286	0.0464417049057786	0.05731650011208405	0.3963025743493442	0.06558894331617451	0.12609729386809926	0.10431560560826302	0.20026512506317695	0.0	0.05030026777908637	0.1291025769447935	0.48554359262752106	0.10133096275611195	0.6494369243930735	0.07311241941381683	0.4748188080713395	0.28445388995454396	0.2657572001955791	0.136969859456599	0.09092778435820911	0.03561617608730119	0.09600993315390953	0.039705943043675695	0.07149962685622009	0.0047540231962984805	0.1255524643120667	0.01563765760788881	0.08347661500552493	0.010647942049675794	0.26404893747900365	0.5011444460068603	0.1434545385191365	0.10931221080953143	0.08857909740249038	0.048867038332100377	0.14070629361255035	0.21562783150041415	0.04150515227484466	0.40302714654270766	0.10244700801916803	0.6471848588575148	0.7086164517099377	0.4279172720928722	0.46147589804622835	0.1802202872767718	0.6858664486070034	0.4906386726589074	0.29956693291868164
169	0.05228060455994901	0.26399491997139335	0.05122703057677545	0.12746883110608448	0.2395830070169828	0.06064077050129622	0.149511133358129	0.13601433814660904	0.4164209477233232	0.030281702234185883	0.11480809060399186	0.3117927680802726	0.19134870944427299	0.04377638082451685	0.08261374898668966	0.07287587273472487	0.5633504175612978	0.25055791974698305	0.371810702839189	0.19991678031653423	0.14270071385611596	0.23105807603952208	0.014297055667256245	0.0034549504646888083	0.031150619476936335	0.0	0.2646094235179523	0.019249356091282248	0.03589128438080341	0.09715904811476717	0.14079289376262324	0.3204142361880811	0.22785589983140875	0.020920425788377967	0.15892938174604618	0.3253606156543382	0.15904921486245321	0.1498905140076298	0.09143803558741961	0.35555990897980466	0.20070603521088315	0.6121441029320316	0.6988600435698992	0.49396179392507206	0.36935888044754905	0.2128891365414992	0.6938413234718623	0.6087857388468457	0.4327201279927956
170	0.24885427524626386	0.027918951719789486	0.007674228806134718	0.06649519566381222	0.25316260641759986	0.05051977580642431	0.08979080828520923	0.5247876991216772	0.1166458411881096	0.03814661892402943	0.04596914534862976	0.11353237983575043	0.15938292750202523	0.12179843170214524	0.2510168199210219	0.039069579861455775	0.25812793087016306	0.36508237389076975	0.14764790841141254	0.14024239354892662	0.09764587507234038	0.19571002306321764	0.18891908950051017	0.016377340612931172	0.048507010816291905	0.01982362677380776	0.12187306657690165	0.030539827213332406	0.02289976609901424	0.07342948049761239	0.1593693507578981	0.4631591392535607	0.2467493592106225	0.01616067805762435	0.23994360503392007	0.28510469777346287	0.14370244556402786	0.09890547883581978	0.1628085660003252	0.42384235728129277	0.3117281003771983	0.6686389063339553	1.1301336016332342	0.7082075824650516	0.4873747793649478	0.2514516742832431	0.9410166737445926	0.5985360692288467	0.491084410885505
171	0.21009616561311806	0.181109039484178	0.077782294917908	0.03142553508206435	0.20708199938010077	0.1704333807712636	0.06184692143094163	0.4350034491229629	0.13332661946461902	0.0066309074533749315	0.10147058666624853	0.2083865536418932	0.34937798650107443	0.1573907314906645	0.0970596241122833	0.0482259662168252	0.2827974385752598	0.12356119520109983	0.2401323293004821	0.20264700119623896	0.09902951377159325	0.0989980326249281	0.03645948268792231	0.1017542096836424	0.012420627346362307	0.1057770122058188	0.04995836278310545	0.0008230827932683491	0.012467936190127924	0.08979691993237053	0.13152259401012356	0.31923911228234986	0.09743825385186808	0.03782425537555709	0.30499482125170596	0.28450321316375454	0.10304229324941805	0.20124741840906657	0.06795864852428295	0.12167213509173103	0.2690934546341796	0.8541938742479361	0.7684444987097593	0.45986041488620627	0.628446731203847	0.15843421449231976	0.6970257394504643	0.36997316006776554	0.5266709175250683
172	0.0	0.03949442757470084	0.12864587543115455	0.019822190771034653	0.0274885476554582	0.06895177085504486	0.04961098336245504	0.3378370279289585	0.1799717005401723	0.006885893506795277	0.04272449244852679	0.2838148602634991	0.25264614165243005	0.0	0.16415173482792966	0.03607863078670816	0.4103975274235522	0.24023242429949285	0.19394434534328125	0.3439220382755733	0.0784518256796556	0.09489378509524637	0.08254614059025778	0.09177127858518247	0.04007738453904702	0.0	0.27694126766187077	0.0035726636476553376	0.09690432008353787	0.03926956481810527	0.2169073907718767	0.3194816861624387	0.08168677820251777	0.06489839273251642	0.5551715817279662	0.25023869577019653	0.1286669797050005	0.42143438788068643	0.1998510948845608	0.2110409939999337	0.10962958404164833	0.42441423714198534	0.6884089129645342	0.4066398488660173	0.6701474869951801	0.1355279642035707	0.5380375492456875	0.3964904631171421	0.1564435910770768
173	0.17570955975951438	0.09486917221914871	0.0847833013233687	0.06231737801102091	0.44356527696212716	0.1834492018592972	0.10103543286996866	0.3755230341359985	0.09730575884160166	0.036015659309019746	0.07872038017591898	0.09601671856546087	0.5563184818090896	0.18785732717562886	0.23454496467170755	0.10716148758868178	0.55288436721542	0.25842343407990576	0.643007334835687	0.30635197619974214	0.11346037895715007	0.21976534914169804	0.06359263436713931	0.04899591327792044	0.051324615651613704	0.006728923832312278	0.21089268572462672	0.0	0.05788652800264386	0.0	0.09472914379714174	0.4027916837312137	0.25494247868275904	0.04176218364423464	0.19762350646402407	0.16961111719623984	0.19949449170083838	0.2851716075701981	0.24075202062342535	0.20290703017487835	0.023033979086907665	0.7564061191499546	0.9030563404069835	0.8478306114222989	0.5460575758882975	0.2210995020377963	0.7300147470694917	0.5427854536542429	0.8648063787628386
174	0.11780709861252739	0.1715591800813548	0.13774624961083598	0.01730616487660867	0.22538836817725724	0.10380554670173815	0.0861434105616166	0.191341617303109	0.07654698858877367	0.09049908252274344	0.07241308690133282	0.18644807733437857	0.40048642950815627	0.1300527426812787	0.2520191384823828	0.08870390278238162	0.38675939745389415	0.4203219210099704	0.4454392289385988	0.3483372912011408	0.2247902073734804	0.13405961759184687	0.027558884118150825	0.0058658910348560475	0.04173556509792061	0.00995699591178604	0.06267184817636472	0.06803524067672098	0.012906420129771017	0.0014764029149374022	0.07939082672360165	0.5074399380923377	0.15703411724488892	0.0618854402553501	0.1798664549234125	0.21608106665650603	0.16631991433172513	0.19966426553809524	0.0964512502724606	0.3557804499845952	0.1334043240115202	0.6421725321736499	0.8969754826410173	0.9015066266409212	0.3956552880458675	0.35115818193518145	0.7568775820020153	0.7632433002345004	0.6660262834604865
175	0.08990803454114815	0.1904708128648984	0.14171014803323376	0.13632115301702333	0.47963876754337537	0.1967463552615624	0.10083249825660151	0.1844924669647635	0.12193138435038427	0.09127703630106525	0.11728755452891416	0.1371985269174455	0.35502357225417996	0.04138341006258509	0.3587024039018957	0.06369388745349557	0.2982100785466617	0.309617231278237	0.4498408241916724	0.12827969818983628	0.24760648595120982	0.04836895934994086	0.10482080199748496	0.12051156118740106	0.044957615976825654	0.0	0.0828658013049984	0.0	0.016380826481303554	0.013592962419928424	0.019622143404446672	0.21427448753066217	0.05996687639729873	0.08260461558598502	0.1076729462581171	0.22993254589305148	0.06429890313450527	0.15275323166961147	0.13308288794811232	0.28332246110414655	0.250867635104941	0.7262220985477074	0.9096519779929191	0.7964866784311774	0.4584821251935645	0.3484717116265587	0.6332759081551981	0.6299287965006894	0.6814849571456029
176	0.14841913332228754	0.08773720730596263	0.14003068513234504	0.0	0.16829993353417216	0.07404860784722966	0.03235940640764691	0.19590434086721814	0.49313552039306985	0.05478837587999676	0.25306005377396606	0.2093171543232981	0.6869601822428566	0.26736785832513477	0.46428055435032384	0.18746656954719726	0.3673990603517134	0.470418874190454	0.7489497286996639	0.38236998952655077	0.16225695898820106	0.13318345858154484	0.13071030591250046	0.18453258382996612	0.02934327034077976	0.04961601571348571	0.13490402284172737	0.0	0.05333089917874104	0.018075630238949317	0.07399850536177376	0.16488661616396508	0.32961874585114365	0.03450039115160334	0.31173473046569194	0.3459299461986554	0.2029596722985944	0.18379873404421132	0.08826579324247309	0.33340219321492465	0.18877618433195392	0.847424493487891	1.5156170969122293	0.9966028288131553	0.9227381844689636	0.5381457012698664	1.0643231351316014	0.6298402704257936	0.3227444274765074
177	0.0	0.0	0.12876376233576076	0.0	0.1773212276773778	0.017285899354864534	0.022333600580207544	0.30161231276377964	0.18066942275989484	0.03196862463445324	0.25176833486195566	0.07099178033056294	0.36376993145071795	0.04158110722873607	0.10715233234888429	0.08431529642458012	0.36948616054479616	0.20839954344037467	0.32585949556410804	0.24755034291602868	0.09704472560160768	0.05206226202426234	0.033620871570490346	0.058957751850754754	0.1098852954451445	0.005632233726215698	0.09680004565735698	0.008195890535652102	0.014939637076461607	0.09079300910716628	0.07801301371423439	0.4392998205653382	0.5471958880754018	0.04837705978805125	0.3028500529322228	0.5348287018723109	0.09369725286125546	0.6467680395892919	0.2968664611469744	0.7478622175087029	0.3309950365691852	1.3476342998414719	1.420027622119706	0.894145204806967	0.7845381461304949	0.17853006292534337	0.9763623368444454	0.8060763831111427	0.714643210803704
178	0.03033950775841154	0.0673831297168067	0.0	0.01451677741664766	0.3233092287997277	0.08437280213686299	0.05291009233900322	0.09632012012930574	0.2774966481017075	0.0	0.08551736568676635	0.13049598799046053	0.2707449594586668	0.07371748841257222	0.0	0.012374827811943623	0.6283577548534068	0.20977533136254556	0.17807316761460423	0.29067701974089843	0.07613348870010414	0.04202593636630323	0.0967939292827177	0.07358850130207176	0.021778775689781572	0.034637775252585636	0.043276321011480295	0.02482522168251745	0.043981069920663356	0.027698099761336813	0.14715698842775848	0.4824698468233906	0.25843559799499577	0.21646697854141608	0.3535230492188445	0.27530296512621766	0.060123131224688715	0.32350126444431143	0.1454501367193249	0.011167568566385613	0.26325282706643627	0.4442776505001349	1.0316182894839745	1.118909235109976	0.6520195311957654	0.34851272199280636	0.761902049095412	0.8577266675560247	0.5895074083227928
179	0.0015782256826343875	0.03999611140855065	0.0	0.07121616341775229	0.3060942953438899	0.06775267346192694	0.057269627966852574	0.3580283208634803	0.07012139020813361	0.03280462116862399	0.2081699493164791	0.21424781740490736	0.3966848799302308	0.13301636944592526	0.26412988940824356	0.1439073904334419	0.5530209205929211	0.3968554904201994	0.44804783345479315	0.3919676012855081	0.205192046510194	0.17258435882824968	0.18829320416259765	0.22407718382785766	0.08455036861421333	0.07865400019047965	0.23873950614913436	0.012334682761153033	0.13059412868999892	0.005378875110101	0.05526460903761897	0.5522662569076834	0.2733629250129912	0.09343912083748951	0.15923020329196375	0.34855168153312394	0.17750221268574334	0.42049462075046834	0.1750865250353257	0.28141501061204227	0.1797442089087687	1.0684998068100326	1.2373778682902186	1.1967909481530934	0.6778899890546335	0.4643697300288114	1.0178184107083879	0.9636947067314054	0.6880307511617011
180	0.0	0.0	0.03236023163847538	0.0	0.2532952389194874	0.04415519668867079	0.03271813801932769	0.12423576080293512	0.11524240895526115	0.060543787515503204	0.06767474169959893	0.1521790810070253	0.39285284413139715	0.08152124668943891	0.03144070415182644	0.15727000322321114	0.4320189394363292	0.3048116400388835	0.3591049041726001	0.3731588694379113	0.15013339068135081	0.23007862106713833	0.0707638407544525	0.13576227663779722	0.0	0.11020805414262452	0.05851686269606201	0.04148336081171174	0.029948256447573436	0.040793535540157855	0.04953665961954879	0.32720798458945544	0.011254559223949323	0.011990205923128612	0.12392541018649252	0.1990892083520871	0.08936754414345434	0.1323622711280793	0.1618395842955283	0.1739777493091167	0.12648977312719464	0.8409350011714511	1.062226353603219	1.2560704443516026	0.49506092217591957	0.3486711843995106	0.9566648889484494	0.8521756401575973	0.6340564753154899
181	0.09161607329993945	0.022129860567118957	0.0	0.014325958028573242	0.325454394685234	0.06919842506000375	0.058024139809256595	0.1578627304795821	0.0915351436312442	0.01027354894482987	0.050781883686763306	0.13051077791194093	0.32476237177753653	0.09352023532363636	0.22006404717929104	0.06404240705536093	0.31540249120503866	0.4109960566565137	0.282684017197745	0.2850485360268346	0.05963371354280024	0.0845302667901381	0.03710764710635889	0.001141846361918225	0.029217792711001018	0.060053245256408344	0.13582342163307923	0.016013749129857754	0.026808043299262153	0.02434039001574673	0.07883534255826054	0.3697175567022373	0.23913306372462914	0.12656599720157868	0.48686434618336316	0.1691380072653048	0.11669938117621005	0.23071334696244766	0.10768295102390957	0.3380146033951401	0.2460207625557501	1.0908966115245509	1.0803050629135083	0.9122102000120288	0.6637863051810765	0.35217380332574844	0.4870188681691997	0.5423706459772882	0.6762390678808304
182	0.0	0.0	0.0	0.0	0.08300198402667455	0.05243697224664724	0.03765028071642922	0.08610989536987396	0.0812730008316223	0.042876457324679366	0.13040984937153757	0.1288520617070775	0.24140833872708362	0.012273042157429777	0.13338887305589844	0.010184198463812886	0.09698324949918322	0.404760687650078	0.18226982116620158	0.17351408822905942	0.027653125323206896	0.0689922836615035	0.06659329612483589	0.10294541646730548	0.009881375751941443	0.0015177771693772638	0.1564829705079592	0.005276384022242435	0.033348475776595186	0.0	0.14833145097147887	0.3701140771607462	0.46184078443515925	0.02024531530159298	0.3082416435603417	0.3554117639877822	0.11176774613152965	0.10781634529286259	0.21418417923423186	0.2643947408981699	0.178436297323122	0.7764054789812157	1.173793167382437	1.008237933355994	0.32169617924820626	0.21345092365739124	0.8676611904556142	0.5299853874037235	0.9520593714845627
183	0.0	0.05759195014927429	0.0	0.0	0.2983479881239108	0.028724770825880878	0.05759063369132865	0.10817439233471289	0.05292403397606961	0.09750764004534905	0.026631521671546362	0.3572498315825712	0.4882439581386057	0.09094455818124013	0.051154755278839184	0.11422865525600327	0.27705420802780384	0.31565481066502293	0.30805923991178696	0.1723720754920928	0.14308689508915642	0.14068498354016354	0.10815471865523434	0.06268881915988885	0.029522844787176143	0.11005457997959744	0.230241949975826	0.02712930662626907	0.1145507584607426	0.0015251342518106767	0.20867521237997255	0.40393109826467705	0.2554509113338644	0.09178569154961623	0.4591916651828661	0.4674253216577851	0.1634846688904617	0.3983725121108425	0.21254082574130093	0.22810816279971102	0.26029799011352117	0.7577763866598464	0.8459967474968763	0.687185959528392	0.7623178502757237	0.1356202256713109	0.7441416417055362	0.3455300783892213	0.7813237372579767
184	0.0	0.0	0.003148535723470269	0.0	0.1468512261714991	0.07323684678419504	0.019420816225637773	0.1652442021471511	0.17752289364160428	0.03588067255888583	0.22843253372993075	0.17623744017116472	0.593485905220373	0.040622803393952446	0.08207517201081152	0.058578315423962656	0.31412057640335084	0.2710933278871495	0.18426560079164217	0.10779799145063398	0.15956038195612626	0.047362532550583154	0.049653967722918094	0.029520431717549134	0.05212953383441119	0.0	0.08541188565882044	0.0	0.060352061876567546	0.00812857394268396	0.0402486587612853	0.4139872394757709	0.2945634075068156	0.06401891440100231	0.2571158083547659	0.28448886768824855	0.21444655723832148	0.3374580340288857	0.17740405211190446	0.20360116547149137	0.04696753837826995	0.5073366675946953	0.9105246303261495	1.0309353577521336	0.813076911756898	0.6102639126739808	0.8147748587420283	0.7993149539902235	0.5147408775723393
185	0.0	0.0	0.0	0.0	0.09002489039227243	0.07238080190236734	0.015408640740176234	0.1581692666653147	0.0460487815821445	0.016601295667602795	0.07016711593625455	0.15997809768433233	0.6293627818667988	0.031747858019612114	0.027161564771189455	0.014879770036510871	0.19521006446848624	0.2363728469523508	0.1609980304729387	0.12018654190158608	0.14995703630261098	0.20216875808441007	0.0	0.152648453251897	0.0	0.041447407108821104	0.1779705340503291	0.0	0.029183983185295317	0.019047511450262417	0.11521975147769675	0.2821561655309882	0.25750290491925515	0.031377607994723895	0.6088268938605397	0.4292466010031515	0.1280190250712563	0.17407278747424926	0.2703321756042019	0.5544338760975559	0.2734056215050605	1.0278539912865896	1.023545344284956	0.8492251308827998	0.806462925999851	0.25482544647236194	0.6230223853517153	0.4718483749269306	0.5437136980405449
186	0.0	0.14665414575991673	0.023186162633536598	0.032523409227822854	0.4170174609992484	0.10765622357147588	0.06222572041697928	0.17138333219084237	0.07668917015764203	0.13834027655118514	0.13258811838803267	0.19896160145985636	0.21050141874244815	0.029250619782734227	0.15787347780114916	0.048153202544495885	0.4146297645009977	0.45184647366351377	0.4585223909573981	0.22050160719680373	0.2638353030006839	0.10478890385829727	0.07808909178344171	0.041432969396916375	0.008963028841790465	0.002511916999660669	0.03708727122179497	0.006994216028348758	0.004565641515533842	0.020966633606741763	0.04682698376230447	0.2911602420399869	0.15673325267938307	0.05795809989728441	0.22957758972154732	0.32217368591856005	0.09627935471690799	0.20150209733123423	0.16151206378007313	0.3252918980296014	0.13456480879362911	0.6281373446895446	1.311927605252023	1.0458745905217213	0.7887781078076553	0.19496248436788408	0.5524705927268478	0.6888148355318332	0.724927131431733
187	0.0	0.050633190545956844	0.0	0.0	0.41411018092529034	0.06309757993044592	0.07008312131428857	0.07199023411197603	0.15963176118952271	0.028108988328155223	0.10189045623603049	0.2689959517460149	0.35146245716530383	0.14951228796534866	0.11575465745255312	0.19150334835962782	0.22511166344985792	0.3034132156436321	0.4713207484814993	0.175336655314284	0.03320554470029232	0.10336791583692827	0.025890865657587355	0.031154718872667807	0.0	0.0	0.08707096914347663	0.0	0.014351379312035475	0.0	0.12532800583746892	0.42269987671512077	0.09345533874350494	0.022228728100210496	0.242435085684232	0.37693497157138656	0.0834106935977646	0.45695050972924484	0.13130872662288892	0.24039010278932596	0.14291859305486473	0.5265254499117846	1.2029931782108267	1.0363920416374834	0.7112250425753615	0.09063066821786543	0.6934594029849583	0.27184570658401824	0.400845304614123
188	0.0	0.06473341501502582	0.006605201178015987	0.04535335191856575	0.06784350027179042	0.010798268776416823	0.01983067019806197	0.05794337053931377	0.21816848827241703	0.015358361667322965	0.0024512212621168906	0.17684378429998193	0.3704978917757168	0.04354815353668182	0.0	0.013986405529728383	0.29162323496442427	0.2664206998844878	0.29455124342163314	0.38529360423425435	0.010940446043619774	0.1398150966719741	0.0	0.03235834477191294	0.0	0.0	0.18278134667812965	0.0	0.0	0.0	0.18564341869859627	0.39492001101056157	0.23158082802279567	0.005747517538273481	0.22472516173175666	0.45379997381424986	0.04500840587957819	0.1824245953520407	0.34467533740206036	0.20022239168944342	0.19926567755401695	0.6087106336839972	0.9423955916359502	0.6011607315430066	0.4075777189206539	0.4022914668153417	0.8183973670850231	0.5438120833026312	0.5494653162768277
189	0.0	0.13788750595385155	0.0	0.0	0.0321541162766496	0.1515584327124448	0.014526475165128208	0.14370690646581152	0.1224386569079363	0.07590651064164428	0.10978273336083186	0.09315946320043653	0.4333425764839166	0.3470070566418647	0.028445936736518306	0.024662030990561513	0.25092776796309174	0.4674588248938835	0.38621497102791996	0.2643918000212134	0.12204853328855568	0.03250673678540699	0.14259139879837388	0.04327446984056075	0.0	0.009756659983875541	0.2025552795318218	0.0	0.0024487870590107898	0.0	0.06628589787233284	0.22494618827142926	0.26934630483894806	0.0	0.17409288089220792	0.2212061314211154	0.05378604407231733	0.22878384229155638	0.10993110001149159	0.39338891644523494	0.1970670289027034	0.5650352166858659	0.9948589005265046	0.5304231325473088	0.6146208043343975	0.17940992231526853	0.8653128185525054	0.3152021146792234	0.6521844322642614
190	0.0876953738895962	0.17293726459414097	0.09097052146562506	0.13915130678319415	0.5990020937338186	0.18922366428250104	0.2101824928774679	0.47557783218146527	0.1448241927862689	0.018611395562032375	0.0801060391638666	0.25542290181667854	0.6102814282174793	0.14736902995066561	0.24332026078359714	0.034499597660478006	0.5918353031097251	0.5297148861269038	0.359232555698755	0.11849816121967625	0.12768067543054457	0.04413079686375167	0.057252951168456585	0.02364112490225109	0.0	0.14426832070386322	0.08919020262844432	0.019051668885327232	0.009343972435515052	0.046760912800144425	0.0999242022451027	0.4207488920098895	0.3929389870104588	0.03358870973355915	0.128680846323866	0.08554163147011137	0.07786453530851206	0.10016596286679225	0.18274862894764424	0.041003091180766234	0.25270745213060025	0.455358395666966	0.8666195959154248	0.5614613012776466	0.5657964585850889	0.11642673670177717	0.5938984748978713	0.2892194386905985	0.651804961607194
191	0.1280227045808476	0.09022913389738645	0.0	0.0	0.11656663787408358	0.042216142987607196	0.04619683168157251	0.10759030815793602	0.1206988425236678	0.04931594237545255	0.1602123468108705	0.16212104536859712	0.3038278964971913	0.2071575755822307	0.21280736596939823	0.0854474241487425	0.7568250385927244	0.3348658070951256	0.2039287577058622	0.10591049652136435	0.06847294975116922	0.06794755376957991	0.19155924326114512	0.07791036680118481	0.09717092708880458	0.13705357249021394	0.11886414359350081	0.012474175754820647	0.12024485597021918	0.014121732901313862	0.22267523455354218	0.4868421579314595	0.20340879559869668	0.04142372350677376	0.26257354518164816	0.19497201193996416	0.1424832649624633	0.2501137407353002	0.17145486593305995	0.1076528571403305	0.09334892632076434	0.4908140220727078	0.8697975594538707	0.4180230664571334	0.5050432908565696	0.09901594074088178	0.42329407875057234	0.4632288421538676	0.3662784736249936
192	0.0	0.0	0.0	0.0	0.16340381296749482	0.0	0.014315874737935002	0.07098299873253294	0.08761294872268456	0.020269399848054315	0.04095228987878013	0.16049494828112304	0.27475487943907223	0.07081398406438623	0.039062993291361335	0.05186615791428459	0.3141268039824851	0.15861908403644598	0.29475246005366185	0.21028521090700628	0.03888785915328013	0.10649273431224165	0.031529811778222484	0.027164499559984914	0.050676134592947036	0.05149985266219989	0.1051160854138854	0.0	0.035053438352238085	0.03108435368879501	0.05204976783323631	0.22834622186410805	0.16383683423657439	0.0948863338963858	0.06469688449807513	0.07359178921954401	0.026953232195677846	0.10611695681453095	0.076111738804869	0.013127860782875032	0.09483615034116616	0.5759802793047887	0.4576142426363596	0.3112743482621333	0.3017063927479063	0.19457454528598656	0.21176466556128568	0.15343422971402482	0.16969172949912964
193	0.12959038277718235	0.1116658535983282	0.018879327753941962	0.07292339358874937	0.2955456268104793	0.12827057584222845	0.0674040254501455	0.18273883007695796	0.0776662514993607	0.022568882474975235	0.14417565916256894	0.17630294574361963	0.30229241813192737	0.056629471554913005	0.033667650505554376	0.10290595642787996	0.4522880451027849	0.4091834414404801	0.0878907717427308	0.20376399049743557	0.2710575641331386	0.08980318854804858	0.07639601450740416	0.13025604450329287	0.0	0.009200900264164317	0.14801554836025713	0.0291907601246948	0.07281322989187544	0.10198629878660619	0.09673438865779926	0.2634767247261354	0.35216491144750806	0.06812557462712249	0.19058772733142404	0.23315421476125292	0.04591863989362138	0.14685641093961269	0.17551715543230545	0.1932708021134587	0.22397152757358058	0.6787799538839187	0.6924029208707144	0.6646330696979076	0.5013565518452064	0.1994806910819327	0.6240979852011348	0.21284088002633333	0.4063259123085687
194	0.27646566545077866	0.0	0.0	0.0017528985429844488	0.2667153074854886	0.059984809361767526	0.16725986469458723	0.19156213606469968	0.07261324006556771	0.02751353745875571	0.04478859011438962	0.047182430342842155	0.5769709779826845	0.07665999804203101	0.14960559258802664	0.00844437060170628	0.5873368443567631	0.44283944971364486	0.3580568199212361	0.29443471032877044	0.08638935155146331	0.06264266791051268	0.03389869438283798	0.023557637664368275	0.018923030821769368	0.00773793113911031	0.061219656401832676	0.0303158971423116	0.0182608156423283	0.048467467515343164	0.18673598042669795	0.1476597745786592	0.23239397245957508	0.0	0.17841244705423456	0.15718125990577084	0.0	0.2194944023715452	0.1757460828319324	0.15595879625703055	0.08699150349650293	0.41165698579084165	0.8295862127727958	0.49856634817336426	0.6117193849514216	0.3102976847866581	0.9812205091771228	0.5065695544419903	0.5943123620358759
195	0.0430353124694874	0.1147349376586469	0.014598222710995161	0.0	0.21110554602204326	0.0672570291244841	0.04342164102257901	0.20366763372655325	0.02706261091746586	0.040758900661636156	0.1587864874863519	0.05176644354683295	0.09462986721318342	0.046453668904400926	0.02310146224234138	0.0	0.18504931060867277	0.10565166381663234	0.1124876393091508	0.07552266375762665	0.13603496552636699	0.0	0.0	0.0	0.0	0.0	0.041439027651364285	0.005175567209883554	0.0	0.0	0.04476402181283278	0.2484624275767175	0.11299796206386897	0.0	0.13528228057387667	0.008319284796230567	0.0	0.11199808886827181	0.06043643712959509	0.1829332068561138	0.09733377705961205	0.6453848078622691	0.984038449170614	0.6748268556366268	0.3484073578157093	0.09752833617932571	0.3863895868324924	0.5232753282670584	0.31027468921460927
196	0.03943153261106973	0.037023228682503566	0.0	0.07099129457184272	0.34297044430686624	0.06254009065505894	0.06520722796770609	0.3062937835469359	0.12089798428165928	0.03119322533688628	0.08915803956836277	0.08654723424059899	0.26517781843380395	0.0	0.04596559877250623	0.03339617675185949	0.4686949804278007	0.28139317971886624	0.4137645900619574	0.17774260532830907	0.10734381076407856	0.04697473945982862	0.10037982092449492	0.027389053948426452	0.05286728760970597	0.019767650170635448	0.05580956870061137	0.005440887371425939	0.0	0.0	0.06311998992441596	0.05814119320456535	0.05514613004951752	0.00748992975059165	0.2567872455523094	0.0	0.03472758986737599	0.08171829446960739	0.08880966209203382	0.0	0.0013645057481216718	0.4010166996187878	0.46132327166283965	0.7015799579636967	0.3808399174709909	0.27628449970351254	0.5157064103490128	0.46746230989200227	0.3706436215771042
197	0.2019786756422468	0.2040281277954804	0.06293426886513957	0.03347324103066717	0.2971356196145631	0.06857531968455963	0.09170140054604077	0.3704721652283379	0.11771969850190708	0.01938536651618884	0.039983320965565755	0.1068381663428996	0.1796879715316518	0.03737818415581931	0.13785301635858965	0.053134160454774614	0.4457972940189008	0.19171213523348038	0.17377125004482077	0.09180492063365119	0.26215678510991347	0.008533062207564923	0.014423951113310605	0.019677565573390073	0.01628224754254766	0.0	0.05515456948243616	0.012451725497494456	0.012513836772680264	0.019055943448206106	0.18467933352628538	0.12394969706522917	0.14451680267062691	0.0162443146287851	0.23951892447889211	0.0759548754326058	0.0049187671025928284	0.11613517434761013	0.08595480182427935	0.0	0.0763739969885976	0.43337102429987834	0.6213153799334125	0.5236836447001347	0.6106208228802921	0.08854627997080065	0.50291843700491	0.35271650473707095	0.3666712151646258
198	0.056897803524448884	0.1776101652898345	0.0	0.00921406505812304	0.4001218757750279	0.05785347621085798	0.05908565721770667	0.17954353058687078	0.1157907343379325	0.01363862090414795	0.12922616024916936	0.2298688651678759	0.31228065332544835	0.05484022391955982	0.15240499059524223	0.08249703376592868	0.4482930827548799	0.31749177622693936	0.4108347681321989	0.23489886112416675	0.1035843001239137	0.12116776196422718	0.0529094891911992	0.18587755462921057	0.16926615390617206	0.09644946297798583	0.0688562578405826	0.0355360872233368	0.055811220023121465	0.1323937034722438	0.05540239457455215	0.5141086147043017	0.26481240277410895	0.016187081840956595	0.40804734984584967	0.42103154161017997	0.036465796216377	0.2784777133375062	0.10736040587301071	0.2151708286792956	0.3420981320197209	0.7062423057168299	1.0160560209488225	0.7258060938769463	0.6109406333847448	0.21849043432238013	0.6019794437781001	0.36385978136884284	0.6351035044452884
199	0.13909221396630642	0.07549847072376936	0.2556517510279441	0.040232326534741035	0.30358817512866276	0.0689660568301839	0.08810849518781819	0.1819850984353292	0.29223877799852427	0.021135042820320322	0.1887924281318722	0.10390153107085986	0.24328892238109937	0.18350265259976573	0.07819351144233182	0.05948197254454142	0.6492378971510013	0.580268776761064	0.33721220765663956	0.23980893039623097	0.26078925311546186	0.06189756040376449	0.05031199443112185	0.13681036207050418	0.021517493404740167	0.0	0.022733852878110902	0.0	0.018560645812666275	0.0	0.0	0.045455166441147825	0.06928865414380246	0.0005484826023988537	0.1330519841492336	0.0	0.0	0.37572548470320377	0.11821846799035202	0.0	0.13836968695895993	0.42833551870413705	0.8979862808320389	0.6727200656719482	0.44419009543114435	0.2186864721810539	0.8309094115781869	0.22067490219765448	0.6829662577974526
200	0.2950016260586881	0.12325122534928165	0.09967873660453594	0.07563031224896251	0.4613217565780776	0.273164059879615	0.39748501177356776	0.23438088786104877	0.2894213148890058	0.04516131920471422	0.1515951153348355	0.13884394025785618	0.38755796531842324	0.09202091847771905	0.2899908603317833	0.03939931143733958	0.7147380128914069	0.24915770116519675	0.18953471501112826	0.3104879950928304	0.10539485570956575	0.0666049617316415	0.07081699488280208	0.0	0.05935916543802281	0.005977779058811046	0.11504516051380949	0.017734767468033742	0.037897120939202236	0.03037481106265769	0.06436098359744596	0.23229654708495762	0.08146932982916313	0.023900200892075854	0.006740649726796676	0.0	0.022992875785735504	0.2121862176042477	0.02815928169323054	0.0	0.12599532733542834	0.3841066999992319	0.6401976857445374	0.45129629984591396	0.46849516090422055	0.24403102661027082	0.3633991123851073	0.21247381122230494	0.3104582697616447
[truncated: 386 more columns]
