# Supplementary material for: Neural dynamics of phoneme sequences reveal position-invariant code for content and order
Source: Nat Commun. 2022 Nov 3;13:6606. doi: 10.1038/s41467-022-34326-1 (PMC9633780; doi:10.1038/s41467-022-34326-1)
Supplement: Supplementary file 4 — Source Data [file 41467_2022_34326_MOESM4_ESM.zip › source_files-sept/fig5/5a-duration_modulator.csv]

	short_phoneme	long_phoneme
0	7.765083711800636e-07	-1.730070922400555e-06
1	-6.2741671986525e-07	-2.457731996624963e-06
2	-2.5901685096076015e-07	-1.1446850369570451e-06
3	-3.0115162300627284e-06	-1.7251812333533047e-06
4	2.0598820361234703e-06	-6.26232760361742e-07
5	-9.334761257114871e-07	-2.6142689485680852e-06
6	-1.977853268274916e-06	-2.3472209738442503e-06
7	6.285160503869611e-07	-2.2262152246942537e-06
8	6.071290100509207e-07	-2.0386171794307137e-06
9	-4.799672612326505e-07	-2.061973077806908e-06
10	5.855448601178818e-08	-3.2316326267458147e-06
11	1.3552033789907062e-07	-2.295455566257999e-06
12	-1.4946657618965408e-06	-3.2931275915989943e-06
13	1.3399230199044917e-06	-3.499591525112665e-06
14	2.7313873843351817e-06	-2.8522952444333076e-06
15	6.014179273977938e-07	-2.100630187781845e-06
16	2.8728984071018924e-07	-5.744786666449914e-07
17	1.0592479332753226e-06	-1.6445054529923524e-06
18	-2.187803383241027e-06	-1.6587543469497595e-06
19	6.863392039701061e-07	-2.4321196550888764e-06
20	-8.298347484733372e-07	-1.5570629852981344e-06
21	-2.4143486936564737e-06	-9.021753314505714e-07
22	-3.931879926964125e-06	-1.6784070271438737e-06
23	-1.7955935450004743e-06	-1.7150381301788933e-06
24	-2.863890030066473e-06	-1.0865344563390295e-06
25	-2.334026923217937e-06	-1.9144206576966856e-06
26	-2.1009373584714287e-06	-1.5181243110068984e-06
27	-3.146097395683228e-06	-2.680182469414379e-06
28	-1.4496604782542787e-06	-3.2639652599839553e-06
29	-3.000712560125559e-06	-2.9526622913271697e-06
30	-8.611501215258445e-07	-1.1451046594831797e-06
31	-2.5520965841373083e-06	-3.181234756599187e-06
32	-1.4448584581903243e-06	-2.316906469090973e-06
33	-3.7677400521443467e-06	-1.4150460959796906e-06
34	-3.271973538714168e-06	-1.5617457555118233e-06
35	-1.4983477684066323e-06	-1.6530250504810202e-06
36	-9.05089625636663e-07	-2.869504787028072e-06
37	-8.293939877231209e-07	-1.6926058221845141e-06
38	-1.1593656375996587e-06	-3.1782958963859837e-06
39	-2.9023246567572464e-06	-2.366788134602938e-06
40	-2.303976059576484e-06	-2.604386048452045e-06
41	4.592849955607103e-07	-2.2541849465463847e-06
42	-3.73673778335455e-07	-2.5181874879215044e-06
43	-2.420364826634963e-06	-1.2712717695141905e-06
44	-2.904331217826154e-06	-1.6720883266484408e-06
45	-1.7337275086341578e-06	-6.699166066944371e-07
46	-2.9451517192848166e-06	-2.378152733308682e-06
47	-2.3232342868837892e-06	-3.209911182293863e-06
48	-5.86519223411269e-07	-3.54435710792968e-06
49	-1.4859330465506081e-06	-1.3035587345338172e-06
50	-1.2164935824799932e-06	-2.1264634051908675e-06
51	-2.1059824801577783e-07	-1.450196388481738e-06
52	-2.9310449182233593e-06	-9.569599513792226e-07
53	-2.3462158094194022e-07	-1.5267312898356313e-06
54	1.199368029419115e-06	-1.4332640530586823e-06
55	-5.904203874552817e-07	-9.47996227294313e-07
56	8.149796035793282e-07	-1.2670205713519327e-06
57	-1.1667281420724556e-06	-5.007155911333045e-07
58	-1.3023716851331342e-06	-2.3881383976656526e-06
59	-5.502199477995761e-07	-1.6079581714028532e-06
60	5.621176400856879e-07	-3.0174863851862985e-06
61	1.5385619817646133e-06	-2.0748928509827818e-06
62	3.2098269863725984e-07	-2.5157815391918883e-06
63	-3.259866850546269e-06	-2.5101275700260533e-07
64	9.952397668135716e-07	1.3414763139883464e-06
65	7.380424785111705e-07	-1.4365885007555588e-06
66	-2.7028165685162214e-06	7.324074510849789e-07
67	-2.373549922667001e-06	-2.2920511858089472e-07
68	-2.410717818531463e-06	-1.2557574062050102e-07
69	-3.151969205056356e-06	1.6705414439844564e-06
70	-5.839474228027252e-06	3.54144386253053e-07
71	-3.850977446728769e-06	1.7458692668643304e-06
72	-4.18961510540535e-06	2.380615744322068e-07
73	-4.295371785903149e-06	3.2359360321824645e-06
74	-2.7001177283210836e-06	2.1686743384126884e-06
75	1.3575985027833803e-06	3.146394651540873e-06
76	1.9235315416997147e-06	2.644211606963092e-06
77	3.4841013743513187e-06	5.276488937150923e-06
78	2.7159718764074957e-06	4.710708168061729e-06
79	3.6542565415578242e-06	4.784919267486165e-06
80	5.304824952469071e-06	4.852569657836345e-06
81	6.452309118151982e-06	4.890919138524099e-06
82	9.898773027271022e-06	7.872744058817379e-06
83	1.1469654989420604e-05	1.0126930925522396e-05
84	9.681424459563652e-06	8.826353312417222e-06
85	9.421293767427363e-06	9.821371530891623e-06
86	9.6407511437541e-06	1.3780424079148329e-05
87	9.48106767716711e-06	1.700182529784637e-05
88	5.695906475729104e-06	1.4208535039030149e-05
89	3.838245456335647e-06	1.22086827854912e-05
90	2.3415034650032366e-06	1.3191735458454562e-05
91	1.614365646286283e-06	1.1730166646597349e-05
92	-2.1120216065444483e-06	1.0901726571281084e-05
93	-5.688140645440757e-07	8.46050327511893e-06
94	-4.507789481002046e-06	7.1476036323784e-06
95	-4.798276009587064e-06	7.4351327555721535e-06
96	-5.159058757814608e-06	5.930613044207009e-06
97	-4.021772310809097e-06	7.537316786466578e-06
98	-5.114480787776525e-06	1.0038725616815194e-05
99	-4.42344803534235e-06	7.010988636739919e-06
100	-2.7654363200232496e-06	6.001711407767288e-06
101	-3.206230963147779e-06	5.954425670434597e-06
102	-3.815064326891383e-06	5.426696054932559e-06
103	-4.2736493939728546e-06	5.711633127883504e-06
104	-4.426396092293006e-06	1.024007544805458e-05
105	-2.2851390311943544e-06	6.3963310462719e-06
106	-2.904911159259543e-06	5.0720890990709336e-06
107	-3.7267080844384644e-06	5.761191643353837e-06
108	-4.013675957165171e-06	4.8058560304066105e-06
109	-5.149945759136782e-06	5.413260720408364e-06
110	-4.0253519490149735e-06	3.6465059505686424e-06
111	-2.5593576266531605e-06	2.1536356048215517e-06
112	-1.7394860817708591e-06	2.1415572806924613e-06
113	-4.365437181140268e-06	-2.4549763191861627e-08
114	-3.2601742828480496e-06	2.428622333883781e-06
115	-3.2645545657552877e-06	1.8185221520135006e-06
116	-6.555362039585542e-07	-8.921092065206043e-07
117	-4.137006110096688e-06	1.235740638597862e-06
118	-5.006170671792145e-07	3.091337656156897e-06
119	-5.62339714263207e-07	6.434413189303627e-06
120	-1.648828084473892e-06	2.084260972834721e-06
121	9.21974959131809e-07	1.8431214115388496e-06
122	7.890380197956171e-07	5.535778085397964e-06
123	-1.9628530539836553e-06	4.304362748702819e-06
124	1.2730284222011834e-06	4.525346617921782e-06
125	8.241161930657455e-07	1.5528141492591935e-06
126	1.402400625989187e-06	-1.1642037470966068e-06
127	6.107271697698154e-07	3.7308443239251517e-06
128	1.0329111976035205e-06	1.9053787590767856e-06
129	1.1125347999918102e-06	-1.4568655611304377e-06
130	-1.9938332435076928e-07	-4.6060675071482265e-07
131	6.05741511521672e-07	-1.8555281457942399e-07
132	-3.447560370409923e-07	9.034640519856704e-07
133	1.3322892031765744e-06	5.082983404022357e-08
134	9.559718783852112e-07	-1.2256683321878123e-06
135	-1.0801217820979459e-06	-1.8590467603757153e-06
136	-4.0279479773800483e-07	-3.1675371859167567e-06
137	-2.953347891369782e-07	-2.8177864054348367e-06
138	-7.455392392613182e-07	-6.153381061235165e-07
139	-2.2339235499878002e-07	-2.226639912678307e-06
140	-1.3137933599563559e-06	-2.620359818398475e-06
141	-2.8029154827918394e-06	-1.0456970768244447e-06
142	-2.800773436497971e-06	-2.0554325134614957e-06
143	-2.8154402841217976e-06	-2.0860632090235883e-06
144	-1.3373852133007299e-06	-2.5259319854327594e-06
145	1.7821300048074793e-07	-2.894662483295564e-06
146	-8.238424430351222e-07	-2.8690453450245784e-06
147	1.6447541397535668e-07	-3.062015301281294e-06
148	1.1818157159602476e-06	-1.9731424268839413e-06
149	-1.020288396890529e-06	-3.3841186388206174e-06
150	-5.585080930288125e-07	-1.9057782454127208e-06
151	-8.280983573682857e-07	-3.1365650090880577e-06
152	-3.4319507292959243e-06	-2.925548003764927e-06
153	-2.5129721669e-06	-2.7650886293816677e-06
154	-2.468019845162253e-06	-2.262283752547915e-06
155	-1.0679564959648781e-06	-1.8186790398005837e-06
156	-1.037471465732877e-06	-1.41745636756391e-06
157	-1.5420324064970455e-06	-3.5008613103435725e-06
158	-7.940127890808002e-07	-2.733429801847551e-06
159	-2.5719006142225577e-06	-2.77650544604537e-06
160	-1.4597168813464893e-06	-2.982555941955983e-06
161	-4.3816113909914357e-07	-2.0172635708855064e-06
162	-2.5478665282488764e-07	-1.8281804110236093e-06
163	1.0508028791459676e-07	-3.7867106015122787e-06
164	7.65084623458506e-07	-3.153116592065666e-06
165	2.110087599273414e-06	-3.0780035753748565e-06
166	2.2541348062350347e-06	-2.819378148279498e-06
167	1.531675136607468e-06	-3.0843419071957425e-06
168	2.463986625232389e-06	-2.7713080409867006e-06
169	-2.9568147658236196e-07	-3.1395881774698616e-06
170	1.003034456825377e-06	-1.784233877925552e-06
171	2.6336360757345666e-07	-2.136199792314453e-06
172	7.514774403812527e-08	-3.071033892923258e-06
173	1.2371559550900207e-06	-1.557438655736035e-06
174	9.821600941747217e-09	-3.212071526710554e-06
175	-1.8210558365412919e-07	-2.2115780411340387e-06
176	3.0435811845907287e-06	-1.6792451728111292e-06
177	1.615237676527655e-06	-3.012707225842e-06
178	6.550907928489671e-07	-3.390038505527464e-06
179	1.0209881002034496e-06	-2.4218047622069458e-06
180	-1.7385220025451135e-07	-1.0372675266642764e-06
181	-8.725372332883495e-07	-1.681321348781632e-06
182	-1.1309892463359163e-06	-2.324254840774786e-06
183	2.22109510540674e-06	-2.3445211638306267e-06
184	-9.933595657722402e-07	-2.2777938743330483e-06
185	7.169580610299482e-07	-3.2405500008046176e-06
186	6.414712179209787e-09	-3.042697942232159e-06
187	5.74996345945127e-07	-2.687988458604286e-06
188	3.2546491794132254e-07	-2.214206431650322e-06
189	-4.622688692998059e-07	-3.1964649092889825e-06
190	-1.4014246088123564e-06	-2.2814282150681953e-06
191	3.839397660446652e-08	-3.5323883502890133e-06
192	-1.5231580206260555e-06	-2.3158542836763537e-06
193	6.997490717586273e-07	-2.142931567543225e-06
194	-4.770815987108025e-08	-2.4087311624686316e-06
195	1.2720862265224746e-06	-1.480729581557847e-06
196	1.6132317647739837e-06	-1.172735135561149e-06
197	-1.4272874128184421e-06	-1.5480423525583668e-06
198	6.11935339167772e-07	-1.6972702451357895e-06
199	7.414611800790642e-07	-1.4486768443521123e-06
200	1.2872168204328196e-06	-1.5404329536821865e-06
