# Supplementary material for: Neural dynamics of phoneme sequences reveal position-invariant code for content and order
Source: Nat Commun. 2022 Nov 3;13:6606. doi: 10.1038/s41467-022-34326-1 (PMC9633780; doi:10.1038/s41467-022-34326-1)
Supplement: Supplementary file 4 — Source Data [file 41467_2022_34326_MOESM4_ESM.zip › source_files-sept/fig5/5c-entropy_modulator.csv]

	low_entropy	high_entropy
0	-9.095617050480294e-07	-2.7228466315200264e-06
1	-1.3733475623455407e-06	-5.049040075879229e-07
2	9.76384539273837e-07	-1.7715507263067313e-06
3	1.1824636376611772e-07	-2.576611733048681e-07
4	-1.101720955079665e-06	-6.767482979652279e-07
5	9.740372339186769e-08	1.3088649132027898e-06
6	5.398846136743597e-07	-1.9236501555004106e-07
7	8.755217995922951e-07	-2.69754391296856e-07
8	3.103466707276368e-07	1.4058622353005975e-06
9	4.6684251204711957e-07	3.681103095028296e-06
10	8.479039844233564e-07	1.265793288215116e-06
11	-2.711342819275468e-07	-8.31712872608639e-07
12	-7.733748779362716e-07	-6.317917799954767e-07
13	1.3769257860169545e-06	1.6610256343551439e-06
14	7.968031241768984e-07	-8.355723858572035e-07
15	-1.1919343198862256e-06	8.420975963291021e-07
16	-1.7251574889927895e-06	1.5208531475958772e-06
17	-2.1554316273481375e-06	2.5114781824171665e-06
18	-4.698210905590809e-07	3.83864000461603e-07
19	-7.147381276376994e-07	1.2856226736881677e-06
20	-7.699202758696746e-07	6.791004660976745e-07
21	3.609764101775794e-07	-1.0136034483547795e-06
22	3.007002887517385e-07	2.1978248202552735e-06
23	-1.254736384810889e-06	1.160230376460268e-07
24	2.7886657353019876e-06	-6.931776102743898e-07
25	-4.1275113641890637e-07	-2.2015229195017025e-06
26	-6.48728068201953e-07	6.342226702389786e-08
27	-4.7105173132795417e-07	-1.3723259424953134e-06
28	-1.0298805810539313e-07	-6.173713182105857e-08
29	-2.383133784417776e-08	1.5656040496092264e-06
30	2.553109747352018e-06	1.3062634861932438e-06
31	-1.6527812639435125e-06	4.948748168438708e-07
32	2.951657297154121e-06	1.1445819579082278e-06
33	-4.114022528813705e-07	-2.013501703711357e-06
34	2.9896858480125283e-06	-1.26222583947497e-07
35	6.422818004318517e-07	3.7955620742843583e-07
36	1.3071727773492692e-06	1.6121872810615983e-06
37	2.6365328704254415e-06	1.415826596088129e-07
38	2.432677844404309e-06	-1.1876853126249957e-06
39	4.115444365049877e-06	4.814504142618305e-07
40	3.241467848447831e-07	-3.499001296099751e-06
41	1.3871364828261943e-06	1.0629806990342381e-06
42	2.227807306785426e-06	2.6604389651956394e-06
43	7.565964201532797e-07	1.5617012035913391e-06
44	1.2508684074341711e-06	3.0726481859400785e-06
45	1.607432841305787e-06	1.9285344866775224e-06
46	8.816473545746331e-07	-5.16126561262383e-07
47	-1.1057322708210068e-06	1.4733823431806308e-06
48	-5.279322888469214e-07	6.497998519775236e-07
49	-2.8443106905471e-06	1.073294378331514e-06
50	-3.4190177984904848e-06	6.886884617461016e-07
51	-1.6270181147720698e-07	1.4442961580800303e-06
52	-1.7881519924172302e-06	1.630078990797108e-06
53	2.759741695649604e-06	1.6980936493382194e-06
54	2.33195089656629e-06	5.111558590738332e-06
55	3.301558206848433e-06	2.9109740517614595e-06
56	-1.2690541057876154e-06	2.335321292188463e-06
57	1.8442380228393467e-06	3.0990439828702056e-06
58	-3.058214474879457e-07	4.15512387273502e-06
59	-1.8678849106834625e-06	3.271104661638731e-06
60	2.9716281917904596e-06	4.9540980006256694e-06
61	2.8790794245013253e-06	3.9456984708662986e-07
62	2.9519244037352116e-06	4.588211078347742e-06
63	4.155914705544791e-06	4.544218314771344e-06
64	1.955012694604808e-06	3.140673136014061e-06
65	6.396394031339228e-06	4.0981820225419836e-06
66	2.5602742907551726e-06	2.768568668172906e-06
67	3.540571204996573e-06	5.5615408850724e-06
68	3.749114299118896e-06	6.4138390092774734e-06
69	3.4880905725973706e-06	4.653147675356314e-06
70	4.668385345898738e-06	6.6703080018904315e-06
71	6.554130319049786e-06	7.742786367270635e-06
72	8.387766150341221e-06	5.176786674639153e-06
73	4.31137534703265e-06	5.871864640685568e-06
74	4.371587079284346e-06	1.021654524693995e-05
75	7.474089042650702e-06	9.454242002270812e-06
76	1.2328306079133004e-05	1.1485927406035384e-05
77	1.2463631915380946e-05	8.520576704203403e-06
78	1.4093026320705383e-05	7.081013049584823e-06
79	9.536393351166673e-06	9.117732094046925e-06
80	1.376371372496003e-05	8.217035214443238e-06
81	1.1248765032496237e-05	8.735960123896698e-06
82	1.1832608615852693e-05	8.317047029490618e-06
83	1.5681379054643777e-05	8.372324339658321e-06
84	1.2803784215795844e-05	6.334021868470367e-06
85	1.4383248207799513e-05	9.69978449406116e-06
86	9.399938781254254e-06	5.253413672678893e-06
87	7.432753080662284e-06	7.393018208472915e-06
88	1.2870522165969064e-05	1.0738409954935138e-05
89	1.323022237016954e-05	1.0364607470198368e-05
90	1.4987946969013049e-05	1.6426963320413837e-05
91	2.7431593120754495e-05	2.2899775761943062e-05
92	1.2528024878281007e-05	2.230947605962543e-05
93	1.1894170956569567e-05	1.1599987768278413e-05
94	1.3272570197160336e-05	1.1983129722321552e-05
95	1.3879785340941723e-05	1.0600149961127172e-05
96	1.0441264971723372e-05	9.937669291462436e-06
97	9.569596793790394e-06	1.1903060845662004e-05
98	8.245321123767381e-06	1.0793419122754348e-05
99	9.489420457381663e-06	7.656596513945328e-06
100	8.698875924840781e-06	1.0337104980218183e-05
101	9.654695158519347e-06	9.905646961742286e-06
102	9.96978571873065e-06	8.616208410082334e-06
103	8.479774123724492e-06	9.674639248922502e-06
104	5.952840629093035e-06	9.027717912491404e-06
105	6.569045672046573e-06	1.1201399546666251e-05
106	4.798951377605911e-06	1.0544773938507214e-05
107	6.042624741235242e-06	8.575890855145805e-06
108	5.27312249477408e-06	1.1254962331242647e-05
109	5.189275789655997e-06	1.277434526317686e-05
110	6.183016212046581e-06	1.186650349596383e-05
111	4.775817857247672e-06	1.2547139662181522e-05
112	3.500595632296066e-06	1.0907590699468054e-05
113	6.703261084357499e-06	1.2053550376112772e-05
114	6.640336396608876e-06	8.99859861910059e-06
115	2.591029060006755e-06	8.826645214497381e-06
116	6.198057775329608e-06	8.46278739721004e-06
117	4.8861465758348354e-06	8.352299277762614e-06
118	5.3078220460067965e-06	7.173677924289431e-06
119	5.012858351645532e-06	8.037469597918888e-06
120	3.064901192375159e-06	7.031000258831501e-06
121	4.471707885895943e-06	5.976885876263857e-06
122	5.606778985970528e-06	6.919388835164903e-06
123	3.7085062310876298e-06	7.497899630761719e-06
124	3.066939628501472e-06	7.70070425355497e-06
125	2.271179669005583e-06	6.651428455354747e-06
126	-1.0056255616356847e-07	7.824706703585732e-06
127	5.866217581474504e-07	4.624866480402582e-06
128	-7.455095662624816e-07	4.001523367273378e-06
129	-1.4483982573189336e-06	6.881593760232932e-06
130	-6.450282474813966e-07	5.552977925419991e-06
131	1.5262004466786665e-06	5.709155990915694e-06
132	6.333716352087014e-07	5.697332295687694e-06
133	1.5143733013003588e-06	2.073846477951904e-06
134	2.1348641212219407e-06	2.521109483172753e-06
135	1.5241998997090584e-06	1.4564663061408272e-06
136	2.8392764988040593e-06	2.6524200400336603e-07
137	5.160304846811045e-07	1.0902160426017234e-06
138	1.5811460953482684e-06	1.8348168252086464e-06
139	3.5403346077102927e-07	1.1849626576567818e-06
140	-1.935789002901287e-06	2.7611155805707756e-06
141	2.7609860094411287e-08	2.585684572702766e-06
142	1.5845451969607747e-06	2.208114423862652e-06
143	3.767892724144405e-07	3.402461116374116e-06
144	4.679251209393793e-07	-4.5561849065806866e-08
145	9.983918851563872e-07	9.588193276770474e-07
146	-8.259598411947381e-07	1.0285106377422375e-06
147	1.6028477643979015e-06	3.5606404041951465e-06
148	-1.3039765758568437e-06	1.2974454554079301e-06
149	2.601990875790535e-06	2.287016484811686e-06
150	3.097230153252072e-08	5.0136665127565135e-06
151	1.7919627468226093e-06	2.9487974228314922e-06
152	1.403759901477961e-06	3.087633154452107e-06
153	7.305243898401712e-07	4.743384326527703e-06
154	-2.7579555865254308e-06	2.8708665011058446e-06
155	7.368062332348767e-07	1.5821520275359546e-06
156	-4.5956625463233127e-07	2.83550713427041e-06
157	3.813302711516628e-07	2.395273427776103e-06
158	1.4032706491780287e-06	2.98775793574646e-06
159	9.91145679182837e-08	2.9695634934423803e-06
160	3.43627198707116e-07	4.344486178571405e-06
161	3.841395807526492e-07	1.5290980714581087e-06
162	1.4793146311940804e-06	1.7728412855303578e-06
163	-7.349085381223596e-08	4.624500108207588e-07
164	-1.3461870638697445e-07	2.0501478751078216e-08
165	9.356449014565284e-07	1.4772299477720747e-06
166	2.726429070896866e-06	1.3894310043160593e-06
167	2.646839420331629e-06	2.0630909660543006e-06
168	2.050682528464041e-06	2.980274212849527e-07
169	3.043386271662669e-06	2.528142039476847e-06
170	1.9047231182461818e-06	1.5567461303186196e-06
171	-1.053272531986104e-06	2.8133475653948477e-06
172	-7.793268018511457e-07	-3.2483876745131563e-07
173	-5.010384946821919e-07	2.5363778083228347e-06
174	1.5012220959534986e-07	1.3219491618266778e-06
175	5.10447169109153e-07	4.275485685504085e-07
176	3.358232544297564e-06	9.558676267045829e-07
177	1.3059318526746348e-06	2.999371963676137e-06
178	1.5496444769442358e-06	2.1397758389148198e-06
179	1.2470151058751251e-06	1.1835455072306172e-06
180	6.875004780214276e-07	-1.251242003123953e-06
181	2.462449067845667e-06	2.6996611361520994e-06
182	-1.7721075410367296e-06	1.0261392569956283e-06
183	6.757418945011092e-07	2.391784999121501e-06
184	-1.994718303337479e-06	9.973788646939253e-07
185	-2.187375315172572e-07	2.8641385199350256e-06
186	-1.5005251797101603e-06	1.386679021207691e-06
187	-5.025750334618646e-07	2.6226054087330048e-06
188	-1.7880131052513978e-06	3.4027551543300887e-06
189	2.126633228661252e-06	3.917591043694561e-06
190	3.7338368107988254e-06	2.180001990485387e-06
191	1.8259748966975583e-06	1.7744474866080104e-06
192	1.0766580946887892e-06	2.3169607390338017e-06
193	1.2308221837650294e-06	1.5720589669627408e-06
194	4.631762872882982e-06	1.4062554031069338e-06
195	1.254882206965246e-06	2.466086322502639e-06
196	1.54667328713405e-06	3.4320305027483682e-06
197	1.684204647521507e-06	4.286498936350908e-06
198	-7.865277792873869e-07	2.5671723139104486e-06
199	1.2721750519504242e-06	3.264368797626102e-06
200	1.459860200995697e-06	1.2771458680413568e-06
