# Supplementary material for: Neural dynamics of phoneme sequences reveal position-invariant code for content and order
Source: Nat Commun. 2022 Nov 3;13:6606. doi: 10.1038/s41467-022-34326-1 (PMC9633780; doi:10.1038/s41467-022-34326-1)
Supplement: Supplementary file 4 — Source Data [file 41467_2022_34326_MOESM4_ESM.zip › source_files-sept/fig5/5b-surprisal_modulator.csv]

	low_surprisal	high_surprisal
0	0.004677457351710633	0.0031783347650470666
1	0.005552988897207496	0.007386610154885033
2	-0.007008455995285221	0.0015164948252233744
3	0.004401209247996821	-0.00566478012236132
4	0.0016511302399822205	-0.004099741010340615
5	-4.102684432335703e-05	0.0008408093286758453
6	-0.0020107718225308006	-0.0025281553097534406
7	-0.0011029883841326552	-0.002168972297734556
8	-0.0008765083910553761	-0.003761623035831025
9	-0.005243034299569758	0.005301022702189638
10	-0.0006836909968031793	0.0026604213704899673
11	-0.000439766427779836	0.0017291799247301626
12	0.003616630802543559	0.0036431328373297597
13	-0.0003008544145261506	0.0028458712724536797
14	-0.0009140173055561826	0.0012172626699211765
15	-0.003944747963832584	-0.0024135876087416886
16	0.002888551731512682	0.007956660268379703
17	-0.005288266369452476	0.0037119948931380866
18	0.0017907415526844518	0.004156653873572321
19	-0.0033106232135794735	0.00891283723400762
20	0.003137364358514096	0.005663164358649577
21	0.0021763583268946266	0.0020206665843102906
22	-0.0004602844153787334	0.003444366258323907
23	0.010433131350757931	0.0026273242622269024
24	0.009424604093435268	0.003474492096814156
25	0.00946185539528835	0.0018956571332158752
26	0.008086715993431554	0.007490634413547401
27	0.0029339845218319433	0.006480392417438678
28	0.005166823694696036	-1.4880358325205343e-06
29	0.0003421446353206264	0.0023287177901676116
30	0.0014344783630043888	0.003312732756752186
31	-0.0030526635855492286	-0.003977927225638268
32	0.005007451696608881	-0.003065673247838271
33	-0.003624565795439365	0.0032154881808374963
34	0.0033323760377061994	-0.0038489842225685553
35	0.0009955236067458917	0.0015789073087571577
36	0.002052167712815955	0.0024208652529874343
37	0.0005304156344569134	-0.001724212841451614
38	0.0007151247223902686	0.0012542619636065548
39	0.0007089446410753366	0.0036511359662915843
40	0.003195872098540128	-0.0019366826509314918
41	0.004577092379583001	0.0024693980767897927
42	0.009148618388770922	-0.003458300821537013
43	-0.0016991868005726842	-0.0053258936625167775
44	0.002930676282446852	-0.0019721876432276914
45	-0.005391434674725781	-0.004018909895715802
46	0.0033912912763803113	-0.0024274627604351107
47	0.005785396944640428	-0.004685212609018108
48	0.007039369365778792	-0.0011582144834094454
49	0.006484739576963286	-0.003035485155616664
50	0.009191940943163071	0.0008303624247406267
51	0.005192957156498463	-0.0017011643227662293
52	0.003801481066748116	0.010761289347809276
53	0.009270752509050594	0.012949700479261653
54	0.012043070990188934	0.003533114662771499
55	0.00791535972027653	0.004485973750749076
56	0.009216129293128716	0.011589813576764786
57	0.0150240519604904	0.0026265169315111596
58	0.015340526631010484	0.005929386088498073
59	0.013246205516226796	0.002248198599813299
60	0.01940429988496885	0.012452003818030773
61	0.013491097776579057	0.007526001262106936
62	0.007538460011550575	0.014009590888677446
63	0.020730660096846053	0.016297369909239624
64	0.019881475696848675	0.00642270721211409
65	0.005947883188892794	0.011296360735657056
66	0.016670301749726956	0.011082938931593216
67	0.017366672061643093	0.005846562775566701
68	0.023622977696279836	0.008372972523104925
69	0.024458559959655957	0.010638015327646274
70	0.03207938012489938	0.011458444471974069
71	0.023330070268535973	0.017107759471285178
72	0.025498081230815605	0.01054759970298366
73	0.030214763952641773	0.011993013456743442
74	0.030459512265903058	0.009115055158638625
75	0.03320105717017412	0.009303710244583279
76	0.033742590105629626	0.011703551747933106
77	0.036942672374321014	0.012013395138043908
78	0.046111867535483034	0.0036465848943681937
79	0.04490233677349802	0.005866642999499456
80	0.038366176079514404	0.00612496086444919
81	0.0482549086764382	0.012025142559264075
82	0.028787500355345733	0.014481512999870823
83	0.04150759297046003	0.017880784316020897
84	0.03331258110814808	0.016368945372274287
85	0.03581195564519842	0.014699702224701842
86	0.04547766391125482	0.01151205736285713
87	0.03519059828263529	0.011167551895305373
88	0.04383238385575387	0.01698932366483827
89	0.03845827815962797	0.012206930932546161
90	0.04800560078865896	0.02158370478034558
91	0.058108604514211876	0.03723346262775797
92	0.07137316162135661	0.04592689074848935
93	0.04358906927018112	0.004993035776433581
94	0.058476393750768484	0.02775061240316209
95	0.05260311878090795	0.008832658408208604
96	0.04033117241259221	0.014915371840640377
97	0.04755154153991102	0.0056115486636749605
98	0.028091038822840145	0.012556022625449975
99	0.02105557869312955	0.004526629131701028
100	0.031505476977250375	0.010847502203206247
101	0.02869160379941174	0.011398161495057364
102	0.02836398608680957	0.012018257221205243
103	0.026714390352957182	0.016078036788313852
104	0.04174432979393414	0.00509988506029631
105	0.03404730592842941	0.004080798703041206
106	0.022580174959049928	0.012182066810411486
107	0.01932022274406529	0.013348584111324882
108	0.02196226908712311	0.011298018626660333
109	0.023060849783360784	0.009760550056518371
110	0.032675827174361134	0.009701559550529195
111	0.022965218067819693	0.008892978074516078
112	0.01945668068286222	0.008616644200891475
113	0.029214332918997856	0.01720655582419604
114	0.026842013457083556	0.01686111870870577
115	0.03490315835286243	0.01024896463090895
116	0.02909066072881549	0.008946804804809486
117	0.03825359714921703	0.01644675575936748
118	0.03749007826714956	0.014738300975170348
119	0.03830577009551595	0.010010460019657292
120	0.03363615910626687	0.010935686750523832
121	0.02994711215317695	0.006107112054376054
122	0.023259462620395268	0.010282118174657587
123	0.019381254603459512	0.008147461910715635
124	0.027287189698555706	0.006409799619931495
125	0.025359680563681423	0.00778614922326375
126	0.011996188801823213	0.011456835841099033
127	0.013049106131110058	0.011938970499617863
128	0.013258799546287147	0.01050385756765322
129	0.017145158937811496	0.003751314209053369
130	0.011268639215522522	0.007686420911801592
131	0.013125567608297868	0.011291760228912467
132	0.013459763655829057	0.010155546768224426
133	0.014198301881017873	0.011845920427862375
134	0.00960449844432556	0.007726824709179474
135	0.010230995274239497	0.013744364233595761
136	0.016177441714411937	0.005733322213062954
137	0.010524633367696832	0.004915977232647507
138	0.01220068888620211	0.005709473348553053
139	0.015116709612956542	-0.001474393570261111
140	0.012202693042988953	0.009634276206757702
141	0.010382130744136391	0.004132861723072017
142	0.018851251471555884	0.006577120911466525
143	0.014672704860608	0.003677349761559794
144	0.012177784148099639	0.0008697371854029124
145	0.010381411427219104	0.004669594671981419
146	0.016770404611483585	0.002749024671813576
147	0.010692681203647489	0.006262396995554996
148	0.010307021167537846	0.0011922353483284956
149	0.009098584548183719	0.0040509650427993805
150	0.012635028772809422	0.007707179455524417
151	0.014045694076470501	0.00797385537251899
152	0.00660464940521741	0.003426313436219833
153	0.01785484563703115	0.006802254761808754
154	0.020420732289020187	0.00229034083865422
155	0.014773436315411006	3.8461101787119725e-05
156	0.01620445818501378	1.851875695374954e-05
157	0.018234443340458862	0.004717379659514121
158	0.010092683459808413	0.002916299007944771
159	0.007861243687613756	0.006987035705295731
160	0.012414398625200673	0.001642272176890251
161	0.007283561820339895	0.009949255544170008
162	0.00859671644003541	0.007118750610057275
163	0.012940300899984035	0.011641939075729562
164	0.005584088729277672	0.014013000008870753
165	0.012198201887108505	0.008945657704283535
166	0.007055080392078395	0.004234718652906355
167	0.00946962246159164	0.01115015490830204
168	0.007934977315597756	0.0028444029355022445
169	0.012183989378239684	-0.003979817721653064
170	0.008672675356872122	-0.0029880086313000117
171	0.009852240356885646	0.004471546876260184
172	0.008042089487924982	0.003086382849359658
173	0.004856342294610059	0.0035912359214876925
174	0.005896513350325233	-0.001400539504861527
175	0.004445578175724813	-0.0005629989299190153
176	0.008476063849425921	0.004809068772006449
177	0.005708267764069413	0.0031068161220487583
178	0.010208557287693435	-0.0013190219234510835
179	0.012339544760029486	-0.0020621800737719354
180	0.008204351140618744	0.0003010010600495546
181	0.007153419248573708	0.008572154563315762
182	0.007575406344721514	-0.0007717026573233302
183	0.008493173199169405	0.002484782897742198
184	0.01056040364655308	0.001033099128855105
185	0.008520125756770256	0.002551531647250367
186	0.007794146601629169	0.007707844418428511
187	0.005284867696590894	0.0053615869738005435
188	0.008958092948574128	0.0019979211567958464
189	0.007500319993949061	0.0009284808105463621
190	0.009290527803537276	-0.0010547659354719213
191	0.006441216078429404	0.004875254756847996
192	0.00890717798805359	0.004395651331945413
193	0.004633366165485827	0.007216356336027063
194	0.010013348225548875	0.009481403666758688
195	0.010136997359830808	0.005889104497890679
196	0.01364654943116903	0.003409804337626091
197	0.013481109018392437	0.007848996668741445
198	0.01278441455163682	0.0042832326291443205
199	0.006542599466270226	0.0016174116255016375
200	0.010043191756985632	-0.0006258297292934735
