# Supplementary material for: Neural dynamics of phoneme sequences reveal position-invariant code for content and order
Source: Nat Commun. 2022 Nov 3;13:6606. doi: 10.1038/s41467-022-34326-1 (PMC9633780; doi:10.1038/s41467-022-34326-1)
Supplement: Supplementary file 4 — Source Data [file 41467_2022_34326_MOESM4_ESM.zip › source_files-sept/fig2/2c-position_generalisation.csv]

	p1	p2	p3	p-1	p-2
0	2.7807519933811484	-0.15811607013293547	-0.04448525711762001	-0.07593112675474883	0.7098704958337798
1	2.8098191323714463	-0.15482621694664916	-0.03902497403055888	-0.07113774590719966	0.7241817237803817
2	2.7870278366556307	-0.13087486134011614	-0.04663756785845579	-0.047219020137805615	0.7403513165281802
3	2.868604321167637	-0.10857986391548752	-0.019783657642664248	-0.010429525348181253	0.7699590007747654
4	2.857855619422082	-0.1061566030330055	-0.010184962456169051	-0.018394341006790233	0.7658540916726478
5	2.759819638619901	-0.1354159681607495	-0.015836560614206775	-0.025971448960553194	0.7651606168636931
6	2.8603039993289707	-0.10397955456692974	-0.002403446249316941	-0.06822253399936425	0.769106412760831
7	2.776092367279476	-0.1466708611580452	-0.01986261145836808	-0.03727856522525316	0.8000735113474533
8	2.7480239732351284	-0.11297912750746274	-0.025023006645754017	-0.04476877912928039	0.7553576080321082
9	2.8034852692341894	-0.1449936908973629	-0.029597542184215196	-0.055907817588361185	0.7595175199816561
10	2.80478319772825	-0.14929523403102365	-0.02606157820889528	-0.042525339273439426	0.761993396742396
11	2.865566762746668	-0.15514408224351173	-0.04783206401916744	-0.057906170387149035	0.7170005835080578
12	2.837171603456499	-0.1535716156016834	-0.015294187910627463	-0.04883786108298683	0.7382751880460068
13	2.7110726897531614	-0.13671446231370407	-0.010649250723037306	-0.06331556135511074	0.7127645140827297
14	2.7638262129560753	-0.16221049256333103	-0.01062761061945515	-0.06422259516466769	0.6952253355075849
15	2.768692772416841	-0.1571242542883123	-0.02884487745890473	-0.04378363242293165	0.6851307243796894
16	2.7853400777311568	-0.1477939071898178	-0.03616268009033004	-0.04416811419756567	0.6886553666563383
17	2.785187610242124	-0.13771260261175494	-0.020842049370552267	-0.026021863580393274	0.7002926789242144
18	2.756094457890014	-0.1480416181578407	-0.01607065657648029	-0.0025585116184335915	0.6954910282883396
19	2.7072879795683225	-0.1365710641199104	-0.011370510264619257	-0.013014482398822974	0.6684415427661043
20	2.780494444226074	-0.16819529527970156	-0.01897391081394256	-0.03311916759687707	0.6998727022503898
21	2.7991531088846013	-0.16363235972037188	-0.03571308779031301	-0.055055477050118456	0.6954629303566919
22	2.794157361020026	-0.17014088262957225	0.0020206044916322506	-0.04639876918241828	0.6981983626018236
23	2.8122214244953274	-0.1646506943364306	0.005652303399733592	-0.021195910847113687	0.7033821696683624
24	2.837591539123241	-0.1426952143700302	-0.015379652753153757	-0.00862409332130715	0.697029222688329
25	2.7897853952941865	-0.18340435073037104	-0.0015590835592278487	-0.03076929168504786	0.6973400611858921
26	2.7494809842465093	-0.1515314663113237	-0.008280581778193305	-0.06017189223314493	0.7103829323356833
27	2.7991051562233875	-0.1580146708426779	0.003114608314184259	-0.025477534379592853	0.6888833076099253
28	2.833287684432133	-0.12665395637722682	-0.020731327546934936	-0.05037605659091111	0.6948323347590334
29	2.81123230233124	-0.16701796815708905	-0.020811858363071676	-0.05032817593859634	0.7136855270723752
30	2.7701442358608865	-0.14821169908998494	-0.040277567063672914	-0.05474744296466042	0.6962797256432188
31	2.7742925401178304	-0.15093523313001564	-0.03167561911964735	-0.042811510473330296	0.7292194652385364
32	2.8017555731736716	-0.11681613407423568	-0.030119892799647614	-0.05349890995286549	0.7102668831978243
33	2.8789281064162573	-0.11954957899006183	-0.0793894898493999	-0.07044871588452796	0.7037594273541684
34	2.789960920057241	-0.12778835389106408	-0.06244732405497029	-0.034216743193854496	0.726403505631229
35	2.7216112940720856	-0.14710285418572872	-0.0335237752541474	-0.04893599513452946	0.7057184851957907
36	2.8208437528114927	-0.12910808690548428	-0.08757903642836673	-0.04210827436126084	0.7156107476698667
37	2.759665620237977	-0.14664027341927413	-0.07119383540052333	-0.021874518345295694	0.6774233800988444
38	2.8345484329538118	-0.14451244155841203	-0.06643188433651945	-0.04478301369392932	0.7176723427393649
39	2.886344893608649	-0.13989625713898535	-0.0449774355262262	-0.06272277142215643	0.719337878042059
40	2.815236300579925	-0.12833042540064787	-0.051974563680672145	-0.07157941574065693	0.6972869055855516
41	2.849764557304389	-0.11653922112308104	-0.06803058064734736	-0.06580684668637168	0.7023855312677357
42	2.817740488523288	-0.13420971168503923	-0.05753737520285542	-0.07723006150252917	0.6733799945599902
43	2.8370633905636065	-0.14964471659980838	-0.04553882330583485	-0.0531693926347602	0.7289632171817861
44	2.8565793803382524	-0.1682590321351614	-0.001459980376569878	-0.04930167776985038	0.6946115356821077
45	2.834481364702551	-0.1897573499424273	-0.027626434422402958	-0.06524819182632975	0.6722985895924113
46	2.8929168888488155	-0.1733821294570909	-0.04347385982048587	-0.043560376216193006	0.6493294061697464
47	2.9044440466723236	-0.14210443826796496	-0.019246141035241353	-0.05512187660951638	0.6847183097498861
48	2.9573264553102385	-0.13953950054215247	-0.01587955655238506	-0.04016140016881047	0.7017503513462964
49	2.9444966892720434	-0.14434141328026606	0.014145721045172189	-0.01054503017731534	0.6839626188474581
50	2.9752810135522285	-0.1475215534232032	0.01959809029183962	-0.002702080064165971	0.7030378669601086
51	3.0459548371576295	-0.09575924825454549	0.016607656979178122	0.02187010255617651	0.7237550921247138
52	3.1074656802084313	-0.07669042608714806	0.02514920528409691	-0.0029866364607948007	0.6979894126088475
53	3.0453222351399982	-0.0808067309168397	0.051748757055037155	0.024224338988969436	0.7406621578978834
54	3.1027576061658677	-0.07955780751330178	0.07845194163629013	0.02530685549171366	0.7680541095679467
55	3.047454526845722	-0.0712062898658439	0.066323951983123	0.01710388227698262	0.8039992410589941
56	3.105032058903464	-0.03334613732618482	0.09811887438421382	0.037617148120972485	0.8176056167590955
57	3.11078269224424	-0.01218777485403781	0.09167461116144054	0.05176964958734664	0.8150154873505371
58	3.1137322099620497	0.02062448017116642	0.134799864058628	0.036846551575547934	0.8346596572176291
59	3.1353253770335123	0.03508516213655304	0.07534361887581353	0.025035863878393908	0.8567962896833778
60	3.1588858294560147	0.018452979364314462	0.15413001377594823	0.04021153108352001	0.839317114395103
61	3.1071496881188616	0.03240976864712123	0.15905789910738288	0.07074260398559701	0.8584989603693306
62	3.1407340446958925	0.010375418244279946	0.16011240862853154	0.03531084693427818	0.8187462439777601
63	3.152662046393152	0.0036828226061459586	0.1279652747745245	0.05726660601583091	0.7898354559542158
64	3.138399724041884	-0.011741523891728159	0.13626487530999057	0.0193066627875731	0.8119205753644605
65	3.2014833223049806	0.0023471823395156666	0.16086157553594166	0.047759248648706905	0.8137318277733756
66	3.266172226810672	-0.00032127139294015625	0.18727706431994737	0.036887046737282235	0.839212603327183
67	3.242386346006723	-0.014680671736181676	0.16098660776576187	0.062459928445436165	0.8287668314319537
68	3.20002059042653	-0.013939002268240247	0.13734916519109708	0.03873905207443598	0.8362828209899247
69	3.086434381206167	-0.054128497617205056	0.17305808713119192	0.04009692668944317	0.8180997588193261
70	3.1116368129067964	-0.039847057443702205	0.19496342020633572	0.027648485063429065	0.8344129523580176
71	3.135370788877539	-0.025847529929380313	0.18168734550367482	0.056579284349928795	0.8289637783949921
72	3.25602575989972	-0.019898400957265232	0.14501508389895917	0.056442483058140036	0.8337375695831254
73	3.1071995778380455	-0.016477763567686116	0.19703530215814677	0.08314254003866275	0.8586473737280469
74	3.1141095476990976	-0.0029620472915712244	0.18962966403088227	0.05927958018373503	0.8635480483084977
75	3.1018806026434023	0.013442212760260723	0.16470829185675478	0.08809093356106493	0.8193403437633862
76	3.2402677247400598	0.0024505016613428025	0.1713764250335935	0.10684825340980254	0.8469409061921324
77	3.2279424854293004	0.012317519323623516	0.15023246128577214	0.140984402952014	0.8475100697436707
78	3.278251940965351	0.021729483957485387	0.15926078557554157	0.1380946759409568	0.8793511582597301
79	3.293083211503889	0.03183467110149477	0.16792504152349044	0.15458260177501937	0.9198588488888149
80	3.2534496317924857	0.05319753619126853	0.16492057526025003	0.17829664968996517	0.9168435917230193
81	3.238743252346557	0.03380415596283665	0.1756481569700867	0.16487346441787398	0.9427333727024851
82	3.2458731446213225	0.056452157180703615	0.1600054904997412	0.16474722510049733	0.9774073760709537
83	3.2975933387316934	0.07172813922652468	0.20072950454269403	0.139504008786669	0.9858686102602837
84	3.295808501650537	0.09813234687239762	0.19531159884856444	0.1275341250732857	0.9879915025797497
85	3.3751954536303415	0.09611473609193848	0.207365375507191	0.0957209848545067	0.991011818067871
86	3.391947540176232	0.11251435747032966	0.18712535114150838	0.11136529116961871	1.0479681156420222
87	3.4167868245977138	0.07934962431688494	0.19862308456825767	0.13100673604390933	1.0000588137731676
88	3.5237495122596374	0.032986082684170887	0.23434871698863463	0.14760482355964705	1.0480563850694418
89	3.4335213195413212	0.04473799331404783	0.2645268143513561	0.16221894528396072	1.0800084220925843
90	3.4523151205269538	0.07351055964923311	0.26514187206035006	0.132823097089871	1.0501078927568555
91	3.415121805242131	0.03149709782835854	0.27541828776685273	0.14866863893658705	1.0454109568191552
92	3.455197183319701	0.07075310868113516	0.2816683196756737	0.1340852263394584	1.0475243371608574
93	3.4189405246773594	0.06390132795127339	0.232963234597805	0.17672959630340052	1.043065861309009
94	3.328826005044146	0.06062494466899245	0.20493285207755496	0.1421740883178518	1.0831871715559276
95	3.3149392801576054	0.08106946772956074	0.2029377106510679	0.1739185350864282	1.0467010029647879
96	3.422204280537642	0.07134170862994285	0.21234525255897585	0.15081467044478863	1.013517414250531
97	3.3405304336379222	0.08169350353055814	0.2307600976364543	0.14771784401099328	0.9975853711888218
98	3.3943725707970858	0.06787506154850813	0.19888117055804577	0.14555072949688586	0.9675008019698019
99	3.389982596220137	0.08807741851731724	0.24150903604471138	0.15883116167335015	1.0397306616245825
100	3.459558560636934	0.08002665801623403	0.2403560735009003	0.1845050551507265	1.0355536526952043
101	3.4547497112566683	0.05735987593343086	0.29033461698467145	0.16009153809545124	1.0315046269116739
102	3.388133641162006	0.04185563489102478	0.2568780428873475	0.14236136132831034	1.0280103654141914
103	3.3797132366522185	0.054838558464553634	0.19335676569400528	0.15867340742587716	0.9948070343304553
104	3.4134096565882137	0.026258904068973528	0.19731271475809264	0.1296444952124607	1.000272165938543
105	3.395555494817919	0.04123282231510743	0.18465078479464156	0.11279229024574208	1.004956162052724
106	3.3235117407217505	0.0033677689639752804	0.1221910181555039	0.09766485415866241	0.984851824715687
107	3.3599297720042953	0.019319280082385957	0.10511785890440117	0.08801216363957903	0.9790215416854385
108	3.448603670670521	0.02217214771395387	0.11905731486154054	0.07364418332523347	0.989636425974476
109	3.396298188179641	-0.006392150734634402	0.10993402879382343	0.06416304007402844	0.9635264456477525
110	3.324341899686831	-0.01758811680886751	0.12612380427525854	0.11394924301913145	0.9522843247428266
111	3.302579611007284	-0.030576829013355195	0.13128275237968573	0.0755836391972432	0.9514289787554605
112	3.276485864918525	-0.023975993293805137	0.09930771896429895	0.1086360223334916	0.9321951895813705
113	3.286890624262293	0.0049324581252651305	0.11392164656914702	0.07671852437009406	0.9374713135357644
114	3.3078567878020073	-0.004104979301884311	0.10306890047158108	0.07727548316128528	0.9104854826780776
115	3.288016745344481	-0.02506944318090504	0.1173591721827728	0.01893040220567791	0.9548300504618417
116	3.2822942489238165	-0.04815038223691407	0.07755586479049117	0.010054099487884001	0.9596675756655757
117	3.264822578645475	-0.02657142777035449	0.06808815475704086	0.00504856506265556	0.9405859667978527
118	3.205471556423539	0.028659215568690825	0.08207845580246317	0.014676044239043264	0.9245526453378594
119	3.2401273893215907	-0.012703238602225983	0.07259356026653159	0.033350625685896494	0.9265316080751491
120	3.2184989265386266	0.012318953193664009	0.06673626074729977	-0.000750932438252142	0.9053421663860008
121	3.1778364780236177	-0.02949162831294086	0.06277825937524398	0.021680093855188303	0.9128670418391502
122	3.178155081864233	-0.04553422136482366	0.03527966281783882	0.005952884120303133	0.8835258553213903
123	3.15259616845279	-0.09973945372598521	0.036335682594628486	0.010991081176802992	0.8670079604035061
124	3.109021089324532	-0.12062956104774518	0.06960729317841749	-0.045647197815685665	0.8805788247807678
125	3.113009740966756	-0.0965452854042052	0.04837485371686236	-0.026957070641176785	0.8425450742104936
126	3.099498998370074	-0.11906346470552823	0.04369578639049497	-0.03152444641202451	0.8476724402525624
127	3.0694424738523858	-0.09072062647492583	0.02803352093872795	-0.022097514963454124	0.8406956346057435
128	3.063658061289109	-0.08161396174054343	0.05476488012558235	-0.0476339760003644	0.8538614483364587
129	3.143477874202968	-0.09053417203550254	-0.0016169359240292714	-0.050677881284529845	0.861736485653441
130	3.0906348887363104	-0.1266571001940235	0.007007750789393855	-0.03781093831712457	0.836552363378513
131	3.109438744323069	-0.08939903836499459	0.011534243726290541	-0.06690189676935906	0.8533580215405289
132	3.1175500168955472	-0.08570505290831487	0.0252704335288417	-0.05438914474168413	0.8253331990963275
133	3.052273203369976	-0.08118424586507016	0.028739805663801916	-0.04514435593405205	0.7979268270466039
134	3.0934063197636044	-0.09456809339189864	0.020415158033083018	-0.06732207482879245	0.8608169464468932
135	3.116695545081338	-0.09919944492147857	0.015210561319794638	-0.06073955572567576	0.8866288111249352
136	3.09603571193822	-0.107901165338663	0.03150554476828675	-0.06663050792477285	0.8500500774503964
137	3.127261737214663	-0.1099218430489809	0.024731809156608168	-0.08024711795487151	0.867601803260546
138	3.1161585704960455	-0.110302741607386	0.007289720496424076	-0.10734863912700053	0.8719148965003696
139	3.2081349889713446	-0.10183957913287121	0.04174513714212954	-0.08697863978770314	0.8517833842392422
140	3.237801752599217	-0.10541356580370892	0.0210326996294119	-0.09151174672656098	0.8976865423946612
141	3.171543640821506	-0.10769165863268042	0.017962749427149722	-0.12890184003984342	0.9013003861474898
142	3.1052969964845536	-0.0860989688727853	0.04859356696652452	-0.08654860836467411	0.8980057307006291
143	3.1373540418241355	-0.11150880490995341	0.07189316494150025	-0.08577066606058248	0.8632620534082686
144	3.118217930088145	-0.1253966055221507	0.036403888486026235	-0.06398140936968233	0.8430260921238142
145	3.137490706838779	-0.11515689807741959	0.024869904214837892	-0.08587838010709782	0.8291901022334028
146	3.1271027753492704	-0.1395398583683669	0.04852133534166825	-0.09987480378148472	0.8484465431330731
147	3.1185017638483505	-0.13102174096666155	0.040278775895943045	-0.03715762567178359	0.8673740005036217
148	3.061327673869506	-0.1152211696419307	0.06228618207679774	-0.034104531243988656	0.8508260234909354
149	3.11703801041707	-0.12251825624401996	0.02574548887713916	-0.0593466622566283	0.8484482709725236
150	3.0704142527841287	-0.1361544953876492	0.05245034252630492	-0.07696754199243952	0.8167141237398542
151	3.0972329856316128	-0.17930603314829036	0.019721055804511882	-0.05360083175436622	0.816976407854026
152	3.0554637304314047	-0.1261445330769876	0.05346798289348171	-0.061103905438850956	0.8165894525579253
153	3.128760548313127	-0.11718684696820729	0.08065944920927655	-0.05363749732460722	0.8306527857827242
154	3.153686140421097	-0.14029434253015602	0.06286552983698265	-0.03017626779594019	0.8385518605658876
155	3.1697267981677277	-0.1581364959977362	0.03713216507682435	-0.03814005279488984	0.8396818560292678
156	3.12372706003564	-0.14413163971575524	0.019402644231842684	-0.05448359007812457	0.8157644379359716
157	3.0913365236389074	-0.1105869085790434	0.011535464103101287	-0.04410148140258418	0.8108190392501055
158	3.0747571508559095	-0.1322639949896503	0.03414050726761989	-0.035196370679788966	0.7932794637520304
159	3.0932441601109266	-0.1021672783998229	0.024255005659531002	-0.034421858938781504	0.8074492787250853
160	3.087524386044885	-0.11461560626422716	-0.0022102224845525187	-0.039874346806976345	0.8309339550506769
161	3.0886139598810436	-0.1368226876440989	-0.027430449111426204	0.019272071394938962	0.8434922640506222
162	3.008061441865123	-0.11512331904456079	0.0020844471628236375	-0.02055728282813111	0.8261939186812131
163	3.000599017389205	-0.1002342119430432	-0.018785090747564397	-0.017689686459586292	0.8171211923442324
164	3.02027838546692	-0.11698596433469895	0.035657948511811005	-0.02182691467370711	0.8196164925039072
165	3.0857248722009154	-0.12561331520623528	0.02290752218912548	-0.03329339942171489	0.8235715467862745
166	2.9730005580423233	-0.11973856030527444	0.022781373835545855	0.010341868502857291	0.7984020784854412
167	2.9103446624366907	-0.11278688029459623	0.02444690717896229	-0.015526290024427458	0.8139908963015998
168	2.921426066707325	-0.1210815277610531	-0.009018174423049242	-0.03799626390715938	0.7743777436186117
169	2.8700353472554845	-0.10356577556510264	-0.018895805575465784	-0.08379253185497337	0.7812667714740219
170	2.842764885175301	-0.1201531936896332	0.0009388840535418095	-0.05543298414843106	0.8119435427775701
171	2.8975255384448437	-0.15300098855769076	-0.0336286102001764	-0.10217575474229793	0.798243745886663
172	2.8705945167278126	-0.15507353374320404	-0.041317175606489495	-0.06423735291182343	0.7884669069147944
173	3.000686777219113	-0.16998734327187984	-0.03870330053372978	-0.07438174241204157	0.8281344455384859
174	2.985176250004145	-0.1882446727934266	-0.0007879987568953825	-0.04944509195141678	0.8222364088299583
175	2.938007676093678	-0.16872429146371937	0.002621496417819489	-0.06575732637856702	0.8161149357493804
176	2.938313807413202	-0.15985506572457403	0.009187055023199886	-0.0190238490693218	0.8045103498779423
177	2.977830256392943	-0.12148875846328133	0.05353890729087595	-0.02299986446272035	0.8238419182817365
178	2.9457094241826187	-0.13802560810323714	0.04604203366643001	-0.00714955573616531	0.8010028674682905
179	2.8475659034809726	-0.1052010184446634	0.0345185213178711	-0.04276419963797068	0.799303210821709
180	2.9251750516785906	-0.1269021008506201	0.025479392786288132	-0.05194807682454645	0.804835900458639
181	2.955742562493087	-0.13706879778988057	0.030869125859784678	-0.04944377676178878	0.8077768768410823
182	2.963434385707592	-0.13813115067104062	0.009497855533535665	-0.058968868202699885	0.7810638074448885
183	2.9038778588821645	-0.15091824618319963	0.015021822174038944	-0.07164335423129978	0.8059172122471217
184	2.9806818822835743	-0.13268436147603987	0.042990727401088336	-0.058876663726811516	0.7961559891949788
185	2.988653336137039	-0.14262659838407282	0.03645352983447701	-0.042026319655263294	0.8409789650104189
186	2.914623291965245	-0.1343456997299394	-0.0006406140101376907	-0.04723869538255296	0.8266184325313256
187	2.886185652277228	-0.12344864182606023	-0.013797933444905494	-0.059719164353561074	0.7991588987445497
188	2.900477444135615	-0.1239744843577839	0.009076573354216739	-0.0361393814312788	0.778415299893606
189	2.8787190352721415	-0.14191340331655045	0.01623325038883389	-0.06615506131419291	0.7713668353720612
190	2.8617763275474246	-0.15243893384470414	0.024691726988083623	-0.048523423431701095	0.7610676090123061
191	2.87486274804475	-0.15090703830640703	-0.013675626476683718	-0.061958467985414746	0.8055260492094853
192	2.9207934725183113	-0.13276086276495547	0.0039741803806427715	-0.023923199513010293	0.7941627698240294
193	2.8950285088148386	-0.14859288462119075	0.0010224665061143706	-0.07739458408475322	0.8026063589373142
194	2.8503673239086176	-0.10895715350546194	-0.0018587671436600614	-0.06896291237126095	0.800041822484516
195	2.914203859741708	-0.11399967623708127	-0.037044179088855135	-0.08865496794335541	0.7870335180469633
196	2.9133143234572834	-0.09688111342651425	0.02099803938789921	-0.07326105540065209	0.7859724224172795
197	2.943168419138674	-0.13949169411006868	-0.0183755439101868	-0.03183405941369454	0.8039614412153548
198	2.97237455716245	-0.11083777384577893	-0.024507576384241857	0.0009143387589801367	0.7903039585738396
199	2.8921657502097653	-0.13102934766012347	-0.019450766590816248	-0.004068244095339066	0.7812161290641426
200	2.9429807232363134	-0.12976042526916332	0.0016854562226620306	-0.024810067425269616	0.7928114061457915
