# Supplementary material for: Neural dynamics of phoneme sequences reveal position-invariant code for content and order
Source: Nat Commun. 2022 Nov 3;13:6606. doi: 10.1038/s41467-022-34326-1 (PMC9633780; doi:10.1038/s41467-022-34326-1)
Supplement: Supplementary file 4 — Source Data [file 41467_2022_34326_MOESM4_ESM.zip › source_files-sept/fig2/2a-avg_neural_decoding.csv]

	meg_p-5	meg_p-4	meg_p-3	meg_p-2	meg_p-1	meg_p1	meg_p2	meg_p3	meg_p4	meg_p5
0	-4.442882193816806e-06	-2.17015318518267e-06	-7.407828320707352e-06	-8.283120723392348e-06	-6.292746105614675e-06	-5.116239395297895e-06	-1.1596987678664473e-05	-6.430137146429922e-06	-2.8583889185830757e-06	-3.891280269626963e-06
1	-3.125320536831225e-06	-3.899800740231805e-06	-5.7843090039714235e-06	-6.3586512559862366e-06	-5.2711113338381185e-06	-5.669581003002172e-06	-1.0297327943512283e-05	-5.351605768905283e-06	-2.494545269971335e-06	-4.193493200451059e-06
2	-4.0175269296017015e-06	-3.9236515372188e-06	-4.768029663412665e-06	-7.482556448212456e-06	-5.047270710885741e-06	-5.11116433571875e-06	-1.1391559724434575e-05	-4.868601227334304e-06	-2.9532378229013495e-06	-2.9214960287075384e-06
3	-3.7302806942623695e-06	-3.4269318895269037e-06	-2.9587580035678595e-06	-5.301152529312461e-06	-5.286045629876199e-06	-4.497616744853253e-06	-8.361047771844625e-06	-4.358787462690947e-06	-2.23536814518415e-06	-1.7751782634200136e-06
4	-2.55603781359435e-06	-3.0401105399802646e-06	-3.3050608070536627e-06	-4.786273318622767e-06	-3.5827255560579616e-06	-2.5117582260773965e-06	-7.521091776827672e-06	-3.7665313517306834e-06	-3.4655236027206086e-06	-2.202802114314835e-06
5	-3.7037575978094186e-06	-2.4365216148697632e-06	-2.75500331163872e-06	-5.350691664334682e-06	-3.1365921836281112e-06	-2.5980100567130815e-06	-7.510626294029105e-06	-3.2922758353099695e-06	-2.8872940705849992e-06	-7.350466431052247e-07
6	-3.3181715760699773e-06	-2.408393622338018e-06	-4.308029687476049e-06	-4.8760869297785615e-06	-3.370116411127305e-06	-2.3061457332738894e-06	-6.911777180982741e-06	-4.599474443514659e-06	-2.5778924791161785e-06	-1.7251597705869381e-06
7	-3.133727642619721e-06	-2.676565288134721e-06	-2.517830303651224e-06	-4.687206953410531e-06	-3.0339843828289483e-06	-3.1160144309837288e-06	-5.183227689612648e-06	-4.065766219402017e-06	-2.0665684879188575e-06	-2.163457496355497e-06
8	-4.502745819551408e-06	-1.585520381873841e-06	-3.0237637047612368e-06	-5.631847811897913e-06	-2.5088146283387443e-06	-2.5938487763354906e-06	-6.208828846626699e-06	-3.7681844083925396e-06	-2.2510348580253574e-06	-2.4145291232110635e-06
9	-3.615189641505092e-06	-2.403968585242903e-06	-2.5510756549491915e-06	-5.926296075742024e-06	-4.485068145527617e-06	-4.5456522949065475e-06	-7.0000927274060546e-06	-4.009680768246554e-06	-2.188336264322421e-06	-1.9218768310579744e-06
10	-3.678511395227897e-06	-2.077567432955457e-06	-4.76524092027274e-06	-5.775329711231688e-06	-5.265195159658624e-06	-4.308651206062711e-06	-8.220561486277052e-06	-4.019736561759452e-06	-1.5055581292076413e-06	-3.6586049670065564e-06
11	-2.7683448954987937e-06	-2.315449042212966e-06	-4.539112530719148e-06	-6.743762333362047e-06	-6.4860162885501945e-06	-4.5923841308630394e-06	-1.0110426484472402e-05	-4.685026195762133e-06	-1.7422186806941912e-06	-3.5933187561156075e-06
12	-3.5462499474824493e-06	-3.930225217568121e-06	-4.792675419693597e-06	-7.050447013093565e-06	-7.116025184724298e-06	-6.856425158502294e-06	-8.887312984149789e-06	-5.461777194605107e-06	-2.1442308819603645e-06	-2.9653599887616695e-06
13	-2.4541393765107313e-06	-2.958692901038349e-06	-5.022038809825333e-06	-8.081808187473024e-06	-7.340835354224924e-06	-6.213268855016667e-06	-8.521867434735103e-06	-5.9315694307191305e-06	-2.8455628249283517e-06	-3.09448293843859e-06
14	-2.9221684802375764e-06	-2.5827552806635652e-06	-4.0104795394263654e-06	-6.967525041554852e-06	-8.145882901761384e-06	-6.403923351734678e-06	-9.128296612608611e-06	-7.202093540683716e-06	-1.7261950128154287e-06	-2.3122841812980247e-06
15	-3.211048965776261e-06	-3.690449811929746e-06	-4.518332820732506e-06	-6.752797078754395e-06	-7.833057762172559e-06	-6.325881071664454e-06	-9.539877134434293e-06	-7.294492819676374e-06	-2.689269437305881e-06	-2.697014935157319e-06
16	-3.693529635143161e-06	-3.8243139473391e-06	-4.379304860979358e-06	-5.6489350283934475e-06	-7.576116942898435e-06	-5.450828347334596e-06	-8.32043881522747e-06	-8.546381822062565e-06	-1.6884030356886608e-06	-3.4085260265027643e-06
17	-3.5512250263473978e-06	-3.642138474230971e-06	-4.261149019720887e-06	-6.406711793516449e-06	-6.372577400975032e-06	-5.323314424617638e-06	-8.368845471062845e-06	-6.222834407186169e-06	-2.245700914886941e-06	-3.877962248498457e-06
18	-3.2451442665578694e-06	-3.293803635234652e-06	-3.1887348082473346e-06	-5.3721434922006295e-06	-6.293176674327619e-06	-5.537437080428157e-06	-6.156749763442592e-06	-4.602939411415972e-06	-1.9633259143454036e-06	-3.1058652338069782e-06
19	-3.2621864327312717e-06	-3.7175185195372314e-06	-3.128097124839898e-06	-5.365701249703471e-06	-6.324461036343405e-06	-4.390048632777295e-06	-6.915305417741755e-06	-4.15129584721259e-06	-1.903110131060097e-06	-4.014847521155033e-06
20	-3.2788705067977107e-06	-2.5095835298864072e-06	-2.9337708802493877e-06	-6.388565453809842e-06	-4.556585680201951e-06	-3.908108306762095e-06	-8.242136846646077e-06	-3.4694885543687733e-06	-1.0961452299005358e-06	-4.522788851230946e-06
21	-1.9527744554884436e-06	-2.7709199019405184e-06	-2.591884959955883e-06	-7.447382830989663e-06	-5.729668853549202e-06	-4.175740098547269e-06	-8.589297663948481e-06	-4.095173618692061e-06	-2.152194552210498e-06	-3.3288482991812585e-06
22	-2.8905773520236707e-06	-3.1942491352700416e-06	-4.017495003151994e-06	-8.08558643908884e-06	-6.938756723186007e-06	-4.282685504119646e-06	-1.00962072539755e-05	-4.256439024333741e-06	-2.3127927163463894e-06	-2.38636290349502e-06
23	-3.758365435956404e-06	-3.0742795814324098e-06	-4.033718688871761e-06	-7.884507216865123e-06	-6.349802627590974e-06	-5.578628034248505e-06	-8.798390110358081e-06	-5.620040043814037e-06	-2.804097958636503e-06	-2.9926833086923704e-06
24	-1.4714874141886633e-06	-3.161110802371503e-06	-4.919104142900383e-06	-7.506673878034814e-06	-7.233417602694037e-06	-6.108260981120667e-06	-9.623486083379779e-06	-5.540719631688485e-06	-2.632207600579187e-06	-3.480486086863485e-06
25	-3.128837929120223e-06	-2.1834233010995173e-06	-4.848107581597019e-06	-7.762997751971736e-06	-7.295691902555513e-06	-6.3358723100490994e-06	-1.0669924233942368e-05	-6.268411826258908e-06	-1.7472119056831127e-06	-3.1299802104037904e-06
26	-3.515523777920027e-06	-2.3658964418313397e-06	-2.1734248709375338e-06	-6.452182066176128e-06	-6.569667214528731e-06	-6.433321104885822e-06	-8.533407353807022e-06	-7.222137886024508e-06	-2.352362169997587e-06	-2.9084568854406384e-06
27	-3.2250540188840658e-06	-2.5283195529556338e-06	-2.3817468468071943e-06	-6.844384177874549e-06	-6.572383260437643e-06	-5.1158537191658244e-06	-7.71517700817664e-06	-7.326727487932496e-06	-1.9729720739731585e-06	-3.347407464476863e-06
28	-2.92556116384499e-06	-3.4410969168990096e-06	-2.7542393333383635e-06	-6.8410140855307385e-06	-8.414911382065822e-06	-6.856440847261082e-06	-6.897003184068384e-06	-7.100091936967209e-06	-1.8933451354532258e-06	-2.8290746843801334e-06
29	-1.4277508237832983e-06	-1.9273743359859804e-06	-4.819372144881114e-06	-6.301256901521242e-06	-8.72779002583444e-06	-7.3598582284296305e-06	-7.167138129146288e-06	-5.773089389594746e-06	-1.9844865846766093e-06	-3.2466514598246768e-06
30	-3.184188504345038e-06	-3.1324988176128244e-06	-3.098355429526088e-06	-4.996930663007263e-06	-8.243014658287154e-06	-5.856428366485718e-06	-7.406749960492358e-06	-5.865093868362269e-06	-1.2412991252723156e-06	-3.355506968111245e-06
31	-2.969722138417224e-06	-3.3876665022991174e-06	-3.1339017155801898e-06	-5.386205696172079e-06	-7.916665886313349e-06	-7.560262105980608e-06	-6.508605302446059e-06	-5.736963775406937e-06	-1.8110676001907867e-06	-2.9745929550358454e-06
32	-2.8969792702155876e-06	-2.633811414498934e-06	-3.239472198618315e-06	-2.420580686930808e-06	-6.347295623008559e-06	-7.582076971450961e-06	-6.110890626669085e-06	-5.949651386618746e-06	-2.12492811803454e-06	-3.2183967961833443e-06
33	-3.180094509349566e-06	-2.0883026842318625e-06	-3.970670150474117e-06	-4.553929584501511e-06	-6.111649051959487e-06	-6.999411891411161e-06	-4.5526762876294654e-06	-5.501350157667268e-06	-1.9233674644498065e-06	-1.9992160945843583e-06
34	-3.0402120888989496e-06	-1.2487260581069515e-06	-3.4747281890488887e-06	-4.375995170061361e-06	-4.1034430259692065e-06	-5.88478672403439e-06	-4.826700286559136e-06	-4.206350077300398e-06	-2.0064637512997722e-06	-1.7744352281727763e-06
35	-3.870560602197022e-06	-1.2578165469659646e-06	-4.552631999818768e-06	-4.8481701036826045e-06	-4.608830008399011e-06	-6.546146869449952e-06	-4.36036204571794e-06	-3.6402726343953426e-06	-1.1171541517069673e-06	-2.1107878100461326e-06
36	-4.361295921754873e-06	-4.547183947353421e-08	-4.188457929822148e-06	-2.165918849646063e-06	-6.604439662497927e-06	-5.91159308660451e-06	-5.003219016516558e-06	-2.8317723582150007e-06	-5.81939383071995e-07	-2.9196792686381834e-06
37	-3.5989575275861125e-06	-1.386378242164792e-06	-3.67530479401002e-06	-1.915037271855917e-06	-5.746066056350081e-06	-5.528374220741211e-06	-7.566550957329566e-06	-4.417460592483565e-06	-3.824804826143544e-07	-1.6506028210619955e-06
38	-1.9170072200529425e-06	-1.6351135077993526e-06	-4.0863349696636345e-06	-1.5593129888511683e-06	-7.3344890644190085e-06	-6.053975756536337e-06	-4.274283319768232e-06	-1.958889153423624e-06	-1.2882606248873914e-06	-2.0138687345266264e-06
39	-2.1209058353568317e-06	-1.0771172380572549e-06	-2.455097125010635e-06	-2.3421426893424484e-06	-6.755172043312996e-06	-6.3224348356319595e-06	-4.82073231395345e-06	-2.3282408594279766e-06	-3.774869479358206e-07	-1.3373364366006935e-06
40	-3.942183376477561e-06	-1.8788289734576621e-06	-3.0543829568016895e-06	-2.998551782688369e-06	-5.246462108187524e-06	-6.348446413377655e-06	-4.6182161622338955e-06	-1.2383413691594892e-06	-2.3688471349895705e-07	-1.21811209328427e-06
41	-1.9459282773493527e-06	-3.3855008940082383e-06	-3.4332818148131954e-06	-2.4212621498124925e-06	-4.550496076756724e-06	-7.081383778368231e-06	-4.958075686565105e-06	-3.0780789860601872e-06	-4.097769139903086e-07	-1.8351404493212386e-06
42	-3.6609882617426313e-06	-4.138520816150903e-06	-4.1753290555584155e-06	-2.086822763615569e-06	-5.1516485340760416e-06	-6.195980821512599e-06	-6.292931690888477e-06	-1.5913377283216033e-06	-1.0641831479978223e-06	-1.0638115230910167e-06
43	-3.838792168684583e-06	-2.6309166110871994e-06	-5.061231004469509e-06	-2.977688514976536e-06	-5.002397433091216e-06	-8.675264283999249e-06	-7.039549938534544e-06	-2.3434236491359403e-06	-1.5668473568631713e-06	-1.7834434103440517e-06
44	-3.6635812689656144e-06	-2.335251908722696e-06	-5.769423252345966e-06	-3.489963532158685e-06	-4.896454602653799e-06	-8.186457296385264e-06	-5.138920530669442e-06	-4.322694118969023e-06	-1.8550419506345566e-06	4.467571721168339e-09
45	-3.5910188070956713e-06	-3.564488852568864e-06	-3.3251046106435063e-06	-3.424346800069829e-06	-5.205305151311351e-06	-8.426110860255965e-06	-4.91992933532691e-06	-3.8361582611324394e-06	-1.7204391850798596e-06	-3.74112305529862e-07
46	-3.0170395398215695e-06	-2.8333133441379645e-06	-2.532367751047987e-06	-4.064256346884936e-06	-3.3184291076187636e-06	-7.085044162371462e-06	-2.9136475129469912e-06	-2.647933643599805e-06	-9.414936116677599e-07	2.476708823965614e-07
47	-3.1058594873509858e-06	-1.865829703228872e-06	-1.8940713346288927e-06	-2.2763198949710577e-06	-3.717830394220581e-06	-3.373371489266747e-06	-2.622310088160498e-06	-2.9135290892269393e-06	-1.377883608007734e-06	-1.0974688706485192e-07
48	-2.7112215565049873e-06	-1.3229540815801007e-06	1.1487099488122402e-07	-2.5600719007950035e-06	-5.811945400656765e-06	-2.0384790722568534e-06	-5.600123262922067e-07	-4.942692264355713e-07	-1.0855516394369018e-06	-2.962328504159714e-07
49	-1.4686323961674965e-06	-2.067732531736541e-06	5.703595157182967e-07	-1.1466164069729276e-06	-5.383003504128767e-07	-7.221673090451683e-07	2.715496042942087e-06	1.3670602217807325e-06	-2.3152570410063587e-06	-1.671633383564406e-07
50	-3.783930099969056e-07	1.0360584703330953e-06	3.535460507493084e-06	1.4463244708786796e-06	1.1630697789078114e-09	5.599909293714152e-06	6.143731943921694e-06	2.1933968819502914e-06	-3.8893111953390055e-07	1.0477530177357597e-08
51	-5.525151305779027e-07	3.679735689920169e-06	5.866644061476739e-06	3.861168423024325e-06	2.863034081227562e-06	6.582122795625952e-06	1.2058697790729324e-05	4.839494076908641e-06	2.690752843765606e-06	1.5351430042169743e-06
52	1.2194705742943384e-06	4.184635440751052e-06	8.619131570467193e-06	6.7154443219129205e-06	7.607535791694081e-06	8.356530071744693e-06	1.6556412312629286e-05	7.573655759277524e-06	2.684344843639282e-06	1.9199703574779788e-06
53	-3.5690006470082976e-07	7.289248644671105e-06	7.74948996274612e-06	6.8700487575914145e-06	9.056074324354305e-06	1.0696186733873243e-05	1.739093180971824e-05	9.938958741341802e-06	3.3941962364930697e-06	3.5454615658270968e-06
54	1.287806708063892e-06	1.017465994583897e-05	6.202731088841874e-06	9.947861674679805e-06	1.2350477601794463e-05	1.4249170030715107e-05	1.5596023392451175e-05	1.0422000566867841e-05	5.450558071658399e-06	6.290297339462758e-06
55	5.922976285740779e-06	1.4767589314590026e-05	1.2037778315245417e-05	1.1991451592070402e-05	1.659250350739126e-05	1.6967653318763365e-05	1.8656119317016705e-05	1.2982904387976906e-05	3.547129884657342e-06	7.355102587474775e-06
56	4.203477003480619e-06	1.4632728028686329e-05	1.6879159021316882e-05	1.691297935202708e-05	2.438318484248829e-05	1.9814576765596553e-05	2.3141309403841375e-05	2.201080668235569e-05	6.116509649984449e-06	1.3606612483100126e-05
57	4.2824723257974895e-06	1.2943241603435925e-05	2.1075848020476202e-05	1.8599843243445972e-05	2.429995768420297e-05	2.1613570411334545e-05	2.596357480160615e-05	2.197170703261651e-05	6.693707379024493e-06	1.1700000924356001e-05
58	4.024620145781688e-06	1.229448602156966e-05	1.8939395020777644e-05	2.285915225733767e-05	2.8382829767947752e-05	2.2479636606222794e-05	3.1383348331727694e-05	2.278998458250868e-05	7.829842367154651e-06	1.3142989179847962e-05
59	5.388836293899836e-06	1.3310351811685422e-05	2.270067364135944e-05	2.4742333830245302e-05	3.409636018088231e-05	2.3884505429315914e-05	3.572547759842119e-05	2.661813198648936e-05	1.015910012006033e-05	1.0543392091885246e-05
60	4.7012693088372966e-06	1.3832199941807342e-05	2.258989186836813e-05	2.383283277439538e-05	3.0515060110773626e-05	3.0799535192975144e-05	3.4586792724246526e-05	2.3256921724796862e-05	1.13167044685389e-05	6.3777945137749785e-06
61	6.686877737908029e-06	9.160508447501672e-06	2.396565430601056e-05	2.154449170330916e-05	2.97588563085413e-05	3.029089204221328e-05	3.135640638721439e-05	2.653640283111325e-05	1.145630868993762e-05	7.441143199255543e-06
62	5.756189715416673e-06	1.1295130796359437e-05	2.3504928584822788e-05	2.339955188097208e-05	3.2394810320317955e-05	2.8918295583231448e-05	2.1796732631387454e-05	2.660267159323592e-05	9.229912440940127e-06	5.1423352848493025e-06
63	4.46736453091033e-06	1.0657781457645889e-05	2.099264384363261e-05	2.4631619535144078e-05	3.201120114698933e-05	2.867872863103913e-05	2.3770809982434546e-05	2.5535060260272736e-05	9.180940260418211e-06	3.4436065745983782e-06
64	3.735562015742383e-06	1.1647109941084755e-05	2.2975407282520775e-05	2.7990482322405256e-05	3.278564972853105e-05	3.317215440364446e-05	2.125375145902928e-05	2.937655999906544e-05	9.106063479968873e-06	4.260901910745369e-06
65	2.704124280449265e-06	1.2381821951532762e-05	2.5066178851298572e-05	2.7680699697460035e-05	3.462398301742531e-05	3.185842534927169e-05	2.1170961094661825e-05	2.9551880494998176e-05	8.572101284536282e-06	3.7451223021460155e-06
66	3.6204933446611985e-06	1.0460701124539087e-05	2.390643826808557e-05	2.502458528460437e-05	3.677237647629428e-05	3.5094642449341176e-05	2.3157643293812572e-05	3.221936174996575e-05	1.003775931943325e-05	5.8941537428307e-06
67	6.24458037242798e-06	1.3393184668345347e-05	2.5599169061294383e-05	2.3081131167635667e-05	3.774533199771947e-05	3.2468641604813334e-05	2.4830277184910784e-05	2.5453172682462644e-05	1.0285341362076966e-05	6.118743999652454e-06
68	7.158499476308033e-06	1.3627097771628765e-05	2.607178791732386e-05	2.4004237790028678e-05	4.284396761180732e-05	3.535767054671472e-05	2.5744830826095956e-05	2.5061371008623928e-05	1.1269235939256912e-05	8.242433633736998e-06
69	6.9441397536455575e-06	1.1843366705277594e-05	2.785508274998358e-05	2.398223726228627e-05	3.801332053693159e-05	3.2414180597382337e-05	2.2340591326111018e-05	2.7395031457356405e-05	1.3515526075141046e-05	5.750173755902699e-06
70	1.0704806883231362e-05	1.6644002561767146e-05	2.738120776216762e-05	3.142045704717856e-05	4.337248581220671e-05	3.0832610098376115e-05	2.5668320627748675e-05	3.057811181526097e-05	2.096691572241925e-05	6.108033433800025e-06
71	1.171195535407827e-05	1.1554438223165958e-05	3.093474872483689e-05	2.983064214479592e-05	5.7943718778208425e-05	2.7014869142862244e-05	2.5909802277012804e-05	3.7275536283440654e-05	1.9300760904800452e-05	9.004501887493327e-06
72	9.87043115062247e-06	1.3747202298399768e-05	2.712578120810558e-05	3.454194323017076e-05	6.416994380628522e-05	3.2656040410252354e-05	2.5364997310281088e-05	3.770609337922599e-05	1.8773978990193516e-05	9.304938088477572e-06
73	1.2513035745353145e-05	1.4835938317664954e-05	2.9305474559515706e-05	3.0224963064177994e-05	7.263744884676096e-05	3.7729771456583406e-05	2.7689135889906338e-05	4.024158676028465e-05	1.670284871687445e-05	1.1677140408005183e-05
74	1.0736986859908066e-05	2.0227619020131914e-05	3.3455723227352325e-05	3.946384345820728e-05	7.708115428074732e-05	4.185012260172595e-05	3.725392466427491e-05	4.6274760005602266e-05	1.644816119887162e-05	1.4485840264608494e-05
75	1.2355540621204505e-05	2.0543737100048102e-05	3.984382171355452e-05	4.2977444039413764e-05	9.39465831239417e-05	4.0225231681391094e-05	4.5522054203081424e-05	5.184622535818959e-05	1.674354753577509e-05	1.5985671334610993e-05
76	1.8223638925122138e-05	2.0998556612986714e-05	4.30072233904346e-05	5.0703041620956206e-05	9.910691610268577e-05	4.2384035421130147e-05	5.2509565981827453e-05	5.150115220226425e-05	2.0116367435987976e-05	2.0865883856433122e-05
77	1.7837444685291088e-05	2.27413819210786e-05	4.034495202319839e-05	5.0667787015950065e-05	0.0001063689773273109	4.082761378711365e-05	5.967264048602226e-05	6.114055541806976e-05	1.9884713460507587e-05	1.7259867108116753e-05
78	1.7109301443276717e-05	2.3610425741095338e-05	4.056755552997465e-05	5.8438956103383794e-05	0.00011068113930662383	4.58743456266886e-05	6.471908037588057e-05	5.542373467857224e-05	1.5794131610810183e-05	2.276862269676603e-05
79	1.685239090323199e-05	2.919822825287116e-05	4.497388116535211e-05	6.502297623851184e-05	0.00011029971231289063	5.603902844361973e-05	6.58485932255813e-05	6.182096734890318e-05	2.299240589554586e-05	2.751812719220872e-05
80	1.7289798746242213e-05	2.7931146432755245e-05	4.8941045593097194e-05	6.478115305635092e-05	0.0001133102528106146	5.892713673353121e-05	5.725171184746041e-05	6.253733600967352e-05	2.6305931914762975e-05	2.905021875209297e-05
81	1.4811485277905604e-05	3.139633285493208e-05	5.446243302068722e-05	6.766947796327582e-05	0.00011636950471757783	6.150879579176076e-05	5.0132548834341866e-05	6.999499163281898e-05	2.888968434315518e-05	2.9821746683639233e-05
82	1.8812416684964774e-05	3.817567292596969e-05	6.779762995764418e-05	8.076943169242521e-05	0.00012204030821911423	6.825626470989794e-05	5.50873174775816e-05	7.363675637347013e-05	2.5636272263258413e-05	3.279170616037292e-05
83	1.9894123796009152e-05	4.010405543376459e-05	7.041094225014743e-05	9.117106064692311e-05	0.00012122041256758794	8.080860957141834e-05	5.807575330586982e-05	7.73849799676885e-05	2.4578214443917275e-05	3.925730154957556e-05
84	2.2212762215807255e-05	3.847839564937811e-05	7.329048554944707e-05	9.351364469181974e-05	0.00011439740935026042	8.980757489761929e-05	5.818473175016008e-05	6.62808370395297e-05	2.6723383557681088e-05	3.861577001494921e-05
85	2.1716198602862393e-05	4.4465954896480296e-05	7.894751507143394e-05	9.603402154768884e-05	0.00011764794127558095	9.182647722263206e-05	5.913084634395401e-05	7.313899625312166e-05	2.2828889281912773e-05	4.014844976923223e-05
86	2.15425055763538e-05	4.956227022863535e-05	7.852310235387821e-05	8.02309581956905e-05	0.00011324526976714282	8.772736222014003e-05	5.6376226677387015e-05	5.998517652364936e-05	2.1907467351330133e-05	3.941423208720925e-05
87	2.192368496303894e-05	5.07266009514825e-05	8.29229473994473e-05	8.276341364045484e-05	0.00011145644616611521	8.68576311665605e-05	5.4023047001782445e-05	6.87971254498547e-05	2.7992745945792225e-05	4.2282292612962926e-05
88	2.1197060415397186e-05	5.70313475344024e-05	7.982236077471044e-05	9.61223719246565e-05	0.00010720187753894246	9.03053029346149e-05	5.4529554464253224e-05	6.987463225763049e-05	2.9589944242952868e-05	4.637279816037384e-05
89	2.2021190554812355e-05	5.287244395078399e-05	7.600915289151033e-05	0.00010075518203886164	0.00010350969527907662	9.085880980512239e-05	5.4289181775823616e-05	7.127616062691425e-05	3.4406167428390456e-05	4.355535947929459e-05
90	2.6069532386604993e-05	5.744753314597549e-05	7.657069289179635e-05	0.00010685853915124992	9.863142952414008e-05	9.448704106520216e-05	5.932696704689409e-05	6.696129912187275e-05	3.342693637482624e-05	4.052567749401262e-05
91	2.7501077157195126e-05	6.205250420560475e-05	6.596404672857563e-05	0.00010422607523928754	9.309375016409921e-05	9.928798749007025e-05	6.405485572267339e-05	6.63421921030978e-05	3.663108875669257e-05	3.496161899135633e-05
92	3.003461050319951e-05	5.7622693359764485e-05	6.258223431567848e-05	0.00010671825208649751	9.377783714755708e-05	9.749244740626916e-05	6.089019824310016e-05	6.781274127692594e-05	4.3296745599740985e-05	3.54273335056876e-05
93	2.988473571391487e-05	5.849955203275617e-05	6.694976651981232e-05	9.530216775962945e-05	9.576251435129354e-05	9.302603994812668e-05	6.103361614464916e-05	6.279017691123367e-05	4.5565097611648705e-05	3.761979739309338e-05
94	2.4888881610901283e-05	6.0982538054345503e-05	6.862960167682948e-05	8.534639489369319e-05	9.735682547650591e-05	8.922729008153268e-05	6.360766886598746e-05	5.555610191564907e-05	4.257466720556229e-05	3.746701512329435e-05
95	2.7252189784998544e-05	5.6326696170704704e-05	6.873792847026638e-05	8.765336019641982e-05	9.114562701387842e-05	8.751476032966863e-05	6.653208642672808e-05	5.2706497664343187e-05	4.3089190384216944e-05	3.5821829241090347e-05
96	3.1413928713130046e-05	5.301320747850143e-05	7.012984121487433e-05	8.44647403223329e-05	9.109944381429454e-05	8.511664822494971e-05	6.720886139945698e-05	5.5779863301635354e-05	4.712944840141535e-05	3.681040721186538e-05
97	3.34961057117181e-05	5.768868565527432e-05	6.12713557447607e-05	7.454416066471997e-05	8.730992544076235e-05	8.430121052075405e-05	7.028857839681826e-05	5.467450808649035e-05	4.5159139662978474e-05	3.92381204376224e-05
98	3.719463027793541e-05	5.62194806767573e-05	6.853866687750859e-05	7.861869389131885e-05	8.704420717407972e-05	8.520105282959932e-05	6.338449106830511e-05	5.356598197138331e-05	4.521404046776329e-05	3.864713391016009e-05
99	4.061443575131197e-05	5.669829181416435e-05	6.539461037095615e-05	7.848188176666428e-05	8.432724165676004e-05	8.504544448484374e-05	6.750132650770233e-05	5.055012885620662e-05	4.7228563407860183e-05	3.620435669868809e-05
100	4.109842284325869e-05	5.836133321984898e-05	6.937630963603249e-05	8.081224180595281e-05	8.116499986627534e-05	9.757216992287642e-05	7.502366413160362e-05	6.021370900729403e-05	4.338039410854434e-05	3.724992331205315e-05
101	4.440607343355613e-05	5.803800418347074e-05	7.551494360202574e-05	8.002664174475882e-05	8.207216589606808e-05	0.00010559912317403116	7.282381878025827e-05	6.577838192505616e-05	4.2818408078340016e-05	3.772623771514143e-05
102	3.662814573320337e-05	5.4672968587696005e-05	8.226115078584661e-05	8.006917704844754e-05	8.791874404076447e-05	0.00010010307400774027	6.63597752539599e-05	6.596233838581754e-05	3.732990454768882e-05	3.77585816629694e-05
103	3.1053793000147246e-05	5.524666218633371e-05	8.210267620552371e-05	7.266413837666902e-05	8.902832175853372e-05	9.328416967811174e-05	6.848414696936234e-05	6.53055628715908e-05	3.755350869679375e-05	3.4877910056895495e-05
104	2.572742848770034e-05	5.207391603343008e-05	7.711585450422902e-05	7.569441280147242e-05	8.416084522177749e-05	8.215449066196127e-05	6.000634087640002e-05	5.9620667694301624e-05	3.5524149681472695e-05	3.0461375036042642e-05
105	2.086209224925176e-05	4.1385342215082204e-05	7.373577940917385e-05	7.214913338145813e-05	7.52635117435948e-05	7.300982120941861e-05	5.48055214527105e-05	5.6929822102077315e-05	3.810607668027357e-05	3.0686303562706836e-05
106	2.2573179682854535e-05	4.29376521353392e-05	7.34501264249784e-05	6.923328130473335e-05	7.016816258277344e-05	7.063529832986148e-05	5.372393079931487e-05	5.3881443347874575e-05	3.367980586505647e-05	2.6058253390557038e-05
107	2.4743038978184866e-05	3.970590596052527e-05	7.314775402770592e-05	6.469176216397792e-05	7.277152598923521e-05	6.473745698203938e-05	5.410900567381953e-05	5.031401484244985e-05	3.913170550672557e-05	2.9281308680954132e-05
108	2.4287116250406226e-05	4.2497990147095794e-05	7.422237465746222e-05	6.432864015450442e-05	7.122024600948898e-05	6.28115067391976e-05	5.455288181085943e-05	4.935999930518968e-05	4.1229121625588976e-05	2.5976547948396844e-05
109	2.7363014553283212e-05	3.7775253276105096e-05	7.125044584511085e-05	6.416357969462993e-05	7.518810852835355e-05	6.036086777917448e-05	5.7423005359842306e-05	4.9608258817091196e-05	4.4390047910214045e-05	2.7968741304784397e-05
110	2.491472441242059e-05	3.880582066063252e-05	6.612517001378182e-05	6.429426010154313e-05	7.51657982509048e-05	5.817505954699722e-05	5.369828697265209e-05	4.690662215239927e-05	4.19637636118628e-05	2.4400225462716493e-05
111	2.3883189897200752e-05	3.533285885612769e-05	6.373615078742335e-05	6.126512914725805e-05	7.913419916681038e-05	5.4784729494180804e-05	4.926617756145633e-05	4.254927572889234e-05	4.2253113424218026e-05	2.4518003979866277e-05
112	2.4547369258547175e-05	3.6395864660250524e-05	6.817856004339914e-05	6.161543760868927e-05	7.653777816087076e-05	5.392936065476673e-05	5.1725145585663e-05	4.449012096661296e-05	4.00424085189263e-05	2.0607338495756094e-05
113	2.245420283644029e-05	4.011397023871698e-05	6.20897990196992e-05	5.832729101895277e-05	7.759098501011618e-05	5.448121170874185e-05	5.5656016117951534e-05	4.4940054918978545e-05	4.2046006762634395e-05	2.470989619321475e-05
114	1.7335129530087264e-05	4.051637696028425e-05	6.174964221798514e-05	5.811295853839461e-05	7.021139362705742e-05	5.0022889414954477e-05	5.281577375587498e-05	3.844118551849459e-05	4.2587744574503064e-05	2.498825035223297e-05
115	1.9629090028986698e-05	4.057629467475983e-05	5.4778226420248e-05	5.8373759634115496e-05	5.963577241555018e-05	4.7378330891310614e-05	5.2719087869253616e-05	3.932439886696997e-05	4.536919996496332e-05	1.9828335365309203e-05
116	2.148340627120521e-05	4.059636905824793e-05	5.0535339518559165e-05	5.698219678303781e-05	6.13861032173553e-05	4.762943290212271e-05	5.409721032072169e-05	3.825202558696697e-05	4.9251297006709645e-05	2.1464626856005813e-05
117	2.5076601502941414e-05	3.800766103479957e-05	4.1887550145005486e-05	6.35270263105715e-05	5.2889980362119076e-05	4.3868262080835096e-05	4.984585267796103e-05	3.60642355164984e-05	4.5710728243025224e-05	1.796500612381911e-05
118	1.8901264605842768e-05	3.544973318515921e-05	4.1026749623490394e-05	5.542175435916049e-05	4.588366170128928e-05	3.860067725313155e-05	4.2284887276935684e-05	3.7271294263544734e-05	3.9425827645866876e-05	1.67741294770198e-05
119	1.6346794324410116e-05	3.0242290506084194e-05	3.6592857477978106e-05	4.9325691100707965e-05	4.9381690875776164e-05	3.5562555363111275e-05	3.872956315930982e-05	3.16660969847393e-05	3.4762489239598314e-05	1.3644896610224012e-05
120	1.603474389834302e-05	3.35785962952718e-05	3.382197808848901e-05	4.6568786820950725e-05	4.502032593545579e-05	3.7577779042047705e-05	3.552174740888818e-05	2.7260165508923695e-05	3.0696346451765895e-05	1.1647879818929993e-05
121	1.3109699927418883e-05	3.428423427986227e-05	3.3649653071339936e-05	4.545002356831763e-05	4.741609633972141e-05	3.8355049633457976e-05	3.6753792195916646e-05	2.8162997110511165e-05	2.554035420513962e-05	1.0751759842249758e-05
122	1.3974850875501154e-05	2.7986257977936898e-05	3.2137405582512807e-05	4.339081911864257e-05	4.3149118395390276e-05	4.152320401973399e-05	3.0893594436709116e-05	2.4562847333939856e-05	2.7495838087929836e-05	9.654141753944433e-06
123	1.4528643731580257e-05	2.3173005409953244e-05	3.284694861092851e-05	3.598816481313292e-05	3.575299103385618e-05	3.5929306455883816e-05	2.3404076406118826e-05	2.2420731248825325e-05	2.4197332505991062e-05	1.1301377868906028e-05
124	8.056024845145713e-06	2.480572259056034e-05	3.3274242427307545e-05	2.9036312034308403e-05	2.6607001623409247e-05	3.3734734765354536e-05	1.854922987595988e-05	2.1018539236095e-05	1.8933486105491512e-05	1.125905514092596e-05
125	1.2828194254931781e-05	2.3374474281067873e-05	2.9508007670540458e-05	2.841384208551932e-05	2.6615065680220785e-05	2.6562663561123377e-05	1.4319822296412642e-05	1.5416552227790334e-05	1.503237521513459e-05	6.832721045914491e-06
126	1.2336365739690895e-05	2.0696464948074087e-05	2.729171299336248e-05	2.0937847223602027e-05	1.69608987567466e-05	2.4703016096318635e-05	1.2889060051880435e-05	1.3763271827743015e-05	1.3305440540087485e-05	5.391166763766409e-06
127	9.617944919917852e-06	1.8228911105708022e-05	1.9309792197714367e-05	1.9485186569733296e-05	1.0811947618241126e-05	2.2975927359651225e-05	1.1068564032576163e-05	1.1268352609389642e-05	1.5005566446215686e-05	3.6127682589693176e-06
128	1.0491772341936527e-05	1.454985792843456e-05	1.3030168146634914e-05	2.012012721001711e-05	1.6577341933296236e-05	2.2231518499167986e-05	7.565676052330025e-06	6.646817545121331e-06	1.0330392729510348e-05	7.92739448868184e-06
129	8.377146645848894e-06	1.0747469788492922e-05	9.930089657760653e-06	1.3890005938837872e-05	1.279990634423387e-05	1.3887374203592191e-05	8.86980168949274e-06	5.5049582120989905e-06	9.618039739210574e-06	5.0663879337701576e-06
130	6.91467150866172e-06	8.069092515525706e-06	7.044056157676041e-06	1.472367486814724e-05	9.371633116663934e-06	1.3948668796412191e-05	2.834711236780834e-06	3.119855506124115e-06	5.677176088681467e-06	2.167692751833314e-06
131	3.754154697516045e-06	9.101965685967924e-06	6.205916363727212e-06	1.1214740056761186e-05	3.979341104058905e-06	1.1351103138722344e-05	1.6099926205256174e-06	2.6583365620605445e-06	6.82189246047847e-06	6.063900387944325e-07
132	3.625277543129017e-06	8.621375991025909e-06	7.77829986184389e-06	1.4526209340032069e-05	1.5564377800199422e-06	1.3989253389566048e-05	1.3951235961819283e-06	-2.6443232595062445e-06	5.518287548662473e-06	3.0788007663018856e-06
133	5.638948165888595e-06	6.3002849094900355e-06	5.240753269274361e-06	1.5328534419698307e-05	2.7748289571501936e-07	1.7860491059325827e-05	-7.227684066026724e-07	-3.676266572797016e-07	2.332696786942678e-06	6.508854704354433e-07
134	5.749309940296685e-06	8.70101818426328e-06	4.202470919978175e-06	1.161753929676248e-05	-5.723716372218411e-06	1.6416260244924027e-05	-4.697857967418255e-06	-1.0464469365665584e-06	1.4932801310179014e-06	1.598069999177732e-06
135	3.8011974927899907e-06	3.6750808720916463e-06	6.1248271723984884e-06	8.68923112971459e-06	-6.265742691399921e-06	1.692982390952465e-05	-5.483567121363468e-06	1.4149326769557112e-07	1.6298106812046168e-06	8.208550821081063e-07
136	3.45456606378773e-06	5.3351211525365814e-06	5.947755089771957e-06	8.17284816658776e-06	-8.107500419056183e-06	1.604427422223175e-05	-8.610426260088035e-06	-1.1224705459459923e-06	-1.6867999449804848e-06	5.314173995696692e-07
137	2.787091468242477e-06	2.923366614852324e-06	6.238021041303934e-06	1.025872473824221e-05	-9.149802660635912e-06	1.5609256611136e-05	-9.94270872562031e-06	-8.89863858570198e-07	-1.307514675775526e-06	-1.67826786812034e-06
138	6.303345514468156e-06	5.492726081622416e-06	6.211768120257648e-06	1.237903212289439e-05	-6.721690415842876e-06	1.5763928879972063e-05	-1.3052655915756315e-05	-5.5812323718911654e-08	-2.3437517892391426e-06	-1.0966858284491323e-06
139	5.745671655784355e-06	4.507739978858995e-06	3.6717833194180784e-06	1.0765242326471097e-05	-6.997922236533752e-06	1.6033609187919487e-05	-1.52335686909349e-05	6.403398961177428e-07	-5.172618153522709e-07	-3.52067092777174e-07
140	4.694258419271005e-06	3.3637133480097034e-06	7.181444333863897e-07	1.0403967775689572e-05	-5.710734644067494e-06	1.736545858444148e-05	-1.2057416820467615e-05	3.7588627045577083e-07	1.1294103568741042e-07	-7.13100979837332e-07
141	5.034396266753294e-06	5.437950396845464e-06	1.900444679044542e-06	1.216984684626335e-05	-6.200629630696633e-06	1.814629057590849e-05	-7.947650312069742e-06	-1.155981162858306e-06	-4.239684132845816e-07	-2.5052207539009288e-06
142	5.477642892064328e-06	6.669374464493797e-06	5.720142163920541e-06	1.1900102087954063e-05	-5.021438208574278e-06	1.6988660070366618e-05	-6.629078004756846e-06	-4.7393619610217826e-07	-6.696757182013556e-07	1.8692978878742751e-06
143	8.727182057534932e-06	5.72138836697626e-06	3.2456492808297098e-06	1.1777269296741373e-05	-3.6352951404986935e-06	1.3734384696961906e-05	-7.010932798433707e-06	-2.603920948723736e-07	-6.854317587112213e-08	1.9901507975813316e-06
144	6.88226626641576e-06	5.784760681464086e-06	2.8942486231114162e-06	9.58205291076653e-06	-2.158331714986449e-06	1.4969928974167585e-05	-7.6177887664796725e-06	-1.8897061758029685e-06	-1.751570810482228e-07	2.303903329565467e-06
145	3.814060627628989e-06	6.818521578048885e-06	4.542220202477882e-06	5.823408548828336e-06	-2.4676284401961764e-06	1.258331972643135e-05	-6.856771707086434e-06	-2.2832297666522016e-06	7.598137129113151e-07	5.61181541288341e-07
146	2.560992079787638e-06	7.3954784755697395e-06	2.038696558567008e-06	1.6120321364210542e-06	-5.254046249040336e-06	1.4086721195228217e-05	-5.70209045635465e-06	-3.3389657853491673e-06	-1.5397228377416436e-06	6.706097310929759e-07
147	1.4005955212881307e-06	5.27543928468706e-06	3.9897183695003636e-07	2.063984377998501e-06	-5.124064034649852e-06	1.2375213404864051e-05	-1.209407285241368e-05	-1.4921706070653434e-06	-2.149687827082384e-06	-2.3482207323082853e-06
148	-7.250013936905605e-07	1.4760709786919462e-06	-2.0562529288671595e-07	5.2945719638898675e-06	-3.4702974687861937e-06	1.0513267569012483e-05	-1.1364324801356361e-05	-2.9360904498175953e-06	-8.955950319607944e-07	-4.4095242565246834e-08
149	9.17648402186857e-07	-5.907465592521977e-07	2.053121339679702e-06	4.311201000947616e-06	-4.725521870199251e-06	9.894198735281706e-06	-1.1558002283222405e-05	-1.0968912108697812e-06	-1.6295880050277575e-06	5.409288605451733e-07
150	-5.839039767988725e-07	7.39805656733118e-07	-1.309255911668814e-06	3.5092079809657064e-06	-2.8851861733062584e-06	7.638163361786223e-06	-9.203749449401879e-06	-1.2863982422099308e-06	-4.936577621727358e-06	3.205597195658678e-06
151	2.4246180435573858e-06	-1.4281249562868736e-06	2.762360582992302e-06	4.061378760661349e-06	-6.0064337638704724e-06	7.234221645685062e-06	-8.526502925519118e-06	-1.7868667828883072e-06	-3.3418061149360793e-06	2.0689794952082213e-06
152	1.7732886499170773e-06	2.2246683452238716e-06	1.895147489855383e-06	5.723371769569395e-07	-2.2565765978933744e-06	8.324694162001614e-06	-9.469956218010945e-06	-1.1262468492780141e-06	-3.976334187866635e-06	9.541667253033414e-07
153	1.7807816950385361e-06	3.05815591437531e-06	-1.3030410280071462e-07	1.1039224101065818e-06	-1.7066155216513842e-06	8.181392999307732e-06	-9.523753764704164e-06	-2.3806807373740792e-06	-3.85389272315018e-07	1.1766986648961337e-06
154	2.2340542307446247e-06	2.3666626431144615e-06	-4.997301659672476e-07	6.771536593510099e-07	-1.0724333020827399e-06	8.235767187247861e-06	-1.055874542280014e-05	-3.265431370116297e-06	9.364777127676805e-07	8.602667257585333e-07
155	3.3516204298318856e-07	1.948419660969102e-06	-2.1295240012052933e-07	3.1432257894259387e-06	-2.943514215318636e-06	9.64354045489913e-06	-9.297207203592974e-06	-1.5832567305516665e-06	-4.369981310225844e-07	-8.67574280362762e-07
156	4.6432676017669804e-07	2.523366540150057e-06	3.778835145871477e-06	-9.6091761050214e-08	-1.0926746784677248e-06	1.0983052137809915e-05	-9.875757098354996e-06	-1.3524134206200268e-06	-1.123122409858326e-06	-2.36895791891502e-06
157	-7.203397800966836e-07	-1.6755185176936946e-06	-1.2023577594804304e-06	1.107427293490596e-07	-2.6393718131405483e-08	8.535055665887363e-06	-1.0235789084626685e-05	-3.586064795542161e-06	6.658656253112986e-08	-3.202367666504692e-07
158	-3.718570661624511e-07	-2.8613002611801186e-06	-8.974142125173914e-07	-1.5893636457189676e-06	-2.478665621083831e-06	7.361657406273834e-06	-8.035558630391472e-06	-5.670418300725234e-06	-1.514555206811601e-06	8.93767859929739e-07
159	-1.8572868301517788e-06	-1.992673636693615e-06	-2.316382567129678e-06	-2.4109323590671628e-06	-8.634728568217037e-08	6.040789062394301e-06	-8.230986365460205e-06	-6.6397604510806055e-06	-2.205878150332026e-06	2.1435186035635396e-06
160	-1.3944898546621532e-06	-4.039368239564835e-07	-3.5356105226040314e-06	-1.0641246007448894e-06	-8.867597728317132e-07	4.568193766124255e-06	-9.130503240071502e-06	-4.952958120218518e-06	-2.7251797877222076e-06	2.2245387719033596e-06
161	-1.5674461709522457e-06	-3.458069644651515e-06	-5.583682201244013e-06	-1.82719922971709e-06	-1.7918840047201006e-06	8.669587214758237e-07	-7.623380460430159e-06	-4.932855440438129e-06	-3.852201787854957e-06	3.2034246517064478e-06
162	-2.495538359210104e-06	-3.52281643757494e-06	-5.379222270425879e-06	-2.733328165865229e-06	-2.6872076176428784e-06	3.134921592237718e-06	-7.787091757411893e-06	-5.780784090118788e-06	-3.419318935813875e-06	3.288286982546867e-07
163	-3.4593735007741325e-06	-2.243006597816607e-06	-6.459315383811869e-06	-4.7618744690356835e-06	-3.477599410609232e-06	-5.042136862541608e-09	-8.541849666671909e-06	-3.6138478302424324e-06	-4.556350080031723e-06	-1.844276931914848e-06
164	-2.745839029336081e-06	-1.6493710501743787e-06	-6.658784384471437e-06	-5.170137155152144e-06	-3.316983740273201e-06	9.080882333161427e-07	-1.045186929570013e-05	-3.4217190073934923e-06	-4.6312113345800275e-06	-1.2356033705449546e-06
165	-3.334382483577883e-06	-5.393814600590882e-07	-7.898177463697449e-06	-4.195751180172378e-06	-2.7482400469371827e-06	7.696930427380435e-07	-9.529432290376653e-06	-4.621937243691653e-06	-2.6875557590464145e-06	-2.1241517139874143e-06
166	-3.665191646343094e-06	2.2161968580118757e-08	-5.856546993331353e-06	-3.4479060306406556e-06	-1.732724197994227e-06	2.463317200664136e-07	-5.9641998237552615e-06	-2.6458338702158837e-06	-1.7702691474472624e-06	-2.3841319451996845e-06
167	-4.038018881750268e-06	-3.617593708085766e-08	-5.848942403312217e-06	-3.237425233968428e-06	-5.337039780573575e-06	1.3380299261756916e-06	-6.053159991064985e-06	-4.298126006527204e-06	-2.905809256294222e-06	-2.0805547390511492e-06
168	-3.4132011329199723e-06	1.3920410419402537e-06	-5.430368819942809e-06	-4.180047194351237e-06	-4.864212598467435e-06	7.781076731006037e-07	-5.6056896037092275e-06	-3.8787729253772e-06	-2.8530955444979577e-06	-1.80142015455313e-06
169	-1.4004893242666619e-06	-9.829351709005922e-08	-6.468951012389751e-06	-4.848036499526234e-06	-4.503680376169735e-06	-2.9623880339702634e-06	-9.91322091885087e-06	-6.1093515326205485e-06	-4.820925761369541e-07	-9.934980940594994e-07
170	-2.5886126786482175e-06	-8.168396290218438e-07	-7.04086997413011e-06	-5.402652583865151e-06	-5.89338712583674e-06	-3.4303529092745606e-06	-9.002356249859168e-06	-6.925187250292194e-06	-7.200484724296228e-07	-1.4758109075141647e-06
171	-2.7429862451455328e-06	4.1440963225597786e-07	-5.442901407395149e-06	-7.316323930251381e-06	-4.172404604414522e-06	-3.3055184573104938e-06	-1.0215175107113046e-05	-3.1146867138296505e-06	-1.887418260753795e-06	-8.491371619998967e-07
172	-4.292150331841089e-06	-2.1692342660881112e-06	-2.528323389889043e-07	-4.397864543128293e-06	-3.908093773376048e-06	-4.067344473207301e-07	-1.0585828814697452e-05	-2.1904451720509967e-06	-3.5965933469815085e-06	-2.392307550991121e-06
173	-3.6737943800044078e-06	-1.643149999427372e-06	-1.689536293867891e-06	-5.345331581534489e-06	-5.344884067343678e-06	-1.9849692938665693e-06	-1.1206459640275996e-05	-2.1064555974369765e-06	-3.0996719350674654e-06	-1.6353699961572416e-06
174	-3.1045388243190908e-06	-2.0885819859679537e-06	-1.4426428693314859e-06	-5.994748113286491e-06	-8.232813413364774e-06	-2.8938816853749915e-06	-1.3691400854972403e-05	-3.937623321010839e-06	-1.392969875100948e-06	-1.9624875714974673e-06
175	-2.7708042422954224e-06	-2.9920146044591375e-06	-2.3559903141739554e-06	-5.335857564405774e-06	-4.7647318652471085e-06	-3.2875569206276045e-06	-1.3365555123901106e-05	-3.67342930392259e-06	-3.448732518291057e-06	-1.7676514512847782e-06
176	-2.2029743307864063e-06	-3.2997284174716678e-06	-2.8021903539059785e-06	-4.710859573309104e-06	-6.4027972251036314e-06	-3.2392818111025124e-06	-9.578972441997204e-06	-5.586626279720865e-06	-3.2799446752312164e-06	-4.6073890850449737e-07
177	-2.1390163710168432e-06	-2.9684918182106493e-06	-1.9899595568736953e-06	-4.7685300554117576e-06	-6.2273760933170075e-06	-7.627792567699537e-07	-7.673503506206302e-06	-3.595932447682565e-06	-1.8512409649406745e-06	-2.4431578701696826e-07
178	-1.6406715512900483e-06	-2.835497693818271e-06	-1.6927706336946953e-06	-4.436910721908764e-06	-6.538726931337205e-06	3.1085884201733824e-07	-6.877058044392717e-06	-6.352314628234425e-06	-2.9677688414219195e-06	7.203628645580944e-07
179	-1.0584827864433584e-06	-1.8918450332113178e-06	-2.178510262474059e-06	-4.784090047965435e-06	-7.477407986351729e-06	-2.5838903317004256e-07	-7.242195360903607e-06	-4.7923755695944594e-06	-4.010184153015335e-06	-8.403440443305967e-07
180	-3.5998684996304392e-06	-6.393724634636482e-07	-5.171444335217008e-06	-4.488517371311101e-06	-9.092505553598952e-06	-1.350448637782414e-06	-9.235264853631045e-06	-2.8497839140893917e-06	-4.817493016101404e-06	-1.423600617238655e-06
181	-1.9513119144670727e-06	-1.6867048933817054e-06	-5.405476838277457e-06	-4.4620498480637056e-06	-1.0064723478892015e-05	-7.090680751836412e-07	-9.32518333018977e-06	-3.4455234418710528e-06	-6.088136151075214e-06	-1.8368762431893704e-06
182	-3.902179363055025e-06	-1.9022182290214978e-06	-6.680905972368421e-06	-5.009297294153828e-06	-9.214501836933334e-06	-2.53726569716667e-06	-1.0567210097164855e-05	-6.090027514094548e-06	-5.883077500589291e-06	-3.893520481405332e-06
183	-4.780763702863547e-06	-1.7799027031497832e-06	-7.019808490978823e-06	-6.187748745304242e-06	-1.0315222346659568e-05	-2.374691816169578e-06	-9.879648406185894e-06	-3.4465413084543085e-06	-7.619565931358051e-06	-2.291115835471211e-06
184	-3.839007367545701e-06	-1.8267636460806863e-06	-4.9219415416858045e-06	-5.568151220878366e-06	-8.214435861444267e-06	-2.5996581219291213e-06	-9.348092598769707e-06	-3.922153512718331e-06	-6.291881122947013e-06	-2.927938667807694e-06
185	-4.5511786256587515e-06	-1.196607767893846e-06	-6.926010864504791e-06	-4.0542542831140315e-06	-6.734724321610316e-06	-2.835686346479023e-06	-8.950001850127392e-06	-4.095240043028659e-06	-3.335582768330492e-06	-3.1194785348355364e-06
186	-3.6583395534701067e-06	-2.9582242133004193e-06	-5.457067251959752e-06	-6.105079964508121e-06	-7.387436851886556e-06	-2.4717451377423593e-06	-7.262715051340377e-06	-5.6041420544921335e-06	-4.405169777420615e-06	-2.2230800525198317e-06
187	-3.195839151323195e-06	-2.684407780374044e-06	-4.441564896794832e-06	-3.549898037570552e-06	-6.446126234306073e-06	-4.1239148448230285e-06	-7.276241455373785e-06	-5.5269206052964375e-06	-4.5946150120086455e-06	-1.757581216803607e-06
188	-4.288740694225053e-06	-2.6690768313577807e-06	-3.387876598946258e-06	-4.864108389730147e-06	-5.691841174093419e-06	-3.289374054770925e-06	-8.233494765135173e-06	-4.970948889813748e-06	-3.5011446899142057e-06	-1.5746532449281562e-06
189	-4.088035915958945e-06	-1.990754956763999e-06	-5.09533819267308e-06	-5.049509667875802e-06	-7.751754465232355e-06	-2.3972012520276903e-06	-1.1683798984434832e-05	-4.3565565885016235e-06	-4.210237416075097e-06	-7.595444471417962e-07
190	-3.815818977681713e-06	-2.1611377394701102e-06	-6.655941170583171e-06	-4.302547324770154e-06	-7.945839674225882e-06	-2.997389205486629e-06	-1.2627664558581872e-05	-5.0701763629744815e-06	-3.4760494355207594e-06	-3.227024818548938e-06
191	-1.4776875338734308e-06	-1.6028331809654371e-06	-5.077594202800378e-06	-4.241574940568675e-06	-7.596693768799629e-06	-3.3682994930780945e-06	-1.1743677514685294e-05	-5.765526043644179e-06	-3.2394831472244362e-06	-1.29898412505591e-06
192	-3.6146425778743598e-06	-2.1972384617775733e-06	-5.320345338608273e-06	-1.6222331188866626e-06	-7.846809345748341e-06	-2.2955070700815476e-06	-1.2145514861246234e-05	-3.723668593878359e-06	-2.5750694377000013e-06	-2.2617155440953767e-06
193	-2.9965426406244807e-06	-1.8272317132297774e-06	-6.742393702255724e-06	-2.6398304214580456e-06	-6.337135605876025e-06	-1.5565941609352333e-06	-1.0252900362019498e-05	-4.8770574485379854e-06	-1.9749686552051544e-06	-1.461906148544594e-06
194	-4.239259039918539e-06	-4.313471226109096e-06	-5.922353768586468e-06	-1.7680479638887265e-06	-8.267470604378048e-06	-6.769800343296626e-07	-1.1354624444169048e-05	-5.245658680395354e-06	-4.636561552314711e-06	-1.8839850547579338e-06
195	-4.566683069012348e-06	-2.740967852429845e-06	-1.196397491296281e-06	-3.5628881936732587e-06	-6.907852152662033e-06	-1.032439158622656e-06	-1.2899250489584475e-05	-4.5409470149786895e-06	-2.5089910126617937e-06	-2.521168280892289e-07
196	-2.1363249446161365e-06	-3.1224700059173952e-06	-1.9362916143486488e-06	-2.699595206799531e-06	-5.0362000171162185e-06	6.645489335396693e-08	-9.184797946020903e-06	-4.436059053493564e-06	-3.4135246294675333e-06	6.489632641923996e-07
197	-2.275100460236222e-06	-2.9924189846749105e-06	-1.8824478491437e-06	-4.311323466685801e-06	-6.324045458248813e-06	-1.9099650820974174e-06	-8.511726193679243e-06	-4.869371419065632e-06	-3.5167586621142695e-06	9.969228289562693e-08
198	-2.4068309658471727e-06	-1.6263893408612105e-06	-1.7750307000018922e-06	-3.700404601716517e-06	-5.647240325859313e-06	-1.270901120651085e-06	-7.267331370033109e-06	-4.736414657896463e-06	-4.696291931933908e-06	-1.2971850837215384e-08
199	-3.841739238735313e-06	-3.0426706258927555e-06	-3.4896472671656204e-07	-5.177627478164078e-06	-6.430640404290681e-06	-6.644734176246068e-07	-6.477213370523859e-06	-4.665579502182387e-06	-4.2351431487618525e-06	-1.0216146288175073e-06
200	-3.0427128930175312e-06	-1.2279114585478628e-06	-2.1987849639405964e-06	-3.644577956811716e-06	-5.471654909077779e-06	1.2033570832674846e-07	-8.086714174894484e-06	-4.601963374961052e-06	-3.0337576804341187e-06	2.334134959480215e-07
