# Supplementary material for: Neural dynamics of phoneme sequences reveal position-invariant code for content and order
Source: Nat Commun. 2022 Nov 3;13:6606. doi: 10.1038/s41467-022-34326-1 (PMC9633780; doi:10.1038/s41467-022-34326-1)
Supplement: Supplementary file 4 — Source Data [file 41467_2022_34326_MOESM4_ESM.zip › source_files-sept/fig2/2a-avg_acoustic_decoding.csv]

	acu_p-5	acu_p-4	acu_p-3	acu_p-2	acu_p-1	acu_p1	acu_p2	acu_p3	acu_p4	acu_p5
0	0.14952134952841858	0.07048429456924286	0.020476659501279228	0.16836739653143093	-0.019505878816787163	0.028148202887373405	-0.01453233516023939	0.02172185724971181	0.024563857732156035	0.17567084392991128
1	0.04574815711454124	0.0033462624746736233	-0.05517816161621864	0.3218032548376687	0.019774434357696297	0.02835899635943127	0.014447008964136325	0.018632093814863	-0.005085229171681207	0.39282916159124615
2	-0.006370371935103141	0.0384179644516629	-0.0809357412708039	0.2683137811610629	-0.010776877779380124	0.027598113781848944	-0.07161703297243194	-0.0017623188707564577	0.026565689100277977	0.05733789449310186
3	-0.0031872882214116333	0.17166239495727528	0.08649488557612428	0.13217979587827342	0.023434379073020175	-0.031973646995502765	0.02184595781513544	0.02446578958361245	-0.1741871932542715	1.388876099629403
4	0.10242330700081184	0.058912962805280356	0.13922100734514184	0.03457805121353913	-0.0019293568877686146	0.02073793667639042	0.032066970053755424	-0.021513282563547922	-0.06221444331928007	0.9559549948034315
5	0.02078030864296924	-0.0312779546837949	-0.049460944737714355	0.24237633217402846	0.0027887478226541573	0.014991464437028788	-0.006443507735870247	-0.006735789317291721	-0.1182733620741604	0.30661891780757544
6	0.011121866805350891	0.13510199793299005	-0.05962424733171986	0.5458058618533645	-0.021638228909228722	-0.07651235645144465	-0.057574333086234795	0.06967484670191063	-0.2145188359424924	1.0649781767491866
7	0.15588458302038197	-0.04483270864580897	-0.042661762714415005	0.3178962079307635	0.08952046227213205	-0.06998820477535606	0.041719198543685096	0.19142513027003316	-0.017435744755592626	0.40473432264937903
8	0.025420917676696485	-0.03194380375451227	-0.13865898029691348	-0.014307361774251478	-0.03294846086740695	-0.07948716834180176	-0.08881413592473589	0.061286616697752754	-0.015736865555839193	0.7726595511501075
9	-0.05291188212201271	0.057017352679204145	0.04687909465819545	0.07997311023862896	-0.06723728259341075	0.010890465221366833	-0.015999014213135453	-0.055879810949003676	-0.0190443972262564	0.5499874867197316
10	0.06059750510310857	0.07403668208387096	0.05121713546364169	0.24854045690148316	-0.012995606518322612	-0.03981394423372629	-0.01954785574616998	0.10999895054419197	0.06977048629014652	0.5026153994752441
11	0.02809726729240861	-0.04083843865681503	0.009714221062473096	-0.08962061364371343	0.025269826711472505	-0.0629812129238482	-0.066724942529662	-0.009040085164804515	-0.05139670454454892	0.25841778191285625
12	0.09358030164440925	0.0098479837006388	-0.17455263043252303	-0.009570757796963746	-0.08417200624100951	-0.04281975785034799	-0.05023886254188841	-0.10479972733624687	0.07714805485336816	0.5735001649672259
13	0.06718687339448633	-0.004050634672517642	-0.025455617405076042	0.2495464713371111	-0.250328884566632	-0.08433624816495004	0.01254222652685488	-0.051299593713183204	0.009686175025846908	0.29042700043191605
14	0.30064575099421653	-0.016646786513482812	0.09287992228503449	0.08979588632128767	-0.09384179282042833	-0.0007010015635648999	0.09030293847162947	0.02421843204022773	0.03339159022074595	0.7205228829068606
15	-0.015962644407155103	-0.0882437293973403	0.014504354048650098	0.1131073737000018	0.15100909111725183	-0.04593155212190646	-0.03376048069894191	0.03837205850089489	-0.09606801295167434	1.6702377867271536
16	0.11822180255376244	-0.14190280049052026	0.007860068790597769	0.0569549198995105	0.013696529659427787	0.0018595147862410994	-0.09748025836687033	-0.007342324025298235	0.26607896434372263	1.3001084607120144
17	0.19275987608642628	-0.00020225118995193764	0.12692442542965438	0.013990718414846337	-0.008003225849755142	-0.030800432319750295	0.007241678690292207	-0.06633035230010549	0.913605085344031	0.47514843144264096
18	0.13013608100872504	0.0016397179625945962	0.0020884374451231986	0.013938045073826134	0.06143048612433734	-0.004605263269796193	0.040724300171607074	-0.10160607330823543	0.39892905440232207	-0.11294935610570818
19	0.07072804611011786	-0.04200609308396068	-0.1309848187627695	-0.04634359607047623	0.149442500592374	-0.03836222441504406	-0.007850747441191337	-0.03399463205130911	0.012498524526365986	-0.10330300262505794
20	0.006366150506111268	-0.18208429134785434	0.060016944782994165	0.027842932429165145	0.05221598520441579	-0.04878983739396127	0.006840572770626977	-0.1435380048595118	0.20946419949491155	0.41917111985328637
21	-0.06311471024918873	0.005570172906232436	0.029752228425674192	0.14153980171514383	0.08408416314516384	-0.0013212689656417146	0.01340560978552148	-0.02920509141390541	0.45126705495337877	-0.02968980353885883
22	0.09824359771602031	0.00016813644553537326	0.01196059338025147	-0.03426490112966617	0.03022298832637715	-0.026345226654060565	0.0046386064298100365	0.014998446646623961	-0.13156347898689136	-0.11980873436269428
23	0.09617722710205001	0.03303032366309867	0.032314866583117496	0.014649679064025313	0.022614240979493414	0.010284951546181599	0.04906686159810451	-0.204919755472099	-0.19392045748920322	-0.004065588989870861
24	0.014178738592548082	0.42736200690981363	0.03836664516428066	0.017839420514581292	0.08598565484885883	0.043531267362604084	-0.0024862640977379607	-0.13240347710439107	0.03943420746681458	0.29108032257571076
25	0.06062582995368724	0.05553417136144575	0.035454689362171006	0.20744315440294717	0.12831193878087893	-0.013724388815905314	-0.031107121492776106	0.05594863598545548	0.5673744525170508	0.17566252138349903
26	0.06725832614085357	0.05825981419740774	0.042398851236167004	0.11330617189955042	0.02461868707993522	-0.017412770881820527	-0.13387123745393967	0.018657476338631723	0.46117086050589184	0.3523881066172986
27	0.005808499190042156	-0.04066118729614131	-0.011225893496917005	-0.09727847998447005	-0.07899352718714348	-0.07004057850066461	-0.0030691280239900118	-0.0941433540488658	-0.28139370241957395	0.14226431046884816
28	-0.00920792266168419	0.05129371907985407	-0.03719114137601394	0.006638812792002867	0.18854131363835272	-0.008948547359314761	0.006008733643767119	0.0033252747511612513	0.35759957796433495	-0.12503777878352443
29	0.03289045812934343	0.14832448286775218	0.006359458214953303	0.222240765013109	0.2310666245321337	0.03297023652368889	0.03625084340785328	0.11218298181019962	0.20092338530396642	-0.15009198132449017
30	0.024867269729729684	-0.15355091386049907	0.00979856290218615	-0.014798786441360718	0.18102811803492003	0.036025032308292855	-0.004639254393096402	-0.06314698292038592	-0.22473376624060018	-0.2810173781947825
31	0.1490844049062964	0.08738846900687201	0.04854936800774011	-0.08456079149250194	0.3158805704936439	0.036961563479195714	0.12956860952540264	0.12030373465694404	0.05676135849194538	-0.4827470483537411
32	0.10987403635825599	0.1343186642620304	0.02998630153276799	0.0044881083783223155	0.07838090967378794	0.041541566244944685	-0.02475762962063958	0.18422046097440595	-0.05624011725820434	-0.16021967821276087
33	0.010328785961828438	0.11395296066518242	-0.0029626579219582077	-0.07144679772649841	0.2123196050743044	-0.046173855870696605	0.007582156374206506	0.030051710763639834	-0.02473160284490198	0.012644675328993608
34	0.09403030390175833	-0.018423815441885278	-0.04247407424123164	0.16413331165621825	0.26058548271260473	-0.08010524527757545	0.04693112805709361	0.2862911518051126	0.0986037756588846	0.15291595698765
35	0.1894186391864991	0.11741918623362986	0.07013975154162422	0.10109039793962404	0.17833576057208475	0.038893837754424766	0.07721944847496688	0.7429143933918881	-0.35700533898370274	-0.05268018126428943
36	0.16864567382510878	0.02684225472761139	0.16038522972311364	0.07559437191680707	0.2460194357686462	0.06792428561317101	-0.049136489049273986	0.22982405303781098	-0.18499102072759638	-0.23686416904802315
37	0.17789111156476128	0.10442723468100971	0.40002020426978235	0.33970031929679273	0.3537882651354048	0.050667292555325025	0.18774716067032055	0.38922626082889394	-0.32867524214483945	0.6137562063787767
38	0.03523218155514547	0.13027233093405027	0.22485675125007365	0.12134589169216657	0.27290622329618813	-0.0573926620600333	0.26977010946916596	0.5272231753893083	-0.20255073122649583	0.3244035964409271
39	0.7409225706629016	-0.030140260322876294	0.21094809292413577	0.22679903634175128	0.2947958858479664	-0.060513467148191134	0.0763888716632758	0.23118980708580525	-0.07470966780393658	-0.02717723159130888
40	-0.015524901481448151	0.16105263400541764	0.16656985024657867	0.4309052222736846	0.27984169767185635	-0.05074627170043045	0.17298415806764694	0.8624340038775836	0.26663166152493784	-0.028129954316209498
41	0.4892123653127309	0.43093133328685634	0.42074892213934234	0.6297676420760122	0.7251958880626341	0.07926893297108568	0.7006684445740438	1.0174601423798968	1.025302039510756	0.47842853968143473
42	0.6202690220533776	0.04472841802360602	0.08753622015834203	0.3435821161059152	0.5553188877219599	-0.08176797769012885	0.5254992539298813	0.5630153326878554	1.4158785911696803	0.08161517990673775
43	0.20860388617162157	0.7567154939021375	0.4042030936333384	0.46068606376636534	0.4377157739809355	-0.066969640104579	0.7529255856068257	1.034240827336499	0.48412821579689663	0.012149761914262203
44	1.122968073110107	0.6887712080404987	1.1679043066174437	0.9099775178334822	1.6703993754360098	0.14655873621581053	1.3361390404849065	1.7096697508055758	1.2633071351048315	1.101153642872439
45	0.31401865819583474	0.13852699444970776	0.585430116922501	0.7279588916998616	1.8691477948516464	-0.05048526455604664	0.8505330817836286	1.4773098397385451	1.6465290359604108	0.2767379695265545
46	0.4503667383471472	0.31136275089096727	0.7154408055462651	1.0671622248086015	2.510259673196926	-0.04215937862189954	1.225692062462573	2.2667192123612447	1.596190440332362	0.00866029061500224
47	0.050951312303513664	0.40761239363920687	0.8103630180587726	1.3592258503488	0.6861575598347844	0.019158712790849543	0.9848926162577333	2.086552732131568	0.33075206380309946	0.33071136911529336
48	0.623629551139827	0.4148002467118725	0.49183939175297015	0.5176027365082951	1.7344786525248475	0.004111107856556878	0.8105565747028124	1.924349680611708	0.673702716154005	0.1297000863257229
49	0.8096109122312332	0.13589638553446323	0.9729906752120572	0.8582439143141075	2.268250889839762	0.13574092358600218	3.3806802675091836	4.320768080988387	1.5339458954173875	0.1436901064575695
50	1.3025060667815427	0.39677048948165144	1.0868874451645618	2.5072854296894	1.8843326812461352	0.5244184405388526	2.18910158851325	4.825203122929364	4.030297565480544	2.5861052759369585
51	0.6472390623785771	0.9307418626861887	1.0766285016820543	1.7971445183635228	3.1916767763975646	1.0233947547827884	1.44944927961847	4.785377102585686	4.505384745607969	1.3155483610800094
52	0.611541039958769	1.2007728787286758	0.9504826268622745	2.5100763319732984	5.8378202877905	2.656797026561224	2.9193739787641015	4.673288264700025	5.151419061488845	1.7262985581414938
53	2.42704543857258	0.7237583233508779	1.0343726088966232	2.2948921504384074	3.3569593325175724	0.984500447558638	2.7936230223268512	5.921755298212707	1.553327048607796	3.1327176219210346
54	2.528839501492157	1.7284072035354967	7.186789602219848	4.981303528072043	5.758532078961977	1.6827179302658701	3.8830821095324395	5.849950229031008	3.5538817485721674	1.9853496622374713
55	2.524845909498265	9.6177930318831	5.464878665960515	10.277740213894944	12.836259698777186	13.454831150231039	20.280783619961944	19.202254677771375	6.351363987324384	6.715706237819375
56	12.367781924073517	22.035964567847703	25.196759574523718	12.168680816306438	27.11065053276247	24.92584039949963	26.482277048527006	22.506350864326265	11.290907524999028	18.225281283755006
57	14.681458437542787	22.448383128151985	47.21041105092137	31.91218296101215	42.12550916240052	40.22806131936203	37.76110101481961	39.63665053936724	24.18552720771197	26.966173078132666
58	20.473258844618048	34.640160037949805	27.75420935935109	32.35538996383414	38.375433166372666	27.212801628888787	27.334196963780073	38.58749280479316	27.108188517855513	13.443346972562525
59	14.866283567829308	44.18414994868176	71.18689595444825	61.821681244817	56.47745549459607	93.68695368685188	56.21436577460645	56.13939178471479	31.90704703553531	30.026311423311135
60	15.829887995114252	53.99647394599252	64.82915801730215	47.966796072431954	58.32287750508219	74.40477834207981	54.80745640765107	46.07865757969194	49.16087944200545	29.968689605971665
61	30.857408675447996	57.890703838461114	63.68515587301372	64.42156340439416	82.71363250789867	89.06139372609503	64.9497760682722	67.36249319212922	53.8704897647239	46.958976617571885
62	40.620586872148294	31.508163193024835	76.5816938893244	60.50609497122968	92.97681299136082	97.02739780902694	73.16835423507366	78.63223363325214	62.08264706310175	43.74101131641292
63	34.891854878707136	57.898206951617304	93.96565811249961	90.0249650646409	116.20948854320848	109.8251337768091	91.09051520043172	97.16247626613298	80.14601479469916	74.89113800826517
64	63.292454231144575	81.62625926658883	114.06516616518418	95.00421547080029	119.53731651821646	149.44605455041255	106.19496290770425	102.69232385587652	94.29880443031253	107.24732002228362
65	60.35220697957124	59.71101295721401	91.43682874362231	95.98034953438825	119.8855961014013	110.3176641145626	95.7983561922979	98.54940782535398	83.24148284530294	77.29427001191348
66	61.26497885766003	69.75191609812694	113.06135478314732	102.64717674588299	129.0667968184004	134.79689190659445	101.82589295132246	104.85568909497219	103.10132178232371	71.43979996987532
67	44.42404137791224	81.49428181902012	136.30299208665923	112.6717813258007	154.40666561422017	163.74951235651383	121.92884846900961	118.09965161625239	122.8560183762552	115.48900200686498
68	51.636436607405244	97.0457464323719	126.9212079686496	118.71501954596697	149.89398067482247	128.28745197634578	126.12528870925176	118.03957537757984	118.74019016482013	123.90407323267866
69	37.53047439480211	88.59385660727779	111.29931553592601	114.29411993999047	151.2613637305686	145.34855362094922	124.09151604509985	117.89515416384761	112.68853883929509	98.64407011112085
70	45.80011503190497	81.87195192924246	124.08976469009282	122.50786499096334	151.12711021681474	144.40941154455953	133.14202824891268	111.0085095548377	110.07000909030236	115.24292170934685
71	59.42703128432955	93.94355175640689	118.33031809526214	120.72985308559534	142.8123512045797	129.1446202961171	136.10143325032064	118.20366539556652	104.72762059989897	123.51186986256889
72	55.617288380238854	91.10607656919277	118.72465276115825	118.33774530130104	149.064524320298	146.9128802052475	142.00869582698851	119.26462817538452	120.00538435867432	96.18448294446428
73	60.374744018660394	90.06337743291401	125.75540894238158	112.9373563364252	143.59693118683307	141.5721833561484	123.42188200497188	107.61335709871364	107.78910623730907	112.21977546789499
74	39.71927784756077	97.99037759543664	132.3137943130976	106.42167429986898	140.76220402240648	128.92237961467927	118.44524225159452	109.9763593685631	107.99545813910156	103.11418115674319
75	57.12200848310003	87.59014657373469	130.28280331913626	120.77662956556357	134.27392755863542	145.85562168010102	130.06676339949504	107.71016877621545	116.66290006290424	94.68142938184512
76	59.46160937758002	91.5117551251938	128.4713370009262	115.54541016272957	147.5443909506446	134.19344002990562	122.39626759780879	111.77220244220074	117.41273274719595	102.43339069455074
77	40.15025194334275	112.96877198718896	130.0769268591911	111.28010428147823	153.1234777390664	142.65833141331083	134.78031537889234	120.59787954376519	119.63493745477508	89.06025595886771
78	41.421491312954934	90.8109439534628	122.80044626471282	118.35690800949875	152.6356189501533	123.44853203145212	146.36382546887953	107.84766500936476	106.48103031155053	84.03042473704942
79	57.581488089242534	95.68105590227769	140.66156316415706	112.4440867571199	153.13879055098025	128.49929842936157	152.50815355228445	111.432088130415	124.95439630337421	79.63753903453406
80	60.64034694598962	85.91712953251738	130.0756891692416	114.56255368096824	151.97743107229857	120.88875170407104	147.87940049251606	119.50476512862247	112.32298402925944	74.18773866045032
81	60.79599778217385	113.11461926058507	130.87266877041128	114.93643913562822	168.34158214773055	125.44754564272034	164.29746639921706	119.576327819306	118.83423487754825	94.18652858295198
82	48.47242160161951	72.78530468000989	124.28389987638154	111.90132978374234	145.75364218071482	113.46279293374381	156.61804874429055	100.7736364495847	120.57551370909957	70.42883346841985
83	47.05292981176803	82.39584701130148	116.5451998907706	101.61882997555618	125.94709926267947	105.66219168881825	130.42259072215347	98.2967177963737	105.52708163753023	72.57778787385493
84	53.182181555782286	99.93973785198743	114.98223650846009	112.67080264583797	135.60474086505414	113.43747878884413	131.25196117242518	99.94968070045148	110.2803403460283	88.08312942809155
85	67.71260754597154	104.31057626294695	121.73328516804209	109.90950174048358	136.07004546642042	120.37888103987429	145.18586879626108	103.61166603900371	125.00951675715963	78.30975325670815
86	72.2585360879283	105.1779446570102	111.03682943933333	98.18135799101002	136.61995472682918	110.10712327720448	130.83759075924078	99.20375946564559	98.4132595681654	98.19465152605426
87	74.84296289693552	98.78688957143655	87.26203943727917	94.26127553554002	133.52138175058977	101.27931358719752	118.20516143805482	92.25762270120808	92.00412789847321	85.92477660183559
88	98.36690277267995	111.58563224087455	108.59585844383105	101.54207266573935	134.9504577217152	120.84167069646635	127.51624773065848	98.77529921472248	97.37503649797664	92.39875293759512
89	94.57079719184101	118.76406438141309	109.66289846799114	119.93124825080493	143.35212902369295	113.65715718930726	136.41002161004053	110.60692844326778	113.7135563874818	107.799090344448
90	93.3401323399917	110.73329355048634	117.92233917079425	110.97349337215974	129.07545218681796	112.23842511667804	115.23821619783902	112.736301774327	104.61898473239445	96.14072235034519
91	97.36278462167478	94.40277422854994	96.94759526506418	112.93960948023174	139.20439028272185	118.49901139792111	116.73224961867056	102.57914792373484	97.15978615699234	100.25912541044522
92	85.69650889239134	93.0666013480072	91.69493613370021	122.79964401079795	141.98392690780378	126.50346430651287	112.54593611975783	102.81928004675146	100.42213318357537	108.33746807096098
93	105.43738209688283	88.33482951204901	101.31572322669649	115.97131043196946	129.05017018932443	126.14201969603457	117.51667878452936	97.3075466213344	101.56544611306056	90.46060427534283
94	113.94835862722323	112.07545509439164	98.11416500983857	114.10840966518542	133.34448708025195	123.19641180044381	113.9272135949153	105.97190283687712	100.88221479548915	93.77789896906754
95	99.03064055477152	106.30160756007511	81.71751042122038	120.66252847514986	119.993843949169	116.99443389551485	113.20198869150586	100.14624945229546	77.09278402687289	90.21841196966663
96	116.44359722937695	104.63793518134612	79.49435035935771	123.87610865125703	121.9141479512192	123.56260661598482	117.74399679243992	98.46205458055098	76.129051328678	104.72290092706648
97	101.89428760436576	102.51335131865744	98.20230496231882	118.88616454283918	124.18988135825168	137.17183565342086	108.19709260783384	98.63521762968364	84.29204626947607	110.14787304141518
98	102.90688289234926	102.56639005850396	91.84025519040244	116.17933013817984	117.26465612517133	126.347264337893	103.20175364580719	97.86753715680977	90.43065763601564	102.14761477327029
99	96.83205527331144	98.2790615849356	78.2858187203238	112.60490887601483	117.56530799708774	99.13131989561893	109.42384033694694	97.58369438389629	66.0675355538073	106.62190875719625
100	88.61544964061372	108.9819310378817	85.73079362403668	119.54746961495367	119.99893998410495	118.85032304315713	116.9971650190631	102.21744102650271	83.51948160858062	116.87116278607024
101	79.21503874719335	87.13078520302568	60.05836085767606	110.12835752807106	112.73928578994492	102.02587613580978	97.10613289373046	97.37192348328396	75.71952036142928	101.99004648234316
102	87.50031952833778	97.1767419432549	77.58046691323872	117.53593939520054	115.83393462708474	108.7733774234612	105.24972232713276	106.47417112524023	76.26853538355041	110.71536185068786
103	25.776026918791985	87.56363041918546	80.37370079621837	108.94215770168944	105.91999170888464	100.74417752325535	101.39471438950225	94.24975859326598	79.31511205425296	90.73290238898059
104	56.39638588167817	87.56747194074603	63.308211462954354	101.1425206082484	103.56337601252217	86.55063410165567	106.4634630397071	87.51926938831336	62.76084060052671	92.94947926040159
105	49.92131954279163	78.4954983644018	72.17794633502332	100.91559583713251	103.62394215981574	85.58117326031936	102.38661814667026	99.7166106431346	69.19209932092949	94.57641805632751
106	42.67619884538355	72.95652398395444	63.56728999463213	107.02273712679343	99.51947515929622	82.72215860798516	100.68858760233334	97.2948965116834	76.56807673670346	90.01455460778519
107	58.67661266388979	66.28031003898083	76.41332613085793	88.82010901056249	87.73586832237208	83.7475726312225	90.3312059631915	84.32963392572604	65.5411238304641	59.52000598572441
108	52.19918348472985	43.90372388684208	58.75600215281861	93.30314302567862	98.63404239536666	71.64337552957402	90.99509067839585	87.49937821447756	59.1832833055055	86.67686344272758
109	59.985072256574476	38.67010406783122	53.333659614074016	92.7116996714047	82.81453691827018	70.03374261728068	90.05415978218318	85.51639943974844	51.13650063363037	74.94208166559329
110	58.21258928457722	34.0944997923218	72.38299610823981	73.03476433534765	73.66290663664948	73.23498807578531	86.88192297665964	63.80405911092199	52.57987884415972	60.3122615139723
111	35.82328605494883	40.77619663748902	52.845647765413496	62.693094223716045	81.00505616053138	63.48769088256592	76.7429817500461	68.14912186667111	58.25333887551945	68.190288099968
112	35.9161348263099	62.73635964947896	56.12376631197883	74.67705918455103	74.35555067899806	60.53671678190036	83.31596161621285	74.19523217952893	56.31317346814688	61.18988093344688
113	44.735596847657455	63.28633416975326	63.193490596972595	72.63313480870207	77.6995133237303	75.56417255635411	73.22219876706434	79.19576303986402	52.77915443521501	55.6760692153541
114	49.84371160843914	39.8359589961903	43.11299050467135	53.69692244475852	61.78011659579175	57.75653079540569	59.75302008711062	64.03178077302563	42.13225330336977	56.65935252513914
115	28.216585325417906	47.286190971338854	41.910384809961	66.73576306784268	68.55494510543006	60.72976742849143	65.56909958344545	66.47977996944785	40.979088110579525	49.69377479408208
116	8.0152003145886	49.963427452896326	45.73950253048961	61.922345077383646	62.99600004519156	59.39974750420864	56.70086447994443	67.67478048699824	50.6033285241739	33.302143661701486
117	18.414024611930383	28.945952182649243	22.54553141775821	40.522362595387726	44.77096820460577	34.053572097706635	38.87868638274568	41.7405798399817	20.62521966973486	10.741141081433508
118	18.81921311032199	25.190052273761786	24.88356908467989	44.93757755466936	45.0517134300557	30.869437074606946	32.572167158228446	40.7293904151213	16.966318503812435	28.33407165806248
119	2.8378411008008193	22.298368365436737	13.599836883856257	41.09980947312483	37.737978196851806	23.083452924263867	27.12874350718446	35.135031102298335	16.870786726687648	22.898304997722587
120	6.376714151737566	27.534976691449433	8.951962912466914	30.974322974600653	32.64584719564491	35.289894165533525	39.93982550193674	42.01884455560822	17.573664104008667	28.812283266566514
121	10.230703825063015	23.79066663189575	14.161741544764391	18.062436394923285	28.092095190527754	13.457260908662173	14.145406488997137	18.024314976731738	5.259561776845264	11.31081476444167
122	3.007709899158533	16.593433932394653	9.41297580825116	15.63027180898724	20.13197189476292	8.309738731436324	11.674368331048104	19.413797918792472	6.737576240095907	12.38211371382143
123	2.292056673976059	9.374753921020032	8.563926059846526	21.414828366691818	23.513298010541227	11.907841057778052	14.472110867633571	20.576321574716257	9.587957163243496	12.073082651625052
124	1.4414848973452157	9.421092956417684	8.702072155991575	18.33991627018924	22.12765070253396	9.226863259783384	15.95566955330011	26.765883891504043	11.243954604182088	15.071751000940976
125	1.1205665727869614	13.76578020112147	14.705987401152615	17.59358774393563	26.042423508144463	9.164024411819222	8.576692055230186	23.44125616045553	10.63779761849081	12.509915376327328
126	1.1459675672447927	8.556195475876072	3.759669436523108	13.019268398450848	14.62490678467238	8.005651103519261	13.264635262376851	25.137071977928688	14.098136057461275	8.636958218058606
127	1.7279563905076483	13.530832409628093	4.579058315380732	7.56866868201156	12.627458442625242	6.0303059291833705	6.2598055937227	14.33613262925175	8.625275510354879	3.8628935394773505
128	0.8421149394715448	10.117079887672062	7.08158607265168	14.004733635673064	14.675990520398974	3.403965862985847	3.868442397868637	12.506876249188267	4.07650678391293	6.451628176843211
129	1.1303189431045089	5.81488249778926	3.6703044076286377	4.544416030071494	9.69322594536082	5.731031084279015	5.397055246665057	12.023395183306134	6.603413194913199	8.627212255152477
130	0.5052371616579554	4.860580613956118	5.851204301517278	4.709298617880788	5.308308675052386	2.288784537109223	6.73752166550343	7.9456333009989155	3.0563016459274404	4.961334131023721
131	0.6537324663791374	9.47440658259838	4.254216254353119	7.334233372771288	5.2955789928549075	1.7258909831149811	4.714772312189051	8.256463579851937	1.6367434635218532	6.465977057612851
132	0.7594702829048338	4.094246893165606	2.016846717217679	5.260659111618706	4.331566840944826	1.9213558617453859	3.5782180417400355	8.673473148539276	2.6427794547347894	5.107189964093138
133	1.4796435859446861	2.096755179857747	2.764047960079559	2.69207709897348	5.097973845635416	0.9460250980163404	2.5184910640428	6.684616270185044	1.5597579859099067	3.2212738986798013
134	0.5909350226366471	1.849261448982437	2.0763651013410973	3.35282721371713	3.589260883042804	0.7033881725864343	2.663925771329756	6.031075653360823	1.688584528050719	2.8369997480552973
135	0.37589633268964606	2.4728944071055294	2.1957491788099066	3.3424726779792207	4.710253071537862	0.5402857896031014	2.7012172076533743	5.34986935269854	2.7682860219038696	3.177952074898344
136	0.4387488844206416	1.9262617773779163	1.8805872630621603	2.166100755244198	3.2388799919452187	0.8945289815319912	2.3981308274201183	5.581735003163527	0.9835584126538428	2.769884239245638
137	0.2616031845811216	2.561822367468319	0.8326341904139098	0.763938115618601	3.1021955660251406	0.5819146968331872	1.2682331628725259	2.9519137939964457	0.5954581056321653	1.09606884676009
138	0.07498550886084299	3.182515401510449	0.9573910152702736	3.3060071479174065	2.7502160844504706	0.7760364283663008	1.423221945603643	5.5425024944585966	1.7727774516621329	1.133479950267695
139	0.21184909875993432	0.8556100986719807	0.8484107902328526	2.080228987764754	2.2092980357994527	0.1821800218038727	1.8872531850070915	3.834392556982145	0.3894771098324817	0.4023025784625937
140	0.19866408871306898	0.5324461985633826	0.8243390932559498	0.9848059127462047	1.5531808423934002	0.06981339605947794	1.2279700142812355	2.57105463843467	0.6570275303655755	0.33468692441765485
141	0.2786019446241745	1.8766217946995252	0.9852378793856348	1.2677961633804886	1.8875311085062336	0.32738247378440954	0.9385727693965116	4.006282848969968	0.35188137716712353	0.4946505601079548
142	0.16109862975790343	1.8601148324120433	0.27002930149497933	0.3578103608271016	1.277878200639287	1.0222781250569117	0.8220847317186422	1.6203337485077862	0.21569360726175918	1.1028795089241046
143	0.38553106772242224	0.36794715111182025	0.25889652191200585	0.5841484000483448	0.7408933084229951	0.057137280342356066	0.8601893154510759	1.0238057875355049	-0.010129658537412193	0.060340130222828116
144	0.25436195230432307	0.22469187408820204	0.39569216703416293	0.5487435675471547	1.2251762084022795	0.0907513782613344	0.681262661975955	1.4038124540697827	0.20833784968353902	0.3033510131869324
145	0.28699477016203784	1.2122615147141844	0.7482678045241543	0.37002076559267927	1.3343044115121019	0.4989799723081066	0.5115655999283326	1.5509583483691218	0.2540287616522908	1.27444673259066
146	0.19238363719382365	0.9002731537913602	0.18584050096182977	0.28430691267920705	1.2688033926250797	0.14972076251842223	1.242822699582564	0.9068837732504116	0.191465015420252	1.164177256552547
147	0.14435319555586917	0.5662244149392299	0.1753599939354658	0.37832268205162656	0.4234813586153296	0.2960786288092355	0.29025417030918577	0.4873189621839266	0.2614691670423143	0.010111483746937903
148	0.04568680498436552	0.539986640872377	-0.012112722026803992	0.2649488815696201	0.4725618992319796	0.02931085449442059	0.35805092526092036	0.2801660397622034	0.12369935284819218	0.14486576743972557
149	-0.00011813127400760926	0.32510780532675193	0.23167609793333874	0.20493702812708578	0.5818870122114997	0.2825594356372838	1.0287259080859845	0.042473107081643494	0.07120456909179675	0.1223527905030641
150	0.48987984917984884	0.46262319771294663	-0.041863999085545237	0.197580429201361	0.4729081131535486	0.08203392269665562	0.40113099078375564	0.19825191246174584	0.07944641625299996	0.4524840236056397
151	0.16588619092443535	1.136158159631854	-0.11865427977550376	0.16867406005645474	0.1981948438994181	-0.014049699674338138	0.15989100244895	0.636692905586709	-0.03916395218351182	0.2734482295556958
152	0.10012462084800675	1.2176782938292414	0.04327275534486198	0.01601567821463697	0.09531921914843654	0.024921406180451865	0.4804567623785422	0.057089943125284294	-0.08627064841188185	0.2856823035021562
153	0.3532791113848846	0.7529269006137692	-0.08842613226309119	0.1992882623310934	0.30732376206065526	0.05229332159697495	0.8489773228077718	0.048780918275742886	0.02612922482164867	0.25269672478327937
154	0.3088708487274902	0.45191986918616417	0.007031656760208423	0.31854550890318073	0.11669411427049094	0.21684387769971938	0.04665245262240415	0.018742268644958118	-0.046273436813086787	0.23811717117462847
155	0.30850091453470035	0.23821270270371636	0.11225736217453088	0.15356721507731844	0.30488404551878245	0.26594543823647954	0.8652640616171007	0.09024832954655074	-0.14082224398743323	-0.06046728040818604
156	0.0950493873850743	0.3251166933097132	-0.021696834505679358	0.23247024845136816	0.14099306546322238	0.031116920953701943	0.2676820506443524	0.17918443175433832	-0.07798736838418537	0.014693339903238347
157	-0.03683068768410645	0.7229237775647218	0.046343985944825375	-0.09609531217372631	0.08546382969813512	0.350274599273988	0.013669505957868307	0.0661149718539901	0.003117250176557801	-0.005384579451059153
158	0.29790327998713445	0.9682721248282091	-0.009222476443449024	0.2224001055697434	0.1433028858329287	-0.014565861179516863	0.34686210341124707	-0.038510889151359994	-0.005884998704329022	0.19591191706405817
159	0.304187600343503	0.33693582388826104	-0.04748559993504698	0.049754623493784525	0.20915605680399268	0.004378383857506511	0.22601038091361383	0.035718403808881895	-0.01864649948931523	0.011029286872795514
160	0.05234848291405357	0.2704200735309939	-0.053488523320892885	0.0290575742401756	-0.009471923484525602	0.03679543950416837	-0.01640538830592263	-0.057319662411136105	0.009944904294184567	0.0045304524675354955
161	-0.0003719484966333108	0.07283527155700169	-0.01341635174675959	0.1531173225184895	-0.08895582488953303	0.11914840118455527	0.20964650748511235	-0.25110856880953414	0.039802641683481986	0.060441039459673995
162	-0.024259750136052582	0.9006104387918202	-0.015033836417745026	0.2501596073811709	-0.03365471153726631	0.028921036822582867	0.28865750423317943	-0.08882027490718071	-0.04209202196961843	0.04740618841279527
163	-0.07747227196465009	0.030259455437140963	-0.06110050110502998	-0.016378478225694378	-0.1588894086133911	-0.016579259356596345	0.042833903327924784	-0.05691752991287558	0.0013861358872354465	0.006835885000043539
164	-0.014895731269999176	-0.47794288258401574	0.009633473120794519	0.2798225997122848	-0.1826365573612056	-0.008302040696873113	-0.04928695317980119	-0.016876303872136216	0.06720978880834844	0.003219759460539781
165	-0.05006252958944772	0.03881856899645169	-0.022355585572460323	0.16984368872628167	-0.11563713099136182	0.0255285473241362	0.0250511627234061	0.04127318518766491	0.3926709547035471	-0.04617962503423204
166	-0.292723460403608	0.12483644394210715	0.09501414335706718	0.15265087924620985	-0.19320691138577265	0.06582219510111433	0.14180863600363686	-0.024062842301587943	0.04789227654420776	0.14085620099068058
167	0.05715646206722166	0.03581155038716862	0.041312602842498346	0.1980405128054456	-0.09728036031445453	-0.006246645410840075	0.1491562196936353	0.05879155395138875	-0.26167577620465865	0.07782865924666657
168	0.04605074133887497	0.10125320288233465	-0.0018079578210949594	0.062259105605115106	-0.1556180608355345	0.03672299917779074	-0.02851433934175082	-0.0786265427503712	0.05166069000579305	0.039183517788675994
169	0.02864834023431362	0.026245760831581453	-0.0075592852288230445	0.11070682821280395	-0.13457758977050566	0.16646486155038515	0.0321219472506648	-0.06020413323948388	0.05553389337707052	0.009441014779389106
170	0.020741847271572307	0.02473444915234973	-0.01277376676579865	0.2394210337905022	-0.26124821556235495	0.07780300686102182	0.04075702977042681	-0.12231489264595763	0.07030812861172626	-0.03328621098684722
171	-0.33376203562075507	-0.027796822003885533	7.86573977497318e-06	0.15517357422434128	-0.11614804758147539	0.08006182045108133	-0.08428860908649873	-0.04307628774576022	-0.03211047467478812	-0.04571862019343341
172	-0.007746175477336502	0.0007608661402958435	-0.0014918850844172326	0.19153242754472613	-0.12600136525438785	0.22718089679327583	0.09624906339679824	0.03015718000198687	-0.021467935321659064	-0.035413706147345896
173	-0.0536319472294715	-0.0632093208523801	-0.036414642687175515	0.24294592085540898	-0.13461844392504416	0.1523281311690902	0.14811950440631266	0.0362444540311474	0.0684879205535107	0.03253221433919411
174	0.12975375254142493	-0.06649325903050132	0.14847866771870724	0.17569801050219555	-0.13607173180687435	0.3174863203380593	-0.0872583250994564	-0.026466712399133292	-0.19849383185692204	-0.045723598578350365
175	0.015093553134386416	0.015885511075178053	0.015005365121671332	-0.014461924121985591	-0.019367362414351854	0.11299920567774324	0.09677076725600998	0.005878969033534986	-0.0867241183557668	0.023088671457909972
176	-0.3133088775201315	-0.002375270459883983	0.1264372188116751	0.01479438160163513	-0.21972235093027487	0.9983830765256544	0.03266314047622422	-0.10081089716174006	-0.01657212404099684	0.14824002562822886
177	-0.042507533258243455	-0.23904680353802016	0.05256368257943563	0.47250728677867165	-0.06327312055094003	0.32090977185065367	0.15180832746491926	0.19335220398886824	-0.023714486817414098	0.10603064218301561
178	0.07280136579185607	-0.28941332309130324	-0.05443053707429026	0.12519199028001907	0.005847056619531479	0.39529535935495075	-0.015209310786247845	-0.010914445004087671	-0.14298828001351657	-0.0018927362645206204
179	0.15875103229160664	-0.10018597865063862	0.17144727077650593	0.18063018096189762	-0.17335680745992654	0.12657625360020588	0.2676711813790423	-0.011778717331948	-0.022830232951249006	0.007322250857709568
180	-0.09120048032503758	-0.027184430810991343	0.00465379387886998	0.0763913731462176	-0.020012238991768096	0.13056559473761317	0.03907062761211239	0.03793059460068915	0.12904327244461594	0.030459085805666832
181	-0.13786472237050526	-0.1311924094758167	-0.04875292010105576	-0.0182785463304893	-0.03712541887608959	0.06245506960241048	0.11733049556162603	-0.08598545480089793	-0.017807122035855227	-0.0019137678893294552
182	-0.01081475710997871	-0.0007515327000772976	0.3263020832318055	0.06285063317936639	0.03224230595694933	0.2140514864952157	0.15561077965429698	0.07258926477243426	-0.036656427192041464	0.003043575740336907
183	0.13308404505641694	-0.0071498627660594284	0.20517935600827597	0.0468858896637807	0.19043410015569787	0.25134518482724555	0.04985025733061769	0.20772538755054296	-0.044595206270611656	0.09413482204453905
184	0.01287189562314304	-0.006073548442417057	0.002305181569319289	0.17083258262515713	0.09645471285352081	0.12213664400512529	0.013692488913882073	0.015459215815145826	0.015760127799237605	0.012139507972119613
185	-0.0798508065298857	0.004326225643876807	0.1721721249796561	0.07311174206994389	0.017777439263944667	0.06423246450566891	-0.01593595022773862	0.18992885723536593	0.010369980383561022	0.008105425552583553
186	-0.07568830795168868	0.04240283009159057	0.3647574947420211	-0.015907932347541884	0.055627639799225734	0.18479676641118012	0.01271519780544514	0.31444827811081855	0.004876006154855844	-0.01708680666236869
187	-0.19162001846104018	0.17455859833198675	0.0138136679724873	0.05873690356405747	0.12798481965187872	0.06385687785621318	-0.057105406028589205	0.16734462520107024	-0.027446168829890004	-0.010576384072956874
188	0.004419760069645282	0.2877479891914766	-0.05781722928055251	0.14057114578608043	0.11699306810109812	0.10285575946542105	-0.026142291509759694	0.15800699270770333	0.046089301717309565	-0.014078868675007405
189	-0.08292227619299146	0.019652551517080417	0.3007657690588235	0.2387113735497969	0.18739058990245216	0.2224900406883497	0.010034219865842556	0.3356197409815897	-0.06052709866574096	0.057141041308942486
190	-0.07351480397847522	-0.007814506529241594	0.04039138309846805	0.00030034482808280325	0.057053205817635164	0.08382804127024604	-0.02700248786855172	-0.12890014381064024	-0.0016663413980002302	-0.007147381595977472
191	-0.03678418504382753	-0.036016550783335544	-0.1282940114583717	-0.019699293638048614	-0.04508873474365067	0.05186496263067187	0.002748736865301148	0.0023408246142106737	-0.009526838084021466	-0.04324369174150735
192	-0.08080051592469899	-0.030024725912237014	-0.17457817233251507	-0.0126993309502508	0.08425647911686505	-0.01320568762505422	-0.014980925635939503	-0.0436214027669457	-0.009905918444576124	-0.013168821526344089
193	0.034298992721168195	0.014312242694454183	0.05387678289273968	-0.05710134441439308	0.10502057678532226	0.23994409415194543	0.060812472341366504	-0.12703036910378898	-0.011712710388287568	-0.06509496972080378
194	-0.012939851956827517	0.06394648961179158	0.18225099210058732	0.06383777952925886	0.09853454939963895	0.32086839507267595	-0.03753605069078917	0.05963104709987006	-0.004720869266716292	0.21034518897041724
195	0.0036620252192600057	0.13949834640448197	0.03607572622370858	0.06282787768022767	0.06020195643358344	0.10810634655610266	0.00541104735506816	0.280047023259879	0.003900800985955764	0.004812711977118586
196	0.5372247423426404	0.34060313393787617	0.28894796441347237	-0.07618601103238969	-0.18187907497623726	0.5109230527776198	0.015940624355140754	0.06520396491246924	0.015527343683186881	-0.02459278117410999
197	0.030149163181975715	-0.013317777659315971	0.334559145317829	-0.1703399912880824	-0.052307552018367676	0.18047661193340092	0.16013399082352137	-0.026803487421053922	-0.1942343685228694	-0.15994263580005796
198	-0.01528164015345522	0.011034904189120441	0.005254976600407553	0.011476798926220876	-0.030510731624269316	0.06366015607557943	0.03608736660039641	-0.08585328900908305	-0.4679881518068667	-0.2807947990477211
199	0.021990425840837952	0.07520070987133264	0.2667136359750648	0.2949756142642093	-0.05457323354029101	0.288572422110425	0.29735666512211967	-0.08152584497218111	-0.1632388921564334	0.020704180890523616
200	0.0763411607690835	0.26559347022509544	0.35318345525681494	0.054465656672064267	-0.2213762778864911	0.5086058493755612	0.4185182941477974	-0.20861389127791985	-0.2594568554445336	-0.027487588979873818
