# Supplementary material for: Neural dynamics of phoneme sequences reveal position-invariant code for content and order
Source: Nat Commun. 2022 Nov 3;13:6606. doi: 10.1038/s41467-022-34326-1 (PMC9633780; doi:10.1038/s41467-022-34326-1)
Supplement: Supplementary file 4 — Source Data [file 41467_2022_34326_MOESM4_ESM.zip › source_files-sept/fig3/p-5_timegen.csv]

0.000000000000000000e+00	0.000000000000000000e+00	0.000000000000000000e+00	0.000000000000000000e+00	0.000000000000000000e+00	1.951271741000310672e-02	2.545439787395429102e-02	3.513517678285318357e-01	0.000000000000000000e+00	0.000000000000000000e+00	0.000000000000000000e+00	0.000000000000000000e+00	0.000000000000000000e+00	0.000000000000000000e+00	0.000000000000000000e+00	0.000000000000000000e+00	0.000000000000000000e+00	0.000000000000000000e+00	0.000000000000000000e+00	1.957987405004676607e+00	0.000000000000000000e+00	2.699077787072855228e-02	0.000000000000000000e+00	0.000000000000000000e+00	0.000000000000000000e+00	0.000000000000000000e+00	0.000000000000000000e+00	0.000000000000000000e+00	0.000000000000000000e+00	9.400408149148828940e-01	1.846251140890511122e+00	8.779692140098563913e-01	0.000000000000000000e+00	4.155373100203288983e-01	1.211798580309718210e+00	6.129601767196142248e-01	3.730776493725446175e-02	0.000000000000000000e+00	0.000000000000000000e+00	0.000000000000000000e+00	0.000000000000000000e+00	0.000000000000000000e+00	0.000000000000000000e+00	0.000000000000000000e+00	1.165128666133853130e+00	1.245838558995214562e+00	1.245515746783022015e+00	9.592344288795856544e-01	1.703188472144653964e+00	1.148564137127009666e+00
0.000000000000000000e+00	3.719676985197500896e-01	0.000000000000000000e+00	0.000000000000000000e+00	1.764215753122155173e+00	2.945228579709361361e-01	4.663954412670499594e-01	0.000000000000000000e+00	8.747851419836945031e-01	0.000000000000000000e+00	9.287178311004635756e-01	0.000000000000000000e+00	0.000000000000000000e+00	0.000000000000000000e+00	1.023959189284782577e-03	0.000000000000000000e+00	0.000000000000000000e+00	0.000000000000000000e+00	3.861172659824221309e-01	0.000000000000000000e+00	2.799945558240384824e-01	5.970746514251511483e-01	0.000000000000000000e+00	0.000000000000000000e+00	0.000000000000000000e+00	0.000000000000000000e+00	0.000000000000000000e+00	0.000000000000000000e+00	0.000000000000000000e+00	2.882454692476819069e-01	1.438321187197336037e+00	0.000000000000000000e+00	6.814744596358281170e-02	0.000000000000000000e+00	0.000000000000000000e+00	6.988045819544016490e-01	0.000000000000000000e+00	0.000000000000000000e+00	0.000000000000000000e+00	0.000000000000000000e+00	5.537665123415664858e-01	8.907482238912113603e-02	0.000000000000000000e+00	0.000000000000000000e+00	3.827352014159787208e-01	0.000000000000000000e+00	0.000000000000000000e+00	0.000000000000000000e+00	1.902774598657347660e+00	1.266793636144398105e+00
1.127250899144627838e-01	0.000000000000000000e+00	0.000000000000000000e+00	1.690145794522107670e-02	2.362215463281438776e-01	7.813641767379564396e-01	0.000000000000000000e+00	0.000000000000000000e+00	0.000000000000000000e+00	0.000000000000000000e+00	0.000000000000000000e+00	1.335105783840895011e-01	0.000000000000000000e+00	0.000000000000000000e+00	0.000000000000000000e+00	0.000000000000000000e+00	0.000000000000000000e+00	0.000000000000000000e+00	0.000000000000000000e+00	0.000000000000000000e+00	5.818409842726057768e-01	0.000000000000000000e+00	0.000000000000000000e+00	8.168282446357876259e-01	3.610862973683272581e-01	4.685803390745645336e-01	0.000000000000000000e+00	0.000000000000000000e+00	0.000000000000000000e+00	0.000000000000000000e+00	8.778161771251885570e-01	0.000000000000000000e+00	2.631737655815411525e-01	1.080874823746736935e+00	7.345178467618909135e-01	0.000000000000000000e+00	5.159788245243939198e-01	0.000000000000000000e+00	0.000000000000000000e+00	0.000000000000000000e+00	0.000000000000000000e+00	0.000000000000000000e+00	0.000000000000000000e+00	0.000000000000000000e+00	0.000000000000000000e+00	9.519907821978834672e-02	3.832339465598211259e-01	1.824238265721282559e+00	1.515547566384980005e+00	7.234237898419866308e-01
0.000000000000000000e+00	0.000000000000000000e+00	0.000000000000000000e+00	0.000000000000000000e+00	1.105292623222849623e-02	1.155946511057137194e+00	0.000000000000000000e+00	1.623623469378388418e+00	0.000000000000000000e+00	0.000000000000000000e+00	0.000000000000000000e+00	2.693942473217072475e-01	1.505918863040120181e-01	0.000000000000000000e+00	0.000000000000000000e+00	0.000000000000000000e+00	0.000000000000000000e+00	0.000000000000000000e+00	0.000000000000000000e+00	5.532107337494152066e-01	0.000000000000000000e+00	2.338493190290683379e-02	1.058633708926291161e+00	9.721797316401348255e-01	2.933909357726453560e-01	6.948136132154668632e-01	6.630800111987398271e-01	5.105040933049598273e-01	0.000000000000000000e+00	6.145414785157965465e-01	0.000000000000000000e+00	0.000000000000000000e+00	0.000000000000000000e+00	6.547446142843892369e-01	9.649356067820384908e-01	1.528664118845836306e+00	0.000000000000000000e+00	0.000000000000000000e+00	1.425837580463117926e-01	0.000000000000000000e+00	0.000000000000000000e+00	0.000000000000000000e+00	0.000000000000000000e+00	0.000000000000000000e+00	0.000000000000000000e+00	6.583623680944395984e-01	9.886526097465198060e-01	1.490258062200947808e+00	1.450488544300127858e+00	7.210545696358063861e-01
0.000000000000000000e+00	0.000000000000000000e+00	1.116411305334817694e+00	4.985830811106908844e-01	7.578446822379770742e-01	1.868724514954911653e+00	1.379032330801635231e+00	4.820104524924765377e-01	0.000000000000000000e+00	2.024168346127542817e-01	0.000000000000000000e+00	0.000000000000000000e+00	0.000000000000000000e+00	0.000000000000000000e+00	0.000000000000000000e+00	0.000000000000000000e+00	0.000000000000000000e+00	0.000000000000000000e+00	0.000000000000000000e+00	0.000000000000000000e+00	2.184381103689281844e-01	1.189873074817420079e-01	2.716073122206004165e-01	0.000000000000000000e+00	1.073054733477773581e+00	3.217425804739140194e-01	0.000000000000000000e+00	0.000000000000000000e+00	6.777417346241942919e-01	0.000000000000000000e+00	1.338435292104729335e+00	6.826991881839138410e-01	9.234944040010125699e-01	2.501221743462328506e-01	6.767363303138753672e-01	7.200018935879468618e-01	1.060826768029317746e+00	0.000000000000000000e+00	0.000000000000000000e+00	0.000000000000000000e+00	0.000000000000000000e+00	0.000000000000000000e+00	0.000000000000000000e+00	0.000000000000000000e+00	1.770748958865745182e-01	0.000000000000000000e+00	0.000000000000000000e+00	2.865359208711578121e-01	8.927565409651735395e-01	1.446964934981032291e+00
1.638299484169650100e+00	0.000000000000000000e+00	0.000000000000000000e+00	1.490818087505695777e+00	6.483699280736575365e-02	0.000000000000000000e+00	0.000000000000000000e+00	0.000000000000000000e+00	0.000000000000000000e+00	0.000000000000000000e+00	0.000000000000000000e+00	0.000000000000000000e+00	0.000000000000000000e+00	0.000000000000000000e+00	0.000000000000000000e+00	0.000000000000000000e+00	0.000000000000000000e+00	0.000000000000000000e+00	0.000000000000000000e+00	4.620677112780908757e-01	0.000000000000000000e+00	0.000000000000000000e+00	8.939436412535920473e-01	2.999966834409065752e-01	0.000000000000000000e+00	0.000000000000000000e+00	0.000000000000000000e+00	0.000000000000000000e+00	0.000000000000000000e+00	6.543560729581273661e-01	0.000000000000000000e+00	5.203117741415450581e-01	0.000000000000000000e+00	1.112731198650829034e+00	1.609146701762210752e+00	1.229604644826120564e-02	0.000000000000000000e+00	0.000000000000000000e+00	1.012438484239598785e-01	0.000000000000000000e+00	0.000000000000000000e+00	0.000000000000000000e+00	0.000000000000000000e+00	0.000000000000000000e+00	0.000000000000000000e+00	0.000000000000000000e+00	0.000000000000000000e+00	0.000000000000000000e+00	2.657264730273373177e-01	5.132086170459705388e-01
7.985195254708898904e-02	0.000000000000000000e+00	0.000000000000000000e+00	0.000000000000000000e+00	0.000000000000000000e+00	0.000000000000000000e+00	3.517013605631158502e-02	6.929005548516624646e-01	0.000000000000000000e+00	0.000000000000000000e+00	0.000000000000000000e+00	0.000000000000000000e+00	0.000000000000000000e+00	0.000000000000000000e+00	0.000000000000000000e+00	5.765487373072524235e-01	0.000000000000000000e+00	7.565945675375467250e-01	4.316085766146474101e-02	0.000000000000000000e+00	5.045266286756415752e-01	0.000000000000000000e+00	0.000000000000000000e+00	0.000000000000000000e+00	0.000000000000000000e+00	2.177670150775345148e-01	0.000000000000000000e+00	0.000000000000000000e+00	7.295133089430118345e-02	7.166707566768132365e-02	1.991155932368117165e-01	7.077737364766845118e-02	0.000000000000000000e+00	0.000000000000000000e+00	0.000000000000000000e+00	0.000000000000000000e+00	0.000000000000000000e+00	3.171097426158647758e-01	0.000000000000000000e+00	2.277920338095283936e-01	0.000000000000000000e+00	0.000000000000000000e+00	0.000000000000000000e+00	0.000000000000000000e+00	0.000000000000000000e+00	0.000000000000000000e+00	0.000000000000000000e+00	2.003444298947199345e-02	0.000000000000000000e+00	1.125231876217686944e+00
0.000000000000000000e+00	2.147536645530039590e-01	0.000000000000000000e+00	0.000000000000000000e+00	7.825203074543007897e-01	4.912609242306385099e-02	0.000000000000000000e+00	2.092676608128788418e-01	0.000000000000000000e+00	5.941486433645051246e-01	0.000000000000000000e+00	0.000000000000000000e+00	0.000000000000000000e+00	6.657779193579055343e-01	5.048692883035763579e-01	7.289456943558950686e-01	0.000000000000000000e+00	0.000000000000000000e+00	1.347958909016679030e+00	0.000000000000000000e+00	0.000000000000000000e+00	0.000000000000000000e+00	0.000000000000000000e+00	0.000000000000000000e+00	0.000000000000000000e+00	1.188495757954542098e+00	0.000000000000000000e+00	3.341534542557663134e-01	0.000000000000000000e+00	0.000000000000000000e+00	5.291813184184935848e-01	3.038486736406728617e-01	0.000000000000000000e+00	0.000000000000000000e+00	6.894260445490854039e-01	0.000000000000000000e+00	1.640877925340956112e-01	0.000000000000000000e+00	0.000000000000000000e+00	0.000000000000000000e+00	0.000000000000000000e+00	0.000000000000000000e+00	0.000000000000000000e+00	0.000000000000000000e+00	0.000000000000000000e+00	0.000000000000000000e+00	0.000000000000000000e+00	4.693549319725791036e-01	1.038226501492239606e+00	0.000000000000000000e+00
0.000000000000000000e+00	1.511037029054172198e-01	0.000000000000000000e+00	0.000000000000000000e+00	1.152245352853570326e+00	0.000000000000000000e+00	0.000000000000000000e+00	0.000000000000000000e+00	0.000000000000000000e+00	1.232487987344931119e-01	0.000000000000000000e+00	0.000000000000000000e+00	0.000000000000000000e+00	2.130119707545608865e+00	4.229425413100180720e-01	0.000000000000000000e+00	0.000000000000000000e+00	0.000000000000000000e+00	0.000000000000000000e+00	6.758276636595257347e-01	5.285173828736496882e-01	0.000000000000000000e+00	0.000000000000000000e+00	0.000000000000000000e+00	0.000000000000000000e+00	0.000000000000000000e+00	4.401805825598462119e-02	0.000000000000000000e+00	8.101990353481420826e-01	8.548947706983475170e-01	7.188573268806135452e-01	8.441402592067952515e-01	0.000000000000000000e+00	6.870748788710054900e-01	0.000000000000000000e+00	0.000000000000000000e+00	0.000000000000000000e+00	0.000000000000000000e+00	0.000000000000000000e+00	3.062688078459508551e-02	0.000000000000000000e+00	0.000000000000000000e+00	0.000000000000000000e+00	0.000000000000000000e+00	0.000000000000000000e+00	0.000000000000000000e+00	0.000000000000000000e+00	8.175227757549772267e-01	1.101903291352237302e+00	9.384088448693325146e-01
2.198152235322579084e+00	4.643098290791449756e-01	0.000000000000000000e+00	3.527720041818089847e-01	0.000000000000000000e+00	0.000000000000000000e+00	0.000000000000000000e+00	1.336766996738814051e-01	0.000000000000000000e+00	0.000000000000000000e+00	0.000000000000000000e+00	0.000000000000000000e+00	0.000000000000000000e+00	0.000000000000000000e+00	0.000000000000000000e+00	0.000000000000000000e+00	0.000000000000000000e+00	0.000000000000000000e+00	0.000000000000000000e+00	0.000000000000000000e+00	0.000000000000000000e+00	0.000000000000000000e+00	0.000000000000000000e+00	0.000000000000000000e+00	0.000000000000000000e+00	0.000000000000000000e+00	0.000000000000000000e+00	0.000000000000000000e+00	1.046735208365605407e+00	3.968489997784678813e-01	8.581122067908537598e-01	8.901266161274350441e-01	0.000000000000000000e+00	6.146530786904362831e-01	2.916905884609971022e-01	0.000000000000000000e+00	0.000000000000000000e+00	0.000000000000000000e+00	0.000000000000000000e+00	7.708114885819712658e-02	6.069460912381000606e-01	0.000000000000000000e+00	0.000000000000000000e+00	0.000000000000000000e+00	0.000000000000000000e+00	2.261728732041731471e-01	0.000000000000000000e+00	1.121874375362936771e+00	1.761786363146212453e-01	1.607265220807697403e+00
4.243532773992161888e-01	0.000000000000000000e+00	1.072982731636466402e+00	0.000000000000000000e+00	0.000000000000000000e+00	4.547005468807039860e-03	0.000000000000000000e+00	0.000000000000000000e+00	0.000000000000000000e+00	0.000000000000000000e+00	0.000000000000000000e+00	8.967003363540041461e-01	2.940519953711517864e-01	4.005805201325496889e-01	0.000000000000000000e+00	4.994087755115069749e-01	1.067779109123958570e-01	0.000000000000000000e+00	0.000000000000000000e+00	0.000000000000000000e+00	2.295928367702751993e-01	0.000000000000000000e+00	1.867505539077806975e-01	0.000000000000000000e+00	7.521412114750927747e-02	0.000000000000000000e+00	0.000000000000000000e+00	0.000000000000000000e+00	2.154021826116779281e-01	6.824328307642938407e-01	8.182106935866552133e-01	0.000000000000000000e+00	5.601392829109528293e-01	1.132201503280179988e+00	0.000000000000000000e+00	0.000000000000000000e+00	0.000000000000000000e+00	0.000000000000000000e+00	0.000000000000000000e+00	0.000000000000000000e+00	0.000000000000000000e+00	0.000000000000000000e+00	0.000000000000000000e+00	0.000000000000000000e+00	0.000000000000000000e+00	0.000000000000000000e+00	4.842815398280234107e-01	1.624684789209248859e+00	0.000000000000000000e+00	2.375109932059297879e+00
0.000000000000000000e+00	0.000000000000000000e+00	0.000000000000000000e+00	1.090174223331103615e-02	7.896909032023968766e-02	0.000000000000000000e+00	0.000000000000000000e+00	0.000000000000000000e+00	0.000000000000000000e+00	2.572845319386931479e-02	0.000000000000000000e+00	6.110297341873202059e-01	0.000000000000000000e+00	6.256722290616743842e-02	0.000000000000000000e+00	8.193005032070006521e-01	0.000000000000000000e+00	0.000000000000000000e+00	1.922483028435071573e+00	4.059191717894333057e-02	1.069648170371180873e+00	0.000000000000000000e+00	0.000000000000000000e+00	1.512828434835992650e-02	0.000000000000000000e+00	0.000000000000000000e+00	0.000000000000000000e+00	0.000000000000000000e+00	0.000000000000000000e+00	1.055022247830014193e+00	1.666228492496522939e+00	1.381235489135733685e+00	8.010738967976556435e-02	4.397806705785706205e-01	9.400062117802960790e-03	0.000000000000000000e+00	0.000000000000000000e+00	0.000000000000000000e+00	0.000000000000000000e+00	0.000000000000000000e+00	0.000000000000000000e+00	8.324015582323560092e-02	0.000000000000000000e+00	0.000000000000000000e+00	0.000000000000000000e+00	7.677569693321706357e-01	8.535266392670055602e-01	1.505885843080268405e+00	0.000000000000000000e+00	4.817238120952847535e-01
1.434830643151143059e+00	1.227352696086213335e+00	3.117883223777578316e-01	2.481891962264887522e-02	1.143046711108656466e-01	0.000000000000000000e+00	4.868608784761611075e-01	0.000000000000000000e+00	9.804540259691053583e-01	6.767028954360692072e-01	1.521943122576932428e+00	6.972072508058470008e-01	0.000000000000000000e+00	2.804898826460586192e-01	1.207205039679331904e+00	1.679516978781160796e+00	0.000000000000000000e+00	7.842877444984390767e-01	0.000000000000000000e+00	5.005187445708833005e-01	1.004572304513760006e+00	0.000000000000000000e+00	0.000000000000000000e+00	4.869411762691451817e-01	1.073605776289621616e+00	0.000000000000000000e+00	1.360143475309390615e+00	0.000000000000000000e+00	9.899850283615484470e-01	1.215469530868013237e+00	1.047213897779763592e+00	0.000000000000000000e+00	1.103912987048281114e+00	0.000000000000000000e+00	0.000000000000000000e+00	0.000000000000000000e+00	4.077925719334208332e-01	0.000000000000000000e+00	3.228916782221580295e-01	0.000000000000000000e+00	0.000000000000000000e+00	2.706802135320675040e-01	0.000000000000000000e+00	0.000000000000000000e+00	5.212447148964136634e-01	1.981871615176281409e+00	0.000000000000000000e+00	1.121570637609854648e+00	1.485019798742037711e+00	1.280348561175995048e+00
0.000000000000000000e+00	2.819535126913433887e-01	3.705999124441818893e-01	1.008486844370488633e-01	1.363191442788779018e+00	0.000000000000000000e+00	6.054057336030828074e-01	8.683836495838460623e-01	1.327656161684800246e-02	7.140186888747865890e-01	1.859015505721117512e+00	7.501877174390176872e-01	1.859588413626282050e-02	1.559850116310910417e+00	6.820098910260428138e-01	2.191311884749027605e-01	1.202701389599419191e+00	1.130907226998812298e+00	1.026900047608946487e+00	5.902169085207138455e-01	0.000000000000000000e+00	0.000000000000000000e+00	0.000000000000000000e+00	1.420315772237571716e-01	1.361737153390076172e+00	9.001677681523473362e-01	0.000000000000000000e+00	1.379968926854969302e+00	3.187489483785568289e-01	1.982421174260778018e+00	1.125450808935056335e+00	8.463204892301565696e-01	0.000000000000000000e+00	0.000000000000000000e+00	0.000000000000000000e+00	1.494149945516916878e-01	1.254288910731594375e-01	8.171318546154137108e-01	1.134787868993985815e-01	6.587453827463219946e-01	0.000000000000000000e+00	0.000000000000000000e+00	0.000000000000000000e+00	1.589171050911655447e+00	1.193843504392962052e+00	1.418152178640917915e+00	2.167191018154795756e+00	0.000000000000000000e+00	2.447832203396663964e+00	2.297913949082216689e+00
2.072694282380148412e+00	2.140470837391978076e+00	3.187032701913602994e-02	8.129155939889914917e-01	3.727629339198200165e-01	0.000000000000000000e+00	1.520217498327648631e+00	7.748044608436800429e-01	1.482637657488460568e-02	2.232639652546439812e+00	1.659190154181818810e+00	8.809157684953479173e-01	7.797617575672839418e-01	5.507410957457614664e-01	6.669761704294648874e-01	6.299852284803646452e-01	0.000000000000000000e+00	0.000000000000000000e+00	0.000000000000000000e+00	6.392258908017862673e-01	0.000000000000000000e+00	3.403422852606127758e-01	1.462807742735801331e-01	1.294984877727541006e+00	5.380109297795842016e-01	5.177806793489564408e-01	0.000000000000000000e+00	0.000000000000000000e+00	7.049642217499033636e-01	1.188914059330753226e+00	6.941990249783855926e-01	7.121326154403817554e-01	1.796046578253475134e+00	0.000000000000000000e+00	1.354956393686975291e+00	1.969089643763747510e+00	6.235205115959380900e-02	7.618024439014686733e-01	0.000000000000000000e+00	6.152783503205104809e-01	0.000000000000000000e+00	5.522447172289116635e-01	4.653511035472077673e-01	5.723373125375047499e-01	1.613549445478587474e+00	2.309891353406215320e+00	8.102828360230578397e-01	1.757742881595257822e-01	4.789645009010463639e-01	1.566362314428740632e+00
9.980804199314756708e-01	8.738910765617557974e-01	0.000000000000000000e+00	9.761137525737986209e-01	1.464825008783737559e+00	0.000000000000000000e+00	0.000000000000000000e+00	1.774863351662486544e+00	6.710260540288291997e-01	1.027185661515848336e+00	1.554605138266476505e+00	0.000000000000000000e+00	0.000000000000000000e+00	2.709803934341463716e-01	2.872086752199466408e-01	1.798473611163012575e-01	0.000000000000000000e+00	0.000000000000000000e+00	0.000000000000000000e+00	2.237216730419987476e-01	7.696416575634494883e-01	9.597753444192420602e-01	0.000000000000000000e+00	1.193027432752414407e+00	7.933473161024835463e-01	0.000000000000000000e+00	1.950140002157848551e-01	0.000000000000000000e+00	0.000000000000000000e+00	9.955182699316716954e-01	9.106630786214895412e-01	4.289967314176090785e-01	0.000000000000000000e+00	1.204615448006609801e+00	1.148877564765537151e+00	0.000000000000000000e+00	1.046378411997680669e+00	6.740958104018709429e-01	1.295878512045833375e+00	0.000000000000000000e+00	2.869764886248766800e+00	2.280813446931964916e-01	7.858961648567196479e-01	1.347974000361868097e+00	0.000000000000000000e+00	1.008739142560999946e+00	0.000000000000000000e+00	2.054573703067197776e+00	1.051017192807450096e+00	4.550937054871345144e-01
1.189149496207414725e+00	1.793074789459483120e-01	8.464352849403673495e-01	0.000000000000000000e+00	0.000000000000000000e+00	0.000000000000000000e+00	0.000000000000000000e+00	6.230436430511546719e-01	3.377943908364110515e-01	4.843998055083268972e-01	0.000000000000000000e+00	0.000000000000000000e+00	0.000000000000000000e+00	0.000000000000000000e+00	1.762275356647223790e-01	0.000000000000000000e+00	0.000000000000000000e+00	0.000000000000000000e+00	2.671896935777657439e-02	1.223396880762592343e+00	0.000000000000000000e+00	0.000000000000000000e+00	1.374642335297416862e+00	1.736791193038527970e-01	1.131908048633345709e+00	8.533213605830243242e-01	1.872414007866944965e-02	0.000000000000000000e+00	0.000000000000000000e+00	4.608821799575779643e-01	0.000000000000000000e+00	1.931763911962807168e-01	6.386143701775196524e-01	0.000000000000000000e+00	5.707714200840368485e-02	0.000000000000000000e+00	1.821380721959359184e+00	2.002745302648583969e+00	9.945512062433468081e-01	1.143159667385580613e+00	1.365843334952935972e+00	1.440116178837637095e+00	0.000000000000000000e+00	1.526484121394518778e-01	7.169170436469362029e-01	1.873129462997618733e+00	0.000000000000000000e+00	0.000000000000000000e+00	8.495967284166030531e-01	1.550756052256963224e+00
2.390061442792611873e-02	7.525459350561971572e-01	0.000000000000000000e+00	0.000000000000000000e+00	0.000000000000000000e+00	0.000000000000000000e+00	0.000000000000000000e+00	0.000000000000000000e+00	1.789335136643563473e+00	0.000000000000000000e+00	3.680866337551440548e-01	0.000000000000000000e+00	0.000000000000000000e+00	0.000000000000000000e+00	0.000000000000000000e+00	0.000000000000000000e+00	1.175161304051444561e-01	0.000000000000000000e+00	0.000000000000000000e+00	0.000000000000000000e+00	6.248349468297734743e-01	0.000000000000000000e+00	9.928711089435392489e-01	0.000000000000000000e+00	1.742819106896726478e+00	4.104662977996319517e-01	0.000000000000000000e+00	0.000000000000000000e+00	1.027130125984133252e-01	7.196141687725834957e-02	0.000000000000000000e+00	0.000000000000000000e+00	0.000000000000000000e+00	0.000000000000000000e+00	0.000000000000000000e+00	0.000000000000000000e+00	1.049376969848080515e-01	0.000000000000000000e+00	0.000000000000000000e+00	4.153687711910163116e-02	1.191151042662816018e+00	5.415358096303183322e-01	0.000000000000000000e+00	1.565581252948840874e+00	5.552499698966646413e-01	1.184956834941334636e+00	3.712410762362830519e-01	9.714380052493595263e-01	1.037891282589515463e+00	5.566413005568520145e-01
4.648002421276447582e-01	0.000000000000000000e+00	4.435140892673813950e-01	0.000000000000000000e+00	0.000000000000000000e+00	0.000000000000000000e+00	0.000000000000000000e+00	0.000000000000000000e+00	6.306953955880930662e-01	1.984274715423995153e-02	9.411317316643665887e-01	0.000000000000000000e+00	0.000000000000000000e+00	0.000000000000000000e+00	0.000000000000000000e+00	0.000000000000000000e+00	0.000000000000000000e+00	0.000000000000000000e+00	1.278695623000649650e-01	0.000000000000000000e+00	6.536639090668208141e-01	1.013639198942212216e+00	3.047506010151410441e-02	0.000000000000000000e+00	6.099184103854164984e-01	5.016368165176144462e-04	0.000000000000000000e+00	0.000000000000000000e+00	8.183705709029722719e-01	1.940985603264612669e+00	3.304892263183420442e-02	7.377693138957439611e-01	0.000000000000000000e+00	4.866618442105921094e-01	5.712082727056585485e-01	1.660700973655790391e-02	0.000000000000000000e+00	0.000000000000000000e+00	5.501234068563846114e-01	0.000000000000000000e+00	0.000000000000000000e+00	5.529007954404929759e-01	0.000000000000000000e+00	0.000000000000000000e+00	0.000000000000000000e+00	0.000000000000000000e+00	0.000000000000000000e+00	0.000000000000000000e+00	6.465951485127092724e-01	9.331698280047144856e-01
0.000000000000000000e+00	1.025901886566232601e+00	0.000000000000000000e+00	0.000000000000000000e+00	0.000000000000000000e+00	0.000000000000000000e+00	1.016710266476716917e-01	4.687181941047287581e-01	1.123931142987732557e+00	0.000000000000000000e+00	0.000000000000000000e+00	0.000000000000000000e+00	0.000000000000000000e+00	0.000000000000000000e+00	0.000000000000000000e+00	0.000000000000000000e+00	0.000000000000000000e+00	0.000000000000000000e+00	0.000000000000000000e+00	1.688862779336145759e-01	9.872190776631493137e-01	7.389662920254276290e-01	7.323074684821420655e-02	0.000000000000000000e+00	0.000000000000000000e+00	0.000000000000000000e+00	0.000000000000000000e+00	0.000000000000000000e+00	0.000000000000000000e+00	0.000000000000000000e+00	5.093520428614778384e-01	3.907898988529258655e-01	0.000000000000000000e+00	0.000000000000000000e+00	5.567112392646298216e-03	2.060828653327420878e-01	0.000000000000000000e+00	0.000000000000000000e+00	4.868805599640438908e-01	0.000000000000000000e+00	0.000000000000000000e+00	0.000000000000000000e+00	4.214367890587777943e-01	0.000000000000000000e+00	2.915359876666441807e-01	0.000000000000000000e+00	2.988459038258704514e-01	1.974772880502366768e+00	1.632335104158649797e+00	1.735348034425181263e+00
4.710001157064226951e-01	0.000000000000000000e+00	0.000000000000000000e+00	5.339911367183781676e-01	0.000000000000000000e+00	6.301943113570175337e-01	4.003774716055685245e-01	0.000000000000000000e+00	0.000000000000000000e+00	3.738737439557998088e-01	0.000000000000000000e+00	0.000000000000000000e+00	0.000000000000000000e+00	0.000000000000000000e+00	1.271392412039504261e-01	0.000000000000000000e+00	0.000000000000000000e+00	0.000000000000000000e+00	1.743339506050209653e-01	5.069154144488979830e-01	8.720216156596992396e-02	5.338821487684969336e-01	7.145808843481175066e-01	5.849304617761217351e-01	8.163417466493277930e-01	9.649339427385645873e-01	0.000000000000000000e+00	0.000000000000000000e+00	8.640886570258157207e-01	7.143984325534135094e-01	1.117712515230538051e+00	3.188461701298193618e-01	6.539096187200698074e-01	1.059340731698646509e+00	6.330171655947962328e-02	0.000000000000000000e+00	0.000000000000000000e+00	5.283991945169056459e-01	0.000000000000000000e+00	0.000000000000000000e+00	0.000000000000000000e+00	0.000000000000000000e+00	6.081130283726881441e-02	0.000000000000000000e+00	8.380720627082040020e-01	0.000000000000000000e+00	5.909800219613414902e-03	5.797458188677979685e-01	1.417904029810306943e+00	1.527858496737372729e+00
4.597309988701723249e-01	3.612995080298815886e-01	0.000000000000000000e+00	2.309915271229450173e-01	0.000000000000000000e+00	4.223956270179350381e-01	8.472735565686216885e-01	0.000000000000000000e+00	0.000000000000000000e+00	0.000000000000000000e+00	0.000000000000000000e+00	0.000000000000000000e+00	0.000000000000000000e+00	6.823265001144849240e-01	1.804704704977987628e+00	0.000000000000000000e+00	0.000000000000000000e+00	0.000000000000000000e+00	1.180456568159507329e-02	6.124942426204185164e-01	0.000000000000000000e+00	1.580174527681968977e+00	5.652975790449091820e-01	1.174073251363497272e+00	0.000000000000000000e+00	0.000000000000000000e+00	1.429737994580470684e+00	4.711105937296279356e-01	2.424951258091653516e-01	1.464917156998835734e+00	8.592261364648302591e-01	7.533657859222867570e-01	8.985301993497281092e-01	1.141259138600319689e+00	0.000000000000000000e+00	3.804945741042020657e-01	0.000000000000000000e+00	0.000000000000000000e+00	1.216951829522733980e-01	0.000000000000000000e+00	5.346849841461139841e-01	0.000000000000000000e+00	0.000000000000000000e+00	0.000000000000000000e+00	8.276513263312382795e-01	6.008230342765300547e-01	7.236913699255210775e-01	3.488635300731338651e-01	9.716560777663046933e-01	1.113556316575790017e+00
7.587502536896184591e-01	1.538887575431724941e-01	0.000000000000000000e+00	0.000000000000000000e+00	0.000000000000000000e+00	0.000000000000000000e+00	3.431676318285619698e-01	0.000000000000000000e+00	0.000000000000000000e+00	5.627701397725737298e-01	6.619694572478324046e-01	0.000000000000000000e+00	5.011578144290371739e-01	0.000000000000000000e+00	0.000000000000000000e+00	1.526683961734875306e+00	0.000000000000000000e+00	0.000000000000000000e+00	0.000000000000000000e+00	1.634252319888969962e-01	2.761704410326417669e-01	1.624477767131869088e+00	4.792855531964485549e-01	8.559594376032304552e-01	7.763470759533122045e-01	1.905852449938768289e-01	6.212590661833277128e-01	0.000000000000000000e+00	9.348038071250300285e-02	9.049957628805940235e-01	1.882566380058364519e+00	2.600423129538026235e+00	1.410946119845828184e+00	1.330961360418217332e+00	2.107226345646326937e+00	1.178862640730504507e+00	9.632702600930299619e-01	4.610999900960448539e-01	0.000000000000000000e+00	6.730001671692189547e-01	1.134131117301892422e+00	9.110701181447705688e-01	0.000000000000000000e+00	0.000000000000000000e+00	7.616500304861885395e-02	7.707140069034870145e-01	0.000000000000000000e+00	0.000000000000000000e+00	1.661128932567913496e+00	1.177676016360706512e+00
0.000000000000000000e+00	0.000000000000000000e+00	0.000000000000000000e+00	0.000000000000000000e+00	8.087188476608172527e-01	2.008525298371399981e-01	1.722219913426978333e-01	0.000000000000000000e+00	3.072909692274662374e-01	0.000000000000000000e+00	1.000626275387022923e-01	0.000000000000000000e+00	0.000000000000000000e+00	0.000000000000000000e+00	1.987487869499432458e+00	1.420911965801684995e-01	1.600751182143990980e-01	0.000000000000000000e+00	0.000000000000000000e+00	1.415534052049872926e+00	0.000000000000000000e+00	3.386677573190884249e+00	5.738201524907254880e-01	0.000000000000000000e+00	1.726627208382747858e+00	8.047138971581281330e-01	7.770045261919514834e-01	5.043075135614029092e-01	6.715936579495884740e-01	1.779920101059174975e+00	1.262834388901771465e+00	1.262399340404690928e+00	9.028564882350584853e-01	3.902644657324108035e-01	7.475748511647067884e-01	1.290164678696134493e+00	0.000000000000000000e+00	0.000000000000000000e+00	0.000000000000000000e+00	0.000000000000000000e+00	1.113831136745222938e+00	0.000000000000000000e+00	0.000000000000000000e+00	0.000000000000000000e+00	0.000000000000000000e+00	3.395545805696945085e-01	1.459927646179798755e+00	0.000000000000000000e+00	7.199289715524548328e-01	1.505284619718795236e+00
0.000000000000000000e+00	0.000000000000000000e+00	0.000000000000000000e+00	4.279592942534288236e-01	8.734875072305199328e-01	0.000000000000000000e+00	3.108108319972542888e-01	4.604351333142052694e-01	7.938642175804927481e-01	0.000000000000000000e+00	2.787268378411887904e-01	1.883746714763653074e+00	1.650797383745269409e+00	0.000000000000000000e+00	1.166121133748815542e+00	0.000000000000000000e+00	3.853934947675974887e-01	0.000000000000000000e+00	0.000000000000000000e+00	0.000000000000000000e+00	1.622970436631233859e+00	1.350804526309476561e+00	0.000000000000000000e+00	8.346050651462469938e-01	2.418386028508196173e+00	0.000000000000000000e+00	0.000000000000000000e+00	5.013140811488890902e-01	1.288042789832556156e+00	3.908366923290211570e-02	1.192873223539707705e+00	1.768939684699941450e+00	1.705996939762854936e+00	1.721943059701579237e+00	1.505750206224563126e+00	1.845744680395312809e+00	2.385334983357172867e+00	8.288199109924705432e-01	0.000000000000000000e+00	1.744575786720702792e+00	1.162596695677175829e+00	1.376097330118173645e-01	9.934538065630987846e-02	0.000000000000000000e+00	0.000000000000000000e+00	5.652363568412489547e-01	2.287034782561380708e-01	5.596907885974616859e-01	0.000000000000000000e+00	7.641570846611767109e-01
1.355327677620203064e-01	0.000000000000000000e+00	0.000000000000000000e+00	1.295484154282262601e+00	1.125724269770710384e+00	0.000000000000000000e+00	3.697070795142209931e-02	0.000000000000000000e+00	0.000000000000000000e+00	5.449511205527349800e-01	1.182756832392557467e+00	3.211501679779107388e-01	5.306862183216546347e-01	6.359399676932553369e-01	0.000000000000000000e+00	5.716522291154217950e-01	4.653897833190691613e-01	2.214193630373020860e-01	3.972717061715894116e-01	1.080908993594267842e-01	4.496956148140574677e-02	0.000000000000000000e+00	0.000000000000000000e+00	5.305582352318288786e-01	7.200664155926203014e-01	2.806139720661368631e-01	7.723925287253033400e-02	0.000000000000000000e+00	0.000000000000000000e+00	1.073957370626988927e+00	3.921329536756015810e-01	1.039756766509890795e+00	1.602967205804916473e+00	1.717088902207578371e+00	2.083617678966692033e+00	1.653625040216430531e+00	1.223374245744725641e+00	4.850898294011172784e-01	0.000000000000000000e+00	1.728501629999199818e-01	1.025571326940138306e+00	0.000000000000000000e+00	0.000000000000000000e+00	0.000000000000000000e+00	3.018366564633444549e-01	4.344210295634368668e-01	5.846029504024655710e-01	9.938711522140409871e-01	3.283443083721508948e-01	2.491511981492831596e-01
2.007004071533252887e+00	8.050639647594221016e-01	0.000000000000000000e+00	0.000000000000000000e+00	1.112508156729432152e+00	0.000000000000000000e+00	0.000000000000000000e+00	9.018485594659718663e-01	0.000000000000000000e+00	0.000000000000000000e+00	0.000000000000000000e+00	5.177472789064722913e-02	0.000000000000000000e+00	3.023387752737440870e-01	0.000000000000000000e+00	9.384445667740360930e-01	1.036817126383982934e+00	6.658895405246759713e-01	3.499458734291211598e-02	5.574357554353251976e-01	1.487513303606348147e+00	6.741061644032059208e-01	1.158290285879336468e+00	1.076164944952781921e+00	1.115869083932691908e+00	0.000000000000000000e+00	0.000000000000000000e+00	0.000000000000000000e+00	1.012547547235789214e+00	1.386834483413105890e+00	1.646429102829966906e+00	9.357172000262985456e-01	7.373826942005001772e-01	3.519728717764767367e-01	2.011129052892190128e+00	2.349029500097534751e+00	1.785054731122249772e+00	8.034805580184809504e-01	1.332085221219104332e+00	1.612179288053656734e+00	5.055679119400346977e-01	9.736562111433511024e-02	0.000000000000000000e+00	0.000000000000000000e+00	6.580900709166744855e-01	0.000000000000000000e+00	0.000000000000000000e+00	0.000000000000000000e+00	5.239918069973742432e-01	0.000000000000000000e+00
0.000000000000000000e+00	1.030065073350143121e-02	1.422152943989398732e-01	2.082467596651928599e+00	9.129473361664912634e-01	2.041884957737953865e+00	6.399209466452840944e-01	1.543682981614653116e+00	0.000000000000000000e+00	0.000000000000000000e+00	8.215562311110623517e-01	0.000000000000000000e+00	1.387484344192147612e+00	1.761269245477415257e+00	1.230479286822827728e-01	1.014169624139913850e+00	1.086039434168850182e+00	3.195939050137910797e+00	0.000000000000000000e+00	1.783934180173949446e+00	3.297342572163063923e-01	9.406776353263078816e-01	2.843388930724225716e+00	8.745238890990801872e-01	2.860143220596263802e+00	1.617673875555764251e+00	0.000000000000000000e+00	1.499969708437467186e-01	1.068008620146974064e+00	3.156078854434785974e+00	1.462712438022634620e+00	8.730353957313223834e-01	2.802992492299039018e+00	9.450699187842190874e-01	2.938228581875210743e+00	2.103851409360738334e+00	7.763084961703085041e-01	1.548599727501581924e+00	0.000000000000000000e+00	3.214196333309934372e-01	2.152103185390340734e+00	0.000000000000000000e+00	6.855129671751654385e-02	4.938500834740810475e-01	1.140077905378447248e-01	6.305082010815470372e-01	8.871684100641918924e-01	1.849662062861241463e-01	1.309753336664827850e-01	0.000000000000000000e+00
7.227441385768604842e-01	7.313178314524779733e-01	0.000000000000000000e+00	2.308437756495307358e+00	9.680110095726720543e-01	2.406030547803858610e+00	1.187968631771304739e+00	1.528970914632392430e+00	1.983482578232847349e+00	0.000000000000000000e+00	1.537066496532436322e+00	1.095894604239129544e+00	1.558102142342266516e+00	3.799506869309031143e-01	1.305073668384795438e+00	1.413548812943262512e+00	4.979710254228396638e-01	3.902701141996294254e-01	9.665867322469694212e-02	9.749773798455182439e-01	2.396103020916406923e+00	1.244731359114880531e+00	9.754810055347655773e-01	2.629880829010455390e+00	1.039172290496456652e+00	2.492364791739421381e+00	0.000000000000000000e+00	1.078227398360338318e+00	4.551021473186113164e-01	2.409543922207292577e-01	7.384285913960582093e-01	3.600225685884646420e+00	1.338488979958006420e+00	1.021686588298978515e+00	2.388544962886033907e-01	2.292398037584298276e+00	2.743408322174015757e-01	1.136478761967352202e+00	5.973276515005111476e-01	0.000000000000000000e+00	3.922050095168666539e-01	0.000000000000000000e+00	1.718031187811831229e-01	1.009268623059320413e+00	0.000000000000000000e+00	2.057348370708081131e-01	0.000000000000000000e+00	0.000000000000000000e+00	0.000000000000000000e+00	1.435605719514125411e+00
1.861387843080912985e+00	7.943091163557473022e-01	1.155460231690626838e+00	8.571857803356796035e-01	1.399952835611951940e+00	2.166414532397438197e+00	1.550689088120764225e+00	7.969014528170660361e-01	0.000000000000000000e+00	5.957132967288284453e-01	0.000000000000000000e+00	6.243470186026107704e-01	5.496393316990578759e-01	2.308388323038239154e+00	9.260467058680413865e-01	3.231958403981812777e-01	8.719885405889130636e-01	0.000000000000000000e+00	3.358022214142405981e-01	1.718718689925255783e+00	2.098466428292250718e+00	1.190245602174137218e+00	7.998254416056704841e-01	1.732548175539879720e+00	1.417515731055753792e+00	6.900823306579795258e-01	0.000000000000000000e+00	6.150569083148114125e-01	0.000000000000000000e+00	2.995430576030492009e+00	0.000000000000000000e+00	8.778733070602093846e-01	0.000000000000000000e+00	0.000000000000000000e+00	1.241273074734112081e+00	6.500026104881435618e-01	0.000000000000000000e+00	0.000000000000000000e+00	0.000000000000000000e+00	0.000000000000000000e+00	4.082363442241827012e-01	8.431802273354162269e-02	0.000000000000000000e+00	1.103335982788480996e+00	3.146226460676069259e-01	9.291406003973803340e-01	0.000000000000000000e+00	0.000000000000000000e+00	2.693419064543637886e-01	0.000000000000000000e+00
7.379054973396125261e-01	1.349125172317507282e+00	1.333462673065658466e+00	1.568564238240310660e+00	1.294715997345419645e+00	1.971341159587085556e+00	0.000000000000000000e+00	2.617461062087555676e-02	8.391627581706695427e-01	3.872815190815394049e-01	2.639084329305745769e+00	5.850371380025212176e-01	0.000000000000000000e+00	1.549157164041822909e+00	6.231721403931775871e-01	0.000000000000000000e+00	2.002372122229436613e-01	0.000000000000000000e+00	1.127802232386767800e+00	1.214376412483042511e+00	1.801080214281134406e+00	1.513692291467855222e+00	1.943013964704492613e+00	5.907632344748470904e-02	1.398578978840442355e+00	1.737580717744739989e+00	5.336117352719412787e-01	0.000000000000000000e+00	0.000000000000000000e+00	1.989380125116212650e+00	1.749063429012460980e-01	8.705304417119650306e-01	3.337270380051355900e-01	1.655749823787220354e-01	0.000000000000000000e+00	1.656784161007561137e-02	0.000000000000000000e+00	0.000000000000000000e+00	0.000000000000000000e+00	2.255642135782958135e-01	1.093276822464154918e+00	8.602949685250668721e-02	0.000000000000000000e+00	5.694169937259990766e-01	7.964123691837379782e-02	2.997177103201685844e-01	0.000000000000000000e+00	0.000000000000000000e+00	3.919851120246757858e-01	3.693084491362869648e-01
1.795887473198435780e+00	7.009249876824875658e-01	6.562184509046122827e-01	2.092023357206333145e+00	2.098206031197106913e+00	4.413832690693285099e-01	1.084759553960270129e+00	0.000000000000000000e+00	8.231344479966038463e-01	1.381639625870789145e-01	0.000000000000000000e+00	1.401033635174611769e+00	3.796509981161636516e-01	1.608874578591299009e+00	8.145146882581638659e-01	2.826097983588648499e-01	1.478599885743100195e+00	2.545412844209654080e-01	1.702036424230125355e+00	1.236390749937116507e+00	0.000000000000000000e+00	1.597597556251663109e+00	1.340894808272647731e+00	1.976684859638549119e+00	1.833288815172752440e+00	2.442646375445694851e+00	0.000000000000000000e+00	1.274084167705797910e+00	4.069866784992998698e-01	5.445720713257240497e-01	1.449715180010893834e+00	5.142536609891222854e-01	0.000000000000000000e+00	0.000000000000000000e+00	0.000000000000000000e+00	0.000000000000000000e+00	0.000000000000000000e+00	0.000000000000000000e+00	0.000000000000000000e+00	0.000000000000000000e+00	9.681103480136107331e-01	3.642645607678376973e-01	1.200238658840997008e+00	2.640310581953609348e-01	0.000000000000000000e+00	3.214577661336520675e-01	2.061577593859720559e-01	0.000000000000000000e+00	1.347116546453402286e+00	1.013390350330500178e+00
1.047198601487800529e+00	7.000867371331669364e-01	1.861230543613215271e+00	1.656086890792615618e+00	1.311583953420740190e-01	1.799736482583835562e+00	8.841601031755007556e-01	3.363494365595796065e-01	3.963232399503789360e-01	7.724446055342695239e-01	1.913642046647843875e+00	1.911308403867442607e+00	7.990534482558957485e-01	2.641877181892247961e+00	0.000000000000000000e+00	1.559789786571688319e+00	6.884105920114923505e-01	0.000000000000000000e+00	2.157635594037129678e+00	8.777104140030396184e-01	1.383856448738676193e+00	2.493455228897620390e+00	2.082999736987650952e+00	5.870739111733094262e-01	2.886324093167987215e+00	1.128116132127789273e+00	1.191789894576674058e+00	7.937162073878381019e-01	7.649521965738902418e-01	6.805265206554035329e-01	8.030416351933366004e-01	1.001024544014578854e+00	4.655099699796068635e-01	1.052553275542000177e+00	0.000000000000000000e+00	0.000000000000000000e+00	0.000000000000000000e+00	0.000000000000000000e+00	0.000000000000000000e+00	7.673404036094544356e-01	2.663115936455645039e-01	8.398172442994885634e-01	1.344621266820066108e+00	1.772418334070201329e+00	1.201634138645982119e+00	8.831109602092924726e-01	1.445032020991151300e-01	8.996604628936161197e-01	2.154867301032497573e-01	0.000000000000000000e+00
6.097555831379683489e-02	3.497048193738511168e-01	9.189297427954471464e-01	1.199388421160410445e+00	0.000000000000000000e+00	8.707076722187374607e-01	1.594685359799864477e-01	7.680368866525115745e-01	8.672459903580873597e-01	5.115608490091262672e-02	1.522824665360123397e+00	2.644633739672110462e+00	2.553433309583298394e-01	1.000141545357974060e+00	1.181011420724940919e+00	0.000000000000000000e+00	7.112617841777598704e-01	3.282048265027001754e+00	9.065345958962668371e-01	2.406085651389349600e+00	2.002027010241967719e+00	1.643343357508678881e+00	1.823387745088567602e+00	1.627432532288951128e+00	1.790846486907871959e+00	2.740510001342103541e-01	1.988215229949381380e+00	0.000000000000000000e+00	1.303998302026570633e+00	1.837394649812007286e+00	1.941384278389610252e+00	1.648614173438907704e+00	0.000000000000000000e+00	1.729206506698623136e-01	8.965165922524263031e-01	0.000000000000000000e+00	0.000000000000000000e+00	0.000000000000000000e+00	1.328069929359240398e+00	3.813507421681881504e-01	1.224567529880272510e+00	2.150238357267084233e+00	2.022597352526032122e+00	1.632617773760365987e+00	2.275204393129737657e+00	2.432614672428661251e+00	2.197216057746418372e+00	8.334704547784619333e-01	5.092697511261031762e-01	0.000000000000000000e+00
9.856343436371186595e-01	1.020252570327451203e+00	8.493079292818145332e-01	3.228428469907201892e-01	3.740754189525510309e-01	0.000000000000000000e+00	0.000000000000000000e+00	3.683453349132906340e-01	0.000000000000000000e+00	3.259907199013488688e-01	1.762263552041063219e+00	2.212267512908029587e+00	9.133308808575354432e-01	9.593435248834686346e-01	1.701043242452292270e-01	1.946007793591643109e-01	0.000000000000000000e+00	8.263857288184607297e-01	8.155305303541058315e-01	1.640851192944589698e+00	1.455662078810489923e+00	3.541516782896684257e-01	1.432708385065556977e-01	1.427210376737442443e+00	0.000000000000000000e+00	3.638788792338856215e-01	1.060168162950951620e+00	2.904975147201747238e-02	1.752622628969324303e+00	2.924777667422889138e+00	1.267642939243459388e+00	1.009632612811405927e+00	0.000000000000000000e+00	6.713897113270491657e-01	4.124281607753794709e-01	0.000000000000000000e+00	0.000000000000000000e+00	0.000000000000000000e+00	0.000000000000000000e+00	1.412087390254543662e+00	1.200094762698943607e-01	1.436908643360073512e+00	5.282372842519166278e-01	1.370515073058804711e+00	1.519825612702609519e+00	2.176654125282967200e+00	7.538598165237816451e-01	0.000000000000000000e+00	6.555404197236587571e-02	0.000000000000000000e+00
1.188972741479325190e+00	1.154640865003755179e+00	5.915603917345209073e-01	4.773145154790466860e-01	0.000000000000000000e+00	0.000000000000000000e+00	0.000000000000000000e+00	0.000000000000000000e+00	6.492038576119373294e-01	2.261242207756665401e+00	1.302018547728660547e+00	9.453519077400247550e-01	4.812099072126824195e-01	1.458056241656704444e+00	1.773812508576738001e+00	5.573114160344986301e-01	3.955324248347970029e-01	1.985883929680402060e+00	1.913193062495600838e+00	3.145759073226353397e+00	1.227754965292393585e+00	1.391492006844346374e+00	8.427195940968900123e-01	2.105459809346990507e+00	9.858726600902967263e-01	7.389117439693265732e-01	4.004540152427821242e-01	1.523113266960747891e+00	1.377230598189882471e+00	9.304091468923962882e-01	1.213156522731781539e+00	9.275230161248509964e-01	1.493827996897322263e+00	3.257746901482240776e-01	4.680335144186432705e-01	0.000000000000000000e+00	0.000000000000000000e+00	4.812040822153618169e-01	1.618807032772540344e+00	1.803197074624451446e+00	1.494476880472619840e+00	0.000000000000000000e+00	1.374507820583170670e-01	8.755247390629140591e-01	1.646278042692413957e+00	5.447464394407143251e-01	8.774913830557075078e-01	0.000000000000000000e+00	0.000000000000000000e+00	0.000000000000000000e+00
1.284248472032352706e-01	5.117558549523707478e-01	1.154345526629423802e+00	6.741498963798641109e-01	0.000000000000000000e+00	0.000000000000000000e+00	2.726831845515960140e-01	0.000000000000000000e+00	1.065496359012748084e-01	1.836549980527883097e+00	1.747043822028043758e-01	1.043769421013253984e+00	0.000000000000000000e+00	2.222579695352434326e-01	7.443194726639783543e-01	9.613780364648050192e-01	1.371567697211761638e+00	1.186482444444188378e+00	7.455351973777408769e-01	1.429592654451825373e+00	1.686501332234978945e-01	1.404143328580139460e+00	7.227764342557111421e-01	3.159302379305254510e-02	0.000000000000000000e+00	3.031361926910643989e-01	0.000000000000000000e+00	2.098433512401298995e-01	1.389099166087638615e+00	2.354357495782886112e+00	1.130823895631553055e+00	1.563894677671345601e+00	1.035467064055169306e+00	0.000000000000000000e+00	7.940194823918420575e-01	1.193514048828552054e+00	0.000000000000000000e+00	3.688759358919031506e-01	1.396389608943462646e+00	1.846165320877483751e+00	1.065294635998918160e+00	2.448936010314467782e-01	1.350981486387161867e+00	1.165731346205132413e+00	0.000000000000000000e+00	8.471444074165369598e-01	0.000000000000000000e+00	1.052960293114800910e-01	5.535643270841771324e-01	0.000000000000000000e+00
9.533265751813457811e-01	7.209694339737515723e-01	2.700639863415178477e-01	0.000000000000000000e+00	2.068318869081636091e+00	0.000000000000000000e+00	3.882204992436807944e-01	0.000000000000000000e+00	0.000000000000000000e+00	5.636136011157630854e-01	6.206488799505529425e-02	8.246477018860831620e-01	0.000000000000000000e+00	7.087691106573140720e-01	0.000000000000000000e+00	8.771734532246072691e-01	0.000000000000000000e+00	1.709542102274468345e-01	1.628858905960571590e+00	1.054865540303631999e+00	1.984281080756961302e+00	0.000000000000000000e+00	0.000000000000000000e+00	0.000000000000000000e+00	6.181477408701009368e-01	1.066771394330626954e+00	0.000000000000000000e+00	2.148461211263328341e+00	2.161008915768495076e+00	1.167758427708651459e+00	2.290319491387779127e+00	4.970285459718791210e-01	5.056746867864119199e-01	1.962681643570443057e+00	9.375431864761817335e-01	0.000000000000000000e+00	0.000000000000000000e+00	0.000000000000000000e+00	0.000000000000000000e+00	2.071408057281772130e+00	0.000000000000000000e+00	0.000000000000000000e+00	1.206495949237786691e+00	5.800591431721855429e-01	7.575043680072955643e-02	0.000000000000000000e+00	0.000000000000000000e+00	6.198175111812227051e-02	0.000000000000000000e+00	0.000000000000000000e+00
2.477754821984849976e+00	1.474005918840013196e+00	2.281080320893863256e+00	5.109647689213363264e-02	1.082072398075357711e+00	6.069024520167614067e-01	6.506610341040368617e-01	3.873700265769625117e-02	8.139093770055749744e-01	6.690464598343309754e-02	7.196675936032622678e-01	3.204917995805156017e-01	4.658927760304445442e-01	0.000000000000000000e+00	5.912548677516055173e-02	0.000000000000000000e+00	0.000000000000000000e+00	4.707416252021905112e-02	1.077235792224982669e+00	2.707351271698173800e+00	2.296852840562778830e+00	1.432847964580329370e+00	0.000000000000000000e+00	0.000000000000000000e+00	4.032583770468241013e-01	0.000000000000000000e+00	1.058031568530605870e+00	1.334347905965171943e+00	1.805995869155312850e+00	1.590820125141229946e+00	2.241106712655651645e+00	1.874985059980817326e+00	0.000000000000000000e+00	1.457260542718476826e+00	0.000000000000000000e+00	2.117344551692887489e+00	8.023139598105089032e-01	0.000000000000000000e+00	1.650229272525742141e+00	2.356174935105674606e-01	9.297982046325816707e-01	1.799918608313330060e+00	0.000000000000000000e+00	4.584183300069652640e-03	3.583421900384248793e-01	0.000000000000000000e+00	1.044601553602273247e+00	0.000000000000000000e+00	2.210706031468140376e-01	8.826507840376167646e-01
8.938767489497175811e-01	1.169966596257085101e+00	8.632240489800779848e-01	9.295925174996122475e-01	1.168140973913034175e+00	1.315464453482658502e+00	5.769637664818993983e-01	6.053040414771625466e-01	1.279179849724754403e+00	7.571942561611374467e-01	1.243150669785922480e+00	7.907045829751451205e-01	7.927613592972884149e-01	4.658288055472127875e-01	0.000000000000000000e+00	1.890597620894450270e-01	1.862017861910544581e-01	0.000000000000000000e+00	1.101586142093870180e+00	0.000000000000000000e+00	0.000000000000000000e+00	0.000000000000000000e+00	0.000000000000000000e+00	0.000000000000000000e+00	1.152223401640688344e-01	9.066853789782505224e-01	0.000000000000000000e+00	4.677705951733886203e-02	4.195369173932205764e-01	6.292232041853579316e-01	2.575277632604132450e+00	9.515474103473502421e-01	0.000000000000000000e+00	9.072408531708825441e-01	2.043046431477209879e+00	1.280657720063054894e+00	6.763496980554670746e-01	1.161196608534200925e+00	1.545898732612947246e-01	1.608541054526233971e+00	4.621591774221095461e-01	4.431414315482680721e-01	0.000000000000000000e+00	6.422383465425819393e-01	1.490869233177820607e+00	1.229140553362486843e+00	0.000000000000000000e+00	1.148898848266963535e+00	2.430148830308688446e+00	1.607804105410178153e+00
2.465463160335632065e+00	2.306775723154995017e+00	2.447247348243935861e+00	6.198007083218569635e-01	9.536637751655022699e-01	0.000000000000000000e+00	1.820464965697055348e-01	0.000000000000000000e+00	8.757192421253403580e-01	1.656967223824020730e+00	6.245279255894735648e-01	5.947303405393852271e-01	1.974345198577446725e+00	1.412684663704457222e+00	6.641710967929050913e-01	1.368627223102933277e+00	3.274263151268158589e-01	1.097452799572317783e+00	0.000000000000000000e+00	1.703337346458287715e+00	1.087369743762841345e+00	9.776530963113247985e-01	0.000000000000000000e+00	0.000000000000000000e+00	0.000000000000000000e+00	2.655303042244485656e-01	0.000000000000000000e+00	3.781587572817617371e-01	1.627037987994447210e+00	1.121685952634562833e+00	1.086097605567609037e+00	1.356823619011113591e+00	1.235792177526051194e+00	7.380401359033794684e-01	4.895190290586231008e-01	1.104406529502989676e+00	1.380904082418186740e-01	1.459159737777470323e+00	1.997082977813045890e+00	1.081076755065486505e+00	0.000000000000000000e+00	4.218781646605622160e-01	9.603603819095775096e-01	1.980565236052682643e-01	1.499197674059923047e-01	0.000000000000000000e+00	7.758271942240884123e-01	1.142305811455784914e+00	8.248300215344085418e-01	1.241651409872368328e+00
2.735128131278699026e+00	1.383095778391502106e-01	1.624786155874583748e+00	1.459467944266048756e+00	8.857228876853948663e-01	1.348017851424631930e+00	1.989906264383331180e+00	1.192989869157558447e+00	7.130794895865469885e-01	4.595506151933897443e-01	1.809644473909677309e+00	2.225395714665130864e+00	6.365717059791933252e-01	7.790321283661615359e-01	7.679035203116393316e-01	3.205128348993708243e-01	0.000000000000000000e+00	6.905115807873064560e-01	2.374752859755350443e+00	1.568648847208009789e+00	0.000000000000000000e+00	1.231324932819573004e+00	6.543666871890071457e-01	0.000000000000000000e+00	0.000000000000000000e+00	7.171255615596046351e-02	0.000000000000000000e+00	8.634409197814580939e-01	1.268924652262688246e+00	1.882238768703696552e+00	1.132400736205439323e-01	2.408109892915793804e+00	8.020713221084527778e-01	3.155975476616625364e-01	6.946542187520722278e-01	8.064080444473585851e-01	7.980876437542304691e-01	2.846730959784351533e-01	4.356842286714646129e-01	1.455365090906746373e+00	4.470427144692464827e-01	1.433174461036600844e+00	0.000000000000000000e+00	5.799409937800911186e-01	0.000000000000000000e+00	8.790745618807305206e-01	0.000000000000000000e+00	5.750402678252198863e-01	7.413883172998900761e-01	5.217647880946485461e-01
1.441473628020909503e+00	8.371385800223256624e-01	9.088891958181557484e-01	1.100129105923359774e+00	4.321676167620722153e-01	8.607997141499128535e-01	5.835842235306156756e-01	7.950680148760231880e-01	1.273553914848545077e+00	1.127993746161336519e+00	1.422464077895810419e+00	5.045095829597556758e-01	1.279465983946737939e+00	1.086018765102836126e+00	0.000000000000000000e+00	1.005090321339980219e+00	2.742475132929984016e-01	2.621506783217752545e+00	0.000000000000000000e+00	3.198558045096757674e-01	0.000000000000000000e+00	1.637510051635995278e-01	2.867900275408177269e-01	0.000000000000000000e+00	0.000000000000000000e+00	0.000000000000000000e+00	0.000000000000000000e+00	5.774320557158183626e-02	8.037055075351390299e-01	2.046393671138086567e+00	1.676160101439133410e+00	1.973444330457284623e+00	9.337118573053193593e-01	6.476025592679228726e-01	1.766490195701443833e+00	1.147478399286027573e+00	6.858427979653165807e-02	1.245355480092356304e+00	6.927112335816443256e-01	1.054526456531343026e+00	7.778468211055921122e-01	2.423027240241758806e-01	0.000000000000000000e+00	0.000000000000000000e+00	0.000000000000000000e+00	0.000000000000000000e+00	1.026340821768015443e+00	0.000000000000000000e+00	5.468773742533455939e-01	1.600673133964278128e+00
2.496119342353285031e+00	1.287190463802719398e+00	1.067224818189236979e+00	0.000000000000000000e+00	2.090774274927535981e+00	1.577635197377527110e+00	1.751636624864694403e+00	3.793648492982660270e-01	5.477536778529666917e-01	9.042298242079144233e-01	1.674374671270581594e+00	5.720481869839657563e-01	0.000000000000000000e+00	8.428699623244815253e-01	1.354536550363496294e+00	7.889678801010632236e-01	7.468620479895771158e-01	1.348777402095223676e-01	7.776988743758654898e-01	4.594904089271918957e-01	0.000000000000000000e+00	0.000000000000000000e+00	0.000000000000000000e+00	0.000000000000000000e+00	4.571473456887723552e-01	0.000000000000000000e+00	0.000000000000000000e+00	7.081651828619982547e-01	6.816945051530701738e-01	1.981373072050012896e+00	2.909685429329226802e-01	2.564296772325935780e+00	1.861119363002010418e+00	6.299867518074101502e-01	1.093572027110227607e+00	1.532883858535013966e+00	1.939541158786447950e+00	7.297906180558850764e-01	1.544457600542858744e+00	1.853048561294586838e+00	2.459507544863331230e+00	1.430706328649468340e+00	0.000000000000000000e+00	0.000000000000000000e+00	1.382065386449638167e+00	5.170739290925081139e-02	3.192535562024506057e-01	6.905194367394126287e-01	6.692304737434576767e-01	9.829484650614557228e-01
1.622925224807356681e+00	4.648135996964120609e-01	0.000000000000000000e+00	1.815858944859431112e+00	1.115556118047636103e+00	1.033970159225916507e+00	2.365482396513349517e-01	2.861158562264031757e-01	1.025271357578487086e+00	1.003566672367781409e+00	7.076604582000719512e-01	2.232898561265085347e-01	2.715033521557288498e-01	1.365334199040892649e-01	1.206883237687312649e+00	2.895413736388285919e-01	5.890046057353357511e-01	3.057683857008398065e-01	5.855661015162045846e-01	2.086834280770590855e-01	4.424405901255130669e-01	6.613856188308749884e-01	0.000000000000000000e+00	0.000000000000000000e+00	4.971082108709131558e-02	0.000000000000000000e+00	0.000000000000000000e+00	3.377684561335025371e-01	1.216895398460318578e+00	1.209719982961608542e+00	1.547721349535305269e+00	1.129496249338746816e+00	1.890742383687327832e+00	1.424246029937915381e+00	7.194075738569132294e-01	1.180245478546984694e+00	2.292346787705611677e-01	1.120114036714225714e+00	4.048842072217291865e-01	1.776065538676207867e+00	1.225144485087456214e+00	8.012762965870225962e-01	4.284632306935820534e-02	7.939526071450870859e-01	0.000000000000000000e+00	3.308463772462532648e-01	4.990772080634302971e-02	2.245943342946431776e-01	0.000000000000000000e+00	1.636408242545369374e-01
2.641378945111826360e-01	0.000000000000000000e+00	8.366049545911146135e-01	1.152012125792747366e-01	6.776758113230214597e-01	0.000000000000000000e+00	1.198857142975913392e+00	4.173272620070966332e-01	6.724494027284425579e-01	6.243935212182231131e-01	5.053374256704914469e-01	0.000000000000000000e+00	7.125489978316671413e-01	0.000000000000000000e+00	2.154708803672757522e+00	1.688678209595490254e-01	4.614516694740291580e-01	5.286877718067856113e-01	1.388870848884817821e+00	1.468815620043641301e+00	0.000000000000000000e+00	0.000000000000000000e+00	0.000000000000000000e+00	6.017528830894539604e-01	1.742623851794448397e-01	0.000000000000000000e+00	0.000000000000000000e+00	7.412607389885015330e-01	1.552791378068145933e+00	2.838569666060166252e+00	2.108875604933698966e+00	1.571246342697083243e-01	6.801832370729327115e-01	3.561679028533741853e-01	7.982225379054221914e-01	1.881532802509387758e-01	8.426537780768845742e-01	0.000000000000000000e+00	1.078407898232678352e+00	7.287723562136212696e-02	7.575516253613564510e-01	0.000000000000000000e+00	0.000000000000000000e+00	4.276752101268316841e-01	0.000000000000000000e+00	0.000000000000000000e+00	2.923251387283246072e-01	0.000000000000000000e+00	0.000000000000000000e+00	0.000000000000000000e+00
0.000000000000000000e+00	0.000000000000000000e+00	1.185596352596681724e+00	6.645805330730252258e-01	3.512294129237093082e-02	1.838874260746141756e-02	0.000000000000000000e+00	5.715578050787657460e-01	0.000000000000000000e+00	0.000000000000000000e+00	0.000000000000000000e+00	3.052358273193903071e-01	0.000000000000000000e+00	1.315185623976624363e-01	0.000000000000000000e+00	6.610553962835414854e-01	0.000000000000000000e+00	0.000000000000000000e+00	1.583702343331163442e+00	9.929336156392352120e-01	0.000000000000000000e+00	0.000000000000000000e+00	0.000000000000000000e+00	0.000000000000000000e+00	2.256657188343083320e-01	1.836842626757218822e-01	0.000000000000000000e+00	0.000000000000000000e+00	7.027028428352021239e-01	1.966890177699541220e-01	3.511078596955896636e-01	0.000000000000000000e+00	4.092138331330525958e-01	3.577288589798219842e-01	2.070625907940707236e-02	1.338051333170486856e+00	0.000000000000000000e+00	1.223831338802486846e+00	1.048510063188758945e+00	2.338281453995888770e-01	0.000000000000000000e+00	1.685071879229054492e-01	0.000000000000000000e+00	0.000000000000000000e+00	1.073067826269062275e+00	0.000000000000000000e+00	3.151188328808474104e-01	0.000000000000000000e+00	6.303401123241519910e-02	2.183490488942822161e+00
6.108675829061886997e-01	1.001287980477902018e+00	0.000000000000000000e+00	9.335823999690752162e-01	7.551672132136119098e-01	3.974775117056323914e-01	9.463860631341408647e-01	0.000000000000000000e+00	0.000000000000000000e+00	3.009034926641688049e-02	3.812136721553357477e-01	3.471121146442128769e-01	0.000000000000000000e+00	0.000000000000000000e+00	0.000000000000000000e+00	6.376720893663119227e-01	1.366826331687435392e+00	0.000000000000000000e+00	7.846845315012420663e-01	3.859398723643737705e-01	3.959964931225949392e-01	0.000000000000000000e+00	0.000000000000000000e+00	0.000000000000000000e+00	0.000000000000000000e+00	3.125112493266590796e-02	3.042193662370737753e-02	0.000000000000000000e+00	0.000000000000000000e+00	2.011272044169313933e+00	0.000000000000000000e+00	0.000000000000000000e+00	0.000000000000000000e+00	0.000000000000000000e+00	0.000000000000000000e+00	1.528626792843646554e+00	4.827632259652148150e-01	0.000000000000000000e+00	0.000000000000000000e+00	4.031357350533770756e-02	0.000000000000000000e+00	5.777461143960862522e-01	2.654735753154010558e-01	1.898236959196669404e-01	2.654262417359528614e-01	8.621948643966633741e-01	3.796027715189345120e-01	1.571015695328855100e-01	1.274662871678691634e+00	4.446273499025334974e-01
0.000000000000000000e+00	5.228679366572550613e-01	1.009819068492164851e+00	0.000000000000000000e+00	1.715716275939426660e+00	4.292942543152619139e-01	2.752332869612265642e-01	0.000000000000000000e+00	8.329846165355792031e-01	8.714059393823224420e-02	0.000000000000000000e+00	0.000000000000000000e+00	5.173345533034848925e-02	0.000000000000000000e+00	0.000000000000000000e+00	0.000000000000000000e+00	0.000000000000000000e+00	1.328586605328313519e-01	9.227600194205555495e-02	0.000000000000000000e+00	0.000000000000000000e+00	0.000000000000000000e+00	1.915664855506856445e-01	5.971499960193036444e-02	0.000000000000000000e+00	4.905079650756363763e-01	0.000000000000000000e+00	0.000000000000000000e+00	2.972936585485940753e-01	0.000000000000000000e+00	0.000000000000000000e+00	0.000000000000000000e+00	0.000000000000000000e+00	0.000000000000000000e+00	0.000000000000000000e+00	0.000000000000000000e+00	0.000000000000000000e+00	0.000000000000000000e+00	0.000000000000000000e+00	0.000000000000000000e+00	0.000000000000000000e+00	0.000000000000000000e+00	5.576068658571908809e-01	0.000000000000000000e+00	0.000000000000000000e+00	9.600165121166314153e-01	9.286076749932081764e-01	0.000000000000000000e+00	4.572302270706922744e-01	1.241773044944395332e+00
0.000000000000000000e+00	8.724251398997817653e-01	3.265598500103137347e-01	3.698353538913173866e-02	1.308662401256230678e+00	9.905845095292256097e-01	8.039184550921710803e-01	1.585604449205625655e-01	0.000000000000000000e+00	0.000000000000000000e+00	5.935502619719749129e-01	6.855064460472443111e-01	0.000000000000000000e+00	0.000000000000000000e+00	6.804452769603336337e-01	0.000000000000000000e+00	0.000000000000000000e+00	0.000000000000000000e+00	0.000000000000000000e+00	0.000000000000000000e+00	0.000000000000000000e+00	0.000000000000000000e+00	0.000000000000000000e+00	0.000000000000000000e+00	0.000000000000000000e+00	1.079195506899748302e-01	0.000000000000000000e+00	0.000000000000000000e+00	0.000000000000000000e+00	1.433574794389136098e-01	0.000000000000000000e+00	0.000000000000000000e+00	0.000000000000000000e+00	0.000000000000000000e+00	0.000000000000000000e+00	0.000000000000000000e+00	2.649850384326636332e-01	0.000000000000000000e+00	0.000000000000000000e+00	0.000000000000000000e+00	3.671213256895032306e-01	0.000000000000000000e+00	0.000000000000000000e+00	0.000000000000000000e+00	1.527708337889631118e-01	4.813223894407763770e-01	8.111294121526612111e-01	0.000000000000000000e+00	1.638374020197419734e+00	1.624415250808857403e+00
1.497734747984897641e-01	9.356646072382839296e-01	0.000000000000000000e+00	3.796817497762023375e-01	8.682171149164774615e-01	1.630875924531627330e+00	0.000000000000000000e+00	3.372357146965006963e-02	0.000000000000000000e+00	0.000000000000000000e+00	5.240775036118202612e-01	0.000000000000000000e+00	0.000000000000000000e+00	0.000000000000000000e+00	0.000000000000000000e+00	0.000000000000000000e+00	0.000000000000000000e+00	0.000000000000000000e+00	0.000000000000000000e+00	0.000000000000000000e+00	0.000000000000000000e+00	0.000000000000000000e+00	4.354017491938790702e-02	0.000000000000000000e+00	0.000000000000000000e+00	0.000000000000000000e+00	0.000000000000000000e+00	0.000000000000000000e+00	0.000000000000000000e+00	0.000000000000000000e+00	0.000000000000000000e+00	0.000000000000000000e+00	0.000000000000000000e+00	0.000000000000000000e+00	0.000000000000000000e+00	0.000000000000000000e+00	0.000000000000000000e+00	0.000000000000000000e+00	0.000000000000000000e+00	0.000000000000000000e+00	0.000000000000000000e+00	0.000000000000000000e+00	0.000000000000000000e+00	1.365242610654353872e-01	0.000000000000000000e+00	4.766162111130581858e-01	0.000000000000000000e+00	1.730579545526494678e-01	7.982793999132236085e-01	2.501839490747231221e+00
1.266854205880088013e+00	2.943471175693521125e-01	0.000000000000000000e+00	1.960218547010575685e-01	1.719907143056045515e-02	0.000000000000000000e+00	0.000000000000000000e+00	0.000000000000000000e+00	0.000000000000000000e+00	6.901265886509929670e-01	2.978023707672357578e-01	0.000000000000000000e+00	0.000000000000000000e+00	0.000000000000000000e+00	0.000000000000000000e+00	0.000000000000000000e+00	0.000000000000000000e+00	0.000000000000000000e+00	0.000000000000000000e+00	0.000000000000000000e+00	0.000000000000000000e+00	0.000000000000000000e+00	0.000000000000000000e+00	0.000000000000000000e+00	0.000000000000000000e+00	0.000000000000000000e+00	0.000000000000000000e+00	0.000000000000000000e+00	0.000000000000000000e+00	0.000000000000000000e+00	0.000000000000000000e+00	0.000000000000000000e+00	0.000000000000000000e+00	0.000000000000000000e+00	0.000000000000000000e+00	0.000000000000000000e+00	0.000000000000000000e+00	0.000000000000000000e+00	0.000000000000000000e+00	0.000000000000000000e+00	0.000000000000000000e+00	0.000000000000000000e+00	0.000000000000000000e+00	0.000000000000000000e+00	1.074451801826598607e-01	0.000000000000000000e+00	5.103375704625643383e-01	3.149094370752577032e-01	1.149520135209687766e+00	1.124165744800321498e+00
1.653422052379476537e-01	5.906944959962138197e-01	0.000000000000000000e+00	0.000000000000000000e+00	6.165324482075744683e-01	1.825086255322331819e-01	0.000000000000000000e+00	0.000000000000000000e+00	0.000000000000000000e+00	0.000000000000000000e+00	0.000000000000000000e+00	0.000000000000000000e+00	0.000000000000000000e+00	0.000000000000000000e+00	0.000000000000000000e+00	0.000000000000000000e+00	0.000000000000000000e+00	0.000000000000000000e+00	0.000000000000000000e+00	0.000000000000000000e+00	0.000000000000000000e+00	0.000000000000000000e+00	0.000000000000000000e+00	0.000000000000000000e+00	1.219496085411060637e-01	0.000000000000000000e+00	0.000000000000000000e+00	0.000000000000000000e+00	0.000000000000000000e+00	0.000000000000000000e+00	0.000000000000000000e+00	0.000000000000000000e+00	0.000000000000000000e+00	0.000000000000000000e+00	0.000000000000000000e+00	0.000000000000000000e+00	0.000000000000000000e+00	0.000000000000000000e+00	0.000000000000000000e+00	0.000000000000000000e+00	0.000000000000000000e+00	0.000000000000000000e+00	0.000000000000000000e+00	0.000000000000000000e+00	0.000000000000000000e+00	6.572392530509711672e-02	0.000000000000000000e+00	0.000000000000000000e+00	1.003292541731984677e+00	1.473414080561974648e+00
1.432147068355276408e-02	6.388959106240198471e-01	0.000000000000000000e+00	0.000000000000000000e+00	5.064418169263068537e-01	0.000000000000000000e+00	0.000000000000000000e+00	0.000000000000000000e+00	0.000000000000000000e+00	0.000000000000000000e+00	0.000000000000000000e+00	0.000000000000000000e+00	0.000000000000000000e+00	0.000000000000000000e+00	0.000000000000000000e+00	0.000000000000000000e+00	0.000000000000000000e+00	0.000000000000000000e+00	0.000000000000000000e+00	0.000000000000000000e+00	0.000000000000000000e+00	0.000000000000000000e+00	0.000000000000000000e+00	0.000000000000000000e+00	0.000000000000000000e+00	0.000000000000000000e+00	0.000000000000000000e+00	0.000000000000000000e+00	0.000000000000000000e+00	0.000000000000000000e+00	0.000000000000000000e+00	0.000000000000000000e+00	0.000000000000000000e+00	0.000000000000000000e+00	0.000000000000000000e+00	0.000000000000000000e+00	0.000000000000000000e+00	0.000000000000000000e+00	0.000000000000000000e+00	0.000000000000000000e+00	0.000000000000000000e+00	0.000000000000000000e+00	0.000000000000000000e+00	1.481508344720889325e-01	0.000000000000000000e+00	5.565705752512633414e-02	0.000000000000000000e+00	3.370071818976252409e-01	3.181539134902264254e-01	1.589689556249604951e+00
0.000000000000000000e+00	0.000000000000000000e+00	0.000000000000000000e+00	1.294895323734062575e+00	0.000000000000000000e+00	0.000000000000000000e+00	0.000000000000000000e+00	0.000000000000000000e+00	0.000000000000000000e+00	0.000000000000000000e+00	0.000000000000000000e+00	0.000000000000000000e+00	0.000000000000000000e+00	0.000000000000000000e+00	0.000000000000000000e+00	0.000000000000000000e+00	0.000000000000000000e+00	0.000000000000000000e+00	0.000000000000000000e+00	0.000000000000000000e+00	0.000000000000000000e+00	0.000000000000000000e+00	0.000000000000000000e+00	0.000000000000000000e+00	0.000000000000000000e+00	0.000000000000000000e+00	0.000000000000000000e+00	0.000000000000000000e+00	0.000000000000000000e+00	0.000000000000000000e+00	0.000000000000000000e+00	0.000000000000000000e+00	0.000000000000000000e+00	0.000000000000000000e+00	0.000000000000000000e+00	0.000000000000000000e+00	0.000000000000000000e+00	0.000000000000000000e+00	0.000000000000000000e+00	2.953445594531601825e-01	5.523545045684838950e-01	0.000000000000000000e+00	0.000000000000000000e+00	0.000000000000000000e+00	8.754893664104705930e-01	0.000000000000000000e+00	3.626664601273736355e-01	8.141005035234763487e-02	6.240031290463867730e-01	1.505981619016585560e+00
0.000000000000000000e+00	6.986121355495425456e-02	0.000000000000000000e+00	1.371196523035569104e-01	0.000000000000000000e+00	0.000000000000000000e+00	0.000000000000000000e+00	0.000000000000000000e+00	0.000000000000000000e+00	4.263785112879487360e-01	5.786588031149543232e-01	3.211936414358282921e-01	0.000000000000000000e+00	0.000000000000000000e+00	0.000000000000000000e+00	0.000000000000000000e+00	0.000000000000000000e+00	0.000000000000000000e+00	0.000000000000000000e+00	0.000000000000000000e+00	0.000000000000000000e+00	0.000000000000000000e+00	0.000000000000000000e+00	0.000000000000000000e+00	0.000000000000000000e+00	0.000000000000000000e+00	0.000000000000000000e+00	0.000000000000000000e+00	0.000000000000000000e+00	0.000000000000000000e+00	0.000000000000000000e+00	0.000000000000000000e+00	0.000000000000000000e+00	0.000000000000000000e+00	0.000000000000000000e+00	0.000000000000000000e+00	0.000000000000000000e+00	0.000000000000000000e+00	0.000000000000000000e+00	0.000000000000000000e+00	0.000000000000000000e+00	0.000000000000000000e+00	2.073677391373384554e-02	1.002392090043038309e+00	5.987212002735193828e-01	1.071857610905345481e+00	5.041615694665670944e-01	2.418916477931398745e-01	8.956442247746448926e-01	2.475466933511745626e+00
0.000000000000000000e+00	0.000000000000000000e+00	0.000000000000000000e+00	0.000000000000000000e+00	0.000000000000000000e+00	0.000000000000000000e+00	0.000000000000000000e+00	0.000000000000000000e+00	0.000000000000000000e+00	0.000000000000000000e+00	5.003219976957915538e-01	0.000000000000000000e+00	0.000000000000000000e+00	0.000000000000000000e+00	0.000000000000000000e+00	0.000000000000000000e+00	0.000000000000000000e+00	0.000000000000000000e+00	0.000000000000000000e+00	0.000000000000000000e+00	0.000000000000000000e+00	0.000000000000000000e+00	0.000000000000000000e+00	0.000000000000000000e+00	0.000000000000000000e+00	0.000000000000000000e+00	0.000000000000000000e+00	0.000000000000000000e+00	0.000000000000000000e+00	0.000000000000000000e+00	0.000000000000000000e+00	0.000000000000000000e+00	0.000000000000000000e+00	0.000000000000000000e+00	0.000000000000000000e+00	0.000000000000000000e+00	0.000000000000000000e+00	0.000000000000000000e+00	0.000000000000000000e+00	0.000000000000000000e+00	0.000000000000000000e+00	0.000000000000000000e+00	0.000000000000000000e+00	8.818818438841515006e-02	6.533110530340496824e-01	7.672697287311891490e-01	1.110071166065301984e+00	1.111825204201189798e+00	1.232724526492278372e+00	9.938927158873163137e-01
0.000000000000000000e+00	0.000000000000000000e+00	0.000000000000000000e+00	0.000000000000000000e+00	0.000000000000000000e+00	0.000000000000000000e+00	0.000000000000000000e+00	0.000000000000000000e+00	0.000000000000000000e+00	0.000000000000000000e+00	8.739848167389283606e-01	0.000000000000000000e+00	0.000000000000000000e+00	0.000000000000000000e+00	0.000000000000000000e+00	0.000000000000000000e+00	0.000000000000000000e+00	0.000000000000000000e+00	0.000000000000000000e+00	0.000000000000000000e+00	0.000000000000000000e+00	0.000000000000000000e+00	0.000000000000000000e+00	0.000000000000000000e+00	0.000000000000000000e+00	0.000000000000000000e+00	0.000000000000000000e+00	0.000000000000000000e+00	0.000000000000000000e+00	0.000000000000000000e+00	0.000000000000000000e+00	0.000000000000000000e+00	0.000000000000000000e+00	0.000000000000000000e+00	0.000000000000000000e+00	0.000000000000000000e+00	0.000000000000000000e+00	0.000000000000000000e+00	0.000000000000000000e+00	0.000000000000000000e+00	0.000000000000000000e+00	0.000000000000000000e+00	0.000000000000000000e+00	0.000000000000000000e+00	0.000000000000000000e+00	5.316867957080328999e-01	2.810403353915942870e-01	4.567763382674422945e-01	1.351258659717934130e+00	1.601536217562677500e+00
0.000000000000000000e+00	0.000000000000000000e+00	0.000000000000000000e+00	0.000000000000000000e+00	0.000000000000000000e+00	0.000000000000000000e+00	0.000000000000000000e+00	0.000000000000000000e+00	0.000000000000000000e+00	0.000000000000000000e+00	1.226237485901844199e-01	0.000000000000000000e+00	0.000000000000000000e+00	0.000000000000000000e+00	0.000000000000000000e+00	0.000000000000000000e+00	0.000000000000000000e+00	0.000000000000000000e+00	0.000000000000000000e+00	0.000000000000000000e+00	0.000000000000000000e+00	0.000000000000000000e+00	0.000000000000000000e+00	0.000000000000000000e+00	0.000000000000000000e+00	0.000000000000000000e+00	0.000000000000000000e+00	0.000000000000000000e+00	0.000000000000000000e+00	0.000000000000000000e+00	0.000000000000000000e+00	0.000000000000000000e+00	0.000000000000000000e+00	0.000000000000000000e+00	0.000000000000000000e+00	0.000000000000000000e+00	0.000000000000000000e+00	0.000000000000000000e+00	0.000000000000000000e+00	0.000000000000000000e+00	0.000000000000000000e+00	0.000000000000000000e+00	0.000000000000000000e+00	0.000000000000000000e+00	1.303286293128556594e-01	0.000000000000000000e+00	5.803735180110407565e-01	1.182303484620587986e+00	9.589158702028762749e-01	1.701652979653595743e+00
0.000000000000000000e+00	0.000000000000000000e+00	0.000000000000000000e+00	0.000000000000000000e+00	0.000000000000000000e+00	0.000000000000000000e+00	0.000000000000000000e+00	0.000000000000000000e+00	0.000000000000000000e+00	0.000000000000000000e+00	0.000000000000000000e+00	0.000000000000000000e+00	0.000000000000000000e+00	0.000000000000000000e+00	0.000000000000000000e+00	0.000000000000000000e+00	0.000000000000000000e+00	0.000000000000000000e+00	0.000000000000000000e+00	0.000000000000000000e+00	0.000000000000000000e+00	0.000000000000000000e+00	0.000000000000000000e+00	0.000000000000000000e+00	0.000000000000000000e+00	0.000000000000000000e+00	0.000000000000000000e+00	0.000000000000000000e+00	0.000000000000000000e+00	0.000000000000000000e+00	0.000000000000000000e+00	0.000000000000000000e+00	0.000000000000000000e+00	0.000000000000000000e+00	0.000000000000000000e+00	0.000000000000000000e+00	0.000000000000000000e+00	0.000000000000000000e+00	0.000000000000000000e+00	0.000000000000000000e+00	0.000000000000000000e+00	0.000000000000000000e+00	0.000000000000000000e+00	0.000000000000000000e+00	0.000000000000000000e+00	0.000000000000000000e+00	0.000000000000000000e+00	0.000000000000000000e+00	1.045069565271742107e+00	1.582002937747077675e+00
0.000000000000000000e+00	0.000000000000000000e+00	0.000000000000000000e+00	0.000000000000000000e+00	0.000000000000000000e+00	0.000000000000000000e+00	0.000000000000000000e+00	0.000000000000000000e+00	0.000000000000000000e+00	0.000000000000000000e+00	0.000000000000000000e+00	0.000000000000000000e+00	0.000000000000000000e+00	0.000000000000000000e+00	0.000000000000000000e+00	0.000000000000000000e+00	0.000000000000000000e+00	0.000000000000000000e+00	0.000000000000000000e+00	0.000000000000000000e+00	0.000000000000000000e+00	0.000000000000000000e+00	0.000000000000000000e+00	0.000000000000000000e+00	0.000000000000000000e+00	0.000000000000000000e+00	0.000000000000000000e+00	0.000000000000000000e+00	0.000000000000000000e+00	0.000000000000000000e+00	0.000000000000000000e+00	0.000000000000000000e+00	0.000000000000000000e+00	0.000000000000000000e+00	0.000000000000000000e+00	0.000000000000000000e+00	0.000000000000000000e+00	0.000000000000000000e+00	0.000000000000000000e+00	0.000000000000000000e+00	0.000000000000000000e+00	0.000000000000000000e+00	0.000000000000000000e+00	0.000000000000000000e+00	0.000000000000000000e+00	1.252029748766087525e-01	0.000000000000000000e+00	0.000000000000000000e+00	1.979546118819590084e-01	9.530565938294859318e-01
0.000000000000000000e+00	0.000000000000000000e+00	0.000000000000000000e+00	0.000000000000000000e+00	0.000000000000000000e+00	0.000000000000000000e+00	0.000000000000000000e+00	0.000000000000000000e+00	0.000000000000000000e+00	6.669017050671104396e-01	3.329543040318125313e-02	0.000000000000000000e+00	0.000000000000000000e+00	0.000000000000000000e+00	0.000000000000000000e+00	0.000000000000000000e+00	0.000000000000000000e+00	0.000000000000000000e+00	0.000000000000000000e+00	0.000000000000000000e+00	0.000000000000000000e+00	0.000000000000000000e+00	0.000000000000000000e+00	0.000000000000000000e+00	0.000000000000000000e+00	0.000000000000000000e+00	0.000000000000000000e+00	0.000000000000000000e+00	0.000000000000000000e+00	0.000000000000000000e+00	0.000000000000000000e+00	0.000000000000000000e+00	0.000000000000000000e+00	0.000000000000000000e+00	0.000000000000000000e+00	0.000000000000000000e+00	0.000000000000000000e+00	0.000000000000000000e+00	0.000000000000000000e+00	0.000000000000000000e+00	0.000000000000000000e+00	0.000000000000000000e+00	0.000000000000000000e+00	0.000000000000000000e+00	0.000000000000000000e+00	0.000000000000000000e+00	0.000000000000000000e+00	0.000000000000000000e+00	1.606491373820987945e-01	1.600782774114000384e+00
0.000000000000000000e+00	0.000000000000000000e+00	0.000000000000000000e+00	0.000000000000000000e+00	0.000000000000000000e+00	0.000000000000000000e+00	0.000000000000000000e+00	0.000000000000000000e+00	0.000000000000000000e+00	0.000000000000000000e+00	0.000000000000000000e+00	0.000000000000000000e+00	0.000000000000000000e+00	0.000000000000000000e+00	0.000000000000000000e+00	0.000000000000000000e+00	0.000000000000000000e+00	0.000000000000000000e+00	0.000000000000000000e+00	0.000000000000000000e+00	0.000000000000000000e+00	0.000000000000000000e+00	0.000000000000000000e+00	0.000000000000000000e+00	0.000000000000000000e+00	0.000000000000000000e+00	0.000000000000000000e+00	0.000000000000000000e+00	0.000000000000000000e+00	0.000000000000000000e+00	0.000000000000000000e+00	0.000000000000000000e+00	0.000000000000000000e+00	0.000000000000000000e+00	0.000000000000000000e+00	0.000000000000000000e+00	0.000000000000000000e+00	0.000000000000000000e+00	0.000000000000000000e+00	0.000000000000000000e+00	0.000000000000000000e+00	0.000000000000000000e+00	0.000000000000000000e+00	0.000000000000000000e+00	0.000000000000000000e+00	0.000000000000000000e+00	0.000000000000000000e+00	0.000000000000000000e+00	9.498413914380969547e-02	2.626509897254237780e-01
0.000000000000000000e+00	0.000000000000000000e+00	0.000000000000000000e+00	0.000000000000000000e+00	0.000000000000000000e+00	0.000000000000000000e+00	0.000000000000000000e+00	0.000000000000000000e+00	0.000000000000000000e+00	0.000000000000000000e+00	0.000000000000000000e+00	0.000000000000000000e+00	0.000000000000000000e+00	0.000000000000000000e+00	0.000000000000000000e+00	0.000000000000000000e+00	0.000000000000000000e+00	0.000000000000000000e+00	0.000000000000000000e+00	0.000000000000000000e+00	0.000000000000000000e+00	0.000000000000000000e+00	0.000000000000000000e+00	0.000000000000000000e+00	0.000000000000000000e+00	0.000000000000000000e+00	0.000000000000000000e+00	0.000000000000000000e+00	0.000000000000000000e+00	0.000000000000000000e+00	0.000000000000000000e+00	0.000000000000000000e+00	0.000000000000000000e+00	0.000000000000000000e+00	0.000000000000000000e+00	0.000000000000000000e+00	0.000000000000000000e+00	0.000000000000000000e+00	0.000000000000000000e+00	0.000000000000000000e+00	0.000000000000000000e+00	0.000000000000000000e+00	0.000000000000000000e+00	0.000000000000000000e+00	0.000000000000000000e+00	0.000000000000000000e+00	0.000000000000000000e+00	9.438708477428714438e-02	4.446307115566734691e-02	0.000000000000000000e+00
0.000000000000000000e+00	0.000000000000000000e+00	0.000000000000000000e+00	0.000000000000000000e+00	0.000000000000000000e+00	0.000000000000000000e+00	0.000000000000000000e+00	0.000000000000000000e+00	0.000000000000000000e+00	0.000000000000000000e+00	0.000000000000000000e+00	0.000000000000000000e+00	0.000000000000000000e+00	0.000000000000000000e+00	0.000000000000000000e+00	0.000000000000000000e+00	0.000000000000000000e+00	0.000000000000000000e+00	0.000000000000000000e+00	0.000000000000000000e+00	0.000000000000000000e+00	0.000000000000000000e+00	0.000000000000000000e+00	0.000000000000000000e+00	0.000000000000000000e+00	0.000000000000000000e+00	0.000000000000000000e+00	0.000000000000000000e+00	0.000000000000000000e+00	0.000000000000000000e+00	0.000000000000000000e+00	0.000000000000000000e+00	0.000000000000000000e+00	0.000000000000000000e+00	0.000000000000000000e+00	0.000000000000000000e+00	0.000000000000000000e+00	0.000000000000000000e+00	0.000000000000000000e+00	0.000000000000000000e+00	0.000000000000000000e+00	0.000000000000000000e+00	0.000000000000000000e+00	0.000000000000000000e+00	0.000000000000000000e+00	0.000000000000000000e+00	0.000000000000000000e+00	1.174041656996579613e-01	0.000000000000000000e+00	6.209360632381437650e-01
0.000000000000000000e+00	0.000000000000000000e+00	0.000000000000000000e+00	0.000000000000000000e+00	0.000000000000000000e+00	0.000000000000000000e+00	0.000000000000000000e+00	0.000000000000000000e+00	0.000000000000000000e+00	0.000000000000000000e+00	0.000000000000000000e+00	0.000000000000000000e+00	0.000000000000000000e+00	0.000000000000000000e+00	0.000000000000000000e+00	0.000000000000000000e+00	0.000000000000000000e+00	0.000000000000000000e+00	0.000000000000000000e+00	0.000000000000000000e+00	0.000000000000000000e+00	0.000000000000000000e+00	0.000000000000000000e+00	0.000000000000000000e+00	0.000000000000000000e+00	0.000000000000000000e+00	0.000000000000000000e+00	0.000000000000000000e+00	0.000000000000000000e+00	0.000000000000000000e+00	0.000000000000000000e+00	0.000000000000000000e+00	0.000000000000000000e+00	0.000000000000000000e+00	0.000000000000000000e+00	0.000000000000000000e+00	0.000000000000000000e+00	0.000000000000000000e+00	0.000000000000000000e+00	0.000000000000000000e+00	0.000000000000000000e+00	0.000000000000000000e+00	0.000000000000000000e+00	0.000000000000000000e+00	0.000000000000000000e+00	0.000000000000000000e+00	0.000000000000000000e+00	0.000000000000000000e+00	4.609979917851639297e-01	1.003914602873114736e+00
0.000000000000000000e+00	0.000000000000000000e+00	0.000000000000000000e+00	0.000000000000000000e+00	0.000000000000000000e+00	0.000000000000000000e+00	0.000000000000000000e+00	0.000000000000000000e+00	0.000000000000000000e+00	0.000000000000000000e+00	0.000000000000000000e+00	0.000000000000000000e+00	0.000000000000000000e+00	0.000000000000000000e+00	0.000000000000000000e+00	0.000000000000000000e+00	0.000000000000000000e+00	0.000000000000000000e+00	0.000000000000000000e+00	0.000000000000000000e+00	0.000000000000000000e+00	0.000000000000000000e+00	0.000000000000000000e+00	0.000000000000000000e+00	0.000000000000000000e+00	0.000000000000000000e+00	0.000000000000000000e+00	0.000000000000000000e+00	0.000000000000000000e+00	0.000000000000000000e+00	0.000000000000000000e+00	0.000000000000000000e+00	0.000000000000000000e+00	0.000000000000000000e+00	0.000000000000000000e+00	0.000000000000000000e+00	0.000000000000000000e+00	0.000000000000000000e+00	0.000000000000000000e+00	0.000000000000000000e+00	0.000000000000000000e+00	0.000000000000000000e+00	0.000000000000000000e+00	0.000000000000000000e+00	0.000000000000000000e+00	1.491270203148555851e-01	0.000000000000000000e+00	6.657623202173525989e-01	9.296365735537523989e-01	1.132442272531360983e+00
0.000000000000000000e+00	0.000000000000000000e+00	0.000000000000000000e+00	0.000000000000000000e+00	0.000000000000000000e+00	0.000000000000000000e+00	0.000000000000000000e+00	0.000000000000000000e+00	0.000000000000000000e+00	0.000000000000000000e+00	0.000000000000000000e+00	0.000000000000000000e+00	0.000000000000000000e+00	0.000000000000000000e+00	0.000000000000000000e+00	0.000000000000000000e+00	0.000000000000000000e+00	0.000000000000000000e+00	0.000000000000000000e+00	0.000000000000000000e+00	0.000000000000000000e+00	0.000000000000000000e+00	0.000000000000000000e+00	0.000000000000000000e+00	0.000000000000000000e+00	0.000000000000000000e+00	0.000000000000000000e+00	0.000000000000000000e+00	0.000000000000000000e+00	0.000000000000000000e+00	0.000000000000000000e+00	0.000000000000000000e+00	0.000000000000000000e+00	0.000000000000000000e+00	0.000000000000000000e+00	0.000000000000000000e+00	0.000000000000000000e+00	0.000000000000000000e+00	0.000000000000000000e+00	0.000000000000000000e+00	0.000000000000000000e+00	0.000000000000000000e+00	0.000000000000000000e+00	0.000000000000000000e+00	0.000000000000000000e+00	0.000000000000000000e+00	0.000000000000000000e+00	0.000000000000000000e+00	1.271013534911214826e+00	1.488571237170912775e+00
0.000000000000000000e+00	0.000000000000000000e+00	0.000000000000000000e+00	0.000000000000000000e+00	0.000000000000000000e+00	0.000000000000000000e+00	0.000000000000000000e+00	0.000000000000000000e+00	0.000000000000000000e+00	0.000000000000000000e+00	0.000000000000000000e+00	0.000000000000000000e+00	0.000000000000000000e+00	0.000000000000000000e+00	0.000000000000000000e+00	0.000000000000000000e+00	0.000000000000000000e+00	0.000000000000000000e+00	0.000000000000000000e+00	0.000000000000000000e+00	0.000000000000000000e+00	0.000000000000000000e+00	0.000000000000000000e+00	0.000000000000000000e+00	0.000000000000000000e+00	0.000000000000000000e+00	0.000000000000000000e+00	0.000000000000000000e+00	0.000000000000000000e+00	0.000000000000000000e+00	0.000000000000000000e+00	0.000000000000000000e+00	0.000000000000000000e+00	0.000000000000000000e+00	0.000000000000000000e+00	0.000000000000000000e+00	0.000000000000000000e+00	0.000000000000000000e+00	0.000000000000000000e+00	0.000000000000000000e+00	0.000000000000000000e+00	0.000000000000000000e+00	0.000000000000000000e+00	0.000000000000000000e+00	0.000000000000000000e+00	0.000000000000000000e+00	4.074804049480361678e-01	1.048238079242365117e+00	1.149564514622372746e+00	1.146038685349836772e+00
0.000000000000000000e+00	0.000000000000000000e+00	0.000000000000000000e+00	0.000000000000000000e+00	0.000000000000000000e+00	0.000000000000000000e+00	0.000000000000000000e+00	0.000000000000000000e+00	0.000000000000000000e+00	5.450145566945452380e-02	0.000000000000000000e+00	0.000000000000000000e+00	0.000000000000000000e+00	0.000000000000000000e+00	0.000000000000000000e+00	0.000000000000000000e+00	0.000000000000000000e+00	0.000000000000000000e+00	0.000000000000000000e+00	0.000000000000000000e+00	0.000000000000000000e+00	0.000000000000000000e+00	0.000000000000000000e+00	0.000000000000000000e+00	0.000000000000000000e+00	0.000000000000000000e+00	0.000000000000000000e+00	0.000000000000000000e+00	0.000000000000000000e+00	0.000000000000000000e+00	0.000000000000000000e+00	0.000000000000000000e+00	0.000000000000000000e+00	0.000000000000000000e+00	0.000000000000000000e+00	0.000000000000000000e+00	0.000000000000000000e+00	0.000000000000000000e+00	0.000000000000000000e+00	0.000000000000000000e+00	0.000000000000000000e+00	0.000000000000000000e+00	0.000000000000000000e+00	0.000000000000000000e+00	0.000000000000000000e+00	0.000000000000000000e+00	0.000000000000000000e+00	9.313573182345763479e-01	1.315189651329787823e+00	1.635226391623158415e+00
0.000000000000000000e+00	0.000000000000000000e+00	0.000000000000000000e+00	0.000000000000000000e+00	0.000000000000000000e+00	0.000000000000000000e+00	0.000000000000000000e+00	0.000000000000000000e+00	0.000000000000000000e+00	0.000000000000000000e+00	0.000000000000000000e+00	0.000000000000000000e+00	0.000000000000000000e+00	0.000000000000000000e+00	0.000000000000000000e+00	0.000000000000000000e+00	0.000000000000000000e+00	0.000000000000000000e+00	0.000000000000000000e+00	0.000000000000000000e+00	0.000000000000000000e+00	0.000000000000000000e+00	0.000000000000000000e+00	0.000000000000000000e+00	0.000000000000000000e+00	0.000000000000000000e+00	0.000000000000000000e+00	0.000000000000000000e+00	0.000000000000000000e+00	0.000000000000000000e+00	0.000000000000000000e+00	0.000000000000000000e+00	0.000000000000000000e+00	0.000000000000000000e+00	0.000000000000000000e+00	0.000000000000000000e+00	0.000000000000000000e+00	0.000000000000000000e+00	0.000000000000000000e+00	0.000000000000000000e+00	0.000000000000000000e+00	0.000000000000000000e+00	0.000000000000000000e+00	0.000000000000000000e+00	0.000000000000000000e+00	0.000000000000000000e+00	1.082463713254057325e+00	1.289080639556269725e+00	1.359655536939805343e+00	2.359717678540078634e+00
0.000000000000000000e+00	0.000000000000000000e+00	0.000000000000000000e+00	0.000000000000000000e+00	0.000000000000000000e+00	0.000000000000000000e+00	0.000000000000000000e+00	0.000000000000000000e+00	0.000000000000000000e+00	0.000000000000000000e+00	0.000000000000000000e+00	0.000000000000000000e+00	0.000000000000000000e+00	0.000000000000000000e+00	0.000000000000000000e+00	0.000000000000000000e+00	0.000000000000000000e+00	0.000000000000000000e+00	0.000000000000000000e+00	0.000000000000000000e+00	0.000000000000000000e+00	0.000000000000000000e+00	0.000000000000000000e+00	0.000000000000000000e+00	0.000000000000000000e+00	0.000000000000000000e+00	0.000000000000000000e+00	0.000000000000000000e+00	0.000000000000000000e+00	0.000000000000000000e+00	0.000000000000000000e+00	0.000000000000000000e+00	0.000000000000000000e+00	0.000000000000000000e+00	0.000000000000000000e+00	0.000000000000000000e+00	0.000000000000000000e+00	0.000000000000000000e+00	0.000000000000000000e+00	0.000000000000000000e+00	0.000000000000000000e+00	0.000000000000000000e+00	0.000000000000000000e+00	0.000000000000000000e+00	0.000000000000000000e+00	0.000000000000000000e+00	0.000000000000000000e+00	3.432529483208786591e-01	4.578623069856966980e-03	2.782759571813868682e+00
0.000000000000000000e+00	0.000000000000000000e+00	0.000000000000000000e+00	0.000000000000000000e+00	0.000000000000000000e+00	0.000000000000000000e+00	0.000000000000000000e+00	0.000000000000000000e+00	0.000000000000000000e+00	0.000000000000000000e+00	1.198679026388533297e-01	0.000000000000000000e+00	0.000000000000000000e+00	0.000000000000000000e+00	0.000000000000000000e+00	0.000000000000000000e+00	0.000000000000000000e+00	0.000000000000000000e+00	0.000000000000000000e+00	0.000000000000000000e+00	0.000000000000000000e+00	0.000000000000000000e+00	0.000000000000000000e+00	0.000000000000000000e+00	0.000000000000000000e+00	0.000000000000000000e+00	0.000000000000000000e+00	0.000000000000000000e+00	0.000000000000000000e+00	0.000000000000000000e+00	0.000000000000000000e+00	0.000000000000000000e+00	0.000000000000000000e+00	0.000000000000000000e+00	0.000000000000000000e+00	0.000000000000000000e+00	0.000000000000000000e+00	0.000000000000000000e+00	0.000000000000000000e+00	1.066624931325619308e-01	5.426011681312482571e-01	0.000000000000000000e+00	6.060993203514966621e-02	0.000000000000000000e+00	0.000000000000000000e+00	0.000000000000000000e+00	0.000000000000000000e+00	0.000000000000000000e+00	9.020624135695364254e-01	1.388198265537772924e+00
0.000000000000000000e+00	0.000000000000000000e+00	0.000000000000000000e+00	0.000000000000000000e+00	0.000000000000000000e+00	0.000000000000000000e+00	0.000000000000000000e+00	0.000000000000000000e+00	0.000000000000000000e+00	0.000000000000000000e+00	3.856506570269374601e-01	0.000000000000000000e+00	0.000000000000000000e+00	0.000000000000000000e+00	0.000000000000000000e+00	0.000000000000000000e+00	0.000000000000000000e+00	0.000000000000000000e+00	0.000000000000000000e+00	0.000000000000000000e+00	0.000000000000000000e+00	0.000000000000000000e+00	0.000000000000000000e+00	0.000000000000000000e+00	0.000000000000000000e+00	0.000000000000000000e+00	0.000000000000000000e+00	0.000000000000000000e+00	0.000000000000000000e+00	0.000000000000000000e+00	0.000000000000000000e+00	0.000000000000000000e+00	0.000000000000000000e+00	0.000000000000000000e+00	8.943822562020942168e-02	0.000000000000000000e+00	0.000000000000000000e+00	0.000000000000000000e+00	0.000000000000000000e+00	7.990578067745036650e-01	0.000000000000000000e+00	3.255094956721661381e-01	0.000000000000000000e+00	0.000000000000000000e+00	0.000000000000000000e+00	0.000000000000000000e+00	0.000000000000000000e+00	0.000000000000000000e+00	9.189120190940648358e-01	1.646214843687684004e+00
0.000000000000000000e+00	0.000000000000000000e+00	0.000000000000000000e+00	0.000000000000000000e+00	0.000000000000000000e+00	0.000000000000000000e+00	0.000000000000000000e+00	0.000000000000000000e+00	4.491176020808613362e-02	5.864616304102947542e-01	0.000000000000000000e+00	0.000000000000000000e+00	0.000000000000000000e+00	0.000000000000000000e+00	0.000000000000000000e+00	0.000000000000000000e+00	0.000000000000000000e+00	0.000000000000000000e+00	0.000000000000000000e+00	0.000000000000000000e+00	0.000000000000000000e+00	0.000000000000000000e+00	0.000000000000000000e+00	0.000000000000000000e+00	0.000000000000000000e+00	0.000000000000000000e+00	0.000000000000000000e+00	0.000000000000000000e+00	0.000000000000000000e+00	0.000000000000000000e+00	0.000000000000000000e+00	0.000000000000000000e+00	0.000000000000000000e+00	3.499162627278282200e-01	0.000000000000000000e+00	0.000000000000000000e+00	0.000000000000000000e+00	0.000000000000000000e+00	3.517671105778572005e-02	0.000000000000000000e+00	0.000000000000000000e+00	0.000000000000000000e+00	7.183156863683785032e-01	0.000000000000000000e+00	0.000000000000000000e+00	2.148885486573675618e-01	0.000000000000000000e+00	6.954582303967113965e-01	4.764680001031281753e-01	1.177194103938362879e+00
0.000000000000000000e+00	0.000000000000000000e+00	0.000000000000000000e+00	0.000000000000000000e+00	0.000000000000000000e+00	0.000000000000000000e+00	0.000000000000000000e+00	0.000000000000000000e+00	5.379590949202261302e-02	8.418272113935190704e-02	9.753241219953977248e-02	0.000000000000000000e+00	0.000000000000000000e+00	0.000000000000000000e+00	0.000000000000000000e+00	0.000000000000000000e+00	0.000000000000000000e+00	0.000000000000000000e+00	0.000000000000000000e+00	0.000000000000000000e+00	0.000000000000000000e+00	0.000000000000000000e+00	0.000000000000000000e+00	0.000000000000000000e+00	0.000000000000000000e+00	0.000000000000000000e+00	0.000000000000000000e+00	0.000000000000000000e+00	0.000000000000000000e+00	0.000000000000000000e+00	0.000000000000000000e+00	0.000000000000000000e+00	0.000000000000000000e+00	0.000000000000000000e+00	0.000000000000000000e+00	0.000000000000000000e+00	0.000000000000000000e+00	0.000000000000000000e+00	0.000000000000000000e+00	1.315988909177820521e+00	2.710048878477958056e-01	2.477295816543582385e-01	0.000000000000000000e+00	0.000000000000000000e+00	0.000000000000000000e+00	0.000000000000000000e+00	0.000000000000000000e+00	0.000000000000000000e+00	3.651091478762268361e-01	1.436718352551477729e+00
0.000000000000000000e+00	0.000000000000000000e+00	0.000000000000000000e+00	0.000000000000000000e+00	0.000000000000000000e+00	0.000000000000000000e+00	0.000000000000000000e+00	0.000000000000000000e+00	0.000000000000000000e+00	7.027937371726019622e-01	0.000000000000000000e+00	0.000000000000000000e+00	0.000000000000000000e+00	0.000000000000000000e+00	0.000000000000000000e+00	0.000000000000000000e+00	0.000000000000000000e+00	0.000000000000000000e+00	0.000000000000000000e+00	0.000000000000000000e+00	0.000000000000000000e+00	0.000000000000000000e+00	0.000000000000000000e+00	0.000000000000000000e+00	0.000000000000000000e+00	0.000000000000000000e+00	0.000000000000000000e+00	0.000000000000000000e+00	0.000000000000000000e+00	0.000000000000000000e+00	0.000000000000000000e+00	0.000000000000000000e+00	0.000000000000000000e+00	0.000000000000000000e+00	0.000000000000000000e+00	0.000000000000000000e+00	5.774546909481697021e-01	4.832211712466619180e-02	6.933549712611738469e-01	0.000000000000000000e+00	0.000000000000000000e+00	9.015777168972360922e-01	3.799948382930919966e-01	0.000000000000000000e+00	0.000000000000000000e+00	1.744090157969384047e-01	0.000000000000000000e+00	3.646234038756919482e-02	9.622987266474178347e-02	3.439359856166192553e-01
0.000000000000000000e+00	0.000000000000000000e+00	0.000000000000000000e+00	0.000000000000000000e+00	0.000000000000000000e+00	0.000000000000000000e+00	0.000000000000000000e+00	0.000000000000000000e+00	0.000000000000000000e+00	0.000000000000000000e+00	0.000000000000000000e+00	0.000000000000000000e+00	0.000000000000000000e+00	0.000000000000000000e+00	0.000000000000000000e+00	0.000000000000000000e+00	0.000000000000000000e+00	0.000000000000000000e+00	0.000000000000000000e+00	0.000000000000000000e+00	0.000000000000000000e+00	0.000000000000000000e+00	0.000000000000000000e+00	0.000000000000000000e+00	0.000000000000000000e+00	0.000000000000000000e+00	0.000000000000000000e+00	0.000000000000000000e+00	0.000000000000000000e+00	0.000000000000000000e+00	0.000000000000000000e+00	0.000000000000000000e+00	0.000000000000000000e+00	0.000000000000000000e+00	0.000000000000000000e+00	5.557177172371796647e-02	1.630005029421017770e-01	5.354135691757986315e-01	9.050791334383936348e-01	1.006766374617590110e+00	5.278837747496470945e-01	5.135553235038994302e-01	0.000000000000000000e+00	0.000000000000000000e+00	5.818528382967759829e-03	0.000000000000000000e+00	4.812009129510557565e-02	4.105381882346359479e-01	0.000000000000000000e+00	7.388781613291992567e-01
0.000000000000000000e+00	0.000000000000000000e+00	0.000000000000000000e+00	0.000000000000000000e+00	0.000000000000000000e+00	0.000000000000000000e+00	0.000000000000000000e+00	0.000000000000000000e+00	0.000000000000000000e+00	2.657236731157233689e-01	0.000000000000000000e+00	0.000000000000000000e+00	0.000000000000000000e+00	0.000000000000000000e+00	0.000000000000000000e+00	0.000000000000000000e+00	0.000000000000000000e+00	0.000000000000000000e+00	0.000000000000000000e+00	0.000000000000000000e+00	0.000000000000000000e+00	0.000000000000000000e+00	0.000000000000000000e+00	0.000000000000000000e+00	0.000000000000000000e+00	0.000000000000000000e+00	0.000000000000000000e+00	0.000000000000000000e+00	0.000000000000000000e+00	0.000000000000000000e+00	0.000000000000000000e+00	0.000000000000000000e+00	0.000000000000000000e+00	0.000000000000000000e+00	0.000000000000000000e+00	0.000000000000000000e+00	1.794803190106140645e-01	0.000000000000000000e+00	1.095588019375621919e-01	5.282081904949617046e-01	4.098941004635329177e-01	7.161296903010692105e-01	0.000000000000000000e+00	3.869276303902828840e-01	1.990189648497450448e-01	0.000000000000000000e+00	0.000000000000000000e+00	6.004644227983753080e-01	0.000000000000000000e+00	6.336850478323651226e-01
0.000000000000000000e+00	0.000000000000000000e+00	0.000000000000000000e+00	0.000000000000000000e+00	0.000000000000000000e+00	0.000000000000000000e+00	0.000000000000000000e+00	0.000000000000000000e+00	0.000000000000000000e+00	0.000000000000000000e+00	0.000000000000000000e+00	0.000000000000000000e+00	0.000000000000000000e+00	0.000000000000000000e+00	0.000000000000000000e+00	0.000000000000000000e+00	0.000000000000000000e+00	0.000000000000000000e+00	0.000000000000000000e+00	0.000000000000000000e+00	0.000000000000000000e+00	0.000000000000000000e+00	0.000000000000000000e+00	0.000000000000000000e+00	0.000000000000000000e+00	0.000000000000000000e+00	0.000000000000000000e+00	0.000000000000000000e+00	0.000000000000000000e+00	0.000000000000000000e+00	0.000000000000000000e+00	0.000000000000000000e+00	0.000000000000000000e+00	0.000000000000000000e+00	0.000000000000000000e+00	0.000000000000000000e+00	2.924243234917647261e-01	0.000000000000000000e+00	0.000000000000000000e+00	0.000000000000000000e+00	0.000000000000000000e+00	0.000000000000000000e+00	5.008606351440226812e-01	5.024002383055118370e-01	0.000000000000000000e+00	0.000000000000000000e+00	1.278221238198206933e-01	9.804965018981026681e-01	0.000000000000000000e+00	1.405223421379259818e+00
0.000000000000000000e+00	0.000000000000000000e+00	0.000000000000000000e+00	0.000000000000000000e+00	0.000000000000000000e+00	0.000000000000000000e+00	0.000000000000000000e+00	0.000000000000000000e+00	0.000000000000000000e+00	0.000000000000000000e+00	5.665802812216017004e-02	0.000000000000000000e+00	0.000000000000000000e+00	0.000000000000000000e+00	0.000000000000000000e+00	0.000000000000000000e+00	0.000000000000000000e+00	0.000000000000000000e+00	0.000000000000000000e+00	0.000000000000000000e+00	0.000000000000000000e+00	0.000000000000000000e+00	0.000000000000000000e+00	0.000000000000000000e+00	0.000000000000000000e+00	0.000000000000000000e+00	0.000000000000000000e+00	0.000000000000000000e+00	0.000000000000000000e+00	0.000000000000000000e+00	0.000000000000000000e+00	0.000000000000000000e+00	0.000000000000000000e+00	0.000000000000000000e+00	0.000000000000000000e+00	0.000000000000000000e+00	0.000000000000000000e+00	0.000000000000000000e+00	0.000000000000000000e+00	0.000000000000000000e+00	0.000000000000000000e+00	0.000000000000000000e+00	1.285515772993418293e-01	0.000000000000000000e+00	4.875686607594941768e-01	3.043058375114512937e-01	1.091534822840556584e+00	1.898834282063482926e+00	6.783188484462124856e-01	9.859845600073187111e-01
0.000000000000000000e+00	0.000000000000000000e+00	0.000000000000000000e+00	0.000000000000000000e+00	0.000000000000000000e+00	0.000000000000000000e+00	0.000000000000000000e+00	0.000000000000000000e+00	0.000000000000000000e+00	0.000000000000000000e+00	0.000000000000000000e+00	0.000000000000000000e+00	0.000000000000000000e+00	0.000000000000000000e+00	0.000000000000000000e+00	0.000000000000000000e+00	0.000000000000000000e+00	0.000000000000000000e+00	0.000000000000000000e+00	0.000000000000000000e+00	0.000000000000000000e+00	0.000000000000000000e+00	0.000000000000000000e+00	0.000000000000000000e+00	0.000000000000000000e+00	0.000000000000000000e+00	0.000000000000000000e+00	0.000000000000000000e+00	0.000000000000000000e+00	0.000000000000000000e+00	0.000000000000000000e+00	0.000000000000000000e+00	0.000000000000000000e+00	0.000000000000000000e+00	0.000000000000000000e+00	0.000000000000000000e+00	0.000000000000000000e+00	0.000000000000000000e+00	0.000000000000000000e+00	0.000000000000000000e+00	3.689030261191402621e-02	0.000000000000000000e+00	2.723106776821947461e-01	0.000000000000000000e+00	0.000000000000000000e+00	0.000000000000000000e+00	1.276335450725496035e+00	8.498210165415989170e-01	6.644371918445717284e-01	3.501795626834044439e-01
0.000000000000000000e+00	0.000000000000000000e+00	0.000000000000000000e+00	0.000000000000000000e+00	0.000000000000000000e+00	0.000000000000000000e+00	0.000000000000000000e+00	0.000000000000000000e+00	0.000000000000000000e+00	0.000000000000000000e+00	0.000000000000000000e+00	0.000000000000000000e+00	0.000000000000000000e+00	0.000000000000000000e+00	0.000000000000000000e+00	0.000000000000000000e+00	0.000000000000000000e+00	0.000000000000000000e+00	0.000000000000000000e+00	0.000000000000000000e+00	0.000000000000000000e+00	0.000000000000000000e+00	0.000000000000000000e+00	0.000000000000000000e+00	0.000000000000000000e+00	0.000000000000000000e+00	0.000000000000000000e+00	0.000000000000000000e+00	0.000000000000000000e+00	0.000000000000000000e+00	0.000000000000000000e+00	0.000000000000000000e+00	0.000000000000000000e+00	0.000000000000000000e+00	0.000000000000000000e+00	0.000000000000000000e+00	0.000000000000000000e+00	0.000000000000000000e+00	0.000000000000000000e+00	0.000000000000000000e+00	2.886766053342121677e-02	0.000000000000000000e+00	0.000000000000000000e+00	0.000000000000000000e+00	4.362164244534864066e-01	0.000000000000000000e+00	3.644156723918623997e-01	1.427939920817365982e-01	0.000000000000000000e+00	0.000000000000000000e+00
0.000000000000000000e+00	0.000000000000000000e+00	0.000000000000000000e+00	0.000000000000000000e+00	0.000000000000000000e+00	0.000000000000000000e+00	0.000000000000000000e+00	0.000000000000000000e+00	0.000000000000000000e+00	0.000000000000000000e+00	0.000000000000000000e+00	0.000000000000000000e+00	0.000000000000000000e+00	0.000000000000000000e+00	0.000000000000000000e+00	0.000000000000000000e+00	0.000000000000000000e+00	0.000000000000000000e+00	0.000000000000000000e+00	0.000000000000000000e+00	0.000000000000000000e+00	0.000000000000000000e+00	0.000000000000000000e+00	0.000000000000000000e+00	0.000000000000000000e+00	0.000000000000000000e+00	0.000000000000000000e+00	0.000000000000000000e+00	0.000000000000000000e+00	0.000000000000000000e+00	0.000000000000000000e+00	0.000000000000000000e+00	0.000000000000000000e+00	0.000000000000000000e+00	0.000000000000000000e+00	0.000000000000000000e+00	0.000000000000000000e+00	0.000000000000000000e+00	0.000000000000000000e+00	0.000000000000000000e+00	0.000000000000000000e+00	0.000000000000000000e+00	0.000000000000000000e+00	0.000000000000000000e+00	0.000000000000000000e+00	0.000000000000000000e+00	0.000000000000000000e+00	0.000000000000000000e+00	0.000000000000000000e+00	3.747156495600408865e-01
0.000000000000000000e+00	0.000000000000000000e+00	0.000000000000000000e+00	0.000000000000000000e+00	0.000000000000000000e+00	0.000000000000000000e+00	0.000000000000000000e+00	0.000000000000000000e+00	0.000000000000000000e+00	0.000000000000000000e+00	0.000000000000000000e+00	0.000000000000000000e+00	0.000000000000000000e+00	0.000000000000000000e+00	0.000000000000000000e+00	0.000000000000000000e+00	0.000000000000000000e+00	0.000000000000000000e+00	0.000000000000000000e+00	0.000000000000000000e+00	0.000000000000000000e+00	0.000000000000000000e+00	0.000000000000000000e+00	0.000000000000000000e+00	0.000000000000000000e+00	0.000000000000000000e+00	0.000000000000000000e+00	0.000000000000000000e+00	0.000000000000000000e+00	0.000000000000000000e+00	0.000000000000000000e+00	0.000000000000000000e+00	0.000000000000000000e+00	0.000000000000000000e+00	0.000000000000000000e+00	0.000000000000000000e+00	0.000000000000000000e+00	0.000000000000000000e+00	0.000000000000000000e+00	0.000000000000000000e+00	0.000000000000000000e+00	2.270550291476483573e-01	0.000000000000000000e+00	0.000000000000000000e+00	0.000000000000000000e+00	0.000000000000000000e+00	1.144250060797702695e-01	0.000000000000000000e+00	5.974170502420266260e-01	4.551731162680430209e-01
0.000000000000000000e+00	0.000000000000000000e+00	0.000000000000000000e+00	0.000000000000000000e+00	0.000000000000000000e+00	0.000000000000000000e+00	0.000000000000000000e+00	0.000000000000000000e+00	0.000000000000000000e+00	0.000000000000000000e+00	0.000000000000000000e+00	0.000000000000000000e+00	0.000000000000000000e+00	0.000000000000000000e+00	0.000000000000000000e+00	0.000000000000000000e+00	0.000000000000000000e+00	0.000000000000000000e+00	0.000000000000000000e+00	0.000000000000000000e+00	0.000000000000000000e+00	0.000000000000000000e+00	0.000000000000000000e+00	0.000000000000000000e+00	0.000000000000000000e+00	0.000000000000000000e+00	0.000000000000000000e+00	0.000000000000000000e+00	0.000000000000000000e+00	0.000000000000000000e+00	0.000000000000000000e+00	0.000000000000000000e+00	0.000000000000000000e+00	0.000000000000000000e+00	0.000000000000000000e+00	0.000000000000000000e+00	0.000000000000000000e+00	0.000000000000000000e+00	0.000000000000000000e+00	0.000000000000000000e+00	0.000000000000000000e+00	0.000000000000000000e+00	0.000000000000000000e+00	0.000000000000000000e+00	0.000000000000000000e+00	0.000000000000000000e+00	0.000000000000000000e+00	2.568189565000369989e-01	0.000000000000000000e+00	9.195657638799706879e-01
0.000000000000000000e+00	0.000000000000000000e+00	0.000000000000000000e+00	0.000000000000000000e+00	0.000000000000000000e+00	0.000000000000000000e+00	0.000000000000000000e+00	0.000000000000000000e+00	0.000000000000000000e+00	0.000000000000000000e+00	0.000000000000000000e+00	0.000000000000000000e+00	0.000000000000000000e+00	0.000000000000000000e+00	0.000000000000000000e+00	0.000000000000000000e+00	0.000000000000000000e+00	0.000000000000000000e+00	0.000000000000000000e+00	0.000000000000000000e+00	0.000000000000000000e+00	0.000000000000000000e+00	0.000000000000000000e+00	0.000000000000000000e+00	0.000000000000000000e+00	0.000000000000000000e+00	0.000000000000000000e+00	0.000000000000000000e+00	0.000000000000000000e+00	0.000000000000000000e+00	0.000000000000000000e+00	0.000000000000000000e+00	0.000000000000000000e+00	0.000000000000000000e+00	0.000000000000000000e+00	0.000000000000000000e+00	0.000000000000000000e+00	0.000000000000000000e+00	0.000000000000000000e+00	0.000000000000000000e+00	0.000000000000000000e+00	0.000000000000000000e+00	0.000000000000000000e+00	0.000000000000000000e+00	0.000000000000000000e+00	0.000000000000000000e+00	2.929331607826152761e-01	4.940347400127111377e-01	3.709858851083426279e-01	1.447681255246995313e-01
0.000000000000000000e+00	0.000000000000000000e+00	0.000000000000000000e+00	0.000000000000000000e+00	0.000000000000000000e+00	0.000000000000000000e+00	0.000000000000000000e+00	0.000000000000000000e+00	0.000000000000000000e+00	0.000000000000000000e+00	0.000000000000000000e+00	0.000000000000000000e+00	0.000000000000000000e+00	0.000000000000000000e+00	0.000000000000000000e+00	0.000000000000000000e+00	0.000000000000000000e+00	0.000000000000000000e+00	0.000000000000000000e+00	0.000000000000000000e+00	0.000000000000000000e+00	0.000000000000000000e+00	0.000000000000000000e+00	0.000000000000000000e+00	0.000000000000000000e+00	0.000000000000000000e+00	0.000000000000000000e+00	0.000000000000000000e+00	0.000000000000000000e+00	0.000000000000000000e+00	0.000000000000000000e+00	0.000000000000000000e+00	0.000000000000000000e+00	0.000000000000000000e+00	0.000000000000000000e+00	0.000000000000000000e+00	0.000000000000000000e+00	0.000000000000000000e+00	0.000000000000000000e+00	0.000000000000000000e+00	0.000000000000000000e+00	0.000000000000000000e+00	0.000000000000000000e+00	0.000000000000000000e+00	0.000000000000000000e+00	0.000000000000000000e+00	1.172645714158362162e+00	1.165912812960087086e+00	1.163216265678075567e+00	1.841501404519865881e+00
3.966317308660756713e-01	0.000000000000000000e+00	0.000000000000000000e+00	0.000000000000000000e+00	0.000000000000000000e+00	0.000000000000000000e+00	0.000000000000000000e+00	0.000000000000000000e+00	0.000000000000000000e+00	4.245167773355340013e-01	3.003042727233525278e-01	0.000000000000000000e+00	0.000000000000000000e+00	0.000000000000000000e+00	0.000000000000000000e+00	8.301170800873043654e-02	0.000000000000000000e+00	0.000000000000000000e+00	0.000000000000000000e+00	0.000000000000000000e+00	0.000000000000000000e+00	0.000000000000000000e+00	0.000000000000000000e+00	0.000000000000000000e+00	0.000000000000000000e+00	0.000000000000000000e+00	0.000000000000000000e+00	0.000000000000000000e+00	0.000000000000000000e+00	0.000000000000000000e+00	0.000000000000000000e+00	0.000000000000000000e+00	0.000000000000000000e+00	0.000000000000000000e+00	0.000000000000000000e+00	0.000000000000000000e+00	0.000000000000000000e+00	0.000000000000000000e+00	0.000000000000000000e+00	0.000000000000000000e+00	0.000000000000000000e+00	0.000000000000000000e+00	0.000000000000000000e+00	0.000000000000000000e+00	0.000000000000000000e+00	0.000000000000000000e+00	1.363858907761882788e+00	1.170333993116176696e+00	1.509809472331017810e+00	1.553623625630840444e+00
0.000000000000000000e+00	0.000000000000000000e+00	0.000000000000000000e+00	0.000000000000000000e+00	0.000000000000000000e+00	0.000000000000000000e+00	0.000000000000000000e+00	0.000000000000000000e+00	0.000000000000000000e+00	6.700609387984167720e-01	5.686817050534164197e-01	0.000000000000000000e+00	0.000000000000000000e+00	3.805540487629124891e-01	0.000000000000000000e+00	1.416175202127482047e+00	0.000000000000000000e+00	0.000000000000000000e+00	0.000000000000000000e+00	0.000000000000000000e+00	0.000000000000000000e+00	0.000000000000000000e+00	0.000000000000000000e+00	0.000000000000000000e+00	0.000000000000000000e+00	0.000000000000000000e+00	0.000000000000000000e+00	0.000000000000000000e+00	0.000000000000000000e+00	0.000000000000000000e+00	0.000000000000000000e+00	0.000000000000000000e+00	0.000000000000000000e+00	0.000000000000000000e+00	0.000000000000000000e+00	0.000000000000000000e+00	0.000000000000000000e+00	0.000000000000000000e+00	0.000000000000000000e+00	0.000000000000000000e+00	0.000000000000000000e+00	0.000000000000000000e+00	0.000000000000000000e+00	0.000000000000000000e+00	3.162355412590846238e-02	1.180730442518968637e+00	8.982788457484712774e-01	1.459234004814068619e+00	7.071504717688210651e-01	1.947781435411815476e+00
8.235317447294228377e-02	0.000000000000000000e+00	0.000000000000000000e+00	0.000000000000000000e+00	0.000000000000000000e+00	0.000000000000000000e+00	0.000000000000000000e+00	0.000000000000000000e+00	0.000000000000000000e+00	6.241826260425334949e-01	0.000000000000000000e+00	0.000000000000000000e+00	0.000000000000000000e+00	0.000000000000000000e+00	0.000000000000000000e+00	0.000000000000000000e+00	3.769272927227654973e-02	0.000000000000000000e+00	0.000000000000000000e+00	0.000000000000000000e+00	0.000000000000000000e+00	0.000000000000000000e+00	0.000000000000000000e+00	0.000000000000000000e+00	0.000000000000000000e+00	0.000000000000000000e+00	0.000000000000000000e+00	0.000000000000000000e+00	0.000000000000000000e+00	0.000000000000000000e+00	0.000000000000000000e+00	0.000000000000000000e+00	0.000000000000000000e+00	0.000000000000000000e+00	0.000000000000000000e+00	0.000000000000000000e+00	0.000000000000000000e+00	0.000000000000000000e+00	0.000000000000000000e+00	0.000000000000000000e+00	0.000000000000000000e+00	0.000000000000000000e+00	7.624309713286151480e-01	0.000000000000000000e+00	5.442295967715242710e-01	1.083547970079130618e+00	1.207945714967538109e+00	1.835615128680980757e+00	1.115744336466023778e+00	1.541029355641770682e+00
0.000000000000000000e+00	0.000000000000000000e+00	0.000000000000000000e+00	0.000000000000000000e+00	0.000000000000000000e+00	0.000000000000000000e+00	0.000000000000000000e+00	0.000000000000000000e+00	0.000000000000000000e+00	4.154926705354975991e-01	4.053141295393773436e-01	0.000000000000000000e+00	0.000000000000000000e+00	0.000000000000000000e+00	0.000000000000000000e+00	0.000000000000000000e+00	0.000000000000000000e+00	0.000000000000000000e+00	0.000000000000000000e+00	0.000000000000000000e+00	0.000000000000000000e+00	0.000000000000000000e+00	0.000000000000000000e+00	0.000000000000000000e+00	0.000000000000000000e+00	0.000000000000000000e+00	0.000000000000000000e+00	0.000000000000000000e+00	0.000000000000000000e+00	0.000000000000000000e+00	0.000000000000000000e+00	0.000000000000000000e+00	0.000000000000000000e+00	0.000000000000000000e+00	0.000000000000000000e+00	0.000000000000000000e+00	0.000000000000000000e+00	0.000000000000000000e+00	0.000000000000000000e+00	0.000000000000000000e+00	0.000000000000000000e+00	0.000000000000000000e+00	0.000000000000000000e+00	0.000000000000000000e+00	4.691809382732815559e-01	0.000000000000000000e+00	1.852233042333772950e+00	6.032924458834167947e-01	1.129282201539044239e+00	1.149780633185852663e+00
0.000000000000000000e+00	0.000000000000000000e+00	0.000000000000000000e+00	0.000000000000000000e+00	0.000000000000000000e+00	0.000000000000000000e+00	0.000000000000000000e+00	0.000000000000000000e+00	0.000000000000000000e+00	0.000000000000000000e+00	1.812149093332980632e-01	0.000000000000000000e+00	0.000000000000000000e+00	0.000000000000000000e+00	0.000000000000000000e+00	0.000000000000000000e+00	0.000000000000000000e+00	0.000000000000000000e+00	0.000000000000000000e+00	0.000000000000000000e+00	0.000000000000000000e+00	0.000000000000000000e+00	0.000000000000000000e+00	0.000000000000000000e+00	0.000000000000000000e+00	0.000000000000000000e+00	0.000000000000000000e+00	0.000000000000000000e+00	0.000000000000000000e+00	0.000000000000000000e+00	0.000000000000000000e+00	0.000000000000000000e+00	0.000000000000000000e+00	0.000000000000000000e+00	0.000000000000000000e+00	0.000000000000000000e+00	0.000000000000000000e+00	0.000000000000000000e+00	0.000000000000000000e+00	0.000000000000000000e+00	0.000000000000000000e+00	0.000000000000000000e+00	0.000000000000000000e+00	0.000000000000000000e+00	0.000000000000000000e+00	1.052960339687434521e+00	1.147838120962502151e+00	1.970218779446489377e+00	1.268951768521231482e+00	1.088591155488256357e+00
0.000000000000000000e+00	0.000000000000000000e+00	0.000000000000000000e+00	0.000000000000000000e+00	0.000000000000000000e+00	0.000000000000000000e+00	0.000000000000000000e+00	0.000000000000000000e+00	0.000000000000000000e+00	0.000000000000000000e+00	0.000000000000000000e+00	0.000000000000000000e+00	0.000000000000000000e+00	0.000000000000000000e+00	0.000000000000000000e+00	0.000000000000000000e+00	0.000000000000000000e+00	0.000000000000000000e+00	0.000000000000000000e+00	0.000000000000000000e+00	0.000000000000000000e+00	0.000000000000000000e+00	0.000000000000000000e+00	0.000000000000000000e+00	0.000000000000000000e+00	0.000000000000000000e+00	0.000000000000000000e+00	0.000000000000000000e+00	0.000000000000000000e+00	0.000000000000000000e+00	0.000000000000000000e+00	0.000000000000000000e+00	0.000000000000000000e+00	0.000000000000000000e+00	0.000000000000000000e+00	0.000000000000000000e+00	0.000000000000000000e+00	0.000000000000000000e+00	0.000000000000000000e+00	0.000000000000000000e+00	0.000000000000000000e+00	0.000000000000000000e+00	0.000000000000000000e+00	0.000000000000000000e+00	0.000000000000000000e+00	4.074632313789098848e-01	1.682167190147973113e+00	1.805003966690043038e+00	7.578589826707758936e-01	1.100931709351750998e+00
0.000000000000000000e+00	0.000000000000000000e+00	0.000000000000000000e+00	0.000000000000000000e+00	0.000000000000000000e+00	0.000000000000000000e+00	0.000000000000000000e+00	0.000000000000000000e+00	0.000000000000000000e+00	0.000000000000000000e+00	0.000000000000000000e+00	0.000000000000000000e+00	0.000000000000000000e+00	0.000000000000000000e+00	0.000000000000000000e+00	0.000000000000000000e+00	0.000000000000000000e+00	0.000000000000000000e+00	0.000000000000000000e+00	0.000000000000000000e+00	0.000000000000000000e+00	0.000000000000000000e+00	0.000000000000000000e+00	0.000000000000000000e+00	0.000000000000000000e+00	0.000000000000000000e+00	0.000000000000000000e+00	0.000000000000000000e+00	0.000000000000000000e+00	0.000000000000000000e+00	0.000000000000000000e+00	0.000000000000000000e+00	0.000000000000000000e+00	0.000000000000000000e+00	0.000000000000000000e+00	0.000000000000000000e+00	0.000000000000000000e+00	0.000000000000000000e+00	0.000000000000000000e+00	0.000000000000000000e+00	0.000000000000000000e+00	0.000000000000000000e+00	0.000000000000000000e+00	0.000000000000000000e+00	6.070517986560221985e-02	1.676513605394105433e-01	1.007567580202189395e-01	1.768139053453381182e+00	1.251367649114253355e+00	1.356003785583263621e+00
0.000000000000000000e+00	0.000000000000000000e+00	0.000000000000000000e+00	0.000000000000000000e+00	0.000000000000000000e+00	0.000000000000000000e+00	0.000000000000000000e+00	0.000000000000000000e+00	0.000000000000000000e+00	0.000000000000000000e+00	0.000000000000000000e+00	0.000000000000000000e+00	0.000000000000000000e+00	0.000000000000000000e+00	0.000000000000000000e+00	0.000000000000000000e+00	0.000000000000000000e+00	0.000000000000000000e+00	0.000000000000000000e+00	0.000000000000000000e+00	0.000000000000000000e+00	0.000000000000000000e+00	0.000000000000000000e+00	0.000000000000000000e+00	0.000000000000000000e+00	0.000000000000000000e+00	0.000000000000000000e+00	0.000000000000000000e+00	0.000000000000000000e+00	0.000000000000000000e+00	0.000000000000000000e+00	0.000000000000000000e+00	0.000000000000000000e+00	0.000000000000000000e+00	0.000000000000000000e+00	0.000000000000000000e+00	0.000000000000000000e+00	0.000000000000000000e+00	0.000000000000000000e+00	0.000000000000000000e+00	0.000000000000000000e+00	0.000000000000000000e+00	0.000000000000000000e+00	0.000000000000000000e+00	3.333200950332411150e-01	0.000000000000000000e+00	2.569476255036645673e-01	1.194374042167715144e+00	1.010082230634199441e+00	1.184637035131913541e+00
0.000000000000000000e+00	0.000000000000000000e+00	0.000000000000000000e+00	0.000000000000000000e+00	0.000000000000000000e+00	0.000000000000000000e+00	0.000000000000000000e+00	0.000000000000000000e+00	0.000000000000000000e+00	0.000000000000000000e+00	0.000000000000000000e+00	0.000000000000000000e+00	0.000000000000000000e+00	0.000000000000000000e+00	0.000000000000000000e+00	0.000000000000000000e+00	0.000000000000000000e+00	0.000000000000000000e+00	0.000000000000000000e+00	0.000000000000000000e+00	0.000000000000000000e+00	0.000000000000000000e+00	0.000000000000000000e+00	0.000000000000000000e+00	0.000000000000000000e+00	0.000000000000000000e+00	0.000000000000000000e+00	0.000000000000000000e+00	0.000000000000000000e+00	0.000000000000000000e+00	0.000000000000000000e+00	0.000000000000000000e+00	0.000000000000000000e+00	0.000000000000000000e+00	0.000000000000000000e+00	0.000000000000000000e+00	0.000000000000000000e+00	0.000000000000000000e+00	0.000000000000000000e+00	0.000000000000000000e+00	0.000000000000000000e+00	0.000000000000000000e+00	0.000000000000000000e+00	0.000000000000000000e+00	1.059198270720041607e-01	9.075590354583600305e-01	1.068818782754063168e+00	1.633038636330428339e+00	2.115607472940546074e+00	1.738576405868206276e+00
0.000000000000000000e+00	0.000000000000000000e+00	0.000000000000000000e+00	0.000000000000000000e+00	0.000000000000000000e+00	0.000000000000000000e+00	0.000000000000000000e+00	0.000000000000000000e+00	0.000000000000000000e+00	0.000000000000000000e+00	0.000000000000000000e+00	0.000000000000000000e+00	0.000000000000000000e+00	0.000000000000000000e+00	0.000000000000000000e+00	0.000000000000000000e+00	0.000000000000000000e+00	0.000000000000000000e+00	0.000000000000000000e+00	0.000000000000000000e+00	0.000000000000000000e+00	0.000000000000000000e+00	0.000000000000000000e+00	0.000000000000000000e+00	0.000000000000000000e+00	0.000000000000000000e+00	0.000000000000000000e+00	0.000000000000000000e+00	0.000000000000000000e+00	0.000000000000000000e+00	0.000000000000000000e+00	0.000000000000000000e+00	0.000000000000000000e+00	0.000000000000000000e+00	0.000000000000000000e+00	0.000000000000000000e+00	0.000000000000000000e+00	0.000000000000000000e+00	0.000000000000000000e+00	0.000000000000000000e+00	0.000000000000000000e+00	0.000000000000000000e+00	0.000000000000000000e+00	0.000000000000000000e+00	0.000000000000000000e+00	2.200807908744112362e-01	2.125731038408066986e+00	1.702802351994428864e+00	2.230247694147907467e+00	1.869581929425314648e+00
0.000000000000000000e+00	0.000000000000000000e+00	0.000000000000000000e+00	0.000000000000000000e+00	0.000000000000000000e+00	0.000000000000000000e+00	0.000000000000000000e+00	0.000000000000000000e+00	0.000000000000000000e+00	0.000000000000000000e+00	0.000000000000000000e+00	0.000000000000000000e+00	0.000000000000000000e+00	0.000000000000000000e+00	0.000000000000000000e+00	0.000000000000000000e+00	0.000000000000000000e+00	0.000000000000000000e+00	0.000000000000000000e+00	0.000000000000000000e+00	0.000000000000000000e+00	0.000000000000000000e+00	0.000000000000000000e+00	0.000000000000000000e+00	0.000000000000000000e+00	0.000000000000000000e+00	0.000000000000000000e+00	0.000000000000000000e+00	0.000000000000000000e+00	0.000000000000000000e+00	0.000000000000000000e+00	0.000000000000000000e+00	0.000000000000000000e+00	0.000000000000000000e+00	0.000000000000000000e+00	0.000000000000000000e+00	0.000000000000000000e+00	0.000000000000000000e+00	0.000000000000000000e+00	0.000000000000000000e+00	0.000000000000000000e+00	0.000000000000000000e+00	0.000000000000000000e+00	0.000000000000000000e+00	0.000000000000000000e+00	1.801715897065864214e+00	2.050870167789062837e+00	2.950775935380524295e+00	2.720849549449892546e+00	1.352744736160808481e+00
0.000000000000000000e+00	0.000000000000000000e+00	0.000000000000000000e+00	0.000000000000000000e+00	0.000000000000000000e+00	0.000000000000000000e+00	0.000000000000000000e+00	0.000000000000000000e+00	0.000000000000000000e+00	0.000000000000000000e+00	0.000000000000000000e+00	0.000000000000000000e+00	0.000000000000000000e+00	0.000000000000000000e+00	0.000000000000000000e+00	0.000000000000000000e+00	0.000000000000000000e+00	0.000000000000000000e+00	0.000000000000000000e+00	0.000000000000000000e+00	0.000000000000000000e+00	0.000000000000000000e+00	0.000000000000000000e+00	0.000000000000000000e+00	0.000000000000000000e+00	0.000000000000000000e+00	0.000000000000000000e+00	0.000000000000000000e+00	0.000000000000000000e+00	0.000000000000000000e+00	0.000000000000000000e+00	0.000000000000000000e+00	0.000000000000000000e+00	0.000000000000000000e+00	0.000000000000000000e+00	0.000000000000000000e+00	0.000000000000000000e+00	0.000000000000000000e+00	0.000000000000000000e+00	0.000000000000000000e+00	3.803147588505712551e-01	1.045564995707297246e-01	9.136734316567525493e-02	0.000000000000000000e+00	0.000000000000000000e+00	1.810489477180702966e+00	1.299089589459734739e+00	1.848889277462629321e+00	5.411931134413540123e-01	1.903458073910855530e+00
0.000000000000000000e+00	0.000000000000000000e+00	0.000000000000000000e+00	0.000000000000000000e+00	0.000000000000000000e+00	0.000000000000000000e+00	0.000000000000000000e+00	0.000000000000000000e+00	0.000000000000000000e+00	0.000000000000000000e+00	0.000000000000000000e+00	0.000000000000000000e+00	0.000000000000000000e+00	0.000000000000000000e+00	0.000000000000000000e+00	0.000000000000000000e+00	0.000000000000000000e+00	0.000000000000000000e+00	0.000000000000000000e+00	0.000000000000000000e+00	0.000000000000000000e+00	0.000000000000000000e+00	0.000000000000000000e+00	0.000000000000000000e+00	0.000000000000000000e+00	0.000000000000000000e+00	0.000000000000000000e+00	0.000000000000000000e+00	0.000000000000000000e+00	0.000000000000000000e+00	0.000000000000000000e+00	0.000000000000000000e+00	0.000000000000000000e+00	0.000000000000000000e+00	0.000000000000000000e+00	0.000000000000000000e+00	0.000000000000000000e+00	0.000000000000000000e+00	0.000000000000000000e+00	0.000000000000000000e+00	4.055337033762316801e-01	1.305223349801130306e+00	5.780452316438595695e-01	0.000000000000000000e+00	1.322182907489428461e+00	5.636092029899267830e-01	7.921663278962873811e-01	1.790376262508356131e+00	2.353439746799669496e+00	1.708928313589247017e+00
0.000000000000000000e+00	0.000000000000000000e+00	0.000000000000000000e+00	0.000000000000000000e+00	0.000000000000000000e+00	0.000000000000000000e+00	0.000000000000000000e+00	0.000000000000000000e+00	0.000000000000000000e+00	0.000000000000000000e+00	0.000000000000000000e+00	0.000000000000000000e+00	0.000000000000000000e+00	0.000000000000000000e+00	0.000000000000000000e+00	0.000000000000000000e+00	3.794599913441791816e-01	0.000000000000000000e+00	0.000000000000000000e+00	0.000000000000000000e+00	0.000000000000000000e+00	0.000000000000000000e+00	0.000000000000000000e+00	0.000000000000000000e+00	0.000000000000000000e+00	0.000000000000000000e+00	6.739052889410419578e-01	8.699943809257130178e-01	0.000000000000000000e+00	0.000000000000000000e+00	0.000000000000000000e+00	0.000000000000000000e+00	0.000000000000000000e+00	0.000000000000000000e+00	0.000000000000000000e+00	0.000000000000000000e+00	0.000000000000000000e+00	0.000000000000000000e+00	0.000000000000000000e+00	0.000000000000000000e+00	5.595578120592502591e-01	4.242905521686012871e-01	7.935822987386744742e-01	1.110015689311788289e+00	2.088712522163211016e+00	3.892157400577840320e-01	1.533614160448575348e+00	7.161501373491214739e-01	1.621335861059068906e+00	2.783195005660653809e+00
0.000000000000000000e+00	0.000000000000000000e+00	0.000000000000000000e+00	0.000000000000000000e+00	0.000000000000000000e+00	0.000000000000000000e+00	0.000000000000000000e+00	0.000000000000000000e+00	0.000000000000000000e+00	0.000000000000000000e+00	0.000000000000000000e+00	0.000000000000000000e+00	0.000000000000000000e+00	0.000000000000000000e+00	0.000000000000000000e+00	1.925475111198882150e-01	0.000000000000000000e+00	0.000000000000000000e+00	0.000000000000000000e+00	0.000000000000000000e+00	0.000000000000000000e+00	0.000000000000000000e+00	0.000000000000000000e+00	0.000000000000000000e+00	0.000000000000000000e+00	0.000000000000000000e+00	0.000000000000000000e+00	0.000000000000000000e+00	0.000000000000000000e+00	0.000000000000000000e+00	0.000000000000000000e+00	0.000000000000000000e+00	0.000000000000000000e+00	0.000000000000000000e+00	0.000000000000000000e+00	0.000000000000000000e+00	0.000000000000000000e+00	0.000000000000000000e+00	0.000000000000000000e+00	9.051836778395636052e-02	0.000000000000000000e+00	4.128523138577921969e-01	6.541271999296896511e-02	8.665049430717578494e-01	1.440038137358987891e+00	7.872515125610332065e-01	1.063814015248182754e+00	1.121652968987602916e+00	8.430895227479018317e-01	1.222978170136337361e+00
0.000000000000000000e+00	0.000000000000000000e+00	0.000000000000000000e+00	0.000000000000000000e+00	0.000000000000000000e+00	0.000000000000000000e+00	0.000000000000000000e+00	0.000000000000000000e+00	0.000000000000000000e+00	0.000000000000000000e+00	0.000000000000000000e+00	0.000000000000000000e+00	0.000000000000000000e+00	0.000000000000000000e+00	0.000000000000000000e+00	0.000000000000000000e+00	0.000000000000000000e+00	0.000000000000000000e+00	0.000000000000000000e+00	0.000000000000000000e+00	0.000000000000000000e+00	0.000000000000000000e+00	0.000000000000000000e+00	0.000000000000000000e+00	1.459131400822211433e-01	0.000000000000000000e+00	0.000000000000000000e+00	0.000000000000000000e+00	0.000000000000000000e+00	0.000000000000000000e+00	0.000000000000000000e+00	0.000000000000000000e+00	0.000000000000000000e+00	0.000000000000000000e+00	0.000000000000000000e+00	0.000000000000000000e+00	0.000000000000000000e+00	0.000000000000000000e+00	0.000000000000000000e+00	0.000000000000000000e+00	0.000000000000000000e+00	6.752569549304833323e-03	0.000000000000000000e+00	4.487306827353321204e-01	2.278164278454448688e-01	2.082108099062483786e-02	6.209634988870325056e-01	7.322955767331272847e-01	9.197107062072792383e-01	1.417071643154801608e+00
0.000000000000000000e+00	0.000000000000000000e+00	0.000000000000000000e+00	0.000000000000000000e+00	0.000000000000000000e+00	0.000000000000000000e+00	0.000000000000000000e+00	0.000000000000000000e+00	0.000000000000000000e+00	0.000000000000000000e+00	0.000000000000000000e+00	0.000000000000000000e+00	0.000000000000000000e+00	0.000000000000000000e+00	0.000000000000000000e+00	0.000000000000000000e+00	1.697740490421384141e-01	0.000000000000000000e+00	0.000000000000000000e+00	0.000000000000000000e+00	0.000000000000000000e+00	0.000000000000000000e+00	0.000000000000000000e+00	0.000000000000000000e+00	0.000000000000000000e+00	0.000000000000000000e+00	0.000000000000000000e+00	0.000000000000000000e+00	0.000000000000000000e+00	0.000000000000000000e+00	0.000000000000000000e+00	0.000000000000000000e+00	0.000000000000000000e+00	0.000000000000000000e+00	0.000000000000000000e+00	0.000000000000000000e+00	0.000000000000000000e+00	0.000000000000000000e+00	0.000000000000000000e+00	0.000000000000000000e+00	0.000000000000000000e+00	5.106504625084035132e-02	0.000000000000000000e+00	0.000000000000000000e+00	1.563959952261917419e-01	2.285986223508603143e-01	7.193177722101830041e-01	1.187726465183678165e-01	9.666828212354628969e-01	1.411693319475128217e+00
0.000000000000000000e+00	0.000000000000000000e+00	0.000000000000000000e+00	0.000000000000000000e+00	0.000000000000000000e+00	0.000000000000000000e+00	0.000000000000000000e+00	0.000000000000000000e+00	0.000000000000000000e+00	0.000000000000000000e+00	0.000000000000000000e+00	0.000000000000000000e+00	0.000000000000000000e+00	0.000000000000000000e+00	0.000000000000000000e+00	0.000000000000000000e+00	0.000000000000000000e+00	0.000000000000000000e+00	0.000000000000000000e+00	0.000000000000000000e+00	0.000000000000000000e+00	0.000000000000000000e+00	0.000000000000000000e+00	1.110176001290831271e-01	4.631920834262258091e-01	0.000000000000000000e+00	1.672752931593277648e-01	0.000000000000000000e+00	1.920298029896793657e-01	0.000000000000000000e+00	0.000000000000000000e+00	0.000000000000000000e+00	0.000000000000000000e+00	0.000000000000000000e+00	0.000000000000000000e+00	0.000000000000000000e+00	0.000000000000000000e+00	0.000000000000000000e+00	0.000000000000000000e+00	0.000000000000000000e+00	0.000000000000000000e+00	0.000000000000000000e+00	0.000000000000000000e+00	4.242845225938273734e-01	0.000000000000000000e+00	3.642152935640728950e-01	0.000000000000000000e+00	1.100383110875848558e-01	2.784735740016551775e-01	1.825721687267943261e-01
0.000000000000000000e+00	0.000000000000000000e+00	0.000000000000000000e+00	0.000000000000000000e+00	0.000000000000000000e+00	0.000000000000000000e+00	0.000000000000000000e+00	0.000000000000000000e+00	0.000000000000000000e+00	0.000000000000000000e+00	0.000000000000000000e+00	0.000000000000000000e+00	0.000000000000000000e+00	0.000000000000000000e+00	0.000000000000000000e+00	0.000000000000000000e+00	0.000000000000000000e+00	0.000000000000000000e+00	0.000000000000000000e+00	0.000000000000000000e+00	0.000000000000000000e+00	0.000000000000000000e+00	0.000000000000000000e+00	1.209606443844873647e-01	0.000000000000000000e+00	4.871266148032309395e-01	7.147468027512541289e-01	0.000000000000000000e+00	0.000000000000000000e+00	0.000000000000000000e+00	0.000000000000000000e+00	0.000000000000000000e+00	0.000000000000000000e+00	0.000000000000000000e+00	0.000000000000000000e+00	0.000000000000000000e+00	0.000000000000000000e+00	0.000000000000000000e+00	0.000000000000000000e+00	0.000000000000000000e+00	0.000000000000000000e+00	4.743138320637554362e-01	0.000000000000000000e+00	1.976050407988847735e-01	1.435530666054163074e-01	4.708575658426681909e-01	2.980733663128645738e-02	7.554957962158541651e-01	1.351328790826000548e+00	1.052916911555031865e+00
0.000000000000000000e+00	0.000000000000000000e+00	0.000000000000000000e+00	0.000000000000000000e+00	0.000000000000000000e+00	0.000000000000000000e+00	0.000000000000000000e+00	0.000000000000000000e+00	0.000000000000000000e+00	0.000000000000000000e+00	0.000000000000000000e+00	0.000000000000000000e+00	0.000000000000000000e+00	0.000000000000000000e+00	0.000000000000000000e+00	0.000000000000000000e+00	0.000000000000000000e+00	0.000000000000000000e+00	0.000000000000000000e+00	0.000000000000000000e+00	0.000000000000000000e+00	0.000000000000000000e+00	0.000000000000000000e+00	0.000000000000000000e+00	3.463245304632316945e-01	2.560953856704699660e-01	3.557078306120033395e-01	0.000000000000000000e+00	7.526386789216280571e-01	1.016893575075947104e-01	0.000000000000000000e+00	0.000000000000000000e+00	0.000000000000000000e+00	0.000000000000000000e+00	0.000000000000000000e+00	0.000000000000000000e+00	0.000000000000000000e+00	0.000000000000000000e+00	0.000000000000000000e+00	7.490164772199638943e-01	2.007494358274053148e-01	0.000000000000000000e+00	0.000000000000000000e+00	0.000000000000000000e+00	0.000000000000000000e+00	0.000000000000000000e+00	6.036876621615282490e-01	6.675128321916518059e-01	1.248281538763918341e+00	6.342401091612412944e-01
8.377142115738500996e-03	0.000000000000000000e+00	0.000000000000000000e+00	0.000000000000000000e+00	0.000000000000000000e+00	0.000000000000000000e+00	0.000000000000000000e+00	0.000000000000000000e+00	0.000000000000000000e+00	0.000000000000000000e+00	0.000000000000000000e+00	0.000000000000000000e+00	0.000000000000000000e+00	0.000000000000000000e+00	0.000000000000000000e+00	0.000000000000000000e+00	0.000000000000000000e+00	0.000000000000000000e+00	0.000000000000000000e+00	0.000000000000000000e+00	0.000000000000000000e+00	0.000000000000000000e+00	0.000000000000000000e+00	0.000000000000000000e+00	4.216526659464376325e-01	8.178082227370158108e-01	6.412170018061372767e-01	2.118654691689793867e-01	7.144006568225175213e-02	1.849963100743727551e-01	0.000000000000000000e+00	0.000000000000000000e+00	0.000000000000000000e+00	0.000000000000000000e+00	0.000000000000000000e+00	0.000000000000000000e+00	0.000000000000000000e+00	0.000000000000000000e+00	5.277737959395505385e-01	0.000000000000000000e+00	1.009517346964039636e-01	5.753636929217650353e-01	0.000000000000000000e+00	0.000000000000000000e+00	0.000000000000000000e+00	0.000000000000000000e+00	0.000000000000000000e+00	0.000000000000000000e+00	2.224864444966964949e-01	5.562927691102232952e-01
5.770381080416322472e-01	0.000000000000000000e+00	0.000000000000000000e+00	0.000000000000000000e+00	0.000000000000000000e+00	0.000000000000000000e+00	0.000000000000000000e+00	0.000000000000000000e+00	0.000000000000000000e+00	0.000000000000000000e+00	0.000000000000000000e+00	0.000000000000000000e+00	0.000000000000000000e+00	0.000000000000000000e+00	0.000000000000000000e+00	0.000000000000000000e+00	0.000000000000000000e+00	0.000000000000000000e+00	0.000000000000000000e+00	0.000000000000000000e+00	0.000000000000000000e+00	0.000000000000000000e+00	0.000000000000000000e+00	0.000000000000000000e+00	1.744314892249208271e-01	1.573368310816804783e-01	6.308833333868537618e-01	6.294005785141468801e-01	1.080624920191618488e+00	0.000000000000000000e+00	0.000000000000000000e+00	0.000000000000000000e+00	0.000000000000000000e+00	0.000000000000000000e+00	0.000000000000000000e+00	6.992047910259718835e-02	0.000000000000000000e+00	3.142861674234680436e-01	0.000000000000000000e+00	8.572844851353415008e-01	0.000000000000000000e+00	0.000000000000000000e+00	0.000000000000000000e+00	0.000000000000000000e+00	0.000000000000000000e+00	0.000000000000000000e+00	9.513772635862011162e-02	6.408285670739305440e-01	2.826140340409240004e-01	2.485676710718167370e-01
5.555644289859859031e-01	1.179082799386778069e+00	2.274958919141733815e-01	0.000000000000000000e+00	0.000000000000000000e+00	0.000000000000000000e+00	0.000000000000000000e+00	0.000000000000000000e+00	0.000000000000000000e+00	0.000000000000000000e+00	0.000000000000000000e+00	0.000000000000000000e+00	0.000000000000000000e+00	0.000000000000000000e+00	0.000000000000000000e+00	0.000000000000000000e+00	0.000000000000000000e+00	0.000000000000000000e+00	0.000000000000000000e+00	0.000000000000000000e+00	0.000000000000000000e+00	0.000000000000000000e+00	0.000000000000000000e+00	0.000000000000000000e+00	3.941245039262060157e-01	0.000000000000000000e+00	1.575383522034088657e-01	0.000000000000000000e+00	9.100360876172860491e-01	0.000000000000000000e+00	0.000000000000000000e+00	0.000000000000000000e+00	0.000000000000000000e+00	0.000000000000000000e+00	0.000000000000000000e+00	0.000000000000000000e+00	0.000000000000000000e+00	0.000000000000000000e+00	3.111429161954896994e-02	0.000000000000000000e+00	2.277405146284645632e-01	0.000000000000000000e+00	0.000000000000000000e+00	0.000000000000000000e+00	0.000000000000000000e+00	2.160165305885997922e-01	0.000000000000000000e+00	2.479989404124376823e-02	0.000000000000000000e+00	1.242255093497356550e-01
0.000000000000000000e+00	1.286910018856413984e+00	0.000000000000000000e+00	4.243649332551785447e-02	0.000000000000000000e+00	0.000000000000000000e+00	0.000000000000000000e+00	0.000000000000000000e+00	0.000000000000000000e+00	0.000000000000000000e+00	0.000000000000000000e+00	0.000000000000000000e+00	0.000000000000000000e+00	0.000000000000000000e+00	0.000000000000000000e+00	0.000000000000000000e+00	0.000000000000000000e+00	0.000000000000000000e+00	0.000000000000000000e+00	0.000000000000000000e+00	0.000000000000000000e+00	0.000000000000000000e+00	0.000000000000000000e+00	0.000000000000000000e+00	7.476193547892354685e-01	8.291938939914702544e-01	2.101073738341850128e-01	1.264029873316756092e+00	5.429118734350988351e-01	2.563084301669332210e-01	0.000000000000000000e+00	0.000000000000000000e+00	0.000000000000000000e+00	0.000000000000000000e+00	0.000000000000000000e+00	2.812303455413238118e-01	0.000000000000000000e+00	0.000000000000000000e+00	2.064659318060329818e-01	0.000000000000000000e+00	0.000000000000000000e+00	0.000000000000000000e+00	0.000000000000000000e+00	0.000000000000000000e+00	0.000000000000000000e+00	0.000000000000000000e+00	0.000000000000000000e+00	0.000000000000000000e+00	0.000000000000000000e+00	0.000000000000000000e+00
3.684625073823843966e-01	7.536630746436748240e-02	3.431180817449333009e-01	0.000000000000000000e+00	0.000000000000000000e+00	0.000000000000000000e+00	0.000000000000000000e+00	0.000000000000000000e+00	0.000000000000000000e+00	0.000000000000000000e+00	0.000000000000000000e+00	0.000000000000000000e+00	0.000000000000000000e+00	0.000000000000000000e+00	0.000000000000000000e+00	0.000000000000000000e+00	0.000000000000000000e+00	0.000000000000000000e+00	0.000000000000000000e+00	0.000000000000000000e+00	0.000000000000000000e+00	1.672962756904542714e-01	0.000000000000000000e+00	1.155507665989637667e-01	1.065078524517816039e+00	2.322763346359726921e-01	1.204925538584550093e+00	9.446241832778040637e-01	1.317002853287579045e+00	5.863999606721475022e-01	0.000000000000000000e+00	0.000000000000000000e+00	0.000000000000000000e+00	0.000000000000000000e+00	0.000000000000000000e+00	0.000000000000000000e+00	0.000000000000000000e+00	0.000000000000000000e+00	0.000000000000000000e+00	0.000000000000000000e+00	0.000000000000000000e+00	0.000000000000000000e+00	0.000000000000000000e+00	0.000000000000000000e+00	0.000000000000000000e+00	0.000000000000000000e+00	0.000000000000000000e+00	0.000000000000000000e+00	0.000000000000000000e+00	0.000000000000000000e+00
2.041649544908104297e-02	1.417208054999054667e+00	0.000000000000000000e+00	0.000000000000000000e+00	0.000000000000000000e+00	0.000000000000000000e+00	0.000000000000000000e+00	0.000000000000000000e+00	0.000000000000000000e+00	0.000000000000000000e+00	0.000000000000000000e+00	0.000000000000000000e+00	0.000000000000000000e+00	0.000000000000000000e+00	0.000000000000000000e+00	7.368815673691220258e-02	0.000000000000000000e+00	0.000000000000000000e+00	0.000000000000000000e+00	1.112207135658754842e-01	0.000000000000000000e+00	0.000000000000000000e+00	0.000000000000000000e+00	1.503972598742109139e-02	0.000000000000000000e+00	1.104681807842221808e+00	9.104651727179601250e-01	7.499180802075180452e-01	1.407540662535553544e+00	7.425955560799094579e-01	4.008929115988655867e-01	0.000000000000000000e+00	0.000000000000000000e+00	0.000000000000000000e+00	0.000000000000000000e+00	0.000000000000000000e+00	0.000000000000000000e+00	0.000000000000000000e+00	0.000000000000000000e+00	0.000000000000000000e+00	0.000000000000000000e+00	0.000000000000000000e+00	0.000000000000000000e+00	0.000000000000000000e+00	0.000000000000000000e+00	0.000000000000000000e+00	0.000000000000000000e+00	0.000000000000000000e+00	0.000000000000000000e+00	0.000000000000000000e+00
1.265053596455586016e+00	7.100578300502451423e-01	0.000000000000000000e+00	3.051914130096818334e-01	0.000000000000000000e+00	0.000000000000000000e+00	0.000000000000000000e+00	0.000000000000000000e+00	1.199986874247204321e-01	9.480492190364293859e-03	1.043248083423246042e+00	6.395900399625306099e-01	0.000000000000000000e+00	0.000000000000000000e+00	0.000000000000000000e+00	0.000000000000000000e+00	7.166766867510198091e-01	6.029677338232075634e-02	0.000000000000000000e+00	4.253535003127783543e-01	0.000000000000000000e+00	0.000000000000000000e+00	0.000000000000000000e+00	1.009193084310439775e-01	1.550269031371702411e-01	2.679106649222418035e-01	4.722005361123272071e-01	1.102238572456987642e+00	1.174351369673814593e+00	9.408659760955794260e-01	6.961284205841391515e-01	0.000000000000000000e+00	0.000000000000000000e+00	0.000000000000000000e+00	0.000000000000000000e+00	0.000000000000000000e+00	0.000000000000000000e+00	0.000000000000000000e+00	0.000000000000000000e+00	0.000000000000000000e+00	0.000000000000000000e+00	0.000000000000000000e+00	0.000000000000000000e+00	0.000000000000000000e+00	0.000000000000000000e+00	0.000000000000000000e+00	0.000000000000000000e+00	0.000000000000000000e+00	0.000000000000000000e+00	0.000000000000000000e+00
1.297922890488587333e+00	4.372797877175279430e-02	1.056427360850653169e-01	4.720256310357658774e-03	0.000000000000000000e+00	0.000000000000000000e+00	4.194334924191077674e-01	1.342357078357268863e-01	6.402196406744400381e-01	1.107160575834692295e+00	7.156868721456421945e-01	2.493402162975655034e-01	0.000000000000000000e+00	0.000000000000000000e+00	0.000000000000000000e+00	5.657034534710659868e-01	1.123736167374282724e+00	5.385311834133676978e-01	3.761512622341833811e-01	2.524090822520815847e-01	0.000000000000000000e+00	0.000000000000000000e+00	0.000000000000000000e+00	0.000000000000000000e+00	1.082932369535233447e-01	1.784749793063061252e-01	2.312721169942385246e-01	7.740827889251489236e-01	4.039507454532603736e-01	1.332401565943679422e+00	3.035961319535953051e-01	0.000000000000000000e+00	0.000000000000000000e+00	0.000000000000000000e+00	0.000000000000000000e+00	0.000000000000000000e+00	0.000000000000000000e+00	0.000000000000000000e+00	0.000000000000000000e+00	1.726013341531505013e-02	2.056618434362499082e-01	0.000000000000000000e+00	0.000000000000000000e+00	0.000000000000000000e+00	0.000000000000000000e+00	0.000000000000000000e+00	0.000000000000000000e+00	0.000000000000000000e+00	0.000000000000000000e+00	0.000000000000000000e+00
1.894185585446046760e+00	8.348547232537031348e-01	1.181312091148370436e-01	0.000000000000000000e+00	0.000000000000000000e+00	0.000000000000000000e+00	0.000000000000000000e+00	0.000000000000000000e+00	6.216599108767399962e-01	4.632559444222255074e-01	2.061509434180191835e+00	1.497420630735188385e-01	3.135809135002380343e-01	1.856113250472410936e-01	0.000000000000000000e+00	1.214083705455405671e+00	9.902402557279388340e-01	8.582928258080287920e-01	7.884086498778034580e-01	9.112925051104000529e-01	2.773008034026540058e-01	1.471302900543916270e-01	0.000000000000000000e+00	0.000000000000000000e+00	6.696642503323096962e-01	0.000000000000000000e+00	3.785824397283957254e-01	1.277435477073115833e-01	1.299014596323761817e+00	1.162021015551262249e+00	0.000000000000000000e+00	0.000000000000000000e+00	7.281550892938389215e-05	0.000000000000000000e+00	0.000000000000000000e+00	0.000000000000000000e+00	0.000000000000000000e+00	0.000000000000000000e+00	0.000000000000000000e+00	0.000000000000000000e+00	0.000000000000000000e+00	0.000000000000000000e+00	0.000000000000000000e+00	0.000000000000000000e+00	0.000000000000000000e+00	0.000000000000000000e+00	0.000000000000000000e+00	0.000000000000000000e+00	0.000000000000000000e+00	0.000000000000000000e+00
1.074291201583169819e+00	3.027771994471347705e-01	4.719767593463196631e-01	4.283022743341646232e-01	0.000000000000000000e+00	0.000000000000000000e+00	2.452041092858984750e-01	0.000000000000000000e+00	8.295955435569931646e-01	1.403424078385023366e+00	1.703713637606392384e+00	1.551578932472606587e+00	4.928882154836475293e-01	0.000000000000000000e+00	1.181465987618224744e+00	1.208182904275822978e+00	1.370089773275499523e+00	1.003826926644044937e+00	8.405757822017162484e-01	1.788974545114915826e-01	1.468196958768834159e+00	5.983124594151787434e-01	1.314621018971161570e-01	8.709946527884850909e-01	4.731083489061814751e-01	7.331604626486079024e-01	1.059600788740314714e+00	9.989872515131814623e-01	8.949788524625650332e-01	1.995275678279608556e-01	4.393832286231298956e-01	0.000000000000000000e+00	0.000000000000000000e+00	0.000000000000000000e+00	0.000000000000000000e+00	0.000000000000000000e+00	0.000000000000000000e+00	0.000000000000000000e+00	0.000000000000000000e+00	0.000000000000000000e+00	0.000000000000000000e+00	0.000000000000000000e+00	0.000000000000000000e+00	0.000000000000000000e+00	0.000000000000000000e+00	0.000000000000000000e+00	0.000000000000000000e+00	0.000000000000000000e+00	0.000000000000000000e+00	0.000000000000000000e+00
0.000000000000000000e+00	0.000000000000000000e+00	3.153755225848911548e-01	0.000000000000000000e+00	0.000000000000000000e+00	1.476652433144341192e-01	0.000000000000000000e+00	0.000000000000000000e+00	7.882092401952982552e-01	9.210468315094265390e-02	2.094362709841781189e+00	9.826979697204971664e-01	0.000000000000000000e+00	0.000000000000000000e+00	5.182353555536209910e-01	1.537421285865665732e+00	1.132215117981093977e+00	4.589816481714349417e-01	1.157376485290164680e+00	8.082242605882018482e-01	2.023835653287814063e-01	7.980017091036738508e-01	4.086321825616991976e-01	6.571232813890485192e-01	4.327515027383030399e-01	0.000000000000000000e+00	9.242424383843770297e-01	0.000000000000000000e+00	2.062778389895044029e+00	8.546522477066692547e-01	7.127756227311815053e-03	0.000000000000000000e+00	0.000000000000000000e+00	0.000000000000000000e+00	0.000000000000000000e+00	0.000000000000000000e+00	0.000000000000000000e+00	0.000000000000000000e+00	6.519560069150206472e-01	0.000000000000000000e+00	0.000000000000000000e+00	3.094663179415274024e-01	0.000000000000000000e+00	0.000000000000000000e+00	0.000000000000000000e+00	0.000000000000000000e+00	0.000000000000000000e+00	0.000000000000000000e+00	0.000000000000000000e+00	0.000000000000000000e+00
5.248534669341688857e-02	0.000000000000000000e+00	0.000000000000000000e+00	1.102089495655765028e-01	0.000000000000000000e+00	0.000000000000000000e+00	4.088944233634269482e-02	0.000000000000000000e+00	0.000000000000000000e+00	5.783327624622918162e-01	1.717192902597068027e+00	1.534427347843669853e+00	1.157762530787792343e+00	0.000000000000000000e+00	2.997612043641383409e-02	1.520661305381057371e+00	9.493317894453003891e-01	1.310288830566148199e+00	1.412033404357114552e+00	4.399041709327286553e-01	1.039019188552153361e+00	2.782169934197487593e-01	0.000000000000000000e+00	2.920949854483835262e-01	1.221390529311557893e+00	4.364382551941323185e-01	5.080994985788366280e-01	4.171944336293665900e-01	8.398147504992982126e-01	1.536261932441173483e+00	4.394357933710909547e-01	0.000000000000000000e+00	0.000000000000000000e+00	0.000000000000000000e+00	1.073269706543748120e-01	3.194071112210075669e-01	0.000000000000000000e+00	0.000000000000000000e+00	4.295615940245287590e-01	0.000000000000000000e+00	2.490446464171556795e-01	0.000000000000000000e+00	0.000000000000000000e+00	0.000000000000000000e+00	0.000000000000000000e+00	0.000000000000000000e+00	0.000000000000000000e+00	0.000000000000000000e+00	0.000000000000000000e+00	0.000000000000000000e+00
5.246447896824611989e-01	4.404620698870988504e-01	0.000000000000000000e+00	0.000000000000000000e+00	0.000000000000000000e+00	0.000000000000000000e+00	0.000000000000000000e+00	0.000000000000000000e+00	0.000000000000000000e+00	0.000000000000000000e+00	1.764455680905662738e-01	3.086505523726390532e-01	7.519518587145255228e-01	0.000000000000000000e+00	3.334662310886521430e-01	4.832560234717235281e-01	8.401541523008611012e-01	6.930478307666176896e-01	2.645256707474019642e-01	8.876399934169678652e-01	1.052707617428936482e+00	1.689024389515116631e-01	2.009074853159594221e-01	1.061137576061673249e+00	7.603983522803121897e-02	0.000000000000000000e+00	5.877300772265088291e-01	6.723916393606329533e-01	1.300686849667585854e+00	1.166307100958738685e+00	3.937836775763607633e-02	0.000000000000000000e+00	0.000000000000000000e+00	0.000000000000000000e+00	0.000000000000000000e+00	0.000000000000000000e+00	0.000000000000000000e+00	3.228348228450649698e-02	1.010358195870990627e-01	0.000000000000000000e+00	1.039911357892286059e+00	1.310834132246058159e+00	0.000000000000000000e+00	0.000000000000000000e+00	0.000000000000000000e+00	0.000000000000000000e+00	0.000000000000000000e+00	0.000000000000000000e+00	0.000000000000000000e+00	0.000000000000000000e+00
5.888842777760271430e-01	7.667523506240551956e-02	5.929503251650815043e-01	0.000000000000000000e+00	0.000000000000000000e+00	0.000000000000000000e+00	0.000000000000000000e+00	0.000000000000000000e+00	0.000000000000000000e+00	8.281608976177649850e-02	1.362614364370283493e+00	3.440446476817409227e-01	0.000000000000000000e+00	1.158827873348567294e+00	5.047810595516794008e-01	0.000000000000000000e+00	9.737577889471457082e-01	1.193144675472670890e+00	1.041168034360134387e+00	2.552295401875872560e-01	1.173515235825976610e+00	1.244035793995835082e+00	0.000000000000000000e+00	0.000000000000000000e+00	0.000000000000000000e+00	0.000000000000000000e+00	0.000000000000000000e+00	0.000000000000000000e+00	0.000000000000000000e+00	5.327298779907418957e-01	0.000000000000000000e+00	0.000000000000000000e+00	0.000000000000000000e+00	0.000000000000000000e+00	0.000000000000000000e+00	0.000000000000000000e+00	0.000000000000000000e+00	3.057078752852870895e-01	0.000000000000000000e+00	0.000000000000000000e+00	0.000000000000000000e+00	0.000000000000000000e+00	0.000000000000000000e+00	0.000000000000000000e+00	0.000000000000000000e+00	0.000000000000000000e+00	0.000000000000000000e+00	0.000000000000000000e+00	0.000000000000000000e+00	0.000000000000000000e+00
0.000000000000000000e+00	4.161365838552812946e-01	6.693276460677028972e-01	0.000000000000000000e+00	0.000000000000000000e+00	0.000000000000000000e+00	0.000000000000000000e+00	0.000000000000000000e+00	0.000000000000000000e+00	0.000000000000000000e+00	3.442466212278433302e-01	3.927053145236444331e-01	0.000000000000000000e+00	5.946632175753793215e-01	1.008410680596919934e-01	0.000000000000000000e+00	5.950845344367373668e-01	9.825840382199523271e-01	1.559925302237160860e+00	6.201528700846441478e-01	2.550727841965130249e-01	6.452876305930609346e-01	8.581996864439632444e-02	6.120870233145971895e-01	0.000000000000000000e+00	0.000000000000000000e+00	4.885362661338530366e-01	0.000000000000000000e+00	0.000000000000000000e+00	3.751325718439397217e-01	8.085399931463985168e-02	0.000000000000000000e+00	0.000000000000000000e+00	8.673982262374942132e-02	0.000000000000000000e+00	0.000000000000000000e+00	7.982194763866858889e-01	0.000000000000000000e+00	1.946353779549384322e-01	5.818120971193975199e-01	5.188740050069481358e-01	7.170211833938896495e-01	0.000000000000000000e+00	0.000000000000000000e+00	0.000000000000000000e+00	0.000000000000000000e+00	0.000000000000000000e+00	0.000000000000000000e+00	0.000000000000000000e+00	0.000000000000000000e+00
9.328515350178316901e-01	0.000000000000000000e+00	2.655120020110176560e-01	0.000000000000000000e+00	0.000000000000000000e+00	0.000000000000000000e+00	0.000000000000000000e+00	0.000000000000000000e+00	0.000000000000000000e+00	9.116337007704728990e-01	8.972061929206279762e-01	8.262051828666887587e-01	3.778395819821689372e-02	1.407502486939151698e-01	0.000000000000000000e+00	8.289052122550463197e-01	1.318460309295649058e+00	8.430118687800490784e-01	7.821853828757674432e-01	4.286920139577884981e-01	1.111893022460765268e+00	6.720844845268491019e-01	1.981976988004383877e-01	5.982005782904565271e-03	0.000000000000000000e+00	0.000000000000000000e+00	0.000000000000000000e+00	0.000000000000000000e+00	0.000000000000000000e+00	1.300661291276523912e-01	0.000000000000000000e+00	0.000000000000000000e+00	0.000000000000000000e+00	0.000000000000000000e+00	0.000000000000000000e+00	0.000000000000000000e+00	1.716830660432343836e-01	4.600716512835953953e-01	0.000000000000000000e+00	1.315350087116059219e-01	0.000000000000000000e+00	0.000000000000000000e+00	0.000000000000000000e+00	0.000000000000000000e+00	0.000000000000000000e+00	0.000000000000000000e+00	0.000000000000000000e+00	0.000000000000000000e+00	0.000000000000000000e+00	0.000000000000000000e+00
2.880024343773197604e-01	7.174489822232734682e-01	0.000000000000000000e+00	0.000000000000000000e+00	0.000000000000000000e+00	0.000000000000000000e+00	0.000000000000000000e+00	0.000000000000000000e+00	0.000000000000000000e+00	1.194951004897635422e-01	1.408432317912674980e+00	1.121999537553879239e-01	0.000000000000000000e+00	2.225433193939722054e-01	8.160465253485967851e-01	1.216410138391931239e+00	2.719746733611382306e-01	4.258257658645386856e-01	1.143514365996513682e+00	1.199975417335241712e+00	6.648667942419497212e-01	5.014884223148059483e-01	4.854631293966282790e-02	1.145746600910074464e-01	7.326989927799849589e-01	1.799647438377182176e-02	0.000000000000000000e+00	0.000000000000000000e+00	0.000000000000000000e+00	4.024256368849473547e-02	0.000000000000000000e+00	0.000000000000000000e+00	0.000000000000000000e+00	9.403595610025433649e-02	1.599510275422890149e-01	0.000000000000000000e+00	0.000000000000000000e+00	0.000000000000000000e+00	1.978417922822752473e-01	0.000000000000000000e+00	0.000000000000000000e+00	0.000000000000000000e+00	0.000000000000000000e+00	0.000000000000000000e+00	0.000000000000000000e+00	0.000000000000000000e+00	0.000000000000000000e+00	0.000000000000000000e+00	0.000000000000000000e+00	0.000000000000000000e+00
0.000000000000000000e+00	6.850680829199943256e-01	3.792797431178135392e-01	0.000000000000000000e+00	0.000000000000000000e+00	0.000000000000000000e+00	0.000000000000000000e+00	0.000000000000000000e+00	0.000000000000000000e+00	0.000000000000000000e+00	0.000000000000000000e+00	0.000000000000000000e+00	3.778846285035254993e-01	2.200901614744918133e-01	2.034712255076120413e-01	3.654545378533582967e-01	3.835332474010211268e-01	6.113589955705737156e-01	1.176242510950558762e+00	2.670113862688190953e-01	4.770382434117470538e-01	3.453190079196415962e-01	0.000000000000000000e+00	6.651368843485385707e-01	0.000000000000000000e+00	3.871275139646523228e-02	0.000000000000000000e+00	0.000000000000000000e+00	0.000000000000000000e+00	5.103719358297298392e-01	0.000000000000000000e+00	0.000000000000000000e+00	0.000000000000000000e+00	0.000000000000000000e+00	0.000000000000000000e+00	0.000000000000000000e+00	0.000000000000000000e+00	0.000000000000000000e+00	0.000000000000000000e+00	0.000000000000000000e+00	0.000000000000000000e+00	0.000000000000000000e+00	0.000000000000000000e+00	0.000000000000000000e+00	0.000000000000000000e+00	0.000000000000000000e+00	0.000000000000000000e+00	0.000000000000000000e+00	0.000000000000000000e+00	0.000000000000000000e+00
1.585597771962580227e-01	0.000000000000000000e+00	0.000000000000000000e+00	0.000000000000000000e+00	0.000000000000000000e+00	0.000000000000000000e+00	0.000000000000000000e+00	0.000000000000000000e+00	0.000000000000000000e+00	0.000000000000000000e+00	3.811680379808877750e-01	2.895039906178821787e-01	0.000000000000000000e+00	3.709635902439040733e-01	1.569438197870917318e+00	6.722150831019475525e-01	1.618054887748519244e+00	1.185143305211687981e+00	1.563376369464856142e+00	9.778232400524132784e-01	3.993326512900567948e-01	5.034704203346795914e-01	0.000000000000000000e+00	1.314516595563608004e+00	1.350617914099320638e+00	0.000000000000000000e+00	0.000000000000000000e+00	0.000000000000000000e+00	0.000000000000000000e+00	0.000000000000000000e+00	6.311243323161109808e-01	0.000000000000000000e+00	0.000000000000000000e+00	0.000000000000000000e+00	1.743225316205645331e-02	4.841948265408452245e-01	0.000000000000000000e+00	0.000000000000000000e+00	1.946201694600246668e-01	1.397981068852641173e-01	0.000000000000000000e+00	0.000000000000000000e+00	0.000000000000000000e+00	0.000000000000000000e+00	0.000000000000000000e+00	3.824974677266469447e-01	0.000000000000000000e+00	0.000000000000000000e+00	0.000000000000000000e+00	0.000000000000000000e+00
0.000000000000000000e+00	2.375827817063068392e-01	0.000000000000000000e+00	0.000000000000000000e+00	0.000000000000000000e+00	0.000000000000000000e+00	0.000000000000000000e+00	0.000000000000000000e+00	3.158504473394314060e-01	5.727569713914744121e-01	8.470483009336332580e-01	6.629241677459787319e-01	0.000000000000000000e+00	8.024812656295020608e-01	6.675892419417529533e-01	8.831932786130761714e-01	8.776123947823843974e-01	1.321240569752910599e+00	1.711189726156922886e+00	1.560786029920157914e+00	0.000000000000000000e+00	0.000000000000000000e+00	0.000000000000000000e+00	1.517470108731249767e-01	0.000000000000000000e+00	3.808588786083916822e-01	0.000000000000000000e+00	0.000000000000000000e+00	0.000000000000000000e+00	1.608151565823100204e-01	2.468493681103876292e-01	1.764005659800127190e-01	0.000000000000000000e+00	0.000000000000000000e+00	6.352517893630860168e-01	1.911333887214976268e-01	8.659079425343830794e-01	3.319415253587519321e-01	0.000000000000000000e+00	0.000000000000000000e+00	0.000000000000000000e+00	0.000000000000000000e+00	0.000000000000000000e+00	0.000000000000000000e+00	0.000000000000000000e+00	3.017497491330086157e-01	0.000000000000000000e+00	8.659283181610131219e-01	0.000000000000000000e+00	0.000000000000000000e+00
2.110127103984069663e-01	0.000000000000000000e+00	0.000000000000000000e+00	0.000000000000000000e+00	0.000000000000000000e+00	0.000000000000000000e+00	0.000000000000000000e+00	0.000000000000000000e+00	5.387005685887654716e-01	5.942960370478317378e-01	3.800168735479682591e-01	5.183080812594503817e-01	8.205600787674908192e-01	9.807309285592651360e-01	1.295696063453587676e+00	9.963872624419973789e-01	1.022625190644799398e+00	1.099794393154218897e+00	1.029859116930675222e+00	8.100019751856353256e-01	7.518982507956037398e-02	1.219298459419320135e+00	1.180837078351193892e+00	1.431870060256327903e+00	3.105114658398206995e-01	0.000000000000000000e+00	0.000000000000000000e+00	0.000000000000000000e+00	0.000000000000000000e+00	0.000000000000000000e+00	5.627285368580045022e-01	0.000000000000000000e+00	8.332677615328422382e-02	2.693981609497980156e-01	8.586534271271507590e-01	1.455698523083634122e+00	8.410841476827854990e-01	1.151028631376420863e+00	0.000000000000000000e+00	0.000000000000000000e+00	0.000000000000000000e+00	0.000000000000000000e+00	0.000000000000000000e+00	0.000000000000000000e+00	3.469200725722340062e-01	6.798401684953763770e-03	1.321261119129008565e-01	0.000000000000000000e+00	3.989464502636860255e-01	0.000000000000000000e+00
0.000000000000000000e+00	0.000000000000000000e+00	0.000000000000000000e+00	0.000000000000000000e+00	0.000000000000000000e+00	0.000000000000000000e+00	0.000000000000000000e+00	1.730971837733403518e-01	1.795626256864354120e-01	9.214407044118051449e-01	1.221017050003417204e+00	8.271067717279815268e-01	5.878796284834204577e-01	1.886393708813666192e+00	1.196936600167162856e+00	1.475173951748745882e+00	2.623140110875817055e-02	6.560281956122037128e-01	5.084193426446503850e-01	1.899840662131074553e-01	2.094615745624933134e-01	1.583944306214307929e+00	0.000000000000000000e+00	4.899306202987108172e-01	0.000000000000000000e+00	0.000000000000000000e+00	0.000000000000000000e+00	0.000000000000000000e+00	0.000000000000000000e+00	0.000000000000000000e+00	4.876685186839389008e-01	7.997599428046971159e-02	0.000000000000000000e+00	3.549928252882760815e-01	1.724627930324578395e+00	1.420316606213714916e+00	1.761193652218394856e+00	3.670127682572472683e-01	2.547825929860261795e-01	8.028477781540965807e-01	0.000000000000000000e+00	0.000000000000000000e+00	0.000000000000000000e+00	0.000000000000000000e+00	0.000000000000000000e+00	0.000000000000000000e+00	5.763679574556551666e-01	3.743652133393504111e-01	0.000000000000000000e+00	0.000000000000000000e+00
0.000000000000000000e+00	0.000000000000000000e+00	0.000000000000000000e+00	0.000000000000000000e+00	0.000000000000000000e+00	0.000000000000000000e+00	2.093304821454264053e-01	0.000000000000000000e+00	1.527840878086876297e-01	2.087691281135495014e-01	1.955581828516941290e-01	6.293296068326983406e-01	2.346914312953749249e-01	8.745944098720543902e-01	5.852274352116944994e-02	0.000000000000000000e+00	0.000000000000000000e+00	0.000000000000000000e+00	1.752188403439514930e-01	9.326094598729196550e-01	7.031114063597277974e-01	5.618549267113905898e-01	2.585427602450561801e-01	8.323742085114558265e-01	6.588555313164894400e-01	0.000000000000000000e+00	4.421027894065878566e-02	0.000000000000000000e+00	0.000000000000000000e+00	0.000000000000000000e+00	0.000000000000000000e+00	4.301308065412568632e-02	4.662623640278584086e-02	8.981363767173932144e-01	4.993870901917194516e-01	1.069470975772225163e+00	1.201268028787455533e+00	6.881330278266186706e-01	5.642229653527840449e-01	4.201479018734881055e-01	0.000000000000000000e+00	0.000000000000000000e+00	0.000000000000000000e+00	0.000000000000000000e+00	0.000000000000000000e+00	0.000000000000000000e+00	7.802284572108644789e-02	5.496631847954327466e-01	0.000000000000000000e+00	0.000000000000000000e+00
0.000000000000000000e+00	0.000000000000000000e+00	0.000000000000000000e+00	0.000000000000000000e+00	0.000000000000000000e+00	0.000000000000000000e+00	4.909267213389828521e-01	0.000000000000000000e+00	5.644917095015961062e-01	0.000000000000000000e+00	1.310579758718596777e+00	7.123137679097649166e-02	1.700354181704410994e+00	5.720554279442622292e-01	8.826137719915932989e-01	6.081704856985264973e-01	2.216466241204892440e-01	5.168768817326360177e-01	1.193332343009935848e+00	6.210166096866519270e-02	6.048460326190804315e-01	1.689178706323156698e-01	3.493037319665280305e-01	1.054301291688948039e+00	7.076104649321636186e-01	0.000000000000000000e+00	0.000000000000000000e+00	0.000000000000000000e+00	0.000000000000000000e+00	4.267059138930023310e-01	4.976868963277723129e-02	2.209010275780921850e-01	5.108408697372955609e-02	2.156128573327975584e-01	8.588556416645961589e-01	6.834341738437778035e-01	1.090514009490860747e+00	1.029233252346147376e+00	1.676027226661461977e+00	1.383723082315073460e+00	4.737396007564557976e-04	0.000000000000000000e+00	0.000000000000000000e+00	0.000000000000000000e+00	6.727805164060419729e-01	0.000000000000000000e+00	1.858266964530322016e-02	0.000000000000000000e+00	0.000000000000000000e+00	0.000000000000000000e+00
0.000000000000000000e+00	0.000000000000000000e+00	0.000000000000000000e+00	0.000000000000000000e+00	0.000000000000000000e+00	0.000000000000000000e+00	1.196773760605693432e-01	1.895033267906321428e-01	0.000000000000000000e+00	0.000000000000000000e+00	0.000000000000000000e+00	2.156853330764175458e-01	0.000000000000000000e+00	5.869111741821083639e-01	1.052079128507375616e+00	1.434220470205835207e+00	0.000000000000000000e+00	0.000000000000000000e+00	9.504100033532877911e-02	8.822013810518751775e-01	1.430401617848857887e+00	3.235339916434400442e-01	0.000000000000000000e+00	0.000000000000000000e+00	0.000000000000000000e+00	0.000000000000000000e+00	0.000000000000000000e+00	0.000000000000000000e+00	7.864342554166432464e-01	1.141430996325367264e+00	5.602265833482970026e-01	0.000000000000000000e+00	3.260231674210621322e-01	0.000000000000000000e+00	1.989152371195079150e+00	5.811455721791877194e-01	1.076908989867304101e+00	1.287270120384784278e+00	1.022495380975698920e+00	2.830767703498951460e-01	0.000000000000000000e+00	0.000000000000000000e+00	0.000000000000000000e+00	0.000000000000000000e+00	0.000000000000000000e+00	2.897961595264974544e-01	0.000000000000000000e+00	0.000000000000000000e+00	0.000000000000000000e+00	0.000000000000000000e+00
0.000000000000000000e+00	0.000000000000000000e+00	0.000000000000000000e+00	0.000000000000000000e+00	0.000000000000000000e+00	0.000000000000000000e+00	0.000000000000000000e+00	0.000000000000000000e+00	0.000000000000000000e+00	0.000000000000000000e+00	6.157987661959702930e-01	0.000000000000000000e+00	1.949981387955723733e-01	1.999195622032204078e-01	6.526296133645840269e-01	0.000000000000000000e+00	0.000000000000000000e+00	0.000000000000000000e+00	1.146674753626260486e-02	6.440908076428639717e-01	0.000000000000000000e+00	0.000000000000000000e+00	0.000000000000000000e+00	0.000000000000000000e+00	0.000000000000000000e+00	0.000000000000000000e+00	0.000000000000000000e+00	0.000000000000000000e+00	1.920953088443403678e-01	3.601740994909857774e-01	8.475494339674576327e-01	0.000000000000000000e+00	0.000000000000000000e+00	6.678996480447341177e-02	9.633779961589159502e-01	1.467111786478785485e+00	2.216342230911052258e-01	1.604314028810646997e+00	0.000000000000000000e+00	7.880809426428621034e-01	0.000000000000000000e+00	0.000000000000000000e+00	0.000000000000000000e+00	0.000000000000000000e+00	0.000000000000000000e+00	0.000000000000000000e+00	0.000000000000000000e+00	0.000000000000000000e+00	0.000000000000000000e+00	0.000000000000000000e+00
0.000000000000000000e+00	0.000000000000000000e+00	0.000000000000000000e+00	0.000000000000000000e+00	0.000000000000000000e+00	0.000000000000000000e+00	0.000000000000000000e+00	0.000000000000000000e+00	0.000000000000000000e+00	0.000000000000000000e+00	0.000000000000000000e+00	0.000000000000000000e+00	0.000000000000000000e+00	0.000000000000000000e+00	1.284887076320332666e-01	2.676859131455576746e-01	0.000000000000000000e+00	0.000000000000000000e+00	0.000000000000000000e+00	5.609039937622249672e-02	4.449124981968382020e-01	1.689190003514036142e-01	0.000000000000000000e+00	0.000000000000000000e+00	0.000000000000000000e+00	0.000000000000000000e+00	0.000000000000000000e+00	0.000000000000000000e+00	0.000000000000000000e+00	0.000000000000000000e+00	5.061038326107318852e-01	3.415202246778215600e-01	0.000000000000000000e+00	0.000000000000000000e+00	8.709245542125232387e-01	7.892446976053142382e-01	9.663972732934611454e-01	6.447744272415269207e-02	0.000000000000000000e+00	0.000000000000000000e+00	0.000000000000000000e+00	0.000000000000000000e+00	0.000000000000000000e+00	0.000000000000000000e+00	0.000000000000000000e+00	0.000000000000000000e+00	0.000000000000000000e+00	0.000000000000000000e+00	0.000000000000000000e+00	1.398706741999471426e-01
0.000000000000000000e+00	0.000000000000000000e+00	0.000000000000000000e+00	0.000000000000000000e+00	0.000000000000000000e+00	0.000000000000000000e+00	0.000000000000000000e+00	0.000000000000000000e+00	1.318000990209028667e-01	0.000000000000000000e+00	0.000000000000000000e+00	0.000000000000000000e+00	0.000000000000000000e+00	0.000000000000000000e+00	0.000000000000000000e+00	0.000000000000000000e+00	0.000000000000000000e+00	0.000000000000000000e+00	0.000000000000000000e+00	0.000000000000000000e+00	3.371135082500044122e-01	0.000000000000000000e+00	0.000000000000000000e+00	0.000000000000000000e+00	0.000000000000000000e+00	0.000000000000000000e+00	0.000000000000000000e+00	0.000000000000000000e+00	0.000000000000000000e+00	2.305130286939190143e-01	0.000000000000000000e+00	0.000000000000000000e+00	0.000000000000000000e+00	0.000000000000000000e+00	0.000000000000000000e+00	9.366534780243167546e-01	7.725161363459809305e-01	1.052271075111540943e+00	0.000000000000000000e+00	0.000000000000000000e+00	0.000000000000000000e+00	0.000000000000000000e+00	0.000000000000000000e+00	5.761263755073134929e-01	0.000000000000000000e+00	0.000000000000000000e+00	0.000000000000000000e+00	0.000000000000000000e+00	0.000000000000000000e+00	5.650022514641376420e-02
0.000000000000000000e+00	0.000000000000000000e+00	0.000000000000000000e+00	0.000000000000000000e+00	0.000000000000000000e+00	0.000000000000000000e+00	0.000000000000000000e+00	0.000000000000000000e+00	0.000000000000000000e+00	0.000000000000000000e+00	0.000000000000000000e+00	0.000000000000000000e+00	0.000000000000000000e+00	0.000000000000000000e+00	0.000000000000000000e+00	0.000000000000000000e+00	6.975388669225487948e-02	0.000000000000000000e+00	3.195062447631430436e-01	4.936432399703959417e-01	2.530299864275451505e-01	0.000000000000000000e+00	7.471473763584210448e-02	4.203029885799382526e-01	0.000000000000000000e+00	0.000000000000000000e+00	0.000000000000000000e+00	0.000000000000000000e+00	5.396173504812197264e-01	8.084146228425195257e-01	0.000000000000000000e+00	5.883741364566753562e-01	0.000000000000000000e+00	0.000000000000000000e+00	0.000000000000000000e+00	9.130904824508594420e-01	1.264910718207008733e+00	5.245603282356302577e-01	7.332275104390427733e-01	2.243033330032534189e-01	8.701293735904490345e-02	0.000000000000000000e+00	0.000000000000000000e+00	1.367297538145393898e-01	0.000000000000000000e+00	0.000000000000000000e+00	0.000000000000000000e+00	0.000000000000000000e+00	0.000000000000000000e+00	0.000000000000000000e+00
0.000000000000000000e+00	0.000000000000000000e+00	0.000000000000000000e+00	0.000000000000000000e+00	0.000000000000000000e+00	0.000000000000000000e+00	0.000000000000000000e+00	0.000000000000000000e+00	0.000000000000000000e+00	6.138826473569075626e-01	0.000000000000000000e+00	0.000000000000000000e+00	0.000000000000000000e+00	0.000000000000000000e+00	0.000000000000000000e+00	0.000000000000000000e+00	0.000000000000000000e+00	0.000000000000000000e+00	0.000000000000000000e+00	0.000000000000000000e+00	0.000000000000000000e+00	0.000000000000000000e+00	7.441986758222426390e-01	0.000000000000000000e+00	9.528890474904431196e-01	7.773474257617428718e-01	0.000000000000000000e+00	0.000000000000000000e+00	0.000000000000000000e+00	7.016052679154184402e-01	1.112298802690330879e+00	1.199618166158671340e-01	1.381646691547033512e-01	0.000000000000000000e+00	0.000000000000000000e+00	0.000000000000000000e+00	9.181540734284806549e-01	2.385928108241975598e-01	0.000000000000000000e+00	0.000000000000000000e+00	0.000000000000000000e+00	1.074531666146411713e+00	0.000000000000000000e+00	0.000000000000000000e+00	7.132955475790909716e-01	4.098835235889067979e-02	0.000000000000000000e+00	0.000000000000000000e+00	8.332478039779827039e-01	1.010852577497604043e+00
0.000000000000000000e+00	0.000000000000000000e+00	0.000000000000000000e+00	0.000000000000000000e+00	0.000000000000000000e+00	5.766261418297229102e-02	0.000000000000000000e+00	0.000000000000000000e+00	0.000000000000000000e+00	0.000000000000000000e+00	0.000000000000000000e+00	0.000000000000000000e+00	0.000000000000000000e+00	0.000000000000000000e+00	0.000000000000000000e+00	2.981138890367469596e-01	0.000000000000000000e+00	0.000000000000000000e+00	0.000000000000000000e+00	0.000000000000000000e+00	0.000000000000000000e+00	6.911356308664344805e-01	4.531873674934529944e-02	3.853366508980067273e-01	1.153698754200456061e-01	2.851289112722145691e-01	0.000000000000000000e+00	4.087376542322308792e-02	5.231949536114531840e-01	1.036627432449876096e+00	8.013833036880633198e-01	1.001015325976565062e+00	0.000000000000000000e+00	0.000000000000000000e+00	0.000000000000000000e+00	0.000000000000000000e+00	0.000000000000000000e+00	2.756816950845188130e-02	1.198524345728651852e+00	2.963041149033262545e-01	0.000000000000000000e+00	0.000000000000000000e+00	2.354723070531184737e-01	5.859875966159289185e-01	1.857261858340450156e-01	3.118690659802527687e-01	1.552619569091817198e+00	0.000000000000000000e+00	5.834693793848626520e-01	7.242681076904717852e-01
0.000000000000000000e+00	0.000000000000000000e+00	0.000000000000000000e+00	0.000000000000000000e+00	0.000000000000000000e+00	0.000000000000000000e+00	0.000000000000000000e+00	5.951044738398495459e-01	0.000000000000000000e+00	6.811442855336029556e-01	4.123131016783304070e-01	0.000000000000000000e+00	0.000000000000000000e+00	0.000000000000000000e+00	0.000000000000000000e+00	0.000000000000000000e+00	0.000000000000000000e+00	0.000000000000000000e+00	0.000000000000000000e+00	0.000000000000000000e+00	0.000000000000000000e+00	1.834302468675182152e-01	0.000000000000000000e+00	0.000000000000000000e+00	0.000000000000000000e+00	4.209646882663999334e-01	3.972126497175678117e-01	2.754032318619550335e-01	0.000000000000000000e+00	2.039623523265526317e-01	1.175116297921936503e+00	1.011004706495190808e+00	5.735247983706103225e-01	9.182789625709494863e-02	1.202738920310743170e-01	1.451912938814125809e-01	4.555962723503986789e-01	0.000000000000000000e+00	5.108375618426405085e-01	0.000000000000000000e+00	0.000000000000000000e+00	0.000000000000000000e+00	0.000000000000000000e+00	6.390970564397240317e-01	0.000000000000000000e+00	0.000000000000000000e+00	7.445395807047927583e-01	4.571546793716562695e-01	1.114543951249646225e+00	8.780933831277930590e-01
0.000000000000000000e+00	0.000000000000000000e+00	0.000000000000000000e+00	0.000000000000000000e+00	0.000000000000000000e+00	0.000000000000000000e+00	0.000000000000000000e+00	0.000000000000000000e+00	0.000000000000000000e+00	0.000000000000000000e+00	0.000000000000000000e+00	0.000000000000000000e+00	0.000000000000000000e+00	0.000000000000000000e+00	0.000000000000000000e+00	0.000000000000000000e+00	0.000000000000000000e+00	0.000000000000000000e+00	0.000000000000000000e+00	0.000000000000000000e+00	0.000000000000000000e+00	0.000000000000000000e+00	2.646184974387558730e-01	0.000000000000000000e+00	0.000000000000000000e+00	0.000000000000000000e+00	0.000000000000000000e+00	0.000000000000000000e+00	0.000000000000000000e+00	6.827682882620282889e-01	6.491380618754757359e-01	6.350248877727959762e-01	5.461078447301715988e-01	1.893661140715204583e-01	2.367334963607931400e-02	1.174939125226499792e+00	1.169499999838462312e+00	9.368470196465453759e-01	0.000000000000000000e+00	0.000000000000000000e+00	0.000000000000000000e+00	3.784551391832917111e-01	0.000000000000000000e+00	0.000000000000000000e+00	9.112803201630509387e-01	1.191865475170533067e-01	1.137844653983896448e+00	3.862744859079306758e-01	4.287826986745462698e-01	8.886293711846746657e-01
0.000000000000000000e+00	0.000000000000000000e+00	0.000000000000000000e+00	0.000000000000000000e+00	0.000000000000000000e+00	0.000000000000000000e+00	0.000000000000000000e+00	0.000000000000000000e+00	0.000000000000000000e+00	0.000000000000000000e+00	0.000000000000000000e+00	0.000000000000000000e+00	0.000000000000000000e+00	0.000000000000000000e+00	0.000000000000000000e+00	0.000000000000000000e+00	0.000000000000000000e+00	0.000000000000000000e+00	0.000000000000000000e+00	0.000000000000000000e+00	0.000000000000000000e+00	0.000000000000000000e+00	0.000000000000000000e+00	0.000000000000000000e+00	0.000000000000000000e+00	0.000000000000000000e+00	0.000000000000000000e+00	0.000000000000000000e+00	0.000000000000000000e+00	2.700681462537871669e-01	1.353730763212978916e+00	9.471308702230570031e-02	4.366685199847719634e-01	1.140258366941196311e+00	7.705306586325189055e-01	2.877234454912532824e-01	1.108733644281803404e-01	5.752484852558679140e-01	5.156147267065288968e-03	0.000000000000000000e+00	0.000000000000000000e+00	1.525637461353380742e-01	1.700015691082296942e-01	1.280999115420812906e+00	2.211873719285791573e+00	2.043525519182929795e+00	1.423150498370272521e+00	1.103267232099634620e+00	8.140068933189513745e-01	1.510662550965413908e+00
0.000000000000000000e+00	0.000000000000000000e+00	0.000000000000000000e+00	0.000000000000000000e+00	0.000000000000000000e+00	0.000000000000000000e+00	0.000000000000000000e+00	0.000000000000000000e+00	0.000000000000000000e+00	0.000000000000000000e+00	3.681381685894896116e-01	0.000000000000000000e+00	0.000000000000000000e+00	0.000000000000000000e+00	0.000000000000000000e+00	1.475434859308119240e+00	0.000000000000000000e+00	3.318275239572695545e-01	0.000000000000000000e+00	0.000000000000000000e+00	0.000000000000000000e+00	3.399717243077597928e-01	0.000000000000000000e+00	0.000000000000000000e+00	1.241732923431317692e+00	4.885655095027945094e-02	0.000000000000000000e+00	6.219876258458594265e-01	0.000000000000000000e+00	1.132480433095077732e+00	0.000000000000000000e+00	4.705016598176535725e-01	6.168384742365349283e-01	6.042887182787042288e-01	4.471949723088944895e-01	1.479547929763614933e+00	1.410473240431727504e+00	0.000000000000000000e+00	3.015645165181516929e-01	5.546229435718086354e-01	0.000000000000000000e+00	5.984503470963968841e-01	0.000000000000000000e+00	3.767745785915168621e-01	1.635065974969834190e+00	1.296622194483734836e+00	5.841186972886329709e-01	1.167127371641283107e+00	9.557966157712076694e-01	1.544419749512609075e+00
0.000000000000000000e+00	0.000000000000000000e+00	0.000000000000000000e+00	0.000000000000000000e+00	0.000000000000000000e+00	0.000000000000000000e+00	0.000000000000000000e+00	0.000000000000000000e+00	0.000000000000000000e+00	0.000000000000000000e+00	0.000000000000000000e+00	0.000000000000000000e+00	0.000000000000000000e+00	0.000000000000000000e+00	6.443090600165195247e-02	0.000000000000000000e+00	5.254065287924319927e-01	7.778073790138727295e-02	0.000000000000000000e+00	0.000000000000000000e+00	0.000000000000000000e+00	4.640246854663290788e-01	3.053124080574265431e-01	0.000000000000000000e+00	1.931017092299957272e-01	0.000000000000000000e+00	0.000000000000000000e+00	4.669138533615689313e-01	0.000000000000000000e+00	1.294206852415010101e+00	0.000000000000000000e+00	0.000000000000000000e+00	1.343707248951794553e-01	2.323230271679813941e-01	5.963281388111774106e-01	1.880668355428566141e+00	1.819929615893280506e+00	8.027591345018666447e-01	1.013559712039420413e+00	8.874940734940088838e-01	4.039143100125299757e-01	0.000000000000000000e+00	8.095421523984892564e-01	9.639326233066533023e-01	8.469545193838252661e-01	1.293207454921645239e+00	9.670242900166683975e-02	6.384392812999729605e-01	1.430682658136559204e-01	1.592436109176543102e+00
0.000000000000000000e+00	0.000000000000000000e+00	0.000000000000000000e+00	0.000000000000000000e+00	0.000000000000000000e+00	0.000000000000000000e+00	0.000000000000000000e+00	0.000000000000000000e+00	0.000000000000000000e+00	0.000000000000000000e+00	0.000000000000000000e+00	0.000000000000000000e+00	0.000000000000000000e+00	1.993458936988064256e-01	0.000000000000000000e+00	2.695652288192179613e-01	0.000000000000000000e+00	1.139321266885872763e+00	0.000000000000000000e+00	5.073041322120031005e-01	0.000000000000000000e+00	0.000000000000000000e+00	0.000000000000000000e+00	0.000000000000000000e+00	8.831558912114747528e-01	0.000000000000000000e+00	0.000000000000000000e+00	1.195658674097066915e-01	2.731387702140771756e-01	3.408774973483335025e-01	7.091715027978614527e-01	0.000000000000000000e+00	7.265803605629286288e-01	8.023421164310537979e-01	1.528631352775639218e+00	9.084796544746092106e-01	1.358891110269214941e+00	2.037681636180109113e+00	1.138923195419994316e+00	1.175582258222495957e+00	8.196964167517907240e-01	1.250334671263780006e-01	1.065818150665927888e+00	6.082354973131010034e-01	1.121674994233306855e+00	1.135107756886989394e+00	5.597865225243880971e-01	1.199651627774575458e+00	9.914181899239727924e-01	0.000000000000000000e+00
0.000000000000000000e+00	0.000000000000000000e+00	0.000000000000000000e+00	0.000000000000000000e+00	0.000000000000000000e+00	0.000000000000000000e+00	0.000000000000000000e+00	0.000000000000000000e+00	0.000000000000000000e+00	0.000000000000000000e+00	0.000000000000000000e+00	0.000000000000000000e+00	0.000000000000000000e+00	2.126474553929694200e-01	0.000000000000000000e+00	0.000000000000000000e+00	0.000000000000000000e+00	0.000000000000000000e+00	0.000000000000000000e+00	0.000000000000000000e+00	0.000000000000000000e+00	8.057805018284137921e-02	0.000000000000000000e+00	7.180051004546694760e-01	0.000000000000000000e+00	0.000000000000000000e+00	0.000000000000000000e+00	0.000000000000000000e+00	5.700508473866330306e-01	1.510591141960428152e-02	5.307978208642117890e-01	1.326464175418840208e+00	0.000000000000000000e+00	5.495963800191396853e-01	7.003792900363901008e-01	1.464175385426462528e+00	1.737756698220197071e+00	2.539920080108607259e+00	2.800578779555880082e+00	1.997414879823878220e+00	3.373767829048299194e-01	0.000000000000000000e+00	3.170698327974577069e-01	2.238585924152555751e-01	1.836194233289417943e-01	6.568021100317987804e-01	0.000000000000000000e+00	1.165455561352537160e-02	5.088971472410556141e-01	2.834265175501498590e-01
0.000000000000000000e+00	0.000000000000000000e+00	0.000000000000000000e+00	0.000000000000000000e+00	0.000000000000000000e+00	0.000000000000000000e+00	0.000000000000000000e+00	0.000000000000000000e+00	0.000000000000000000e+00	0.000000000000000000e+00	0.000000000000000000e+00	0.000000000000000000e+00	0.000000000000000000e+00	0.000000000000000000e+00	0.000000000000000000e+00	1.963734145950381538e-01	0.000000000000000000e+00	0.000000000000000000e+00	0.000000000000000000e+00	0.000000000000000000e+00	0.000000000000000000e+00	0.000000000000000000e+00	0.000000000000000000e+00	1.202844908156350812e-01	1.375443912454612727e+00	0.000000000000000000e+00	0.000000000000000000e+00	0.000000000000000000e+00	0.000000000000000000e+00	4.955299933492284814e-01	0.000000000000000000e+00	1.384837181732921030e+00	5.704241719080372919e-01	1.060807057731977032e+00	3.895330891619389058e-01	1.834937177369091454e+00	2.215110961895519814e+00	2.514563464106857271e+00	1.728047370642989966e+00	1.667831387595083870e+00	3.589744370127239126e-01	4.854421424691704456e-01	3.307745355177996172e-01	7.317784129671589533e-01	0.000000000000000000e+00	1.828873134147287471e-01	0.000000000000000000e+00	0.000000000000000000e+00	0.000000000000000000e+00	7.668853249497094016e-01
0.000000000000000000e+00	0.000000000000000000e+00	0.000000000000000000e+00	0.000000000000000000e+00	0.000000000000000000e+00	0.000000000000000000e+00	0.000000000000000000e+00	0.000000000000000000e+00	0.000000000000000000e+00	0.000000000000000000e+00	0.000000000000000000e+00	0.000000000000000000e+00	0.000000000000000000e+00	0.000000000000000000e+00	0.000000000000000000e+00	2.227152055235645800e-01	5.530532558119247155e-02	0.000000000000000000e+00	0.000000000000000000e+00	0.000000000000000000e+00	0.000000000000000000e+00	0.000000000000000000e+00	0.000000000000000000e+00	0.000000000000000000e+00	0.000000000000000000e+00	2.076904115512699933e-01	0.000000000000000000e+00	0.000000000000000000e+00	0.000000000000000000e+00	2.389589893629386896e-01	4.411038970121454739e-01	3.224567139205941069e-01	1.945804435623297080e+00	0.000000000000000000e+00	9.381431510775026794e-01	2.193476132644837762e+00	1.753518777063864720e+00	3.327989180699412408e+00	2.984553115327322814e+00	1.341221999865303882e+00	1.677072700917406456e+00	1.448490461735768564e-01	6.004574211693939345e-01	8.599947937885175087e-01	4.562613144226720235e-02	3.322525039508776867e-01	0.000000000000000000e+00	3.767915984937875162e-02	1.412702279139263217e-01	0.000000000000000000e+00
0.000000000000000000e+00	0.000000000000000000e+00	0.000000000000000000e+00	0.000000000000000000e+00	0.000000000000000000e+00	0.000000000000000000e+00	0.000000000000000000e+00	0.000000000000000000e+00	0.000000000000000000e+00	0.000000000000000000e+00	0.000000000000000000e+00	0.000000000000000000e+00	0.000000000000000000e+00	0.000000000000000000e+00	2.421829290892807060e-02	0.000000000000000000e+00	3.415683591889674964e-01	0.000000000000000000e+00	0.000000000000000000e+00	0.000000000000000000e+00	0.000000000000000000e+00	0.000000000000000000e+00	0.000000000000000000e+00	0.000000000000000000e+00	5.223624495753863284e-02	2.313766579944212254e-01	0.000000000000000000e+00	0.000000000000000000e+00	8.992954787230783564e-01	1.377793135199666175e+00	0.000000000000000000e+00	1.199774295590579909e+00	1.490836774674551002e-01	1.426126501445275085e+00	9.704462082994801397e-01	2.078936162206014071e+00	1.735016337710818091e+00	2.379604271419323069e+00	2.473929199633453813e+00	1.579999169936722847e+00	1.123018259004789687e+00	8.812673578857604939e-01	1.720415359168858016e+00	1.167363493605995339e+00	9.675246467752621760e-01	0.000000000000000000e+00	6.649190465071141976e-01	3.848308793087424906e-01	0.000000000000000000e+00	0.000000000000000000e+00
0.000000000000000000e+00	0.000000000000000000e+00	0.000000000000000000e+00	0.000000000000000000e+00	0.000000000000000000e+00	0.000000000000000000e+00	0.000000000000000000e+00	0.000000000000000000e+00	0.000000000000000000e+00	0.000000000000000000e+00	0.000000000000000000e+00	0.000000000000000000e+00	0.000000000000000000e+00	0.000000000000000000e+00	0.000000000000000000e+00	2.931042005220987345e-01	4.737796882800428544e-01	0.000000000000000000e+00	0.000000000000000000e+00	0.000000000000000000e+00	0.000000000000000000e+00	0.000000000000000000e+00	0.000000000000000000e+00	0.000000000000000000e+00	5.684634418977949633e-01	1.771645837074200258e-01	6.014741479924229361e-01	0.000000000000000000e+00	6.113476667563465528e-01	6.744948389131903976e-01	1.381675515981206859e+00	1.012759426235448901e+00	1.700147820219723993e+00	1.166732681397859128e+00	9.721470325775842802e-01	1.637292700231700149e+00	1.619197278146869978e+00	1.548508333027702744e+00	1.314272028724006613e+00	1.340353953123299080e+00	9.541212790573099234e-01	6.991776692333804277e-01	2.353701934586533706e-01	0.000000000000000000e+00	7.877946141891650766e-01	0.000000000000000000e+00	2.113823174799920046e-01	0.000000000000000000e+00	0.000000000000000000e+00	0.000000000000000000e+00
0.000000000000000000e+00	0.000000000000000000e+00	0.000000000000000000e+00	0.000000000000000000e+00	0.000000000000000000e+00	0.000000000000000000e+00	0.000000000000000000e+00	0.000000000000000000e+00	0.000000000000000000e+00	0.000000000000000000e+00	0.000000000000000000e+00	0.000000000000000000e+00	0.000000000000000000e+00	0.000000000000000000e+00	0.000000000000000000e+00	9.582275874226298118e-01	8.711147597535129350e-01	0.000000000000000000e+00	0.000000000000000000e+00	0.000000000000000000e+00	0.000000000000000000e+00	0.000000000000000000e+00	0.000000000000000000e+00	0.000000000000000000e+00	1.103799985686007151e-01	5.353145070630129787e-01	0.000000000000000000e+00	4.764357280228472269e-01	9.960539117698276046e-01	1.353097782973367469e+00	1.844775222725180130e+00	1.114535122284251445e+00	7.191334886529087145e-01	9.103058981653568971e-01	1.277031471983369082e+00	0.000000000000000000e+00	1.687400638160612143e+00	1.176258788081197215e+00	1.367543205782337790e+00	1.365126269519613800e+00	7.158577123225473571e-01	9.461799665297186968e-01	1.115211569831483951e+00	1.193439876546949163e+00	8.623880260788761021e-01	4.480432866612046872e-01	0.000000000000000000e+00	3.068724046360840618e-01	1.524288172495137372e-01	0.000000000000000000e+00
0.000000000000000000e+00	0.000000000000000000e+00	0.000000000000000000e+00	2.831283292955720787e-01	0.000000000000000000e+00	0.000000000000000000e+00	0.000000000000000000e+00	0.000000000000000000e+00	0.000000000000000000e+00	0.000000000000000000e+00	0.000000000000000000e+00	0.000000000000000000e+00	0.000000000000000000e+00	0.000000000000000000e+00	0.000000000000000000e+00	1.098185972069460004e+00	0.000000000000000000e+00	0.000000000000000000e+00	5.557081371954014637e-01	0.000000000000000000e+00	0.000000000000000000e+00	0.000000000000000000e+00	0.000000000000000000e+00	1.559419785796713198e-01	0.000000000000000000e+00	1.307459111918601202e+00	8.023968081132799579e-01	0.000000000000000000e+00	1.344854881794213641e+00	5.769191226008151263e-01	1.737713553487343132e+00	1.866279679892352883e+00	1.239000147536117202e+00	4.321920598260181601e-01	8.028073864359186462e-01	1.180430288577208220e+00	6.658650964555624663e-01	6.084033534865590509e-01	1.019882526095507114e+00	0.000000000000000000e+00	1.581787336817107370e+00	3.787469108995954459e-01	4.775823938079123421e-01	1.200927632749455798e+00	2.764334733267387878e-01	1.536331599805167203e+00	1.162377397943742618e+00	1.026756079586410131e+00	6.448996103059904117e-01	1.687321335612952389e+00
0.000000000000000000e+00	0.000000000000000000e+00	0.000000000000000000e+00	0.000000000000000000e+00	0.000000000000000000e+00	0.000000000000000000e+00	0.000000000000000000e+00	0.000000000000000000e+00	0.000000000000000000e+00	0.000000000000000000e+00	0.000000000000000000e+00	0.000000000000000000e+00	0.000000000000000000e+00	0.000000000000000000e+00	0.000000000000000000e+00	1.216329734237643567e+00	7.473097024044039749e-01	4.868649901785306877e-01	0.000000000000000000e+00	2.908707499315402734e-01	0.000000000000000000e+00	0.000000000000000000e+00	0.000000000000000000e+00	0.000000000000000000e+00	1.074586381999906415e+00	1.374096177779517314e+00	3.670722731259224436e-01	1.532377849641687773e+00	0.000000000000000000e+00	1.624133712547380037e+00	1.458051401920529511e+00	1.159311336068297615e+00	1.621236806960857590e+00	1.033305780232598892e+00	1.759198476355427809e+00	1.790716376943023436e+00	1.305369241225704968e+00	1.365457036667800272e+00	6.012935094237014111e-01	9.129486637641206492e-01	0.000000000000000000e+00	6.567758789903413996e-01	2.870035060599923082e-01	1.135780154441727641e+00	3.888756216395443110e-01	1.945026052830906682e+00	8.964797355738637341e-01	1.018230388271957887e+00	1.823058011239079512e+00	1.296383419874539866e+00
0.000000000000000000e+00	0.000000000000000000e+00	0.000000000000000000e+00	1.131455245020920097e+00	0.000000000000000000e+00	0.000000000000000000e+00	4.943347255321789979e-01	0.000000000000000000e+00	0.000000000000000000e+00	0.000000000000000000e+00	0.000000000000000000e+00	3.560863581129184996e-01	0.000000000000000000e+00	0.000000000000000000e+00	2.751916619143131015e-01	1.480916245786777052e+00	4.194169835865462215e-01	0.000000000000000000e+00	0.000000000000000000e+00	8.210828629313910998e-01	0.000000000000000000e+00	1.156865243324659287e-01	4.486915920497605570e-01	4.817957105932170192e-01	6.609165458700121398e-01	8.632746834060592844e-01	7.264368530022891068e-01	4.076115813824233713e-01	1.556865878199362951e+00	1.982104742663630903e+00	2.192377279939468071e+00	1.742601179757358176e+00	1.157244869783147445e+00	1.500644985974355139e+00	1.223892724773379515e+00	2.232091639652033166e+00	2.475551918047864675e+00	1.129994476667135928e+00	1.300924127461658530e+00	2.257957222790251794e+00	0.000000000000000000e+00	6.233636804384711239e-01	6.916612126620440282e-02	1.126372522508585217e+00	1.081574832640275208e+00	8.788788718777372777e-01	1.051446795116043775e+00	1.035570616974141211e+00	1.022911103647622388e+00	1.825647876641714351e+00
0.000000000000000000e+00	0.000000000000000000e+00	0.000000000000000000e+00	6.081568044419735086e-01	0.000000000000000000e+00	0.000000000000000000e+00	0.000000000000000000e+00	0.000000000000000000e+00	0.000000000000000000e+00	1.909869887780853703e-01	0.000000000000000000e+00	0.000000000000000000e+00	0.000000000000000000e+00	3.805299950211619153e-01	1.882750505558925758e+00	1.823052578131790780e+00	8.834099498770273118e-02	2.842672048563972265e-01	0.000000000000000000e+00	1.330431398102509322e+00	0.000000000000000000e+00	9.840023059502912561e-01	5.969657694312568985e-01	1.599061814918536939e+00	1.439156164303351026e+00	1.852110382677677247e+00	1.297729391138338295e+00	1.159440266109477369e+00	3.547051966155839176e-01	1.017883481251351085e+00	1.370037326077846229e+00	1.470532316485706259e+00	1.462210631061093169e+00	1.234845956417035318e+00	1.734861049178086922e+00	2.951211524092057115e+00	1.383317369074434922e+00	2.341400282065051464e+00	2.153058937907466497e+00	1.721388038991049196e+00	1.450987530026282890e+00	1.473500088586662260e+00	2.762801667274589867e+00	1.263819453306232132e+00	1.822120802385095661e+00	1.518793517129519932e+00	7.394575979598293491e-01	1.967376008514170049e+00	2.222281201567803066e+00	2.172633012951912246e+00
0.000000000000000000e+00	0.000000000000000000e+00	0.000000000000000000e+00	5.671104526393384582e-01	1.063627579699687464e+00	3.616534269627439957e-01	0.000000000000000000e+00	0.000000000000000000e+00	0.000000000000000000e+00	0.000000000000000000e+00	0.000000000000000000e+00	5.086897126750850040e-01	0.000000000000000000e+00	1.194756561473500289e+00	7.313555846640109603e-01	8.852471377074688785e-01	1.119585891314211823e+00	0.000000000000000000e+00	5.043578725546429831e-02	4.345652072426945400e-01	5.919252243527608481e-01	6.669121764878456204e-01	1.230711919790337339e+00	8.849424122343034771e-01	1.252108874634696223e+00	1.427791274421738699e+00	5.929628872650996030e-01	6.953121948595946122e-01	2.887799925834909354e-02	1.223041805116869885e+00	9.674217837434824219e-01	1.719395966612275117e+00	1.162800245041064606e+00	2.037924170674351831e+00	2.012153993800967378e+00	1.421288692989626457e+00	2.364370973928004993e+00	1.758439341729692407e+00	2.773536929072284885e+00	1.785247924457610269e+00	1.940033921687743801e+00	2.099279384359600709e+00	2.516621375243684344e+00	1.783437683258196627e+00	2.143498369400767878e+00	1.570781539353174994e+00	1.158770341639728585e+00	1.758380913336531570e+00	2.079594979919858755e+00	2.139414919924246927e+00
0.000000000000000000e+00	0.000000000000000000e+00	1.356247267441213489e-01	6.094279384999741200e-01	0.000000000000000000e+00	0.000000000000000000e+00	0.000000000000000000e+00	0.000000000000000000e+00	7.248917128406986432e-01	3.335930003479811723e-01	0.000000000000000000e+00	0.000000000000000000e+00	0.000000000000000000e+00	1.042297859046261488e+00	2.194850516482178104e+00	1.550786678426792298e+00	0.000000000000000000e+00	3.920141509673723546e-01	0.000000000000000000e+00	4.450006390158535718e-01	3.680799881857479416e-01	1.270176092598105155e+00	4.417221666045297312e-01	1.243831380582466561e+00	1.045628440736030784e+00	2.989108729364138295e-01	0.000000000000000000e+00	0.000000000000000000e+00	0.000000000000000000e+00	7.451564548081022199e-01	9.663618351535327999e-01	1.749017172600711767e+00	1.781835037552492507e+00	1.876343950928495596e+00	1.620251915573617696e+00	2.219619367488154360e+00	2.261888272619248852e+00	1.063193676809612187e+00	1.398294697593784219e+00	2.451879144765687357e+00	1.540574966487980202e+00	2.808198909044768987e-01	6.304709110348653001e-01	1.550543010516040487e+00	9.083331228765452181e-01	1.796660219096947841e+00	3.556699697426286555e-01	2.584080459159137089e+00	1.747743940458720946e+00	2.743580905533871572e+00
0.000000000000000000e+00	0.000000000000000000e+00	4.345475566119462729e-01	0.000000000000000000e+00	0.000000000000000000e+00	0.000000000000000000e+00	0.000000000000000000e+00	0.000000000000000000e+00	5.987616552644607903e-01	0.000000000000000000e+00	7.496069554959804426e-01	1.948176290292911450e-01	1.387214368228326389e-01	1.876862774363788233e+00	1.085765745821525963e+00	1.912364708843776295e+00	1.212117373699196810e+00	5.760425137077938018e-01	1.254128805719018636e-01	0.000000000000000000e+00	1.128640915475516593e+00	1.256912743543790789e+00	1.354764664033721588e-01	1.026720481446503408e+00	1.914476545818684983e+00	9.322953810577391809e-02	0.000000000000000000e+00	0.000000000000000000e+00	0.000000000000000000e+00	9.772253966388196877e-01	1.300056850972814315e+00	1.189827093841787420e+00	1.439075630084437174e+00	1.477299997648441776e+00	1.744578851356876292e+00	1.749297762643481358e+00	1.703382570884775626e+00	1.408140499772643439e+00	1.943553124088571504e+00	7.312713476240347843e-01	2.047204590735945684e-01	9.489592240794557654e-01	7.952170064661072679e-01	7.932736757001255246e-01	1.311973150213818773e+00	1.560967116639498942e+00	2.175196456534700395e+00	2.288706825085091268e+00	1.995112974548022722e+00	1.659139754052232574e+00
0.000000000000000000e+00	0.000000000000000000e+00	0.000000000000000000e+00	1.263556405802156724e-01	0.000000000000000000e+00	5.585072483445880920e-01	0.000000000000000000e+00	3.910026474523898843e-01	0.000000000000000000e+00	0.000000000000000000e+00	0.000000000000000000e+00	6.698188536997135012e-02	9.524852379372499012e-02	1.412159684848363739e+00	1.332364529157984201e+00	1.527883563248677579e+00	1.275500497224010932e+00	6.514546339285145482e-01	1.799458688648388982e+00	9.778853346307070371e-01	1.673853752363400060e+00	8.313718416717393866e-01	0.000000000000000000e+00	1.077556562834224296e+00	1.491980704673870894e+00	1.354961977623047598e-01	0.000000000000000000e+00	0.000000000000000000e+00	4.485229176367039002e-04	2.066983843496542350e-01	1.430453265994140022e+00	1.112502114998362490e+00	1.449414016173394160e+00	1.314654496372933190e+00	1.647193982205218621e+00	1.701902711682063529e+00	2.040719050692306080e+00	1.569533770136460893e+00	0.000000000000000000e+00	7.137089200623268903e-01	8.947328618219194674e-01	0.000000000000000000e+00	0.000000000000000000e+00	1.764875889367670592e+00	2.256062408458920920e+00	7.952681868418274291e-01	1.191713962292332063e+00	3.514703473922280885e+00	2.788887438338604863e+00	2.140238743907551644e+00
0.000000000000000000e+00	0.000000000000000000e+00	4.739841067031308475e-01	0.000000000000000000e+00	0.000000000000000000e+00	0.000000000000000000e+00	1.131928631797661344e+00	0.000000000000000000e+00	1.161841225126275384e-01	0.000000000000000000e+00	3.357619820216534712e-01	8.349002166620692611e-01	3.025702786600957817e-01	9.162203672221617134e-01	1.882415005764387583e+00	8.505487824697429700e-01	1.263946546582981556e+00	8.013150241963199472e-01	7.407724704184355247e-01	7.978507360313715768e-01	6.219790339167966531e-01	1.457484185145824673e+00	2.618245799979523891e+00	1.499711627628564248e+00	2.306341518150377912e+00	7.525734669683972200e-01	1.074870923725903982e+00	1.399965920744924708e-01	0.000000000000000000e+00	8.870382480164830108e-01	1.015899544055139048e+00	9.948977583940585845e-01	1.295664365388110362e+00	1.017617649305676997e+00	2.192809131898308728e+00	1.357861746667496927e+00	1.932739233357612330e+00	1.936569434885064167e+00	4.028260718733066570e-01	4.053663379594871913e-03	1.589635866619962146e+00	0.000000000000000000e+00	1.002881034037845343e+00	2.268555279355775056e+00	2.409969393940829985e+00	2.674165056007792973e+00	2.057740519192314377e+00	2.179454166418206107e+00	2.342176539369196675e+00	1.657454950197146060e+00
0.000000000000000000e+00	0.000000000000000000e+00	6.326003345510159415e-01	0.000000000000000000e+00	0.000000000000000000e+00	0.000000000000000000e+00	0.000000000000000000e+00	0.000000000000000000e+00	0.000000000000000000e+00	0.000000000000000000e+00	0.000000000000000000e+00	0.000000000000000000e+00	0.000000000000000000e+00	7.090876480217961353e-01	2.608811040900000489e+00	1.474812842846535688e+00	1.299243973048400225e+00	7.305539994435320539e-01	1.038385633518572604e+00	6.094442827985911970e-01	0.000000000000000000e+00	1.452007114302756419e+00	1.628626015868158250e+00	1.396542482750062097e+00	2.675033322846138706e-01	1.739735643596054704e+00	1.296294632645952349e+00	1.336913977927445818e-01	0.000000000000000000e+00	9.142516592690279609e-01	9.218911496922032045e-01	2.822523773698830118e-01	1.100940397749764710e+00	6.773574001720340521e-01	1.500125136515156443e+00	1.623194240222006313e+00	1.738937111768128707e+00	2.704866282938071187e+00	4.980483917991796461e-01	4.110700140684633297e-01	1.903067035593321021e+00	5.987695598240618811e-01	5.674600146007894308e-01	2.138594729016761953e+00	1.147048400948804447e+00	1.400612331136382060e+00	1.651128364333538157e+00	2.174842997483167117e+00	1.292180152738517718e+00	2.619234240144312054e+00
0.000000000000000000e+00	0.000000000000000000e+00	0.000000000000000000e+00	0.000000000000000000e+00	0.000000000000000000e+00	0.000000000000000000e+00	0.000000000000000000e+00	0.000000000000000000e+00	0.000000000000000000e+00	0.000000000000000000e+00	1.717254489553920183e-01	0.000000000000000000e+00	6.173102731692389766e-02	8.502042618654268580e-01	1.328781352873357857e+00	4.567489576539828788e-01	1.440009705068507007e+00	1.378114780933049177e+00	1.300774476960540493e+00	1.718689801084055446e+00	4.616472126226524586e-01	4.268171633674479049e-01	2.019087461193335375e+00	2.001580328473490766e+00	8.215770988710834333e-01	1.459016342408530731e+00	1.186877019603560734e+00	0.000000000000000000e+00	0.000000000000000000e+00	5.546923624470837533e-01	1.728886860554115223e+00	3.909066007950179333e-01	8.859697818219169907e-01	1.225464308065929764e+00	6.119664313753000462e-01	6.510125474731336404e-01	7.190563305577638564e-01	2.119784594713014059e+00	6.330854508121177560e-01	1.424565041149731925e+00	2.125322632417482094e+00	2.934076961631267189e+00	1.142805959086812706e+00	1.815257697100157275e+00	1.513381628223102293e+00	8.465167566921808495e-01	9.852330353813585351e-01	2.154103786597065362e+00	1.690795611302650103e+00	1.790505340661588063e+00
5.003198268898418899e-01	0.000000000000000000e+00	0.000000000000000000e+00	0.000000000000000000e+00	0.000000000000000000e+00	0.000000000000000000e+00	8.654244929997853553e-02	0.000000000000000000e+00	0.000000000000000000e+00	0.000000000000000000e+00	0.000000000000000000e+00	3.757066776709683253e-01	5.541532673388064323e-01	3.841353738496343651e-01	6.366836246534256505e-01	1.802622074410214381e+00	9.773544820672752653e-01	6.077481194998803904e-01	7.528263264941817967e-01	0.000000000000000000e+00	2.674540461679364434e-01	7.128112006311160265e-01	0.000000000000000000e+00	1.025298431742334426e-01	6.284731816897957124e-01	1.275418133689109723e+00	1.037890478085560897e+00	0.000000000000000000e+00	1.059582145703581890e+00	8.315104049225143790e-01	7.149562257807339227e-01	5.746200053272243480e-01	1.095467423671884211e+00	1.121715468261796911e+00	1.838342905262379867e+00	2.463979958107179513e+00	5.161226273796369890e-01	1.807099685951100820e+00	0.000000000000000000e+00	3.339786039496482339e-01	1.782140843812231035e+00	1.275082443838897239e+00	1.794943815711826929e+00	8.989560301248387120e-01	2.151775049316059452e+00	1.282564210149997663e+00	1.575117023521902082e+00	1.585037342653251580e+00	1.613430650803713284e+00	1.025037768827611551e+00
0.000000000000000000e+00	0.000000000000000000e+00	0.000000000000000000e+00	0.000000000000000000e+00	0.000000000000000000e+00	9.361586416072797956e-02	0.000000000000000000e+00	0.000000000000000000e+00	0.000000000000000000e+00	0.000000000000000000e+00	0.000000000000000000e+00	3.376657396384372123e-02	0.000000000000000000e+00	0.000000000000000000e+00	0.000000000000000000e+00	1.167705000030763385e+00	1.694233053265818745e+00	1.853516465731825380e-01	0.000000000000000000e+00	7.526969984257886326e-01	4.320778048961700923e-01	5.095155411463884176e-01	9.684210832308005612e-01	1.011085208758150999e+00	1.209683351568864862e-01	1.854934964958862897e+00	7.038078855467220230e-01	1.043879500417496775e+00	8.408311952842342230e-01	4.175722084290117153e-01	5.724147732306665848e-01	1.424261491094142462e+00	4.455829846129339966e-01	7.799721506250051339e-01	1.442124009982870936e+00	4.401918095646145668e-01	7.920949259634278983e-01	8.722639069957017766e-01	1.751716230574403621e+00	1.133877237639889568e+00	9.519747026288880587e-01	1.665713164630744370e+00	1.477119521442826988e+00	1.742373970060661525e+00	1.142159578662583330e+00	1.524863027772697333e+00	1.632242710731687474e+00	1.891856793939187931e+00	2.522532112217296341e+00	2.080717673247998611e+00
0.000000000000000000e+00	4.238757687341728753e-01	0.000000000000000000e+00	0.000000000000000000e+00	0.000000000000000000e+00	1.169306716243072142e+00	1.092229837409357807e-01	3.835244792867486541e-01	0.000000000000000000e+00	0.000000000000000000e+00	0.000000000000000000e+00	1.281756615288565625e-02	0.000000000000000000e+00	0.000000000000000000e+00	5.516790625945257043e-01	1.714333993506277576e+00	6.462668612139282898e-01	0.000000000000000000e+00	1.447768863063401135e+00	6.096869068260274416e-01	1.963845881038889685e+00	1.722355658838602421e+00	1.886870074122308505e-01	9.723569420178170830e-01	2.861650530931459935e-01	1.425504564968570920e+00	0.000000000000000000e+00	0.000000000000000000e+00	7.827759169322693333e-01	9.425014044289232729e-01	9.413466145342284097e-01	5.726814673750931783e-01	3.792594060179856341e-01	4.021223064848195028e-01	1.059317893314702275e+00	1.514822127182335443e+00	9.208018115999594411e-01	6.868812312540792941e-01	5.770520102914865612e-01	7.718934067263566456e-02	7.247400577954060674e-01	1.045508865338321991e+00	1.247432107768184029e+00	1.563381675928607217e+00	2.557766449378659157e+00	1.492341430335550889e+00	1.610853555395799219e+00	3.012331360269226099e+00	3.685759683491328875e+00	2.258733757242804785e+00
0.000000000000000000e+00	0.000000000000000000e+00	0.000000000000000000e+00	0.000000000000000000e+00	0.000000000000000000e+00	4.567501053526543120e-01	1.109976991497217957e+00	0.000000000000000000e+00	5.034420510872021914e-01	2.469658609002502864e-02	7.863441752297517517e-01	0.000000000000000000e+00	1.328113345974822612e-02	0.000000000000000000e+00	2.007119675091290911e-01	1.560545653598732763e+00	1.954931024227763992e-01	1.024540083951808622e+00	0.000000000000000000e+00	1.050561063123434336e+00	1.644908615105700411e+00	1.417287369694473886e+00	1.494757982025030962e+00	0.000000000000000000e+00	1.876622360795861200e+00	9.986973582052806053e-01	1.789373925677251453e-01	1.225737623163104084e+00	8.261010343469576966e-01	1.082473814505628740e+00	1.433112529078450104e+00	1.615957370732042486e+00	8.732829711947508455e-01	7.511493666186821461e-01	8.827006115341855530e-01	8.847741099689587774e-01	8.152788992115385103e-01	1.031295272670155860e+00	0.000000000000000000e+00	9.406995392689320168e-01	4.209304204982523001e-01	2.653430331169747691e-01	1.095566884729146206e+00	1.550248582232563788e+00	6.839136205366818100e-01	1.116491749014704382e+00	2.281119945303645036e+00	2.304682736464395809e+00	2.261210662524998583e+00	2.753890064868452114e+00
0.000000000000000000e+00	0.000000000000000000e+00	3.020770723334379460e-01	0.000000000000000000e+00	0.000000000000000000e+00	1.896551222651958746e-01	8.079395229114575416e-01	7.236357686047868443e-01	3.958956044083567494e-01	3.985086294135624652e-01	0.000000000000000000e+00	5.546096966960444297e-01	0.000000000000000000e+00	0.000000000000000000e+00	0.000000000000000000e+00	1.519240883216869120e+00	7.265121569182849681e-01	2.175250484914600380e-01	5.233624702668784323e-01	4.305559800277573568e-01	4.249818671190962460e-01	8.595392096523064573e-01	1.388697687162889993e+00	9.322217844355833449e-01	1.001952626050292283e-01	7.012973821120498108e-02	1.568990558008008129e+00	3.660239970748522254e-01	8.027675869532221453e-01	1.123420940454206818e+00	1.468874017900474449e+00	8.069244215073450022e-01	1.471263234195881786e+00	4.238528235902285779e-01	1.609941233607999622e-01	1.139836273237198272e+00	1.133484313726807136e+00	3.399893286803467030e-01	6.416577142108158549e-01	9.464484361825286074e-01	4.858453776559666926e-01	1.127076376777100153e+00	1.104053450770565714e+00	2.741681838062561272e-01	1.450466084095488828e+00	1.141576847945599216e+00	1.717133006970765541e+00	2.741592365559847089e+00	2.878979084352725426e+00	1.649291889261585098e+00
0.000000000000000000e+00	0.000000000000000000e+00	0.000000000000000000e+00	7.881792752333260932e-02	0.000000000000000000e+00	2.680491293374324679e-01	8.383521637741105925e-01	0.000000000000000000e+00	3.216004034294179248e-01	9.490168684354064951e-03	1.555955434082066269e+00	0.000000000000000000e+00	7.338037213254947622e-01	9.366946474966431069e-01	1.068401826073620331e+00	9.397673853511849806e-01	7.269099443287982965e-01	4.711882367445811570e-01	6.121155839400677090e-01	3.152274762986379542e-01	9.965780642500321473e-01	1.397047263114983062e+00	9.798719328220918401e-01	1.075196901211983580e-01	0.000000000000000000e+00	5.104776721527354288e-02	5.567233523693050357e-01	1.004005778440989927e+00	6.067722409389079141e-01	1.536091825213530049e+00	9.848368734032756366e-01	1.391057712147839576e+00	1.215812676540586335e+00	1.559864943692335970e+00	1.902516314259168784e+00	9.975654752589019347e-01	6.549161427748474429e-01	1.434779778247789350e+00	3.413858691321224881e-01	8.284818656465056108e-01	8.869378785521458974e-01	1.224674752406612166e+00	1.343315672377752623e+00	5.188693214239280538e-01	1.483394300911142993e+00	1.352738691635499313e+00	3.041861351109493850e+00	1.927542254699362356e+00	1.975048796874937063e+00	2.247545824282874527e+00
4.298966634027210909e-01	0.000000000000000000e+00	0.000000000000000000e+00	1.106506224512074713e-02	0.000000000000000000e+00	1.709935890084425536e-01	8.535403975062520743e-02	2.025706971488913766e+00	1.229361959922600445e+00	1.097894661578759701e+00	2.029438323136326106e-01	6.801642686107721714e-01	4.654964662578796042e-01	4.218117854785559118e-01	1.206240187898808269e+00	1.314906882665225485e+00	8.996430732349001147e-01	7.907127273715596205e-01	1.830779962000103345e-01	3.470452362716126005e-01	6.651302289635681042e-01	8.411845013613419297e-01	1.095948579642967990e+00	9.957055129491648726e-01	1.144759422266559579e+00	1.048176837353179902e+00	0.000000000000000000e+00	1.437302526046906781e+00	1.349027004870382962e+00	1.876562359341509945e+00	1.401205107885794332e+00	2.347554207232162682e+00	1.623480207283301668e+00	5.826733832874699814e-01	1.428650374593971595e+00	3.545897689190027346e-01	1.389414212603308885e+00	1.746450815789185818e+00	1.676530580765839940e+00	1.494454981687760808e+00	1.341024282398130207e+00	1.054254037036188141e+00	8.390435270564726711e-01	1.279951810457834460e+00	2.377391520756732213e+00	1.864091472132355598e+00	2.924787259945388573e+00	3.485018932042348361e+00	2.057821602361351587e+00	3.121238257434550523e+00
0.000000000000000000e+00	0.000000000000000000e+00	0.000000000000000000e+00	1.083979455644434209e+00	0.000000000000000000e+00	0.000000000000000000e+00	1.903686174873905623e-01	1.062121789334594668e+00	1.013802078541895524e+00	1.173696570395242222e+00	9.407756200046841766e-01	2.181063917393853135e-01	1.463261009519927214e+00	0.000000000000000000e+00	6.693952520116897009e-01	1.481090999119532681e+00	9.296229772204152031e-01	8.802385821681611988e-01	5.440091379195790555e-01	1.829220965058365955e+00	7.648469585876823684e-01	8.866109211941736179e-01	1.342241627507303026e+00	7.994067749535055389e-01	1.182609890093820670e+00	0.000000000000000000e+00	1.079773068456303609e+00	3.070220728575364655e-01	5.629106572615985016e-01	7.204849160142562381e-01	1.180899844387133246e+00	1.681429517764551074e+00	1.561021408633754382e+00	1.121557763587971879e+00	4.181884274349283448e-01	1.455118826916652397e+00	1.629002416056149816e+00	2.123242510612751044e+00	1.531489994831237933e+00	1.522320157420224529e+00	1.062207624901656544e+00	1.878148842729981727e+00	5.610699316935381376e-01	1.392033548101049067e+00	2.038680836905727212e+00	3.232206067575150055e+00	1.137035941512338333e+00	2.604907831675558505e+00	3.304060010402736225e+00	2.815893119039210468e+00
2.031758966075241646e-01	0.000000000000000000e+00	0.000000000000000000e+00	0.000000000000000000e+00	7.669887071688809010e-01	8.268935371222327912e-01	1.619116636995129310e+00	8.438112914023387923e-01	8.997672379453606206e-01	6.859928261959684359e-03	3.660440193035927048e-01	7.525241439100687213e-01	1.129846286522114829e+00	1.444052290223000856e+00	2.076296443236826050e+00	1.880423975389285296e+00	1.578583782834500848e+00	2.005779225128475840e+00	1.300788677392579418e+00	9.694946555188389548e-01	1.705331017616325884e+00	1.179562811117676802e+00	1.095668735500311186e+00	1.310324387807193069e+00	1.378059836636686963e+00	0.000000000000000000e+00	9.052589997754027784e-02	2.776885753589735661e-01	9.476167692663001185e-01	1.903650250257152177e+00	1.204882841586505826e+00	1.318357514502014105e+00	4.607468480277741585e-01	1.469323744474673843e+00	2.295398417914564337e+00	1.162235009611599867e+00	1.233081292461626122e+00	8.395081916428075441e-01	1.334215003303119040e+00	1.675887097299955109e+00	1.390560442437704047e+00	1.657282768542978735e+00	1.991522475067085240e+00	2.189503168012308265e+00	3.701282686679675304e+00	1.841836216943483429e+00	3.218413795047337267e+00	3.361230672144035037e+00	3.963287854660850762e+00	1.778425987523340135e+00
0.000000000000000000e+00	0.000000000000000000e+00	1.437098491714631221e-01	0.000000000000000000e+00	9.842418092647954309e-01	9.460872616569028226e-01	7.807664786823834691e-01	1.043993851146724605e+00	1.042532144904290359e+00	1.537666361938903881e-01	1.825885621982221485e+00	1.290938844458943802e+00	2.561377717751841393e-02	1.414559534044564471e+00	1.757443645922693642e+00	1.908571224842469327e+00	1.786143391967161431e+00	1.270494205643102337e+00	3.782818779786109031e-01	6.262801738597172374e-01	1.156317094221603448e+00	9.202594516399665858e-01	6.432499664956370378e-01	1.541682315795470937e-01	3.019344030333220297e-01	7.334250927293810562e-01	0.000000000000000000e+00	2.773227645701461519e-01	4.527491978446169796e-01	1.732869304781035069e+00	8.809375427923188395e-01	1.427701722010932484e+00	1.166761488431285798e+00	6.254270453497421389e-01	1.040579741260130309e+00	4.166030207054697287e-01	1.142502113519634266e+00	1.095088166187407230e+00	1.211369189857780970e+00	4.814349981394435707e-01	1.736331449777780866e+00	1.635384970021517004e-01	8.173423384189019147e-01	2.193582455298118905e+00	2.209046538001464111e+00	1.544548597139571600e+00	1.681914496167799866e+00	2.373018580663596833e+00	1.838142797810720319e+00	2.871623109902935234e+00
0.000000000000000000e+00	0.000000000000000000e+00	9.483133915664559987e-01	0.000000000000000000e+00	7.371124706062733845e-01	6.711167395073915909e-01	2.195119278178570887e+00	1.774834864415699265e+00	1.013917727462195995e+00	8.701889940492917308e-01	4.390309419775601518e-01	4.373598577260657816e-01	1.641525863025991017e-01	9.952911999032727497e-01	1.268822454528533150e+00	1.249569696420584686e+00	1.279280940267471633e+00	1.485266732169299830e+00	1.132068214414341245e+00	1.384876410439086492e+00	7.349700619542750557e-01	2.112203718469536640e-01	8.135599375456256110e-01	7.952745181249500916e-01	0.000000000000000000e+00	4.274307721409223437e-01	1.061912121509174467e+00	2.613976805273975912e-01	0.000000000000000000e+00	4.275680833885786014e-01	1.853749099366499120e+00	1.251515663819868340e+00	5.034776759379046007e-01	1.275591803742250230e+00	1.649984881835863781e+00	6.817813666701650899e-01	1.295665601969087311e+00	5.187092650565139351e-01	9.736265869611046009e-01	1.474698302120942328e+00	6.036530376899018613e-01	9.956289302860314994e-01	7.121790447541815894e-01	7.241342153538913307e-01	1.715017138399579144e+00	1.526650242730618778e+00	1.836703138363732002e+00	1.275729541400157707e+00	1.417520476649719141e+00	1.725792684390672349e+00
0.000000000000000000e+00	3.021208053826487383e-01	0.000000000000000000e+00	1.241790618562596885e-02	1.254353562657172461e+00	1.293352546949903425e+00	1.106365583980409850e+00	1.614199952901234081e+00	7.825250189675450052e-01	1.396891376832899656e+00	1.792708911427915164e-01	9.885622439831555086e-01	1.006097138812147351e+00	1.742997345827411504e+00	1.117684964086934185e+00	1.510497012087600233e+00	1.474180451254527124e+00	7.446297341342560383e-01	8.288372391446632292e-01	1.258537318770797553e+00	8.006334252227482740e-01	6.537403159492291005e-01	7.676657200680806481e-01	9.262255668979963996e-01	5.046389925628973483e-01	1.236503398544790855e+00	8.306144517211578870e-01	9.688682346698568315e-01	7.411677843473649663e-01	1.269293913708409605e+00	2.382603809514687754e+00	1.849828547529106748e+00	6.725737062989628479e-01	6.834237066444860398e-01	1.887562124985250112e+00	6.319489389406270918e-01	1.607026841549771268e+00	1.564497244634352802e+00	1.910970772105270221e+00	6.486961347284890544e-02	1.541393425980172704e+00	2.114004628290959253e+00	1.665873875403920179e+00	2.117548388156150097e+00	1.441356887408626664e+00	1.158897280028596155e+00	1.789595005375202996e+00	1.631282332050129291e+00	2.340629675431050494e+00	2.199072317825410572e+00
6.029906213965743195e-02	1.128041497482708655e+00	6.854678716347311074e-01	6.221410404722923504e-01	1.688978585353212214e+00	2.429604128213720959e-01	1.810834513060183060e+00	1.695945792356641224e+00	1.577386610301276804e+00	7.156480878118567368e-01	0.000000000000000000e+00	1.186257588107830552e+00	1.655797725642875973e+00	1.906232961239705315e+00	1.084932287796929629e+00	1.621303035759257938e+00	1.846781353690756688e+00	1.837906049496702110e+00	1.148608369955938180e+00	2.041727559161532035e+00	1.637622893825308124e+00	1.117226140117547839e+00	5.505279571656883641e-01	1.278155964183699034e+00	8.020468570557262034e-01	2.128585875437567221e-01	1.375942587739359624e+00	0.000000000000000000e+00	1.366117482091834479e+00	1.065351277568402200e+00	1.154451808434488580e+00	1.494638833145810919e+00	9.990763486967479956e-01	8.587190206838373197e-01	1.669522172888416200e+00	6.248622201100094697e-01	8.163437552770640426e-01	1.543820886788458857e+00	2.265511326380818868e+00	1.937793196625414494e+00	2.084676107014748592e+00	1.109917964445509053e+00	1.502200077807654965e+00	2.003249077637070830e+00	1.305221679799564605e+00	1.704849028719407578e+00	9.795037493902652992e-01	2.493580222584258710e+00	3.388645229855131280e+00	2.476483974923334053e+00
4.035180464632622810e-01	5.530405365367847548e-01	1.112845421598834372e+00	1.403007819557359648e+00	1.102523152893881253e+00	1.101448317413773026e+00	3.353396139707985890e-01	7.272281350744724815e-01	7.432306222590145950e-01	0.000000000000000000e+00	0.000000000000000000e+00	1.770460136229139725e-01	1.152696592994739033e+00	1.591322490721039262e+00	1.674110861981735088e+00	1.906806622182478428e+00	1.587085055727217364e+00	2.680710282615478057e+00	1.360351858227337063e+00	1.606181560048260071e+00	1.320893354300309630e+00	1.486455196634730802e+00	5.888496218949342831e-01	4.008605054279531510e-01	0.000000000000000000e+00	1.357751616430431296e+00	3.402195097659337364e-01	6.302345566317862913e-01	3.708660570558262592e-01	1.145147168990444664e+00	1.710670631321199675e+00	8.076338755577715522e-01	1.513986027621046837e+00	1.891428173778408439e+00	1.715582962700883951e-01	1.322019256185679614e+00	1.790824080009030261e+00	1.683394000679921731e+00	1.746623575427879160e+00	1.608497155759505581e+00	1.480498937382263902e+00	2.993630877930203438e-01	1.722078418693523627e+00	2.115228092055695619e+00	1.190117971474836445e+00	1.533341131442742533e+00	1.481655226028893990e+00	1.416801148545441036e+00	2.802098483568735254e+00	2.541972625674215003e+00
0.000000000000000000e+00	0.000000000000000000e+00	0.000000000000000000e+00	2.487651041276412855e-03	0.000000000000000000e+00	1.031267376677628134e+00	4.409816763644304749e-01	1.398495223788800423e+00	0.000000000000000000e+00	0.000000000000000000e+00	3.034632020044399914e-01	3.372117830849176712e-01	1.149744640719244870e+00	2.221039456497974740e+00	1.669349784178431051e+00	2.022442104810178165e+00	1.957668289345888324e+00	1.704989341118204216e+00	1.967072611438056562e+00	2.514701589539213078e+00	2.488774538811515225e+00	1.605186028105625606e+00	5.992862352414175531e-01	1.076871138254506421e+00	4.653263525763894765e-02	8.529467146930893584e-01	2.633875315238031756e-01	0.000000000000000000e+00	1.754466210189585373e+00	8.943062656060131177e-01	1.819555938912007953e+00	1.539427083661807361e+00	2.123374285954756413e+00	1.791607770311608228e+00	1.665547560919406145e+00	1.263010045628102151e+00	1.405631829173422886e+00	7.817076337262927055e-01	2.216285588758234226e+00	2.942075666494208708e+00	1.694870370579382390e+00	1.066079723129292445e+00	8.685908702235597412e-01	1.103144862416653771e+00	7.595348546340646712e-01	8.460152067859370018e-01	1.582245508822307523e+00	2.471564343903719596e+00	1.410557752842972024e+00	1.616774275681827966e+00
3.198383356768131902e-01	0.000000000000000000e+00	4.195586541200472253e-01	1.075817449884623800e+00	0.000000000000000000e+00	1.095977421188492729e+00	2.057614492439094334e-01	1.646240554215635310e+00	1.382134377706781603e+00	1.295312446892294078e+00	6.581927373014617721e-01	1.701924234543326753e+00	5.981544322109357686e-02	7.759972983597732687e-01	2.031780564226592478e+00	3.178026605603187615e+00	1.577482232386941519e+00	1.640741692992977896e+00	1.786500225562819066e+00	1.517663990738289392e+00	1.191558032908002440e+00	8.208106939458011952e-01	0.000000000000000000e+00	9.815694848644903603e-01	9.466284933183309880e-01	7.152276159943273814e-01	7.857228014360725377e-01	6.934528611910584228e-01	1.977507436278894470e+00	1.822653079671803011e+00	2.087421989990943416e+00	1.026413853529791753e+00	1.357830715402703836e+00	2.114446159069684583e+00	1.811032433839000033e+00	1.750847016392982791e+00	1.385187918167395171e+00	2.371684880793357930e+00	2.960397893278488013e+00	1.904021314553143496e+00	1.751409462387198079e+00	1.865828825138901470e+00	2.048210415727190536e+00	2.031877372053098707e+00	1.786812769661505929e+00	1.528745381069370524e+00	1.237745708658607890e+00	2.412644410061742573e+00	2.422777763776959858e+00	1.547129597774070886e+00
0.000000000000000000e+00	5.830380406186306264e-01	1.120188606786248320e+00	3.024967998093398003e-01	1.012341041900521432e+00	1.113863754113871174e+00	6.668572200708715592e-01	1.786754581628093863e+00	1.217575395072678202e+00	3.214347821310663544e-01	3.025054146851745632e-02	1.502031903117775125e+00	1.329939216019971893e+00	1.638472276917148474e+00	1.516118210253794674e+00	1.431833446537017274e+00	2.127983782720080708e+00	1.542672455715414115e+00	1.633363974211481162e+00	1.722493660046777064e+00	2.165128338485720949e+00	1.355606233952946660e+00	6.952013700121407735e-01	6.017869780663139823e-01	2.582362658698255098e-01	9.219022794632293349e-01	1.532278150051421539e+00	9.767311726088367951e-01	7.939208503728879540e-01	1.592308453933487744e+00	1.354446424221817269e+00	1.329022693015997181e+00	2.068770616412545671e+00	7.103398253195851719e-01	1.574343364941477974e+00	1.655810299953430764e+00	2.548511958625455875e+00	1.757264183731137352e+00	2.293083622683753653e+00	1.971490188172130953e+00	2.161741987756883976e+00	2.527916837830032737e+00	1.651920128677981658e+00	1.208288475905445969e+00	5.345133181249308585e-01	2.360946859884648141e+00	7.058290347486838590e-01	1.198215543406266237e+00	1.661313661773464734e+00	1.635754268656818500e+00
3.808824266982957507e-01	6.061445897055419696e-01	4.648299097025162530e-01	0.000000000000000000e+00	9.138732011247817644e-01	0.000000000000000000e+00	1.111259894524379011e+00	4.413383635728937437e-01	1.124173470749924464e+00	6.172256801008892957e-01	1.517849830768348007e-01	4.243653887941648550e-01	4.802140799649727843e-01	1.732572103576368594e+00	1.342829617462087288e+00	1.659894443075821791e+00	1.641913107655272652e+00	1.518562005899385392e+00	1.525368745897617284e+00	2.631671637252936513e+00	2.829145252615700823e+00	1.267992828443559761e+00	1.007242437162299442e+00	1.186051895439866888e+00	6.908293960051029581e-01	1.415795915270414040e+00	1.203781129893279234e+00	1.173456328385009906e+00	7.065223129322797391e-01	1.616660765872902417e+00	1.184915183197837507e+00	1.433652484223248535e+00	1.589049345803283053e+00	1.640810750218991920e+00	1.658984713972263325e+00	2.097363079975953060e+00	6.369535355421411804e-01	1.978155783633348763e+00	1.453183070481083750e+00	2.378025141759168459e+00	1.028312287166750050e+00	1.199666556833275166e+00	1.073143723029935215e+00	2.329422145888201179e+00	2.406430871287831952e+00	1.811436022564719917e+00	1.153819898490111795e+00	2.804318455327893478e+00	2.373738605083511644e+00	1.917787083207534327e+00
0.000000000000000000e+00	1.816086669625071481e+00	5.617333956895825819e-01	4.034028933828132657e-01	0.000000000000000000e+00	9.333831682701113630e-01	1.709589586432272990e+00	3.093793374566325416e-01	1.362184232412840812e+00	6.681845103995960322e-01	5.093990437162270180e-01	4.976439753201984395e-01	0.000000000000000000e+00	0.000000000000000000e+00	1.548121669323301974e+00	6.973136249884228643e-01	1.487121077911215838e+00	1.669736192300250499e+00	1.842897789389653651e+00	1.211002180962804209e+00	1.499518669628534751e+00	7.486085523399901298e-01	3.426123715332033415e-01	1.250233708249236741e+00	0.000000000000000000e+00	1.114556557348898691e+00	8.479830010220652525e-01	7.109171325721583834e-01	9.178476525290685251e-01	1.063864951863194630e+00	1.093838827870071473e+00	1.337085475003888302e+00	1.586700915603062700e+00	1.021051699973777094e+00	1.441536945069486153e+00	1.903122759058229585e+00	1.668807561339772150e+00	1.356417876968611713e+00	2.102639245761747322e+00	2.150528640091497135e+00	1.279568493080756042e+00	1.007202397306367958e+00	1.761849821414013917e+00	1.406741506929232166e+00	1.239779732972684068e+00	9.816238239247533359e-01	5.711977333699989057e-01	4.176292002193897068e-01	1.826493266766901824e+00	1.122095307611445270e+00
7.265873761730071712e-01	3.906016625094956285e-01	7.582031685447144786e-01	1.315229747288848117e+00	0.000000000000000000e+00	3.483193542026361694e-02	0.000000000000000000e+00	6.698451252176061965e-01	6.656468484507072070e-01	6.378225683557898762e-01	4.282827508998319210e-01	6.220045864443815020e-01	1.248302371767040730e+00	2.836891625743824252e-01	6.664170862075441404e-01	1.127056875760448884e+00	1.194497444773854333e+00	8.808642637649745089e-01	1.645398383287631550e+00	1.313496306876447139e+00	1.377839444309231887e+00	1.471756853503076945e+00	1.626559707167930302e+00	2.583914148194991212e-01	5.596447862710972609e-01	1.187112673669940222e+00	7.223539424441129952e-01	9.663115860434008664e-02	9.507400174646017943e-01	5.662176055312209133e-01	1.190026157429854958e+00	1.357455295391173600e+00	1.206489967465052660e+00	7.571098621103130588e-01	1.297898384132760485e+00	1.369667083859950729e+00	1.416664072943848218e+00	1.183036178869161459e+00	6.503968652991580779e-01	1.549318612338373757e+00	1.351263996179602911e+00	1.361465478587598810e+00	1.442873248184367352e+00	2.184670303886235398e+00	2.635227108964763865e+00	1.496038500566571727e+00	1.037065410726554004e+00	1.663987279577648692e+00	9.761351766218403503e-01	4.045447421189584669e-01
1.778550519434181354e-01	8.205111390661025128e-01	0.000000000000000000e+00	2.468848219742157124e-01	1.033498579557688757e+00	7.010861144329278982e-01	1.407080261585974545e+00	2.581314029533074983e-01	4.240872649307968478e-01	5.071402158912884373e-01	3.669750904362950594e-01	3.770109319702803947e-03	6.073182133801822147e-01	9.188071064117949716e-01	7.259573669440830823e-01	9.506759003293100418e-01	7.810223142192372903e-01	1.576574137595730729e+00	1.304731528941754704e+00	1.332066552784459956e+00	1.888660810288333547e+00	1.376429672954755601e+00	1.566922729668466685e+00	8.862516251933287847e-01	1.127114448892846621e+00	1.242953696090242532e+00	6.803674255150043981e-01	7.628754193909540460e-01	5.432194418568034866e-01	1.313885106764469679e+00	1.056001477071979222e+00	1.126359432156657014e+00	1.065817782831043781e+00	1.056803386444588266e+00	5.590467927242903645e-01	5.220812398333520843e-01	0.000000000000000000e+00	1.882864516951644029e+00	2.103064764886279914e+00	1.311484071730266265e+00	1.274572170749385780e+00	1.204524068759534217e+00	1.556860009691326319e+00	1.816922996293724779e+00	1.646689740764883503e+00	1.582585092165052387e+00	1.817937939398571956e+00	0.000000000000000000e+00	1.441615472531236897e+00	1.436887392707258293e+00
3.871763146698772307e-01	1.337209748870608506e+00	1.736223443483623896e+00	1.338427222055006860e+00	4.669052853710832784e-01	1.617120614878819529e+00	1.027371137640189058e+00	1.123204834287781395e+00	5.128918525651552374e-01	6.312275653187310320e-01	4.919989880550899031e-01	6.876051006971205248e-02	7.739210298757834838e-01	4.332728367006722925e-01	9.151424398079066602e-01	8.387024611843552080e-01	1.535209872030142364e+00	1.298007334389003953e+00	1.435002819874044100e+00	1.918569762406213908e+00	1.595253586158208892e+00	1.200181755319744248e+00	1.911510417876620460e+00	9.620867334639372492e-01	1.521479431575446961e+00	9.587860777807993840e-01	5.293682494367569769e-01	4.258199433191300343e-01	1.322849628253828902e+00	1.614387964542728815e+00	2.109843258262413812e+00	8.836964683753075755e-01	1.096931308687536522e+00	1.122991743951596622e+00	1.255627369270882365e+00	1.285310913007770894e+00	1.352318097569526811e+00	1.548636748671428309e+00	1.442968712072610904e+00	1.190023416150837399e+00	1.589749844843040494e+00	2.182819601006906307e+00	9.659897796097282052e-01	1.426234059397917253e+00	2.041700508905293532e+00	1.412270406122513089e+00	1.600851432136451979e+00	1.923207698875505134e+00	1.876559192616000793e+00	1.059003158387873844e+00
1.349324271140492693e+00	1.148756884242269516e+00	8.813161829888268572e-01	1.823985207093048455e-02	1.320708915642063053e+00	1.130867881296869326e+00	1.106841026564713282e+00	1.033135606766107717e+00	9.522493702347281097e-01	9.833102753965913267e-01	0.000000000000000000e+00	4.398205771386304863e-01	8.259769809765261928e-02	9.433015586915700634e-01	3.827756909398536966e-01	1.019690459808999972e+00	5.695093073660044691e-01	1.791401231682790751e+00	1.660240218111636690e+00	1.583470546666919443e+00	2.151059504271322975e+00	2.042180259290021116e+00	1.059638993605493074e+00	1.289872690325136961e+00	1.328334190405319637e+00	9.178879356858832272e-01	5.575135507532636980e-01	8.527922097348755726e-01	5.806095566977943490e-01	1.629938121469708401e+00	1.594296009829079930e+00	1.181465224585104279e+00	1.044726257034807038e+00	1.022226576154184219e+00	1.510341262024490705e+00	1.167641270762456385e+00	1.086644196791047623e+00	1.177480566549824026e+00	1.962982850658443468e+00	8.392433668677440339e-01	8.260818177118122163e-01	1.062614281539058902e+00	5.439189237681553157e-01	1.962322688604511312e+00	1.520268039299401019e+00	1.456170482024959467e+00	1.920455600501253413e+00	4.923321858012836838e-01	1.939874335517594028e+00	1.880179531484933886e+00
7.759756430918274273e-01	3.273973982287178286e-01	4.016805801309999424e-01	4.920647299629276050e-01	7.170483738473670821e-01	1.754718199488397135e+00	1.224325518698247128e+00	5.187376331468946944e-01	7.474601988621820681e-01	4.709109412823299645e-01	1.760664983772110836e-01	6.369749676001298377e-01	2.152691930868365355e-01	1.056391867044180061e-01	5.827605829520385861e-01	7.494893641280840901e-01	1.175205234284997929e-01	1.549333622424333479e+00	1.135609344549828981e+00	1.935225579754468406e+00	1.721333056781366722e+00	8.244122467771316520e-01	2.181355044302430546e+00	1.742192344435172568e+00	1.362537014628490084e+00	1.001034752963775976e+00	5.759916277242919103e-01	1.135400674832699686e+00	5.888233972506434766e-01	2.231194840804008983e+00	2.208433605319267024e+00	9.270444070522466662e-01	1.229645571229731171e+00	1.354684844186657688e+00	1.205778047218168503e+00	1.723306610696567764e+00	1.596657094471035432e+00	2.055007988506085681e+00	2.466078573132808760e+00	1.731606776378199486e+00	9.844315603734055120e-01	6.084809274579974225e-01	8.814608998560133912e-01	8.234484264980012069e-01	1.261230023697151204e+00	1.385347172912593905e+00	2.194799725343776764e+00	1.887405981970996072e+00	2.350549177981275051e+00	1.642505519378407275e+00
8.201880634986600249e-01	3.353314185219933852e-01	0.000000000000000000e+00	0.000000000000000000e+00	8.999088747659560461e-01	1.727295636328133766e+00	3.667397664325131035e-01	0.000000000000000000e+00	4.429560228379542663e-01	3.885763594273805022e-01	5.460474281353943082e-01	8.761856109825778560e-01	5.000640090502844748e-01	6.101662284791909974e-01	1.507830866188232033e+00	1.273310156918397551e+00	6.003615759621095949e-01	7.486312528725219684e-01	1.251160643440258680e+00	1.976250671792423974e+00	1.438811530670701000e+00	1.711724387563274163e+00	1.726904728478902529e+00	3.976835242907874601e-01	1.417802399739147123e+00	6.117891347400621349e-01	5.023878682503915005e-01	3.034763857484227279e-01	6.489968010452007441e-01	1.104211226842195304e+00	1.016397383998063786e+00	9.297749216988046017e-01	8.390328696013482634e-01	1.433527843232143439e+00	2.538706197639966078e-01	2.536915116391480485e+00	1.693110417134232382e+00	1.378894775271725104e+00	2.106034833030449249e+00	1.367465002180619171e+00	1.382844002556602447e+00	1.179216254153813370e+00	7.366305486377496825e-01	8.735405417012643836e-01	9.740939901264658030e-01	2.180907209175675376e+00	2.412979265312611421e+00	1.784873211870003029e+00	2.712160281124262440e+00	2.396301965071628626e+00
3.952580597560528264e-01	0.000000000000000000e+00	0.000000000000000000e+00	5.461628868280068438e-01	1.582137090974469751e-02	7.986363060623857812e-01	1.102465713347387188e+00	9.113543606606265557e-02	9.577040391514746176e-01	5.918175143346474654e-01	4.763020389831690848e-01	1.194220643340277777e+00	5.061962066903222812e-01	6.040478230417024585e-01	1.027015668540498528e+00	6.740501665182901947e-01	1.309060252667230584e+00	2.137223367041379551e-01	1.097897448150388477e+00	1.108762919744029407e+00	1.056434564740516446e+00	1.140156114718189340e+00	8.303113975136963143e-01	1.747268037834258880e+00	1.324026574455325012e+00	1.330880380094413118e+00	1.914388476816042961e-01	1.377614546750215885e+00	9.644715741490653693e-01	1.648346779533842232e+00	2.203791872587624212e+00	1.266095645193099362e+00	4.470013008747127370e-01	4.223450821953799172e-01	9.722417798179813220e-01	1.649202476152247021e+00	1.890415111108564084e+00	7.972882253701260025e-01	1.429423520700041861e+00	1.431108597579660024e+00	1.946231031872144968e+00	1.394215839539689195e-01	5.414532361043422615e-01	6.849803204369028231e-01	1.125846716739942188e+00	1.882548201742112681e+00	1.521217967576848906e+00	2.056397021642982548e+00	2.297372834302187528e+00	9.208653334851448768e-01
5.882383509379432995e-01	0.000000000000000000e+00	0.000000000000000000e+00	7.818853018469863747e-02	0.000000000000000000e+00	6.035247703764258231e-01	1.203132398716107110e+00	7.508006413073998742e-01	0.000000000000000000e+00	3.129553888656572136e-01	5.546473484346384764e-01	1.000571871509908117e+00	4.780701417441670098e-01	8.236755767099267489e-01	2.457252058943502349e-01	1.239149145988732048e+00	1.144761909676306422e+00	2.360535265310713116e-01	1.529406178035819519e-01	0.000000000000000000e+00	1.394639793571444963e+00	1.221149947906478905e+00	2.276532848370506068e-01	4.843433173251931456e-01	7.391510573159814079e-01	1.206595456847275871e+00	7.545603010188013382e-01	1.296234966315706005e+00	1.332734542246868603e+00	1.715192349451737597e+00	1.523958292611064413e+00	5.612794306668182909e-01	8.019653637818847658e-01	5.772108061986928051e-01	1.594923405851323417e-01	7.854900649842938565e-01	9.225541561060828233e-01	1.669771785234036354e+00	8.684064846203783938e-01	1.710666063142219029e+00	1.338176408042000443e+00	6.570798760776285219e-01	5.643308765524985837e-01	7.882678116431952597e-01	3.368359687083808951e-01	1.194863618364875313e+00	1.626294077735411792e+00	1.802393802858843097e+00	1.804153705184551315e+00	1.105210536524290799e+00
4.663583540572943109e-01	4.474414879085117924e-01	0.000000000000000000e+00	0.000000000000000000e+00	4.006474951113392913e-01	7.534027607611347710e-01	1.014673924346953360e+00	6.939386436594312535e-01	0.000000000000000000e+00	8.120272617229430390e-01	8.170945890011512003e-02	0.000000000000000000e+00	0.000000000000000000e+00	1.491755898451802897e+00	4.405600982592467463e-01	1.007806686388881934e+00	1.164449872991732526e+00	0.000000000000000000e+00	8.126654769772014009e-02	2.950732937143294432e-01	0.000000000000000000e+00	1.465390281098699621e-01	5.831190656926078519e-01	5.771693028769407929e-01	1.073599384440880211e+00	1.366789292247271304e+00	3.699742327504666473e-01	3.955125307340556784e-01	2.579660299130958623e-01	1.056521461886573476e+00	1.239375174742125774e+00	1.233114820482736684e+00	7.381754856105056106e-01	9.389155656646862580e-01	1.267684120879174925e+00	1.197509456511728132e+00	4.080529518010414525e-01	1.116642256277949663e+00	1.419190827220190076e+00	1.627314339553781464e+00	1.023487386281290323e+00	9.715657079252381090e-01	6.834266254200535018e-01	0.000000000000000000e+00	1.526953515620210755e+00	5.905032321533796313e-01	2.127055678708340558e+00	1.958624810242911130e+00	2.029170032656620659e+00	2.091160710818179780e+00
1.104697616364882506e+00	0.000000000000000000e+00	0.000000000000000000e+00	0.000000000000000000e+00	0.000000000000000000e+00	0.000000000000000000e+00	5.392874292410638759e-01	6.538140695780753076e-01	1.508806242077388171e-01	0.000000000000000000e+00	1.522878677723805252e+00	0.000000000000000000e+00	2.588171139580402458e-01	1.263813435335759516e+00	1.482458390579948881e+00	1.028556997762359648e+00	1.154423556448960664e+00	0.000000000000000000e+00	0.000000000000000000e+00	7.819027462367965364e-02	3.439937726286015907e-01	3.856435428698389845e-01	3.764428638521622461e-01	2.438996471330784066e-01	9.308620732653202223e-01	7.422647877330489363e-01	8.214495025007924056e-01	7.181722852756512454e-01	0.000000000000000000e+00	1.695650381531351059e+00	8.572390320146768827e-01	8.446019690720273365e-01	2.881601757413099762e-01	1.919319481207211811e-02	0.000000000000000000e+00	4.805030552879172023e-01	0.000000000000000000e+00	1.157527462224676507e+00	6.833771378321289447e-01	1.405380264663254719e+00	1.304640103089741210e+00	7.523790925580252642e-01	3.886943866544620430e-01	1.294279100433870067e+00	9.336280022359288999e-01	2.386935677250511922e+00	1.618195678676358273e+00	2.073387312313106801e+00	1.894783326903489717e+00	2.014796731152417308e+00
0.000000000000000000e+00	0.000000000000000000e+00	0.000000000000000000e+00	5.160221122917550973e-01	1.038587010406700539e+00	1.847187634788488020e-01	1.012513532372205871e+00	5.635264356759613902e-01	0.000000000000000000e+00	0.000000000000000000e+00	0.000000000000000000e+00	1.000003145094109813e+00	4.764149593380437864e-01	7.375855619888361803e-01	1.318572188110800625e-01	1.816307509599659920e+00	1.269149708136230181e+00	1.458314178948900974e-01	1.471926068596852044e+00	0.000000000000000000e+00	0.000000000000000000e+00	0.000000000000000000e+00	1.170238587781636586e+00	8.244359219896448820e-01	3.052528770843727091e-01	8.878364432708218956e-01	4.091613019134048845e-01	1.016918042307711545e+00	6.564126679962137834e-01	3.390311397477287492e-01	1.378285965501314658e+00	2.292958093672688435e-01	1.070421904953928749e+00	6.558333085736132162e-01	0.000000000000000000e+00	1.038092308420859755e+00	9.078005079934164945e-01	9.453012780639241663e-01	1.266082022383904437e+00	1.481977846790968112e+00	1.566470094598117813e+00	1.132054039317528016e+00	8.383962338363797340e-01	1.006836943043970534e+00	1.261045788407023416e+00	2.276109058689098408e+00	2.658654603540823391e+00	1.411695536748333035e+00	1.403536007167901722e+00	2.229102925823617465e+00
1.156684406179886659e+00	1.232816094550158725e+00	7.815132234698565217e-01	8.400931621790295178e-01	0.000000000000000000e+00	6.347237262284580739e-01	1.140762643453721692e+00	1.617263805034815816e+00	2.058302053608816351e+00	3.201001999989182972e-02	1.201891211489594796e-01	3.759900157538747512e-01	7.202300289613206008e-01	9.789554517869208938e-01	1.288366189259191774e+00	1.934152870998147256e+00	1.544772992733623118e+00	1.311812645088284768e+00	9.899019861586069169e-01	2.212959262942471861e-01	1.176375014428806098e+00	0.000000000000000000e+00	7.592934225965316530e-01	2.944456865645372901e-01	4.949051941395144483e-01	1.451327472440839150e+00	1.124323496791989063e+00	1.185437894957348526e+00	6.405821547076228084e-01	1.557732558503089226e+00	1.653733035532823692e+00	1.567096823798135974e+00	7.831417171808745525e-01	0.000000000000000000e+00	1.901845870998671029e-01	1.617160271105626324e+00	9.556866514586925820e-01	6.348836737782923567e-01	1.086096793718371201e+00	1.115338357932529556e+00	7.745188359782422260e-01	1.239382510280633509e+00	1.731956432294808224e+00	9.806161855995783050e-01	1.107095095069678958e+00	1.586030086632792768e+00	1.885019246884336530e+00	1.513032391336578630e+00	1.463800942264444682e+00	1.836886765422465650e+00
0.000000000000000000e+00	5.144320036211562641e-01	1.582006132949027033e-01	1.059865584078281797e+00	3.842526855868574343e-01	7.538756740908589826e-01	2.316990525011107138e+00	1.553553482668894148e+00	1.884044417876971522e+00	6.911181794272149015e-02	2.354099349422928422e-01	1.019643614794619513e+00	7.021482946283692517e-01	2.098383526593413428e+00	2.103851683838752873e+00	1.120520783771518758e+00	1.778915676011760816e+00	1.769458635221129228e+00	1.079649358657282621e+00	6.298670395398771049e-01	8.005233638912204741e-01	0.000000000000000000e+00	1.372168337256072679e+00	1.164772572176010712e+00	1.126253431340372479e+00	1.248351728952587836e+00	1.465682075698164777e+00	1.047708762730231502e+00	1.493555363661550617e+00	1.604563646383001307e+00	1.564300157748615083e+00	1.417360774756732056e+00	1.565227380641732724e+00	0.000000000000000000e+00	0.000000000000000000e+00	3.998953196321120007e-01	1.546160701044990260e+00	9.622224980220387414e-01	1.340973610746008404e+00	1.227127488275352674e+00	1.023329151275934601e+00	5.305383227374413924e-01	1.443913904693358674e+00	1.457605427199611059e+00	9.330813326130761309e-01	2.013177612356267687e+00	1.985300026890511438e+00	2.047818247327580554e+00	2.642263646011730582e+00	1.494455173462596598e+00
3.054770623571652632e-01	1.022444469526623712e+00	2.083538779460172741e+00	1.257000427203181170e+00	9.732548671868733736e-01	3.319887858520786383e-01	0.000000000000000000e+00	1.744206761122059912e-01	5.171055925918041085e-01	2.482409705616386852e-01	0.000000000000000000e+00	1.285572449544290841e+00	1.120386731103250266e+00	1.483232775688436034e+00	1.209117242389684987e+00	1.954852093338427466e+00	1.177427209707685662e+00	1.581439817884582322e+00	1.668010218647408838e+00	6.687338620477881745e-01	1.212071435434893152e+00	1.045903020636869796e+00	7.086302035681392164e-01	2.530257628566271455e-01	1.438319914490754137e+00	1.552522741141364238e+00	1.467850512926297535e+00	1.668475959574081235e+00	1.271224191169655127e+00	1.155007927505220966e+00	1.486729360176734405e+00	1.498065751342598784e+00	3.381211023425511608e-01	4.320390463409497506e-01	6.815435579430296764e-01	3.758787574886455762e-01	6.863968633608910630e-02	1.150998094006687733e+00	1.019069824410629765e+00	1.307198625750799925e+00	1.496693633363594511e+00	9.768145520169929652e-01	8.986919145247838081e-01	1.581806369046363736e+00	1.593028758899829089e+00	1.421463188686094226e+00	1.373320136050859563e+00	1.646608094454276694e+00	2.078102702910110455e+00	2.059374914169076032e+00
0.000000000000000000e+00	0.000000000000000000e+00	3.939377185902006445e-02	9.731975125260581283e-01	9.406894001891292767e-01	5.636658597558245054e-01	0.000000000000000000e+00	0.000000000000000000e+00	2.490944288882856184e-01	7.660181552241648317e-01	1.530396834041049869e+00	6.938693930303152513e-01	5.776970894909836396e-01	9.553807943577971029e-01	1.022236620636436166e+00	1.498590079004037845e+00	1.372292873051396356e+00	1.460160980372678496e+00	1.264806362199194290e+00	1.146345804133628743e+00	8.139398383948825977e-01	0.000000000000000000e+00	3.245324052533251624e-01	1.081831590826173750e+00	1.025881597982041260e+00	7.898301876742456207e-01	1.150098818906496012e+00	5.198192104706503835e-01	1.402531794953690625e+00	1.177490858520127581e+00	1.381159637390870554e+00	6.249311302385534006e-01	8.626277656428351648e-01	3.227788599641177592e-01	2.571157943507101362e-01	1.894429350738425777e-01	1.148151607822558207e+00	7.250177285315198006e-01	1.553059591341985790e+00	1.157867120184483012e+00	1.307951053990363377e+00	8.637859408384931381e-01	5.509421769961542203e-01	1.221014862039444093e+00	1.505309869565670144e+00	1.735411153843673171e+00	1.383030371172591311e+00	1.736969728629425447e+00	1.732677593888175771e+00	2.140001189276671045e+00
0.000000000000000000e+00	0.000000000000000000e+00	4.417503190596208662e-02	2.305657298371037167e-01	8.677081081530056972e-01	9.979949997202973710e-01	1.534911723765570724e-01	6.639149698845714376e-01	1.588134988420109306e-01	8.710537703400312859e-01	0.000000000000000000e+00	5.636818324990663931e-02	1.141631089284701694e+00	2.101477465905393360e-01	1.244255269904715133e+00	1.155875107647602817e+00	1.333806930066101071e+00	8.999409298484507547e-01	1.358203358786896242e+00	1.347733893020495843e+00	1.771909743259429681e-01	3.723933118242394591e-01	1.358505567516226087e-01	7.779228789921824871e-01	9.407709152956886811e-01	1.080876605654922162e+00	6.580615216891915198e-01	3.695570037602186747e-02	5.425050105232932518e-01	7.951080264308579837e-01	8.651176858890367027e-01	8.125426505522264087e-01	1.040518435865520397e+00	0.000000000000000000e+00	0.000000000000000000e+00	5.162958625759872522e-01	1.058792066580177549e+00	6.739756685342253029e-01	1.036877794840307176e+00	8.147813575471292147e-01	3.483292343978425798e-01	8.771821755187226843e-01	2.836390415709656998e-01	8.532795635614238705e-01	7.299049222616801336e-01	1.161056200652470283e+00	1.367248504038947932e+00	1.372790676388760289e+00	1.752720780544567258e+00	1.035342220464832375e+00
0.000000000000000000e+00	0.000000000000000000e+00	0.000000000000000000e+00	1.823935470434148998e-01	9.787418125276946546e-01	6.957676638290890558e-01	5.054011158020642602e-01	2.898871035657974993e-01	0.000000000000000000e+00	1.152469674378679976e+00	6.508855216833193680e-01	2.531336968966308443e-01	5.835636479713198765e-01	5.887025997965334989e-01	1.543331604510582045e+00	1.391982317051368545e+00	8.786178953610962461e-01	1.420040718438458249e+00	6.897228432560089662e-01	7.449147386323948794e-01	5.758383754603638716e-01	0.000000000000000000e+00	0.000000000000000000e+00	2.261165157720708141e-01	6.279802452344876995e-01	0.000000000000000000e+00	4.593228107490182621e-02	0.000000000000000000e+00	0.000000000000000000e+00	7.883625159946553440e-01	3.989098698425962986e-01	8.716282612683208253e-01	4.654004218311478258e-01	0.000000000000000000e+00	4.544839280789877423e-01	1.199030253380807043e+00	4.556904325078164342e-01	3.991933586712629323e-01	7.762234132017442612e-01	9.403252795565218980e-01	6.391236449864396985e-01	6.094344976271465208e-01	0.000000000000000000e+00	1.387789681464527858e+00	4.328832192393159972e-01	1.750645311155414774e+00	7.738180498063819135e-01	1.782022266274785327e+00	1.339666074936859852e+00	1.078531305491324144e+00
0.000000000000000000e+00	0.000000000000000000e+00	0.000000000000000000e+00	0.000000000000000000e+00	6.293062401222661029e-01	1.189098728484029088e+00	1.221882467132886507e+00	5.515791377971880349e-01	0.000000000000000000e+00	7.360842352172750624e-01	0.000000000000000000e+00	9.657911958596719915e-01	1.059262981893694722e+00	8.033008404317163453e-01	1.524152432437736682e+00	1.013472939224155711e+00	1.306721495979026315e+00	7.376231569567603952e-01	6.568134524034927590e-01	8.261300042474795102e-01	7.771076977083727355e-01	4.390861914379561304e-01	0.000000000000000000e+00	0.000000000000000000e+00	2.572440074158140466e-01	0.000000000000000000e+00	5.568736826904789883e-01	4.623970578150693456e-01	4.623117350441508511e-01	5.297216235984085753e-01	1.326932905453469536e+00	6.568422571860431658e-01	3.078192611074367369e-01	9.558295326245611623e-01	7.909100667398364370e-01	7.834513338281320349e-01	8.694106312609719556e-01	5.337218533282889199e-02	0.000000000000000000e+00	1.420615415401484505e+00	5.939254231969500752e-01	5.619891139167145777e-01	0.000000000000000000e+00	0.000000000000000000e+00	3.792908227918970199e-01	1.074308578074811393e+00	1.606051774297378332e+00	1.323534531934773328e+00	1.298851283180110006e+00	1.590044103645755991e+00
0.000000000000000000e+00	0.000000000000000000e+00	0.000000000000000000e+00	9.762329788053485391e-01	0.000000000000000000e+00	1.367392879468303235e-01	1.201142756674284051e+00	1.119577039231678173e+00	2.710635374080081483e-01	8.803042179563277392e-01	3.754363599651304173e-01	8.198758852161014410e-01	7.822705623135713104e-02	1.382509513179498217e+00	1.835055516318418123e+00	1.298587731408222812e+00	8.617009158385950940e-01	1.439817799356305050e+00	1.508153627418331144e+00	7.780189220542137463e-01	5.403168330611884951e-01	0.000000000000000000e+00	0.000000000000000000e+00	9.945632293636066379e-01	1.232846609379917302e+00	1.113356789213800768e+00	6.148273092732654543e-01	8.036223993746856031e-01	8.275870122535292084e-02	8.377318734887089224e-01	5.781171284985541226e-01	1.642171783018665954e+00	4.723170076013231689e-01	4.669597852209804723e-01	3.865048000437359410e-01	1.617054471331395571e-01	6.958133912216445116e-02	2.624800908400807264e-01	0.000000000000000000e+00	1.060364413324409449e+00	2.025099471784428395e-01	0.000000000000000000e+00	0.000000000000000000e+00	2.734981098866374194e-01	0.000000000000000000e+00	9.175526134989175908e-01	3.903466460154045858e-01	1.343782064059443560e+00	8.708985473259820420e-01	1.558701409335507382e+00
0.000000000000000000e+00	0.000000000000000000e+00	9.558899736494130828e-02	1.834445698776302480e-01	0.000000000000000000e+00	8.447357243907598345e-01	1.065919554174412198e+00	1.320586361648802720e+00	1.244159135727571197e+00	0.000000000000000000e+00	0.000000000000000000e+00	1.162949066959094502e+00	1.643049035318413287e+00	2.032724701123880262e+00	1.216612257241043160e+00	1.750752796374822617e+00	1.589197617212932512e+00	9.507933817331768456e-01	8.328061901872780837e-01	1.036170986734930244e+00	5.062971289644864203e-01	0.000000000000000000e+00	0.000000000000000000e+00	0.000000000000000000e+00	5.214244242096773840e-01	8.257122837444569319e-01	3.240574060956529778e-01	3.795522877739486711e-01	4.303366063583232565e-02	4.226541289559713199e-01	4.147025358643276483e-01	5.459716623318074946e-01	1.261168871461729513e+00	1.141591679995155095e+00	5.970490494143750881e-01	6.936604378889483780e-01	0.000000000000000000e+00	0.000000000000000000e+00	5.542516132367079212e-02	5.079419839571299722e-01	7.336483324328549327e-02	0.000000000000000000e+00	6.139274964796559431e-02	3.616066941496688947e-01	2.472652489692991895e-01	6.970761574895820711e-01	7.812548582956998500e-01	1.267824675179175964e+00	1.354473143195465301e+00	5.195777254197754269e-01
[truncated: 385 more columns]
