# Supplementary material for: Neural dynamics of phoneme sequences reveal position-invariant code for content and order
Source: Nat Commun. 2022 Nov 3;13:6606. doi: 10.1038/s41467-022-34326-1 (PMC9633780; doi:10.1038/s41467-022-34326-1)
Supplement: Supplementary file 4 — Source Data [file 41467_2022_34326_MOESM4_ESM.zip › source_files-sept/fig4/4b-coef_trajectory.csv]

	nasal_x	nasal_y	plosive_x	plosive_y	voicing_x	voicing_y	phon_loc_x	phon_loc_y
0	0.1449514970706514	-0.06636169600218259	0.03254832752268705	-0.08920618151821566	0.10041012974175931	-0.10375200355606495	0.006556075364898842	0.16816269091682634
1	0.12766164472754724	-0.07589974029915536	0.046657934149867686	-0.0940687099325819	0.09476600628600537	-0.09937474169979787	-0.0037030251570197154	0.1416589826729702
2	0.08680557262203256	-0.07133776396056143	0.0453135322481948	-0.10001736195186789	0.0659903569272614	-0.09566654336617436	-0.00700578679553604	0.10096403735589751
3	0.04735244532834746	-0.09305119070381121	0.03429793887537974	-0.0962641100322772	0.04255311048463335	-0.10767969525515975	-0.004874589052363945	0.09395247962230159
4	0.002333144484283921	-0.11303409159730957	0.028394339661337878	-0.09506026676988169	0.03253415959112063	-0.10390310964175548	-0.013448726465915856	0.065159085636494
5	-0.0314757280104759	-0.11724759382670857	0.04328920526465635	-0.09218451934233993	0.05028444761404802	-0.07725593761088279	-0.0013333581706392733	0.029048801356794
6	-0.04536158207157522	-0.10991609243316594	0.04118958553428785	-0.0939252306126748	0.09331124987046654	-0.014409105900392183	0.02557023058902426	0.02628109213850606
7	-0.026288048255444653	-0.09459406426679948	0.019811308148975	-0.09089537586956611	0.14213903870157188	0.06928381649501554	0.04856082502483093	0.05819433840879999
8	0.02224215649019693	-0.040384936118980364	-0.019613656304464405	-0.07525120577706454	0.15628784655294214	0.10722090495981342	0.05244195294252134	0.08578509261576442
9	0.06187369308801922	0.00590504564359047	-0.04295043598721293	-0.05102331513315863	0.15501429367225264	0.11548010060915441	0.059400172094696724	0.09384628900349132
10	0.07177878354408937	0.007617967725740249	-0.06569413163196736	-0.015479427574486997	0.15771425407100845	0.10106138135640565	0.08525826209735188	0.09373678142712726
11	0.06430918795849364	-0.015873831711224223	-0.07334339265762709	0.01714984966546835	0.18906243519259755	0.10026041727450376	0.08300964447595505	0.09042706420810456
12	0.05654441315051891	-0.04259843301989519	-0.06757051155219561	0.06321911691529124	0.19927851986968156	0.10300777283498261	0.07604622032095226	0.08269003835588462
13	0.05868051840651122	-0.07544338952406121	-0.03489113517135245	0.11119187962026986	0.17499537827301853	0.0873870713935858	0.04834143987086982	0.07996358948975302
14	0.06575627525128963	-0.09258180563145671	0.0029690015819456017	0.07859284770748114	0.10810731603807452	0.06236616670799808	0.012684625339719327	0.09555193584018704
15	0.04827752958368083	-0.10671585861175678	0.014050341464236657	0.015045403691623459	0.05119890697919187	0.03656071451650336	-0.003084912423453906	0.12913985335600958
16	0.004986235423893197	-0.10857178899553135	0.0024033355622533337	-0.03108076353434302	0.03868812911357103	0.03462302384437027	0.003547201000019304	0.1544589635018566
17	0.007821194213220563	-0.09150920321034442	0.012555939997027477	-0.032924858412356144	0.11655611723780776	0.03894222835392369	0.011189734082265146	0.16292727666467757
18	0.04978363373602016	-0.075998154717041	0.03212891230362583	-0.001606742900294278	0.19784351941280973	0.05707211739239762	-0.0010037159227710007	0.13330979618178435
19	0.09117656584038439	-0.07649873343978883	0.057651087032120046	0.03281476920511655	0.2222246089152344	0.07354152051507928	-0.0036782798090877616	0.09983843191421794
20	0.08886446074859594	-0.08228488853143215	0.07157984363295596	0.07450875668166007	0.22422343549058396	0.12254195796682982	-0.018942066095723326	0.07312739839734865
21	0.05291134465782226	-0.10385245781720356	0.0890935295615641	0.10794614936054306	0.20795211104247072	0.14026995884483098	-0.050302413437091964	0.04356404042969403
22	0.01769653869335843	-0.12697092205821228	0.09149135603580758	0.118675769387037	0.13768216195151597	0.07396247552097314	-0.09385399861779656	0.01699844540602852
23	0.001466540205550336	-0.1379266158484241	0.10476613571753765	0.126454697776967	0.08442011242394407	0.0038692133712486254	-0.13043400926349372	0.007555833251989781
24	0.019668808191354185	-0.15078768737946827	0.10822802406557863	0.1370401099198212	0.07808651775035083	-0.03609503222502919	-0.13627934749194157	0.014386603585118233
25	0.048171399575648456	-0.14535037755399396	0.08058516539359954	0.1724353553948676	0.05586159369490229	-0.006359351921737755	-0.11936168805539016	-0.0004942213209992372
26	0.07040207175071575	-0.11688128945814905	0.03461124824849458	0.20115290885065157	0.012969123773091035	0.03673903895442132	-0.10240044491841899	-0.03616998053794579
27	0.08207164141553064	-0.09627397143733032	-0.018351444471502387	0.20735556954544923	-0.038257549489031706	0.04334866099211618	-0.09383866546967592	-0.08292155965358262
28	0.09787162420703474	-0.07625014086392559	-0.04493551596299045	0.17531711755011886	-0.0412932749931548	-0.01230708796012095	-0.08729387436151034	-0.10201518637337796
29	0.11630095811234217	-0.053158078113733825	-0.09429810815879117	0.12370909960913393	-0.017113634541691583	-0.0391474183867786	-0.09245287481166756	-0.10877894797986977
30	0.10348796010354169	-0.07577670798986066	-0.11880178305185043	0.101200122790624	-0.004563123039516281	-0.04982396035174255	-0.10669208726158774	-0.11251332101905227
31	0.10131115697489937	-0.06635068826268639	-0.1178243659646016	0.12742230337563085	0.008526679764878045	-0.04224310425650321	-0.12040381589931506	-0.11978016490730399
32	0.1049845884081361	-0.06533715522202518	-0.1002200972640504	0.1725179840296726	0.023618578050841915	-0.02200239362332901	-0.12111512756925905	-0.12978659174080748
33	0.11651618783973844	-0.08899337791743536	-0.06716687894433568	0.21746901381597436	0.025281005992429717	0.006676053591733899	-0.12314362385653776	-0.12760736623692603
34	0.11610769812689728	-0.09466559578929953	-0.047525349112345947	0.23114907511069116	-0.04320977349174192	0.027530977215732083	-0.12235964869297522	-0.12390687365191212
35	0.10727553549605731	-0.09149325700302038	-0.062085398707543954	0.20467318124214828	-0.13912258025160856	0.05669839629135978	-0.12753595702337436	-0.10902625706250853
36	0.08027217667748435	-0.08782640233745245	-0.099449213201533	0.16344555840319347	-0.19734893379689195	0.0682335412307539	-0.12674379976716366	-0.12664007546320372
37	0.053203369871719815	-0.09421665841848256	-0.12792487733054914	0.09262777127721007	-0.2224596463221248	0.061414313538552937	-0.1346314640049529	-0.15523197818232076
38	0.05650164137015443	-0.07751454794114435	-0.14424637948493974	0.01758593049692709	-0.21871064449208066	0.050635967036656016	-0.1437136657523371	-0.17170670448796926
39	0.07571057001086193	-0.07244518183044549	-0.1572006459475105	-0.033695000762252035	-0.2142361875231196	0.056357661272057144	-0.1556270266585282	-0.1730083257940211
40	0.07396622003619463	-0.0955701107933262	-0.16897654877228915	-0.04825776393097444	-0.22215376654168859	0.0762512382444392	-0.1656748571247381	-0.17464179890028664
41	0.05440546135189902	-0.11683742207695255	-0.16871975292333402	-0.04575000110902532	-0.24688797761749215	0.12216103114747383	-0.17104529653414888	-0.1802687215428984
42	0.028851152645891782	-0.12331485673469217	-0.15800998523560097	-0.05230090569491982	-0.2604972089250207	0.16936480541478974	-0.16712982950336266	-0.17841887481932017
43	0.013604802049384655	-0.13924435251379622	-0.17571483113721387	-0.0411519432369357	-0.25537258218254766	0.19552718705587352	-0.1612148642129975	-0.17537117278298875
44	-0.007091184608081995	-0.1663631539873174	-0.18273641897346898	-0.04451693589981922	-0.23680672242445092	0.16011588725190903	-0.15545923364989975	-0.16426982007526092
45	-0.02576166559452437	-0.18032373450772574	-0.18088824444784316	-0.030151473842504085	-0.22242617049239252	0.15395365712155124	-0.14782662971459842	-0.15653470167677586
46	-0.04534276198573738	-0.1704207129232618	-0.1536176248838508	0.0036390803589259127	-0.20078358528028226	0.1349127155291869	-0.14534443914817127	-0.15240780259165043
47	-0.054101685633015505	-0.14156318385090597	-0.1002622211837091	0.029078509235856347	-0.18313101195286782	0.12468502251606443	-0.13654053879750858	-0.163468192972893
48	-0.04083150112213462	-0.12065520223702655	-0.05232118037353346	-0.011058597253370044	-0.19115647642527134	0.08938114965892666	-0.12003617469225558	-0.18468956654398389
49	-0.03366760540663876	-0.11504260564107191	-0.022398588241146697	-0.06633193716945474	-0.1979231439949606	0.06367249152226398	-0.10458280339289036	-0.19814325217768775
50	-0.03970281908008106	-0.12034112110930836	-0.0033100460876101523	-0.1255939778734499	-0.19869784165661916	0.0664043100433202	-0.09929442606137953	-0.20345826280276696
51	-0.04729204394658853	-0.12511887515839007	0.01320976187379215	-0.16463515437400586	-0.18463854242485517	0.07274911289323552	-0.10123934830572265	-0.20595492381522057
52	-0.05334349783345941	-0.11991385978731406	0.02752928921927228	-0.17485370386920487	-0.18334860491931465	0.09208443678226083	-0.10058215947013116	-0.20376674825637936
53	-0.06185482603473432	-0.10799576543201808	0.021327447421951917	-0.172469536918756	-0.19873507830940715	0.10245378934554984	-0.09621028094783904	-0.20105206211841636
54	-0.06636804166668284	-0.10167833643220564	0.010775235334321648	-0.17537570615527695	-0.20827970055758507	0.10296985472062417	-0.09077315898684249	-0.19951848868689787
55	-0.06367460425368687	-0.0944571553919919	0.03282586395529925	-0.14334793043696614	-0.1996724438538318	0.11407241815501701	-0.08585535462732713	-0.20906678658145
56	-0.03925204804258634	-0.08393845087477292	0.028987587965649653	-0.10677726583582992	-0.17504956679894323	0.11679115240436694	-0.08639280328031637	-0.21841120198602043
57	-0.012548435760168682	-0.08054250906694432	0.028850709430920052	-0.07618323050549716	-0.16085703026326814	0.11917114247168403	-0.08622537635129504	-0.2280224012084236
58	0.0072313610038384005	-0.07384302106605287	0.045414544031817966	-0.05459756094360443	-0.1511271343327409	0.10583577443261158	-0.08421457803784824	-0.2247215744386037
59	0.011455136276870316	-0.0715290752773404	0.04698121698333575	-0.05178568842090212	-0.14743083970333615	0.10241698720852724	-0.08165691597686406	-0.2164630187489081
60	0.010751796457595282	-0.07360956567675558	0.029762523376336406	-0.0529526934225804	-0.14195372562258912	0.09083855897141847	-0.0794964647210023	-0.20245291325733683
61	0.0079298132264315	-0.08037798129125803	0.007830167223546874	-0.02960800366841925	-0.12880114854295405	0.07387218536613654	-0.0798270930878848	-0.19015987814946583
62	0.0028724564469945688	-0.08582480761319325	-0.02178194838532302	-0.00705059338900231	-0.13079292177297175	0.06305613913853589	-0.08089635826300406	-0.18428198186806194
63	-0.00934218689452642	-0.09022805461455641	-0.03744790212474358	0.027274746737857236	-0.13198154997755526	0.03859657697069682	-0.07939872850328641	-0.18945922937997112
64	-0.023381930730800284	-0.09520059996163896	-0.01831189740282735	0.07966525325835781	-0.12442415371700535	0.026566608748819692	-0.07637049063825035	-0.19686947318511877
65	-0.021498166204683943	-0.10406072704433553	0.003769837292034381	0.1516498242895149	-0.09969867394839087	0.029409695452004447	-0.0717017734611852	-0.20435691524728544
66	-0.010471048504828724	-0.10489199770336796	0.011952895559507487	0.20293003470727253	-0.06832331640778593	0.05059443842518167	-0.06683761514858763	-0.20415655051463222
67	-0.013828672720280565	-0.09414470162099228	-0.004699747864814169	0.2175402291106989	-0.03496257626413783	0.0682024907115823	-0.06118807665699594	-0.2019586739087716
68	-0.03784889132741851	-0.08712627859619676	-0.012202156046969448	0.20342758314116863	-0.02277648873933133	0.06245574748836723	-0.05744045649655463	-0.2032709509059235
69	-0.06591187207727378	-0.10425816039649011	-0.011349771132591058	0.19408144206350675	-0.02111655490509623	0.04619443069980367	-0.055025546191619645	-0.2127534055440547
70	-0.07891691069108603	-0.13526063095296434	-0.0021980372267431936	0.17538973926562168	-0.02318283112802573	0.04572212304221318	-0.05486441488104829	-0.2160856229496681
71	-0.07945530804770229	-0.1495186652742038	0.013430401187162641	0.1600869818214129	-0.01989245891703323	0.06688900282797569	-0.04838568216164471	-0.213891497446822
72	-0.07740816438040912	-0.14824899530673188	0.028727337344741463	0.13826456940811563	-0.013893478998550812	0.0939328456802812	-0.04418815922584832	-0.21186605460930835
73	-0.07423206205688324	-0.14019227638157375	0.056755030626036165	0.11272273460346	0.002281825903823753	0.11538668853608944	-0.03579608552388605	-0.20797230293259567
74	-0.05991587031492906	-0.13689696311585006	0.1087188105221259	0.09255529007584865	0.023797319688434376	0.13131139771570263	-0.027088063223108985	-0.20524093738783422
75	-0.03628251772758922	-0.14033776043332083	0.14139703361284045	0.07406599436057332	0.05880650973565715	0.16378291692001443	-0.01650115494986175	-0.19786044435798383
76	-0.013502919082572111	-0.14474632246876354	0.16737283043822843	0.06900141944856135	0.10653289841945685	0.1923284913935367	-0.005784309791672548	-0.18705208496539416
77	0.0009262848750498445	-0.145931518431244	0.18112800977855106	0.058717182724312235	0.14600665815569072	0.2075400470540178	0.0057357045600291146	-0.17544357950389677
78	0.010294843052902118	-0.14592085011846892	0.17681543000439923	0.04071000822612114	0.15295337351970564	0.21137398251781203	0.011073691387533738	-0.167424454895872
79	0.017474484286048232	-0.14886869429006425	0.18728233158004473	0.01746524366265105	0.13970507466397755	0.18928247706449175	0.008917349837156002	-0.16833771169711048
80	0.01643335328938946	-0.15805461160042414	0.20129069894649315	-0.02700759476133837	0.11435774839256421	0.15520010329174272	-0.002826177977373834	-0.1698740445993313
81	0.0024619742884941717	-0.171206491277098	0.18794762564465936	-0.08073267769744649	0.07413111566566868	0.12087810512207162	0.0008192708215623984	-0.17610046646467598
82	-0.020719760164726687	-0.18110693281312132	0.1302417321856732	-0.13001857466862218	0.04976562667944906	0.10346518861448681	-0.006919186822855597	-0.17513159818180762
83	-0.03962364553992102	-0.182982843681499	0.01851882528933796	-0.1759430864401717	0.047122311863962305	0.10718082101169052	-0.0013649621949688856	-0.1781919585490126
84	-0.04005473593922495	-0.17932512768141604	-0.07037419878294668	-0.222822667232864	0.03978418277859598	0.1072421092120103	-0.0007766174909462076	-0.18333838313194112
85	-0.026562708317640425	-0.16594248214570353	-0.09373985526723629	-0.2601943155690744	0.026698821421923244	0.09536261597771262	-0.0018962627842901425	-0.1886529652743265
86	-0.009904241994386893	-0.13186737945315954	-0.07100226032020777	-0.2670313371923015	0.00983787807542813	0.07030696103341541	-0.004268783258830289	-0.19410459901714971
87	-0.014426135037919792	-0.09386794305745286	-0.047886611757891925	-0.2647706664440575	0.006922035878610067	0.06268251222504809	-0.0020141205794564215	-0.19821404845519358
88	-0.011337892680352006	-0.05675892406167862	-0.013538432832774533	-0.27742456883155825	0.026937151737104856	0.07142313122546556	0.007394008609510644	-0.20120985396734048
89	-0.0015935331159804625	-0.011110849074720569	0.017332629038139036	-0.28337070702089423	0.04814013006543301	0.08488734610654407	0.01801993506702726	-0.20497184003130992
90	0.018905822395302647	0.044328773481634026	0.06735178926781958	-0.28634457956492204	0.047903645284465085	0.06269180313934253	0.03425729046367286	-0.20054294087308966
91	0.04153009737600285	0.08088876846695016	0.09203349242675177	-0.2637981680942727	0.03822730152180287	0.00632059164188839	0.05524503228949447	-0.19018899866683286
92	0.048797935134579425	0.09822658398563054	0.12818399898641866	-0.2294203335547423	0.02845460826718753	-0.04228073555564457	0.0778859576097621	-0.1722640183707641
93	0.04496264053299743	0.10476247534310693	0.15196897351575003	-0.20904103953368733	0.05203572990695411	-0.07745786896171436	0.09953922151428991	-0.1539964097622626
94	0.04689196398518753	0.11175820255771195	0.14369641685066026	-0.2160696507057858	0.07077985949274951	-0.12635913199626703	0.1211733676194322	-0.13032908544038485
95	0.05330650942022227	0.11874319795364621	0.11191116660294789	-0.21559982239722406	0.060511857333099495	-0.15556597338477762	0.145915654492291	-0.1047792938679253
96	0.06253523713096559	0.12481531423864332	0.05742577475020501	-0.2001923544336481	0.045663144531281175	-0.16191120703628192	0.17005872491801527	-0.07746387688337962
97	0.0769958707308798	0.13944503048474982	-0.004308244132640401	-0.15133849924511703	0.021750464096072494	-0.1576249347373499	0.1946494222304446	-0.054542173430065025
98	0.09840577419864988	0.1588143943716265	-0.05906036584268576	-0.06415867089106536	-0.0010148832944109204	-0.16068703179729726	0.20985522985047647	-0.03138324363615845
99	0.11890051619044031	0.18767227058219577	-0.12035317354657787	0.007143239281793723	-0.012364929894021465	-0.17185690832895928	0.21578125588332747	-0.0028346344419927297
100	0.1253401133859429	0.22244822408204812	-0.18500880741162687	0.018251025277739044	-0.00727049061831693	-0.1764672202135915	0.21881621067888243	0.026637460464097408
101	0.11224482053254342	0.24878959482923377	-0.2198121382915713	-0.0003862768539161024	0.01210200752155513	-0.16985103368567045	0.2256759090572782	0.057415817887916644
102	0.09832788808605455	0.2689086982813163	-0.22871567045576732	-0.05790424192341869	0.036801393955661676	-0.1627907156269931	0.24119666991011907	0.07318089024733279
103	0.09862256321506854	0.2788575947878795	-0.2126110017193537	-0.104463761791072	0.04951687369755549	-0.15838563608564615	0.2495598435166794	0.09735149277539076
104	0.1061979219658048	0.26167710533625244	-0.18579468022444337	-0.13835835673585595	0.056409900762062065	-0.1575604361325137	0.24476313679687067	0.11282207204669327
105	0.09312242145927804	0.24440067939222296	-0.16041188603447687	-0.1448591216102296	0.06352549944495972	-0.13550819541065706	0.23441543701315595	0.12995538140671264
106	0.05488122005050767	0.23103310656882656	-0.1450858032540835	-0.13531280460008324	0.04664573087138421	-0.09358543367043981	0.23238572968468504	0.14085337915821172
107	0.014808609901670704	0.2272025447805468	-0.13235017586659142	-0.11997479402874614	-0.01115201290356424	-0.03946554446179748	0.2322538254300491	0.14816673055636184
108	-0.012646487506192218	0.2144936434052619	-0.11831746569067228	-0.10867347579309644	-0.08216924160714678	-0.0038401210803377106	0.22165744353209213	0.14381185266388313
109	-0.0232273335771963	0.19057684674750877	-0.10351682842828289	-0.11197306184478781	-0.1187461357944109	0.005113622019884578	0.20549690277814817	0.13270442722740067
110	-0.017902623814909667	0.1636272439007889	-0.09474055239216242	-0.12312926372723887	-0.13986991771034513	0.013924235643486466	0.19651477582802915	0.12673900459752818
111	-0.011530167538510876	0.14926724337185038	-0.10204833058896244	-0.13595533676819432	-0.1522107505372624	0.02517066227634937	0.20072468488179196	0.12782694245176235
112	-0.012976830745900052	0.15206876206059078	-0.11707323315921826	-0.1447200746483398	-0.15862406407716553	0.03222979870307552	0.2018246124013336	0.13381186548824547
113	-0.02275677201921445	0.17111394680773936	-0.12354990690522946	-0.14409554998047097	-0.1623834069576142	0.032621909235769186	0.19734092990377464	0.1430054178079822
114	-0.026734944392775205	0.19531272949743497	-0.11591257990505155	-0.13104185432834628	-0.1643893133300086	0.0271610060925091	0.18829163898581552	0.14730902593054002
115	-0.017438892091382587	0.22044666364710397	-0.10075168707587494	-0.11244968024775412	-0.16537212766988146	0.01986245044633128	0.18117982654375164	0.15027847234835295
116	0.005409284748403735	0.23203433162447093	-0.0883501371287138	-0.09607682500874007	-0.163545536979477	0.020369851447505805	0.17836661150956798	0.15206414808823915
117	0.03922074700496548	0.22963381559104834	-0.08161529258344856	-0.09018660299295272	-0.15734952585953949	0.014794491294726098	0.17873469749775409	0.15211803585714223
118	0.07624727697882572	0.2194856575804358	-0.07472482412268973	-0.0949957851371197	-0.15388425370258335	0.005555822742132538	0.18071151964444504	0.1423090351955733
119	0.09804270091616399	0.20158764020640102	-0.06862736060284705	-0.09823722004649629	-0.15400420409574994	-0.010701590118062154	0.1774148107170075	0.12632107122956326
120	0.09959498587759721	0.1968593440561412	-0.06446699219311022	-0.08356152763403876	-0.15726758978815014	-0.011021647097385456	0.17962372649545857	0.10555921577173612
121	0.07572748261720608	0.21649188795788682	-0.061486887696673	-0.053624382364581495	-0.15658804503399718	0.0001151330708674958	0.18271391096083467	0.09486884660097063
122	0.031844868023065416	0.24656938342896784	-0.06315932952959004	-0.0219224103342791	-0.14366731184833126	0.018619687693773646	0.18101974496055148	0.09786804113110789
123	-0.003900068767026192	0.25640620993340524	-0.06706665327995369	-0.0016196350695237907	-0.12154002450064533	0.02725626388127253	0.1772116816008608	0.11001881689689504
124	-0.0239487461775501	0.22055006907049027	-0.08322090362694239	0.010807565916778936	-0.08292433573410729	0.02075427709907185	0.17239889459830054	0.12765472795871297
125	-0.03230198940181076	0.15546738674704852	-0.09793942249078597	0.007112581714000227	-0.03328525268640149	0.01397335664659366	0.17315816541898685	0.1350510670401222
126	-0.05577553772364608	0.11565198255358772	-0.11484705547420167	0.000839974943915342	0.015183689213184984	0.030949117686866867	0.1773620804961146	0.14373532450489812
127	-0.07883783240547582	0.09937422028109008	-0.12147813116763921	-0.008307002217455957	0.052001474114220125	0.04760635858937143	0.1848825964660331	0.13835153901123542
128	-0.09387017720665947	0.08215204816262552	-0.131531550034226	-0.021879514280290217	0.08837794527043938	0.033864681600010105	0.19214651134101768	0.1390746075186446
129	-0.0809813693016852	0.07062998190518642	-0.1477281761338925	-0.044974552649729015	0.08343780917945295	-0.0025482918714331837	0.20085662048428765	0.1372430949802682
130	-0.05295642345009944	0.06795036647883879	-0.1655775894567352	-0.054669446767628936	0.06300348549985132	-0.032386049734789424	0.2043181071946204	0.14009212991928383
131	-0.017169663008842838	0.07359505820895118	-0.17748087153629727	-0.024710432765829952	0.06419141522258856	-0.05930341582356796	0.20153618708681112	0.14407802729042063
132	0.018897131340409108	0.06844467515856076	-0.20510584295179715	0.05372569526390081	0.06592786487486799	-0.13716494470060037	0.18894667628658518	0.15068682469214417
133	0.028985299263638235	0.06838161344995729	-0.21547302465119847	0.14897666344182864	0.05195291389723887	-0.21942150572798436	0.17126156363251227	0.15637059771711836
134	0.04312759024895512	0.04069547252608438	-0.19579539750677843	0.22423454724042555	0.017806597961471562	-0.21364058375084516	0.15194062858783614	0.15984227952103894
135	0.046988173493016365	0.0017340657461519388	-0.14886410292065175	0.2218062040887685	-0.02240448085147298	-0.18775991862731828	0.13752533983670068	0.15715504538834751
136	0.04567324148539625	-0.026287547611682144	-0.13204418937852988	0.18031066846311633	-0.051598486694259815	-0.15886550377918862	0.1333853062885177	0.15932969959466636
137	0.029066224775256173	-0.05045034332061446	-0.13425699701593366	0.13965044722082984	-0.03916084828863975	-0.13809766951455393	0.13967698637641424	0.16483008972698704
138	-0.0059332345088167135	-0.07618720817181493	-0.13871623720354972	0.1448173110411621	-0.003375887673121386	-0.13409021159368345	0.15128536735395165	0.18207781999996725
139	-0.047043760517254986	-0.08320067949223722	-0.1448373944639196	0.1624487504034495	0.038975124008617926	-0.14492493145943358	0.15852867496711087	0.19812522879312922
140	-0.09207992393096531	-0.07141112629053017	-0.13240026002516053	0.17113732030366144	0.07650377319395082	-0.15101906680343102	0.15094753200754174	0.20825287082521599
141	-0.11586285599507687	-0.06529165222048058	-0.09241922550520022	0.13730281510152842	0.0940254278438046	-0.14716536762235832	0.13590074625519188	0.20585779086080602
142	-0.1307524049777285	-0.08143368229748396	-0.06723055872990766	0.10077381007065808	0.10305667359839807	-0.13880490565698445	0.1136824414335098	0.19691470552574641
143	-0.12738306424965987	-0.10542940125793984	-0.05227185873063066	0.09178948850247445	0.09083069775296362	-0.14098977264357576	0.10355172843034753	0.19240906930077084
144	-0.10850486755197478	-0.1140016692272309	-0.037031374094792985	0.08697183333893774	0.07444510224383113	-0.14060693221312187	0.10410842105482195	0.1910955082530545
145	-0.0888058627241044	-0.09844382744230842	0.008469161590021673	0.06337518510878189	0.06417534122659094	-0.1363466103871281	0.10076432848293661	0.19143588668202127
146	-0.08158083500746155	-0.07277531179617758	0.06267418015404178	0.04391521001973343	0.06646246782102097	-0.11755884799246868	0.09323072836113597	0.19314901998107648
147	-0.09497722050340487	-0.048179708777923824	0.07438224061598468	0.04442223206934361	0.08246269684499805	-0.09509360422913732	0.0807863067232254	0.19519365161288688
148	-0.11467202635500542	-0.03530118672613278	0.029862471528292994	0.057997102885748615	0.08630437392159171	-0.07279299191003066	0.08330788834972513	0.20437223455663228
149	-0.12141382241920884	-0.03486141021815489	-0.0531101442257442	0.07826040336430896	0.07870361635556455	-0.07694977068813724	0.08304987151165034	0.21341554754715342
150	-0.1368479005033933	-0.05443738710686777	-0.11587754785016244	0.10341518389923424	0.059396100204881064	-0.08580520292814317	0.07564523194979922	0.21809821621460268
151	-0.14890769311917718	-0.07047798225728369	-0.12231325099433547	0.13047493231340687	0.03281883897179004	-0.08848885436328024	0.053095451867265664	0.20757911969686882
152	-0.16037047201516216	-0.07783589503781049	-0.10052149325139369	0.12216715454276708	-0.0012680031097379169	-0.07518898157792553	0.021078963861805716	0.18970500314141392
153	-0.16204377515626425	-0.0663634813304029	-0.07878149432161913	0.09222685243014084	-0.030162841383686245	-0.050145937200821944	-0.010414806402520863	0.17870091760910922
154	-0.15526630385153214	-0.04662608942266888	-0.06248534864180952	0.05714314849154749	-0.02690172804880875	-0.024745645749413014	-0.026815140409630844	0.17771843237710205
155	-0.13181739053210265	-0.026055601483286506	-0.03996651338351051	0.02897022849710328	-0.0020800499852108856	-0.007990522104685288	-0.02737249731754174	0.18287691002584733
156	-0.1121006456826579	0.004757982596734531	-0.05359701235228213	-0.020531380348011795	0.028098013691295068	0.010134101746582663	-0.02559754305412945	0.18420287337278546
157	-0.13395717930828324	0.013864329241486395	-0.08057554043254322	-0.05160325235291382	0.04935227284084186	-0.00020257137301638029	-0.018862926594221424	0.1874416911876834
158	-0.17602667021321552	0.0004017429311629628	-0.07356907359499082	-0.05598051211561216	0.04988193435960436	-0.02611851023920908	-0.026151847244355236	0.18041866426868264
159	-0.2012170237572737	-0.029222677175603146	-0.04391849604041405	-0.008354400726149187	0.05361488756439392	-0.06726054202605397	-0.02530559282969576	0.18469950276203756
160	-0.18853832070446275	-0.03382008189169325	-0.003586182709168273	0.03477772484654298	0.0593901989207159	-0.09475749470711448	-0.03296227093893181	0.17603754662277887
161	-0.16142223883513754	-0.010217623326689323	0.028705524643107133	0.03091426877105771	0.06985227333853233	-0.10240422805518912	-0.036025760649554706	0.167549789882402
162	-0.13361287855980827	0.03433667197751704	0.022650542913986715	0.044096139351838384	0.05953931703934248	-0.09741365476939856	-0.04212656302601178	0.15905680056253696
163	-0.11526633465585806	0.07504823517607676	-0.010728292014098598	0.09380800999313607	0.04018278598070729	-0.09732607668418863	-0.05049482035775529	0.15167422621124904
164	-0.09628457626675396	0.09911017145184675	-0.04539636035089077	0.14027982924268162	0.022730561068940086	-0.10469269813439819	-0.06632117263809056	0.13823560454038908
165	-0.06615538167691681	0.10075059350182146	-0.05235618500559583	0.14878970822089868	0.018929434946799495	-0.1146499843541739	-0.08510336068749805	0.12445621662181801
166	-0.0323494987546479	0.08336782642358354	-0.023056904341626716	0.11489198747132978	0.032762933963321444	-0.1079950901136878	-0.0965875128599665	0.12000573778580916
167	0.0011050961299428133	0.05291263674989152	0.04159167335328144	0.08594624357067848	0.05767902081858263	-0.07967707727796552	-0.10188936060812648	0.1207417091629537
168	0.0423578203999195	0.014671535010210374	0.09805003655805722	0.07447311523032146	0.07180791025363739	-0.054069523946020215	-0.10603544024313366	0.11512830113772524
169	0.07278386839679665	-0.023577847614656505	0.10745874715638568	0.08447721779486661	0.047488030850438706	-0.04623152104154682	-0.10976813448855757	0.09577752053436503
170	0.08865238054000557	-0.03720446821999249	0.12258765635942584	0.035960173794882026	0.008211345307571075	-0.06309578977867189	-0.11817883929459927	0.07199098174688018
171	0.06840989360602914	-0.022872419998289678	0.14244539550823787	-0.07601939150078102	-0.009969020170327691	-0.0833553653098765	-0.13059310818545652	0.062327762991753605
172	0.04664096067767396	0.028032606051331566	0.14370286631006754	-0.14983344004006385	0.008603593344100338	-0.09082557746679065	-0.14086427597783974	0.06875194021341184
173	0.059851994083664185	0.0662245374683854	0.17325924383978408	-0.15613018911967036	0.04810111287292801	-0.09902461954040498	-0.14080539924390084	0.07737012027277665
174	0.059474437834865175	0.08260043426513215	0.18311218047684	-0.17117961944829244	0.04747349615290719	-0.10986813803485213	-0.14056419527708539	0.05626396817654725
175	0.05154287145716822	0.08737181457576035	0.17474429239074094	-0.17968605089082482	0.0417492067924955	-0.1053175099941503	-0.13310468493889474	0.030054391645153975
176	0.03996317478669984	0.10518895108147136	0.1587433118060287	-0.16561925413541564	0.06436091894887797	-0.08602367663774138	-0.12881705617938477	0.01510814736694726
177	0.03820513965096899	0.12880654295944358	0.15615044624493443	-0.10142770844218132	0.11432801187688671	-0.06976406450008488	-0.1296050041836236	0.021520389426017555
178	0.04292470163530184	0.13180978611419303	0.17881633644952358	-0.028349746426059995	0.1501391521543317	-0.0718564122811246	-0.13246533982747025	0.03674380050853043
179	0.0400094214651508	0.10900587427683742	0.21366418561737074	0.020939748037438262	0.14326041408335408	-0.07667591230551904	-0.13693876394776394	0.04078843377662588
180	0.025817486762314344	0.0817271810330291	0.24500711928282107	0.029207823292933095	0.11984976378785639	-0.054083815462387275	-0.1400260425811818	0.032531772086007237
181	0.006821772433577004	0.09880140429996719	0.24700891792224292	0.06322268121177424	0.10435372047242647	-0.01913320990628617	-0.13901678976103263	0.030613239305607644
182	0.026402641165539358	0.10831406523836169	0.21331708112815903	0.13888743041311813	0.10201748999125318	-0.006365343815938784	-0.13678202694060768	0.03511828692654638
183	0.07704657280338267	0.09803789990456158	0.1938867894863895	0.22985727011515383	0.10808016277869306	-0.01833775659963438	-0.13892272171230188	0.02289799347305246
184	0.10040117314326852	0.07680425874174379	0.2092169542182092	0.2464161583166635	0.1103523067000117	-0.04798521925268634	-0.1428883773166142	0.006435547075719063
185	0.07374819098495192	0.0395238796805837	0.23465045444809832	0.22443353142805308	0.0803364143572863	-0.04823393358324257	-0.14633137607305371	-0.009532208150566608
186	0.05057593847762113	0.00412729379368626	0.2307597645630491	0.11545393272388163	0.05739142492017142	-0.036262224358285994	-0.14954045513638203	-0.013426905153125016
187	0.025379970614137513	-0.006892526439018637	0.2158393358285959	-0.02123233732814913	0.0499313290166911	-0.008225085170062374	-0.14095633275842154	-0.008578883119021455
188	0.016904632512034133	0.00319076687730456	0.20088802173786155	-0.08729138032048847	0.03761487345960589	0.023029264604256305	-0.13481761527534322	-0.007706163547999724
189	-0.0032227004086483255	0.04387812804946811	0.20393980712459112	-0.0620362179694642	0.036232081630568125	0.03691062905324449	-0.13345421059548948	-0.0178189536867622
190	-0.03595449953186141	0.08939275125509687	0.23193803571415203	0.022346946681627122	0.046352801122334766	0.023137535644894014	-0.13912898604383825	-0.03816484983722618
191	-0.05159004936543373	0.11216702633865988	0.21781419540318928	0.13987961348434919	0.05354575868473739	0.041818911123942815	-0.1383001544439693	-0.060447830636266395
192	-0.04430895958487085	0.11634614965073135	0.20551540053820208	0.21972957232951965	0.038302551476815036	0.06480163204767506	-0.13456404596263674	-0.07762652683204897
193	-0.04781726625272132	0.10713771815377504	0.20442695330712213	0.2223504202250747	0.01689079397217176	0.10035279159125825	-0.12745996779973803	-0.09174978414516106
194	-0.06879983420203042	0.10796370444559106	0.20659082487594904	0.19871087162334297	-0.01564871606860195	0.1292440966671767	-0.12490871725398225	-0.10225494615005866
195	-0.079446081553776	0.1345016861749181	0.21466062215677276	0.16501797435203364	-0.005988036429783225	0.12805741469170623	-0.125559328394099	-0.10352561604295306
196	-0.05455155846233622	0.16863125663804335	0.22345352412664174	0.09371361062217262	0.02843364563890456	0.10543208744582691	-0.13202865212906942	-0.09160251216994035
197	-0.011649369559870164	0.18682165088075833	0.2092352972314979	-0.04073467710346366	0.041844878095223595	0.06564956859901776	-0.13679442663442534	-0.06967914654050049
198	0.02296322664311192	0.19302415754275035	0.15038342597696	-0.16512088821964482	0.03646814776598922	0.003929238454804751	-0.14461599123714108	-0.05255984152363831
199	0.036381142087248304	0.19484820461886543	0.11542846416377309	-0.2170624352368816	0.03667971116850999	-0.042829849779263296	-0.15172276795348758	-0.052544270261979664
200	0.03391024984050738	0.20699652882919384	0.1031965999639928	-0.22904692407892643	0.037324173622530266	-0.06657837887690432	-0.16417707832644182	-0.06367787239142084
