# Supplementary material for: Neural dynamics of phoneme sequences reveal position-invariant code for content and order
Source: Nat Commun. 2022 Nov 3;13:6606. doi: 10.1038/s41467-022-34326-1 (PMC9633780; doi:10.1038/s41467-022-34326-1)
Supplement: Supplementary file 4 — Source Data [file 41467_2022_34326_MOESM4_ESM.zip › source_files-sept/fig4/4a-reconstruct_latency.csv]

	ground_truth	s1	s2	s3	s4	s5	s6	s7	s8	s9	s10	s11	s12	s13	s14	s15	s16	s17	s18	s19	s20	s21
0	100.0	249.72402335830606	249.6278912193964	249.59908802301135	249.8090860680051	249.80690325851134	249.60952087488764	249.86462095959283	249.63784734503295	249.66185355981767	249.29854345590167	249.78506692050232	249.67253562300652	249.6340869884019	249.59995834679594	249.0450265421619	249.58839814352478	249.6418859375431	249.58803770131203	249.22796653009996	249.14030694664075	249.82320837831193
1	120.0	249.8108223366295	249.66677848454262	249.5816926719121	249.83344686007408	249.87258106974312	249.6518006298035	249.86099903308363	249.71836570836354	249.6658551471464	249.4195912417583	249.77175778270373	249.7370800955324	249.72796690186146	249.66813903184828	249.299864745181	249.6882975377104	249.65528371766385	249.73702913227672	249.23864596828852	249.24477341605822	249.82601859225855
2	140.0	249.81650863025263	249.7348729424609	249.73312292794716	249.8684997078796	249.9055765057395	249.76797859980297	249.9560938769819	249.767011615117	249.68715427147603	249.57601818719323	249.84497169970774	249.78153602338054	249.74986651786082	249.776178817005	249.4189429144724	249.774621839661	249.85414730468975	249.81035661221702	249.44035660955328	249.45688412674053	249.82977200273947
3	160.0	249.8619093458621	249.81431405479842	249.7905742438732	249.8478478413287	249.92165862494485	249.7513588631455	249.92418712376556	249.7840280994169	249.74482200298885	249.62884395000233	249.90160046486685	249.80608046903336	249.7641434738506	249.78954359971007	249.43823231103366	249.78021855294747	249.85632415730817	249.768717318327	249.5974930799351	249.6525363862199	249.82902618268812
4	180.0	249.86616667857896	249.76813330182023	249.84156147253734	249.9013796470146	249.86804100971196	249.84982735247743	249.9250957328639	249.82065003146158	249.87273061182594	249.7354420609035	249.88641484668233	249.88790859826054	249.8257988451572	249.77341845695167	249.48422097218204	249.82698141430217	249.839949834659	249.79591478893738	249.61608881735242	249.66799369052254	249.87387745965293
5	200.0	249.88298354869812	249.815213422194	249.8560646235636	249.89352621918775	249.92090261378803	249.9215340633433	249.94104590173473	249.87265141169695	249.9197888384962	249.80268034375007	249.91380960638278	249.89741209942582	249.889053908536	249.84664552508113	249.66578216648728	249.85389431392974	249.88095659777963	249.8563947888973	249.75632727352115	249.62564940241774	249.93850886403038
6	220.0	249.94111525976518	249.8577053048386	249.90010846689395	249.9595137673129	249.99870658278718	249.94724310642053	249.99499581225587	249.9265793126333	249.95510014055415	249.8314146865112	249.90353077386362	249.90783443655732	249.908706717347	249.93038595884695	249.89430559414393	249.88063597336043	249.9267021954826	249.93588195683859	249.86396477331408	249.69239325759509	249.93358961393594
7	240.0	249.96365321318945	249.90299630791537	249.88759036617242	249.99949042391248	249.9929732822764	249.95824363379418	249.97775807879816	249.9852736507755	250.01056227054784	249.951691074737	250.00833161745356	249.99026455754725	249.97672400779842	249.94842021388283	249.99378731693855	249.89871104181333	249.9503504746458	249.9459708693476	249.95429170134386	249.83238909637066	249.99191329428723
8	260.0	250.01139870726047	250.01904934123004	250.06116802454886	250.00851866404136	250.0154966624508	250.04979199719446	250.0056502799396	250.0122573068387	250.04141115231627	250.031336794536	250.0396111897027	250.01476322440573	250.0080551209531	250.04172011578828	250.09276810036977	249.98861606199952	250.04812023565935	249.97879337064947	250.11722647073404	250.0428351715871	249.99453474423862
9	280.0	250.09295279997158	250.0998450308471	250.13633109422642	250.0342974275681	250.04596368497815	250.1227701084066	250.0265282876681	250.06242854629437	250.07857714434894	250.1149149632383	250.0598196184378	250.052963567489	250.1051267939915	250.0638895131401	250.22475281379153	250.08582728939845	250.07061002079155	250.0409427732855	250.2437939302952	250.15485352166132	250.05944413052208
10	300.0	250.08274318609028	250.1401130592337	250.1277359007337	250.0683629941123	250.0440765624799	250.154165776936	250.0754071539064	250.13087899390197	250.17354486874072	250.22559559152725	250.06562110423263	250.1029829243997	250.12125666223645	250.16347677019647	250.37155859534872	250.13183260338397	250.1220373793487	250.06009315944158	250.26034656698218	250.29507087584886	250.05170096905556
11	320.0	250.09854955390625	250.1350107380528	250.16670181534994	250.07926891819898	250.08981995547248	250.16232014566995	250.0462726782866	250.14745778081246	250.09702927198757	250.2340936963363	250.11318267329392	250.15699294582387	250.12904607699846	250.1950100638589	250.42629355574647	250.18832874873124	250.16725925915202	250.18140232868757	250.33967159196536	250.41102486848206	250.11118772928197
12	340.0	250.145908150425	250.27041738543124	250.24392935272735	250.14073628694555	250.08153839891656	250.18424624441585	250.05752745273807	250.16669389600943	250.25521389931342	250.3705886165987	250.13563891237317	250.17980566512276	250.21103841855623	250.24322354155936	250.48825245974058	250.23803050669076	250.1682808067317	250.23645946028958	250.44735560377774	250.5848935948592	250.08368161116098
13	360.0	250.19876462474187	250.33537032418437	250.3012825168296	250.14182492664528	250.10617253080557	250.2106266247318	250.09053753838003	250.25535557224254	250.23407313301868	250.48288411669392	250.19787842220325	250.2181106157322	250.24315419688972	250.3162733078781	250.60449245681673	250.30724935496875	250.22431807271604	250.294887734323	250.53551214788672	250.6077562500962	250.17165728605687
14	380.0	250.22677530582015	250.40210179469813	250.36220895709806	250.18218728524178	250.12368170629267	250.31223962981443	250.1229437314155	250.31363703656217	250.29753330984636	250.58211085292595	250.17704110493517	250.2644504672	250.31510811967453	250.35806302187345	250.71526985032457	250.38385469491035	250.26717881331342	250.34314168428128	250.64865120297583	250.7150816419902	250.2371950272401
15	400.0	250.26791609006725	250.41925078106848	250.39267446028867	250.26059028733795	250.16020269594034	250.32607167455188	250.14710923230197	250.37480615264136	250.3349221873901	250.71948221399245	250.21328239273646	250.3000600023256	250.40012111223564	250.33793999795432	250.78865318283223	250.39586454907214	250.30530772529403	250.39528735576965	250.75973485914398	250.89302335824902	250.21809205860362
