# Supplementary material for: Neural dynamics of phoneme sequences reveal position-invariant code for content and order
Source: Nat Commun. 2022 Nov 3;13:6606. doi: 10.1038/s41467-022-34326-1 (PMC9633780; doi:10.1038/s41467-022-34326-1)
Supplement: Supplementary file 4 — Source Data [file 41467_2022_34326_MOESM4_ESM.zip › source_files-sept/sup_fig12/supp_fig12-place.csv]

	t0	t1	t2	t3	t4	t5	t6	t7	t8	t9	t10	t11	t12	t13	t14	t15	t16	t17	t18	t19	t20	t21	t22	t23	t24	t25	t26	t27	t28	t29	t30	t31	t32	t33	t34	t35	t36	t37	t38	t39	t40	t41	t42	t43	t44	t45	t46	t47	t48
0	-0.12169909741928504	-0.03583853971621176	-0.029165755498977076	-0.10774764883758445	0.01016942706443556	-0.02039995520150475	0.0416841820415154	0.02723502241571994	0.05363934796581813	-0.04548372241546232	-0.08555430246797037	-0.0619347541140413	-0.0390377681012619	-0.05709796470715721	-0.00822110694979457	-0.09845123738746064	0.0259336410432849	-0.10667040532635405	-0.001443513196675166	0.1798149465142003	-0.015776132233112042	0.05373492335066053	-0.011663678015079896	-0.029104390929296155	-0.02740578683960921	-0.22121677131105813	0.07426586394126636	-0.04538380310099814	0.058549220117652935	0.0780617739555317	0.31513277211792357	0.12893747314606532	0.06020734831716055	0.08159717654559887	0.20190105052738697	0.24352292582806118	0.17270262905714362	0.09666370048515653	0.20410176394267832	0.09555977155211913	0.11837155039701504	0.05147104129634468	0.03302849072677345	0.16353350805765227	0.10742569399400934	0.10546829425588782	0.09273149031030695	0.13782944554567947	0.033555756213406486
1	-0.055133338741791216	0.039847831143873684	0.059910457717800666	-0.07514702290506156	0.11996527400432602	-0.008584990723415405	0.003019534245183101	0.06391707176836256	0.10475388566585156	-0.06172606056564746	0.10596075043172862	0.02550331650222552	-0.06940641860877911	-0.18774365045773675	0.041753629114415866	0.004024880653486046	-0.11430175496877985	0.06705282820412786	0.13823915383737512	-0.017790318384849714	0.006147039020105946	0.05653217437667581	0.04420046910306667	-0.000630353002678902	0.04230362331355714	-0.006322633852706705	0.052831458493968864	-0.015615069389770562	0.015881914716996452	0.01235802187350441	0.255759245393582	-0.052703034506339085	0.17144892494435532	0.04473928193242666	0.0929800138419207	0.2880469724674928	-0.004129743803295688	0.008040187463586696	0.04500735965254819	0.14018279832186795	0.19145960064259512	0.21695958755860492	0.08636710840237652	0.019282729526431536	0.09856246531683485	-0.10916345743119718	-0.05556815945018099	0.009592206096137446	0.10565558460699895
2	0.008661927289073845	-0.052419809851082876	-0.030233968342284978	0.04216516689768058	0.02551091952218782	-0.03241927465922291	-0.05634812685596231	-0.053291821826203054	0.0351172195481929	-0.04915282246751324	-0.11901463679048041	0.05488922846700385	0.0004016766731991501	-0.06608060885502805	-0.142399471169862	-0.08134552866103698	-0.11130246645610849	0.012600443454501559	-0.11881663249282401	-0.001491421836864794	0.04119472496739703	-0.019802045593013344	-0.00958515447883198	0.07061934742577447	0.0072484537366623095	0.017036588281304308	-0.08779595896925978	-0.10875071544829873	-0.049217810748384286	0.10478204269074354	0.19141237580841802	0.13634361687184016	0.27923802021307786	0.22356437244645103	0.18311591350805673	0.13444494601804424	0.3245577240315324	0.06514851223400332	0.12517117482575377	0.11951698388499785	0.05934415438789435	0.0750928628708658	-0.03155271327162433	-0.1553874149464473	-0.08938384491742435	-0.16170459081202268	-0.15767346770349663	0.09862609707408164	0.0709994945904989
3	-0.0371691480468611	-0.11871469971437668	-0.1049009635531826	0.04185598100476836	-0.01841206163419485	0.09236265571550449	-0.05093437766963932	0.05435970940600249	-0.057779190239190995	-0.06695906900455553	-0.06311808537716147	0.028249703014978166	0.04279131313643405	-0.05561980451111267	-0.0381975518460808	-0.04142101242883815	-0.09623917692103225	-0.037495308842513835	-0.07013473788868735	0.056239359233718644	-0.024646007611390016	-0.02923237141449094	-0.014030351345604385	0.06799592279237435	0.043908976430828986	0.02569662070942136	0.0037990689489009353	0.10636079641496061	-0.09196787087354123	0.07156746259104724	0.21553380700173835	0.07772997819893314	0.1279182518636605	0.14736823704283486	0.16453709425438573	0.3264271338324544	-0.09630958319104813	0.21515273270724328	0.06260032174202448	-0.04050013964840891	-0.07907588317801668	-0.01230526619154595	-0.01152253604864128	-0.04669623675452687	-0.07935401157377706	-0.10879094531105168	-0.17368649470543582	-0.23418690042345264	0.06658685358333347
4	-0.042299054397264016	-0.06242347528861843	-0.0053285515582404495	0.14210957280185688	0.1586388393801072	0.13004456705930362	0.17791622669532822	0.050735844096502405	-0.08448056750928043	-0.013828006236391207	0.052016307468313	-0.016714835958785493	0.07324673840414014	0.08929781195965818	-0.14160686242364134	0.01849444927814225	-0.0431729064016234	-0.09080392727061423	-0.020031978154761283	-0.13296255031546228	-0.048537486674469804	0.022775215856609052	-0.010621632667145005	-0.07157802196406102	0.04770375128938297	-0.016619472354500113	-0.23864357724050822	0.059803454551999716	0.08974864662911881	0.09935150618389436	0.19823337656572576	0.17246331984995517	0.26080465991847873	0.14701533376372572	0.1915723258914379	0.27520413205031374	0.13921691887470883	0.16521793201826546	0.20260165933748692	0.11192243513630018	0.01263016765084476	0.05325609630423896	-0.09046225531434315	-0.08501509046959319	-0.1610291968196738	-0.29906664074247197	-0.09357474360445432	-0.04158602103728288	-0.05828951463197065
5	0.15133104731776495	0.06610325851560256	-0.13846333272674308	0.12339603783552158	0.06655794752534445	0.005209336106643906	-0.08773628926320123	-0.058677193464691954	-0.22807213212358635	-0.07418712645567678	-0.05756125704787139	0.14939426083376284	-0.04154352549878938	0.014444666461917607	-0.15466655377969296	-0.004825024865059767	-0.07528428701560107	-0.05498757247928132	0.0012972547499672266	0.06442498169676887	-0.08659660283505846	0.02214903248545235	0.03651999463412465	0.04754150232473285	-0.07125534573796825	-0.1404177056992932	-0.1620484650072992	-0.11880550703634844	0.054007454754453996	0.20685789245242328	0.08224518890358605	0.22575373548049166	0.14037499648401322	0.20929507012088236	0.3177448302527625	0.07459529707677028	-0.03383870053108357	0.06766124195405024	0.1722007122297399	-0.08847598048985154	0.1264415405538148	0.15667547509967875	-0.08578997731027493	-0.18716577943910218	-0.25020988343608386	-0.1679995625664367	-0.0833683168110606	-0.04390269911979508	-0.08219373262677346
6	-0.0012073519480946923	0.006970106021815065	-0.00503388483156851	-0.1801370065196436	-0.01636687799555423	-0.08652930823723472	0.1747607048049697	0.08546305684305451	-0.05161570995324584	-0.09958734325956733	-0.10661882904751352	0.0704518575649846	0.04714185007150229	-0.07211660353784774	0.040929662136406385	0.0907395762394055	-0.07930500998966429	0.10350333075225535	0.05276864760794425	0.09478942774277163	-0.020138636748990538	-0.08286131308683638	0.04840860075860095	-0.0790749712092264	-0.09901399057524533	-0.01311515960873244	0.012169602576483241	-0.01655563174862989	0.01897705863665059	0.03648435192270097	0.09791837421396059	0.15864902563801653	0.1295814404499392	0.10879551765435762	0.1233537532715869	0.1875466400661831	-0.14466728892042463	0.16207187350091834	0.01854126877130936	0.09068729740549156	-0.041152157300815534	0.20624781426789265	-0.1154626353208688	-0.216917274436341	-0.20070815835897854	-0.20575000082064393	-0.1841787882557669	-0.03065112511444758	-0.2153083863961666
7	-0.0742349801393048	0.057825845828199066	0.07804270352293369	-0.03872662386892947	0.09547723748157828	0.12754540789525354	0.0315637693911203	0.04810731811493567	-0.13658102216787346	0.07762331313849627	-0.17249598505551358	-0.12400343217560297	0.09538820830407733	0.08260990568867259	0.04125340804892657	0.16092588975911	-0.0036752140746427998	-0.01283741125635792	0.04175570097471955	-0.07163804848034143	-0.027201587694667663	-0.11373064829771078	0.05518941246173368	-0.09876763159334483	-0.0834519727672594	0.11422629393646974	-0.042225752564295595	0.03322627583193143	-0.059437084820557096	0.09543861420373041	0.0930306683210814	0.23779661210609931	0.14606997683861814	0.2248981874620609	0.39745822755709864	0.09640466536648964	0.3058966585416198	0.2061354525670933	0.14115093086113548	0.3492159924995651	0.07306369444410765	0.11048061871397064	-0.01950783625057908	-0.1418890285198406	-0.1810904937391197	-0.18300335028477777	-0.26086595165290183	-0.040898160445118945	-0.03510343548591125
8	-0.15525735728504184	-0.015117511125522527	-0.2702263892931976	-0.07232793805308388	0.18953574301237208	-0.04942892668480962	0.008300911904124651	-0.08485878114787787	-0.1316208211596927	-0.0556397691574553	-0.005169362028573965	-0.05550724226694252	-0.07059210944377717	0.22055769420710902	0.08884861651386396	-0.04946551706575868	-0.06341030164159223	-0.026182452842569814	-0.03656528884400294	0.10177346410614607	0.0404916338116882	-0.14539959568992325	-0.03709212440587718	0.022400447611545173	0.008034889413936831	0.014968835475734587	0.1033283282230171	0.1108913341939648	0.17714532029347949	-0.050368923806751155	0.22573416484536443	0.11555126709873904	0.1644300830128594	0.28759628292133377	0.32930714157659197	0.08375830903572781	0.10925974619929583	0.1911681581273756	0.1806683911849484	0.15980202942742064	0.06893014852629777	0.03242608539671471	0.1095801273467244	0.03684220330533883	-0.14214685708807698	0.05917804881084623	0.026471001566917084	0.07026619250710392	0.03633282703532604
9	0.08084335802082142	0.04055423964360028	0.01612601678134374	0.025226500637116227	-0.01704160465543129	-0.01584039066680826	-0.1344986325856251	0.0004655168878628527	-0.05446676589429729	0.011227894123979874	-0.06119560859537278	0.0006346799818267846	-0.08789985060103093	0.03274319019697911	0.015561638637038763	0.015670208001528536	0.12894829986991724	0.03528947542754411	-0.05733034669667052	-0.1433948699389858	-0.09945200850185781	0.08541584346624995	-0.06266971942198718	-0.1975075804975674	0.09658120451344414	-0.05986721552805513	0.1866899926795706	0.0862393848255668	0.12097686520091815	0.11588944892930139	0.0902604229472181	0.09214267236624671	0.038153739914392734	0.26511277871836325	0.2419986975458485	0.24597075595092271	0.07876292955641062	0.2635080913824167	0.19578511553957853	0.20835179919320135	0.22658575205502376	-0.02084510952916403	0.01353172343435598	-0.03580633530563686	-0.08625977794447356	-0.02479645509570747	-0.12523332588260805	0.08216631176986881	0.04404718838972764
10	0.0354082818454403	-0.07507470062643914	0.11217232551256875	-0.01030150234456409	0.03174958443644619	0.009338209380301027	-0.17023230625240837	-0.0015560222205968752	-0.006981352231103513	0.0952554073838788	0.05005733449559666	0.015510935832124772	0.14349522698688838	-0.011921920378668816	0.16806171804385814	0.10849934965045924	0.11812826241131276	-0.006558663676292516	-0.0336733159397655	0.04352538558612227	0.013586977698245184	-0.02778589704150055	0.05698656286738607	0.031212428417444548	0.06369699833990984	-0.05989881568514592	0.04208437281445143	0.07611969041016818	0.04404833625773477	-0.008779331080556707	0.0791318677340791	-0.012199583244127343	0.14610185396215963	0.37163760026324966	0.1697298393021542	0.14235409257166415	0.05608972398031814	0.18392128549150555	0.0327792292192121	-0.0482776352621432	-0.006155602086338499	0.12767820650144596	-0.005842612902932176	-0.03661103767894357	-0.056874111268278016	-0.053351012280911395	0.04477031606531444	0.12003472433023436	-0.05186663767720849
11	-0.034533439457839994	-0.15212033524096083	-0.05921781568410721	-0.00896441215598784	0.03770955372391866	-0.06953400733453652	0.011363473574528608	-0.025935265998302086	0.013518614901982093	-0.02532758213157904	-0.0762535098714581	0.0533597692279998	-0.005611898349493368	-0.03386712985949687	0.07421271113963414	0.1544039936778962	0.07644433246519697	-0.034491994509012656	0.18344261850047477	0.12167488120533862	0.13286173395163034	0.07942096320292749	0.06163626040966382	0.0763199209415673	-0.09559926810538492	-0.09458542251202524	-0.1516466981069382	0.1219695934641251	-0.14120844627082318	-0.049542805591320994	0.06701603478003024	0.0572830445067646	0.08803884304427599	0.3174319446633295	0.23209582024264472	0.2585563033979309	-0.01414818453059859	0.35678388897111724	0.08700148446432639	0.02041333471786022	-0.0020409627187573526	0.043919295697886676	0.021889989164086292	-0.05560592488326942	0.01643425157086057	-0.0006546605238490488	-0.09454745451634028	-0.00027634989719854675	-0.12284199519921557
12	0.06246153730048878	0.06990753564292952	0.04813319786973468	0.04262525838110422	0.0038893096622444313	0.07192712815875071	0.10855456855127173	-0.05130969201636717	0.06256821772018997	0.023316476824559663	0.08538865235127391	0.0670247619420583	-0.03942356979622582	-0.029012895263469164	0.08206848514953642	0.10523645922031546	0.19730496685566798	0.05952765781928047	-0.01820665702674305	0.11287524209299922	0.11239522247892361	-0.12462810042144015	0.13486046327737627	0.054984930231226026	0.1341395625076299	-0.08069006406330695	0.07866458234263886	-0.2288474024110469	0.19448450567384087	0.006952245950428171	0.043721047352734646	-0.11273862780100101	0.06359959790346484	-0.1437721402090939	-0.10025731980181352	0.1586628090035774	0.35214237572428597	0.11136921452419402	0.013968218539379818	0.06320286178669784	0.17210616370145476	0.3460127302836463	0.12977609733035717	0.008232857636941404	-0.003619730402698834	0.09023124882655587	-0.1268542712538139	0.08719207425064139	0.02099260258596103
13	-0.07316733719314819	0.011433159553125091	0.060193026580108	0.07043060832657454	0.11813700570401006	0.028962663118215253	0.11655887826607025	0.11022909393332259	-0.04068669368140378	0.06376749902484406	0.14567113289273648	0.12148211230476039	-0.0548910945593862	0.16703174674814655	0.05868343287225573	0.010681925606715428	0.15587682775979436	0.22492153421469335	0.15936714159864654	0.09544759915098036	-0.010117339956074549	-0.07230021551538604	0.03448337057208804	0.026291141436444187	0.0504891495958031	-0.028129624086878396	-0.23994154290536657	0.20646307992932159	0.008934842527856552	0.020537015168993054	-0.0016892555684138333	-0.05370485386134823	-0.0567936799086153	-0.012105580466256172	0.16463462169808565	0.12352963782770723	0.24773042540395576	0.33308616809253816	0.15082009553874384	0.14730091114538854	0.27991044543939825	0.08639769779859381	0.07705836067913574	0.11283039212125472	0.12275677946801355	0.02547569790868831	0.07184228880063293	-0.09074113925340013	0.017102903489773103
14	0.1559130814671217	0.17516960186514569	-0.017572800520179836	0.0834018321052721	0.06094634431206493	-0.06614465139875261	0.1751899307820089	0.05747931864312432	0.054391805282786775	0.18554673271921415	0.11407581077130705	0.055350883323380326	0.04855201121560816	0.07559005445441004	0.1413003615326272	0.17517954954865783	0.062340915950006105	0.11673346419287885	0.005694571124538026	0.07494212630231245	0.059586805490442055	0.01891669001395243	0.05486727870352739	0.14013418808635492	0.10386044334043724	-0.03969443021912332	-0.16535846130745288	-0.010782035727390404	-0.019718828127116124	-0.00571146139674279	0.031087943078321596	-0.07822790291489493	0.17208048458731057	-0.05946140763165737	0.09647173011732721	0.3307503434926641	0.26511150735066547	0.22682650950985334	0.15860609166022993	0.16168873656250865	0.052439575168109834	0.19173157385386522	0.015039269885669027	0.11257534730415494	0.03406391818866439	0.13481639969153517	-0.005213928607382845	-0.11623969409863821	-0.17508743458181514
15	0.057217742766249954	0.1024817898993505	-0.051243262748351635	0.08769927648238812	0.03726956274112632	-0.0321568566879209	0.023188931024492786	0.18811857443715924	0.06335505026574702	0.012476775853985277	0.14307922029075573	-0.05853473617538557	-0.08649663525133777	0.007233816875710059	0.16946719024724552	-0.04901500967372359	0.008094163018730498	-0.11293752414442745	0.023346761337480974	0.07708573852510998	0.1949140335328438	0.12146011637289714	0.19179731333592887	0.17030764397215148	0.042969752927064356	5.0982404022207245e-06	0.05809471262349526	-0.13479203572016366	0.04618932569349702	0.19012753015460884	0.006832522415557135	0.11501183013841407	0.012017861266742947	0.27423538813118686	0.1994752901959898	-0.05611716214201958	0.26603407831533066	0.21772584655461422	0.21758444613439704	0.027406448157448925	0.24947999281692992	0.16873544854974126	-0.024991217965667833	0.024178219054994687	-0.20711851179148338	-0.10652176853764612	-0.13120976485933472	0.11474930727502512	-0.11616526133502794
16	0.1045711433785597	0.01069374243187719	0.07055227654259891	-0.18895644635676864	-0.055837244443245074	-0.10149771424888268	-0.05884859111665004	0.03912989684426772	0.04726776347245011	-0.0039794418306940815	-0.059143161950233294	-0.10529590103366097	0.019557104123801666	-0.021461488888478736	0.08656123323388484	-0.02608326453309544	-0.03403341905727149	0.11755675481790731	0.06338522476683964	0.11398176649705949	-0.005272304679884296	0.011510942679434474	0.1320224413659164	0.00016387763019178755	0.1474938046825256	0.01327152592317406	-0.062473399175359254	0.058089962266444584	-0.04544389250436346	-0.006914364466048558	0.2935824866978244	-0.046322866871218164	0.08128869157250647	0.11683300137503494	0.07121698773589921	0.07062286777190048	0.1956104205047567	0.3027362958315437	0.11358614325301715	0.22686936203337318	0.07931864017492088	0.23873661071783286	0.0004684293086121838	0.03499455130839903	-0.07888541716566719	-0.028042327337639273	-0.06665492256399425	0.029549247196032413	-0.1324191340183884
17	-0.050603816876291854	-0.0037412040571465585	-0.04105779052088835	-0.16613177722316347	-0.11468827182850953	-0.06992580702373145	-0.0654638943443572	-0.028658594196057197	0.20187556671451054	-0.04257776307740712	0.05740778795969538	0.004387107913319461	-0.03059481224696404	0.03204867966862832	0.016897163365139356	-0.035996813214237824	0.060292890454085514	-0.08548481492020288	0.13618839986446743	0.13589809782620682	0.031822290049042	-0.1785625544814693	0.06438866916648957	-0.03317250093452852	0.08900538117186775	-0.058390956441328114	-0.11014825319572882	0.04605826325864563	-0.04920695829281686	-0.06927325592917452	-0.044146910169792	-0.039153776004712836	-0.008742537935298967	-0.039576919992934695	0.030180474106732323	-0.07131775851906268	0.12102423432936513	0.10861055240410264	0.15722619489681125	0.1491752013181017	-0.0010419739506053905	0.12579722832686466	-0.15651620607654665	0.11608280973966996	0.030107388800688417	0.006080490815216865	-0.10354441178097255	0.14421862424992007	-0.0504180274632382
18	-0.03634844009418182	-0.03905045238132929	0.0011767293464512983	-0.15017725421654168	-0.15566943990963805	-0.15151021341708992	-0.028934072924361936	-0.14095136972203842	-0.0357699772113406	-0.09078753035726556	-0.008400620661853063	-0.08054302454630265	-0.11121241229150111	0.039384313482375796	-0.11779391368572842	-0.14621625491633453	-0.07424270244261653	-0.07217991143522928	0.056050212125846356	0.0915464381970354	0.013548634501442725	0.10343477490685209	0.029197474614062403	-0.09649930730733991	-0.05614397850714546	-0.10677096257447367	-0.12287535101352583	0.16469162438088122	0.03472532794884411	0.07405558970656077	-0.01868547114939565	0.19631221772839993	-0.05583144972554803	0.15210229246131407	0.1456967024993422	-0.08515777974867651	0.11009968435583262	0.24203038337971564	0.051137775870590596	0.09658097462916708	-0.009603190164028785	-0.022525887857231242	0.15007376530650993	-0.18698155027885133	-0.09351544961922162	0.022070694462142333	-0.12363785678319102	-0.04594483472941165	0.1659030453692349
19	-0.09034155652304873	-0.016184587910224882	-0.11846204317176519	-0.2678207396103805	-0.19073850656869065	-0.13527350954154302	0.01570915803635676	-0.008799659102086863	-0.0176012838126277	-0.03226993058491885	-0.14885009199561466	-0.02912884531369646	0.0020706923810754623	0.06036654417237519	-0.13686297170956607	-0.051863383217461013	-0.057307757617099164	-0.12779344432863612	0.008032617115132645	-0.1479551861026041	0.07520825161979366	-0.03642643606004291	-0.040283832543109424	-0.057252983470252705	-0.12882146712011083	-0.17286235937693079	-0.1423611800038711	0.015363842879877831	-0.008390045452231204	-0.04273459183609354	0.09419028725414726	0.03742533292945124	0.04654286739351974	-0.031033584090894607	-0.054297261471563926	-0.06970256096881608	-0.031145272009120768	0.2570772190633952	0.17408537432666207	0.02907837176518056	-0.12790906400155877	-0.0066114873813331145	-0.03762813944035946	-0.05155185660215169	0.17187081021928635	-0.1371936002352912	0.17449224143551595	0.23840638176847553	0.29816947673858984
20	0.05457606243635589	-0.08291754951853716	-0.189395876942727	-0.062412646177690836	-0.05041086977501587	-0.021070778031419702	-0.027632272493735878	-0.13914394714562325	-0.14846580561458325	0.06123753929782316	-0.09438905732856631	0.09179619631074484	0.17012287789148667	0.0830099992006658	0.014351753231607926	-0.08926744599446931	-0.12971542206759887	-0.20679780277704102	0.026179020683032857	-0.02458074864877492	-0.07137546187500274	0.06995240040683122	0.01580734068225895	-0.0025479882834153257	-0.037176765617292384	0.010849462093483005	-0.12779321598929982	-0.029777477763101422	0.11503375224561077	0.046227484065450034	0.21010009633967383	0.09886955082572023	0.15965071922980903	0.13739798705958453	-0.051377407627247976	-0.08545186330005552	-0.04529383193420853	0.22412492719417637	0.09291939307317516	-0.026371447588241236	0.09688717624195695	-0.16094918316013387	0.01455961626766059	0.1440720357172955	0.08306652723358372	-0.023604535691415088	0.09647794987134506	0.13357509117971797	0.2800206543450242
21	0.04326321469706749	0.01031211480514151	-0.15233453806039238	-0.026726667753428412	-0.07579230143448457	0.08023416912899702	0.07900142351956148	0.0815160727005072	-0.007263557475965335	-0.013169560476673971	-0.07782399912774676	-0.04952969280628156	-0.07828539059078185	0.2047635411913133	0.19260005612985592	-0.10763802752801666	0.001953520997242871	-0.010360860619331058	-0.009494162178997083	-0.07128131976844243	-0.10600589722890641	0.1198504249892089	0.04591280973487277	0.03320851511519954	-0.054600245398871775	-0.07340221994949127	-0.046458578255813114	0.04081164334488935	0.00977643246792007	0.12370684333924989	0.13094924878839992	0.12960066399979747	0.03254061965430457	0.16290206417788797	-0.17997119009052379	0.09186065457204258	-0.010381925737746111	0.08450015959100922	0.00977213669823992	0.007707563640622489	0.1609334612247498	-0.1846796267967173	0.08304576211743586	0.022103390836646426	0.3025304412135837	0.0734962570597981	0.2716428529326035	0.23304637210163728	0.30668691056700703
22	0.09008987104933533	-0.011823559868992046	-0.07693379307185659	-0.09080148966881775	-0.14054212859589904	-0.08924876763674652	0.013493568333350883	0.009566201227693373	-0.008235319982089607	0.16856456509098225	0.12995547834167795	-0.013338813555735162	0.07657476423932738	-0.03387926918745221	0.048125941127740775	0.12945960611242507	-0.03550144187139835	-0.10206780917531325	-0.13205567148181727	-0.12804543594108486	-0.11646473207256951	0.07120009667382313	0.010729390229775518	0.0017951544114637806	0.027942247039418954	-0.06849556697939377	0.048549462953084224	0.06741064225555879	0.030924331725910602	0.1100113947914632	0.233559363154704	0.2991616667961588	0.11982376176538016	0.09805030395208872	0.261829922613759	0.16207069306968594	0.14744995833940663	0.148596007778803	0.0729177654839372	0.2069176882136495	0.06641958783652242	0.019965447591277986	0.056782714525031676	0.11225950077223523	0.10261983961018376	0.08305513626034762	0.027277106533639496	-0.09270769516573749	0.25484973015541457
23	-0.056438003202133914	-0.1621957005020253	-0.053717575516630645	-0.1297215396848761	0.14136836735590028	0.027441256553617233	0.0528181866780222	0.017447037721053132	0.13461319090062648	-0.016529094812436772	0.09787085267542814	-0.08229681700305812	0.00538286942409399	-0.039328616381847877	0.16901267787116817	-0.030070827018167084	0.013162286848414157	-0.028908526851508604	-0.017717907190474287	0.032070192748286805	-0.07871437129299495	0.05755034764105084	-0.028179010795487403	-0.04557385990009941	0.03325198253387502	0.027479428788883053	0.05825235488662909	0.04014313156439212	0.0627589469654792	0.12136738311394743	0.0748354931518598	0.12852342720131746	0.12600747055310943	-0.021855863683241626	0.1477740686091867	-0.07322387374055155	0.010086684882066922	-0.06403760665118162	-0.07185607970107123	0.06064622021265438	0.06560945763833813	0.006729352765209739	-0.017557854551681483	0.0944329765817978	0.08554313541181917	0.0005464534782395169	0.18353938766792896	-0.001096915302095902	0.10023199574119487
24	-0.03792471879356259	-0.06687831102965876	-0.052399771315517485	-0.011373246923874968	0.07094238878857641	0.1676466225544207	0.028159301368843686	0.07026506793682934	0.13565141805185515	0.014087439201966857	0.05236860891006016	0.12815489370954175	0.20351869352000737	-0.05482549297886981	0.02070032096024608	-0.03882735768479069	0.03951022347277206	-0.07719884208253215	-0.0563180275287147	-0.12302415797506258	0.07894729348676452	0.021987279680884174	-0.10111202204416574	-0.03122855122225023	0.09615879319126028	-0.15434033923704116	-0.039526278381205336	-0.09741753117678956	0.043778847465789625	-0.04286258076956351	0.1529569080603794	0.16256898167574477	0.22081835475338893	0.0771765982781227	0.27918922792643097	0.11722284702260388	0.2592486669375854	-0.07500000295581213	-0.24233981463469734	-0.06686841610159595	0.04930230440194812	0.04282297544373577	-0.018870607629788892	-0.14596711425375994	-0.11948404971569812	-0.1550531453109718	-0.09654452107405195	0.1661955002159616	-0.03653591128939506
25	-0.08973979367908888	-0.07499964337538358	-0.04311413712397606	0.07773658170068766	0.0783608683127092	-0.0398785991900086	0.10464116802308643	-0.05897638549288462	-0.037594454880669426	0.05665920727010977	0.043052272477115724	0.1068762198030174	0.005023219830750018	0.031003838493323062	-0.05155038491042061	0.07399421398377423	-0.01703407524916484	-0.019552100101719944	-0.0951755876699553	-0.014075779995780403	-0.05852977941906788	-0.13489738109101615	-0.07607176260860463	0.025816098282896483	0.053903719126042415	-0.03165341867788937	-0.06177548717170874	-0.1137695757797145	-0.13150064572631465	0.013769382710168898	0.06073637921633881	0.08031433707284194	0.13266671368126923	0.13391017918936227	0.06137973271146927	-0.07020200629585811	-0.07116734662760049	0.031600399216415276	-0.12777063101115482	0.01275362223202437	-0.10986364503400062	-0.08231722141711399	-0.13351480124669884	-0.17927187698315467	-0.0656170556776168	-0.03853390094102773	0.011254526163648726	0.23907097197784527	0.06455263689950987
26	0.1388613643017121	0.06637577133135344	-0.13655016444021692	0.03411021616869251	0.03751637506131591	-0.03133547099637193	-0.11104770960104768	0.15279165514314513	-0.0972141836855487	-0.07175961502912387	-0.04524545624468417	0.06326973431403977	-0.0980501738411434	0.04999881325830517	-0.08062196665086677	0.0321186731241274	0.17007169600709965	-0.10810176475005204	-0.03318899145401481	0.0263299810402224	0.0901436289775567	0.10949354389112179	0.07837986249543892	0.01880057339176486	0.01619919708993686	-0.13154700605727548	-0.07764014686147991	-0.14519191265967177	0.007225077188944257	-0.010783000398854173	-0.00813350744149215	-0.05723963882987494	-0.02064349028774616	-0.09213005501450759	0.02152105080353702	-0.040449184991571054	-0.02347524220420142	-0.07718061513426996	0.02571862707249798	0.12005621826720232	-0.07369377659022913	-0.1319673638921912	-0.03399491471431966	-0.03466897646449398	-0.00918198319562934	-0.13956879897834795	-0.04157104384980083	-0.024572855963510228	0.055920264764528424
27	-0.06056148756290769	-0.0018566922450037812	0.03366216171581294	0.19745561177833998	0.09737445663734923	0.2033974073987786	0.03235765134584074	0.1962763136841579	-0.015043376784310511	-0.10340987243107949	6.880536758534659e-05	-0.04291413391469852	0.06638981726810249	0.11087755566468953	-0.020125909751442447	0.048957146528334855	0.0966146008348482	0.1813197966334727	-0.140722876800808	0.05201237006602236	-0.03498527483127038	0.06662239052645982	0.09711058883389517	-0.003686734045682593	0.13251338716955846	0.050520410828504746	-0.138381653602831	-0.26555427130135406	-0.004946425646121222	0.12699177337516274	-0.12223908412973927	-0.050861321199702325	0.08969729992503869	-0.10602868124797578	0.08441882229816808	0.048588723537657086	-0.15916537369680614	0.009070586364830291	-0.057701491173659726	0.09088439736748818	0.10115554540285232	0.030197343208299716	-0.08313567416365737	0.03557507622825716	0.052976134924787865	-0.019150424967804024	0.05940677424303268	0.07163631468251126	0.01785090882485611
28	0.10750072928892632	-0.02526767355384622	-0.061247391776580985	0.14510356693763402	0.03977646142244339	0.21612270444146872	0.13093342116249132	0.06446894030901815	0.16378777175421758	0.006132052366728225	0.08316301747027785	0.06986656744448524	0.04764254976397592	-0.06839006096497283	-0.04918404267571879	0.09915335422177621	-0.027415119519933882	-0.012796834202718321	-0.049256428043728026	-0.03958753125323534	-0.013544952842488894	-0.022983059724041723	0.004627150377546581	0.20211218066823164	0.10880702076683171	0.0722206416763658	-0.18054786624335062	-0.09667300253548058	-0.035308430493227835	-0.08469709701161346	-0.0582248670803031	0.03616531515626492	0.00826744064791345	0.04042437098222157	-0.15407710398535746	-0.0655204233482483	-0.3005758305990374	-0.15467032050331167	-0.10847264365288405	-0.19099798698028772	-0.07228677435440316	0.1450282583651564	0.025251893816272873	0.10653204955883822	-0.13736379331061896	-0.04983494117410159	-0.18504617461197004	-0.08357117038341547	0.017434756889095626
29	0.15065852767391372	0.1127494480380713	0.10614849665050057	0.06325415844317403	0.04046697586621191	0.1510368392370761	0.09114877080590375	0.050256847725352646	-0.07248222664614665	-0.027056510607798713	-0.06492940449564377	-0.0012799372294932125	0.019764177963596526	0.1281892739123189	0.011097769410005027	0.011421194851015422	0.015385985560335005	-0.15643558737074895	0.0032280561214091874	0.08780152932245797	0.14044207504787712	0.008720730682291915	0.06469635015888567	0.10749314176237437	0.02906582796391039	0.02900805634708204	-0.15916843853936116	-0.07555996713978315	-0.35818771774499436	0.10931354254481254	-0.21949044460845898	-0.07059480355029746	-0.03210265006244284	-0.28767109874670993	0.052311752238837064	-0.03632757311718905	-0.23939084692268855	-0.2783314667473446	-0.19819251806395774	-0.2603615200439483	-0.12458607840702907	-0.08081540282075059	-0.14744993211268093	0.08560474197234932	-0.05422049146804038	-0.08421068867784845	0.004762071553918559	-0.11969045414018567	-0.055873874739611494
30	0.05048195448355177	0.20317121618776887	0.1195728552193206	0.11608010314604537	0.15606951303790625	0.08051493380705685	-0.0642140055707988	-0.058041018365977325	0.012183637165417122	-0.11085531362488185	0.1383243935554717	0.038735622607376376	-0.03301645847059809	0.208538847226254	0.08906116256038991	-0.18171675495994777	0.06590568610332337	-0.08506102119783981	0.032542996806217965	0.017857092094345956	0.03310604349979278	0.03419804790160859	0.11253057780525592	-0.10138476553577255	0.07530948202290332	0.052670055966825655	-0.12999961090053216	-0.09546551920919126	-0.1723837946404729	-0.07437459813160938	-0.19862198906646672	0.0309551141261337	-0.21508220494206265	-0.0955233694806967	-0.11374433275065901	-0.09959729698924318	-0.3321586895928358	-0.20201344777586322	-0.21597173460138844	-0.049359424876344975	-0.021146783252823174	-0.025479811277682785	-0.14068491564799102	0.02282526160513158	-0.03626253753110995	0.08066744905060133	-0.15528381681750975	-0.18523812687849256	-0.002416023171060394
31	0.14209378169705483	0.09574979332655306	0.14562777283280579	0.13643184542874723	0.13193719957564518	0.07158051873193229	0.13054454996438616	-0.12886436883937893	0.006353374275785396	-0.0726076950008857	-0.04394719243120069	0.13042265589413649	0.021198660746523972	0.14403272312236853	0.026108628874338458	0.009940842746460454	0.1405553332995168	0.028497747463378315	0.1875408894003534	-0.038108326319484256	-0.053271612240416356	0.14738871106925394	0.0879372098428585	0.06220904495351072	0.04915058599212567	0.1805245456992949	-0.12339292282619148	0.018747118918561546	-0.061455880301049745	-0.060721241788758006	0.01723136274680216	-0.15244722701228774	-0.2070948142288595	-0.12154168289739116	-0.1505545141432642	-0.14004144148701786	-0.181617872992245	-0.2726619017147006	-0.2547867338053408	-0.22796743835423805	-0.10725712687252713	-0.09030706553941097	-0.02059520500050016	0.048469771112580516	-0.1704249309077481	-0.0003757268367153871	-0.024926269967107017	-0.17920505240756904	-0.004991881281131112
32	0.0508799120753465	0.10354260952734902	0.17814332761110846	0.08825782102520871	-0.0009712490611582432	0.13821553821100696	0.12876098640958406	-0.0008144446292486027	0.03423243598941592	0.059772867694052115	0.07718192712173208	0.1142058770989686	0.04530009944044093	0.16912830206076643	-0.0726104118401975	0.050333766638413734	0.13165426246426315	-0.08804389367322746	0.1490790112107671	-0.01497974796471373	0.13070937733637025	0.06488522112900497	0.12384435392253479	-0.008933682593473595	0.2320548487671558	-0.03939656101894072	0.17378825168338757	0.03023154990747947	-0.0035777751535160606	-0.10146432886193177	0.16070123417066906	0.10282050451254794	-0.08279499590891973	0.02444000115709778	-0.17844887195795825	-0.1142337721450376	-0.14993653456634287	-0.1600415720004747	-0.20024067402486265	-0.04900700465704834	-0.08438989736962063	0.07877644968026712	-0.029291208807895798	-0.026555902058995183	0.09230257518903454	0.0022772319070980705	-0.03161128119241825	0.05720099546939078	0.1945076054825224
33	0.02458530051321712	0.0168135940547907	0.06081837879614712	0.18772818236393232	-0.02730607567858831	0.13693687704840474	0.00559305494829508	0.07463219240496959	-0.026332492601986408	-0.022869496307845284	0.06452506757496257	0.10267579897695092	-0.10224223566327417	-0.014683991060274432	0.00476273860143813	0.00479496636043768	-0.003023940006230217	0.23806119249162924	0.06363807317924856	0.13977254935724012	0.09637115955783548	0.11679115746141902	0.13653614861857655	0.03890315775829969	0.1435243467215297	-0.04394993029955303	0.17886501471202082	0.07117403828420839	0.06441662163028858	0.1654490302797421	0.1708508670990145	0.24909291770728598	0.06920126309148858	-0.016334125755461577	0.0020575021319627408	-0.10614442037685812	-0.06936268783070328	-0.17671264162346828	-0.1737537390341187	-0.08029779644664864	-0.0691181380747203	0.22725894838476143	0.052187107584105955	-0.006419705160356526	0.09570004386091584	0.08729204343856964	0.06393847816744007	0.048124408835167755	0.20163085455121013
34	0.03528432981375597	0.013187346230616464	0.09132521772468837	0.05723967318460619	-0.010254313715654367	0.007726872264757244	-0.11012035253527035	-0.001675287823143997	-0.04742959889175461	0.06098663396775665	0.10529162862402804	0.025748813256301205	-0.02801469889672346	0.09233909588668562	-0.044918005933400076	-0.022771809605116298	-0.041400926904201316	0.1283854744010394	0.08269196580849875	0.12067177831342384	-0.023657857081892268	-0.03913663067242342	0.0027689410257069895	0.11111580887985029	-0.09624023998859028	-0.02937258856479149	0.18553133181208678	0.0033549127070243018	0.17124912443000048	0.12429731676353854	0.08776508454882352	0.2058163069088758	-0.04726599001197557	-0.004171060994629783	-0.06765817532949614	-0.20650145917679574	0.01726877161663217	-0.0970968964892024	-0.007418394780497351	0.11306284535004843	0.007323760811406172	0.026429518487108707	-0.09586794075048773	0.08385888894001342	-0.040492898350163765	0.03378432512591019	0.008706080446024611	-0.024771643240790474	0.08178257555886229
35	0.15958617920688428	0.042770423071216764	0.03490606646483517	0.11509494633421558	-0.17535045763510954	-0.05103474255995995	0.06636018884336507	-0.01471010911430983	0.022848157846208954	0.1684393163867385	-0.0411774919027918	0.03305834056504363	-0.03647273559301121	0.06913842216520234	0.05346758136505192	-0.01794721283200109	0.03218541720440769	0.13698462171018955	0.3142934464599684	0.19712753137152045	0.006597113155573711	0.09912099065368149	0.07394223352672748	0.21296436246240896	0.23314127515689126	-0.031376216349275496	-0.06179939511333552	0.2769321992091658	0.1721352050408179	0.023147597511681994	0.14467184044998355	0.14328206700284082	0.1274808139630634	-0.07870525972585393	-0.08755820266145635	-0.05409001575998571	-0.1140967387073859	0.01395538901573522	0.01327274079501054	0.08902597089047685	0.1776292674655692	-0.03542649090787901	0.05429647695545806	0.11971027382139372	-0.04561822574490325	-0.08204202044900191	0.013306715585401812	-0.018918052203587266	0.14641083346294897
36	-0.03769810960847661	-0.03460352588660974	0.1163808913780147	0.055685750324402095	-0.0747623243397472	0.013322112477516936	0.02853438112729732	-0.08540439308392313	-0.058338016894742994	-0.04327512484080589	0.01944684116633105	0.004870531668274448	-0.07854543641943873	-0.048289031512269695	0.07123460051839905	0.0749417308292124	0.12057888425076738	0.07973681542359037	0.11593011842525673	0.03092049786456159	-0.02548064374144333	0.13590071059253367	0.11364831331732321	0.10351112600017975	-0.12202101208049258	0.020295597914768745	-0.02724484651948946	-0.012634464860944028	0.009174993441014734	0.08248056393858419	0.03274794539385572	0.21109420786481045	0.07198622704079959	-0.11373060909954025	-0.056097161927818814	0.07335711522360386	-0.20247453827186795	-0.06797803756993717	0.10899654598900095	0.024541052182982394	-0.02105229089198682	-0.0649335111293196	0.12768617592017986	0.03837796721472062	-0.19378066424477666	-0.03464099030695979	-0.12107739139066828	-0.03714534507012702	0.1377957368177472
37	-0.010559994007803107	-0.005312340968079212	0.02947438169127185	0.008118970658272568	0.14071672766402968	-0.09817692253843642	0.025806255110307392	-0.049965019396897854	-0.16140380093847922	0.02131321391688676	-0.054619941978238995	0.04031549258971627	-0.05032069900850176	-0.005130484897608005	-0.0578273095364595	0.03964402343698016	-0.029943360522602058	-0.04383896848956382	0.20269148986248284	0.130539610588205	0.15543748786702533	0.05616893729954754	0.0005582080582650645	0.09238899204490364	0.021077238756784626	0.041491763081876964	-0.20788351970203678	0.14268751056389872	0.07385026896856936	0.1148719487626522	0.09722242792396027	0.09642084604057358	-0.06791736467598396	0.07253622882202398	0.06143146330649781	-0.08429805762369648	-0.1375800463042046	-0.05251154051008903	-0.09439423620229415	0.14277027268961123	-0.05929811618093448	-0.05080910433543334	-0.008375915180329475	-0.14916067698609575	-0.12528453527664024	-0.2728657756366931	-0.22763493073039606	-0.0029354985988812366	-0.035287344284978775
38	0.1276484721934596	0.15057508717032408	0.0948245840672306	-0.05694307892360545	0.12834227882439497	-0.02721571625084484	0.07927441239762881	0.006364494143848006	0.016387170753083574	-0.040031399055612746	0.0519730247251197	-0.041554416419524176	0.06577118474070834	-0.09203520076757783	0.013154116751390768	-0.05607100101701702	-0.05463383289435535	-0.04728795330205239	0.07800915102583209	0.2327650711462097	0.12040095515999812	0.13962110442223596	0.05639075764006861	-0.01776109403018535	0.10661188773753175	-0.1481692483498021	-0.07279585077833609	0.02583690659145734	0.059064027972620683	-0.02362920473297066	-0.12130686877810973	0.11725903761923293	-0.14409583474595872	0.023111102927413484	-0.15522381284936598	0.19915534502152693	-0.0071857885724016775	0.012134184065716569	-0.08135986685997677	-0.14311177513128978	0.02012770741172574	-0.02576249908227146	-0.23595922626077362	-0.17800382932440867	-0.031353161064049825	-0.07612499568541205	-0.05508382463999826	-0.11173940147739407	-0.1621847857929058
39	0.13896233832495358	0.08515439085794568	0.09272720851663446	0.10967533251839286	0.1569990262904486	0.0765748810906426	0.039592362286657336	0.025975242575533387	0.09551952569820356	-0.046839350339098876	0.11702011515717434	-0.03516383978264509	0.0540284852922434	-0.011868924706701405	-0.02936708845180065	-0.08341945444753086	0.02360799199536074	-0.0013660050285525531	0.08304083840203273	-0.043241546459927435	-0.07573351502391756	0.011069187896586456	-0.015205475216865045	0.11743272809264196	-0.027384610978729573	0.09324121998380108	-0.1543668031666079	-0.15925368718982164	-0.1625472771850893	-0.09699978794672036	-0.08153624483788627	-0.007106271802461273	-0.12029873662794537	0.1721496237259395	0.22984550341398843	0.0302056058219993	0.09967572497716995	0.013976194865470557	-0.0874674709603717	0.0028830659427127926	-0.1953019290472114	-0.2524312137260778	-0.2513144583651191	-0.0886275475910111	0.03177412734460516	0.09367900408981589	-0.00626850021480443	0.10925065577810274	0.15582653160008644
40	0.12270774794734551	0.19688711983059043	0.15962284526041448	0.049951190924723096	-0.024966018228181463	-0.06272612487117876	0.019676676832217473	-0.08170020075276388	0.037270627733387726	0.10675328831191185	0.021501502377246563	-0.02042856941299265	0.07060700851193595	0.09242436243740387	0.005680636827863507	0.010180140880102741	-0.019945556327878707	0.11377931065511118	-0.08063878193171439	0.07828299475075363	-0.03619645403501871	0.13704421058592836	0.030285013799001427	0.08330467696237596	0.10291810914899872	0.12302371446287652	-0.14784797102027647	0.04249184072992174	0.05073456176467689	-0.13894005529405837	-0.06737898403208081	-0.04729623569592848	0.12341003390140906	0.04266868788175719	-0.05769122764782134	0.06968277860282282	0.013325186822201874	0.12797712321461407	0.09881486145867091	-0.07722100234399101	-0.25546545896546224	-0.4456530657305103	-0.11142951432451383	-0.10198740618653176	-0.07944346062406109	-0.1917450769165415	-0.004208208041916661	0.060888352824034084	-0.05285554484091215
41	0.18982583197446884	0.2269163601708736	0.18224699777592943	0.03521042858837538	0.04135766621808949	0.11237044049761072	0.09222619113218819	0.1361131159988755	0.08356816202778831	0.005104863481427699	0.1104751311359559	0.12086639169384247	-0.006465554768024876	0.17066044064009978	0.009660649268845623	-0.04224622302101657	-0.06871432250923551	-0.03212987021697798	0.18763952002259868	-0.08226747106395092	-0.0706313921363894	0.1398455825352845	0.13870309417728752	0.02751079526075257	-0.0519954194023744	-0.0073510227452355205	-0.26640407426293367	-0.049654613676576476	0.01253849554192028	-0.09318169385832986	-0.09447000698073053	-0.05013858109431131	0.027031869187609907	-0.17643948866644185	-0.0538973166760659	-0.03343183593139481	0.11986319972656254	0.05847995326532872	-0.14287646388512987	-0.22365602435609294	-0.09431157628933598	-0.11076020526420356	-0.3258087668339387	-0.1697724808998656	-0.21061193793564628	-0.047751589055162615	-0.13184945566826145	0.02163578807632427	0.06163024576446274
42	0.1318275755279409	0.10110751789010812	-0.05785360851087257	0.07197163025279427	0.005155963673646883	0.029865772882492335	0.005805920386248673	0.026794595773229634	0.06011560026565379	0.06892685213212607	0.05049376343973526	-0.01825250928360682	0.053315294245925106	-0.0037170392385813718	-0.08810457710272769	-0.02110049039675923	-0.0591870730416411	0.08691345185227307	-0.06862031878339929	-0.03473138776058724	-0.04967081472601291	-0.018910486312202244	0.06717990267583909	0.006077324132142979	-0.08128182656333091	-0.033388160525499214	-0.11095917091405341	-0.08794966722862198	-0.07007717274902622	0.11811870235275794	-0.022716399137422516	0.0998126973026379	-0.021666814865179285	0.01267413101083153	0.17002627852544522	-0.013782089987840019	-0.11886172442871093	-0.22269507722076853	-0.2165009018344289	-0.22847377172951977	-0.1973024111518646	-0.1818026946745284	-0.14770009591298705	-0.1563058061269123	-0.13934733066073202	0.07686599496423625	0.09005750992463642	0.015845428288300968	-0.006482246699918559
43	0.1958237360433389	0.0032266769960441477	0.10997821106945593	-0.015016966339562182	0.029555813803446927	0.02573476696110885	0.07556505343664097	-0.0038034193141474716	-0.03319620218507581	-0.02384445784577105	0.10600430635447748	-0.012257435335865733	-0.07923514570112122	0.08111046635024176	0.13657198884627095	-0.03369415549652068	-0.021595240666151178	-0.028299878748603995	-0.03233257177508356	-0.018087062729816687	-0.05983799377448097	-0.01026041872047426	-0.046249079664137646	-0.0672961385798316	0.002200090364784045	-0.01937682013524258	-0.027612874925068108	-0.017946418697931267	0.026332835643957143	-0.04343305229678082	-0.07165126658140326	0.1152985962702903	-0.015101501840059251	-0.1259607339383742	0.014471490446197388	-0.08392111835497842	0.12700991524494737	-0.043508831395134465	0.011941930744022444	-0.23904343801230876	-0.11586106328449948	-0.005155901715781086	-0.2479075740090971	-0.2161766730076034	0.029981643373621247	-0.05999386628732326	0.06153136438959247	0.1460978300236384	0.07300921970622291
44	0.12562453969334356	0.07962110855704625	0.030456852783080458	0.12965652546104478	0.0403829343739263	-0.05978285880602152	-0.03446051986439355	-0.03129894813772045	0.00814584306429512	-0.09988142298842137	-0.1035918318508184	-0.0368491896857754	0.07244066034466308	0.025071340333230885	0.09859791614178132	0.0221040913325014	0.016772375198268054	0.023678423075411854	0.01833517080209089	-0.10202931691067177	-0.05588646758708392	-0.05360301879476068	0.0022154824304724927	-0.09524612244420667	-0.06470193399507948	-0.08088377548297944	0.01987130398137659	-0.14235965625488628	-0.048015354789302175	-0.03141722718994139	0.21784073417198999	0.051842817959710505	0.08310358322077877	0.10262896464346827	-0.06464840754518335	-0.08772425233410128	-0.20982525966277912	-0.014809431223896519	-0.22320810955620302	-0.02244695577250505	-0.2255400139240343	-0.1935654396920817	-0.1954187811461884	-0.12088275180562728	0.13234669744911184	0.03440531590887336	0.016591321550663608	0.0667714808739363	-0.11425174179703398
45	-0.03898346297010068	-0.10292446490234089	0.02607105761199367	-0.01897447640143782	-0.05416474912762603	-0.11331995096135743	0.05300734018510397	0.011251154985130114	-0.021169543251616612	0.06989669230199823	-0.09196079720394477	-0.09403075762350291	0.06529070436230251	-0.041247107263522	0.22092455677424933	-0.044474752842715765	0.0037076034137576257	0.035299187013940504	0.09469451150749154	0.07135858916717944	-0.16298708112905586	-0.07160039005850505	-0.0739005661776687	0.10298353130015972	0.0036888709287026893	-0.19255515088538375	-0.007697852504972502	-0.10668829465508785	0.055062452887893465	0.02620622149254249	0.11183782931454896	-0.04471985157328255	0.03951208587642224	-0.15645622457279174	-0.24625152856955426	-0.17393894986246525	-0.015058719111073492	-0.035434265360964654	-0.17129929402637986	-0.19933314615691342	-0.19395293870506078	-0.3712456794508011	-0.018978296878569466	-0.008484556883101685	0.04504319375301648	-0.12141872762143731	0.05507946738041257	-0.14518624413275247	-0.14226432722148646
46	-0.06726596988681148	-0.13884468077319753	0.028542635459415388	0.03985614664724938	-0.05480740390615443	-0.031172126979418374	-0.08527663292600282	0.0118073614827298	-0.017834512654782548	-0.0754130545348557	-0.10255395311581712	-0.10408849364720493	-0.1142137177715441	-0.06548773724548951	-0.020890824194064232	0.0227053438185841	-0.09262102558226665	-0.005890889720339734	0.14067645680415808	-0.019843449412869793	0.029673078138457376	-0.06162425698399586	-0.05928170549732396	0.024737441470290573	0.046510881507614565	-0.03700432748537524	-0.089997029334325	-0.14087537149955068	-0.021216362869242677	-0.04799060678077635	-0.09423485400574645	-0.1215992742881283	-0.06899608016198071	-0.1579042051207758	-0.16448456830534866	-0.0832405507380483	-0.20605814953627424	-0.025945740910528037	-0.09592472956494029	-0.2005242862730498	-0.17518420058752177	-0.26773593344371616	-0.2393797168290491	-0.014750711899924236	-0.013359294415677911	0.004761296539431076	-0.029932824773034626	-0.154000757010958	-0.1362073647941465
47	-0.08767865693111562	-0.0020842449247347327	-0.02893908780813159	-0.012354252349046435	-0.058868179519827715	-0.05453897397134967	0.09130809869532751	0.024606731458332722	-0.05444769969227601	-0.0821270591280618	0.021183906456625712	-0.072046233149686	-0.13707986016790996	-0.13169675130139083	-0.0770413687354957	0.04520763406581592	0.08057910388604318	-0.09064425837128187	0.13273226847230984	0.10834776795505834	-0.008798099657335304	-0.020622316944880884	-0.05922711839267519	0.00753703964438174	-0.08074949486952868	-0.05743491283926978	-0.0626614247861559	-0.08181225227260824	-0.19685188338084442	-0.02636823919895035	-0.1811679384392843	-0.12598597835712938	-0.07805799718425745	-0.19561415073193628	-0.2381809606907868	-0.03471107746380965	-0.12877882432105842	-0.23367979295121052	-0.1544136386001488	-0.14737299923627062	-0.3153565096918004	0.019275138111586265	-0.039407213300631606	-0.13607400648974194	-0.027206796799668597	-0.006513754164215194	0.10346925404222614	-0.16817910553667156	0.012168148699481301
48	-0.040741866073833975	-0.059200129990283956	0.04866005839789027	-0.060613271470505756	0.1123955324683523	0.05373113551230959	-0.02626322652151188	-0.17617192035897997	0.06772751000340566	0.014124257490087038	0.004479579823817826	-0.011878140893765722	0.025924337320260022	-0.10850787663630526	-0.12864633665367148	0.03652800399572955	0.006998423082665482	-0.06054830290651884	-0.004463190880464233	-0.023239823946865513	-0.02059357948165412	-0.001239383662872389	-0.04069884515392263	-0.02691824547020414	-0.05575999270721821	-0.025075557899644642	-0.044134816176805994	0.07560248398905937	-0.11459353244541852	-0.1530168380005051	-0.2198549135306147	-0.14665653696534567	-0.07297752756435062	-0.1721739737774084	-0.17224812128131206	-0.13781361311330334	-0.14540374955693855	-0.10262788215548975	-0.19252824265463184	-0.2835416667909471	-0.18799010408975164	-0.25329955376778573	-0.023218639318307144	-0.1421519946860835	-0.12783491399115815	-0.022064047464220315	0.07584824760015225	-0.06832820457715766	-0.0670581095518463
49	-0.11608870963794922	0.026326907840282236	0.028971655632038195	-0.05841171110723379	0.0542070203707801	-0.000938348354734163	0.03051728431748329	-0.023508385774116215	-0.09749724572334598	-0.11521453656762726	0.02362958501292025	0.07300610179252025	-0.018830121200440343	-0.04809631624011476	0.15019815061249758	-0.0077336242956233285	-0.046802325244176796	-0.0714442237433062	-0.14452475879443186	-0.013589667072197737	-0.06478488724509025	-0.08203853570465323	-0.03212180113912668	-0.10718718170018146	-0.1845255065249684	-0.06220960716859027	-0.1309504370752584	-0.13850617215594146	-0.13204144588535333	-0.1116972468946521	-0.18514155982371144	-0.18229660670502815	-0.17405875851605127	-0.2506561919970977	-0.1309526939218758	-0.13903948268444538	-0.20692498485698704	-0.25683705140728147	-0.3693546927358039	-0.382579146466919	-0.21867784069750162	-0.162882889152967	-0.18584465235584263	-0.19445125510778377	-0.06767278090426812	-0.0643962928776424	-0.05342188092450306	-0.22617494213369477	-0.10957272453841846
50	-0.015118764683698044	0.07152872059126769	-0.02386413009182544	-0.03648116153308265	0.06524431305885149	0.1207743332162307	-0.08440499960767855	-0.06744071584931552	-0.121446472622139	-0.1760596956992394	0.030975037240559	-0.1334097492464918	-0.03970046344742182	-0.1136391426507802	-0.09285446298399455	-0.08500963018336133	-0.038308991139348075	-0.15423228353064616	-0.010008666781574839	-0.08594971173130633	-0.15558251570202233	-0.03277939137570235	-0.017137859024083688	-0.1381770514999095	-0.03964363812929577	-0.039091649702238086	-0.17724813195234948	-0.15321838479979558	-0.13232123498598203	-0.2426139755569995	-0.3089403413002262	-0.16131018813688228	-0.3482810787201486	-0.2592050975351125	-0.3107269819673369	-0.34557785146136194	-0.21987670930061193	-0.3420539496792748	-0.23531598155894592	-0.3161294761399409	-0.15993696472091753	-0.2783294546202061	-0.28952872422351106	-0.1542328826629965	-0.1960997527148114	-0.17064611576545632	-0.14939281442159294	-0.14663790280085814	-0.058131369087766525
51	0.10855865705161075	0.033702193699028576	0.005485098898272125	0.04178942041364037	-0.07106286626214055	-0.06163011919079945	-0.06223991967441739	-0.1632138452211898	-0.002675877632639938	0.027506108521015156	-0.0006259364039013478	-0.022220229162426466	-0.058908054730498774	-0.15553590114731636	-0.20538270775262385	-0.18092870080613122	-0.11375042837499813	-0.0892928684696981	-0.09918331666769482	-0.09592792381765744	-0.0968110754003203	-0.06640237775908808	-0.04108282584830857	-0.13626109648631207	-0.16775126526607761	-0.20150065763880626	-0.10546629932023277	-0.30294048909479593	-0.24170861967979715	-0.10216710058667142	-0.19794855115744953	-0.14835405554096395	-0.2615529246617535	-0.20158926119519674	-0.26935453621194516	-0.21163449200358703	-0.29547644983825194	-0.25138901150686965	-0.1017950973662474	-0.2982539935574312	-0.20299252884168176	-0.22226548588383635	-0.22162354535831322	-0.2256742205391657	-0.0970525665129266	-0.2683487678988944	-0.09534859540977154	0.028638299550728163	-0.15611635199661458
52	0.004887250082193178	0.10128185883580354	-0.09685065744320688	0.013132439419355001	0.05719465503676495	0.009876404501298407	-0.06367277458295054	-0.04357203858756008	-0.04241028977231295	-0.06577995767104641	-0.04288767329100243	-0.07840722793061304	-0.11939332852762297	-0.11495252392036208	0.015101730898618881	-0.08781150709231805	-0.1045635584409194	-0.09849650070793937	-0.13375521917264593	-0.10816590062582679	-0.11891027199101545	-0.1769646574980634	-0.10144690234686234	-0.12478337165141491	0.09165337978740375	-0.19400970930847064	-0.3352258899676233	-0.2625196899560744	-0.22835556596281995	-0.15653420497517168	-0.23247938252264472	-0.20214056840833755	-0.25259169015081795	-0.14971663050400724	-0.20408859980015723	-0.17194052931521026	-0.21684603609745032	-0.26460014689340783	-0.14634534342982874	-0.17174010526082284	-0.17806537843361253	-0.16500670897211928	-0.018008670017633933	-0.17094389607431565	-0.10389710300415884	-0.2111469862592877	-0.05538340294185977	-0.08794953510769381	-0.009971020102871325
53	0.048227876407875334	0.06883071628279414	-0.010704357152937983	-0.03379467064648346	0.070602449748374	0.01978701531923896	-0.08752950423551624	-0.15347491088812065	0.012671338758549467	0.061907176243691554	-0.009129637356039621	-0.07345084027703916	-0.14900271496728426	-0.028653269109423375	-0.05356072680604287	-0.10427536506141995	-0.13712892579732128	-0.18123274004866832	-0.202269517453861	-0.16310969326682717	-0.2424204140349619	-0.1106306220442437	-0.1661394121952498	-0.052626915558425226	-0.0335611114779996	-0.10713988322443077	-0.0003286400669715972	-0.2262454061613221	-0.04731891912251481	-0.16599177884942318	-0.1740547325065816	-0.2518799372573612	-0.05803213361484207	-0.14274053833413064	-0.2794857540786902	-0.23979856303292935	-0.26768070220746465	-0.2391544772392701	-0.1639566885042671	-0.0691456852041781	-0.1961824672593297	-0.03462274759848403	-0.09718915143157648	-0.1474820425533362	-0.20426846043277064	-0.07964968623513322	-0.08483582354241312	-0.07384138910691682	-0.029345009019298124
54	-0.05768049674732034	-0.056966419992457516	-0.14388762907367997	0.09569746368820499	-0.0906162412732377	0.02473116959406732	0.05017334595034097	-0.028001598187849513	0.04309063192354714	0.005664505168997895	-0.09132999936062748	0.03508385841767966	-0.08794129206726772	-0.029626942553378353	-0.03389217081163419	-0.19564461980233147	-0.1657376561530085	-0.22939590425980802	-0.056744006670839266	-0.1820016427358759	-0.13511135407405694	-0.18698943817447564	-0.15453953276146914	-0.1939925175850778	0.0316407509435776	-0.01542235362097894	0.0318490327242883	0.10504643259391311	0.08749388993332526	-0.07927111399165428	-0.20505657018047047	-0.25709426508950145	-0.09414991010305836	-0.1487123415713178	-0.20559221207438982	-0.2869119807782063	-0.167322895285625	-0.19602046364402023	-0.29562261510236143	-0.03039522550439472	-0.05657406967611491	-0.258665172084	-0.28466506149766513	-0.14126287880336597	-0.22597102875160435	-0.14577813228008538	0.013729832119234214	-0.0007643788807795814	-0.025012298549269323
55	-0.09078615868495069	0.05354582731286922	-0.021313992691485893	0.07816697828850815	0.022004444309282008	0.022581505208957988	-0.10268906515725182	0.04621068377985764	-0.04322757624283618	0.07066685611389822	0.14356143729635412	0.020642180973734565	0.011813513871633454	0.06993633221357932	-0.0613998970193607	-0.129548006650248	-0.16792145837686903	-0.25127387310146776	-0.10430807389984513	-0.13972141218537368	-0.18122296211755395	-0.13046209402856582	-0.1338826590386189	-0.1299714327553358	-0.10445920203446388	-0.09296186150794883	-0.0205046305524772	0.05925242510011743	0.1480444214378664	-0.1464829806559031	-0.10461584919329263	-0.20838132807623558	-0.2677824254960547	-0.18463807484517897	-0.18624866653366698	-0.029603052290797748	-0.22178301457068783	-0.30394431228229024	-0.11742555674927893	-0.17545567471965579	-0.12907994011174143	-0.12668950586692246	-0.1949412038493074	-0.20651817377398415	-0.2729008777847372	-0.12715160566843223	-0.12879297188017647	-0.11149403496654849	-0.03901523970326091
56	-0.16826075569302287	-0.09564523138233781	-0.1431590042406426	-0.11003055510119333	0.03951132074712822	-0.017318475157679293	-0.16700090908751636	-0.15721436040934514	-0.04834878525665982	-0.09876172607197367	0.06060411620111531	-0.053292134804681944	-0.00011627402432482811	-0.014209506314702133	-0.166882211924192	-0.11127224834760648	-0.12990459244675112	-0.22828852953201487	-0.2231542188028032	-0.1123873830321761	-0.09630314670025507	-0.1778747592133049	-0.18487617370014692	-0.05019903755583237	-0.02086729868410655	-0.06039974541556305	-0.09480734783620559	-0.13961000298061554	0.025060511521290896	-0.048016546846001	-0.09273064757070704	-0.31080764182580944	-0.2769349997545215	-0.22007947613156356	-0.13034170005087817	-0.37127049051000643	-0.13181225805886973	-0.1996202286828817	-0.2046830716987238	-0.27424165299270703	-0.34503209591751915	-0.2983626942743953	-0.20657287347331205	-0.3646376503552312	-0.17283409747200768	-0.21370118412397687	-0.056731132732718036	-0.05886906765162573	0.03544535446285364
57	-0.027689286222773085	-0.19338843322360114	-0.12247424929431965	-0.15868226402873561	-0.028398087181597427	-0.1837362269730136	-0.1253847717801926	-0.11646394845262106	-0.1037064398739244	-0.09214283917601154	0.07181735076561792	-0.01161074640518594	0.010947416473602853	-0.18503699775690347	-0.07459102507789955	-0.052424052605688734	-0.16743005688999607	-0.023844920185830742	-0.1137105565729963	-0.18895831432490082	-0.1356988038287754	-0.17978579866864006	-0.09699541616725459	-0.15706465676090758	-0.005989062443661078	-0.13313065083291462	-0.024763020790665675	-0.043503625191814554	-0.06130007169504953	-0.21602173778584605	-0.0851046490357126	-0.3086966907709306	-0.1200417224499101	-0.1862286055499451	-0.21808493495474474	-0.1895719873463054	-0.3476758813874724	-0.12566019120991362	-0.3226093642630168	-0.3614908164478649	-0.2947156192302764	-0.34565252106205635	-0.25863568319946234	-0.18832342631768043	-0.20762720688137834	-0.22430129241316005	-0.18263387879777135	-0.09270435635499094	-0.030433530159222753
58	0.015604982808464323	-0.0833893080924798	-0.07507521410704564	-0.15953541724944237	-0.07243672252633022	-0.1493548290492701	-0.1191733029347993	-0.10863158997333397	-0.0485228112347943	-0.07131377017840906	-0.09870360785370273	-0.07155150244519758	-0.03322146017784215	-0.11294910220818988	-0.20953528792378967	-0.0006563022774601359	-0.13436373401245366	-0.20681083972529174	-0.11770707411064799	-0.0448330944451551	-0.20205475431912748	-0.05709766377176673	-0.03807113435680941	-0.11927512756269087	0.002608487311704607	-0.09049627215259144	-0.14422835627204605	-0.16580101498043123	-0.08262081079917157	-0.05194477086131581	-0.19811535035732003	-0.39170846465015263	-0.24521168615289318	-0.287167911901054	-0.21529756717514167	-0.2513791426586357	-0.17450393493875585	-0.1385868666090818	-0.3296567263456389	-0.09848674372449442	-0.4228750152519791	-0.22920314632697783	-0.2341643372695689	-0.20119100105853124	-0.34325112529276375	-0.28169776977684224	-0.09182224440045446	-0.009010155220687415	-0.1942225825044868
59	-0.07258736928750655	-0.1145746378305145	-0.00616644752735797	-0.10226003492833824	-0.15117548744855042	0.004430582903718411	-0.09323264298406586	-0.029938904730858373	-0.04043216429310696	-0.12449030996927013	-0.07753559781499184	-0.12752652710936677	-0.16220963458453272	-0.11835176138875514	-0.16322461289640602	-0.14778928747568829	-0.18982272644718126	-0.09018029484089883	-0.15149677105077464	-0.14373215922832475	-0.025960435809067917	-0.08756668946473466	-0.10014968502172612	-0.09708086321055326	0.026384845671247374	-0.06567073881557092	-0.1353421232645568	-0.12746405479968287	-0.12468941511828402	-0.3212789322675188	-0.1285312086117588	-0.3758669753204491	-0.1786099098584709	-0.305101011265959	-0.3265312095909384	-0.1757499017080491	-0.14523003463749834	-0.19726466073451823	-0.20869915381920018	-0.22207994942497883	-0.42267761910068113	-0.36636034020673575	-0.3242987440988465	-0.35383643014478006	-0.43676549594810765	-0.2716048340766547	-0.2695620696301057	-0.30595513256478446	-0.06655407976250968
60	-0.02029732576786657	0.05997131637633661	-0.11494061750419977	-0.042922138614655554	-0.060313806122443345	-0.018320452787975443	-0.0734178973028538	-0.07617886808079599	-0.056694312576892725	-0.08410498755169908	-0.08755812826230716	-0.2259715366389286	-0.22043319219358842	-0.18912761755129975	-0.11663063371173525	-0.192081006243832	-0.15421837196748495	-0.015375118188210236	-0.13840503041835664	-0.02295172374500174	-0.05921769171930129	-0.08487293807109095	-0.03262868365520645	-0.052628635216740424	-0.02035484833585944	-0.005694691399521795	-0.447530337078451	-0.10891121644024877	-0.2331786924279581	-0.22820303291761818	-0.29270347599276747	-0.24896925372865195	-0.2735863434531741	-0.2385455887708599	-0.18797194912453147	-0.1901855124377603	-0.3278596457793344	-0.2057856064624599	-0.2616865143563196	-0.3013524006247453	-0.29473174293608617	-0.3844686400771571	-0.2104056318198148	-0.2563433359432783	-0.46335283799078153	-0.2741825930713448	-0.4699001017726762	-0.2197181521142797	-0.37676470957793673
61	0.025247607029615947	-0.06546481823956318	-0.020872403050458233	-0.06536740658913552	-0.137208130980558	-0.10043642436661145	-0.022140961472144803	-0.07779293401433901	-0.022174893543954466	0.055609444772260284	0.029272997467709456	-0.031118802615905578	-0.1360231947949751	-0.20983936142460294	-0.2291796508214594	-0.13691957128316054	-0.17091925747959752	-0.03528239980002783	-0.2203430811037991	-0.07437485203864866	-0.13461347383772715	-0.0704671736536476	0.017542607619641222	-0.02790567343378575	-0.1840893058273595	-0.04174724694702264	-0.2463435762447856	-0.23757942696415305	-0.29688913806809925	-0.29324365727548973	-0.2912031359377949	-0.28132792072114443	-0.25147552078927615	-0.13340875955746406	-0.27148815760420775	-0.15683421814236267	-0.18973691379759627	-0.2838600362985231	-0.23813816036704388	-0.26315306066111444	-0.3200086599749311	-0.2985753075504217	-0.21998709231975422	-0.36844603678608173	-0.49508832601775576	-0.43526439627575986	-0.27308184303067967	-0.40345413598001095	-0.25886361275604586
62	-0.06513872830533286	0.06174607103083605	-0.061321553755782465	-0.03843754983827644	-0.12756047699561215	-0.15915814943526457	-0.1438223391044761	-0.1714766545295084	0.00897960987896305	-0.06260084443541422	-0.07614312336717963	-0.10022036413917365	-0.13625094788329334	-0.23756209119486732	-0.24572887626507253	-0.16132186649368255	-0.1438489132909349	-0.11389666231149731	-0.16442076842760464	-0.2867139991244453	-0.1401946869573653	-0.04939023771397871	-0.022998621864070028	-0.009061564328394587	-0.06920173331837129	-0.16061774406596108	-0.19469668071286939	-0.3655295151830046	-0.2616142046226468	-0.3779222355708524	-0.2509929832225008	-0.30498203354489056	-0.15961098696362114	-0.19599915536739557	-0.13115692876323135	-0.12378018250992591	-0.23010963556983488	-0.2681665945558397	-0.2725335224362545	-0.40886640182740647	-0.3504455651744472	-0.22472568682685737	-0.31499156472684475	-0.3740495370784821	-0.3249863922891678	-0.37444412573590985	-0.3212314673555595	-0.32114059584570526	-0.3145463728784094
63	-0.06130463431219253	0.027723582606280335	-0.0039599884110789515	-0.1149854202829403	-0.15302887332376744	-0.07912177265927196	-0.1885375788619115	-0.1509817245126816	-0.01872493851710844	-0.06011698882646459	-0.11066807781117434	-0.060471038305950506	-0.14940842394721315	-0.024044697688547258	-0.28015536422109155	-0.182081805022857	-0.07780079647651297	-0.24984887603053915	-0.20567699538977352	-0.1584697540930785	-0.2647992863434631	-0.2015428154156246	-0.1955107416449204	-0.14430316371180546	-0.0754705294017072	-0.07105155474897291	-0.20254855794665882	-0.1265876126913704	-0.26046006165481195	-0.24867169510207265	-0.29882941223604575	-0.24159392546028435	-0.17523133110085634	-0.24803082890594624	-0.2576034057223546	-0.24769038748167044	-0.22818194467756792	-0.26078506482214275	-0.2482718022195713	-0.2871104487593993	-0.23845827115217136	-0.29071327101526956	-0.33948914149550247	-0.34761660717771525	-0.344612585305331	-0.3088079860448512	-0.1581180863959457	-0.23328052053913803	-0.2674592167986372
64	-0.2641447153415792	-0.07610636880281085	-0.15048001602670022	-0.06660157981972621	-0.23165417637277494	-0.0890127877482305	-0.22425092067525157	-0.14250865644099947	-0.07524953391984124	-0.144569618016005	-0.08854105088769834	-0.17283276150705199	-0.1889454112820788	-0.10212482103533778	-0.2634635171745695	-0.18923287884035084	-0.18311161458914912	-0.16180376864570176	-0.21254711799964543	-0.26802351333664437	-0.2629635811034375	-0.1879648307705665	-0.2031586597409067	-0.23343520883206875	-0.19300926246856426	-0.21179328035678377	-0.2113658600863202	-0.30860224672791114	-0.25862455544954466	-0.21856163430113318	-0.30978974135360976	-0.26143077004236553	-0.1961401120403849	-0.17194956840411205	-0.14076970298103078	-0.2173239753235631	-0.29190526021659424	-0.3076432959577557	-0.3402704695367251	-0.451414156847452	-0.30386311334583527	-0.2372143454917932	-0.3181331616589703	-0.3369929894778999	-0.44795973370733444	-0.29910496734130526	-0.3056104201324276	-0.2067104746403959	-0.2967008050392855
65	-0.076824646025577	-0.16065410603627145	-0.20976799656625428	-0.1698464102490766	-0.11957525449801909	-0.1532808703951338	-0.15670860384691673	-0.07443645612696084	-0.14441031555803335	-0.06947747905136298	-0.11520840596689882	-0.16161356680866518	-0.2758393460671861	-0.22732955872191685	-0.19949168142760684	-0.21711004195061429	-0.23477824170388328	-0.23893670639217435	-0.23335183502793627	-0.2470608315874973	-0.12187168432427783	-0.15528364949198298	-0.24645523274781528	-0.19799352383213153	-0.12542654540990306	-0.17518886138859485	-0.30204837441750376	-0.23127114150602326	-0.28930473699037373	-0.21720818181835214	-0.29105823521419805	-0.15789342422582128	-0.13112330411472506	-0.38994779826917875	-0.25777745654430156	-0.19866692451608756	-0.39886652916749926	-0.34451683451175924	-0.3886681386851966	-0.4310170693510568	-0.3779021266847645	-0.23930323612566856	-0.3258019723621575	-0.38643123981823263	-0.3708590279274019	-0.36927833527333076	-0.3332538123584935	-0.38056855392758315	-0.32573684664407726
66	-0.07948734538205274	-0.19167902505163079	-0.18336607840823677	-0.1426338534009081	-0.15617751970813723	-0.052773227710587164	-0.18724091873924417	-0.12259786434007239	0.04600976448504987	-0.10156266167656287	-0.05850877518618737	0.007491431502366644	-0.10490643273566473	-0.2838021195336016	-0.21909573111524897	-0.2228958470210221	-0.244829664209324	-0.09153621445329693	-0.280315301765358	-0.09641353315875463	-0.22557887221712022	-0.1552863331250096	-0.20010101256930696	-0.17969125974275718	-0.2271673096615158	-0.30121418274596007	-0.3074868783244689	-0.3406920898594191	-0.3873036957042335	-0.3313859206284778	-0.19334607982449245	-0.26883690623250367	-0.13140220757789683	-0.19614637156379394	-0.15477197240442436	-0.262666230490356	-0.3475769418961634	-0.2568967967854515	-0.30028930850671703	-0.2338818462591596	-0.33557499073833336	-0.46130994094545674	-0.3443771274854798	-0.2524542801333999	-0.31763140309545	-0.2513440641984358	-0.2883269637441998	-0.2773603818498983	-0.217425031350354
67	-0.1781669359088125	-0.11425268296579505	-0.19811815436106223	-0.12123220713589127	-0.15231846469320767	-0.06088280072650213	0.04529555886417655	-0.03574959310214402	-0.05879392730482054	0.01407336128072057	0.02280466660838704	0.07451040428901977	-0.16236067185031888	-0.17855826976578404	-0.26463433504164396	-0.20914094817520956	-0.16162624276342646	-0.10925294359919938	-0.08477078047557912	-0.1748244143304522	-0.07541614096124029	-0.17350067714203887	-0.17458923252455766	-0.0028627707322612713	-0.27220424576842805	-0.29913391440663945	-0.380669517237292	-0.28042479472349513	-0.3222411767703049	-0.2490826269980992	-0.40931470054708774	-0.24114601564763727	-0.24016150630685415	-0.17063932583647548	-0.09403074907116514	-0.23260960898806854	-0.2733999002891091	-0.17639768164453298	-0.1330403319419663	-0.29984214999606296	-0.3168930020580186	-0.2189515973669181	-0.3947929740232198	-0.1999822159812709	-0.23106905601521302	-0.2350470891261879	-0.3488963505692692	-0.2826489006050142	-0.13718550177199812
68	-0.09235330325940674	-0.18234560390924198	-0.1870885709551815	-0.11323359685714444	0.026807122283853298	-0.056415571453890166	-0.16704428319530057	-0.11474748494305778	-0.1401857674543007	0.042647720803705415	-0.023341929543162027	-0.11008069954661778	0.0013237145371390458	-0.10272990086434594	-0.1562228949078039	-0.19576249610179525	-0.1528276441936071	-0.20257343545326695	-0.1377432352123573	-0.04237943584449096	-0.09021949992993303	-0.026222586187726882	-0.23967842750334714	-0.1733283827451802	-0.08899715956045726	-0.2589887073299815	-0.3101276073203768	-0.3020561260306051	-0.4213293419294891	-0.30286676842950444	-0.2383462440127922	-0.30981008896982154	-0.0810939816663211	-0.03171445452868423	-0.20140611789022228	-0.06812411319972536	-0.2748328164472503	-0.1755846463090421	-0.21612005401448306	-0.24861914780159006	-0.3527675299291098	-0.3092105045161265	-0.21479312187422034	-0.2816100228696704	-0.19321491259113513	-0.32916471728005925	-0.4167614152668687	-0.16302907568157396	-0.28519715413290525
69	-0.09464564848340574	-0.11974461665227824	0.00936712440079579	0.014955026695220058	0.017343737497226522	0.067912197228219	-0.11824693418222938	-0.06547990343959621	-0.135947700295665	0.06538338047352486	0.006505665778568409	-0.01018605259859161	-0.056069231249469276	-0.0463975631494565	-0.20107346881692348	-0.14458047303571736	-0.11006271490243216	-0.3139024818780096	-0.1126356105378928	-0.18878376511735045	-0.10727796589058669	-0.12867054499747882	-0.05308945705844009	-0.1038596380454907	-0.2698899048841344	-0.12506956860310653	-0.19297276136501365	-0.39199247153018374	-0.3832250917303718	-0.4421254187550917	-0.32149380637755187	-0.385863297902062	-0.2870403523762771	-0.24826759159985717	-0.13029395512375203	-0.1481503041208689	-0.09330412118584289	-0.2102621053684664	-0.18724503978605955	-0.23468241915945431	-0.24071966505470854	-0.3615097487429805	-0.30026885910254647	-0.05298401602470891	-0.38559357981791453	-0.3842877796917742	-0.3345528716796896	-0.2817486038371367	-0.17561194269516983
70	0.0013330693753253746	-0.033667045273055154	0.13385246028923367	0.06282245137680151	-0.0659226601395345	0.04185538262468314	-0.023423976258226103	-0.04582541803968159	-0.07563758293247035	-0.02962464102535588	0.011392290683235511	-0.01711851229921095	-0.09447819462011894	-0.0916832255643664	-0.22803916092182627	-0.23946609230094515	-0.13244107452391451	-0.23489091104899634	-0.18688221956894535	-0.17075159307333485	-0.19876492019839048	-0.18713877565280612	-0.2192440791517119	-0.03504337323556136	-0.2219845672373551	-0.03452626320836001	-0.34480492231156995	-0.39202750426682853	-0.34244349758001746	-0.38760816622896527	-0.40760010253813717	-0.4876287517076176	-0.19819047067951898	-0.24631988243219866	-0.2734044084150171	-0.32533912210728505	-0.2540798511472164	-0.2733416294427434	-0.2599911010592292	-0.44478040698799043	-0.315080637331352	-0.246265501652966	-0.20642017468312956	-0.250632382316344	-0.29061107397240915	-0.3782192373657048	-0.33968468394152795	-0.2912267879430558	-0.3244704606710297
71	0.0159158416315434	-0.034393475056806275	0.09046341582638265	0.10570693804125623	0.06567614795376654	0.023475987913481374	0.04997206781851296	-0.11607948804452148	-0.04729328262012137	0.10637348969291283	0.028157253029327735	-0.030644215136452713	-0.09210468061897764	-0.06676634553637414	-0.11474420848956812	-0.18123589995494666	-0.2335769910641628	-0.20282783516182828	-0.22736529963707963	-0.12361258696007242	-0.021417658827574692	-0.11057477894021947	0.018390804834776946	-0.09943852387759429	-0.09650663642564893	0.02409271368830294	-0.15182819798324287	-0.2506529616692173	-0.31308784951200375	-0.42766854467489657	-0.43351185957592275	-0.33116560221479385	-0.3267835475318101	-0.26876008873738766	-0.259659709794006	-0.19998095552574607	-0.2115175435467614	-0.19424832334880285	-0.2743777066302836	-0.1510194642840151	-0.1758614100381224	-0.3637950755467739	-0.05974300670913392	-0.2865850404177356	-0.20239292826507777	-0.3189887369209323	-0.40140068450086963	-0.21409503476593056	-0.33549363702078117
72	-0.006315728415193097	-0.004454833002261084	0.026003060503834257	-0.0008739102661525788	-0.0007086853305175845	0.1125571690983606	-0.04916141350264077	0.11085767297529495	0.15762807038271018	0.06127909174420163	0.20744942638165947	0.054846051874340794	-0.021281438415387495	-0.04180042100948648	-0.09941802997250705	-0.169233850990711	-0.26292235810839193	-0.2474883187506905	-0.23539488225874164	-0.18150585732864044	-0.22577673826183853	-7.31893971265887e-05	-0.04827772382247715	-0.20082724841640273	-0.1038187209666335	-0.09564526531850942	-0.12770842867437532	-0.3023031177914395	-0.16178150311450926	-0.36961748073701184	-0.2866992941543286	-0.41558576594966895	-0.1383665687725541	-0.3115776008192001	-0.22564639141077053	-0.28684272202682537	-0.22002207508940025	-0.09828777998289037	-0.3595214150827739	-0.19718413612766472	-0.15186428093083593	-0.23200444045731067	-0.01857080636261298	-0.1621759108657396	-0.2872398000710952	-0.2700400770375479	-0.312347705577547	-0.31139720919877745	-0.20112220878471057
73	0.09083366333323857	-0.06709377491968307	0.07906635356601532	-0.11094342225057244	-0.06845179173929232	-0.05717428043206937	-0.04864053153663136	-0.055245388407775195	-0.04618841813586809	-0.023731683495510785	0.0776244738802619	0.021725445597099706	-0.055586554562650506	-0.13370972155996383	-0.21894473081614502	-0.20457450025402646	-0.23864866185232225	-0.23224196406156192	-0.09552861189022528	-0.24464171216669944	-0.1823400319217996	-0.08890286309589741	-0.25017062830079084	-0.16092238644670448	-0.0012654456438235052	-0.11404905931225758	-0.2880594166472497	-0.26409163329750934	-0.2883169070192818	-0.31055683014744073	-0.3326171072326603	-0.42923509275623506	-0.2744068100319853	-0.18992377453339127	-0.10072237550633889	-0.1562326282226629	-0.15844219200542473	-0.19394143891286814	-0.326367136913302	-0.18551531181083067	-0.1684925479043899	-0.34215656675276557	-0.24515261698566282	-0.17551674179711657	-0.34953025998878756	-0.2085176149284993	-0.3057714840888169	-0.34727592201838575	-0.47013023763312994
74	-0.06690745021257959	-0.21271907757010763	-0.12256927507850526	-0.09103906002785624	-0.05170573833963872	-0.14869240973470238	0.014106833091976356	-0.11228461910671386	0.02503487141675691	0.06329290240016615	0.0003844092299149328	-0.013090676249357225	-0.09636646074471446	-0.18982472230774372	-0.15388292184282207	-0.18734209507866206	-0.20130448331599285	-0.18588076632038672	-0.2598637968632017	-0.29508863719326206	-0.21032940398919514	-0.13354689851874732	-0.08701548300651166	-0.15583562448846627	-0.007832808936215362	-0.04863906648070934	-0.42845856798253285	-0.19197603504003397	-0.29424511664449055	-0.33994076739814677	-0.3190342183575713	-0.21218663277657596	-0.33757362891164805	-0.16957984611519067	-0.29224148611679174	-0.16754349163762577	-0.1762164889937604	-0.21413953815817055	-0.14559324389000866	-0.30363559986793437	-0.22243320078602635	-0.2936967960538507	-0.17706756480835692	-0.19997789055845624	-0.29041865738839007	-0.23902784036003405	-0.39059614075954974	-0.39066431811723284	-0.3718967621909791
75	-0.19054746544818718	-0.08223507384896543	-0.07318511652417785	-0.1327526241746208	-0.19359323145880297	-0.19111723199722436	-0.17985658696107268	-0.061268791795089074	0.06697461937329768	-0.029163482205161923	-0.07022472244718839	-0.10513728129325073	-0.15212007604697847	-0.04223544056628022	-0.16770724558743771	-0.25900862190852114	-0.21814178692934677	-0.18321415452306367	-0.1964018288172147	-0.2852038537552112	-0.17862820881355299	-0.16596447065890313	-0.21906583139193847	-0.1410575369754718	-0.02674906909065473	-0.09415422375319946	-0.20239857379236198	-0.3169550794717376	-0.44407308990554173	-0.41337693061852027	-0.36855092038128967	-0.35631868625241736	-0.47731631205888475	-0.33627170908242443	-0.2572981501884574	-0.3140807485314944	-0.17095346758347607	-0.36075515811416786	-0.36988775732372725	-0.2496582361622161	-0.193086657509785	-0.3255933700394893	-0.2140846055070388	-0.39891274408024485	-0.3320264805503392	-0.3175891728514718	-0.3985650005749365	-0.42570494499250994	-0.4983723838478299
76	-0.14072367788128365	-0.1737603074610226	-0.12338119471961762	-0.11491023957671334	-0.126719069599385	-0.15167645420261006	-0.19825489733661827	-0.16092199980111516	-0.09321596503570174	0.08812978635352625	-0.11247831533843025	-0.042783226337515086	-0.1085359974194701	-0.18225423949527308	-0.22035231905351704	-0.23056297711384216	-0.2120413136638227	-0.25486898173224903	-0.09964025090130109	-0.17321331413836744	-0.26728948610507264	-0.17701913480579204	-0.13392815402112584	-0.15259750431670185	-0.2212739866505024	-0.14078566342371626	-0.24778385290201746	-0.30916363413851483	-0.331988419960493	-0.4280545617933663	-0.27962292920298754	-0.41277763615700885	-0.44173894936463887	-0.3955707859270607	-0.41379222924740844	-0.29619083007276414	-0.1916371301329412	-0.4242151655778148	-0.2486257696848399	-0.24173037747507525	-0.37033476437737833	-0.2544888188350331	-0.3404628084502958	-0.27753861781193323	-0.3054245362402007	-0.3854909593319323	-0.4149818095695549	-0.6421193221973945	-0.41216633965280824
77	-0.0833088534357969	-0.12765562599813615	-0.0748529010073667	-0.07485503372513923	-0.17054533280493972	-0.14135810182068517	-0.09383286392513468	-0.09956643029640026	-0.08013935193059649	-0.06455298462236667	-0.050487678864826316	0.0024440163883924656	-0.07920403951995725	-0.08529328784969069	-0.05022043868804478	-0.1499645268374709	-0.12067696445372708	-0.2119682089211933	-0.18090101282075904	-0.16634313583596438	-0.20723599896074782	-0.10501522403654803	-0.13150943399334733	-0.20395491005635297	-0.09293749428309839	-0.13908014444089656	-0.23216232329952957	-0.2913978370605982	-0.326733295584381	-0.4719775847314125	-0.37067726375803034	-0.4428682539446463	-0.3229156424831293	-0.4122932512674172	-0.37622107493593704	-0.38662637459434857	-0.3137770074168832	-0.2231456448765515	-0.2081187972992872	-0.15838245384384284	-0.1937946012456404	-0.21307192973351538	-0.3735861212707384	-0.24654637233585572	-0.2222580010662234	-0.3492792939359883	-0.40642488194388593	-0.3503584888854148	-0.5599917719377254
78	-0.0266173014277934	-0.025352318962480896	-0.10728648709516767	-0.11839672969044461	-0.21216515086849297	-0.12478388104577649	-0.17944501481868497	-0.07755955009355384	-0.0877071733681408	0.02478769428886341	-0.05071628637712068	-0.10874964860075087	-0.013022511788410624	-0.17618866389396953	-0.10013882972312371	-0.05636983538215283	-0.07056333155948226	-0.18262091164180447	-0.3009249417546739	-0.08105144939198852	-0.12121034447451835	-0.09964210671530092	-0.10164736604741473	-0.08416279067650358	-0.1285326334708558	-0.0944244468066066	-0.2576307703941413	-0.25754043603245425	-0.23484105186889428	-0.3158772235629687	-0.32020738218284867	-0.4610064928097371	-0.3919417588493639	-0.4504934161226782	-0.303634610457103	-0.32086209257996084	-0.3321892071300788	-0.2976687084345057	-0.246251318922783	-0.2391431969757527	-0.12244715267605599	-0.18108172422257984	-0.28041439414941793	-0.22514325446689076	-0.2964401302449394	-0.3022135186568248	-0.4288508488078606	-0.44492101535792905	-0.5350067389902653
79	-0.09771685284668107	-0.11860667030406727	-0.10791102368053969	-0.027071556343942364	-0.1262942230149245	-0.11420425832030248	-0.08232831778228736	-0.08994194219049274	-0.05881119433561557	-0.09516149187666283	-0.1443517441708783	0.03623596608137995	-0.12623506151801694	-0.09882269924901418	-0.08224463826439064	-0.06696009267443974	-0.0653174394667247	-0.22565813360134324	-0.1596584807358763	-0.2226907665558223	-0.04770051094151141	-0.1387456486823419	-0.2839305081377912	-0.2114247071196814	-0.047082994947285996	-0.14015913955915288	-0.14658673626896665	-0.40319855476840766	-0.2748861249224581	-0.28048585637295914	-0.2974429581898378	-0.35950781424944134	-0.3701837185885964	-0.4244883538349328	-0.4113232624393405	-0.27001227096008257	-0.3044296522912937	-0.21828189693247707	-0.2882675586927064	-0.20209022218664924	-0.14431996009250925	-0.17098938481614875	-0.09965392396268209	-0.08929514640592798	-0.3752400310329175	-0.4314765225143244	-0.43237860906964887	-0.3742425851473413	-0.5210055258535702
80	-0.09517490182613553	0.01653150107843806	-0.14282286392111668	-0.18380266239377302	-0.1613030131658491	-0.13296406909392416	-0.14993734363340996	-0.0893078087991809	-0.10701606250828125	-0.11170579540929124	0.037533515090093686	-0.1687950896780493	-0.10775021976157147	-0.2176958660241044	-0.1040021377273583	-0.07752538713084056	-0.028601149446733486	-0.19296505804094716	-0.1193717913252671	-0.14101466006467397	-0.11476785477062319	-0.09797105833230238	-0.19391889776269683	-0.062189266493122605	-0.04167814127700354	-0.06790415678530501	-0.24874595057756838	-0.29548786085893514	-0.22661666794975469	-0.4372546269253352	-0.4511664966243443	-0.34058085337851063	-0.3049072338001148	-0.46454909837496244	-0.31825731513274047	-0.3912064131021299	-0.4136336982392731	-0.4745656945708543	-0.30286146824921206	-0.27308425351341714	-0.2409248996588021	-0.27929659446259936	-0.11755468947265568	-0.18650612011884196	-0.23144208783801296	-0.23142189317010636	-0.3466815127445638	-0.32180404083755276	-0.4819590113705682
81	-0.008586246219561625	0.019195324266599575	-0.12541468249161059	-0.13188922356016491	-0.12323348751057168	-0.10582504421937607	-0.13477354035222372	-0.06733546585920383	-0.01851844201356462	-0.08398634154893966	-0.007306048594382412	-0.028280042996696057	-0.16881049296344883	-0.11274334072430084	-0.10435413567353369	-0.0627769331594366	-0.0655106879415316	-0.22783879867572526	-0.22516297951001132	-0.08800718340809464	-0.19359662422620189	-0.10647183581589774	-0.19959598082195998	0.051800551547001396	0.08843846404347593	-0.09972013711907099	-0.14054613925963785	-0.32501180080842007	-0.2326190171977859	-0.3825789728350303	-0.44485028161727697	-0.39483136447719014	-0.5121229797355182	-0.4298017231497405	-0.464249624550461	-0.40667856982398576	-0.4765168203913054	-0.4006458165131302	-0.3643233292042587	-0.26928645324551315	-0.1575295210147908	-0.23045287057972924	-0.13025146834651366	-0.2516467737150033	-0.19096071037743015	-0.3559246057937394	-0.3107419852453964	-0.363141021451892	-0.45172421508305566
82	0.07659268286073681	-0.07610883376836144	-0.12406748364574208	-0.14799692537045425	-0.10246096054340856	-0.03761233998427149	-0.18640984512435904	-0.07682883918422011	-0.022404993030184606	-0.09545388828513632	0.008578386481628857	-0.0648970166819241	-0.12331690032802341	0.007071049884786171	-0.1013420797291599	0.019480514835473257	-0.0605196690239998	-0.0710820984388563	-0.0971221968836532	-0.06807885141815584	-0.1020180073266473	-0.10424790056835384	-0.2214239041211858	-0.1580233532464526	0.0011209261734184384	-0.001385991708078458	-0.19757272064272496	-0.14815978732541177	-0.326353302356042	-0.25846270664412524	-0.3371734739989226	-0.4721318537177748	-0.5278681878185606	-0.5797207949311604	-0.44569042569691886	-0.47057472864360134	-0.44333982556404294	-0.31452833762393206	-0.4544309086540549	-0.31235199363972566	-0.2580773133166487	-0.22086475826673593	-0.09900216882773225	-0.13742871294615605	-0.20533400184313813	-0.2813356478867958	-0.33151277624796605	-0.4303751749546665	-0.2803131443754621
83	-0.03214510744928599	0.03197132306860993	-0.10144695816707942	-0.16897807173249557	-0.154580305610108	-0.09015302537955612	-0.15427183016976664	-0.12526475279590518	-0.054810534128421684	-0.033769467156262535	-0.034474350790962324	-0.07695472534961732	-0.11618732721780627	-0.14196145323647952	0.005923040376207243	-0.05173218804207772	-0.08014800398684871	-0.1430262390541201	-0.08199641819278654	-0.15208028284444602	-0.0930240108637736	-0.11932469571272106	-0.1841283144166257	-0.131116692061202	-0.04629206395442834	-0.041107217846902785	-0.1047282720445234	-0.23330191193920252	-0.13697655822064964	-0.1719963597426561	-0.4036859634311848	-0.4942905688973087	-0.5620177807959069	-0.5151498382790363	-0.5138271189968697	-0.4421881349159339	-0.5048920516146842	-0.6388337666669246	-0.41148128887874125	-0.3562513889019928	-0.2828449907588676	-0.37150188604548834	-0.1822881870178846	-0.2385148745566632	-0.3967401914661036	-0.2659908121093709	-0.3635052316212848	-0.35924491378857704	-0.43590503251727186
84	-0.10299270062075687	-0.07829922682162437	-0.05025821549306958	-0.12490013928636226	-0.08790822183479183	-0.05811744692559734	-0.03947459482730124	-0.0625563344018473	-0.0711838083778041	-0.051385433425423496	0.07046732254014826	-0.004946631339929933	-0.09433639743674901	-0.008986047542773507	0.0219860845969338	-0.05982356124037088	-0.03645317904094276	-0.018652544127078435	-0.04510379633156087	-0.0975095913393623	-0.11912676337901063	-0.0799811913148781	-0.10998420667562611	-0.003324838163304577	0.08090408512298833	0.024760394673543816	-0.19941437056727465	-0.27959223351516127	-0.23531257103502434	-0.39093339203445715	-0.4209020685980537	-0.5001151175469015	-0.45692934116191675	-0.5119766593652614	-0.5025889475917913	-0.45020114558759605	-0.5028689030401674	-0.44700296669105377	-0.43719383363916825	-0.20485842711894567	-0.34125476294736373	-0.06766583879671635	-0.2155651256502759	-0.36613912924884423	-0.27611120391685684	-0.37262411234359405	-0.38809531707834993	-0.3825591348523452	-0.3479322967936301
85	-0.11553919497741687	-0.08328759761328734	-0.05541580424785062	0.030366775906872794	-0.006969915167112742	-0.04337802745941289	-0.11616012597929064	-0.081875378708953	0.0455911371036978	-0.02609449640642873	0.06503581406337286	0.08043431924664744	0.11126430329651038	0.010535504077481515	-0.006601556205465951	-0.038833486251810566	0.016719187970886024	-0.09331681737347026	-0.11758614472050896	-0.07975114633445027	-0.054053400825027	-0.07513799064843074	-0.07200785057701443	-0.09419795829421176	0.008120766661705416	0.060586070358545505	-0.16832720108378624	-0.20001461213685418	-0.2641708774422658	-0.45081946653983573	-0.4518300431362426	-0.5415590274354586	-0.464380542244949	-0.4223211941451431	-0.3673841096628072	-0.4143282768668253	-0.5304404906089915	-0.40305599804869957	-0.35411052315628366	-0.4131038481975528	-0.19106827875932364	-0.35345331416386444	-0.211813212087048	-0.39599444008027435	-0.38060863579267756	-0.3469723481782137	-0.3636781350191795	-0.3813208355196803	-0.3665748225080187
86	-0.03945250076567578	-0.02363554500425886	-0.014425787750716951	-0.10734295783048413	-0.13275215228011314	-0.07223866733940337	-0.09840384685831993	-0.03055258977686149	-0.03441065039982185	-0.03103710067070776	-0.1289065698724244	-0.08091281631444804	0.04546354490881881	0.025718376771591174	0.08135019498126207	0.08331212131901727	0.008235200527223466	-0.09512135295375507	-0.09847994886127644	-0.06340464050891767	-0.03954427664956421	-0.18357015949013006	0.0027388712393496303	-0.02593011384638943	-0.032361117532969295	0.055356920502893606	-0.19515619704668713	-0.2273316861874511	-0.3251847328160994	-0.262089775268208	-0.30540620083326175	-0.4397605242321889	-0.39869185870872825	-0.3596156319497785	-0.3717998252251709	-0.4536651361170808	-0.41322469373056386	-0.4358693377224861	-0.3151381910070873	-0.2238133490609242	-0.485925410880481	-0.2935915583150067	-0.29907038943252284	-0.3171680460363995	-0.24039807930471033	-0.3294131445684041	-0.25811355250151263	-0.26055888898760776	-0.2835894787184834
87	-0.0013289808388270833	-0.042462744345490175	-0.08804454777774336	-0.13173499574962683	-0.1081724939215595	-0.10064103295278799	-0.07256950956765917	-0.01622882731976709	-0.02126384998690133	-0.0029825825588343296	0.025536941880891357	0.026112880423674933	0.05477801423438551	0.07593731689066212	0.01354774961007656	0.03798406782404291	-0.16870355126003708	-0.018646773221689762	-0.06855054706356811	-0.07711359157582003	-0.05746619993630338	-0.12104956370885882	-0.19637812830317652	-0.08115617915027978	0.07387841380989976	0.007393437460621498	-0.1485619830394908	-0.15355178771519723	-0.21616549225428128	-0.1942455790812349	-0.36080615545650463	-0.4383985809389017	-0.44441180584829604	-0.35109399650765666	-0.4959942046008036	-0.4046512117749508	-0.357545286381869	-0.40454079811916815	-0.37190590105962174	-0.27397242332842875	-0.26541257237154897	-0.3398304518116044	-0.25909656831541644	-0.4469128120922239	-0.4405801053321524	-0.3349272436644469	-0.183091144629908	-0.23262618461946266	-0.2576190190408597
88	0.08570554012789851	0.011299035513357146	-0.028291000078084945	-0.08276385519538057	-0.05059325188989518	-0.08583799660356521	-0.02410079592202773	-0.056481354239322136	-0.030678974202067184	0.08337029798367426	0.15184271924633852	0.15092930305278215	0.032437119888951385	0.032236367042578	0.086481186567834	0.10004931223595104	-0.06941134604262578	-0.08913495216609191	-0.07007846991770722	-0.15465477791877266	-0.1793437098924219	-0.02057193361456973	-0.08838500935796664	-0.10115827869042435	-0.041084093892703274	0.08229365907177397	-0.197601641736626	-0.274396804911458	-0.2621189721210487	-0.2814142707253241	-0.26038058229554734	-0.3324134883541288	-0.3933413219202899	-0.302909050195347	-0.38217719491897945	-0.4581850028905108	-0.4042370577738752	-0.4120103336101709	-0.46193182061811633	-0.3479675073916965	-0.3187475878322588	-0.2771613012561709	-0.43289101327564694	-0.254875956130986	-0.38618242566854605	-0.34102801306011155	-0.17687405611978538	-0.28922437085883923	-0.27938324957547217
89	0.0048742294374810565	0.08115580395061742	0.010610561996664025	0.07294189223514679	-0.07725463896692958	-0.13186331523946182	-0.08719020973157207	-0.06621055674839006	0.07174084362014384	0.08807156651596987	0.14498430047598493	-0.06507246870805751	0.06418371752633073	0.13227062461877676	0.015884881352120205	0.18077147267719818	-0.1216164866191908	-0.0881975201015734	-0.006896670977248882	-0.03994017196902961	-0.05980514670689988	-0.04857148339830151	-0.16033026845950593	-0.014562695802679581	0.15487394900958593	0.10075697435802733	-0.24851997450888552	-0.044150035575847034	0.07196388449666566	-0.19168467055557112	-0.23819377925632318	-0.4570104814775339	-0.265180937249833	-0.27741151776853973	-0.34572087870539764	-0.3349613570541603	-0.45597505564762814	-0.4808805221053988	-0.5519902940009821	-0.3000713988246192	-0.3801005205542312	-0.43470506288110206	-0.3636504404124028	-0.3426489371595607	-0.2871802011830199	-0.21223385168685877	-0.34995334183958804	-0.2834042153387034	-0.050366165805522
90	0.08540429254652106	-0.01980642024793375	0.045411643161697726	-0.07206274800158594	-0.03667248973948143	-0.048585872513502985	-0.07881365240736779	-0.03719676409034174	-0.022471744055317246	0.14715630387722287	-0.008647535236917728	0.011887812316746526	0.04966428129750225	0.11775992726745824	0.04799012246802865	0.059566026179747635	0.016722261703581046	-0.0423794070195346	-0.16950456823482224	-0.061011689784970846	-0.19528281835019573	-0.176759954058869	-0.12979638783794378	0.02416547596975909	0.06732698945396816	0.08211832755442006	-0.22553777161402883	-0.05977816655618584	-0.07560230307015543	-0.10720913607007879	-0.24117164320532666	-0.318683272298557	-0.35765577802216725	-0.32508632080662825	-0.30993466425087934	-0.19473679165720692	-0.3661247345742437	-0.41595171648420015	-0.3402946837186951	-0.4630010266291397	-0.3422603114904136	-0.261961081148731	-0.2807190650690093	-0.3119917988484541	-0.10320692200202704	-0.22577471645357985	-0.248216129516669	-0.3063797972621524	-0.21356565414327738
91	0.015319502648410935	0.10602882907099842	0.01040694533495786	0.0711277086664124	-0.07027335991103564	-0.07176870932514787	-0.11757802669573256	-0.06639389309724444	0.008112954125609213	0.10832716805902629	0.09943136730816168	0.0387568626742426	0.018364625752928194	0.03598184054010821	-0.03635113920078564	0.0029577954252178237	-0.09678648656572246	-0.1323297504163328	-0.07927818807826315	-0.10870048246775821	-0.26570910668850534	-0.13638206026083413	-0.15230280923858636	0.01664311153371753	0.00951158991274954	0.040733804505557206	-0.1298313019501569	-0.25451970118910183	-0.23281960286031564	-0.2802922249367156	-0.32985517549061294	-0.16809606472985145	-0.28757416685239334	-0.2306449870988577	-0.31750547757770586	-0.23774186632343372	-0.30820212637707833	-0.306979499345757	-0.36633736998142413	-0.26352810859835574	-0.5478807405380557	-0.23437715768325135	-0.5080612321765388	-0.4090848402975375	-0.27308330197767117	-0.26736071548887513	-0.13354165563800405	-0.3053834769339304	-0.24256324314832
92	-0.054544755337284104	0.07411891516046695	-0.11940328868196866	-0.09604264572539996	-0.11506078471089502	-0.11660940751875815	-0.12077930625265847	-0.13672937095620114	0.011419126571368418	0.024666986513942533	0.18620118727638962	-0.0074220763245344944	-0.09959043988579078	-0.06108609984126122	-0.051370210806480486	-0.11840098478511185	-0.1003518440363714	-0.1583974991043292	-0.1282878719086737	-0.058448491738430405	-0.13352005836484868	-0.07340688778251568	-0.046292783503235777	-0.03472312274669976	0.0338698502937949	0.10421729928192283	-0.3021976504221469	-0.21022301316187342	-0.2622506600026447	-0.21969098513572433	-0.39864431496889446	-0.12027870683272965	-0.23458967977497505	-0.3326294387668294	-0.30852353956128525	-0.24841083265909636	-0.24061332060807988	-0.3354717196132704	-0.351218179518085	-0.35288317569586536	-0.3538879461664859	-0.4176981677378401	-0.3184051836247363	-0.31173520594550885	-0.3699002933389809	-0.17375811490267273	-0.2229808623830425	-0.19914503310603543	-0.13326601841787525
93	0.009202872042864366	0.0002723702624383616	-0.11448068181222859	-0.10114623486494045	-0.1545402749706131	-0.1210289622012368	-0.09540861783033469	-0.11060365220521062	-0.07598484335084013	-0.05486040500400787	-0.050646938432744856	-0.05406355167081237	-0.0068685818994634	0.03623400830140673	0.047233550151890846	-0.05033659533259107	-0.16898414327202732	-0.11573724216306484	-0.04609327479018771	-0.11915381592772882	-0.03846751859754702	-0.10239822289686033	-0.08459638898390079	-0.0790355496389635	0.06199857216034009	0.01654642345264838	-0.11339176158763489	-0.2759488433391805	-0.26191694383334974	-0.0567310012532525	-0.10061759102309262	-0.24362560873975775	-0.16783783693194193	-0.3128048682324131	-0.25377407910318533	-0.2859300839910996	-0.30956337782764404	-0.3548817535934748	-0.344904036842742	-0.2786995384606629	-0.28698948055515905	-0.3175736755195894	-0.24800097191023748	-0.31319733490890045	-0.2883574695878174	-0.08006576538429577	0.036901935029582	0.06826932584618664	-0.12807425873358783
94	-0.04237435141804973	-0.12712425018206722	-0.22599618219082576	-0.1005697434423791	-0.1578091014276446	-0.1585992764219648	-0.14353035113112228	-0.1501097804662443	-0.16213354477386013	-0.0806921923780192	0.046931190314856916	-0.04114950843365252	0.01166324719178143	-0.02607444581038018	-0.11700418894759723	-0.06361651460254787	-0.11617410035590822	-0.06465065766059117	-0.09320871217024246	0.06904408336698852	0.024793642170850724	-0.10607900808362129	-0.03733940509886141	-0.03583953445129926	0.01645527291940788	-0.019502791332263396	-0.15616039396580436	-0.1161531034008251	-0.3211648008232814	-0.27784562527784584	-0.16009651102483363	-0.31689801595219486	-0.20090042168849478	-0.3323480894372425	-0.28441699483531674	-0.30074761098804925	-0.3111835596380973	-0.36040927632073777	-0.31314764392215855	-0.36268325959351433	-0.3854199118512588	-0.34036940927808956	-0.29044791157950883	-0.1355686136056845	-0.010581788373846237	-0.1454573267688048	-0.15248627323371902	0.039457644153181974	-0.005145387961467618
95	-0.0928827882236034	-0.13768512344008205	-0.09133642724640098	-0.17212944930822469	-0.1546558445573404	-0.16547634671019998	-0.20203692394308087	-0.1331865470271502	-0.12431211504892459	-0.1659711862781901	0.0399974935731766	-0.11466597457775662	-0.08259060841406105	0.009692267593431201	0.1147304703466965	-0.11021529170046487	0.053582487927032116	-0.02626113625542938	0.016721338572931628	0.022285849802487694	0.019958644826018387	-0.053396314930762453	-0.06783892447874645	0.0089327123168331	0.003336898878770715	0.0026213293112771403	-0.09558193183712227	-0.1366370680660174	-0.2676007676661549	-0.22584707679082228	-0.32046766209844757	-0.15459145104890867	-0.3191198282498726	-0.16993018593037001	-0.18470076548498165	-0.2910066682670148	-0.2549241485434349	-0.3529160286187453	-0.4514954030017817	-0.43466623107436353	-0.3432507991583278	-0.36569888652936583	-0.33078883304225326	-0.3510890597806785	-0.07093059412469271	-0.13658198357219348	-0.12737063049694639	-0.03723614706676952	-0.16914368334566213
96	-0.13182861773672797	-0.1948640852413493	-0.11351297056114643	-0.06456562429698003	-0.00019413935991506644	-0.10679419272126522	-0.11643859272416206	-0.10322311304957692	-0.2100698074129455	-0.03182052899609963	0.009905124105672418	0.021656687878203403	-0.025567254926214533	0.026036960558360085	0.21316793935527065	0.16420710650984033	0.05944780474921378	-0.030161817189714384	-0.12800780546156007	-0.18916856711466518	0.011030500352158601	0.055270466569778284	0.048631013456813345	-0.07960223082999683	0.04785944383403105	-0.01639952837130204	-0.1830223165555251	-0.21838482294485	-0.2658744035744178	-0.17429547573354914	-0.250640562620394	-0.25088130971810285	-0.20601517810775	-0.16536420655183898	-0.2050062673676424	-0.22048377841883826	-0.07917649816831253	-0.31394408128146767	-0.31974803544277614	-0.42643793065566465	-0.3621663832919487	-0.1845013508746613	-0.3006319953281254	-0.2932831080160903	-0.04034509687417159	-0.04498411960599282	-0.0795437330003765	-0.005016526998679651	0.04244598864152049
97	-0.08913106019763734	-0.22595526424338006	-0.12769516743121762	-0.03894376867565128	-0.00041945503985986514	-0.11233103128409092	-0.07345685100740298	-0.08795635830309807	-0.05833100650721683	-0.11599891143235544	0.027063226427479055	0.042930506335467744	-0.016670349808104508	0.047862218306553884	0.09496701709025682	0.05865193901165115	0.05225052401450068	-0.12523935353138738	-0.07050725464744403	0.003412348893038906	0.04723734623439123	-0.047891623208356784	-0.03357201415901226	-0.047157771640298024	-0.0006093043694603004	0.1557726058766609	-0.09933370639106368	-0.12135197602142041	-0.13208890257854494	-0.08583076751677454	-0.20495186769920845	-0.33532377215520404	-0.15686163617167861	-0.15616342869492386	-0.22161346552864697	-0.06598356314138723	-0.1372356597414875	-0.22081892969965883	-0.28216138941598845	-0.3209686953498478	-0.3151908583896633	-0.251844672457306	-0.1967260375893685	-0.28914674207789964	-0.23601664463943206	-0.178158757138244	-0.021742503370301737	0.04780317069370004	0.017574906138275132
98	-0.1947268775093814	0.016900008981422084	-0.0353745922893912	-0.11624148149650224	-0.07477522172922416	-0.008995694270504232	-0.0807797991456797	-0.09430994453709712	-0.10956280318167091	-0.0754795319158019	-0.049528624280119574	-0.0022244543183268213	-0.11452996139831206	-0.06819377478439083	0.18357944130640078	0.01828544774976786	0.023656981416885083	0.029734180320175385	0.13372794064334337	-0.013306334789155858	0.13607125423856903	0.02853185353055538	0.058831852057075654	0.07158160844518188	0.12150048098561002	0.13103126878832444	0.01864854611998239	-0.059977576911682484	-0.08257963879752243	-0.2083204971719494	-0.12321900347007757	-0.19805588224721843	-0.16843187965520912	-0.22527273465097003	-0.3105968901004701	-0.17940104456055583	-0.36215804325631945	-0.2068982294943274	-0.21869364980367498	-0.3278349715064521	-0.21131564270412423	-0.11342511033247919	-0.183539780681159	-0.2694591593627214	-0.1965142975639025	-0.06841542280017511	0.003899756194586201	-0.011365413192977968	0.04708115397567103
99	-0.06617564929314583	-0.07777419717545055	-0.14071279349645288	-0.038252960299276696	-0.022872421450985867	-0.04614369531199371	-0.035210603474946506	-0.03142776323134703	-0.040625036086027695	-0.07285523363426831	0.0347740834598502	-0.01637598453270424	0.0022600274645373777	0.03884316363673211	0.060366599958854295	0.17952371101609063	0.2311080571842436	0.020278271559064018	0.09517261712863455	0.008667679270361786	0.124922487204799	0.0956056629230019	-0.05190715110187717	0.10538331369677804	0.2084142515690587	0.20331575068052263	-0.036288196305178176	4.301579265957312e-05	-0.003762441756007351	-0.03090145049499613	-0.06834306910305349	-0.12851178548365955	-0.2613894065289789	-0.2624494413725755	-0.22094739520973206	-0.1285847540277719	-0.26784516950959525	-0.2501668188106352	-0.2469227150104841	-0.3083964255635342	-0.13269837361971418	-0.0653652964250224	-0.08534892581513667	-0.20352707385968244	-0.2818517326628296	-0.07038146087452295	-0.112289607231517	0.042364162218554505	-0.03529170123179533
100	-0.03795279370642089	-0.0256520624096802	-0.10946882533324806	-0.10248748709963011	-0.06241127417098995	-0.07566684713050693	-0.06038672953155817	-0.05656249964046276	-0.013559952342466108	-0.009365685612585412	-0.07566018492056673	-0.004048604793310082	0.010563836070509338	0.10605496008595161	0.13708719155308352	0.2699626080512849	0.19649606501088665	0.13845685866209578	0.15915326633509846	0.07977473657537835	0.11475082567508503	0.042727605639742525	0.08516943875823335	-0.04375980824089483	0.12374283086849898	0.1783326790578955	0.07312366910513639	-0.007554371645514202	0.023103990761569448	0.06580282090889623	-0.17310356307995858	-0.25345117058013483	-0.25067881276871795	-0.3313757675674456	-0.2956275458417464	-0.3276057663744176	-0.25072128683494654	-0.058348443373178724	-0.18511714675597696	-0.1328950878104909	-0.13978915264977604	-0.07019997652479251	-0.008762493871222942	-0.22446051054872837	0.005126612368750694	-0.17980264609375826	-0.1475507577107114	0.03868353399461719	0.042104526277258206
101	0.06169530280522963	0.12101951881776274	-0.11589012409737072	-0.08516157165171401	-0.0379229850501978	-0.033747961341311083	-0.1084917317778363	-0.034998899700324285	-0.0646067892962853	-0.06891460287575205	-0.06523602413898982	0.06756794380455045	-0.07213299666611037	-0.044924112842614286	0.21746057934424975	0.20175964606434021	0.3405703697697431	0.12154986306942939	0.22892704984868625	0.17447895979353903	0.10858346734235799	0.12135608241682128	-0.01551968279913465	0.008187094720122502	0.12240130141795406	0.19427165508142225	0.02640772276315506	0.15181107548802228	0.07824471884538713	0.09607471243759443	-0.19642449847873136	-0.2087253413424479	-0.3710993628691167	-0.3176161799822944	-0.2777268283842189	-0.3497884217945814	-0.26758755745939633	-0.15004208616717976	-0.20744125405176836	-0.2335762649127548	-0.08204016500488454	-0.0995839308178463	-0.0817334577675388	0.04407837502508123	-0.087689906813015	-0.19471662263206596	-0.06336841156742656	-0.02832177420285382	0.11473176104108398
102	0.01426933765849843	0.08417470129121035	0.03392630836991531	-0.03642233423493597	-0.03485838424680553	-0.1162428904381309	-0.06275174227874547	-0.10314601229958023	-0.0364803985530501	-0.04000665921888973	-0.08622988769421633	-0.11670617625255586	0.03444243779764918	0.04258845735516567	0.12672022949779094	0.2978479080194611	0.20273256998136918	0.2265872757142357	0.11642179397418137	0.16301372948813608	0.16927368044541655	0.1203334783335728	-0.03332845912959118	0.06583078994370886	0.08625965461766247	0.19897255213079573	-0.06750720584611805	0.10513417724856958	0.12240294318067724	-0.00034414150765864625	-0.22013801190814167	-0.1826645541344484	-0.13439813781160745	-0.31841352020704294	-0.2244670199845872	-0.17256318686158056	-0.26100553031084284	-0.22345248351083113	-0.09331673675099647	-0.015584255920524292	-0.020472799060994445	0.024915063458286868	-0.1548656016678219	-0.14989983166067006	-0.15308415901733263	-0.09952895466910361	-0.06747283870027429	-0.047357115871902555	0.0034629538171396792
103	0.13241360195001559	0.08922555233311806	-0.1934231959699183	-0.07554390463885538	-0.053779456749704566	-0.1482049010279092	-0.18508897514485373	-0.09063329578907839	0.008615201700599054	-0.024214201357142348	-0.02815157611882051	-0.09993842034560177	0.005300805068398145	-0.05960725095211535	0.1612353848540266	0.24680381607708513	0.25907396129050275	0.25160940104216	0.13602008820189418	0.03780814225757155	-0.010023137687027357	0.10923522827780179	0.06745237742213615	0.04904345032618597	0.18356310220098235	0.18566463590672927	0.0439054690052848	0.11781188240225678	0.0070660604422223775	0.038746232602662835	-0.18797828732802277	-0.11612295269084108	-0.1936157353798152	-0.1905600706571179	-0.10771415211721533	-0.25307487328686396	-0.15871807183614078	-0.08558178637484073	-0.054936452047242235	-0.09912245487471563	-0.019116258360641226	0.06468081053557914	-0.11368528602243484	-0.09477320766798067	-0.26062303671717263	-0.29472304346509665	-0.17544423380850016	-0.09298062397294235	0.04254336290404779
104	0.07389674849397965	0.13250370412538173	0.01986933522630866	-0.15099025395498555	-0.11701057886198511	-0.048439434201535105	-0.07900514229919156	-0.043815363930144145	-0.03450355950230282	-0.019300947238487364	0.0010280683514712577	0.090882869116502	-0.011917079454954084	0.18555952639329684	0.049751722298562125	0.048603525025724945	0.2761175844795704	0.14413528051940439	0.20632822980143528	0.027902293939170063	0.10966348309571443	0.05440634917849133	-0.022488581931729344	0.18320492186532816	0.10570108380519419	0.12979167829774071	0.02748092237891453	0.2572954197239114	0.09079547258943542	0.06172049450787063	-0.042452752090100784	-0.046268911166572016	-0.0028234547360362376	-0.09449463415403753	-0.13569422775081275	-0.05340333923176297	-0.06791025201078214	-0.15599395170156385	-0.08688622224749616	-0.16823902396052104	-0.23824977810755663	-0.018353525324950003	-0.1030659096265099	-0.1848717208191782	-0.19620149387613833	-0.22665751772866177	-0.08944595427256617	-0.15910608980448648	-0.021296584240299808
105	0.07893233071618624	0.03254152438193466	0.023232479089718507	-0.09818131187593584	-0.04765501764635157	-0.09945693833831504	-0.006260910975620128	-0.0449087425323893	0.023844894568915954	0.08735391020541569	0.037512494618328465	0.17121133222423723	0.054021965894504656	4.5557497115055484e-05	0.02321311062716585	0.07331081233436934	0.14816305329923457	0.08506885690280992	0.1926052073556443	0.13047989582257144	0.08750992753491561	0.0948894084754195	0.11423255159791768	0.1706913317100792	0.2156561368082198	0.21905927319545176	0.18556214318332553	0.08996940926541948	0.14345525890407412	0.07063064560530707	0.022638505980036326	-0.07076799464102095	0.004053301249987937	0.0798084054477143	-0.0540876294800761	0.05105092619212277	-0.09695049420093227	-0.09875602119802983	-0.174393860427337	-0.06896206249632927	-0.01374754158304311	-0.04038177396537247	-0.09878719795428975	0.04220414835350973	-0.22839345666899544	-0.07649145996368736	-0.21456857179132655	-0.019280251546489206	-0.14044800164341312
106	0.12045331834122375	0.06207082363970897	0.12772339161959717	-0.07582672202132164	0.15294996964060273	-0.05591026227781713	0.053981125403860075	-0.043884015538817336	0.10355165892903531	0.049394294917181045	0.07447799220359658	-0.03201879114575905	-0.040455494775089064	0.0202751306933863	-0.05878131901807478	0.09034238274368483	0.0668212867719991	0.11406604799231743	0.08219811349889097	0.08463862775473657	0.05423326381471446	0.044799903501967296	0.12251477061934582	0.238488264346639	0.19720079927158912	0.2528405406823619	0.18139920009012034	0.27179014133722534	0.16542706495003315	0.13907001975117197	0.06084384114368898	0.06349528775011093	-0.059277177912534194	0.06465928410541838	0.06724710178549267	-0.04980409252895259	-0.045186988556029206	-0.04160000708834262	-0.10435567940990773	-0.09877801114872989	-0.11551913828397416	0.0014874038435144787	0.0006631060063495231	-0.14490550841877448	-0.10820648231906538	-0.0002979774113198025	0.09092255447514411	-0.0787656029559339	0.09543442584340245
107	0.06216436609196807	0.06502185880115796	0.13171246036717316	0.18609328844591314	0.1390891680447927	0.15966966963698176	0.07091356009120962	0.09768322532287811	0.09496052282011432	-0.06489418762572793	-0.005851360781163943	-0.026525182305877314	0.018000693326822102	-0.06443712722358409	-0.006273387568539257	0.1317020187218466	0.10680626081478413	0.11800721903801795	0.09054239782550404	-0.010345089724647372	0.01270865066639563	0.049668925747257696	0.09224251515116526	0.10694139605747485	0.1063644211380879	0.13131700653288098	0.3168541850816443	0.12766036911242226	0.1310125397233874	0.030245953774639373	-0.0159679661094971	-0.12037116422351934	-0.01744214128538752	0.06804753693680707	0.005301766387621526	-0.009235054164140166	-0.010913346420839399	-0.20317276734714262	-0.13787440623878536	-0.024157292892630466	-0.12609395049166863	-0.11583152632065086	-0.16415582455765843	-0.08254035984530735	-0.22301911205594221	-0.18023683491960177	-0.11793301449004527	0.010816491112579065	0.005829504491133309
108	0.1218585027680467	0.20373695892190927	0.14778543429669458	0.17972734966786558	0.117802184900799	0.10528846900953119	0.03343279033248418	0.01202739886010629	0.10834563492324041	-0.07010553923776985	0.04171250180578968	0.07619332152344092	-0.0805839373465856	0.016709435730562057	-0.06128695562229079	-0.049517827665972944	0.035928010837154384	0.041170121501316145	0.06646129223378859	0.07035136174795306	0.08878971250102932	0.08466972466152535	-0.0548809055802524	0.2184327157591591	0.19049723392981	0.22366456358183492	0.13213543924487411	0.10862467717143456	0.06501130434097727	0.10255430014995626	-0.08101439947155978	-0.128138397677371	-0.13470952298167937	0.10566988681098796	-0.161983332662643	0.012127941058846908	-0.16731409289041926	-0.15349933480479233	-0.11249709135082919	-0.15438713230278017	-0.18905185830851934	-0.15611835401624036	-0.2831771102526667	-0.2944647862100966	-0.28764725052779216	-0.31458762667811013	-0.1088581215769023	-0.0439593149427309	-0.04302991813611384
109	0.131923797081467	0.1063144658048641	0.13600758133027138	-0.0011084368655659104	-0.026282041298779358	0.060096921291239024	0.04141136099976915	0.05401179876430785	0.0448092044394187	-0.0511481082942848	-0.025801898563761604	-0.10730489987210548	0.023960146496298747	0.016990911874669085	-0.09221485709937363	0.04924472014306821	-0.09667937094438782	-0.08514566229337746	-0.021633239693144964	0.08237453073960073	0.1330716870512248	0.009765361925459572	0.025758899443331606	0.03202446023264881	0.03628299965122729	0.07037129763578943	0.1398743115245183	0.17082199051432925	0.09434833912630496	-0.08317791269089961	-0.16008050340891603	-0.12890954913680266	-0.07749882515320902	-0.0544450320252039	-0.08891172392528393	-0.00033497059024570894	-0.11155899427036411	0.009416948840197125	-0.2612275206390165	-0.0789425048173735	-0.25996349618651415	-0.24980492907936402	-0.16874518275568356	-0.2715935646156735	-0.25253370593988217	-0.06337145562593376	-0.06680649729406998	-0.002460662281436965	-0.06783703265315602
110	0.1472460328879382	0.24036390008810202	0.11787743363233856	0.10146794094423506	0.04734634016031393	0.061402573405196184	-0.031713067810192216	0.024523330154897258	-0.1495102779669163	0.12544095811304307	-0.03335633538971787	-0.024325282974015587	-0.07496178594521616	-0.12463269899525867	-0.0917342488662776	0.022653812806684673	0.05542087406514169	-0.024756750920358957	0.0422980206915007	0.0642848218542808	-0.10735099166431736	7.511135515307395e-05	0.016240270864932647	0.03020714501064775	0.05974570075713207	0.08272578729999476	0.15325118294785853	0.04212021035737349	0.06739368895964125	-0.17738194686448971	-0.2137138876176461	-0.19046590258244672	-0.11898883766407417	-0.06442299366177669	-0.24126596210996967	-0.22521227235263383	-0.1723295370834072	-0.20777639608492557	-0.17053772403971798	-0.18834566139327047	-0.27783593550605634	-0.2964901951647884	-0.31279836936076755	-0.25890186202369614	-0.2831709816671101	-0.1731339466011322	-0.19742922778019162	-0.14088856782334416	-0.2806120249950193
111	0.047553643826377535	0.15121679336853694	0.08767194153716575	0.06760350305643954	0.022939923872603556	-0.06284456333538861	-0.09876396070347805	-0.08787434347223463	-0.005971478589396962	-0.05697716008439291	0.07154398205224152	-0.04091792556980673	-0.1536334927422622	0.007669569271260969	0.07213329722363984	-0.10825398668073805	-0.10666880996581836	0.05101662523359547	-0.12124708881930324	-0.030711889763101814	0.018851213190153475	-0.010396947223842736	0.007345131744977226	0.030918770832906818	0.10579892402544203	0.16572863838392157	0.09997960000777946	0.22241132337626893	0.025906549379911725	-0.023059623697200243	-0.15692349272023842	-0.29480827666802184	-0.3021322413758303	-0.2078268322799281	-0.17407240947684202	-0.16395181565657763	-0.2985075697580114	-0.16556993170232864	-0.04290133714988167	-0.34623748607800325	-0.28400338147119075	-0.2634429731327195	-0.18306203615260003	-0.313683252029633	-0.42505484155892914	-0.28354723157295636	-0.2584686045973061	-0.3699686435744095	-0.26680436323299395
112	0.09379956614603392	0.04437875793612388	0.09001501338569977	-0.03356964875034461	-0.04232728091473112	0.026776931619804732	0.004826956439077496	-0.007368230650585757	-0.014944526703124262	0.09304874524035024	-0.03288047851206771	-0.08140478755736849	-0.13498774600403282	-0.0625835203791957	-0.03658934444054748	-0.0727282422116833	-0.08205513079395683	-0.0317731152011193	0.07976162792228483	0.09549886096152815	0.0747535730208778	0.1150345923087938	0.0793525095714773	0.06438356596822434	0.1461788424198149	0.061175642242740545	0.08602291524871149	0.08928462963253765	0.09503857842531828	-0.03450560174770297	-0.14062775858889298	-0.3174651333789531	-0.22101863013215298	-0.24472632032664757	-0.20566730873751063	-0.2794221179410732	-0.23603345660919256	-0.27620982918138	-0.18617588184690437	-0.2589875657138023	-0.3094483646808507	-0.27676748171509846	-0.4826361724281205	-0.3583170137835358	-0.3432272948538331	-0.5073096262568855	-0.5427783731416496	-0.3574900475488908	-0.25386541925189715
113	-0.0376974850621251	0.1703552854590092	-0.03187148619250359	0.038762578883198326	-0.10212911505788447	-0.10537823534555626	0.030091313261343372	-0.10536554770962551	-0.0838475372079349	-0.006102833900858462	-0.10788196245546275	-0.11211048841459452	-0.11106862075209183	0.022579597794001517	0.01313358908202257	0.09589466600640542	-0.06942297316293758	0.08509247690358011	0.019253364337964575	0.10195754814911355	0.0007397676292414221	0.1351502703784589	0.0508990643683581	0.10169753863133882	0.030009819608134376	0.2022729397836791	0.03838936968280441	-0.019197220505015787	0.10783296697978835	-0.1138033951746051	-0.06719255998622702	-0.1854280635600316	-0.1997726026090064	-0.1965498177405968	-0.29501441895964187	-0.3737616436907703	-0.310772913583998	-0.28109811946962504	-0.3831554771776044	-0.18638974612134657	-0.30622074271985167	-0.1534369833866603	-0.2907713533066648	-0.33532122287537386	-0.45207246301803583	-0.4585604033018195	-0.5079637609525464	-0.504955960001966	-0.29731029548288435
114	0.12466213129807806	0.07231425094519248	0.043060599431123656	-0.0860401952934654	-0.10836988761139824	-0.005517300396886595	-0.16671639215862927	-0.137514108759783	-0.04501153624420394	0.01934247470516681	0.10818882386574658	-0.0007546975458093851	-0.09673898989379835	-0.06274657573693401	0.023940358371486677	0.10501437581117468	0.14619016743292748	0.047199969108134766	0.0807375700229219	0.07120218370408207	0.06515334824101786	0.038469344206644066	-0.010168459894452603	0.05440572202778861	0.0642164407493627	0.08460343942125391	0.038287902885843744	0.035522460589317226	0.07216804330521051	0.00061828342123047	-0.07905157104907634	-0.17707924872889855	-0.26459360289705675	-0.29498527383305806	-0.28316984940282264	-0.3696007113060057	-0.2515690011237573	-0.41329797354414166	-0.29078668525792073	-0.32578473457973434	-0.24663106035834206	-0.3701163984056095	-0.32585890096731346	-0.43847501122803456	-0.46958458637425327	-0.44604281071449714	-0.3287361602156434	-0.3665095972764985	-0.3163405637776375
115	0.167947336064066	-0.002515605435793224	0.026266878932045802	-0.07989976820209374	-0.024883741053983277	-0.13121036727366026	0.03516251632823199	-0.021214582961065282	0.047863859441756224	0.10893162589425613	0.13385310064780048	0.08027496640415584	-0.04679829361788064	0.027662138232843053	-0.025705783647686033	0.1180268297098521	0.1775733539715149	0.05307332701271291	0.12997471807984104	0.1310236379310767	-0.04246819504262425	-0.09323886215133342	-0.05683468265155608	0.05673783113390105	0.09240610007057556	0.046004247411391516	-0.06919427778048697	-0.04021085443692585	-0.041945121361415615	0.03514619756092592	0.01736093706206714	-0.22270584236410604	-0.2620961388774785	-0.3413525399229643	-0.42913355922158625	-0.4478795011885953	-0.3552439508816695	-0.38345669339662203	-0.42434681763969423	-0.149017637715288	-0.1434499042344029	-0.20519479693443424	-0.1869475655356339	-0.3569070185933648	-0.17530074084393393	-0.5325135692006988	-0.47190693248218063	-0.36250164774777194	-0.2945709368932411
116	0.19215262436831299	0.11502622224799657	-0.0006317805735655211	-0.05376405276810285	-0.020744445376875833	0.04271117798757761	-0.07115135574988204	-0.0422221589954755	0.13493827015984725	0.06141830677664195	0.1698023135122468	0.0392651518667648	0.09679261243668394	0.05274530805630816	-0.02556805848539309	0.10862240422605407	0.14438995382828976	0.13622873765097124	0.1550696333386913	0.23818465538257622	0.18984830835963265	0.11475392189103088	0.017756748725012268	0.022249785951625977	0.1716283106989089	-0.05100581917882936	-0.14295934932570553	-0.12871375757980896	-0.08797945520053134	-0.04979085200738202	-0.04145167676190621	-0.13755814040785058	-0.12699346032095268	-0.5150431663415476	-0.4926033402872837	-0.3136035689190666	-0.3968421202746958	-0.33837214319232484	-0.3344085902688715	-0.18067437349963358	-0.2511956237028097	-0.2392550063173398	-0.2269385726050806	-0.33362302736531674	-0.3308382849542488	-0.4025839582527241	-0.4001774125260482	-0.145006365041511	-0.3673420738009754
117	0.13348270491526132	0.07430601685374791	0.06045210411625958	0.07162623495022387	-0.02961831216859425	-0.014608178290379414	0.08312155854141447	-0.048785582734123714	0.14544258768142962	0.2679338710514114	0.19842640653162266	0.16966264447082924	0.05492091232925843	-0.05670044154110186	0.13904290136837485	0.1425086613700102	0.16144956055999707	0.09650393367631013	0.1406960728287384	0.07875957986447304	0.2117442678683042	0.04143083835721149	0.032352088758427655	0.14995556364149856	0.14416273990780143	0.0648694921773301	0.02141195569138412	-0.06889974948596352	-0.09606155098060201	-0.07456391395875477	-0.09517166309564007	-0.32246750216978726	-0.4453431383817231	-0.30800234737361515	-0.39811203462171696	-0.43776227662226025	-0.34186602643081526	-0.2180242489223217	-0.2498283367112908	-0.24636493972772797	-0.1885429542664389	-0.13942995513776524	-0.16689219452769014	-0.0762738688338808	-0.2679911780225408	-0.33752952217911275	-0.2837440837462003	-0.05374704043970184	-0.2421309325816062
118	-0.03322126963309909	-0.004968191764584507	0.043905514165256225	-0.06260944087380502	-0.04363054166712856	-0.03238308150721812	-0.0499956059627221	-0.006038063900889561	0.08537807486116103	-0.05589674627026642	0.27990535844193004	0.0529110276718189	0.01402503737628524	0.015824021942408534	0.03074356026088753	0.2287042863720083	0.14672750301170828	0.16102968510431584	0.16916967874383254	0.20527983920884738	0.14265103078799596	0.17580004292521034	0.1760411077512762	0.1953816582724786	0.09879727236876383	-0.007546400327058694	-0.18194557602079103	-0.20188548201083162	0.05748678072058515	-0.1763304241676783	-0.1727626685612552	-0.13529716956589427	-0.3320596743786564	-0.31501778036548606	-0.2945901983865426	-0.2561254656587855	-0.23535711722054545	-0.20574153892797575	-0.1425146379077754	-0.24361373572220762	-0.26799104933295237	-0.06756177018351939	-0.14577995870865565	-0.17005721509449664	-0.2496293003751245	-0.2581707922682725	-0.14328873893938907	-0.2001686165255639	-0.15642937410403657
119	0.11037879933734089	0.04470507999491965	-0.04226855206301129	-0.03629623034678272	-0.07069425822821497	-0.05019075117687927	-0.03380986690317584	-0.05233337227200474	-0.06635033121021033	0.07692883145225889	0.23789332394888932	0.24859511325331346	0.1455513090561507	-0.026545030935749957	0.042118740425912765	0.14703233477892158	0.12719663499885694	0.17202162299707532	0.18759619869588756	0.145925968749954	0.152402142500178	0.10968066845178007	0.13631106295843726	0.08130906296739995	0.14465535343264266	0.06682410593534614	-0.2766519632390649	-0.2894958317561568	-0.20385786361327934	-0.14445703147938763	-0.2676265890896258	-0.5644865464256987	-0.45838099235661794	-0.17156853614700465	-0.20074110534745185	-0.2383609907508842	-0.2243139369811266	-0.1628550886841446	-0.2270219750808024	-0.2616062476699287	-0.1836316367668907	-0.21667261023348056	-0.13151524123234587	-0.19825270268400438	-0.6178302669680564	-0.3067058166577389	-0.3401930101078813	-0.12901983319486507	-0.1927027952169466
120	0.11735026340583592	0.06340096402877186	-0.009555849395866962	0.007423847170280386	-0.06806007642757038	-0.1373354142421635	-0.018520057994610414	-0.1373468866124409	-0.08305972580542946	0.013715339688469838	0.08691379684679543	0.10943497321590227	0.10943952339702379	-0.05516689638477188	0.03976749017811211	0.04404728985608325	0.04723405589709276	0.036034646453035356	0.056616766908092364	0.19321737542704825	0.14865945081340945	0.12757262278315	0.24321374986790797	0.2070851109244365	0.039986085165119575	0.05892938547349469	-0.2338763276757152	-0.2576247378257345	-0.2614785073240606	-0.2638233791352713	-0.299852406847528	-0.29752737684924757	-0.22054062500733335	-0.42950702440881816	-0.2957234353081323	-0.23283399548719097	-0.27933189065514363	-0.1082064643839011	-0.20558826872930033	-0.2433504567255403	-0.2398746077261527	-0.19104575382279196	-0.17062621802266778	-0.37820932249987343	-0.35089875244295254	-0.3177222266518691	-0.1014412940129723	-0.34291898835609225	-0.251508271582962
121	0.10701637521338443	0.02897682561714915	0.10006554897729265	-0.13245138780767235	-0.1435558761450097	-0.04402919788972298	-0.09779479285119402	-0.06813146084846199	-0.04087254729910377	0.04297696568827762	0.27232233009761414	0.14939737007780884	-0.002916852979229217	0.1283340491195596	-0.0339800605903694	-0.03042833472150005	0.06014113511431035	0.1441894862417225	0.15946206938726823	0.060372779227469656	0.21430625225649877	0.21498591247932777	0.02478605548273443	0.032812608469618774	-0.007336384537927264	-0.020508055358923305	-0.30203554417093603	-0.32319069842516546	-0.32319206995696353	-0.2551785369837848	-0.32350267550230566	-0.3616935668303453	-0.24168359926807087	-0.1555577002907842	-0.3502072049496917	-0.1957740694384558	-0.25368797950008276	-0.16964103627023702	-0.15786091050008483	-0.23105758642204682	-0.20178129116153354	-0.25099246382065926	-0.15859000198586568	-0.24705911382570736	-0.41226789645724676	-0.41832854496591254	-0.28022892967505814	-0.1311335243641965	-0.3328180940177517
122	0.017576112399330206	0.12990494741753578	0.12878329976551398	0.00800620874203901	-0.08275685893989226	-0.10976883604490588	0.08309754389737657	0.008061777727467353	0.19979780180781115	0.06533041739470345	0.23597437147865966	0.16233878056034284	0.048884994566835836	0.030944055566750006	0.0038432310777514697	0.03316987127609595	0.07089391224768492	0.10746352059367789	0.19387955206910623	0.05654254882075003	0.1403801963591216	0.18124317110135904	0.16968970630846472	0.19114332538463236	-0.02034691659349083	-0.007996995557207853	-0.20553110766105243	-0.2710967084719378	-0.29648317191703494	-0.12270843780632748	-0.2354947366025467	-0.12654338094317302	-0.24013780471520985	-0.21175804978578844	-0.3330744849329993	-0.2526673948908401	-0.18738396247816097	-0.2099306080456448	-0.1424103102641467	-0.17450782288859693	-0.06799963660895014	0.015042970248862498	-0.22217320210365332	-0.31803211805520337	-0.21247129214577956	-0.21378613073952124	-0.18243995531088705	-0.23631651508256205	-0.31215644911814167
123	0.18573333488416433	0.007390471065097761	0.05872319044347536	-0.05562970732395196	-0.019003065436067498	0.02229234502446323	0.12193510231102664	-0.028754291631841185	0.02214410935019345	0.26549984839035373	0.20318017264679855	0.22670454056491493	0.09906860924049281	0.09699388610502399	0.12900673976088248	0.13891370582610058	0.11493226763421356	0.10461310158921358	0.14153272905199626	0.15331121040134038	0.1496494938934698	0.11293002797596949	0.16771761768670715	0.11268369895826798	0.13013375710315087	0.08673365461768509	-0.22335822590410775	-0.2895676676952653	-0.2938839253775237	-0.189045824408075	-0.15421706831816942	-0.26393880660099583	-0.13196319872678272	-0.3172078602092559	-0.25863375927918575	-0.19568661781886484	-0.11036356707156861	-0.08936851641654509	-0.24977216706377686	-0.21043204254100187	-0.18127183658790455	-0.14552560762593503	-0.1207874564397122	-0.28151922178845334	-0.21355143564374252	-0.29272921731697743	-0.3290882775913487	-0.2647832250027131	-0.21309849500669387
124	0.07690289717424734	0.13052771492231235	0.09450747883337195	-0.09050413654160619	-0.07480513713634365	0.049663170389089926	0.08872718333571622	-0.002361979223782235	0.021880751366159953	0.2082034415600123	0.3639515045177631	0.15958047308047751	0.06674024654389402	0.17224484172811275	0.13425434299742237	0.15515014096758514	0.010539130645376135	0.010786762452121977	0.16152155731252554	0.1805363727365934	0.1124285296165215	0.1280363139537818	0.08358940078775642	0.09951687454897537	0.17102788584753886	0.01910237465519905	-0.3132079673783693	-0.2672132057166835	-0.23748489667201772	-0.1075529753267755	-0.09040590261566117	-0.22803022038854745	-0.25943732598155717	-0.1660206196083765	-0.20005335441016028	-0.24178428468816354	-0.2504552468245567	-0.25641105993932917	-0.02088593691894123	-0.11485131571626903	-0.2376969962704706	-0.12754102547808985	-0.15805845666011678	-0.09575366299236092	-0.21973231531895684	-0.2614219259235916	-0.17686203054430752	-0.05848964951188773	-0.11911062169577495
125	-0.02541048166236489	0.15329098042709705	0.045246425616519335	-0.0653299518555425	0.031004260903948432	0.02518261218157556	-0.06713844056678772	0.0599349683947505	0.13040918245183347	0.0678810955027591	0.17769426674788366	0.016789772347589743	0.10754142379880763	0.0923790984730069	0.15214352591867952	0.025593604143660936	-0.020815351335880368	0.04632001946765675	0.1936605895967911	0.10263160248042431	0.10816851286278795	0.027451622917420565	-0.024604650875345843	0.09695277922316192	0.13702227128728242	0.04184172245379061	-0.23998067043150978	-0.3232876763002146	-0.126818074144873	-0.014881526895523545	-0.16996909643660335	-0.11265857260519736	-0.3635565315895729	-0.30312746899149823	-0.3262369367440958	-0.3808069523294645	-0.19095415257096637	-0.23652044698998007	-0.1918212976717884	-0.07207349014587146	-0.07700946895684786	-0.1506244760794917	-0.03401206047559204	-0.0019968991658683268	-0.08604951455187758	-0.22101216050758565	-0.06348435144345992	-0.019817625565842812	-0.26231937575681985
126	0.09469138037099802	0.06400056565215552	0.020143846431804144	0.009650805876397278	0.06179007984133465	0.16724682636346289	0.12710728663628143	0.08642539324757406	0.15029682540813302	0.09851734384544403	0.15877241208964352	0.19870446049978024	0.03353765602270022	0.08923326006811355	0.18308509767418651	0.08525118203231949	0.16727673402144555	0.11596516852076973	0.12480931710753906	0.09926296585210208	0.08324833914366156	0.06265958378426842	0.13971722445920762	0.20233843026425946	0.19038421151552665	-0.06594565071991604	-0.2901331764640528	-0.2977309121285691	-0.18054911927341616	-0.0904291285968364	-0.10796215785720058	-0.06060637103272082	-0.27061191862281386	-0.22360226137763087	-0.2734449391792291	-0.2508206268076537	-0.20672329292928388	-0.259432559921599	-0.11837924697881745	-0.09531580695780556	-0.1697847059667696	-0.18697426330482286	-0.08550730835763291	-0.08831438487943677	-0.026635777471373245	-0.04174489990569086	-0.042211651153003314	-0.10271874118679807	-0.27978872402590743
127	0.03064555285377706	0.1308987634115288	0.01847948595735425	0.09414983307740096	0.07524669901039381	0.04988568248818691	0.06743534592507275	0.12644008121474734	0.1342891435868146	0.14089587374435192	0.19836219773077507	0.20057498710654978	-0.01762627255771435	0.09564384028592715	0.09211754771428421	0.12782939296902837	0.0596381304867342	0.11670402995512448	0.15384481747975223	0.13501467022960728	0.014077262819134035	-0.025974919104736992	-0.0864167224818039	0.007114992866868307	-0.03448484565979705	0.017269540756595134	-0.2932464437089634	-0.2270668865455237	-0.12731847520981016	-0.04578053459196937	-0.045256021212578594	-0.19587378334741207	-0.2750007676970244	-0.28508062078669216	-0.03902951668177992	-0.2268191778063088	-0.19172357947522062	-0.14900714477310198	-0.11961274026847757	-0.22107169281169306	-0.2985945008076024	-0.21782295250372097	-0.29512899723908215	-0.1763824770256477	-0.0608430546243919	-0.05824946304299881	-0.23902111016741637	-0.07071468496503108	-0.07705520378945281
128	0.08779992372842162	0.060922633572099275	0.040925125327758896	-0.0322903968300271	-0.054187455326941567	0.028647462420465224	0.03663991994655779	0.13769783340127645	0.141848829636112	0.1959696951363974	0.05578031764410083	0.17032026955299137	0.11016359047750487	0.1811161782887588	0.23547268113860764	0.13724004672305612	0.06950625293373648	0.08182713995266822	0.06218524947594715	0.10636153939809767	-0.058758555000802216	0.06442799278778337	0.009936667693164983	0.12337267384651089	-0.012689486291561285	-0.13872041475872504	-0.16066621016463115	-0.10611468718620447	-0.1220722007335503	-0.12294331237704606	-0.1302735774130429	-0.19478334633967204	-0.04258707946274114	-0.08996936534905578	-0.02098928569305053	-0.13586323103701167	-0.20461473479608147	-0.2312237276731933	-0.25023756537126635	-0.17252278597482287	-0.2650630513493407	-0.22219215611632706	-0.24903636374589116	-0.23170114739097497	-0.1820229161449437	-0.1506365647694734	-0.10191601898379887	-0.008016651055917845	0.036475792840745425
129	0.0920476830914583	-0.09730637800661059	-0.03376792168727708	0.03982794175414622	-0.07121322626825612	0.03404671980831141	0.08079472940881885	0.11857072412075134	0.15134605375522725	0.22063082918217253	0.19028494992012537	0.12592210960676878	0.08517490725331163	0.27442231450757226	0.21150830035679408	0.23244894210377018	0.022843375474649836	0.0581524589461206	0.019679522963842976	0.05189355232563243	-0.010050175427842202	0.12337589718069278	-0.07484535618762012	0.07674493345068387	-0.018469335383950798	-0.06859896756358881	-0.06680891065234791	-0.16082100193185167	-0.163599686505099	-0.09044829615379921	-0.019260583104479072	-0.036403515312642035	-0.1005500936273677	-0.03888799523800105	0.043597436257835985	-0.04314482308711036	0.08044702646034155	-0.08103790654750641	-0.0895301415167585	-0.12747487636393834	-0.22912908092166226	-0.26214843238657304	-0.21061915339044823	-0.2049858545197314	-0.20520802121328927	-0.12457024391142549	-0.09531018877947164	0.04007617947171525	-0.011025364833652417
130	-0.040030766170527976	-0.06168974794188081	-0.01129611722698604	0.06520814908972836	0.03261652467565504	0.05966524214380259	0.21296362357657156	0.10222252995208285	0.19345860820826769	0.13641286052832774	0.1354972204391302	0.2337633145498224	0.12755621758671726	0.2248100402818624	0.1839407703958822	0.1233599460830063	0.02904340078730539	-0.03249049474647213	0.03749471518792345	0.061085844005016134	0.02127578852622925	-0.01615202715457785	-0.0010280950943515358	0.09872721496475874	0.15115990019486292	-0.07511517977484057	-0.11125950595135692	-0.1460967485316806	-0.11020803446463776	-0.1311256021306765	-0.12050884358525524	-0.007250678668172342	-0.11399644919728871	-0.08239591793611245	0.0013658031776417445	-0.097235636692553	0.040168680292365054	-0.04850957892922978	0.07973501207633424	-0.12642525345466368	-0.1489387976323847	-0.0589395457812655	-0.2623757713120972	-0.2154028435816672	-0.09667816453341224	-0.0570170081920615	0.027557289775826888	-0.004156009556352558	-0.14960631337635835
131	-0.0754300058518771	0.0016861902917983233	0.04168539595420829	0.08125412576712922	0.018249653929966258	0.09976098573685585	0.1409358379128485	0.20456223774347024	0.15370039249415518	0.08043028034993992	0.27246890910129595	0.09243519420139203	0.24377637107942446	0.2520979102145547	0.2556979346719053	0.11531269448160779	0.10859653197459404	0.09617818707653687	0.17761819007112262	-0.10100241356563344	0.03896200273535788	-0.02352607143996985	0.10585858153976205	0.07125026851020637	0.09177866403854898	-0.09685593070180595	-0.08805563800307827	-0.07360584499973363	-0.024954058873635505	-0.003227750141301447	-0.07201111242660393	0.0735067624105614	-0.16682714878204682	-0.09132506309601975	-0.009523155824534201	0.003148159363988501	0.03809106197676063	0.19181700830305098	0.2596679616472728	0.05626078416843483	-0.0910206670933601	-0.22389638031537765	-0.2943370717878279	-0.06818533080423571	-0.00422716829142139	-0.1340194082983829	-0.05537266085828467	-0.09120077911765646	-0.14847113542410542
132	0.03855174229878381	0.04372268306288292	0.03264994633900322	0.05381979518560306	0.01832527078988651	0.09897225228457218	0.14526362750175717	0.1946256104926065	0.08089019516212761	0.13598519510003154	0.10912670086140348	0.15563713147965097	0.09865820572051873	0.2642843847324907	0.2107987442867915	0.1952084834886032	0.08079280880659825	0.0928864240907173	0.07731611609659869	0.12499383569668958	0.18362698962875623	0.004359997966347525	0.0069935152874358265	-0.07695571142807867	0.09914416523465941	0.007920378249738963	-0.08445975528216046	-0.07119296474318987	0.009679392323974884	0.11038001054861532	-0.005720778548204194	-0.13572564189421435	-0.001585619126359955	-0.11135734960967528	0.05097201161236751	-0.015916416690023593	0.09269108600814988	0.09239663458679588	0.1607657379477309	0.04590600518710148	-0.14462066025596593	-0.16939537790377807	-0.17642716928254312	-0.2194604925122856	-0.2328425132193285	-0.024017123291174003	-0.04220893712900977	-0.10032434583200178	-0.1859895271443931
133	-0.0038321321741755614	0.09011318861405594	0.04895867863392374	0.03997860274871564	0.07622253062856987	0.04812340021004006	0.03272443959471429	0.12850023081330744	0.17771481152334873	0.11979692173958707	0.2438854619280399	0.07444170343396644	0.18987918915187302	0.12728726451080288	0.1959262409119129	0.030186786400645132	0.05703002930891256	0.06015423376958608	0.025700120684656037	0.15651687148097854	0.018270043261795304	0.03563900290002695	0.0632766142167946	-0.0046086845565655185	-0.010066802269560002	-0.048238130374542845	-0.21844484526149718	-0.06494471407751379	-0.07792458983073507	-0.025566058145821947	-0.03492664584559811	-0.17692424362240852	-0.1194720874856158	-0.13309875469562807	0.009090876974300022	0.027081622522688264	-0.02754983946451971	0.18644019755759808	0.03351214179743685	0.038236139803626244	-0.11818907732081552	-0.20052416784354832	-0.13477134779925132	-0.21035626336294538	-0.09368586326861543	-0.1730113928934484	0.006813348451611301	-0.04576599761591138	-0.18675869225058078
134	-0.02646762235978804	-0.08866813602327675	-0.1380004056679398	-0.04468364286870435	0.04364531349119604	0.08456313079076141	0.09934164906042833	0.09172057088754439	0.12544758148212426	0.06160810023360167	0.13079057918799297	-0.01982368740311195	0.029281683044630746	0.05470619422212482	0.10561975242285579	0.1289700097505506	0.10238093049256544	-0.044998881357195826	0.008105574666539602	0.08051322995735485	0.09520295639039424	0.08990925575254492	0.06575574185574226	0.01972004142196268	-0.03439298383381374	-0.13683541384442896	-0.117430059902727	-0.1638721389622849	-0.12744345106741278	-0.20262146533170616	-0.048534209070345516	-0.15399310338564595	-0.051301542676234616	-0.1305645694842315	-0.02623775897040912	0.10703621158932744	0.11027929082309842	0.028248194652803333	-0.022778833292711992	-0.01939414193836595	-0.033293803997627144	0.004926321409577561	-0.10711710437995751	-0.2113907879580026	-0.15693966706778764	-0.07853926439073722	-0.12907584067638878	0.05910736210548893	-0.0773424689961131
135	0.0028453592341531756	-0.055173877998557865	-0.11497512585607499	0.0491743995020159	0.06410261589111843	0.049741797072584235	0.07382916766347405	0.022195219742768384	0.12122280403823323	0.030335141657757064	-0.056050225550048814	-0.08118233860880666	-0.07167933700262878	-0.021922253143137265	0.07262947039477122	0.052195645247606746	-0.020671309478527574	-0.020188389689698154	0.040831479437168534	0.050059311935508846	0.09234153358334178	-0.03489135310095275	0.048499673232112614	0.0004808480784207072	-0.05705589755062176	-0.09537273339009844	-0.09921375849303167	-0.22386309954512687	-0.11365664477390333	0.010367767341024547	-0.17719147856744613	-0.242496561126611	-0.18799548246368733	-0.12762711821552974	-0.16226887205695434	0.03599304255652504	0.03216355998535765	0.09773043843986112	0.0085924733534333	-0.20222512659231473	-0.03243429904945259	-0.04242877220956347	-0.28264423603504446	-0.05469442106819293	-0.08946385803792241	-0.10732254551787061	-0.003890889158196542	0.0012871517569020053	-0.10509511292932179
136	-0.06644410891883526	-0.004454730274279762	0.08110399816499742	-0.05492863021320036	0.0007787786036535561	0.0421558761036733	0.05827323256851411	-0.006797208839939317	0.08381280359767541	-0.030198117058795666	-0.1573574765158314	-0.01746425530471633	-0.054837371618098575	0.03050688531619956	0.04591314753319939	0.002260712011171953	0.027674300380413675	-0.029909569448261102	0.0754782769265101	0.09685206381651718	0.060188728711357685	-0.011264443015322749	0.06591883246404537	0.08325944271370456	0.03341551072095031	-0.11251108810242139	-0.13927071783074568	-0.10942599834225544	-0.00034354752533863884	-0.0991585361941592	-0.11406369655597644	-0.18182899460034513	-0.2389223298982878	-0.10458109868021367	-0.0890379968740291	0.038470549126344455	0.11969076763953415	0.111919141613205	0.10864013218515318	0.085630082868146	-0.05813141956580068	-0.08788497765240603	-0.22290610460099117	-0.12724318924232847	-0.1543806344206427	0.04496774391337183	0.024673693025695508	-0.144458654184002	-0.06983838082779309
137	0.10270189193576285	0.020671268907547582	0.07959609648451423	0.11713651713132037	0.10231555801790086	0.15225454291284726	0.015922844191590065	0.06564977555090759	0.027978281747461847	0.07534127690387521	-0.0723229784344085	-0.03425275090333485	-0.09048494549598933	-0.07297073367385887	-0.09889780367244755	-0.04135767114988785	-0.047272088838776455	-0.07901898707543872	-0.049274022341799686	0.015965753872299877	0.045711344007480385	0.028820871717360485	0.10393510980329482	-0.06534759288913883	0.05958004303748622	0.047680491328567734	-0.11285267347827746	-0.11267952279734031	-0.15386662902288642	-0.019033389498509256	0.105876885295237	-0.1885197157658132	0.0020719763656965318	-0.025656571714538112	-0.1032872724700801	0.004214547816407896	0.10541441796250237	0.009952266800412547	0.06880354139413923	-0.014761125922950868	-0.1417991119629312	0.011465777631697116	-0.21624479968923974	-0.1761511983835266	0.029703634833991282	-0.03065877198884297	-0.06054258230702758	-0.0805056411820865	0.019577221327543626
138	0.09112116701127165	-0.04879506755312033	0.01780871116914138	0.083980868164213	0.0037251880951053237	0.10758675624759224	0.0548525131028514	0.13880496417324253	0.05828786338062349	0.06654472022642553	-0.008043780991147222	-0.12897666167214789	-0.06888360362042252	-0.1519750826312625	-0.08804625234536437	0.11244230201716192	-0.07821458374772633	-0.12011297872362776	-0.045733664052640816	-0.02815640684690155	-0.01948313162151983	0.08729263989071864	0.016518408821671042	0.09862071691602607	0.05512160343989644	0.024187699965325285	-0.1736530800713365	-0.012678447211797252	-0.06940832479327455	0.019435984084577675	0.0018102981848204802	-0.0019743191353492006	-0.1922688553191032	-0.09575773514000509	-0.16251516813328834	-0.047336765980623835	-0.14739522953438655	-0.13635479891318605	0.0107446880142012	-0.013146727089211507	-0.16040311133415147	-0.3381129911148073	-0.22777958153754577	-0.1659803393766763	-0.2304043898721106	-0.14455096740693063	0.09791666919604058	-0.0633470106269999	0.13443131668942143
139	-0.06828794615455944	0.042418256524971464	-0.03335915092398474	-0.1461070134591879	-0.015184105792440122	-0.02460581340539761	0.10388895670374276	0.15129180099270106	0.09422888436142883	0.230867094361086	0.12739609147745992	-0.06683811657215939	-0.044618766879434335	0.1029600725601647	0.06537354119660643	-0.00034081451926908454	0.005205710995084352	-0.05874226253609386	-0.03529529047160496	-0.03369003756237565	0.024910075253830537	0.016827295140556024	-0.05099444537323936	-0.05981356757964823	0.026218800886226752	0.043733449966224996	-0.020761129620103964	0.034672792206849934	-0.07732213947725379	-0.004524256315698838	0.18478674027226855	0.10083483655587189	-0.035076054654047194	-0.13419983381148035	-0.15295399842659277	-0.04890046935087925	-0.09555507980258895	-0.14651325675075544	-0.00309837549063377	-0.15818785201052563	-0.043462566029920366	-0.11583078058736047	-0.28153739912447184	-0.20980302217625324	-0.31080142874624156	-0.22783278862944184	0.12322629933676021	0.002626972300975977	0.003421366109720081
140	0.08703972637427074	-0.029255103240225955	-0.11262886798241407	-0.05839819646555764	-0.11579347858764073	0.12632823442574337	0.03921213246861459	0.10841056152048567	0.0618797911345645	0.12343043523038484	0.01509485304259409	-0.15054137510420457	-0.11214741032228567	-0.11649757543665007	-0.05007179255903634	-0.07169169455229883	-0.028224539473696103	-0.08199862177713534	-0.08556505485645549	-0.06982881137207654	-0.09824681618392007	0.0010874940372041177	0.03565755753713553	-0.05070309468034999	0.024900390284099877	-0.004167101230937753	0.04665075105010315	-0.12311674312703007	-0.036380068525721995	-0.06083518720096324	0.03270491434031418	0.1039070786025956	0.016136319285028854	-0.050453207395441256	-0.12279847899300408	0.024476000495330254	-0.13448597790123423	-0.06086010541491303	-0.08532509125363766	-0.16760468626021352	-0.23606811632916216	-0.05613384848014369	-0.29554173127541544	-0.21043519195140994	-0.29804185437261005	-0.12100482953651608	0.022095164513017584	-0.19803062994635207	-0.025527947319722428
141	0.019460759699065137	-0.1332321803266328	-0.058052525589789926	-0.00895118469390303	-0.05655036899052009	-0.031517021365170934	-0.01141308662152577	0.030163351524456483	0.05353131533275009	0.10742802419902542	-0.03623938827831664	-0.03482161020392281	-0.09899371668041049	-0.05036462968713129	0.03861114680554888	-0.04631964639382473	-0.038350016341925384	-0.017363163151503734	-0.013007854843553813	-0.020081814663992427	-0.05154584782268077	-0.028484183335742385	-0.061439624902110336	-0.016937513554927886	-0.0034861470491870912	0.006393371397145501	-0.022869390085356052	-0.11423501612666345	-0.040379637809173155	-0.0691318887353425	0.25910939639821173	-0.016320358870898832	0.1425621621638719	0.12751101993038733	0.004585241580367378	0.002256132876271383	-0.1097028688290121	-0.039343854293295955	-0.09549182063787834	-0.15846780486079032	-0.16377475612371808	-0.08377697918845131	-0.17514808823160602	-0.11121020703457889	-0.03273189315117899	0.05487257383930764	-0.07921382946585077	-0.10992014717644046	-0.0814642611229771
142	-0.0526092676518634	-0.1264716324817061	-0.1426539424665571	-0.11657799459174627	-0.06685562688783385	-0.05483212354015998	0.022416524916063003	-0.032778609155606944	0.0013243857239298381	-0.04989472793785449	0.08993400506921423	0.0314572913745839	-0.04103064723507514	-0.05957635680327974	-0.027526193316186887	0.0935338581492047	-0.038309868981958	-0.015186113163011388	-0.03511998449341082	-0.012787679127456522	-0.005060119339732304	0.02513716293780809	0.026235759274267644	-0.026543023287626116	0.15790760884595373	0.0714319883618059	-0.001375561861657442	0.14292475550025288	0.015292401017945434	0.07399799724468481	-0.0902918979465824	0.14381041574668493	0.12022384804161586	0.07613229515676875	0.03874894942971295	0.09717545879117795	0.12040012150309223	0.0494374479393749	0.06598993610122823	0.029977454815680416	-0.11195473517402563	-0.08999110789246195	-0.25990141784684523	-0.13125489749911645	-0.023869027369874295	-0.12637739074651988	-0.1161291661794602	0.05226215554508677	0.016859889575649045
143	-0.03578205180655891	0.07505392044668671	-0.15816506466765437	0.02003800738433534	-0.02910572261972839	0.024336888605756727	-0.07248705717104996	-0.031323927163458005	0.06729746418720436	-0.11598331049084724	-0.03424274657708793	-0.03726502188650951	0.01809231023937557	-0.044734190732683185	0.005764782460915735	-0.042555491478565494	0.01958136433639872	0.025969319000106007	0.04759015010342147	0.017401828103343845	-0.05660476771141072	0.04771315457229197	0.06376947546290335	-0.05305461795035874	0.04119052052258691	0.010158293581730458	0.0013944050683496706	0.08629356182285065	0.00047498188729615807	0.1735975409742358	0.022449367128862974	0.04179804704056256	0.05771269318281923	0.1408844119433273	0.10371762626758448	0.18350701866385138	0.20902658224234533	0.19906561832211508	0.2584892611397146	0.07778431786484309	-0.09200764092208183	-0.1908036756121621	-0.054510241510727066	-0.06300393027377654	-0.10539184316166135	0.004443351205466695	-0.08673361925199878	0.01179728882944634	-0.027965763401838435
144	-0.006015542892116437	-0.15117870395945796	-0.01242132595342121	-0.15108814373163404	-0.00797572388188645	-0.004626685557050989	0.004889064658852067	-0.037495693663822986	0.06171228300958931	-0.015885825548398794	0.017902287199155563	-0.019771969083582034	-0.06553990244913208	0.07042096912587596	-0.06758221971411237	0.015913264154887915	-0.21412054941223163	0.11725028605168249	0.038076588361364884	0.15341512786391007	0.06312647731667495	-0.05317728674808493	0.03303297691809258	0.1337624616892873	0.18851513527019725	-0.0378233306233752	0.12303261422745218	0.1669314209774941	0.11743094386790635	0.19876004466398797	0.11958485630185578	0.09596894039694637	0.06733226867278296	0.07994903829734865	0.2572177431379662	0.15857999616235138	0.23517382665268466	0.1200460256912161	0.2474428907698541	0.22474588045180677	0.07578866358224472	-0.2103534467846741	0.03075436407224903	-0.021734317958578935	0.04684218894942994	-0.05732190453276892	-0.013214842004933013	0.0038704076244986617	0.02831483090986069
145	-0.09588658588364778	-0.1672891055858008	-0.08021157610491979	-0.0504243542657426	-0.053740765156972826	-0.031279394133202285	0.03928955572880577	0.06759182846317072	-0.008883562665363094	-0.11509790296268807	-0.07612851032729992	0.008364341537524515	-0.13048307336674098	0.08542812677776268	0.023793999939523917	-0.07912454512902573	-0.08250045201992165	-0.030581825179396886	-0.06304030773749196	0.04521381189036881	0.03453804002794862	0.048131171896399684	0.10238771175684933	0.1827514238948455	0.25222616261240655	0.16617717093730955	0.01250796342085434	0.09128906802321186	0.1215848849103727	0.08035950219284761	0.21860968658521732	0.16274486299299662	0.03116306786572979	0.0884594007933432	0.16363374418608298	0.09789240458635431	0.2084929489318083	0.20273384157873459	0.2715681087087062	0.24152093807657143	-0.07686043871245674	-0.15592591853971932	0.030001569808676343	-0.17078281586350252	-0.11071414160961923	-0.024058281315524538	0.09646564628269756	-0.034390142325062	-0.10206490900257888
146	-0.07324377501438756	-0.06078173488124974	-0.15640826008444567	-0.02578768623074377	-0.03157430856381165	-0.0959980422663358	0.003850094561205964	-0.029104632345916676	-0.14239882236447662	0.0002592194237098237	-0.05741062722279975	0.018443259015750425	0.011834622102819584	-0.06264187594451463	0.11724346287615968	0.06661746364031423	-0.024488281820611787	0.033445246094089706	0.10297164301921202	-0.004911710900527765	0.0052180275829599495	0.07022153470736625	0.08574264900187753	0.12391690982580172	0.204821723021306	0.07729853587754645	0.06871416151382428	-0.014699840879125075	0.04537681158231007	0.22827755432626	0.18998119606353375	0.11182382297469788	0.2124789926834117	0.060396219635095574	0.33310441475834535	0.29853620205086734	0.2527909332679722	0.4039680953619718	0.24335614638239295	0.034504475475773656	-0.06492225564217455	-0.11202293574401714	-0.03195670380702218	-0.05049547797529784	-0.19130640985805486	-0.14974626062407373	-0.0707017653307627	-0.22752838795874436	-0.0366600204766734
147	-0.10978957939249179	-0.10646617444352191	0.011498946291246984	0.0461391385741876	-0.02485776872548661	-0.07045734742479236	-0.004233353994534428	-0.03641993332907106	-0.018416284362612067	-0.06357671754220945	-0.11025250410710519	-0.17590540030825466	0.013897624944512622	-0.08880049293399345	0.044931195493590106	0.013404679932549814	0.03846891715833226	0.08787141631516973	-0.10472791553696625	0.06940435843778839	-0.0024257046461228855	-0.028035832637451092	-0.048504313941596426	0.1469148135437841	-0.028192270361006088	0.13767190978345906	0.06478393453970377	0.055797319195518835	0.05701891671869865	0.15165340438712796	0.12746748313840187	0.1846636444022895	0.3076788751309166	0.21489419480760136	0.10383014841119909	0.3253766820748022	0.2463745439903362	0.29408094449999544	0.3210562545121432	0.12402036464503359	-0.06449197992605132	-0.11922015227007984	-0.05526212123350045	-0.05502348696719509	-0.12649193913834728	-0.18396324501667802	-0.076406242002663	-0.14889922004782502	-0.20793050570168886
148	0.02887427593604138	0.041040493593477875	-0.11557179402388214	-0.016141777713437368	-0.020211978608618834	-0.013801043032602104	-0.08274242508471158	-0.057370505859305795	0.005794907161075289	-0.06697328811259459	-0.09892681353148228	-0.08894573295813843	-0.012993558180008608	-0.08272315741138835	0.05310407789615862	0.09429863736177282	0.02249615609596026	-0.018072579225587464	-0.05836713866905309	-0.09961743877923133	0.01962108885199896	-0.05118125837988661	-0.018245630697820755	-0.08797778588057593	0.03375091370907237	0.062304215792688154	-0.22107602304016635	-0.07361419084893918	0.34793875540867825	0.17571682752571757	0.15634715462539273	0.34720775406389437	0.12279139537114596	0.16995616952439505	0.2538399718057538	0.2578486125761662	0.24392219721965497	0.2990524072370005	0.24592069778268955	0.12628002760082022	-0.13352931910614121	-0.072576713724141	-0.0684446511577929	-0.22911839079888105	-0.09883363816890274	-0.08079560286410963	-0.16476208264954412	-0.049333198779209345	-0.18903254212728188
149	-0.0415265684112447	0.06626973480671103	0.09488252259982126	0.09956473444550054	0.08651602163348912	-0.01819752557809645	-0.025859178025729353	-0.06657151984972487	0.05281084772772336	-0.09172357296143313	-0.18226391570502837	-0.1477908933582077	-0.13485422010368334	0.0795936042725004	0.0754243975574698	0.05895407752445693	-0.019184002282256106	0.005078838904239484	-0.07215599182695027	-0.036856888633861946	-0.12030409691603454	-0.11407551967390514	0.0313972931839612	0.0185337037718624	-0.0417764983230309	0.03355059510866854	0.02072387110176508	0.006434814828007005	0.1641057253129749	0.0963234541758138	0.22082229718702892	0.13352147146926158	0.24796706569102317	0.03690941887571345	0.13475109343252756	0.13364620737226812	0.19753763643652428	0.13417117907451298	-0.012935255958007357	0.08881343893128205	-0.014842895792869732	-0.05357705872631143	-0.15897541485581274	-0.3788196784369658	-0.22928198773837966	-0.19340362072496003	0.05308629180357016	-0.0581048892618217	-0.09917768050717016
150	-0.04032996032688167	-0.04241741962419214	-0.02711143343237731	0.007149978092118284	-0.07235464825129509	0.024076753746589206	-0.01784206994979855	-0.02353277405391994	-0.1438718891468859	-0.09925241631871248	-0.19355651991965195	-0.20716987484679344	-0.1792211461988517	-0.09342853775453029	-0.08700916114999886	0.10949969842441229	0.07190319078489117	-0.03118200610351398	-0.13928020722738763	-0.019021257456103044	-0.07751046172244702	-0.16551473452427423	-0.17850483148989194	-0.1296050326696528	-0.028745947085110406	0.028090742160185412	-0.1237106400360386	-0.04918722028106703	-0.011601146380974248	0.11026791857595934	0.23262171319530908	0.16712472604568557	0.11723123428103062	0.12734322368707526	0.07317885892538337	-0.01577505749889922	0.1690402493264757	0.08484626161492834	-0.003520356697160343	-0.05199904030576683	-0.13703467579022086	-0.08170137199759556	-0.07181534425023486	0.003518295105713709	-0.04396396906882974	-0.10221887918535318	-0.05268318831413573	-0.02901922553402176	-0.06518109690574164
151	0.0015807015857405263	0.01953084741440828	0.039858439402773865	0.20142933113780592	0.01171573342717695	0.040484106829529846	0.029775205148669343	0.009050256280488955	-0.07486713840765313	-0.10943415417415618	-0.10261825964572902	-0.07904182431784366	-0.08930592378439932	0.020322883331270088	0.01023892877453316	0.09528858861698951	-0.0035531839980120416	0.009645052523090147	0.034869745863702374	-0.07645769278705208	-0.06958172493655304	-0.15397291745229838	-0.20144147278190636	-0.14782064201053396	0.024480699155117386	0.13106637297820262	0.007361992853407712	-0.11793716895656862	0.15647708152888887	-0.02624980051155005	0.11539599012692192	0.2318811648961044	0.1617353415563884	0.059923173876645384	0.22323420215018136	0.08708947609547606	0.06475684531877268	0.06845980319843352	0.05074149640171395	-0.1195777283365141	0.029468378827566605	-0.11320693905835141	-0.02916171169005749	-0.026962397580958745	-0.18705707250232467	0.0129211823802938	0.030092993234695904	0.10963785849450651	0.014915891102754483
152	0.03170667575254603	0.08056939176492758	0.12053698649260276	0.07137478275049694	0.0569363017393457	0.038738744977393984	0.006375204241802081	-0.013008209088029004	-0.038324567420422555	0.002631118329102916	0.09817150146074857	-0.030074275205723866	-0.003191412950010791	-0.034210050959422804	0.024053360403458082	0.12010578453484022	0.0732715067201854	0.034916139423119455	-0.03550180992343458	0.001093152696025203	-0.004082852118718703	-0.0690924123792701	-0.032762826698407306	-0.06453491910645669	0.022545984114258698	0.16326076996904634	-0.047584199266395046	0.10591348337190029	-0.05437915495161248	0.0765333650840989	0.1707365386035397	0.17752367643342606	0.28403969757714514	0.1664851064724228	0.2004849142181068	0.2398682167401364	0.14218963385466718	0.08334926028222253	-0.08070699738884415	-0.18078159492143164	-0.17777368433590215	-0.12463591323921389	-0.07851723920207791	-0.027795989931955478	-0.15141790605844446	0.14336041970697527	0.09277720783880847	0.04354514071041529	0.1491046553819496
153	-0.07708206511331893	0.05535535865028514	0.15145169714280496	0.18925371200213828	0.042770105570239546	0.10181334468990808	0.18420017307883269	0.004861238321913831	0.030218231202271205	0.11003184637784554	0.0331238961192316	0.11091332397302192	-0.032849769307536074	0.11054050073545366	0.06404392680457899	0.17201046272855453	0.03469040603134333	-0.007273597578745726	-0.05072005524032044	0.06769430317963586	-0.014077062651503441	0.03349939759907827	-0.016054172997125134	0.09272148994974566	0.05166194830657465	0.06206310958229733	0.029345656515512502	0.034101515098266956	0.039822418412368644	0.1553911390641591	0.24859888296766833	0.24676401138988252	0.1419129339526813	0.055353234176884133	0.10584447616926784	0.29135304027707853	0.21390752613951217	0.033366027725659594	-0.04259621479086824	-0.11525624102556212	-0.24403035396511014	-0.09702277484436002	-0.10865208641202088	0.04543143553710921	0.021148575560299115	0.06351126185433911	0.14345532701249844	0.21022510648238737	0.13295192301067532
154	0.13594776584597276	-0.04175990188943822	0.09243951416456445	0.21085086666158595	0.002157520929974971	0.04792647967905557	0.11786934832938774	0.06842913548925664	0.013574400130554587	0.17904552208251187	0.051787191660783216	-0.017831233216178598	0.0163037691144892	0.15591606557999138	0.2067797745531723	0.1601282889527042	0.05529675008940904	0.029910175874096966	-0.07527600827298418	0.060792494233329865	0.08451455797876592	0.013672178945892472	0.013948483277702511	0.21093373175083077	0.1482505995302712	0.16739796852276387	-0.01132953513975587	0.0570812748865589	0.08783129787398063	0.027048510080911182	0.04687274592404561	0.14447515036488162	0.2706646845488686	-0.02044621996253554	0.1446266780556254	0.19540444168115406	0.017283924863609877	0.10741465302192381	0.01770529056792578	-0.015490824883773768	-0.04724372190718612	0.04926765831685066	0.09376635731565339	-0.025944203550978893	0.14063389690226877	0.21437206533803618	0.1296171198343139	0.3034033546242122	0.24687455989493112
155	0.019444421553267567	-0.024510146664666308	-0.023967971192548017	0.0735783005606023	0.1838238773947107	0.14685594879700903	0.0014084406779590745	0.11566735411162896	0.15924763873750808	0.12176594199954607	0.007166609270178402	0.1578708609849629	0.052060654486196886	0.1803731252068141	0.18483248165776262	0.10650082416285286	0.1192547602115682	0.009205349228346664	0.05686359807660356	0.0773334727696453	0.039498249127880664	0.12261476063429518	0.1341832467759281	0.13027509830867096	0.13863587114500664	0.1780291536515677	-0.0021824162062073493	-0.035308755461412475	-0.0599550716799027	0.04922830631885735	0.16162244152725663	0.20681114558508287	0.21503058151187213	0.2127003254128395	0.17135367080031566	0.18799657704645775	0.23564884954340015	0.01925082540588785	-0.10950607447385619	-0.012389252444536748	0.043106406556029334	0.13849597420806617	0.15726244323926553	0.04974052148645232	0.22048561590655807	0.23106484069131436	0.21066031352745856	0.22692230119427853	0.25315540070508685
156	-0.023232144416482393	-0.1389416435025403	0.148357103642055	0.13273782583176238	0.10959448524423239	-0.01430074666031107	0.1577647585194793	0.03216533818587079	0.19884689071259376	0.2218019849627823	0.04387724786894056	-0.04425202198634001	0.10711261950302678	0.15403216385660307	0.2240270063242133	0.158517201324274	0.08082795812286013	0.09046429228348205	-0.043773286017398605	0.07546498709244967	0.07382257695288026	0.16873224280609356	0.09259461929199572	0.1848061492297578	0.17207711317431756	0.0904646391098014	0.011095551516317992	-0.02665350084730782	-0.05843078872291811	0.22187312076987586	0.16442109443171482	0.2656936856287978	0.2624883830243757	0.0754481541705799	0.12662442310221014	0.16733194048582506	0.16893818151101087	0.027954192838499627	-0.03999281385545509	-0.07511385013919071	0.026162220702610584	-0.02647296579894599	0.05323203740161912	0.20914114552392746	0.03204929032289185	0.24761935374841015	0.22692848253636494	0.41244166004264365	0.2855158343750567
157	-0.00757538571143547	-0.045187180147916096	0.08618978904968981	0.12972780658139474	0.01863928665101122	0.12741339933704304	0.026534877848970805	0.1618303197362767	0.1672763395055543	0.052576088580269034	0.18652411308928923	0.08825418289466255	0.08541435414032647	0.25493572395264696	0.14689504590775723	0.19012203640412248	0.13552281406706773	0.04091536058041831	0.06560023684210307	0.03836660738296319	0.1439245911635495	0.10127913676629699	0.15075956775620772	0.14349584354917808	0.20653403143224397	0.08219843149449803	-0.11660314509078029	-0.11588681269943094	-0.14076887054813234	0.14200409487959184	0.21092161837099113	0.24984440843371852	0.33833497592152617	0.08051621960759385	0.307643405553751	0.08382043645120757	0.045745288357240566	-0.09123810775808008	-0.03134794984310494	-0.17191855818943136	-0.08974749013597931	0.07377166150090828	-0.06925159812357709	0.020400018802025483	0.09088293965360626	0.1904310353884469	0.33080666335324893	0.2584262968184399	0.2897464060645258
158	0.034765411436923944	0.00818312397374223	-0.026805925225640664	0.14625382756196498	0.1167617604760695	0.15416298697539343	0.1180788744839889	0.21997619142069627	0.15990709915700216	0.15624499960010566	0.08310766369660184	0.12136848040630126	0.12607436742687356	0.2601694944195857	0.18274557937985803	0.152879111200399	0.08627930553521848	0.08314979724253951	0.16771182483002875	0.16701281134498241	0.21474441903079605	0.10891041214948857	0.008654332408308502	0.13198750631237538	0.20417799118484997	0.09983291035042853	-0.1580140829484577	-0.20134578541591958	-0.08448948564370774	-0.10789295759823866	0.2754648065670596	0.1710459751621278	0.29016212985439493	0.16652463884681734	0.21623417201881265	0.11964263454185067	0.2664511495872778	0.04826577773465588	-0.21166497837644765	-0.17197674479936395	-0.06440745875601608	-0.05694563794921207	-0.05106457797040413	0.030276571862079736	0.09792795706758779	0.057436769842876934	0.16470389975254146	0.4503557744776643	0.3005794845150836
159	-0.07002927212573272	-0.025737897081251366	0.13628084515932337	0.10168504961631679	0.17764643929452598	0.046549196932699204	0.19625151344622818	0.1299270962055347	0.22542692479137622	0.24545939716084994	0.09705558789805684	0.0701057453320598	0.17934184425567623	0.20100930385320845	0.2056464422040299	0.10577046963333477	0.1330453360679412	0.07020462785215541	0.05640783239451376	0.12888648154144028	0.03911344516099952	0.13517624284159868	0.18849079255496032	0.12861660087635834	0.2118678756270087	0.07958412556253273	-0.10355050892666295	-0.12029591192461635	-0.06638743570966135	0.16870478118614682	0.08932019392842123	0.2030188396939659	0.3542116507860122	0.2156016584189086	0.24193151680254563	0.15164066901919435	0.09701131783827024	0.0380656293901136	-0.04666386620580532	-0.1175689064966923	-0.06322792840146445	-0.085548821047379	-0.0035491991965044046	0.17464365320067912	0.14027237525694053	0.3181886088349727	0.2196942084970474	0.21850362556723057	0.1980660249002443
160	-0.0405925904241222	-0.07874137434931257	0.01110033732927477	0.10894193526348914	0.07284602407121267	0.23706999688843386	0.07296824758534479	0.09254857953045076	0.24761108692167705	0.03371447792447074	0.07939308402515809	-0.07896336974637658	0.05656208311368266	0.09566088110931435	0.34133400146704573	0.18072931371956458	0.12033651851183827	0.1130569702564251	0.13078582120021356	0.04197107844977087	-0.04643851976565454	0.10055586382764788	0.14280155830650368	0.17770956221269935	0.06746198048364116	0.169515052918493	-0.020919496614089518	-0.08849019649141647	-0.14136532478463537	0.01231863478721027	0.0841423431067696	0.10964201542660057	0.3257242659736537	0.1855251544773367	0.12019741401356424	0.254801383586669	0.049718890047499645	0.08020986773499592	-0.10671834514081306	-0.16317021229576292	0.04284661279308546	-0.03873966040308324	-0.004989044580813495	0.27742953136685866	0.057616388668875265	0.19454186079809013	0.2968335254084389	0.2840110589089482	0.2536986160296043
161	-0.003439600402676495	-0.02141162799417878	-0.10408604792287805	-0.019621209254496792	0.04852490092439232	0.10247569772951906	0.10105041646381412	0.08859409505132985	-0.017046976608501505	0.042754367313092	0.09172905462960143	-0.007391157521100544	0.08544888877672129	0.22469559307562875	0.25814961449465484	0.10367595692229144	0.1159759241367955	0.09635452422909573	0.1616578758248874	0.1682067823876195	0.0699465836544585	0.055365893533946456	0.19599661028132537	0.2605692552414542	0.1017931240589465	0.06165852875103628	0.043729377371560615	-0.06340286344412015	-0.07551802778387132	-0.007581101798986523	0.25632353759293575	0.03582824297519242	0.2795323415959008	0.27682097799325234	0.2601551572096984	0.23240661302143567	0.07122354822841241	0.17117608883315039	0.21915619543696857	0.19716901750008836	0.232300787382164	0.1393989421578115	0.07148068016331259	0.26376132603998864	0.22440405083448273	0.05746240073422755	0.23697213115019253	0.31826651122889765	0.29000524868726557
162	0.0437477801507256	-0.029660546434273027	0.01225241834084918	0.10375044107725948	0.09183429965226826	0.02593488193513731	0.17988273834808885	0.015110082692706672	0.03775873772175179	0.09802485853902031	0.03214622815860167	0.1698915162811609	0.11395508783061943	0.09388561936434132	0.1613274662739669	0.23108036934550796	0.0887922566669105	0.1342170890388942	0.12979477245412246	0.008180495954736158	0.11945643608705385	0.09141216403814581	-0.014665316933641656	0.09713677761857893	0.17778361223118272	0.15090443185021846	0.044167645295078425	-0.07503595808474205	0.12002388812004428	-0.00701003740698154	-0.12885826773851927	0.013168162943268724	0.2183699234294389	0.2386109351420728	0.36271981280646265	0.43627788585909466	0.2990304977420728	0.34972215594824674	0.05924387291365989	0.19484534438905282	0.16097133782849932	0.16727769802500428	0.20108678077183956	0.03491434272680462	0.23792335203019316	0.15056364774312508	0.2200580512430629	0.20223556775484158	0.3421690743132041
163	-0.04859273915576005	-0.025696807044072435	0.008740474961183228	0.07026058531802934	0.07195579417979156	0.07356260006661361	0.06237129976535662	0.027069077468042962	0.140847031076968	0.09056502174733852	0.025599481782192735	0.06133408898695295	-0.03347410693911249	0.07025200959147487	0.08463149652740147	0.12898905926583476	0.22345409174699657	0.1262713077059704	0.010707979435838068	0.11058212337498188	0.1404195907363901	0.12985457198132563	0.17379380191161914	0.16302179726889426	0.04652741345405022	0.22334491154126868	0.12036227872879661	0.19301611277787648	0.08752011287786213	0.026770469877168877	0.008937794740836408	0.2043897955250651	0.048467226834441476	0.12133272406998932	0.3345745684982173	0.3689204577229183	0.3728920531803498	0.34446445452583846	0.31057921581285564	0.18054352895607867	0.03910611809668231	0.28253480197986347	0.09820020171034904	0.12754417160257472	0.12176678473182476	0.060010344716268114	0.24967930588441253	0.38487365626343595	0.2696732989964447
164	0.03264607728288975	0.05792036521202206	0.02263567815600856	0.06388244379340263	0.0542579078201023	0.12601652466924704	0.11708265527408186	0.10083811590716604	0.006177287132847325	-0.03475672988578095	0.03139328047091483	0.058301177691851856	-0.028160862212412163	-0.04995518647473682	0.08593880551736238	0.19230213852774575	0.08850461479079531	-0.04206999428088313	0.1421105576117741	0.11561707093056403	0.2027491132644546	0.17489707169496127	0.053691537045232954	0.14947830056536074	0.03170910952125878	0.19216191060072035	-0.10829583949811292	-0.0389816412161237	0.054557323405085276	0.03788454943607504	0.1692052171703316	0.12578554016846666	0.08526468049807658	0.17572578015869383	0.30259987334351246	0.3686457395885677	0.31499710645870505	0.2705529138310109	0.3072985219694404	0.12983165111110778	0.19883336561715698	0.2690057339479198	0.11130079065070668	0.19492573437995142	0.318763598319955	0.08273497916628832	0.1561096893813652	0.30650461540380175	0.4221856134933445
165	-0.0066357658426800204	-0.05426963959808391	0.005179311070263591	0.11766189306589872	0.013661560642807883	0.12145037760823654	0.19642135487245138	0.018518935222210813	0.09840887994394713	0.09533860079038672	0.09677259758333312	0.02013198033161883	0.00021378846316672667	-0.017935360282770943	0.01594733075223812	0.14777523739352305	0.013126665594578623	0.13941149731539737	0.09970603736638085	0.17213370063283243	0.17065891685597306	0.16765342263123217	0.11466818525977049	-0.022527986307144702	0.1476497568449847	0.0963143354063529	-0.03535393545521628	0.12286316556283025	-0.05431397227551602	0.06387043855569297	0.12067800798345532	0.1632017178816063	0.23628832697559332	0.259353624140049	0.30172874742217076	0.3410818150091652	0.2581539756697719	0.3879698068401929	0.10596550712921442	0.2763937366831014	0.10494525532256005	0.03314754808504877	0.16196379390901816	0.057006291887466275	0.11959278110736497	-0.005268734497467942	0.21735937693035204	0.42196459929448193	0.35009185617275546
166	-0.07703755772097226	-0.0543377128637505	0.089754765585422	-0.0021229960957706356	0.004812603111888728	0.057575729133472794	0.14129631258111025	0.10224857899735629	0.0063464638810475345	0.13986948514598957	0.006994687519164736	0.07091159634766178	-0.028974956388874058	0.006846740047483199	0.016441575927241027	0.19501471937757742	0.05028449908078634	0.08476513275870935	0.06874540729111403	0.07195549338312754	0.1352042190823323	0.14899845530069813	0.14187581157454382	0.08016586631089453	-0.017642455623924785	0.05490685279919666	0.11074583509900611	-0.08540990265392358	-0.06449041052887142	-0.08440513552417775	0.03194274044354386	0.12986779239933086	0.1819284533951086	0.30937222461497244	0.30191353314528585	0.07498283508549605	0.3380918462259107	0.29124486675366645	0.16403248187295075	0.19028073117683028	0.17132367715404123	0.07155570580736278	0.06826759666592333	0.17356246791141827	0.003469442936764322	0.04406681664314892	0.10756780654414755	0.20960238218681432	0.3213926473291785
167	0.0011155123054303873	-0.006787882271491132	-0.0013368864723029327	0.04512645684570276	0.06874403110425784	0.12247048191340722	0.08596133788159825	0.005220384791770711	0.04620985014682316	0.11076771438578477	0.15176849214964197	0.02902953110290641	0.10985334908791715	0.10734750821291819	0.10756121798200091	0.14102167664239285	0.1160893264149443	0.0779543549153723	0.05986207350861905	0.06862897891592283	0.17680727406894486	0.1654626866591216	0.11316890108845909	0.01476886252604023	0.031058103308735697	0.09609623279034876	-0.05564304447387901	0.1106521579651846	0.034771533702340894	0.031280178020521056	0.06873630514588638	0.20565669122693936	0.1727848674508968	0.1559722694606247	0.29622528830781425	0.20435548916800422	0.27191136360747253	0.3183748720874722	0.18238049219998453	0.2782334150285659	0.20876979145969404	0.1865402577396566	0.16323854656753253	-0.020165725303670022	0.0588597323110905	0.07194691686458854	0.3135723365379389	0.2006288410905634	0.2839312404110735
168	0.03666851516088521	-0.04499429669127221	-0.06290069081502836	0.05697874339153863	0.05687880729665564	0.006978857841370925	0.05446392257167626	0.23540587562907445	0.13813993476588446	0.1656873079036107	0.05376914753161782	0.0815994722105668	0.06352789532787458	0.04286709758867996	0.15235451313743356	0.20893947735452173	0.10458273410437971	0.09481820270573385	0.04501865478491618	0.07009204956815798	0.11577120433013191	0.14376775198826244	0.15776003732076693	0.19177382243213986	0.12763865985002837	0.131450178430328	0.05110152327523815	0.06828034996188506	0.22923783311875123	0.11733427074983578	0.18984211676959512	0.2582124217940658	0.07387516685495377	0.045241630685241355	0.22634052773296826	0.229492494168228	0.36528646739149284	0.29684033378980706	0.25412896161626686	0.33389536013828947	0.2843300371527827	0.12473003660036816	0.1994534184562539	0.18612423948430187	0.16450239654899543	0.006601673473394398	0.023893355436062125	0.36250035935122155	0.25489377796107215
169	-0.04819618461735766	-0.1093090622151868	-0.053482459645845734	0.09650586145486363	0.015208333832467478	0.09217813885296809	0.13118670121287293	0.10945583726650657	0.06491114196852185	0.11845801235950988	0.14650160518429484	0.030181928085045707	0.15082835479751353	-0.013873370477698446	0.10208634071283837	0.10552775069459452	0.10909714347693111	0.1353809811308137	0.11512292402335153	0.2163187266365795	0.13017624913248907	0.2305290388502068	0.18641537864785906	0.14336717258433912	0.08639184428151722	0.012089059867290192	0.21536959955938934	0.12908895691815803	0.04526813743646716	-0.07574920461365331	0.2111872007803735	0.3214500408417723	0.15972960485599536	0.19552934854683054	0.07012310504842616	0.17238107043223466	0.31891111358247903	0.3312712243244741	0.320547656442349	0.31215311862922634	0.26437359230821456	0.230517231716901	0.02920605576633122	0.07891296869714735	0.06319580490686467	0.09699083734115288	0.08103040349770753	0.2502869992284712	0.2629412318221845
170	0.032919458321986325	-0.06752929159177014	-0.04073056998878967	-0.03460312586638054	0.15705521723990837	0.10451564623189244	0.19445555790454977	0.09690219100289149	0.09752637839884133	-0.03268669852611462	0.01715885060358012	0.07891729814566474	0.10204193224232808	0.1634446401572816	0.21731075598982535	0.16982743298398847	0.1531380164192206	0.22644518245699924	0.12553141904732917	0.0763416541683177	0.25753835380912327	0.1326060510151894	0.17843104508187071	0.147255776846326	0.1644452694750551	-0.03887411619326436	-0.10979198683630412	0.18478713245961487	0.13973044622022684	0.24189734418052664	0.11385483024852057	0.10640470721550646	0.09462366382673852	0.08821619027302176	0.1746308398495563	0.18621106640700588	0.2737935506441636	0.30216718704438705	0.3064928630883964	0.273876300486101	0.19686703222642482	0.05887806598135743	0.09319233999308447	0.10306622331079844	0.1830357259494638	0.08949818724201661	0.2134817647497486	0.27769932010704956	0.20275225177830922
171	-0.05210903024490001	-0.04470576059815484	0.07764102800167928	-0.017371420815174024	0.1646259772093323	0.1349399419235768	0.1063934708904412	0.16163183008440687	0.13428310045155742	-0.03434662508633661	0.06410333766993641	0.08769168448309343	0.01802008165450273	0.12469064391296787	0.12555927206205367	0.1650586307222669	0.1270406256795255	0.1699895699255864	0.05788619789337775	0.05176462489483062	0.1665280952321372	0.16681962489584629	0.15639705730191428	0.023878627906676417	0.10365146880576208	0.07826074093204671	-0.05588337370524643	-0.06911353961114634	0.028887592414282414	0.1300176492694729	0.00296073204814542	0.18493196833021497	0.1990470743229827	0.07860896127131482	0.16509349961939268	0.09627748030895941	0.34028149924659923	0.2769361814793708	0.16824609531492374	0.07975826621675905	0.18368015322634895	-0.13020922693655737	-0.10593445069200062	0.1143006075980495	0.08399286311176937	0.13585267867395764	0.17872260822478497	0.2848437808844441	0.147575979892932
172	-0.06895660628062188	-0.01972980824758446	0.03973488037773236	0.046125901028013755	0.07335820784003455	0.1280495297465445	0.18053527279393336	0.09379686289352102	0.0657767202612324	0.058831884401097045	-0.030630738864087313	0.03815887754651526	-0.041440262395011446	0.04251596881245479	0.10733582200977605	0.08225888057102654	0.08787938637845415	0.20419573191243723	0.0772045162908411	0.14408792075230198	0.06531246588006848	0.05227534408632144	0.13113899781490912	0.12722532560673078	0.1393383393686991	0.11807154635103112	0.01350951283859666	0.09648817778706473	-0.0375494907527703	-0.04559134078889785	0.106673942040861	0.34157178097164137	-0.016572736414845256	0.12357984639226553	0.06537564383536107	0.12004711184999972	0.22170747084091272	0.21532485475624794	0.17290663749451993	0.05078241895683342	0.05281624408569532	-0.04730186953664874	-0.1484410820326965	-0.07157046816211854	0.18395033043238498	0.05309246364213467	0.06546989279718034	0.10031190158857557	0.26260564187052937
173	-0.07552827825080623	0.08351689668665105	-0.013106132515002533	0.012651503449531573	0.13991328347949233	0.13797302713439225	-0.007647854645554853	0.11565147177040344	0.038141981998148715	-0.0017794546337639913	0.037108134249944205	-0.0254175920581133	0.05640462587530191	0.20226565674663521	0.08263069447980181	0.15620734878081316	0.1010579871221371	0.10354484602269706	0.050893225210077955	0.1335483082600974	0.027564458581985946	0.11979755440209927	0.15264294928907665	0.16590196295396528	0.13193184059995705	0.21114350475408253	-0.0015596650630365972	0.10453555005260888	0.19272309628060474	0.07802990244402369	0.17852045172236286	0.2671364618858024	0.09958916622482414	0.09040720662820298	0.1915376536896422	0.01711240323012573	0.15636108607891278	0.14712344395928584	0.19754438707842548	-0.12244981538027482	0.007977471237685996	0.0394653459930594	0.17782383637180418	-0.009276217775534935	0.03899375499914468	0.10003425087650279	0.21177138934362438	0.30228009703699105	0.34681857886263096
174	0.019021381713900443	0.17510699767121468	0.13167433315902047	0.15740726717810008	0.1847082938645875	-0.07616199044080771	0.07706203916673263	0.0819453088883944	0.08996067585177372	0.016242967072828695	-0.011115523200638806	0.07920237853699216	0.16254717523556755	0.19252450933764764	0.04199437194501399	0.13609195085425324	0.14849003934075225	0.07583379971857014	0.05620280618172406	0.1940158038080681	0.16911318767836833	0.10078301882751148	0.2068986535580406	0.131056896912285	0.11842504473767901	0.09727257625604775	0.17289485228827134	0.16299022926105952	0.10919694771804586	0.18511541937520998	0.08881610843121239	0.2277457255956254	0.08594935253893153	0.13907562475120896	0.14332401586998375	0.17218416132482822	0.060265455097346064	0.07030211597464205	0.1162414877527634	0.04459608378989042	0.11276891987823598	-0.09273893031171723	-0.010125743360662054	0.11792188196499667	0.03458528429289866	0.2544188920912136	0.223087582128551	0.33293100920791263	0.38594637423539735
175	0.09758709247410872	0.12143325432566474	0.16921945382742962	0.1388690552437742	0.15911106541056624	0.1258143119575964	-0.04547787889510213	0.0028835509543499458	0.022823109772167293	0.0011313742412376723	-0.033431715106540034	-0.06568719394499792	0.06953383924902108	0.15402406612270447	0.16246910072426402	0.19660368354867414	0.06726762271651818	0.16175823893132474	0.07411442079611195	0.14226545915193328	0.1251296882165487	0.1395995691854914	0.12929707771329235	0.09489396865051007	0.13215122778218624	0.14046612203076078	0.2244483222313935	0.18329389112082714	0.07006876236004164	0.17048714440508134	0.1976397858665941	0.0359424464868088	0.24159145318701078	0.2348205235084025	0.13816603892406135	0.18787524046013668	0.1267355299101766	0.059345348772957406	0.11272700855321367	0.08693534278993251	-0.12372380083329912	-0.03614994602050986	0.058634330898073614	0.2058238119573872	0.19651647029157707	0.15677001236349702	0.18208285445867498	0.2213777255015148	0.3563457794420122
176	-0.0745521120211506	0.08276265214539615	0.01462252645496935	-0.006030226280831545	0.02333383973526362	0.12028324653949576	-0.05355012236049746	0.06813754747730186	-0.09912593152883133	-0.09460707887632372	-0.04638346359077523	0.0531812676956742	0.06056744661542536	0.18937264581831034	0.15845589582710087	0.22017735286625356	0.20048117335964516	0.061605398942139275	0.12418825574360656	0.22723135464893832	0.22944318250114834	0.20575190930199333	0.10648429435814308	0.15694548374627737	0.03721042793878317	0.1337583402578101	0.1030568391212745	-0.06686920529455737	0.23124919324538845	0.15760865691397954	0.19320180580457663	0.19939164224649705	0.20671299074653587	0.17587482425516082	0.11121360372850168	0.10241970120909123	0.13186992124631064	-0.009845521870109031	-0.03658994528843622	0.13650516289626685	-0.11927835992005242	0.07529636198037078	-0.053213706573196226	0.208915681375079	0.1518910347060823	0.15744599727780237	0.2720827453248408	0.3292325617749455	0.24242064009435546
177	0.018985172514034136	-0.007331550520929995	0.05194396628112715	0.13237858282188886	0.015564388031765974	0.0999518009744812	-0.004596474964076576	0.11970088094841527	0.03139684279663601	0.1332671263596793	-0.014969260904977438	0.11457845262817959	-0.004074750000689796	0.030888545299049323	0.24431998367224064	0.21566612551842526	0.1528871841185941	0.18120477406476412	0.19253019021527287	0.1248349974530794	0.12491678948496207	0.0871968574671311	0.05812898236070265	0.13448473449736587	0.14076644419075335	0.07428778609294492	0.1690331665381494	0.12729660668804701	0.27173968320782654	0.10577239692307498	0.22825914174533649	0.050696931106448226	0.20266177227444734	0.22153626015206718	0.24833947505226361	0.29010344737751836	0.08150410765251731	0.2036855484172392	0.15316512142353234	0.036419507350734646	0.12813757120697764	0.21117175035249938	0.3748088614868888	0.353572762450475	0.2660505147062786	0.18187255147386028	0.24390388126662454	0.3335642142161069	0.4073028778717444
178	-0.011392209042802628	0.031297886368397934	0.09879132527819683	0.07305161234548582	0.09040999929413826	0.12602476155091963	0.007739178065398368	0.1788241586804238	0.020880738235714298	-0.0010352062259194699	-0.05769829340892264	0.13212462793100008	0.11714283058422778	0.1507839359360951	0.1808355337176384	0.0926290900250282	0.2744342817870537	0.15147224250750427	0.1133065744530701	0.19030759317528975	0.18116671602690054	0.15259401287739238	0.07065327364996289	0.13937068986874587	0.0028731695364394446	0.15852177663723857	0.1292493087500443	0.2166438687285889	0.12578273034187304	0.08326872173156234	0.14022256778122336	0.21097122558272843	0.31367426627801537	0.1875614274479777	0.3735641394277823	0.01738055265216818	0.3353830089100655	0.1516578320659063	0.04759131091839609	0.03619173707481586	0.10590033018899532	0.11669833646237855	0.3234921897776088	0.2267196982327993	0.17222932564802776	0.3758712286216035	0.2803201016401463	0.3350657928982911	0.4429219117933879
179	0.07121139478665887	0.09649916626863107	0.05007010060987029	0.021104456857200367	0.15519711546337833	0.022390732045696787	0.10273825604421338	0.05531291402261947	0.13706174366959373	0.0030043493571837304	0.012050514087159344	0.11585552381371622	0.15298212229955638	0.1768749063089705	0.18913477595292288	0.2126742572902783	0.06839189246646094	0.1436662033239264	0.08563177842067651	0.31572980549579444	0.12821473599286887	0.17687427215640883	0.13402024101771942	0.17350478538558806	0.14389452161777455	0.1832315168779864	0.19646008820647068	0.2007241761757251	0.14220722491839916	0.21673003482691527	0.22140819117461302	0.2674951688269512	0.2321580322666974	0.23775465359147852	0.30332989229369095	0.19403094209496016	-0.043865549834292056	0.03824420392983461	0.03668087719344017	0.16256413452243307	0.15732354039524304	0.1822273318611269	0.2949485725806962	0.414836410426173	0.3893758310253805	0.3120220520984684	0.31206926121691014	0.46238927822600984	0.39946496374158047
180	-0.000998443761755822	0.2141772423924891	0.09107552786656643	0.14153454310132393	-0.03240851535038193	0.17765626962306164	0.20302575228441805	0.10796758553624015	0.14004988946967864	0.1030128035111197	0.0664943500877401	0.06392710291054982	0.0662844635751985	0.18555087597882952	0.18506967751719006	0.04307878629279584	0.1173026232403431	0.1483115416397087	0.23439694263227212	0.14462740342446267	0.18350785041983586	0.09501221128236667	0.020323668719716772	0.17285138709782888	-0.024809868250109383	0.11057155398876564	0.1369834089039297	0.197366315313161	0.20038337134775128	0.17924723369531073	0.27959754528004926	0.25182634897082123	0.16693374462332064	0.2578114052216992	0.33608947370339853	0.10842722549938058	0.23191378997739442	0.24094414246104714	0.3435091483607002	0.22488712455844992	0.18487194478214317	0.12265147962783518	0.25108967720645303	0.1184392922185333	0.25945454445142585	0.14161482575085887	0.14950284984940115	0.22648743365523902	0.3015712636969815
181	0.050241302005903654	0.0747220036616344	0.16639944775275375	0.1387735698496994	-0.005144769367078452	0.05735765214993338	0.09667092807176958	0.08998764046580368	0.07176496352776882	0.08170750057131579	0.09454837243572359	0.09607984847768472	0.1578200319683162	0.05909958582106485	0.05165676589399872	0.04812220984211889	0.04875838146604183	0.02082489410974466	0.2093658831507105	0.1986608387816434	0.17190083022797623	0.15342657277239066	0.21310716468640592	-0.01175176144860295	0.09737999855586899	0.13136420465794835	0.2642247222211247	0.18699400143166106	0.3538968624621555	0.13885078462188688	0.3225045993151304	0.19470010303962013	0.19056128018448387	0.12026603515920258	0.21085397087903548	0.23202902344356852	0.22575315836414664	0.19527224417783956	-0.06703807915501868	-0.0027569004787649344	0.17070938429771906	-0.016132428185651304	0.17700388152527352	0.1795623057902202	0.23666025431867746	0.291652740239744	0.27803726342620605	0.3546871964116979	0.13747699585507625
182	0.07568335554346009	0.10680511122218365	0.043210416566072364	0.06707945737586639	0.09995738498575478	0.12471883577459901	0.14404262801854653	-0.010553488896264077	0.1252803292457088	0.038193075477938085	0.004188588500315716	0.012275901868043983	0.10706088521200437	0.09796787614114692	0.08342721148604705	-0.0029413113666974878	0.111229072971096	0.1932167344491312	0.1650125038844058	0.0899215072492145	0.04950971044020005	0.16289673567946655	0.14577801309579716	0.032294282939555656	0.07824657235209156	0.13181123750075752	0.2754223531513662	0.400961943242096	0.20839126081704232	0.3288827867893326	0.3529578561846556	0.11578268387872034	0.2189236780899731	0.2827046714141098	0.06575727568417365	0.10618636235772619	0.1475053724388579	0.11690099668587765	0.4114327146487836	0.27975778614089697	0.21635561897337968	0.04883119754525376	0.201204511885095	0.07538383407778244	0.00269651036012849	-0.0228445607632419	0.11742920113187456	0.02068313586764791	0.27368573968006593
183	-0.05075743078545967	0.22465098978928077	0.1338154054132133	0.17517126770509733	0.048034545328317184	0.16911158069626414	0.18816516666831462	0.07077361091558945	0.04780727457272375	0.03359265267746493	0.0041756338032244876	-0.09893662966920297	0.08576962322258148	0.0422262795476658	0.07285227555499255	0.07580331048824059	0.14542200756138696	0.1340559321095112	0.12323848409898433	0.20775322838640137	0.16698137205966954	0.04113835176440853	0.279294675488597	0.06290611521314206	0.12119205423108284	0.09828718722864511	0.17343987409473224	0.3080692334166618	0.15230278431934058	0.3667272451882505	0.21571611981054337	0.13943577502096566	0.192381005196799	0.063327134108756	0.2909434652897398	0.340928572229223	0.30588297738247217	0.23212604536838982	0.20198819086216585	0.09877158061395627	0.22425391881558307	0.09214727645292695	0.06130724328578933	0.010848577097920909	0.10979500448584878	0.1618579416412578	0.1268140380462905	0.12536964075834275	0.3388478770146966
184	0.03255518088773868	0.0350915921865508	0.10993453609189015	0.03465545916410847	0.17154806609786966	0.038665771406624305	0.029425287798385102	0.06152608024000354	0.0680708193727277	0.06151229561258398	-0.14086658192906187	0.008572828151139428	-0.12307856575459504	0.07677588242022067	0.013794891692659194	0.059416820891093944	0.009401382332291628	0.10905086313985317	0.010779349965490962	0.19270134145013063	0.17050180540731272	0.06460549788031231	0.09579865127846951	0.14610260086662108	0.15464065014740994	0.0967026120294264	0.09178529536451872	0.15105953146400097	0.18746260305143606	0.23305761336510583	0.3153714821431125	0.2543748007641128	0.4574951442181737	0.28941158079469387	0.3719656506458907	0.2569124660643687	0.1893032705285533	0.12367303463767709	0.18123383696616419	0.06020411476245273	0.08463752412039183	0.14370579642112563	-0.061406276245760096	0.16175068961506778	0.08340869144517202	0.061806662482356	0.2452936784434761	0.04640424700927241	0.29548085622216924
185	0.07352238993316036	0.06935170756958894	-0.00546191695149551	0.08972038048956141	0.022652429209963354	0.11501812775634132	0.07534949943573341	-0.03694555841923484	-0.02331553693101954	-0.006972080195262016	-0.02436182353153454	0.008751256032116465	-0.0018078914621525578	0.002486620180300137	0.0599603577856217	-0.02719179893908069	-0.03743808390114934	0.11885079415281183	0.11249658114748332	0.1729210752595493	0.17169385819877886	0.12210167247480186	0.18904756951122076	0.14411577809045634	0.14941150796397967	0.16468259202473332	0.2087908923929988	0.19190402992747407	0.09956814693506336	0.28063740030320206	0.33794965483981615	0.0051377149258434365	0.2077822045675851	0.30705255645968915	0.2999398261812128	0.25294684097129705	0.30731279436018727	0.3342555765925036	0.15598106954017887	0.2152430563835383	0.18213425657618187	0.022675969817984615	0.11116106576282465	0.01265510323746959	0.07426965559362919	0.021505744082017768	0.18927468544389361	0.11206886296890683	0.24756470409177628
186	0.15701843770053225	0.07098646428773765	-0.058613526396860335	-0.07120033161837096	0.053248763077702134	0.14404583035438606	-0.04449770296007673	-0.09449794671653575	-0.014493806602729628	0.007156253055731944	-0.03021514908937916	0.015486969264972566	-0.03325729866656805	0.011810745258854337	0.0654324712590821	0.11575216514112627	-0.0892793706148081	0.007361537587957009	0.10463183517716515	0.1503446101455041	0.13331887614441912	0.18964370375673997	0.19660575923959406	0.08896254144631661	0.20569596890925262	0.05600458286767305	0.1211334578055177	0.12114909994374341	0.08962882031078374	0.10656251984025397	0.05472645414002129	0.2278679933329356	0.2249409533050925	0.2415064360611253	0.3100145728138362	0.5361856883805793	0.2959886897927758	0.17639342287883814	0.17507371528367482	0.17038712947772577	0.026126422202383724	0.19384699112047576	0.07702662532425494	0.15436120160005334	-0.06218291527123411	0.1528014426143964	0.20164650866520653	0.10342232280973092	0.22606146303730945
187	0.041044458740464744	-0.08369803888687763	0.02093495848319925	-0.010834129321429235	-0.007861571341284472	0.05158804833841514	0.002989787191850183	-0.06649262742633727	0.04326854930113825	-0.037320927909759036	-0.007778880109547588	0.12761632423956754	0.06258558734337906	0.02492817971312391	0.124459747243768	0.054403307856213355	0.11596798220749846	-0.04029220766555477	0.07545109451372323	0.08449496812604043	0.1163070092297015	0.13475916571603305	0.1699683440217662	0.20613418818826018	0.18032066230825966	0.13114865784486857	-0.05512150223387853	0.13583988217011977	-0.008336185246595806	0.10923431452996131	0.1270709417041072	0.10387148419586907	0.1130493285443531	0.12129742093101539	0.21566399755106538	0.2626514533117906	0.20775057638854338	0.08163108249921355	0.18589199421919828	0.22632996049543933	0.2608681631654624	0.008281073275614838	0.2425140473528133	0.09072520888259297	0.10255899911227973	0.2049613557665338	0.021033937041382976	0.20462345093780282	0.2212934891754895
188	0.05362741671631689	-0.06999248115504315	0.09853922256177516	0.05281994682427508	0.05221989537958992	0.06884112257889172	0.10075743922213772	0.04117629068138134	-0.05162017220977786	0.06919144086350494	0.05372202390670543	0.0751432846849586	-0.02400423398891996	0.06463158482271822	-0.0038194415198996323	0.09234029004153257	0.13757495028390376	-0.06253854931241726	0.012310049474922178	0.0011576437743960719	0.10674683280177141	0.13208964534323134	0.054646824343404635	0.11215136425330337	0.09769225901348542	0.17786816185822255	0.1275094122486502	0.15680277713063828	0.2009683595514467	0.2151834499690986	0.0480791904563831	0.21872577486201364	0.22701342074167133	0.1275548745758684	0.14300910561739757	0.16319575946863235	0.06867246551805149	0.20467241610203404	0.23494780779647378	0.24149946035030173	0.1595341835849865	0.1285526456612747	0.17313045156517615	0.10673709750350298	0.0782973027579423	0.1404553787145185	0.1722423091656304	0.1758322923750364	0.30041838933825515
189	0.016884087498893984	0.051408532451049024	0.03564861733490564	-0.08640816439567187	0.053738156469178	0.12087049306522693	0.011155563838769521	0.007492715907230446	-0.029785236919665455	0.015302514174168322	0.049290590996265586	0.05888109154992534	0.015727824242861704	0.16203488801196145	0.016042057021826255	0.10026950252050426	0.10185629322979553	-0.05405770254580976	0.011989354614606129	0.05585342980577074	0.015561012043908407	0.07005649385012133	0.10850132634017302	0.03936612666043053	0.10318333372174371	0.15763877899399545	0.0920643958234302	0.02840373032760219	0.09301353547921229	0.025131823260371722	0.11590273742601913	0.2305963193027126	0.2258737235515619	0.19660831979058274	0.09315903915796077	0.11148029624169564	0.14655365980160717	0.2389199530655446	0.1261120151720645	0.2983190588746697	0.1408795661194293	0.19588487727705017	0.0971434705959138	0.1715298361482634	0.1818945785425237	0.07882948194360069	0.34808762711231106	0.2799775711345843	0.3567336890416858
190	0.07675617575279915	-0.1138717057490061	-0.06914340304786307	-0.047102739043262135	0.05454992447519271	0.01644621784845446	0.09134825123532044	0.10144889043053433	0.04739730961686755	0.014904605150973083	0.12436824444799602	-0.03592334319045778	-0.04397080553374093	0.14625749847100628	0.11989145067524087	0.0727150649621637	0.1125903654178847	-0.028557794558192746	0.04259228593757455	0.051409854312103855	0.07638019834320313	0.05763638534800836	0.06564772153996286	0.062159964799051594	0.13335545917499825	0.11941244371052925	0.21013003749835418	0.02157115249561482	0.06391121989966494	0.23725559439671118	0.1995693157811979	0.25213128938901586	0.2851119543970772	0.15667484757442054	0.09311665115564119	0.2878605055251086	0.03463697972601419	0.07333373876391469	0.12760498020895653	0.21457365176746263	0.20039801519629813	0.2779160576909493	0.07939509776798388	0.14684194796206418	0.1490593559721509	0.40046536437543584	0.19608562279921732	0.291631623882236	0.18666722756163054
191	-0.059391872552235866	-0.047805920170387345	-0.02022422959355554	0.0565768090309909	0.06505986056994126	0.080375260914166	0.2045752286131462	0.11104028229571941	0.001795549704577325	-0.008510942774010075	-0.004008247191531514	0.15761939731760488	0.10866718226789532	0.03572396571458382	-0.014499176489408457	0.1383563271923831	0.07034522283519191	-0.017117213246181574	0.11399441164572104	0.07219304662133555	0.06223926746513967	-0.029897368908264794	0.1301738140665307	0.10892500320480267	0.07574467939352385	0.1052679618606055	-0.027488398404125102	0.1028249255560961	0.10299994443315763	0.11670176713775196	0.3780140739894879	0.06688612761565571	0.19606873604586336	0.16812023171524276	0.16158988033458246	0.16290775156906306	0.24107104098069732	0.1912927695556561	0.24434102466104238	0.17108346929015528	0.28426633805890816	0.23131717007034255	0.30017845188207815	0.2469338698242979	0.1879539039346679	0.33855004319547033	0.2750269505506787	0.2197120522243777	0.21716979297941003
192	0.09586256997593247	0.16691099421915787	0.13074201521489465	0.1728693740297899	-0.055374516442752375	0.01785284566258514	0.16496637120527485	0.23875951070777676	0.21143160405133338	0.053146883616068306	-0.0438947598203883	0.10684146199065461	0.16335550239763671	-0.05348058586886232	0.10393836147222366	0.12065953197620909	0.11183308550787278	0.10902780209244094	0.11767618491003332	0.054116679159668224	0.2084222375513478	0.005102494865551554	0.1464939730746156	0.09631631872380378	0.0999749513479722	0.1846843550167266	0.1866778245770617	0.19325178041615954	0.16860059349359946	0.29064497665227523	0.3952612884958064	0.25322758472169515	0.28977610875861404	0.09323393055173454	0.1551762234119725	0.1806383993226225	0.25239769903495635	0.24849424425555267	0.1638432125626589	0.3670324575006392	0.1764743502676165	0.2265268304055316	0.3679652766946408	0.20594599074267955	0.38821817483120596	0.2852613219075955	0.2849702685058326	0.2403108226894101	0.24096897781203436
193	-0.025762224321049094	0.07985665463457339	0.11451258228180224	0.2622532053151749	0.07744278432275989	0.2271259701244827	0.31806565102635437	0.23366076367108995	0.25628107003552125	-0.017605166441879108	0.007294728670518662	0.10819197224128223	0.07101597837505538	0.18597196599656357	0.12239797281161287	0.15464509582010916	0.22624094779902948	0.21722478080486832	0.14135907172871226	0.08872992595637379	0.14218669173774706	0.0543402044177736	0.18166297463964168	0.146949356902593	0.1665450836900957	0.19419992727466082	0.26499368209767216	0.21949972451157657	0.1826211619070927	0.15142720770618884	0.25775644942197107	0.2936977183071837	0.25110645987105407	0.22523712592401163	0.05176562963741217	0.06770690932885762	0.20625562924634672	0.17553354951141492	0.30085455970980995	0.20171471832363244	0.25108339267712737	0.2119236723224247	0.2846574229497924	0.3565476662580768	0.1881153161260243	0.31121710466893304	0.30967502545015296	0.27995905307582214	0.3685202862068378
194	0.10727155144072709	0.14953089141764636	0.2098567207900004	0.1813971617402589	0.10732563118602396	0.1255462453681487	-0.04073841813805816	0.09616100247430841	0.0229715593388364	0.02545494509652052	0.030933634895802968	0.08314744009697814	0.0716741087054578	0.07292034460904147	0.13833811405007845	0.173881152158791	0.09608372974738588	0.19450348745417168	0.1747493411467332	0.12833878656600434	0.1825579393154031	0.20669455713832674	0.1289807518092669	0.09933359598435627	0.14595925379180083	0.1739059888667133	0.2654498293029988	0.3067964869669475	0.20535806394903816	0.061742689941296905	0.21481914399788488	0.28414730119054477	0.12170360310175725	0.07171173901984022	0.09537809897166968	0.14765610632894854	0.10302985250868162	0.2173661923348626	0.26665462500043785	0.18047932959425805	0.12892756651685383	0.14176085718831244	0.11086858025310645	0.16668110830180666	0.2030723769003203	0.22547346032552223	0.300926656110054	0.3517535739964802	0.42903041293870875
195	-0.04725870277066636	-0.04177791739604022	0.030644066369355617	0.14334021516149126	0.14865039782295988	0.11274161888077354	0.06204109523689626	0.012515994593646237	0.03703452817208299	0.13670547209403416	0.17199685556780409	0.015128080502298039	0.034679531536566374	-0.040556507181805784	0.08196078563237066	0.1891152555952989	0.1328209133819337	0.16207381829841658	0.16280305990483068	0.1637483793524953	0.15157842113712322	0.07120804356961478	0.10714664147664572	0.17766750421324243	0.13825177530713145	0.14969799578728393	0.2389494114465054	0.3025002765209027	0.2603027732165984	0.25698360028488637	0.10091186472906451	0.1030591870998769	0.1525443163398208	0.15661793497318383	0.1525580763606374	0.14136007090136293	0.19238622903634164	0.18709479190621744	0.2277492430744989	0.1101064795610176	0.13981516065597288	0.1454097786809352	0.014170635709003458	0.11981550814911564	0.046832239053756074	0.12166939017526726	0.14591738270445	0.3066254840857921	0.33886142288922366
196	-0.016712718432748686	0.021388106264270495	0.050208890376959636	-0.01693205039447125	0.11797299594390857	0.10714182319357335	0.1452357748908158	0.08354713869724514	0.03190167762176303	0.08528194729281818	-0.05436161261573933	0.0049662590301370185	0.06431921109391356	-0.06354643629791941	0.13455666173534414	-0.004471317688536913	0.16514632993316894	0.08962319260330456	0.23623427041308936	0.2154303724846196	0.09344436985697155	0.0865312876826196	0.14671989356876813	0.11791483994040705	0.13558831099017013	0.14286240492710175	0.19500730753564186	0.12434362974022448	0.26076281310752714	0.19170731811505332	0.11968922639014246	0.12592978757552337	0.13288496053560223	0.09480703635050268	0.012961786860147994	0.12641558638943362	0.19972544560042566	0.17201848483172186	0.1595429506241926	0.23617699451952223	0.09700163523187093	0.15339089121749622	-0.039112580550386584	0.053943582811567005	0.09637081276005945	0.1670402766406907	0.14254562984568384	0.2861579690154898	0.3541662636697597
197	0.004558891263069949	-0.013915689868291295	-0.0383584945326985	0.07764975495262358	0.14385977697645913	0.1007428677685274	0.1122887974444948	0.1602434945579115	0.04252494457688489	0.04689765660929031	0.05375207991696588	0.004438908117170938	0.05561095588633996	-0.053583606262245655	0.18637250951630002	0.05619178906738861	0.1337692944211496	0.1254833508239352	0.07993778021563341	0.15306080115880896	0.01639628828425788	0.04403339640146214	-0.0611297172959316	0.13184964050107204	0.09731704044329911	-0.04706261636037216	0.10683065051484679	0.14858107656636216	0.05266873137215968	0.23946611233607387	0.16355178809408744	0.08083322561794078	0.03792958108876152	-0.09987837944054591	0.11691561418257648	0.24229252926222858	0.21953270670238853	0.03205752574640949	0.10555325181065192	0.16725791752016478	0.016595415844761745	0.15822516171801107	0.058571545008996306	0.10595204551738205	0.05652273103408303	0.22483908801608932	0.23158683745995273	0.31769288704589477	0.3042059065476345
198	0.008043495570896642	-0.0319721057644802	0.04008071533922061	0.07563496189544375	0.09620135368616148	0.21146823657965017	0.21797323624317255	0.11626233553915974	0.019432469909891024	0.11972982818902758	-0.06151771406555212	0.16032352820369958	0.0610783923729173	0.020722799180612483	0.1714434189986962	0.14938585700065402	0.009045404886713192	0.11276409394937477	0.10389901329797184	0.13004219258429447	0.10995528151597941	0.10829614243139163	0.03522472550899824	-0.0012981638412094857	0.04794173796576153	0.03218623440250964	0.14575650104487603	0.11800115171068089	0.16812840567263587	0.18289693641776406	0.23601866672176136	0.11525999990713738	0.010679525196240509	0.05419356256886419	0.060831062168140534	-0.010195659715546434	0.12773212982561724	0.0641604624989166	0.06376877169661359	0.1064193101334698	0.06012375100415882	0.08171383104569471	0.06675028191059754	-0.08901306255233477	0.05627751781756622	0.1242094088961088	0.2574108697954308	0.3193061114572625	0.31651420254949525
199	-0.06753641595794936	-0.0015333956842279526	0.003926122917437035	0.13728551391128235	0.04742714937015825	0.08730550214668989	0.19124014618773966	0.10288300131759676	0.024884988952018242	0.10781625997215542	0.008694277334616623	0.07373216248189136	-0.03834538822635634	0.16708773411307187	0.20256704269140485	0.08026351141352234	0.06125573091450587	0.1752641907636346	0.16651689765495042	0.12371533565838791	0.061675342674993514	-0.10873293236880828	-0.024032208094906173	0.11551253390672303	0.12390603566952965	0.12639298843954477	0.21773443052872427	0.14011102240228043	0.0904448082411038	0.3191765049838257	0.10113979805894265	0.3315664435879019	0.03342698283858923	0.058095959699681586	-0.044884170467631615	-0.08713054254083553	0.07355877964270599	-0.012770566682048285	-0.045020392549907744	0.17355039928875127	0.057149481761422004	0.0019655169948258667	0.051128087275944936	0.11227380881677451	-0.13013176167422386	0.13994024805431163	0.0909862601764218	0.37583728240771486	0.23656929052314948
200	-0.09821003861996881	0.014922637583269897	0.11257830364408936	0.07709136578476619	0.10809941649236796	0.1355069654196686	0.14294429231901823	0.12476506716788864	0.12458689421900268	-0.029828197806398456	-0.06644480534621443	0.052502015302652694	0.21920560155352226	0.26522301451917696	0.14383264276647598	0.03446266445493452	0.0755215251125557	0.08016731730104285	0.0331208619497466	0.10049620181110652	0.05170798785057003	-0.036528959136295676	-0.04720236094224661	0.017358681746606038	0.09691560638201382	0.08754309702292853	0.14025196586046745	0.057766883696793836	0.1752131894048625	0.16966918419342947	0.09767950528966263	0.19570396931835993	0.22403099492261952	0.24157952247680886	0.12002016114473028	0.16460578139650722	-0.01340970217152614	0.08016058636443597	-0.0063252674082740394	0.05020347533860213	0.06089403245859504	0.20539537453013518	0.12039884292123562	0.06274388702603058	0.06021209189448604	0.16209296216097516	0.273460126499405	0.35514875643108146	0.4464678191503406
[truncated: 386 more columns]
