# Supplementary material for: Neural dynamics of phoneme sequences reveal position-invariant code for content and order
Source: Nat Commun. 2022 Nov 3;13:6606. doi: 10.1038/s41467-022-34326-1 (PMC9633780; doi:10.1038/s41467-022-34326-1)
Supplement: Supplementary file 4 — Source Data [file 41467_2022_34326_MOESM4_ESM.zip › source_files-sept/sup_fig13/supp_fig13-s_onset_coefs.csv]

	t0	t1	t2	t3	t4	t5	t6	t7	t8	t9	t10	t11	t12	t13	t14	t15	t16	t17	t18	t19	t20	t21	t22	t23	t24	t25	t26	t27	t28	t29	t30	t31	t32	t33	t34	t35	t36	t37	t38	t39	t40	t41	t42	t43	t44	t45	t46	t47	t48
0	4.6151337387564764e-07	-6.4922556830771e-07	-4.428556298632513e-07	2.624953066158859e-07	-9.789203723291776e-07	-1.591265812509961e-06	-1.337346314903192e-06	-3.5028923881120894e-07	-1.3600569424063405e-06	-2.2860779104576025e-06	-2.9648484776335284e-07	-1.7227042210843948e-06	7.818372390979813e-07	1.9898982550455877e-06	2.3142729266131615e-07	1.1038965433395831e-06	1.3748447144353954e-06	1.3333556444978852e-06	1.3781777332143629e-06	1.44668837686554e-07	6.414287899309873e-07	9.188954003786776e-07	-1.0469156376722038e-06	-2.0128144976182787e-07	1.3789841579284674e-06	4.138566409550527e-07	4.168152654099558e-07	3.3400012288677946e-08	-4.308787565964154e-08	1.758186211250179e-07	-4.6666326428085755e-07	3.0063369065276704e-06	1.3499042773589551e-06	2.841883954413259e-07	-2.12479922084308e-07	9.44328850215608e-08	1.1642900722870902e-06	-8.982444035367786e-07	-1.7844887146636856e-06	3.1780444624221435e-07	-1.511702051836935e-07	8.437469102558084e-07	5.889710469045703e-07	9.57380377866811e-07	1.109591623562889e-06	-6.314770980592729e-07	-3.909693653799095e-07	-5.0914453546961696e-08	1.2221652224285552e-06
1	6.631380117403064e-08	-5.940247606236693e-07	-1.7714409563273577e-07	-1.156291406984889e-06	-1.0357564893620534e-06	1.6150350368666253e-06	-1.077169634829186e-06	2.695096093313476e-07	7.805514217834718e-07	-5.892229174395484e-07	-2.1328728249851718e-06	4.683776496208656e-07	7.485420991008932e-07	5.299384420828313e-07	1.9283346275880685e-06	2.3009679794554836e-06	2.312422323493066e-06	2.227007128797374e-06	9.922982871312751e-07	6.405936000165959e-07	1.4699006345809732e-06	1.5994934977411453e-06	-4.4144379123442495e-07	-7.358658473685306e-09	4.800171234241704e-07	6.357972163248227e-07	4.013518911834387e-07	-2.3738194588925927e-07	-3.6732781860352794e-07	-2.738545194728229e-06	-1.764105946832127e-06	1.335379120140212e-06	-4.713410252794692e-07	-7.508203209516575e-08	-3.742394242863485e-07	1.7184759825089493e-06	-6.251008885471815e-07	-1.6109066247190696e-06	-8.81365646163431e-07	-3.2314855086640127e-07	1.5779416087861494e-06	-1.015786481060914e-06	7.436821422759495e-07	2.8375079066697306e-07	-3.072393418742055e-07	1.4971110085521176e-06	-8.343274926117665e-07	-2.5913533334379256e-07	9.408329380857329e-07
2	-5.54687162954552e-07	-1.2524767727856177e-06	-5.993926052517726e-07	-2.051096506324552e-06	3.67688973036673e-07	1.1636967970015058e-07	2.1794291391396878e-06	-9.537858549877669e-08	4.433242734377679e-07	-1.2888018757382004e-06	-1.146736819706067e-06	-3.2757368695498416e-07	1.0430594846467306e-06	1.349785687699025e-06	7.842680261387089e-07	9.702167299541784e-07	4.0656324770201014e-07	1.298228465309764e-06	6.513833294915578e-07	3.8834792232117095e-07	1.055706784436482e-06	6.743464125182456e-07	1.501457272914674e-06	-9.770288669793838e-07	-4.6228810436325103e-07	-3.859971852730716e-07	1.0178939027481594e-06	1.039331771959368e-07	-1.0304140859444992e-06	-9.630769895188625e-07	9.03974074209138e-07	-4.4494030838842386e-07	3.371414506399193e-07	1.5682880899820978e-06	1.2265367237092316e-06	1.412972808845814e-06	1.3558111199695893e-06	2.0405921193057775e-06	-1.0731941649724027e-07	3.2953879551818013e-07	5.98651910147435e-07	2.993215585017004e-06	1.2510593529763756e-06	3.953860495671881e-07	5.8785202630678e-08	1.3890065530921401e-06	1.4582751004148341e-06	2.396082650934688e-07	4.932901312344762e-08
3	-8.233711107709166e-07	-2.1521371431049932e-08	-7.589697138806327e-07	-4.566532287756187e-07	-9.479763766730924e-08	1.662719777599867e-07	5.837929434422083e-07	1.1121761217619144e-06	-1.0813594252884613e-06	-2.491983102940837e-06	-1.791796573351068e-06	-1.5218485553041308e-06	9.793201099234422e-07	-2.4893309882979906e-07	-3.024519422181782e-07	-2.3762252937368637e-07	1.0123158006328316e-06	9.969051713946495e-07	1.9587033300578074e-06	2.9453549512352626e-07	2.870373245990199e-07	1.469972164039031e-06	1.7437359088047331e-06	6.303087500595869e-07	1.6028428383854702e-06	-1.5393611164875244e-06	3.824464562881804e-07	2.2944212434546798e-06	4.3871304264027137e-07	2.5956842246767636e-07	5.355247470832638e-07	4.897646229673037e-07	2.122180507964339e-06	1.5693189265925862e-06	1.5510521243116698e-06	4.68197448868078e-07	1.2774008288966397e-06	1.5473239866608674e-06	1.6438558283092658e-06	1.4126576843791161e-06	1.907608400368211e-06	1.9768385088792086e-06	1.2880045888382623e-06	1.7215222744232036e-06	2.405103140587189e-07	2.8103420896103797e-06	1.4691569659734913e-06	1.4101190132238832e-06	-1.878723507187829e-06
4	-5.297520250424415e-07	2.3205077661665812e-07	-5.872844665648427e-07	3.9472358494113403e-07	8.640073135979721e-07	2.2686966209352333e-07	-1.0105140745369493e-06	1.5103417581929192e-06	9.350904728530566e-07	-1.3019745717299753e-06	-1.9710597843719697e-06	-1.1581043600957038e-06	-1.730576960979028e-06	9.836922922055126e-07	2.863185533287666e-07	1.8124887716762365e-07	-3.030814563154903e-06	2.051414173547999e-06	5.214889138589466e-07	9.361440520017257e-07	2.396421478929548e-07	7.670120721940383e-07	1.6505979553414212e-06	3.5394019868802554e-06	-1.6326966789651463e-06	1.3241774015341771e-06	1.4236360508336927e-06	1.02793892494633e-06	1.906155666213222e-06	7.397833896891038e-07	1.1434747029306208e-06	1.6062473213853991e-06	1.4364968196354311e-06	1.4630837037370998e-06	2.0506173287489072e-06	1.204557446991038e-06	3.509520691517203e-06	1.4127514722311904e-06	1.5698855124447602e-06	2.1375599812617045e-06	3.0360191470358104e-06	8.017679089497408e-07	1.0805621808890342e-06	1.1441204587712246e-06	1.3581922779272552e-06	1.4725337682387362e-06	1.8531265693414585e-06	1.3353411862068752e-06	1.5315832859905274e-06
5	-1.1295609279709764e-07	8.52792979855458e-07	3.636318325170511e-08	8.720495965339248e-07	-6.359602120958692e-07	-3.4183351366652903e-07	1.2340145715460722e-06	2.522094118414776e-07	-8.712559126662385e-07	-9.87005568395259e-07	4.980289508635371e-07	9.2705735291272e-08	-2.1082913916333224e-07	1.2484642717472092e-07	1.2925251195699563e-06	3.0713472837016846e-08	-5.693850351929107e-07	7.127855232198211e-07	-6.490912912878807e-08	1.298433216567657e-06	8.991779656812968e-07	6.573562823312548e-07	2.8537812012713356e-06	1.6838149476786646e-06	1.319587077428525e-06	-2.3045224094396843e-07	3.614620541788937e-07	8.485556783019796e-07	2.381383626230187e-06	2.5314871287966003e-06	4.6235635416844575e-06	2.27308902297329e-06	2.3655669617804182e-06	2.213440469654116e-06	2.637169449904632e-06	1.5561617625871402e-06	1.52453975362202e-06	1.4057671002654932e-06	1.6853808291148937e-06	1.9329788861851316e-06	1.7747011844660964e-06	3.037058538244616e-07	1.5027410467433227e-06	9.353520908946611e-08	7.34814088064673e-07	3.5956084360143856e-06	2.3689675556870016e-06	1.972866203652319e-06	1.435495041417779e-06
6	7.403677276126562e-07	-6.316407867523174e-07	6.379037709921849e-07	-7.799356340254148e-08	-8.136555855800157e-07	8.389575033915162e-07	-2.3521880555957793e-07	9.014329516421944e-07	1.122857648237046e-06	-1.0136964491889392e-06	-8.082600322075531e-07	6.920190880248657e-07	-1.4563146971091461e-06	-1.0454248073675292e-06	4.5262491594328313e-07	-1.8350336260102955e-07	1.3511172839974435e-06	1.7976170766731753e-07	9.947312906115902e-07	1.4435824567299067e-07	1.3567670609435564e-06	7.289559763889765e-09	2.9516392520683423e-06	1.2606628500123425e-07	1.4655021749717207e-06	-3.5498026290446026e-07	4.015061454316266e-07	9.016417294645922e-07	1.716237852602808e-06	6.667218490288964e-07	2.6743175800310253e-06	1.228759551209569e-06	1.7056055838752811e-06	2.541586219976402e-06	2.066581964256206e-06	9.486096312901619e-07	3.584214483950985e-07	1.1462331266503271e-06	2.218747840357306e-06	9.849812411568368e-07	1.9823398564673722e-06	6.156252399932638e-07	1.8543845849230626e-06	2.3429447979776008e-06	5.853829807486966e-08	1.7638353746026224e-06	4.748762294941438e-07	2.0429450089159625e-06	1.384494275441667e-06
7	2.62753775058344e-07	-4.037164910051592e-07	2.724734742642295e-07	-4.803399509190566e-07	1.391931237660457e-06	4.3091653404068524e-07	9.838997933683185e-07	2.2464100678251676e-06	7.826315424905336e-07	8.481461931445159e-07	1.7494664101614424e-06	1.6446406311696546e-06	6.459968994891865e-07	4.787239585057719e-07	-5.109834605709694e-07	3.0937138371958325e-07	-5.976790019515508e-07	-4.1691177705501403e-07	2.868342323237391e-07	-9.622603308655929e-07	4.222172809180405e-07	4.162343112761072e-07	9.495415161505906e-07	1.4428011946722673e-06	-2.4728974703676813e-07	3.52801225165969e-07	3.3043272708042066e-07	8.528493490406683e-07	4.3951674069303223e-07	1.4143783257512875e-06	1.5272753977383514e-06	1.7364964258998703e-06	1.5809987681960227e-06	8.986147107857369e-07	5.109775782659903e-07	2.664284313146287e-07	1.0741858487365247e-06	2.336415428784452e-07	1.808026187494299e-06	9.529418736848365e-07	-1.2916244820994947e-06	1.365243485432217e-06	-1.2814212040290964e-06	8.239867578331882e-07	-1.3378517309813456e-07	1.3197977670981776e-06	-3.85512932167807e-07	6.724098422053719e-07	9.033390221179976e-07
8	4.873010024026779e-07	2.709778688289027e-07	4.779923360962135e-07	3.9103199665694945e-07	-4.173269917506372e-07	9.663728236241961e-07	-8.543999623311515e-07	-6.71728235567722e-07	4.1895396345509016e-07	4.2605554756684656e-07	1.8110099338650051e-06	6.954663573424772e-07	1.4908095964130402e-06	1.0091858530307075e-06	-3.608106052231289e-08	-1.4020258194976817e-06	4.2776378704781653e-07	2.67748335509027e-07	-1.8039967640397732e-06	4.185792423218474e-07	4.030457849619589e-07	1.772614190615367e-06	3.9205007877791854e-07	7.340856424504319e-07	-7.646788596383237e-07	5.689225443977134e-07	1.9338106267001636e-06	7.560752403876081e-08	4.962966135817495e-08	-3.6761909616914386e-07	5.072485544128669e-07	1.0307470140483868e-06	-3.288316520701166e-07	-8.572035890403701e-09	-9.170022417143e-07	1.4355202747841832e-07	-7.257530713056878e-07	9.95110744077449e-07	1.2422798731593236e-06	-1.4860464434405853e-06	-4.828281325461112e-07	-1.4115304384872176e-07	-4.560980516265509e-07	3.072002966424129e-07	-1.6654661247024377e-07	6.360028427889483e-07	1.312057633466899e-06	2.371275242127797e-06	-4.4079929828424956e-07
9	1.4852676300568377e-06	8.172218207079329e-07	-8.638620439433509e-07	-3.5549388076474995e-07	-1.2666526962104689e-07	9.336394818783415e-07	6.205244762756222e-07	1.8467233613291432e-06	1.1092078269135821e-06	9.734733228808326e-07	1.0579135882845074e-06	1.924068334746847e-06	2.5686749511719095e-06	1.647522671437849e-06	-4.3476016848423607e-07	1.1740384953331259e-06	2.1512269110851346e-06	1.4407141033579939e-06	1.3190384416938593e-06	-1.6946057782007665e-06	1.427927650862613e-06	1.8852574091083005e-06	1.2497290190970865e-06	-3.7237268465825433e-07	6.602895530172716e-08	-7.081338026651067e-08	-1.2954488463196653e-07	1.1002488695236694e-06	-4.1034965866871927e-07	1.7672710086932461e-07	3.0140361011222266e-07	-4.40017399499653e-07	8.404884717759214e-07	2.999155093642698e-07	-9.268187735479429e-07	-1.878568678534136e-06	9.200186945763261e-08	-5.407134220016794e-07	-3.810723023295061e-07	-3.718147863394599e-07	-1.5813827299298962e-06	3.0049768490234726e-07	2.1670655220920462e-07	6.118996598335411e-07	-3.812122861388387e-07	8.424577631307804e-07	8.712182794587368e-08	-8.127637304111802e-07	-3.9892445418086524e-07
10	-6.842086652790981e-08	7.990507004787386e-07	5.450391869085193e-07	1.1045764616574016e-06	1.3784789351666029e-06	1.0474302986247367e-06	1.2576929195091855e-06	8.240984369003127e-07	1.8973586434799168e-06	3.3027605711456204e-06	1.652576662502218e-06	1.0127248808564779e-06	2.1129952749877848e-06	4.065761395623636e-07	-4.685194161986059e-07	2.450678185684861e-06	4.533974184855637e-07	1.1730485131443094e-06	1.6248398774473706e-06	-3.516397729830806e-07	3.977466750698681e-07	2.87463846475551e-06	3.483118759118946e-06	1.4003056293264386e-06	6.395160415422248e-07	5.4466309874661075e-09	-1.560722754068755e-07	3.9538743367424207e-08	-2.4671132635221314e-06	-2.0643366192223604e-06	-5.815324811512878e-07	-1.3463780462559119e-06	-1.843241325032699e-07	-7.060150426208244e-07	-6.660995056721962e-07	-8.739249693219753e-07	-9.851670303852881e-07	7.563865124863641e-07	-2.2841662867619552e-06	-8.29794014536906e-07	-6.869769409830401e-07	-5.703577346240788e-07	1.063279017399502e-06	-2.3326043128536435e-06	2.585286832157587e-07	-1.8364671254185274e-07	-4.007270054072825e-07	-9.288343089497954e-07	-5.176265488678943e-07
11	8.110104920450427e-07	1.4459303857153534e-06	5.991322866343064e-07	-7.527354372125046e-08	1.1377369376307312e-06	3.8846638789087977e-07	1.6131533215770614e-06	5.90731697332914e-07	1.714922949228741e-06	6.606487863777782e-07	8.316517663565431e-07	8.875624309844667e-07	1.5695525918659494e-06	2.062311903418275e-06	3.391791951473864e-08	1.5967504555395442e-06	8.745036029360972e-07	1.5950411073534752e-06	8.081733422396193e-07	2.882140771470167e-07	4.5274499233317323e-07	2.3147633577741833e-06	2.2341621695476395e-07	-7.272259754093089e-07	1.162834818386894e-06	-2.844147032217996e-06	-6.053496540549323e-08	-1.169226016296285e-06	-2.661601512077421e-06	-2.41256022516112e-06	2.2070148590176948e-07	9.04227462410407e-07	-1.2895591649771751e-06	4.6041085828635867e-07	-2.0852300656295315e-06	-1.1730624875665524e-06	-2.4206061597122405e-06	-2.255529418405523e-06	-4.7080145273818755e-07	-3.0878103018367144e-07	1.6195933646432364e-08	1.3475339247758058e-06	1.1473618900783678e-06	2.007989103501884e-06	5.72546806763989e-07	2.1912583331203326e-07	-1.5060461683365912e-06	-3.9694695072691406e-07	-1.4883453821777406e-06
12	-4.6785371353394487e-07	1.3129196696470098e-06	1.2546263573275417e-06	-8.092901412918769e-07	-4.714563856939227e-08	4.0144427167120554e-07	9.740060283736014e-07	4.115309913236426e-07	1.3247830032148257e-07	5.477313207826009e-07	-2.572334388822984e-07	1.8971670974161534e-06	9.660533689486466e-07	6.172174371546087e-07	1.5784327265486242e-06	9.594423221823824e-07	1.5544973123571568e-06	1.5909590769912398e-06	8.618887049272989e-07	6.048269949013712e-07	4.837779404797255e-08	1.4576911981951038e-07	2.701769066228014e-07	7.971591274099284e-08	-1.5680093934442232e-06	-3.6797761340239736e-07	-1.571044069150974e-06	-2.4507288296160864e-06	-4.307551451865265e-07	-1.5952290228782605e-06	-7.119605921331983e-07	-1.0905554447008627e-06	-3.6835992700833225e-08	-3.816188053815147e-08	1.580979116108366e-07	-2.8824890832938556e-07	-9.105491361581179e-07	-8.521053964658361e-08	4.357654210975125e-07	-9.984633391005127e-07	8.314982851147647e-07	2.977740367902671e-07	1.7157238317029258e-06	1.6649263110595009e-06	1.9267377838807014e-07	4.6527847517426355e-07	-2.0213401775672393e-06	-9.922012965513164e-07	-1.101984881020611e-06
13	1.5168692679679575e-06	-1.3692218732915655e-06	4.4190273022261133e-07	4.2427016773253304e-07	-4.275127302489969e-07	6.335542980969515e-07	6.836392205797273e-07	8.014033511631807e-07	7.124648591288967e-07	2.2605912690086288e-07	-1.8393850008785575e-06	1.595939157731987e-06	8.550119436415673e-07	2.9296303062086394e-06	1.7660646031306207e-06	1.6756790355300419e-06	-3.948771363330458e-07	1.6459786807478735e-06	8.27048080922585e-07	-7.286977182117035e-07	3.5577897014242573e-07	1.4882716354059492e-07	1.0330547849988418e-06	-5.370195697437845e-08	-1.1861038066895566e-06	6.76701170836148e-07	4.6354959702446375e-07	-8.553626540041879e-07	-5.7307567803269e-07	-1.0954145572831401e-06	-2.0291523341996953e-06	8.037428708674563e-07	1.631561796548282e-06	1.463949025561675e-06	-7.372115305924898e-07	-5.194503835865171e-07	3.605413704238838e-06	-6.84318188009226e-07	1.2946428627375136e-06	-7.410817736173966e-07	3.3816036976364665e-07	4.818307992371648e-07	1.6652611419404888e-06	3.208951436480922e-07	5.396798628428058e-07	4.5352826333902204e-07	-1.1939199811004812e-07	2.794256341658812e-07	-1.0638197560198629e-06
14	2.3018390111947184e-06	9.425431222413954e-07	1.0954951324495465e-06	2.331387691443442e-06	5.067102955542772e-07	9.708814637743883e-07	1.1842276438471312e-06	-2.761463582729533e-07	1.1566813430654607e-06	7.498123544126592e-07	-3.3593907159632443e-09	1.0349341601886114e-08	1.5811520314263428e-06	3.5369746761879547e-06	1.4285491121251576e-06	1.5722411361860388e-06	-1.256438999279543e-07	1.2671160506219724e-06	7.79292349712451e-07	-3.48674322383442e-07	-8.685182667796523e-08	9.551917736074519e-07	7.699996326446523e-07	5.053281446754768e-07	1.0203378684311662e-06	2.1312214664733116e-06	7.487394858294184e-07	8.429138516786664e-07	-1.5677838082893784e-07	-1.9406734095679757e-07	-5.9694540388807e-07	1.2666871652498652e-06	1.905780096905115e-06	1.5568513164966104e-06	2.1745113380434928e-07	-2.2461286563629474e-07	3.357293583145278e-07	6.631750633490286e-07	1.0075086747630518e-06	-8.445422835540431e-07	4.951159568968434e-07	1.2003589586877026e-06	2.178513866372934e-06	1.837869584687754e-08	5.5218504698081674e-08	4.667111310704259e-07	8.902128645519889e-07	4.6703540523322357e-07	-1.4364163581421234e-06
15	1.896443545629493e-06	1.627369769560092e-06	1.3522557223210599e-06	2.5041921031361037e-06	2.402445094594091e-07	1.3016010287944113e-06	1.2305669570028827e-06	1.4860778862372043e-06	2.0956302842559035e-06	1.2050290538295705e-07	4.565537610425096e-07	1.2884272342137442e-07	1.484536049043487e-06	2.027166435880022e-06	1.2227167301868905e-06	3.2078512877344464e-06	1.8293122412300828e-06	-4.4466064359763094e-07	-1.0678002796131364e-07	5.986141081625158e-07	9.908255865436041e-07	7.982818035131496e-07	-6.854074267378495e-09	-2.0597426299810174e-07	8.808765957539965e-07	1.296321899973862e-06	7.529244488284016e-07	9.205828908613584e-07	1.0837809373770833e-06	-1.2283041300445547e-06	1.5271956113675683e-07	1.619588492309472e-06	3.187358278614174e-06	1.7997941440010726e-06	5.858574348607559e-07	1.8143322580838792e-06	1.9915732541840318e-06	1.1350993825386562e-06	2.3390027726562306e-06	6.320516414620231e-07	1.5923889564443257e-07	2.4144352295756443e-07	5.578145399839091e-07	1.1000156847646382e-08	1.1636496278195696e-07	-1.6222834532298936e-06	7.322650295078772e-07	5.379245259609997e-07	5.351693059286042e-07
16	1.3903845109808438e-06	1.3528341913033911e-06	1.9833260841962058e-06	1.1491966741532388e-06	2.454299309116854e-06	1.194313357566227e-06	8.647416729187052e-07	9.998097529461034e-07	4.02818156777679e-07	-3.2189368907580394e-06	-1.5421929452244865e-07	1.3508392572960103e-06	1.9786943774668812e-06	1.932500631854755e-06	1.4327563467103946e-06	2.2795412789624335e-06	1.2747717766931954e-06	1.0584137740902764e-06	3.890491186339253e-07	-1.5700340705061275e-07	6.05732001135341e-07	1.116850009942652e-06	8.750811482212034e-08	4.2216750858820264e-07	1.4618137431725073e-06	1.4076334829469933e-07	8.270146654800115e-07	-5.361670945442711e-07	-6.058423921265173e-07	9.622659866184032e-07	1.0154447704340134e-06	1.6792190483128112e-06	1.3303836535543423e-06	8.544210435388074e-07	4.777260236195425e-07	8.377670045668728e-07	2.2050175083536947e-06	-1.661686529084552e-06	2.478493617657293e-07	-1.2394193653133363e-06	5.942449952995547e-07	3.429060093700286e-07	5.799656946615144e-07	1.1458513029329692e-06	5.051455067195533e-07	3.929971066548134e-07	2.634230455031059e-06	2.9776202516779516e-06	-1.4948743200454407e-06
17	1.9378534642242006e-06	5.53346919707633e-07	9.198513750528405e-07	6.752973962195775e-07	1.9835872044880033e-06	1.4544551893273348e-06	1.8841135148946891e-06	2.99330922247346e-07	7.453022846342426e-07	4.093386049287183e-07	2.4935929916426505e-06	8.452576745463244e-07	2.421959015692575e-06	-4.210966598782261e-07	1.5640195411081564e-06	7.559599650465065e-07	7.242999652175807e-07	7.807916552971673e-07	-9.914288440530801e-07	5.629978505176987e-07	1.0354434595431652e-06	3.074840859825043e-08	9.348645316043276e-07	9.412351652435533e-07	-2.627884092625078e-07	7.245102160818824e-08	1.4712939535516035e-06	7.721545997939317e-07	9.694202962985805e-08	9.51825934857461e-07	1.883375251766858e-06	1.5347586231152416e-06	7.59526861009681e-07	-4.883748291956438e-08	1.879707506458746e-06	1.7066623916444476e-06	1.8719063423785413e-06	1.8005828166474033e-06	1.3725753797114216e-06	6.568839256840108e-07	-9.433477933024682e-07	1.0553954112591824e-06	1.1921206750547983e-06	1.727237933032767e-06	1.635904057226048e-06	1.3194677710217682e-06	7.732579336068009e-07	2.2773144760307746e-06	4.770871402713816e-07
18	9.59991818244609e-07	1.2163917121674554e-06	3.7011103854607497e-07	7.882494528101195e-07	1.7401660485253431e-06	1.5641061481096595e-06	1.6335448836167412e-06	1.8349475136364024e-06	1.0952783193043041e-06	3.003290305300396e-07	1.3382943205008534e-06	7.115234100957642e-07	1.7640690241998374e-06	1.241465914666921e-06	1.164366643712042e-06	-8.224468648506231e-07	6.572131343321539e-07	1.1169306104075096e-06	9.005311594667438e-07	1.117278097643856e-06	1.2917976051993394e-06	5.061810058350685e-07	-2.810671734501573e-07	9.564109893388915e-07	-2.4226144584187574e-07	8.959592800911079e-07	2.1072717557047058e-07	5.481881346223734e-07	7.178716532042911e-07	-1.0537914654994016e-06	1.2607141443542808e-06	5.858982186595123e-07	2.462174770569476e-06	1.1176321577228373e-06	2.0270165932245392e-07	1.7903280413623658e-06	4.042334320461948e-06	2.1007038480600356e-06	6.557648421171947e-07	2.3424968031050193e-06	1.4755548811787818e-06	4.410414928712457e-07	2.3508089585750543e-08	-3.325286334179461e-07	1.9139943823566627e-06	1.4585838721308217e-06	1.9481826721009944e-06	7.929917185847768e-07	-8.469392396265864e-07
19	3.6596713819909455e-07	-4.867767742995831e-07	1.9213075319783837e-06	1.2469967718648091e-06	2.207625639329454e-06	1.8141998633254586e-06	1.3061335739452068e-06	2.07564930066123e-06	1.239728668315731e-06	2.259383234574876e-06	1.498430850141974e-06	1.2805203081051062e-06	-4.1264591408468136e-07	1.080073801526644e-06	2.2522629728657626e-07	1.610109589851494e-06	2.3918800206819205e-07	6.656599238915094e-07	-5.472862629568799e-07	1.0219414288432266e-06	-5.550069661313144e-07	1.9810083612651775e-06	-1.5522703800174614e-06	1.1038278300178713e-07	1.965447429242078e-06	3.1825526410822176e-07	-4.6444460166017256e-07	5.337227037237312e-07	-9.668432049282227e-08	7.186301752070772e-07	9.132245273435703e-07	1.063413115075087e-06	-4.1052455336780616e-07	2.55808237531192e-06	-4.965412814898515e-07	1.552900228617926e-06	1.2870225711441914e-06	3.9463170593396253e-07	8.921582386544136e-07	2.342435220803737e-06	1.0377008787485372e-06	-1.225052640210388e-07	6.936176263113049e-07	-1.3530776917143385e-07	2.4497817292579177e-06	2.1440479734050016e-06	2.0649800094698614e-06	1.43535041758446e-06	1.2544883437678758e-06
20	2.259331289753695e-06	-5.79025802432394e-07	-1.2886867915882467e-07	1.668782476765558e-07	2.067249359785857e-06	2.422914219410444e-06	2.2398952963929083e-07	6.37787626631188e-07	6.249675173759044e-07	1.0889846678858233e-06	2.5529594178041553e-06	4.23268658949955e-07	1.6832758594961826e-06	2.1055165855407034e-06	3.2037636815074295e-06	3.6029906806467267e-06	1.6497621383045361e-07	3.4091208568936093e-07	8.260871860099099e-07	1.7606375226865933e-06	1.4409586738416172e-07	8.815497537895013e-07	4.969322074519033e-07	8.87674170050116e-07	-5.553776927689431e-07	4.6898704158921346e-07	1.971289282580254e-06	-4.31334567432005e-08	-3.975501526584872e-07	5.976482053301305e-07	1.180255004103064e-06	1.7052580887885602e-06	1.6600345522897543e-06	7.531852702530463e-08	-4.5893411427336203e-07	7.032444400510344e-07	3.641955666008564e-07	1.2374947905236563e-06	1.8865390653124883e-08	-4.709482599078059e-07	4.90259102360653e-07	-3.1702104205706893e-07	-6.274054368080296e-07	-1.068627788737932e-06	-2.466977054548154e-07	2.323401562633277e-06	3.4042076785056974e-06	1.411290710651195e-06	-2.6721311919177774e-07
21	-8.613772854987617e-07	-1.4987215488413212e-06	-2.446529554435505e-07	-8.775501034454181e-07	5.614780723122465e-07	2.166513399643981e-06	7.897227488095094e-07	1.000247794719302e-06	1.2785609470986006e-06	7.440805174118542e-07	1.2894793040126947e-06	9.887966601050636e-07	8.983235042966825e-07	2.1131963851040972e-06	1.7233543823733647e-06	2.19666273412199e-06	1.7904062161847823e-06	2.539588797110621e-06	2.7176694137481966e-06	6.500961714670649e-07	4.0440337400371377e-07	1.1198253737293408e-06	4.84349608995209e-07	-3.868353049972503e-07	4.970247315408626e-07	1.763534553934212e-06	-2.0283749185261448e-07	2.842104950565114e-07	-7.534137717999206e-07	-4.733686949550645e-07	-1.9340483696039816e-06	1.4571020492061277e-06	7.810895775502767e-07	6.591480499263065e-07	2.6023369850043026e-07	1.992842592851692e-06	9.178398104215606e-07	1.1093466438282237e-06	-1.2317718916515521e-06	6.928559196388393e-07	-3.8984917406195626e-07	3.58945379050913e-08	-1.1831380639328599e-06	-6.929879908181517e-07	-6.112766766930638e-08	-2.6170478629387046e-06	9.274969094681581e-07	-5.7285316893872494e-08	3.92894473874072e-07
22	-2.667299792434529e-08	-1.6658933059262358e-06	-1.3215021528837319e-06	8.221054681592255e-08	1.0176035449025248e-06	4.336320603577834e-07	1.3262732077430518e-06	1.0976491507255278e-06	-5.128825638112749e-07	9.564838180402597e-07	2.929980552463422e-07	1.0134644705426353e-06	5.632671633773095e-07	1.0788137245082818e-06	-6.455954192946094e-07	1.7870184318537491e-06	1.218441159465172e-06	1.2602291219411185e-06	-3.0671902386705356e-07	7.59680880503483e-07	1.5800447696088346e-06	1.518155651583519e-06	1.7390135437170713e-06	2.1405245299212592e-07	-1.1353016051248835e-06	4.505225185734328e-07	8.537970279781088e-07	2.136842267713449e-06	-3.8370611039839883e-07	-1.7417083015492018e-07	-4.928647152779084e-07	1.0316209108076297e-06	2.0876148707009757e-06	1.0191700835205538e-06	7.139482052354616e-07	3.4030514150300645e-07	1.8245776070743615e-06	2.347744310670259e-06	9.16996081641684e-07	-6.958775208753474e-07	-3.386977520283907e-07	-1.1229043733429011e-07	9.488196265391963e-07	-8.029174252809043e-07	-5.221983236859601e-07	1.5158994246116079e-07	8.661786414805389e-07	1.8692802872854186e-06	8.853040806616436e-07
23	9.413464027895612e-07	1.119443804912479e-06	-1.2163927982589232e-06	2.20583236779864e-06	6.533971933390891e-07	1.328409484372929e-06	-4.912274083766167e-07	-8.0488951373432e-08	-6.717286474774446e-07	1.6887450612924067e-07	-3.7945163397030305e-07	1.903022152743516e-06	1.1343316856223837e-06	1.9018134690912458e-07	4.520506667035444e-07	6.106192794435057e-07	9.062903267253784e-08	1.37674433078435e-06	8.492363765874889e-07	1.0409858056617264e-06	1.569747404101739e-06	1.6566446559659933e-06	-6.901273482578118e-07	1.0042734935407204e-06	-9.233869047313901e-07	1.7265133612727584e-06	2.186007699027364e-06	2.1327741284576836e-06	2.7977090090656455e-07	2.803031472292856e-07	7.270914819543677e-07	6.778348098555048e-07	2.0760210611698358e-06	2.331872521382418e-06	2.2592713361863984e-06	1.471470156385775e-06	9.161667637291069e-07	1.2983137434287756e-06	6.146328741992128e-07	-1.6350070666556353e-06	7.56549594047513e-07	-7.926926110876209e-07	1.3471654052833096e-06	1.5197447312578197e-06	-4.072334015147384e-07	1.2259339565863748e-06	1.4058931544095679e-06	1.0612454453992012e-06	1.865318815699827e-06
24	1.6088377453467236e-06	-2.797286168848773e-07	-4.96161971758941e-07	1.3293412097079883e-06	8.76384133687886e-07	8.174181991752456e-07	1.3325900078916136e-06	1.593643424671669e-06	2.7559447939979276e-07	6.695469161925102e-07	7.774612527552681e-07	1.6691173943051576e-06	2.208696085309498e-07	1.2085347892116582e-07	9.4152402423276e-07	1.9523615133690427e-06	5.847493974156744e-07	2.312059271068985e-06	6.938457954789058e-07	2.885751535994808e-06	2.9059264932040132e-06	1.7768479676535926e-06	1.206570019895379e-06	-2.697341486376421e-08	-5.827009033128637e-08	1.5614874783477268e-06	1.7394721299789154e-06	1.4763398158282122e-06	3.325417911267631e-07	4.3525861480871074e-07	9.760927552148863e-07	-4.922423129387642e-07	4.190291720633884e-07	2.288726429947297e-06	1.8816683916352596e-06	2.784891677403935e-06	3.2861151917643353e-06	1.6102309598814987e-06	9.451623490200983e-07	1.5866517241051572e-06	1.3800076631265741e-06	5.363821407794557e-07	1.8883632206100992e-06	2.3005360883474897e-07	3.1369069342864406e-07	3.8709131274445694e-07	1.9702386633446966e-06	1.2943706369210455e-06	4.873430952850865e-06
25	1.927166615171798e-06	3.0094868867956163e-07	-7.968391746256851e-08	8.090625563405383e-07	1.0945739711998375e-06	1.8959811128715758e-06	2.1372171578280216e-06	-6.337113565370271e-07	4.1718144406397013e-07	-2.614602209923136e-07	1.870860849393636e-06	7.811699044917633e-07	6.436697431777721e-07	3.3215031508857035e-06	9.087170707258954e-07	2.2890583128969933e-06	1.8992397310507066e-06	1.099394470120411e-06	1.05507658950891e-06	1.4658172595650936e-06	4.967671745196643e-07	2.2904973243753207e-06	2.4255763414988344e-06	6.791367376792679e-07	2.0573659910692053e-07	6.18756860877028e-07	3.246295350840949e-07	2.19712088077251e-06	-3.367733105497233e-07	6.134401659049731e-07	1.0617131373812104e-06	-1.1974056818541377e-07	1.4578484196267932e-06	9.158127572303645e-08	6.804654058009383e-07	1.603991965940459e-06	2.9337983382091773e-07	1.3877019561662806e-06	-6.905874299358898e-07	-9.125449359445058e-09	1.180121906632846e-06	1.7062702749224037e-06	4.933102129513139e-07	1.8904638976970329e-06	1.4610482503294047e-06	-1.1323855378701454e-06	6.664644599951752e-07	1.9433111838923277e-06	2.666792875977192e-06
26	9.718375333012365e-07	-6.608979688226568e-07	-5.710064786029337e-07	7.311732807940665e-07	2.3923522697022053e-06	9.339835792211352e-07	1.7678403134734127e-06	3.2295351712165565e-07	1.3249342223362467e-06	5.243424400212163e-07	1.5108430290106702e-06	1.8594818084257978e-06	1.4060808234829131e-06	2.4227222909907667e-06	1.7801583596066748e-06	2.2971416761253176e-07	4.5710256438334336e-07	3.922095231788409e-07	9.444273824184682e-07	1.2559249460597317e-06	1.1715855910356026e-06	1.3573024081916168e-06	1.3739362001521514e-06	8.482317784103581e-07	-4.521390331382699e-08	2.3949049460728348e-06	9.72976926489407e-07	1.2509082148293777e-06	7.895685361668347e-07	-1.0537343020889114e-06	-5.412278418470591e-07	-1.6633282236621238e-06	-5.341587923570796e-07	1.7868208751897506e-06	1.419408128931933e-08	9.772467018337445e-07	2.6792064239631187e-07	-2.5511491213409907e-07	7.465760527214785e-08	5.912804994316298e-07	1.0528008416326367e-06	1.4752719005643923e-06	2.7054092259170854e-06	-5.331602484890658e-07	1.2003704740033551e-06	-1.1012481826923254e-07	1.5462672082833996e-06	3.0202552906516118e-06	1.7730128930767785e-06
27	1.3707253821485806e-06	2.6160019458435297e-07	1.2733204027190482e-06	1.2458262611650924e-07	9.564680762724142e-07	1.5489130482170984e-06	-2.536102814352942e-07	1.6802805769101114e-06	1.892366588068633e-06	1.3638761645391332e-06	1.9046717780731858e-06	1.940517651294245e-06	1.2093904309987944e-06	1.0583090419716567e-06	5.551849020541544e-08	-4.575130002571432e-07	5.590468034557062e-07	6.070631267532841e-07	-4.27649919621988e-07	9.727232054545196e-07	7.067448562082481e-07	2.4699015705477524e-07	-4.778143693880915e-09	8.896545491270404e-07	-1.4653429022683913e-07	2.4114100557665556e-06	1.833579962143564e-06	2.763259393906126e-06	-1.0175949754307144e-07	1.8354102590242326e-06	9.496131056100008e-07	2.420363795407558e-07	7.759317291380071e-07	-1.998375356966295e-06	8.274479277724412e-07	1.6064410747483796e-06	6.012566295023055e-07	2.0209401743874653e-06	8.516386115378747e-08	1.0088697884786666e-07	1.0387307275909504e-06	2.939224379124948e-06	1.300999785374582e-06	-6.124076878308105e-08	1.3715995568502362e-06	3.7897967157268575e-07	2.4642289865427346e-06	1.939505525470921e-06	3.2155253549147878e-06
28	2.6682110037527136e-06	2.200349216970357e-06	1.0792497795491796e-06	1.2590514173167357e-06	2.5540851941821245e-06	7.903872663133178e-07	2.607079316992379e-06	1.5569148294143336e-06	8.671100663198311e-07	-5.039640114263626e-07	7.602307133186124e-07	1.6476990256350988e-06	1.816436504304959e-06	1.1787741013442753e-06	1.0985848087169299e-06	9.861128510745538e-07	4.0187949167046687e-07	4.023637473154336e-07	7.393843543580273e-07	7.597485612648852e-07	3.661588106106375e-07	7.034373758838513e-07	1.1250113182128297e-06	3.3737467358445837e-07	5.751267285470902e-08	1.9301778889855267e-06	2.776049388023494e-06	3.74211422236563e-06	2.7142386207124175e-06	7.488857385258516e-07	1.064450879888253e-06	2.4736184112909273e-06	2.8167905777361215e-06	1.209168763691464e-06	1.4221276259573034e-06	6.271640182567249e-07	1.3420591835417168e-06	1.0858057017064031e-06	1.6803942730905016e-06	6.410762511644232e-07	1.419759186514758e-06	2.301847207470735e-06	3.1953498218777315e-06	1.5171278717666604e-06	2.0842884275682686e-06	-5.14714409654587e-07	1.4656148438811086e-06	1.5881435649814939e-06	5.4156738898935e-07
29	2.097316819048451e-06	2.4807429076136425e-06	1.6240973046085017e-06	1.7651491622388327e-06	2.374691788729712e-06	2.791441768677322e-06	2.5635073011428595e-06	1.350156968053673e-06	2.4734794392455494e-07	-2.786415117792136e-08	1.2485349685199835e-07	2.3823266014920464e-06	2.046294683365105e-06	1.914181212854386e-06	1.5907037248103831e-06	1.233318490049123e-06	1.3094615871890305e-06	8.148508167736276e-07	1.779988258429427e-06	2.143628156900542e-06	5.533534886905452e-07	2.017977285393927e-08	1.0490343210992006e-06	1.8251347750140113e-06	2.4949212969535315e-06	1.6510198099761076e-06	3.0328320128674245e-06	2.775852462676794e-06	2.8633265840983664e-06	2.6911766005836468e-06	3.445729938030343e-06	1.4282374830570924e-06	1.5890165481787293e-06	2.988381973660646e-06	1.0830231081176309e-06	2.208739582651104e-06	2.638768867646112e-06	2.9515120363417325e-06	1.4574251816893054e-06	1.3715944787267928e-06	1.7485090426093577e-06	2.9214939923662517e-06	2.3889614880934887e-06	4.502532129444291e-07	1.009951226562317e-06	1.2769253462236396e-06	1.641829614625502e-06	2.570969995304618e-06	1.8658553756603168e-06
30	1.7500318563419261e-06	6.244198603125021e-07	2.6481752979094186e-06	2.195152345992569e-06	1.7945685953044387e-06	2.1150840741041443e-06	8.870069940893246e-07	6.981290766025037e-07	1.0922021296810667e-06	-1.4349465718103355e-08	-5.197413816991844e-07	1.6352136279739168e-06	2.6901990594406654e-07	1.0966424191515912e-06	1.4788683907201979e-06	-7.086848350347825e-07	6.635407503954411e-07	1.419538170005048e-06	1.968947189026063e-06	3.531648531623561e-06	1.8566900184561973e-06	8.094201517002706e-07	2.476866510175132e-06	1.5607523304027578e-06	3.0525882175053654e-06	2.728949323440663e-06	2.107842115127199e-06	1.874726863320208e-06	2.0415963393518342e-06	2.041063233022532e-06	2.358150994844906e-06	2.7109990772476e-06	2.2281063577743677e-06	1.976917511882149e-06	2.7275602554229137e-06	2.00463590607144e-06	3.1881985913091872e-06	1.849711633811841e-06	2.712290623357425e-06	1.4023913700438222e-06	2.440796289112616e-06	2.9214815193229418e-06	2.908244778966915e-06	1.920446649941388e-06	1.691112445757267e-06	1.2714877873992258e-06	3.779072073096647e-07	2.5709159019439604e-06	3.22110710017706e-06
31	-3.843557934432491e-07	-5.046085744745824e-07	1.194374833038579e-06	7.994390465038592e-07	1.1277121569156541e-06	-1.0190451289977054e-06	7.303525024766249e-07	-4.154312801514637e-07	-1.5315395369020159e-06	7.445553116884317e-07	7.651496558418628e-07	8.90149550569669e-07	6.918596597210733e-07	1.640524913858428e-06	8.293180743169646e-07	2.798433040705478e-06	2.8002456942361022e-06	2.427500986180026e-06	1.2434299054597699e-06	8.584631289981095e-07	2.4457629287072227e-06	2.828363148416271e-06	1.3456048246666162e-06	2.6995439360048864e-06	2.3091326631503725e-06	3.89384365036739e-06	2.800784813418532e-06	2.5197698834757044e-06	1.6290720737876301e-06	1.2598585942024237e-06	6.074370450917638e-07	1.6890948859655403e-06	1.398996626567352e-06	8.234055807807989e-07	1.2621795591251843e-06	1.481835150103267e-06	2.6533509855215087e-06	1.8510003066735242e-06	2.5485891552441994e-06	2.2489407553601337e-06	2.583136754545296e-06	2.9503665894690614e-06	2.9706958077416645e-06	2.4645375124675435e-06	2.996014345649443e-06	1.753520621333276e-06	2.503888839990811e-06	3.538276430438904e-06	1.0284643972882825e-06
32	3.3166257534008676e-07	3.409803993369716e-07	8.064856934566181e-07	3.120527443883605e-07	1.2072164387520973e-06	1.1396811377779444e-06	5.272902885505961e-07	-6.798047660374295e-07	7.660142562661758e-08	-6.718264937686982e-07	1.7973947302831727e-06	5.805497473991133e-07	2.0564238235144967e-06	7.96053970045072e-07	2.722338958588405e-06	1.4986458763007332e-06	2.505343790531246e-06	7.484635109916682e-07	1.1940226164713584e-06	1.8670099740401888e-06	2.707346611070832e-06	2.355683058555012e-06	2.652546038711927e-06	3.891116150717603e-06	1.451775876584075e-06	3.035903021986923e-06	3.4113311083140227e-06	1.7677491372714358e-06	-1.516690234481497e-07	-1.9213899891731677e-07	7.267112914039725e-07	6.328948165958517e-07	4.443102966519383e-07	1.8925790311440567e-06	9.553895712570412e-07	1.8998481108150209e-06	3.0491869313134328e-06	4.132137588577376e-06	4.973965767416423e-06	2.07190951454181e-06	2.2872161898033985e-06	5.065482760703492e-06	5.671711327040341e-06	4.5540699192677674e-06	3.836430245685757e-06	2.3148669480847203e-06	2.3443546991888558e-06	4.544292541771299e-06	2.3072003762658335e-06
33	-1.383748083614247e-06	1.1214873408148516e-06	-1.318581982753278e-07	1.3169370496749574e-06	1.1683117090299184e-06	8.959847842227346e-07	1.9842706024057886e-06	1.2844711823953734e-06	4.6294395162515883e-07	1.1757284810489014e-06	-2.826981687435942e-07	-1.8368632069006815e-07	8.428145760371496e-07	3.018255727121399e-07	1.0227175319268007e-06	-6.451071852351516e-07	1.408092390748979e-06	2.214489688239671e-06	2.1731328816736514e-06	1.2635839672711709e-06	2.6213487846712945e-06	1.9105653745167307e-06	3.696384618528405e-06	2.8444678298663844e-06	2.7728485181234864e-06	2.9288402154273765e-06	2.1779527328677334e-06	1.6381277686527962e-06	-1.9384118755937933e-07	-8.213245869366162e-07	6.518947105653343e-07	1.9391626593721593e-06	2.9858136625757207e-06	2.572377720269912e-06	2.6620234032311726e-06	2.248494102731181e-06	2.369564110721013e-06	3.780959273967705e-06	2.9527455461155547e-06	4.027636275314652e-06	3.2370282460364595e-06	5.953300280996443e-06	5.2162049464367565e-06	5.240163797711663e-06	4.136787160218834e-06	3.7133893722590213e-06	3.533631688525579e-06	1.7832137586533155e-06	1.7003496099452055e-06
34	2.1066224368042632e-07	-1.6223581236164416e-07	-3.748866980699791e-08	2.1971404962153316e-07	3.0576480045365253e-07	1.798640641012655e-06	2.0928466616435035e-06	1.892664979979831e-06	3.3761980706560304e-06	2.082424007957938e-06	1.9790004966826227e-06	3.134190226985825e-07	2.607691989158288e-07	-9.378163811592246e-07	5.208159018447954e-07	1.10547698633297e-06	8.027069576600274e-07	2.1395146546276515e-07	1.9816045221788187e-06	3.1185468256388744e-06	3.6105440350980967e-06	2.003749847039075e-06	3.4859146672296437e-06	2.664693911051352e-06	3.333837695309026e-06	9.779015139675832e-07	2.772025464034118e-06	5.553381102090683e-07	1.0583859268708834e-06	-4.328566963084161e-07	3.1498068746179796e-06	1.9865660725891596e-06	2.8215325025050806e-06	2.6747776565075142e-06	2.3797181649486965e-06	4.735785683123437e-06	1.6760694527149353e-06	2.796858190736072e-06	2.81088489538495e-06	2.7975059726038176e-06	2.6274510671899144e-06	4.0282363543205064e-06	4.355682624994321e-06	3.943962122137505e-06	3.942266159393755e-06	2.864036007868947e-06	9.97579503510028e-07	1.4965683437054118e-06	2.5416420663972676e-06
35	2.8481000515524e-07	9.361123969349295e-07	6.591397149715673e-07	5.446857623936281e-07	7.853593777791654e-07	2.0848027718575645e-06	2.5599645477943076e-06	1.344877529074757e-06	5.336893139390672e-07	3.995768741228823e-07	1.699936096154225e-07	2.714614235604672e-07	3.0508515896120494e-06	5.474922106657744e-07	1.8496944444761393e-06	5.447504788666921e-07	6.68949672396118e-07	1.0644254469256868e-06	2.9714663162098275e-06	1.8986577443039304e-06	2.7683367446031105e-06	2.06393167918929e-06	2.06322741667494e-06	2.7231425010292228e-06	1.8863312249620126e-06	1.8720284601982812e-06	1.4285749871861585e-06	-1.2643028945210343e-06	5.016273345993473e-07	4.048677803698845e-07	1.1864110930627326e-06	8.872128867865665e-07	1.463928985413926e-06	3.4088803013592526e-06	1.146722907287347e-06	2.4579826554986744e-06	1.8753380852340022e-06	2.234731395202644e-06	3.526260441036544e-06	2.0960903241760852e-06	2.9074302144930532e-06	4.417438145028607e-06	3.8060002271947186e-06	3.5132917054039608e-06	2.680849029190875e-06	3.7952112090326015e-06	2.1790322486606466e-06	1.5594271347744029e-06	2.461569710410296e-06
36	1.486557695727913e-06	-8.880565522211683e-07	3.7911981304166574e-07	5.692757415781953e-07	1.5973394885360427e-06	1.8811700280433986e-06	2.086453087617967e-06	7.762236442214566e-07	6.754754125104451e-07	7.670816617485908e-07	9.407811513302037e-07	1.6908624043358727e-06	1.0995792087635466e-06	8.985186394858332e-07	7.133213441010791e-07	8.849944138044413e-07	1.0152022930634957e-06	1.3692318469358268e-06	1.8917507306352703e-06	2.2130054814302645e-06	1.0911893824456435e-08	4.1448182270773984e-07	2.019581108160445e-06	3.0699478984923484e-06	7.92604474524711e-07	1.1548222167167231e-06	2.2727818199687215e-08	4.939130099991939e-07	1.584560587414626e-06	1.5030215086685698e-06	2.423310477504811e-07	2.750949966900265e-06	1.2045278984100246e-06	1.153661718204167e-06	1.5364777966904678e-07	1.48318375798417e-06	1.526099407862585e-06	2.329075139702387e-06	2.5052708943004265e-06	1.7391770276960332e-06	3.552997643962111e-06	2.5832682092933907e-06	2.9075729486977587e-06	4.565219833877591e-06	2.8413553824238567e-06	5.738191542870861e-06	3.2082640613925217e-06	3.435330743342769e-06	3.0951493435252906e-06
37	1.2706127595838314e-06	2.042046746132029e-06	3.4973307401900755e-07	-2.7491340820002336e-08	2.533165030290247e-06	7.362476502000674e-07	1.3006539759167615e-06	1.964061903184472e-06	-1.2763834537282908e-06	-1.0838546631988652e-06	-3.365082416623601e-07	1.6642848441411248e-06	8.287097066791496e-07	7.777052974359619e-07	2.3142217636399915e-06	1.2781319598874143e-06	1.6322774771528244e-06	9.744983801351138e-07	-1.0157308454067855e-07	1.8897097737650623e-06	2.4525198044867323e-06	1.8487239890883719e-06	2.2706910758055402e-06	-7.720407778863337e-08	-1.1847945202246862e-06	4.2568262861922777e-07	-3.956593319607016e-07	-1.0843741192501009e-06	-7.677343230710944e-07	-7.458769667913742e-07	-8.53429702488289e-07	2.497601315805882e-07	3.225203018277414e-06	1.7037604598578364e-06	1.0290522939589155e-06	2.7261498533227203e-06	6.372047345269908e-07	1.405104208804329e-06	4.545690860727071e-07	1.1866375576248056e-06	1.7933517346436147e-06	2.6658440056616782e-06	2.5851064943909164e-06	4.359967842039004e-06	2.8192983500115637e-06	1.8139528132174492e-06	1.1334431165766259e-06	5.117599368943463e-07	2.5702101789968145e-06
38	7.855240687318718e-07	1.645069962613252e-06	9.017248243449026e-07	1.1406173040235967e-06	1.2277386463667167e-06	7.831396937344579e-07	1.1028062324133722e-06	7.349671567996251e-07	7.270127760449723e-07	2.687202643830976e-07	9.554380413364015e-07	8.387129927746968e-07	1.1704305300305612e-06	1.2386023792718444e-06	1.1230968264590413e-06	2.094954243511599e-06	3.257727353452672e-07	1.2761780160303785e-06	3.6883489613107433e-06	8.784783982068517e-07	1.7335283325745385e-06	1.2859578196953245e-06	6.162025438855822e-08	3.2972256085543047e-07	1.6268794785499494e-06	1.3099930250344697e-06	1.2930554670299264e-07	-2.941594073695217e-07	-4.127165469266361e-07	1.5233216203895292e-06	1.5032216170813097e-06	5.381622747338494e-07	2.378851256661431e-06	9.639377807947842e-07	1.3386454426670298e-06	4.213751045439819e-07	1.7902789780925263e-06	2.1052607829300445e-06	1.0716557657111068e-06	1.204687273153835e-06	1.692367852413672e-06	2.9013840051974834e-06	1.7453896212946484e-06	2.4277127668421752e-06	3.597261654161254e-06	3.827113457986532e-06	3.918910390990804e-06	1.8400963883277052e-06	2.2227979892871526e-06
39	1.2870279552284325e-06	1.309429759461553e-06	1.946424737111882e-06	7.142195136233011e-07	5.134727586641644e-07	1.8008773182982137e-06	1.7183782598290199e-06	5.250298104810154e-07	1.6427903242486902e-06	4.1172381704413996e-07	2.8711057437587177e-07	-7.122105721569818e-07	1.4641452421431446e-06	2.3038855101699426e-07	1.1516305461628497e-06	1.0816609517724552e-06	2.3194483059478536e-06	1.887006920061065e-06	2.3770152869163453e-06	1.164727210082108e-06	1.4308046401972424e-06	1.591406825383182e-06	3.641683279433976e-07	-1.3669768938002264e-08	3.602549564128101e-07	8.946016818257512e-07	-3.037840181781859e-07	-3.7425059350479213e-07	-6.127945591252332e-07	-5.3863652628466e-07	1.960869645228751e-06	7.723053639828936e-07	1.5822560540241916e-06	1.230206965702384e-06	2.635315733976199e-06	1.7269505782418762e-06	4.599240488509223e-07	2.8798853352336763e-07	1.6822182879168385e-06	1.2184832746395007e-06	2.6886728219315683e-06	1.9779772476641608e-06	2.331308203402135e-06	3.0195130162673514e-06	2.0496858295774226e-06	1.8338066282057687e-06	1.5871773386575663e-06	1.0857295700130896e-06	2.3854284135076405e-06
40	1.1406071300361539e-06	2.1833885006193225e-06	6.57833495937186e-07	2.196430344311828e-06	1.677073996595474e-06	2.9726640666403406e-06	1.251115189423061e-06	4.9291584586078e-07	1.5138951409305603e-06	1.4914682922754697e-06	1.5461027708231057e-06	-9.395413346114142e-07	5.301917693483831e-07	-3.2755644395223234e-07	1.608405612226563e-06	2.4020200820800076e-06	2.478483779717229e-06	1.7493293480124635e-06	1.0611462379042236e-06	6.059014698870147e-07	1.4157810937838271e-06	9.680670671292885e-07	6.492740374350799e-07	-9.263928322384233e-07	1.658892675936578e-07	1.1420753754383696e-06	6.133987040885498e-07	-4.844833094881334e-07	9.413060330350183e-07	2.0540441368370528e-08	1.388174207158248e-06	1.5624323872437768e-06	-6.712766098205926e-08	2.1646157915082073e-06	4.729890130611754e-07	8.641916879061371e-07	4.148139915921541e-07	1.4979488565611594e-06	3.880380441209525e-06	8.627601953909946e-07	1.3824627446797559e-06	6.410731965934394e-07	1.564765163071255e-06	1.6274589570305484e-06	2.163945811452085e-06	1.6900936999627207e-06	9.31584009891598e-07	1.7722820066628813e-06	2.073883325259969e-06
41	-2.4139582509989253e-07	1.585064371601184e-06	9.568351931815553e-07	1.2988553218003193e-06	2.0378491192390282e-06	2.0288984144468515e-06	2.114249453522998e-06	1.699956355651216e-06	-3.7890835956842584e-07	1.6199315901817699e-06	5.887758274449743e-07	3.847339438587196e-07	-2.4813699289962887e-07	1.9866796922073513e-07	1.189761899173311e-06	5.762959299894896e-07	1.7374989516633064e-06	7.921442822745959e-07	4.3015778282053065e-07	2.0500574320951072e-06	1.7412176484641942e-06	3.4486656709302707e-07	-8.9835491742471e-07	-2.83861891561225e-07	-8.973511963200484e-07	1.249820221091994e-08	5.657279802272692e-07	3.404263640169775e-07	-3.550134652866718e-07	-1.4692233871704164e-07	1.2293571236659723e-06	2.3026857940631462e-06	9.223483892527442e-07	1.9360885393958468e-07	1.645106664324641e-06	1.877606035121086e-06	3.818977268378252e-06	1.4998786555269326e-06	2.8387331978405486e-06	2.4879040527403333e-06	2.096435574621641e-06	2.76409357080601e-06	1.8982595629133003e-06	4.9624173363388914e-06	2.827028510413772e-06	1.9064201734821037e-06	9.532189968905979e-07	1.9433643787325637e-06	2.625978577349859e-06
42	1.1015861825034194e-06	-5.819505891262534e-07	9.499563602759536e-07	1.864336134424901e-06	2.045864111568499e-06	2.0346123376094247e-07	1.6428504561365693e-06	2.0758626829004712e-06	9.51517544997126e-07	2.5029222285130963e-07	2.5486811033882025e-07	7.694291835047542e-07	-4.6792738965500315e-07	-8.411308929864035e-07	-3.717790986116574e-07	1.2863559999575636e-06	6.212292057885683e-07	1.7158861232455653e-06	9.472607532886321e-07	3.2499242647102675e-06	8.491727961249665e-07	2.80083412037075e-07	5.807371192429838e-08	-9.13744308954189e-07	-1.3387356852517686e-07	-7.44116666800555e-07	-2.6308567520843453e-06	-1.9872905956414367e-07	1.602928081820085e-06	1.5004176550577262e-06	1.1896603060097424e-07	1.6357525907541702e-06	4.1390674244302446e-07	6.845119679971737e-07	8.346361195047361e-07	2.6485109133901216e-06	-9.993403349919002e-07	2.941025343682168e-06	2.237628444192643e-06	8.664924756332954e-07	-1.0328003452753461e-07	4.467053031398921e-06	5.94439015878624e-07	2.61730478928066e-06	2.289375006689163e-06	2.035556992545583e-06	2.581573313273279e-06	9.41261932291701e-07	5.768151502329363e-07
43	1.6662221615024416e-06	1.0752208354190183e-06	1.1475366193750941e-06	2.8595505126578826e-06	2.8652212099610058e-06	1.8126883806208021e-06	1.2844735884817219e-06	2.1930571864883553e-06	-7.40396422326424e-07	-1.2138613620115692e-07	9.471220917893947e-07	1.748129836833699e-07	1.2001330059466918e-06	-1.1142735982156675e-06	-2.0180824132570807e-06	9.35063992332095e-07	1.6837593502666932e-06	-2.8582705335259934e-07	9.348849015710908e-07	5.048399126502269e-07	8.230451586665305e-07	-6.338518547165852e-07	-7.957458391322861e-07	2.1549763784630913e-08	-1.4427625067825974e-06	7.748334441022062e-07	1.5036815892581726e-06	1.0821014378809066e-06	3.978757437531339e-06	6.00971024462442e-07	2.166545035954549e-06	1.5944872047082336e-06	-1.0013870545270215e-06	8.057264679603687e-07	6.868698157269222e-08	8.292419853551839e-07	1.5853195651381373e-06	1.758099446988757e-06	2.1603334693028906e-06	-7.291078587670072e-07	3.6198863638778884e-07	5.752392093656985e-07	3.1315429851796984e-06	3.7982042771352102e-06	1.7979754381141174e-06	2.131988973510821e-06	1.651741408998361e-06	3.0900232527295737e-06	2.455306369119147e-06
44	6.505472205507055e-07	-3.4273611536345877e-07	1.3545810060394578e-06	1.7352708889784285e-06	1.931796418142173e-06	2.431433891985509e-06	1.338986522462016e-06	6.083702816035704e-07	2.4958881014608906e-06	-3.1938728404074856e-08	3.1619164931606545e-07	-7.96741725460663e-07	-1.1496166760551703e-06	-1.2084244898173673e-06	7.035504794502472e-08	3.13934862390343e-06	1.1136769409620698e-06	1.3321563919632306e-06	1.431404515545741e-06	1.4219206450292901e-06	-3.3698551692683874e-07	5.762077871141597e-07	-8.776736629318392e-07	-8.019554967794335e-08	1.6000843390591746e-06	4.932211795420654e-07	8.527723433172206e-07	2.3100136695030692e-06	1.4752982360900517e-06	8.90723923445091e-07	-1.6643924996039402e-08	-6.855498202946003e-07	3.641529214405319e-07	-2.1880163617501673e-07	3.039678181401819e-07	1.444816675230398e-06	1.5672238929146159e-06	8.654015890578909e-07	3.484422109209788e-07	-4.920816440742089e-08	1.7818998310719986e-06	3.021528442525554e-07	1.6768215956651583e-06	1.658817807467076e-06	1.0897165521608253e-06	1.751044365335654e-06	2.337145195609073e-06	1.7062811978557728e-06	1.5186864274947542e-06
45	1.6940050727004894e-06	1.5313152731841817e-06	1.0261462958938335e-08	-7.099338986719641e-07	9.514222713218649e-07	3.039106125242622e-06	3.320944532265943e-07	1.7023787942763012e-06	7.611080617987249e-08	8.964900588105814e-08	3.8412309864741935e-07	4.670295622617732e-07	-9.84894954241323e-07	-1.7481933387337182e-06	8.586618164318294e-07	3.546306211701982e-06	1.7080840997445509e-06	2.617664340466972e-06	5.630356962304511e-07	1.2698459034388112e-06	-5.333092606252406e-09	4.325613805581282e-07	3.96358800635495e-07	2.6636096653511994e-06	1.0493159782784157e-06	7.421460493321244e-07	1.0065650694442894e-06	1.4229723375510924e-06	-1.2199053131243553e-06	-9.191035424924995e-07	9.593877746165896e-07	6.056505115350427e-07	7.686502338534563e-07	1.0419747434408249e-06	7.706099494121031e-08	-7.648063451079504e-07	6.008862643555507e-08	1.3688499596330562e-07	1.3078557966431081e-07	-2.624306198500609e-07	1.2523431942875347e-06	9.621164907903905e-07	1.3629031879228281e-06	2.542978467618014e-06	3.703675481577659e-06	7.34634365595401e-07	7.875638884288855e-07	1.0071049095172154e-06	1.1965173721171421e-06
46	1.8221912717581867e-06	1.1447980285311725e-06	1.997965988929509e-06	-2.4147580838881555e-07	1.2100701891027515e-06	1.179329990647596e-06	6.8274174256939e-07	1.1870522663880683e-07	2.402316174462073e-07	4.0546289893187337e-07	-3.7916531308310576e-07	-1.5143085916420482e-06	-1.0433415141898498e-06	-6.145849035072088e-07	5.678425718067717e-07	1.4722220607296618e-06	2.4750136310262254e-06	3.1725095398550278e-06	-5.558442079884554e-07	2.0728646324982528e-07	4.792772860655217e-07	7.124232472147651e-08	4.907266485985458e-07	1.0738261656063413e-07	1.00138726339488e-06	1.7642471646135695e-07	5.209547847405724e-07	-2.2731041023671915e-07	-2.0050339081679346e-07	1.294403743509858e-06	-4.552934452525262e-07	-1.169647637864341e-06	1.6361004413406556e-06	3.044318203083798e-08	1.0202518932260524e-06	1.8551043368981692e-07	1.414510578379509e-06	9.966487718805503e-08	9.417931907933217e-07	8.150663646287061e-07	-9.801095244248393e-07	8.590323143029092e-07	1.4689130517319756e-06	1.3431408392170881e-06	6.065256033319452e-07	1.983539783379124e-06	3.1556424747555822e-06	3.5477903595645936e-06	9.325273776094709e-07
47	3.3526820558351744e-06	7.355033061158565e-07	2.1933475787266842e-06	1.408237473033384e-06	1.5606404082144694e-06	1.331576010916135e-06	1.394487768818321e-06	1.2486126313171067e-06	1.1185983037221967e-06	3.04188985603347e-07	2.0221187621667956e-07	-8.928920093649746e-07	-1.2611471014268751e-06	-1.3689051699856445e-06	1.140735949709848e-06	3.226065162025001e-07	1.398388575134332e-06	1.4852469484407907e-06	1.0094135664040554e-06	5.2352655271017e-07	1.0047458864079147e-06	1.090348396517404e-06	1.0347510012777273e-06	7.299247029821879e-07	5.678876061113313e-07	3.7538560144091237e-07	2.6068139863371414e-06	-2.839116611789123e-07	-9.09199755148361e-07	-3.081427561622013e-06	-1.0191146244524518e-06	-2.037459826265894e-06	1.1111433918078567e-07	-5.555723016259801e-07	-1.3095068490596246e-06	2.6904276020472075e-07	1.153561752912319e-06	4.704501164193286e-07	1.7231957641547325e-07	-6.323762529717794e-07	1.001306359147771e-06	-4.533648301448359e-07	3.964632842406625e-06	1.419483187767142e-06	2.628473601425234e-06	3.6647136194725036e-06	1.0361270714716002e-06	4.220367818394365e-06	8.245067404488236e-07
48	1.1590145797481288e-06	1.2394765651667081e-06	1.3448906808168825e-06	4.2100819450620605e-07	1.3859918007674075e-06	1.778440563978075e-06	2.6083014197486376e-06	1.1151828935605165e-06	-7.966535533396782e-07	1.7530635293863319e-06	-6.160510680409543e-07	-1.0845513913857275e-06	6.276153435316336e-07	8.162528990055941e-07	1.2697830059701553e-06	1.9649099678438653e-06	2.041816332936407e-06	1.6787464702752255e-06	1.4559594936143026e-06	3.0609131418276563e-07	-5.00798466079058e-08	1.14601371417277e-06	5.776411673485753e-07	1.3363166271446784e-06	1.533611200871646e-06	6.596840882698322e-07	5.030970512782098e-07	-5.059681301889666e-07	-6.496401091123166e-08	-1.7551271357154832e-06	-1.2961010423570756e-06	-1.8411331507324468e-06	-1.9652602160885994e-06	2.8841588049223968e-06	2.8983671088158246e-06	2.495170223362306e-06	2.514161069924312e-06	1.6177651315765823e-06	4.6657641400994444e-06	1.1429566226384023e-07	1.224758641579173e-06	1.6293624126154184e-06	1.5105413505969572e-07	1.7368339506479243e-06	3.4297555080561343e-06	1.715896362154254e-06	2.123534468235398e-06	2.4364129905811904e-06	1.9911669875357253e-06
49	1.7998782925283543e-06	1.4016182935377796e-06	2.0780358675968898e-06	4.53528972940948e-07	8.870952467048611e-07	7.817030152479782e-07	2.6900175221919977e-06	2.283291109703768e-06	8.979331523709716e-07	9.532868546315915e-07	4.588497725384645e-07	6.186733369221597e-07	-6.660013023164272e-07	6.785637060269501e-07	2.60597283175637e-06	3.0505757440630126e-06	6.402995931596177e-07	1.8567430267463887e-06	2.521548804161079e-06	2.2796334050918316e-06	2.2093474853834327e-06	2.814188021143091e-06	7.855628008042449e-07	1.0812581322876713e-06	1.6239122669555616e-06	-3.1928507195182873e-08	-5.485962604154437e-07	7.196027442539832e-07	1.9178710577161e-06	1.3739111545758336e-06	2.087863960787869e-08	-2.6814243673956396e-06	4.364152190905477e-07	4.905566784416042e-07	-1.3364515589719716e-07	4.885298680559658e-07	7.387674983841668e-07	6.138433630695174e-07	-1.8826779911210064e-07	-3.175911570944761e-07	1.1761233046749134e-06	1.4155627178090372e-06	3.918879804759493e-06	1.2363759321283978e-06	2.761728612697231e-06	3.5074938174130126e-06	1.9702158711817113e-06	5.272303794878795e-06	3.023869027636614e-06
50	1.6475231511875904e-06	1.9034796523897564e-06	-7.994565446852474e-07	4.896732272893383e-07	1.0357932657995402e-06	3.4387770413062075e-06	1.0264413667634454e-06	2.8962424861279224e-06	-7.724195736082492e-08	2.2023540118977067e-06	2.9868065621531396e-06	2.1334719706223115e-06	1.765576381307998e-06	1.3054150547516801e-06	-5.333074448306929e-07	2.3405408714461954e-06	2.504392710447872e-06	2.9459047804562132e-06	1.1495041323818284e-06	2.212537026633376e-06	2.143722481934688e-06	1.5824481156303687e-06	1.3887597372675749e-06	2.0600464609064672e-07	1.0960518327485229e-07	2.177066107818209e-06	-2.7886069725041485e-07	-2.6535750146551826e-06	-3.707452361439412e-07	-7.543493227344777e-08	-1.0923359105987633e-07	-1.0643155980108418e-06	1.7055000320795473e-06	2.3299202874676002e-06	7.080224480925186e-07	-2.713573202455847e-06	8.021794166645239e-07	-5.891878126006626e-07	5.020676460933802e-07	2.567489219698982e-06	-1.3254836982211942e-06	1.50278883611204e-06	-8.931425957897158e-07	1.1039830779467553e-06	4.5597159768046677e-07	7.164846264408844e-07	1.997213531943097e-06	1.8561376607647654e-06	3.346367673448099e-06
51	3.023327088541587e-06	2.087263147043115e-06	1.6134424609340691e-06	7.729102347315087e-07	1.5433919237195925e-06	2.3121154194109473e-06	2.4968454490044194e-06	2.7529567775061703e-06	3.521219636618441e-06	3.120635325053409e-06	1.5264656546975545e-06	2.5040712841852553e-06	1.3580172448373662e-06	8.482323686796051e-07	-8.525814379658167e-07	2.084222234137866e-06	1.1166534036582027e-06	1.2483163507329473e-06	9.59828486706852e-07	1.9543040435538795e-06	2.924015245621158e-06	1.3554336546664225e-06	2.0431933383215773e-06	3.374917303787404e-07	-1.6351534226313125e-07	3.601646033891106e-06	-2.721854874668041e-07	-6.52283004757829e-07	-2.358632774092502e-06	5.137966573724606e-07	-1.2710837647645956e-06	6.266403695613427e-07	1.9271252611134852e-06	-8.164348152802277e-07	-2.716256725428909e-06	-2.3317531957129383e-06	-9.61773697729234e-07	-1.036843149044702e-06	-2.0550038494339393e-07	3.0763443250773716e-07	4.619438997987514e-06	3.9420303190155745e-06	3.3666984004928844e-07	1.6047617984849848e-06	1.2759146446671027e-07	9.403564649301178e-07	1.6707545187535334e-06	3.588661898907371e-06	4.294612211480956e-06
52	1.7243319401605106e-06	2.502401140347829e-06	1.2248100461509495e-06	1.6072003731480413e-06	2.7018861431633394e-06	2.4181906611034578e-06	2.5717362156983194e-06	5.017264135241289e-06	1.5646052097815566e-06	9.891641147668478e-07	2.9060191308413446e-06	1.3562439466194007e-06	2.171497611009016e-06	-1.356229291760074e-07	-2.9800737626677664e-07	4.6509786736947926e-07	2.900393118155994e-06	2.012440769824474e-06	5.187211231427673e-07	1.2702400390475071e-06	3.683066869210603e-08	2.4397480886385617e-06	1.4550075323459375e-07	1.0229563872556628e-06	-1.1919356803606167e-06	-1.7741299443469914e-07	4.6477602119296525e-07	5.893515722359826e-07	-1.0461873869317149e-06	-7.869401520616128e-07	1.7078685894275823e-06	-4.604213195908085e-07	-7.22942500673552e-07	-1.0725046943219324e-06	-1.2261941850470376e-06	8.584320417215374e-07	-9.311590268465218e-07	-1.0482529463519214e-06	7.706016998455128e-07	9.699048839227156e-07	-1.2549087432609267e-06	2.207143146213336e-08	4.166140911719626e-06	-1.1205376345382565e-07	1.7809734576843255e-06	3.6433889438602233e-06	2.8687304815848594e-06	3.487004529853e-06	1.323837359617227e-06
53	1.9825858980738013e-06	1.7573883958135314e-06	1.719977501229557e-06	1.2500960183633827e-06	2.0986115784957476e-06	2.0302064240543224e-06	2.9014835025308925e-06	2.3420295148710488e-06	1.999586030229929e-06	2.8369307127712984e-06	1.7766457601313585e-06	1.1131286964724397e-06	-7.778928739943712e-08	-3.056776099438875e-08	2.5468655462116786e-07	1.4688589316527941e-06	7.231819326186941e-07	2.1068547365716653e-06	7.470497126194038e-07	3.6045062054172657e-06	2.090287809053666e-06	1.3473366060576537e-06	8.4062578984149e-07	-6.636195671150148e-07	2.017642402528387e-07	3.1884810341560333e-06	-5.662944962754628e-07	1.4097110665551453e-06	1.1804286263138598e-07	5.114301812217085e-07	6.68877253753507e-07	4.41294949072071e-07	4.103326968406984e-07	5.523141352745394e-07	-1.5462164410720543e-06	-1.4029606613490452e-06	-9.118956612644995e-07	-1.7982949014037821e-06	-1.2576005288462361e-06	-1.4706945174283599e-06	1.4871738633429665e-06	2.6804791508105576e-09	-5.701153520257708e-07	3.487095242909887e-07	2.082171595786474e-06	1.333632548080803e-06	2.3324550412077102e-06	3.978222553346377e-06	2.3860125263498513e-06
54	9.828829228891724e-07	2.3336703084425866e-06	2.9864043781922937e-06	1.5551915914470026e-06	1.6225348706060421e-06	1.3892326355540064e-06	3.3419394547920557e-06	3.267757444195305e-06	1.951024172531108e-06	1.3350370218659271e-06	4.310210075047391e-07	-1.2766339873683076e-06	1.598071032993977e-06	6.151740084315871e-07	1.5637840762072382e-08	1.5432418435005746e-06	2.932146113348979e-06	2.08156525011897e-06	2.0552550266876214e-07	1.2524424318554143e-06	2.310481194499987e-06	-2.2752130939069108e-08	2.466386473610051e-07	-7.465717266669523e-07	-3.5434010963547943e-07	9.316211978669314e-07	1.3117121918915315e-06	-9.244691451811223e-07	6.586616861736604e-07	-1.8986683709716493e-07	-8.392833945756964e-07	-2.906358788791714e-07	-2.8308751290884927e-06	-1.475839803756962e-06	-2.3920626667228323e-06	-1.341097844378124e-06	-2.0604088204862605e-06	-2.7189911996270565e-07	-1.5763053666493336e-06	-1.8322257721520978e-06	1.6778325437597712e-06	1.3635340232935998e-06	-7.116442021956346e-07	4.622713277250267e-06	1.5884797982697943e-06	1.8069342683930553e-06	2.769725491343794e-06	5.190985128984802e-06	4.799664484393505e-06
55	1.3270295868485279e-06	1.236969729326202e-06	1.8172238289536979e-06	8.026544173237316e-07	9.693381224132271e-07	1.0035131185396942e-06	1.9183537346905947e-06	3.2529004051631876e-06	2.2752778077070422e-06	7.043787715273694e-08	1.1414879753005257e-06	1.4084843437817926e-06	-1.1862392111579628e-07	2.5960687181682093e-07	-9.101223802481052e-08	1.309371032185294e-06	1.7359517523207545e-06	-4.390191617446606e-08	2.8934693226968902e-06	1.361429447398172e-06	1.2769711059014935e-06	8.013752843268304e-07	1.0931774280922421e-06	1.6528577398362435e-07	-2.3457763968901057e-07	2.5707175562762264e-07	-3.119675786675837e-07	-7.3480707170189e-07	8.858970144778766e-08	7.462099881443386e-07	-5.323313436476214e-07	-2.2147921220869555e-06	-2.2766190855483573e-06	-2.4017624392785813e-06	-1.1088842233381664e-06	-2.09053731911464e-06	-4.2821077138753446e-06	6.8549087394346055e-09	-7.606423490551833e-07	-2.0060152090334207e-07	1.7616215298667617e-06	2.0057304131417825e-07	2.3887274843432595e-06	-1.02236474256038e-06	2.0299567896261546e-06	2.6100068639064383e-06	4.07414580996897e-06	3.5867894950077044e-06	5.611620392070245e-06
56	6.703678595408827e-07	6.12076662885052e-07	1.9377999927017747e-06	1.4636945406761893e-06	1.6800968896491255e-06	1.6384735054641342e-06	2.638960578093557e-06	3.255175568630102e-06	8.127375941218055e-07	1.0435124553609025e-06	7.57362579682565e-07	1.2081414953148015e-06	1.240886773147447e-07	2.7151876530615196e-07	-6.844895849425589e-07	7.616143054571689e-07	8.528295707782363e-07	1.3210086427858517e-06	2.4421172979409357e-06	1.3673703612396864e-06	5.147604167664383e-07	2.062098608277564e-06	9.727033675313241e-07	1.2298560565981911e-07	-6.205218704627719e-07	8.869815274755387e-07	1.8030418243150852e-07	-6.667684392318863e-07	-1.5515975410949043e-06	-7.511558548552092e-07	-3.85599097060564e-06	-2.5535140596081447e-06	-2.7017123174911758e-06	-4.642201798660614e-06	-2.823224685775678e-06	-3.273336487671464e-06	-4.97397672924132e-07	-1.1172579885189296e-06	-1.870199046224706e-06	2.451218466261618e-07	1.0620283179319282e-06	-2.261301086829121e-06	9.70018377526895e-07	2.143851830763862e-06	2.6573931371152564e-06	1.8778507592183181e-06	2.9907340532239527e-06	4.2862621358466004e-06	3.847614378855476e-06
57	1.543069079298787e-06	1.5716361853678016e-06	1.4043598617877898e-06	6.581124194036222e-07	1.3191098890622503e-06	1.9198612136355363e-06	2.6243556073802422e-06	3.4455345911893514e-06	1.7361049192081513e-06	1.3253912296990623e-06	1.3923656860924276e-06	2.945065670342385e-06	2.2583953669206958e-06	1.7931979347172022e-06	4.1440490506326273e-07	1.2863032676228392e-06	2.033057932091857e-06	2.9885083027299278e-06	9.372212193879416e-07	4.992471996223834e-06	9.903970489823422e-07	2.3792728197020107e-06	6.221111424824474e-07	1.2439365791834333e-06	1.2332940220793806e-06	-9.076286373239231e-07	5.286985779489097e-07	2.8470601035023356e-07	-1.399696510040326e-06	-3.5125479175561113e-07	-4.037437741479824e-06	-3.2724013441262697e-06	-2.5666493788174028e-06	-2.5417129022454318e-06	-3.983739210640972e-06	-2.4516334535068205e-06	-1.8201243912458774e-06	-3.3124047363292168e-06	-1.9728998995231177e-06	7.541062040701055e-07	7.385783112313877e-07	2.196149018852097e-07	5.526481907725356e-07	1.3093724194241049e-06	1.1654352200448398e-06	2.4744646655217043e-06	1.4366250721384275e-06	1.4053828195003262e-06	1.7716298100482712e-06
58	1.2653910937395643e-06	4.296993328818334e-06	1.6696601263900962e-06	2.2116257600708e-06	2.317651912975179e-06	2.1809260767639592e-06	4.962078516962775e-07	3.3403568252075864e-06	2.3019160757290145e-06	2.666744133982502e-06	2.4275939096301172e-06	2.2725066331644642e-06	4.355236757828968e-06	2.521485417115461e-06	2.129728664356091e-06	2.6691058408318465e-06	2.070630921475389e-06	2.06138746381222e-06	1.978222560972354e-06	4.521209733425368e-06	1.3916392582022846e-06	1.27949543214662e-06	6.404938107579344e-07	7.012012324346383e-07	4.092467486618453e-09	6.443371518682809e-07	-1.5873642221972728e-06	-3.4602894647722603e-06	8.540950598380852e-07	-8.795182636492716e-07	-2.3045573904233243e-06	-1.6145895004211518e-06	-1.681236637304359e-06	-2.8721296427659886e-06	-1.1139726790502942e-06	-3.450144276448124e-06	-1.0264134472741373e-06	-2.9460052332102654e-06	-9.972065534372053e-07	5.544211582505512e-07	-3.5261828259132917e-06	5.995751369222914e-07	2.0257780882346005e-06	1.6993035238046387e-06	2.790739709357504e-06	1.7396955369016246e-06	2.7645386155748236e-06	2.0810305023810517e-06	2.783583628550887e-06
59	2.80532592714437e-06	1.6997029825052524e-06	1.8227619181503325e-06	1.5864547097462861e-06	1.004103902877849e-06	2.8728515461168485e-06	3.0708408824381326e-06	3.2462753320253674e-06	3.0751172366740716e-06	3.018975316189874e-06	1.5227224172972075e-06	2.433537205722049e-06	2.0440133017609123e-06	2.532847730498535e-06	3.1723344885530666e-06	3.0631753500433015e-06	2.8737248781592603e-06	4.366892322779632e-06	2.273916682851433e-06	6.997559131615892e-07	1.9371862583501755e-06	1.1455142779959277e-06	2.6989677293289356e-06	-2.6124613779074507e-07	1.161161055187086e-06	7.222780586957725e-07	5.403376600174905e-07	1.5283454258659873e-07	1.719330789603919e-07	-2.0044155924724424e-06	-1.4002583703564557e-06	-1.8740993065503489e-06	-2.0529133235521067e-07	-1.5056808892520656e-06	-1.1300316680438827e-06	-1.9643435336388665e-08	-8.08593941961357e-07	2.564978208942134e-06	-1.636171855925842e-06	-1.8588793163832204e-06	-1.2427876441362262e-06	-1.6663640413250348e-07	1.8486222404424834e-06	1.4167607797749367e-06	-3.723355835164039e-07	3.045371407994132e-06	4.127684933815951e-06	2.50053675260172e-06	6.181529023369665e-07
60	2.1236059044456394e-06	2.446402992204376e-06	2.333489124661653e-06	2.100847405732659e-06	1.7549365643082548e-06	2.49184900579519e-06	2.7292400851688337e-06	3.529895672246349e-06	1.794810391045808e-06	2.0231390105019797e-06	3.684776667449887e-06	3.292749351437268e-06	4.484687867171764e-06	1.9213734420856252e-06	3.346178289936381e-06	3.0933167206814513e-06	4.072753773560127e-06	3.454913345419924e-06	2.2146858184526173e-06	2.4935487606511826e-06	8.674328648217901e-07	2.4787728600347547e-06	1.1354545875104276e-06	-2.123781877835379e-07	1.1048433651460372e-07	-7.335054521481942e-07	-4.427294903206797e-07	-7.880275720459811e-07	-5.438792109322666e-06	-3.46039739856194e-06	-2.9067805569871073e-06	-2.4567289366572807e-06	8.81299566850035e-08	4.0096305634306166e-07	-1.6051046608966694e-06	-2.20213197384338e-06	-2.6321531453848657e-06	-3.687840129680232e-07	-2.6814535299631196e-06	-1.2177419100862855e-06	-3.841811354001839e-06	-3.06155940215116e-07	1.502350556606703e-06	-7.913924933620499e-07	2.0999802972340037e-06	2.9230010161280355e-06	1.7204850270101782e-06	2.7108789035511974e-06	2.2930547399222346e-06
61	2.8535305162892876e-06	1.1145492283480566e-06	1.874450380408986e-06	1.8524300891699896e-06	1.4659180377150255e-06	3.053545158039464e-06	2.6880854515621775e-06	1.7734917734518927e-06	3.5158984474063328e-06	4.3798603926993135e-06	6.16661396875036e-06	3.04960560627337e-06	1.6474332566133006e-06	1.044841598121494e-06	4.6857124322693125e-06	3.635652869229407e-06	3.5080850313149484e-06	3.3056017274059e-06	2.6806004409364853e-06	1.698477579225217e-06	2.195349859514645e-06	3.7740660813679017e-06	-2.253578722021144e-06	-1.112787688015036e-06	-2.218872671054962e-06	-2.0777242777003966e-06	-2.9474141317883914e-07	-1.2807590003859156e-06	-7.30118099005126e-07	4.416157116864679e-07	-2.255368443273015e-06	-4.883838877682144e-07	-2.750226316602435e-06	-2.1232745950650046e-06	-7.967056838238987e-08	-1.2976494193007895e-06	-1.8926216339019555e-06	-1.2651946934155818e-06	-9.590839651477148e-08	-1.724202387124733e-06	-3.3783324395621965e-06	1.6583394875111379e-06	-1.952620602254047e-06	2.2259737352528174e-06	1.8819076681452687e-06	2.7363706684215146e-06	3.561166138998745e-06	-1.0632265524527427e-06	4.463099043309181e-06
62	3.3195807808212905e-06	1.1821974550025244e-06	7.733168595459763e-07	2.826925978247387e-07	1.4555941506371217e-06	3.408095775320795e-06	2.5312756469242177e-06	4.022635301112558e-06	3.267123884727447e-06	3.729666723392932e-06	2.9513103801441946e-06	3.999056909748581e-06	2.022495998480845e-06	2.138126784131346e-06	4.347952866912918e-06	2.112273193540048e-06	3.7498716801633533e-06	1.6037454368983704e-06	1.2526095493898887e-06	7.659537746015344e-07	2.021009307691427e-06	1.1145652080737485e-06	3.223555136072929e-06	1.5388848660596356e-07	-2.2266090718500835e-07	1.2708732400245268e-06	-1.2378813007784307e-06	1.854835076971029e-06	6.45531205638133e-07	5.97670501009328e-07	-1.7747487420810536e-06	-5.146584445784246e-08	-1.7361022227968285e-06	-1.3566616555146686e-06	-1.3884046846802066e-06	1.420890251001909e-06	-3.9220646779002645e-06	-4.210641087545952e-07	-3.499808176477209e-06	-3.9715929285100274e-07	6.05901003644334e-08	1.0152862625181194e-06	1.450318210448685e-06	3.3057855831782514e-06	-1.3443793284359335e-07	1.2273108938212316e-06	-4.325812059500506e-07	-7.782932392243619e-08	1.1765480945801274e-06
63	1.0185687184558971e-07	9.498724624008688e-07	-1.2896927686676502e-08	1.1765203222998415e-06	2.4593827743608658e-06	1.733346988387456e-06	6.59667686409759e-06	2.9142568882009574e-06	2.8941573690593186e-06	3.479882975454253e-06	4.127138823364498e-06	3.0728284558210066e-06	2.9520120555175347e-06	3.5343776922128843e-06	3.6768900766527874e-06	4.134374189723081e-06	1.2419734393272472e-06	3.6684667201237486e-06	1.1528168873191882e-06	1.1151002444496129e-06	1.97107594653305e-06	-8.110808559253426e-07	1.0975093298057879e-06	-5.4808460373055834e-08	-1.5644007103114547e-06	2.0836470313512294e-07	-4.765428273983739e-08	8.150143655058559e-07	8.957007250388411e-07	-7.225675614744103e-07	-1.1288747750098486e-06	-2.3861683262012192e-06	-2.5461036646208665e-06	-8.76326118667462e-07	-2.994356349730719e-07	-1.507391005201474e-06	-2.6745353323499197e-06	-1.7068981479419143e-06	-7.52243191961396e-07	-2.2646342965426523e-06	-2.662150921604153e-06	3.7127278061502754e-07	3.2096761160072135e-06	4.430281515104877e-06	-1.4991213672496014e-07	6.22868170655649e-07	4.16014853903951e-06	9.89806373170185e-07	7.238593281228457e-06
64	1.7324085856922578e-06	1.72944336275973e-06	2.2109676501980306e-06	4.426071883336664e-06	1.4919751674122178e-06	2.5033005307630575e-06	2.607320136112928e-06	4.633604761861857e-06	5.760486683029685e-06	6.36137979885039e-06	4.718748861219127e-06	5.1748291743059485e-06	4.199561124809233e-06	3.363420165774595e-06	3.995503588933986e-06	2.7321806970320814e-06	4.128450678869248e-06	2.4412351648770765e-06	1.8524573994000174e-06	4.953726108445136e-07	-9.512406364939028e-08	1.0404583933298577e-06	1.5019258888968093e-06	2.1033032675293985e-06	-3.354514452804225e-07	-3.428072678778566e-07	1.259836664076121e-06	-2.1688943456072598e-06	-1.5547566727064705e-06	1.324817068910971e-06	-2.775613031216656e-06	-2.2152711644550017e-06	-1.291476690273613e-06	-3.1884688550669815e-06	-3.085426065964746e-06	-1.1414889810888262e-06	-2.152072772229862e-06	-9.220674760160212e-07	-8.431825143987349e-07	-3.816026571805564e-06	-2.7853626801554773e-06	-1.811652756961767e-06	-2.365460299605799e-06	4.306382259347092e-06	1.7843637406374465e-06	-3.0084221689131394e-06	-5.752902786710626e-07	-1.576198747667489e-06	-6.091734679985144e-07
65	1.610792248130212e-06	1.2124506659692656e-06	2.720349895361399e-06	1.1579494216598954e-06	3.2538946542938457e-06	3.1474954599790694e-06	3.479405961506411e-06	5.262884272465691e-06	3.023801501056396e-06	3.9302413849278275e-06	4.474025772284683e-06	4.781619593306905e-06	5.127439482168053e-06	5.534257438490225e-06	3.897986576674422e-06	3.2953524268142378e-06	2.323260991466515e-06	1.2253249152610359e-06	2.4945463287448163e-06	9.60054805833938e-07	1.593641470875021e-06	2.1256437682668433e-06	-2.953943084796431e-07	-1.1954551717545826e-06	-1.6016502790144519e-06	-8.792524278804616e-07	6.128598909361172e-07	2.4384546269092964e-08	-6.803503404335903e-07	-1.2007848778432525e-06	-3.0368764499636085e-06	-2.7529147309697763e-06	-3.1435585405063637e-06	-3.33294026104174e-06	-1.6230831182974868e-06	-1.255660825036974e-06	-3.0264350770905673e-06	-2.702169480520663e-06	-6.033482824749373e-06	-4.272634965234902e-06	-3.278056232272101e-06	3.5998539005014646e-08	-2.1576008567162096e-06	-3.0452608353545686e-06	-6.354290910312929e-06	-4.598965327694519e-06	-2.9715115769695456e-06	-8.139327617486212e-07	2.021696069520146e-06
66	1.2602226814114283e-06	1.3124555285510256e-06	3.6607134618957958e-06	1.8985141021417298e-06	3.3312211777348303e-06	3.993786603975937e-06	5.876946152839234e-06	4.0087196180562846e-06	6.141952808047612e-06	2.8369815368723648e-06	6.017685864809208e-06	2.876694644754025e-06	2.3419614487292044e-06	2.097558843569852e-06	1.6583357230932375e-06	9.488087769046681e-07	2.66665142418921e-06	1.338890437869693e-06	2.622419626325587e-06	4.413906912315856e-07	5.497052339668719e-07	6.940001577855409e-07	-1.9126889009919106e-06	-7.5110203466907e-07	-1.6130002448574596e-06	-1.0976348941742167e-06	-3.1540798065961513e-06	-1.2881450909072471e-06	-3.3779560607759838e-06	-2.3007958152330597e-06	-2.0212285135941858e-06	-3.615998446022498e-06	-3.577250467122011e-06	-3.615690748994139e-06	-3.293551652303814e-06	-2.4382080540487595e-06	-6.139930479734052e-06	-4.148628137703225e-06	-6.587480598433945e-06	-5.431245226008463e-06	-4.433292203433641e-06	-8.336951044111136e-06	-2.8196614957772697e-06	-4.515989270729898e-06	-2.926824578347288e-06	2.568962554870486e-06	-5.813685946982696e-06	3.2068168780955593e-06	3.4330419553190255e-06
67	2.2067026706167634e-06	2.7568990098903565e-06	5.462964333829559e-06	3.305181097071098e-06	5.1182841076026595e-06	4.503219512528476e-06	9.310097494644159e-06	5.051470858408124e-06	5.093740795882232e-06	3.843448948191301e-06	2.3208812699889557e-06	1.64512972281038e-06	3.89404934521188e-06	2.841917472817097e-06	1.8322879134261828e-06	2.7308941148675053e-06	2.219595042389117e-08	4.6386513830577845e-07	-9.472486510590829e-07	-1.0669719260331733e-06	8.770846731846265e-07	-1.4635447298982524e-06	2.4147959602711636e-07	-1.558930003694488e-06	-3.7574269172768853e-06	-3.261980160347564e-06	-2.216177441246883e-06	-2.360041650586056e-06	-2.9392928883141662e-06	-1.7891689668199826e-06	-2.8588940020100737e-06	-3.9495062440595805e-06	-3.5859863651355423e-06	-2.1413835347786585e-06	-3.1826644273494916e-06	-8.943900439098959e-07	-1.7820724384538712e-06	-9.519993309340647e-07	-4.804693772516999e-06	-3.454273074843225e-06	-2.1835867996838925e-06	-3.7624618514687304e-06	-1.932577583951022e-06	-3.3877129735518535e-06	-2.629808077696012e-06	-3.771431637865416e-06	-3.150696792245943e-06	4.184554264612893e-06	1.526683930573959e-07
68	1.76320770326022e-06	2.4530170431139443e-06	2.6638363848629793e-06	4.9942763791088325e-06	3.5458102424799565e-06	2.1876053689256868e-06	2.267789411306901e-06	6.534461025412802e-06	2.609404876979822e-06	3.6917638847273652e-06	3.5286554275615375e-06	1.271136090347701e-06	1.0491449218930472e-06	-1.0745733440209929e-07	9.207078921426561e-07	8.412613971936906e-07	2.0435496159325694e-06	1.7334130484942548e-06	4.030140891885221e-09	9.639024225987978e-07	-4.387715131280679e-07	-2.4453015496689677e-06	-2.534500530465067e-06	-9.000453230621313e-07	-1.1517771407268652e-06	-2.3025063422151793e-06	-1.5906001890892472e-06	-2.3029809936920457e-07	-1.9302462012151086e-06	-4.871162115636269e-06	-2.897318479142434e-06	-4.6713533654866365e-06	-3.458440855612077e-06	-3.7321284471360677e-07	5.431783082023753e-08	2.726138795742923e-07	-9.328027298112629e-07	-4.292919411630835e-06	-2.6908016873871457e-06	-1.5953042572173458e-06	-2.7990331440042946e-06	-4.529072767361337e-06	-1.0908287239080772e-06	-3.741863233101837e-06	8.213099249796829e-07	-3.201795469254007e-07	-1.0929678046923764e-06	-1.2440226919327606e-06	-1.3197841568251757e-06
69	1.7851685905943379e-06	4.211376613716525e-06	4.4205822679544e-06	3.651941215414929e-06	4.495045387879059e-06	2.5610961580378333e-06	3.2134113120803648e-06	3.5587451800434053e-06	2.87425175116428e-06	4.362438989037762e-06	1.3817277228559287e-06	3.7784470140173085e-06	1.0877208103833837e-06	5.365171064765516e-07	9.031135650070966e-07	-5.462702494072682e-07	1.7244564892333101e-06	3.440449099143256e-06	1.0440173930945125e-06	-2.3031531770758473e-06	1.1509572092381109e-06	-8.575610072694786e-07	-1.2670522098798435e-06	-1.4566696210890507e-06	-2.1847971034115576e-06	-1.437509523721517e-06	-7.708839575337955e-07	1.4850419198585707e-06	-2.319206324095105e-06	-8.431625671716079e-07	-3.4218256948391045e-06	-5.122508176471363e-06	-4.326838860010616e-06	-2.1899035595667276e-06	2.0051777346673707e-06	-2.32502561664462e-06	-5.056046174073748e-06	-2.898298454208281e-06	-4.433259419743734e-06	-2.9496481323426276e-06	-3.868616198186189e-06	-3.2426312937151063e-06	-4.095879632974831e-06	-3.2918161391084445e-06	-1.3605201029200707e-06	-2.777028699879106e-06	8.453107653292883e-07	3.849589905350699e-06	2.041814938332926e-06
70	2.1706686235451233e-06	4.038836112609686e-06	5.099392901305361e-06	3.5701585773408826e-06	3.2271698662801493e-06	1.7155440267246206e-06	2.4701175517922986e-06	2.204395439904217e-06	1.7422721892980087e-06	3.503774149499072e-06	1.750733424050519e-06	2.1396893318678674e-06	-2.6188895768928084e-07	8.108931184509139e-07	1.6806575246797526e-06	2.4503485570315854e-06	1.0192854827705814e-06	1.3305986669342365e-06	9.870253313836468e-07	1.446388781485533e-06	2.8327471044271695e-06	-6.082025808212572e-07	4.709836587008578e-08	-4.187859214644075e-06	-1.7899356071471687e-06	-5.073931724829583e-07	-1.3533708859581736e-06	-2.011824090188862e-06	4.620574082439809e-07	-3.8034577007217546e-06	-3.8113611441973635e-06	-3.064217609549777e-06	-4.105194206911163e-06	-3.6914923405571528e-06	-3.1335787671730375e-06	-3.0393970800240024e-06	-4.1545883071555915e-06	-3.9494352951434125e-06	-2.569703331478146e-06	-2.7119870088651534e-06	-7.147214676657722e-07	1.2269146808570647e-07	-1.1902228759477358e-06	-2.1106538804752087e-06	-3.4800666239750748e-06	1.6138385690163553e-06	-1.0943486476309769e-06	-1.424557938413972e-06	4.972436084991381e-07
71	2.7069631795819193e-06	4.42083435318028e-06	3.284478706115928e-06	3.408300667930442e-06	2.6167046187555774e-06	2.4244362484197987e-06	2.4323987034754297e-06	2.630359158452411e-06	1.4873205430543264e-06	5.881903320769165e-07	1.3965049494871743e-06	1.6968016404691762e-06	6.504525655126898e-07	-1.2825446931455965e-06	4.286927805695245e-07	7.056455429514681e-07	1.267382237829342e-06	1.2714328257737906e-06	1.0004775612629476e-06	9.141219767906097e-07	2.0245556452487723e-06	-1.5691066235009155e-06	-1.6665068215704599e-06	-9.837961871801879e-07	-2.3581020962612626e-06	-1.9621633272855955e-06	-2.0928287008815203e-06	-4.047572323192579e-06	5.340508604728402e-07	-1.8746418279265018e-06	-1.4088806714020425e-06	-5.047909618635777e-06	-3.8797577673813015e-06	-4.302830126814284e-06	-4.0347090279990605e-06	-6.118922687193082e-06	-6.076053847964202e-06	-3.614154482407966e-06	-5.811532458025147e-06	-3.247238667182431e-06	-5.143959120872241e-06	-8.275162496427214e-06	-4.769067230082408e-06	-6.728842646549917e-07	-1.1396252984180395e-06	-1.079364940463036e-06	2.410458434234635e-06	3.978073348768424e-06	5.3397301480751e-06
72	2.2897759875796915e-06	5.135592675865269e-06	2.4902973265453045e-06	2.2929146862617025e-06	2.91990310222064e-06	2.267411628869704e-06	5.888334487216094e-07	2.4827895695211132e-06	3.3030056736833427e-06	1.977947732198371e-06	1.2136880844058149e-06	-3.592794488707637e-07	6.179072125533975e-07	4.513531268603831e-07	1.350504848647581e-06	6.930247795359889e-07	1.8649746546763983e-06	1.295461090838033e-06	-1.278294214420295e-06	4.783532924254803e-07	8.66458236111629e-07	-2.4878684669614217e-07	2.311602634531744e-06	-1.5173898995675862e-06	-3.59071502447283e-06	-3.0843559946130137e-06	-7.987231795872558e-07	-7.925505387460877e-07	4.447828935653089e-07	-3.4209650977945206e-06	-6.967911847610129e-06	-4.561748012794608e-06	-4.838187479906975e-06	-4.63731902614063e-06	-5.00198462735304e-06	-4.7533864975674745e-06	-9.768547445355407e-06	-5.484475235018994e-06	-4.236862031871655e-06	-3.294554231435935e-06	-8.50618599944621e-06	-3.47988873142081e-06	-5.217565623847062e-06	-4.393547334702294e-06	-1.1230747771156075e-06	-2.2751419711568755e-06	-8.864003162011268e-07	3.4648280743634824e-06	5.805896717404666e-07
73	2.2227522904340668e-06	1.8138463786960798e-06	1.4882409095209376e-06	2.5680429241011638e-06	3.2059129286488556e-06	3.3486520840687995e-06	1.4910000981201513e-06	-6.857744266615851e-07	1.994461749675146e-06	1.4605368336406361e-06	3.626560453468388e-06	1.710875797486543e-06	1.784009249807559e-06	1.0464741151793455e-06	4.216281933290851e-08	1.7354947130914294e-08	7.912512455069061e-07	3.3177357519059354e-07	4.3922000222239363e-07	7.270948556594049e-08	1.1357656830673989e-07	-1.309604369417505e-07	9.54615082577318e-07	4.637624987359468e-07	-3.7577118906802193e-06	-1.4339019351999411e-06	2.049725455960805e-07	-9.448578793166072e-07	-5.634687676111418e-06	-1.0867911652027976e-06	-2.046522054780786e-06	-2.615219383843228e-06	-4.441512023920973e-06	-4.847814359965387e-06	-2.549011059225199e-06	-6.634653697567227e-06	-6.395001102343061e-06	-3.428593964642921e-06	-5.547871042813091e-06	-5.3650573122683526e-06	-5.53713885003757e-06	-6.111863028597377e-06	-6.168106490497648e-06	-4.2661809388388515e-06	-3.746607209716056e-06	-1.3254394753523191e-06	5.3207985019357e-06	-3.0538069036165405e-06	6.09230590169557e-07
74	2.5109980491119885e-06	2.5795503050327017e-06	1.2329559781269834e-06	2.819187308484171e-06	2.97623163816932e-06	1.2416643759401083e-06	1.6099268613230355e-06	9.68786946268907e-07	2.2475806447516024e-06	4.281706612557292e-07	3.6197492911180756e-06	2.534229839028948e-06	2.355080690433629e-06	7.760880124706769e-07	1.8088351643831287e-06	3.928416326830452e-07	5.482799159869243e-07	1.3788146746464038e-06	6.461478538211685e-07	4.165561764308989e-07	3.959605223238261e-07	5.02391874938343e-07	3.994379286821177e-08	-2.859202436598351e-06	-4.21702980257076e-08	-2.345632796342804e-06	1.4232084480795789e-06	-6.5550704276736e-07	-2.7145463928745613e-06	-1.0625377999631593e-06	-9.081123679241901e-07	-2.930948034376732e-06	-2.001414907860929e-06	-1.6044145749662196e-06	-5.7583526801034796e-06	-4.813883982962312e-06	-4.871136258762788e-06	-3.0891262538482226e-06	-2.144766922826188e-06	-5.442979997522387e-06	-9.728871615603209e-06	-3.404641277274411e-06	-6.377297221392063e-06	-3.103505661921589e-06	-4.6310400792022355e-06	-2.018837139112363e-06	3.5681416915452376e-06	1.4218674154209863e-06	1.2237633910736507e-06
75	2.2912498139505116e-07	1.7000713698576314e-07	1.2600773004671184e-06	5.951000589995253e-07	1.0262517229565293e-06	1.507909336467534e-06	1.287342649088465e-06	1.566973440429792e-06	4.304802308168418e-07	1.3962561489165407e-06	6.834721680071284e-07	3.6609251553310703e-06	2.3707234979545155e-06	2.9990416904187886e-06	6.070919571162156e-07	6.827163428936759e-07	-3.768116265984864e-07	2.73015316904418e-06	1.2550697991956052e-06	-7.550665266992597e-07	2.168300982983273e-06	-1.6654622624839873e-06	4.450223880737814e-07	-2.5270978906482223e-07	1.8842878965929908e-07	1.9792765684455312e-06	2.8272634529672464e-06	1.2601371077806944e-07	6.595238198631795e-07	-4.942673474670967e-07	-6.452367050294267e-07	-2.923768788077237e-06	2.3978001625436318e-06	-1.35364233572309e-06	-2.712893589111283e-06	-4.266580892458128e-06	-7.181361133321264e-06	-5.363138802044912e-06	-2.153133358711213e-06	-4.068698074368966e-06	-5.982986595903762e-06	-6.293184196845548e-06	-2.171260306305071e-06	-8.522411674943618e-07	-9.7222433316074e-07	-1.8006095903375247e-06	4.771988070980034e-06	-1.9511956211241498e-06	6.873034584677329e-06
76	-6.157356552369071e-07	1.7010055490211866e-06	1.4842331413088826e-06	1.921922947903102e-06	-3.151064937822337e-07	1.2160798078450414e-06	1.9947943614978484e-06	8.802141317043196e-07	1.9498279082807228e-06	3.4095507614780556e-06	3.5123238741486155e-06	2.3051508653993133e-06	2.574630289783522e-06	3.724147253630595e-06	9.768467455712087e-07	4.3531895951019504e-07	2.6010759254130185e-06	-4.256586219931585e-07	6.54315429367134e-07	2.5320510990736956e-07	-3.875146198078468e-07	2.3710348375366207e-06	8.191307321232934e-08	-6.360281382329578e-07	-7.824233775097669e-07	2.2296451435153994e-06	6.025679441072656e-07	-1.883388605510735e-08	3.6040561103899363e-07	-2.6477666028088615e-06	-2.3786755728472368e-06	-2.2122470513888833e-06	-5.365265844901714e-06	1.2382995450486976e-06	-2.9865037231331995e-06	-1.8005804152081897e-06	8.098317247540693e-07	-1.9083139569237667e-06	-4.00573617124608e-06	-4.288571046233149e-06	-6.307080836333328e-06	-5.117747920679905e-06	-2.421450756510447e-06	5.462316908603085e-07	-3.0455588141930037e-06	-4.86728703760379e-07	-3.2085785962883787e-06	2.0536635002440663e-06	-2.079941144869393e-06
77	1.802085246083016e-06	-1.806807598987896e-06	1.4482173124709843e-06	3.199868094275929e-07	2.440022416873591e-07	7.215206789903552e-07	1.394903935488904e-06	6.123095254564291e-07	1.5117842759822405e-06	3.0141790362763806e-06	7.239559630654705e-07	3.1968150619702067e-06	3.2603631686589962e-06	1.2471778708717744e-06	1.494839637612983e-06	3.538267979570399e-07	1.344694048286261e-06	7.202682008229234e-07	-1.7409015952346843e-06	1.1136428343743148e-06	1.826899772153268e-06	5.413661882785435e-08	5.857882119399299e-07	1.7795163134377458e-06	8.58703033602985e-08	-9.917477978086721e-07	9.519073218938077e-07	-9.539609402235746e-07	1.0610854893623815e-06	-9.890098548017975e-08	-2.836032541241097e-06	-2.27242054715456e-06	-4.1174329252880205e-06	-3.6290031608167044e-06	-2.9864183234646806e-06	-5.97740907207282e-06	-3.3060972773893927e-06	-4.967854670654389e-06	-3.7656303181244648e-06	-2.028112638371107e-06	-2.9836385023055724e-06	-4.982669362833182e-06	-3.748823827568245e-06	5.28035954428676e-07	-2.9183498091933774e-06	-2.762693057408499e-07	8.978854120993753e-07	7.62323713366944e-07	4.7429254491860957e-07
78	1.410635377704109e-06	1.4758930098630026e-06	1.3727566484325828e-06	3.471636826645901e-07	2.2289271622221103e-07	1.2531290070213831e-06	2.5818075895062706e-06	2.0596565374333122e-07	2.339754596103858e-06	2.4223686249601864e-06	2.390779779689208e-06	2.0323001014956153e-06	1.8439219927124432e-06	1.2732280430091464e-06	3.3057737575592454e-07	3.503845890385186e-06	-8.783496497710664e-07	1.0663894484486216e-06	1.564083277557155e-06	1.0313697017853487e-06	-9.574615384085654e-08	1.0267992126063855e-06	5.254622761454536e-07	2.7648896166115675e-07	2.6938289456604136e-06	7.812967296855565e-07	2.1999287347130638e-07	-3.931222522797887e-08	2.2571484728283762e-06	-1.6563743253103665e-06	-3.182583748983447e-06	-3.08685856745142e-06	-2.2909162786264557e-06	-1.6435871516528076e-06	-4.799211824011479e-06	-1.6278128115332613e-06	-3.670108530829999e-06	-1.1983864358714208e-06	-2.5098991151707802e-06	-3.5730198455677097e-06	-5.49696160720757e-06	-3.1276704190083468e-06	-6.44485616394476e-07	-3.883091809552072e-08	-9.457344107857019e-07	-1.3863151904748276e-06	2.528984535980219e-06	2.800999226671954e-06	1.6193137534639103e-06
79	2.944908739009359e-06	2.473237450105768e-06	2.7562226796361516e-06	1.995375825741604e-06	2.0844842736021635e-06	3.8939342850457204e-07	1.8894811270240268e-06	1.9433463340106445e-06	1.052069393982897e-06	1.2094101503188357e-06	4.7197623554558363e-07	2.961020957545595e-06	1.843109427297207e-06	2.4015339713337232e-06	2.6898328370143416e-06	2.7460286362609926e-06	9.598025454576626e-07	5.441607730781474e-07	1.0878664143738754e-06	1.2147314767407704e-06	7.721435429555065e-07	1.2688484671572557e-06	6.532836975323873e-08	7.629751434396843e-07	8.563214870918951e-07	3.0245420603844944e-07	2.0628468812670382e-06	-5.451494480625287e-07	-1.9701187323279624e-07	-5.743097937831775e-07	-1.759601788220271e-06	-2.459779381152249e-06	-5.179194757954559e-06	-3.7576988518084364e-06	-3.90990311814562e-06	-4.921121200649956e-06	-2.235404821709048e-06	-2.3021148178950405e-06	-3.4378040696607808e-06	-2.260795301059342e-06	-3.0546322197330384e-06	-4.053513543502975e-06	-2.431124927397456e-06	-8.14757955884548e-07	-7.380274659516913e-07	4.502738584749974e-06	3.7779230943221427e-06	1.2339024222885088e-06	2.21848815602997e-06
80	1.880719821860056e-06	4.741073861429883e-07	4.980230359333331e-07	1.4515149973227633e-06	6.118826399053127e-07	2.770503345053705e-07	1.8278217456863496e-06	2.5563929002418227e-06	1.5788775316226844e-06	1.033233307333173e-06	1.425457024902341e-06	1.2701092068123555e-06	2.2086131934854585e-06	1.5338746232781042e-06	1.0859829392463861e-06	7.463539309868181e-07	1.5373397651902034e-06	2.223140359055664e-06	3.4289030594177474e-06	2.0184584931884046e-06	6.395499170955277e-07	9.70406669846309e-07	6.927649063381853e-07	1.5122746897339893e-06	-6.077281207807928e-09	9.443471700376223e-08	1.6217121621743742e-06	-1.451152297405438e-08	-2.6992442517647467e-06	-2.6337537520139363e-06	-3.213143450742265e-06	-3.860759935904014e-06	-2.773557066068351e-06	-3.0092464164353793e-06	-4.540350987818783e-06	-2.413057932626292e-06	-2.6741788593939794e-06	-1.966443093722218e-06	-3.4466657818218378e-06	-2.7735487820823353e-06	-3.225161596600246e-06	-8.268763597485326e-07	-4.491998400339989e-07	-1.1321181199904012e-06	-3.328640556337551e-06	-5.391963084849864e-07	-5.078278913799994e-07	-1.6431110811188632e-07	3.255239249492342e-06
81	4.994188379466341e-07	-6.717678143997666e-07	1.247262720472343e-07	1.4791284292468032e-06	2.1432830031228564e-06	6.640739138965229e-07	2.2967962685622056e-06	1.6091445051248647e-06	2.1461024087e-06	1.4093195756401887e-06	-1.145094062804454e-06	9.445880856274219e-07	1.242136102465929e-06	-6.782005248747841e-07	8.822117428394914e-07	-1.3004785920375247e-07	2.217368216772939e-06	3.4960060395240157e-06	2.6187053767359184e-06	2.462437173526598e-06	1.3540029936987844e-06	1.003800032078974e-06	-4.397992502618261e-07	2.405172318166257e-07	1.5927496122466674e-06	1.9640106448700466e-06	1.266353427978442e-06	1.9510303536844117e-07	-1.1585082515173266e-06	-2.1565569659959116e-06	-2.966439791347419e-06	-4.511600175596552e-06	-2.7844062394212306e-06	-2.8075168001901866e-06	-3.5610767537123974e-06	-1.2950175387464668e-06	-4.806573897445421e-06	-2.01008538222791e-06	4.077336614417867e-07	-3.4669517277937774e-06	-2.2312071778130458e-06	-3.6437255658996238e-06	-1.8932788601775156e-06	-2.3671790181825943e-06	-1.6730687665769647e-06	-1.3085234774076039e-06	-4.928584426475061e-07	2.419058768558766e-06	-7.28621247589331e-07
82	4.309861861062356e-07	-2.006021660836193e-07	1.4409369040053495e-06	9.432194438609591e-07	1.8732328445554146e-06	2.2263312218596705e-06	1.3769934676590103e-06	1.5350976962323454e-06	2.2674792037245494e-06	1.315272332092898e-06	1.0179800523735511e-07	1.6991931807882548e-06	1.1310160235208533e-06	-5.957032489137956e-07	4.773875256121352e-07	-6.145023489038681e-07	-1.6890858571931808e-07	2.279931729469016e-06	2.0658174147371178e-06	8.916703656811317e-07	1.3415518952284517e-06	9.367935928036316e-07	1.2170003254287208e-06	8.299590681671354e-07	1.0167572022541886e-06	-2.4281269247205105e-07	1.5326573282251214e-06	-8.70331494399968e-07	-1.2636139782644811e-06	-1.8541446695770623e-06	3.230913006442512e-07	-3.328615323467141e-06	-2.5901014519371086e-07	-3.765429287937398e-06	-4.006408810682514e-06	-3.123086128138181e-06	5.144193325290164e-07	-1.2927385400263615e-06	-7.235906059290649e-07	1.1213386371257082e-06	-1.5328242300490601e-06	-1.939402986596158e-06	-7.574825908762841e-07	-2.9452402574091644e-06	2.2424858302314717e-07	8.868320569053879e-07	1.726435966803626e-06	4.092563869046013e-06	2.404147928441573e-06
83	-3.703460344946225e-07	-3.23516760008753e-07	-4.11558559828991e-07	-2.643797461185757e-07	5.885808858582536e-07	7.939783827914125e-07	1.6686906962769136e-06	2.4412545750517e-07	-9.674696150693462e-08	1.2959372431229604e-06	1.267947056135523e-07	1.5729749637095025e-06	1.5303676935174982e-06	1.5859429978892328e-07	3.4738024693721773e-07	1.9560160099790295e-07	1.2521255391224048e-06	7.98876783779463e-07	8.526193474478742e-07	2.3168141727340165e-06	-9.713867930179922e-08	5.215306462912525e-07	-7.725327728502217e-07	1.0923841404099358e-07	1.8254303024763844e-06	7.556629863267422e-07	2.0780051639016295e-07	-1.6645453328869638e-06	1.0242571722500563e-07	3.159364948807642e-08	-3.385382763423526e-07	-1.3376118548550502e-06	-1.9139601740157366e-06	1.4345241014695773e-06	-2.278340220657843e-06	-2.135300840912067e-06	-4.4079426986640315e-07	-2.89877484112865e-07	1.4763422198422033e-06	-1.3015178398988485e-06	-1.0507248845225397e-06	-1.068325024307495e-07	-1.8834790581734665e-06	5.9053652878653014e-08	-6.867585703816591e-07	1.8142148276613676e-06	1.7473550347450012e-06	4.957969272627055e-07	2.384183212756513e-07
84	-2.9851790114601735e-06	-8.92251676443334e-07	8.548758917053067e-07	1.0549541198267643e-06	1.0774636784761191e-06	2.291896971373845e-06	-6.490800204069369e-07	1.3076997447230177e-06	5.141796989681972e-07	3.8702116774734324e-07	1.49062142123222e-06	1.2605561374204285e-06	1.1007487053589421e-06	-5.426065127871758e-07	4.4018472183480067e-07	-5.806525039437524e-07	1.0002481400564775e-06	1.5718659690428066e-06	6.857113431876462e-07	2.1034945081460114e-06	1.937745488204667e-06	1.2992548455151917e-06	5.508868506655785e-07	1.6388323927575597e-06	1.660117221501215e-06	1.3582631600832707e-06	1.4351589536747146e-06	-3.037516504807466e-07	7.079700030790722e-07	2.486709480143893e-06	-5.40401165166679e-07	5.224317017985644e-07	-6.043632252951708e-08	-3.506740719015605e-07	-3.8217717711344315e-06	-1.5310328604012001e-06	-1.154191479986274e-06	8.138976745469953e-07	4.49033418375558e-07	2.954004033759487e-07	9.043748421116879e-07	2.469537792161383e-06	3.65797680152475e-07	1.914252474186482e-06	1.4172671873653391e-06	-7.371766695997135e-07	2.324196641286688e-06	1.8132638312416742e-06	1.9615223014909425e-06
85	2.0794027995302297e-07	2.1177726461296993e-07	-5.339455531516916e-07	-1.3963229875529824e-06	1.438473410705129e-07	1.0035172380650754e-07	8.555693605745495e-07	1.1681146926590272e-06	3.018295553837495e-06	1.2060625794005793e-06	1.0860522104601402e-06	2.0218015947010637e-06	2.3786332872900183e-06	1.8230124416874262e-06	1.5485393366124777e-06	2.8278785323269705e-07	8.395320998003557e-07	1.474310490170841e-06	6.770944330113926e-07	2.4909685030361663e-06	1.668179593380726e-06	-4.1930703042849516e-07	2.040078084515679e-06	1.1057813355159492e-06	1.1466924386178816e-06	1.8245990423100943e-06	2.0202593980821985e-06	3.3824763289513517e-06	2.0441694852113386e-07	8.432649961237831e-07	4.262238735462416e-07	2.2184396913450786e-06	1.2488373554750374e-06	-2.1370293985209193e-08	1.0192261000610433e-06	-2.5223753339291173e-07	2.9531381598478584e-08	-1.7993741691006539e-07	-7.826122351113189e-07	3.3028001193967562e-06	1.839082683218234e-06	3.041596428499289e-07	1.548107515495067e-06	6.730197084769671e-07	3.0311248470447336e-06	5.654333131402881e-06	1.3319373895798336e-06	2.2052419597338254e-07	1.8619419919917895e-06
86	1.07368028038358e-07	-7.529080607779042e-07	5.813152943100777e-07	-3.6139040906191185e-07	1.461191147114203e-06	4.7286278342162706e-07	-1.728301252555975e-08	1.4362991699077292e-06	1.1754390365282211e-06	2.4288077990590115e-06	8.794437988905775e-07	2.284963071842038e-06	2.612184656586577e-06	1.8745209215040528e-06	-4.817598000759218e-07	9.56917655646479e-07	3.075386469171504e-06	2.268896363653324e-06	1.4194960012186246e-06	1.947447957505465e-06	2.8856950189640756e-06	1.8122068364573345e-06	1.4237362065222848e-06	2.1767942594753245e-06	-4.131968899932793e-07	4.186080043155479e-06	9.531041506762962e-07	1.3343438720737353e-06	7.652284211618448e-06	3.1987457144604403e-06	2.0663015352433104e-06	6.74753358095721e-07	9.094696476389074e-07	2.7700342230163697e-06	-6.730855604682271e-07	7.060275581191336e-07	6.749788318288785e-07	3.94821330476904e-07	8.245082000365298e-07	1.0822292993835027e-06	-1.2101415860375966e-06	4.051152288704674e-06	1.6696983934920358e-06	6.82500933624599e-07	5.365081507002243e-06	2.641988894522672e-06	-7.750124901123035e-07	1.6753950574268773e-06	1.5946188646982958e-06
87	-4.84033214929884e-07	-1.1670152542455846e-06	7.62989165141816e-07	-1.2724989145046618e-06	9.429997613939715e-08	5.216666115582047e-07	1.5200923551004973e-06	2.304346964864926e-06	1.633844015850434e-06	2.7215661167806453e-06	2.6437730823062024e-06	2.315091486934368e-06	2.4985902965737865e-06	1.4310052429488708e-06	1.5074931642417463e-06	8.480682840007183e-07	2.6094446095056337e-06	1.124035325352963e-06	2.9603078622846884e-06	4.194923361430001e-06	2.7560791465551705e-06	3.671037946263876e-06	2.9905066268172035e-06	3.2723841285315735e-06	3.124363645639203e-06	3.6795401431547115e-06	2.2398513115762895e-06	3.492181921440318e-06	2.5988949563611915e-06	1.396018013497012e-06	7.278666204879534e-07	1.9616416503085073e-06	2.162812858896357e-06	2.214028280192698e-06	2.336030416602079e-06	9.816258338767279e-07	3.9735133874601385e-06	4.0920811169703974e-07	1.8222566429895839e-06	1.2063621095584722e-06	1.771985700811666e-06	8.417990318602914e-07	1.8047889993669292e-06	9.76447704932388e-07	2.9941998765172153e-06	2.7378588706068053e-06	2.326031203330841e-06	1.6419968864957083e-06	2.8577305333022005e-06
88	4.2379079944179714e-07	5.304159525002735e-07	1.2147296045882722e-06	6.836664706997121e-07	3.861896172956438e-07	2.7704782241184896e-07	-1.8054607452837612e-07	1.2165605740274403e-06	9.5657885838715e-07	1.738020334575126e-06	2.4983885198136167e-06	1.1793186595021077e-06	2.8515075583036006e-06	2.0271862949844906e-06	1.788826555172494e-06	1.6191390567540746e-06	3.055469522137233e-06	1.8807933675503394e-06	3.5442661620454683e-06	2.5995909664179075e-06	4.180169565962797e-06	2.3053525329965175e-06	2.8087146122441077e-06	1.9726402670254004e-06	1.0819625850880521e-06	1.8824022920055415e-06	2.5676585591305847e-06	1.5797846239587747e-06	1.545291605814613e-06	4.0184514173872414e-06	2.0020747971334825e-06	7.76198841000289e-07	2.9567324576741966e-06	2.407441679526187e-06	1.3487817051931908e-06	1.9857324529584926e-06	2.800121236166867e-06	3.291879105610318e-06	2.6467644245784874e-06	2.0271151917400254e-06	2.859893287583702e-06	3.297690454486393e-06	3.933119773754218e-06	2.4381756300745225e-06	2.565114608396064e-06	1.851377869331427e-06	1.0105282686609158e-06	3.0449295353584397e-06	1.758456994858513e-06
89	1.5343651365216993e-06	1.0092133104864714e-06	1.115380121979894e-06	-1.6051878535983672e-07	1.4074976801910846e-06	7.746631863288936e-07	9.16820040000579e-07	1.8138637633796711e-06	1.5355985154439338e-06	2.5250214010977666e-06	2.9531354500363405e-06	2.053676213808152e-06	2.028266035561743e-06	2.6173295531991208e-06	2.058033056190636e-06	1.989277188668833e-06	2.059456068099921e-06	1.7750303907607303e-06	2.0850925057631445e-06	1.9905700963718606e-06	1.3242571765382548e-06	6.751049456547521e-06	3.3207363091312136e-06	6.213021664399437e-06	1.9692779480940405e-06	2.5699431249070155e-06	2.9044741958826418e-06	1.3858754115102037e-06	4.170237765370938e-06	2.5904339614850374e-06	2.2898002905100926e-06	2.537102160365292e-06	2.860148028496479e-06	4.691399388268227e-06	2.981214086811287e-06	1.7565693057773e-06	1.5720870140750078e-06	6.443833844435369e-07	1.7818536954106995e-06	1.853950571233021e-06	2.6416198972424317e-06	-1.878760315426509e-07	1.8841565674448666e-06	7.433159023830526e-07	-3.745509794200011e-08	3.4672014421854582e-06	5.186318229955843e-06	2.399139796746045e-06	1.6360938971841669e-06
90	2.8706103252874133e-06	1.5774987604519961e-06	1.0250480341532678e-06	9.876307915965461e-07	5.479949071844698e-07	1.4605552711759396e-06	1.6592569152077698e-06	2.456260830078582e-06	3.2516959427134042e-06	1.3546703185558432e-06	3.613795650161798e-06	3.151616636662351e-06	4.923128973480188e-07	6.639658734788842e-07	3.2422314901411714e-07	6.37989923866296e-07	2.761663714503074e-06	1.3539342603895166e-06	2.034979521792013e-06	2.0856342224173084e-06	2.966546147652267e-06	2.226384488733176e-06	1.0627739858832554e-06	1.2476525816083503e-06	1.1833284949331127e-06	2.0531346661397092e-06	1.8744614172699927e-06	1.8347310848764342e-06	1.4034053862701235e-06	1.801233193590209e-06	2.36472796000502e-06	2.0693106336973793e-06	2.145176074690141e-06	2.301057242636739e-06	1.6679335418687777e-06	1.0924594656344176e-07	1.1343958193246902e-06	1.5870549235135276e-06	2.7904640839058256e-06	2.173029842188642e-06	9.322728872318487e-07	2.0845774501400277e-06	2.6150861275600657e-06	9.59983700383243e-07	1.3111622734891495e-06	5.666233361856033e-06	5.830731861914533e-07	3.1087413332525843e-06	2.2733077235825906e-06
91	1.574174398979341e-06	2.180741239898571e-06	1.0070359989783798e-06	9.6683667425988e-07	2.7551033422082594e-07	1.714677972875095e-06	8.951156191926626e-08	2.977378738287534e-06	2.089578123880008e-06	2.5759326918510126e-06	1.1865515046540234e-06	1.7946131353969644e-06	2.1767741869501968e-07	-3.076912283982775e-07	-4.837030369373435e-07	6.604097053236644e-07	1.2042956321087824e-06	1.8001413286778582e-06	3.181855589261043e-07	5.672905175588987e-07	3.41372707211686e-06	-2.352344817528531e-07	2.276400262529246e-06	5.396512289692738e-06	1.0409546278962804e-06	2.3004317104710774e-06	2.7520006258814325e-07	7.192794723642879e-07	3.583745981706566e-07	2.280007153541943e-06	2.2881807653214036e-06	1.3554320730972207e-06	6.621075511315294e-07	4.5912762383966743e-07	1.8622547899305192e-06	1.761520409616431e-07	5.319302759977385e-07	1.0398763366835828e-06	6.541496665239919e-08	5.726925442251292e-07	1.0011936428357213e-06	1.923002264494668e-06	3.317666392193963e-06	-5.9596884557549806e-08	1.876755736128339e-06	-1.043257527243593e-07	1.5697531960726114e-07	9.573385058413097e-07	1.1080353213023784e-06
92	2.927952483178516e-06	1.636286496826694e-06	1.6275208232391444e-06	1.467272686400452e-06	-1.177572568775282e-06	2.3740300596020996e-07	1.2613826642291376e-06	6.170247082604754e-07	7.151498387472526e-07	8.449324785046661e-07	1.2943120327626603e-06	1.7281497550256243e-07	1.318963640032594e-06	1.1056631080507513e-06	2.371014786620997e-07	9.677422199788586e-07	1.6907159146235864e-06	7.724819649050988e-07	7.416683440348134e-07	-1.7197820320746667e-07	1.2793001555023592e-08	7.418487997913059e-07	4.9363859190906737e-08	1.73659188113316e-06	-2.8927793961134555e-07	3.2565093968289387e-07	1.4731208117131737e-06	-1.0926935410403666e-07	9.324251116271626e-07	1.42080221199741e-06	-1.6924856579552989e-06	1.5405026236513114e-06	7.542465481406477e-07	1.0629225648496652e-06	1.2637981949907711e-06	-1.032770432952247e-06	1.3241002900230456e-06	-3.063523336068838e-07	7.19573453434767e-07	-2.66598901681736e-06	1.0760803025886511e-06	-1.4747522828698418e-06	1.2651159829177197e-06	2.132803791424438e-06	9.397392862840538e-07	1.8081556348981318e-06	1.889429261584846e-06	-1.915520131248344e-06	2.5692411333321126e-06
93	2.367375293261295e-06	1.8268050689628573e-06	1.2757621392998796e-06	-5.970816026403708e-08	1.4190883010410783e-06	1.0537783341723978e-06	6.339188372747061e-07	-9.221610996809716e-08	1.3299016648764837e-06	8.76406679977264e-08	1.5731881134512725e-06	3.0728099048082815e-08	-2.2662882232585728e-07	2.508268400424427e-07	2.38919470602146e-06	1.7707138521048454e-06	3.2453995671528615e-07	3.142400032416637e-07	1.4149787572015476e-06	-8.110492887808981e-07	1.893221442702656e-07	1.1327261783397524e-06	1.5992591170551356e-06	1.7736865247293448e-06	9.353679925835107e-07	-2.118353796497371e-07	5.528975199186967e-07	6.159418648915944e-07	-7.234267402529886e-08	4.571920003227773e-07	4.6875646566837296e-07	1.7760601621410734e-07	1.0185011186355952e-06	-2.877907868784324e-09	1.2415501523885428e-06	1.1349270086727023e-08	1.2586932899880468e-06	8.87409890101126e-07	-1.2535101461085385e-06	1.5700490593804068e-07	-2.0034594144477267e-06	1.2295045879135668e-06	-2.1663836997087954e-06	1.5901065476827384e-06	2.2749373185388943e-06	6.873718681824967e-07	-3.151876614810699e-07	3.9778199421403177e-07	1.6185999285532823e-06
94	6.528657831376696e-07	1.7080518817271044e-06	2.803625876532696e-06	6.540432661646385e-07	8.876483197370886e-07	1.2614041032513207e-06	-6.149255868523616e-07	1.6730945290889775e-07	2.423855298279996e-07	1.612670812578356e-06	-2.4824144523927824e-07	1.0687481179659225e-06	-1.0389203048103025e-06	-2.1656095592967268e-07	-3.390686117608845e-07	1.1253242530930348e-06	4.668946336958078e-07	1.1661406929558603e-06	-1.0487101595214058e-07	-1.156824708093359e-06	5.039303500146732e-07	1.654754803855681e-06	1.574342556643335e-06	-9.649696122399396e-07	1.7004598033536638e-06	1.8418797589261086e-07	2.2037396834957762e-06	1.7498620959700516e-06	1.6149696001601094e-06	-2.695055753262519e-07	3.8178966707451856e-07	9.706039245300308e-07	1.240236685951353e-06	-4.762333179699649e-08	3.1178560504886095e-06	-3.074002942098052e-07	-8.020117954013146e-07	-1.8324129860699942e-07	7.836236781548418e-07	-1.779601615215483e-06	-1.461513857789131e-06	7.729202300897303e-07	8.492688501744179e-07	8.166627167897712e-07	2.318389546965434e-06	2.4455027127891135e-06	-1.791549143734336e-06	-8.865480871925918e-08	1.6960960226545315e-06
95	3.736111662137982e-06	1.410553209134751e-06	8.58909042801033e-07	-5.41178554439201e-07	2.278647264227306e-06	1.177100520765734e-06	1.909897944532926e-06	2.2117418812477344e-06	8.759484486040013e-08	1.103867109415149e-06	7.752052863197392e-07	8.400136048205145e-08	4.005831875250962e-09	-2.0983868806494084e-07	-3.697556248183737e-08	4.247266089394976e-07	2.181178493792674e-06	1.0078759667349133e-06	1.8369849068587e-06	8.121472915246768e-07	1.5628258162085783e-07	5.52172715625265e-07	7.060041755328828e-07	7.061448889961643e-07	-1.164640948115073e-06	-1.5141373892574053e-06	-4.577492374623869e-07	1.916475018147518e-06	4.6853713897234166e-07	-1.0467108488222621e-06	-1.036456941624843e-07	5.80277468927714e-07	7.682178542022108e-07	2.3886966809612123e-07	-3.0446769898147146e-07	8.464329349142198e-07	-1.4497767703790827e-06	-5.93937091836231e-07	-1.7603920584295572e-06	-2.925933856886233e-07	-1.4803734727133641e-06	-2.448963877461512e-06	2.8147030021019544e-06	1.6266853654148217e-06	2.4179957631893495e-06	-4.859409468934516e-07	-7.966300643300184e-07	3.282926266706144e-07	-4.030685982370004e-07
96	1.151988801439826e-06	1.0798543268180718e-06	-1.743209573001149e-08	1.2282543393824943e-06	1.5994005612056625e-06	2.0063307229469845e-06	1.7298974277864771e-06	7.144008226074955e-07	1.188630280428401e-06	4.085377170189818e-07	-2.645821391429105e-07	2.2166101750230705e-06	4.3632322950567787e-07	6.513280134507461e-07	-6.712067644108179e-09	9.915856544528232e-07	2.2369263541236793e-06	4.567556162750836e-08	2.033060347559471e-06	1.901541503986547e-06	4.868635348199114e-07	-5.942670055831911e-07	-6.287672517893797e-07	-5.3900455532694913e-08	3.0328625922443233e-07	-9.83233616675594e-07	8.516237812697085e-09	-3.373400885838078e-07	2.076403275203081e-07	-4.1296862651033356e-07	-8.39884561841188e-07	-1.3874775708013224e-06	3.564801702624073e-07	-1.9934035348860453e-06	-7.237992230892332e-08	-1.2356131503320305e-06	-1.8477484133647872e-07	-1.2921971199908821e-06	-1.8012660929536687e-06	-2.9975888134596105e-06	-4.4526320476180585e-07	-7.269182271111964e-07	-5.132097433132694e-07	1.8064580077122052e-06	2.268368194106492e-06	1.4131111705069288e-06	-1.0646236686406117e-06	9.186603792620896e-07	-2.2374473234423014e-07
97	1.234267593414213e-06	-1.7870164335222053e-07	-5.962352403945658e-07	9.107300074921616e-07	8.045756203638187e-07	1.087573283661531e-08	-7.236512268025333e-07	-5.040600110860779e-07	-2.0576206632658728e-07	4.6089272561592083e-07	1.0901654078860843e-07	-4.919765585330332e-07	-3.7713062705760294e-07	2.0615068763012288e-07	2.6387775809971634e-07	1.759969580459708e-06	1.077364894519427e-06	1.6791553438781346e-06	1.7530020686985517e-06	2.0053473942134102e-06	7.781440114484088e-07	-1.0241833076159233e-07	1.712407574794616e-07	5.304568679777266e-07	2.975494735700148e-07	3.646223493999664e-07	-8.26027307994271e-08	2.5208143149986075e-08	-2.509044593971865e-07	-1.8697568207643426e-06	-2.10604412020181e-06	-2.5810865020709607e-06	-1.8631932082000304e-06	-1.6034600278280385e-07	-3.191408108458413e-07	-4.7973130887071e-07	-7.612639560946911e-07	-5.838867046117258e-07	-6.849779219374454e-07	-5.603193973776562e-07	-1.3843458959584304e-06	1.7905490113442792e-06	4.695794898625348e-06	-6.326224481059995e-07	1.875858309288007e-06	1.8604150353283045e-06	5.149468269381046e-07	3.118089259656668e-08	4.4856357084831527e-07
98	8.146353832743562e-07	2.741000732895152e-07	1.4345968200548698e-06	7.814902501769729e-07	-2.1265133976622598e-07	7.476747366087336e-07	1.7774797956424599e-06	-7.546168936561802e-07	5.729487140865463e-07	-2.2554539008758777e-07	9.308629043431237e-07	-7.78691981793864e-07	4.398239880592156e-07	3.459781189196991e-07	5.573727164030897e-07	8.258780209933128e-07	2.0087022605113077e-06	1.4735068160574008e-06	-1.0601117976429003e-07	-1.0389273275673194e-07	4.592504813032238e-07	5.601178100155262e-07	2.131721375129334e-06	-1.0080895542813739e-07	2.4986600087049865e-06	7.601192488173299e-07	9.411643583732811e-07	1.1243745341643868e-06	8.045735647259653e-07	-2.0815678646301595e-06	-5.235966944027734e-07	-5.203454940973171e-07	5.7514089065892076e-08	9.469915032568543e-07	1.4860266330331016e-07	6.864440555163182e-08	-1.6766735770536182e-06	-1.8981176308931332e-06	5.339005827008285e-07	-7.556669561087051e-07	-2.9515502473785713e-07	-3.1410624138933893e-07	4.504146867497214e-07	1.8400916578803818e-06	9.550502720519894e-07	1.3596226388808129e-06	2.4016567005841285e-07	1.0418030784517484e-06	-2.9844332852221267e-07
99	1.0131759080485038e-06	2.176345880072955e-06	7.460074229890016e-07	8.865653360300709e-07	6.353026564622804e-07	-2.397443461584432e-07	-2.863601197631244e-07	-5.780008979008065e-07	-9.060542340337348e-07	-5.095258042932298e-07	1.1186155837765993e-06	-1.162632252303177e-06	3.695583206296887e-07	-7.307141271059582e-07	-3.131121458209003e-07	-2.1544544387176022e-07	1.6455858151343973e-06	6.911663567835475e-07	-9.607444486694974e-07	-7.397699703409201e-07	1.5400914157136638e-06	1.2685859641893342e-06	1.6306103726165422e-06	1.124028938213724e-06	3.299139938962749e-07	2.194338221097323e-06	1.1763707975061148e-06	1.5593711505211518e-07	-1.131455269159088e-06	-1.372984389272447e-06	-2.624461133670574e-06	-3.217583060284018e-06	-6.800534537215422e-08	-1.4780703909200385e-06	1.4651162401450332e-07	-9.0396988234254e-07	-6.754028110340457e-07	-2.445617919762872e-06	-2.0717167453471243e-06	4.426589672317573e-07	-1.6023327679152617e-06	1.1491484597490269e-06	-9.017543723736181e-07	-4.9519538104628045e-08	9.082020856645834e-07	1.7744214167985542e-06	9.027299124841918e-07	3.7085720953418203e-07	2.870131267394878e-06
100	1.5307023787137065e-06	-3.2755706842218013e-07	2.0836206567850714e-06	1.7362538589146526e-06	1.4815913138020238e-06	-2.0161916062559415e-07	1.3115859053631422e-07	-5.720062555669683e-07	-6.496693873923016e-07	-1.3630900482480964e-06	-8.336351935919646e-08	-5.731076125850193e-07	9.497402561171511e-08	6.441233591706567e-07	-1.6139394145611157e-06	-7.252966792849985e-07	-1.7201668035826537e-06	-1.2718369415920941e-06	-1.8642231091577956e-07	-1.3517110138651761e-06	4.943382483073196e-07	6.355949773197927e-07	1.1527823092465932e-06	1.335523210881864e-06	1.3250839987022735e-06	1.754988121423894e-06	8.310550495448703e-07	4.9972042322740384e-08	-1.4892286233212843e-06	-1.7639281777748486e-06	-2.4822200718815383e-06	-1.0244252871550708e-06	-1.2828256691918376e-06	-3.3210322810633035e-07	-1.272151904661644e-06	-2.0396583922962637e-06	-1.0987412000482113e-06	-2.5413280557897053e-06	-1.4791180946628426e-06	-1.5755547680960525e-06	-1.5305207130442605e-06	-1.2343647089660577e-06	-1.4763838378429474e-06	-3.17414431514812e-08	4.482195021590327e-07	4.931949712831618e-07	1.2409140073543767e-06	3.9880371209974037e-07	6.047734141787119e-07
101	2.6416843545780977e-06	2.510085256098741e-07	2.4201808636803867e-06	2.100765524888998e-06	1.056766345658037e-06	1.6127852115762783e-06	-1.0236028593460468e-07	-1.6668090148457897e-06	-1.895108454155688e-07	-1.1657529955091788e-06	-5.260836974473426e-07	-9.524950305344657e-07	-2.4557377905723433e-06	5.522942475816891e-08	-1.7838568544570888e-06	-8.447268691032661e-07	-1.6558095013668825e-06	-5.82314789203411e-07	-8.089717011773856e-07	-4.2974899923357263e-07	1.2038456419118086e-06	1.851828596093791e-06	1.6414381675243589e-06	2.3304683586564698e-06	1.349381596052437e-06	1.4618635308764364e-06	8.28175707802133e-07	8.019075558024714e-08	-2.2877029118797083e-06	-1.8964508409790248e-06	-6.884202447715481e-07	-2.191781397040332e-06	-2.3235051707100323e-06	-2.0092252420323508e-06	-2.9410253633058052e-06	-2.713584845025636e-06	-2.4463708355989156e-06	-3.5462466527805297e-06	-1.7802170913282212e-06	-2.7527435953052683e-06	-3.2802560055430592e-06	-2.8566405240353077e-06	-1.9406980545565763e-06	-2.779220660196242e-07	-4.0640813183356914e-07	3.4099650917899153e-08	-1.0609224644074178e-06	-8.241698538448652e-07	4.827507491667881e-07
102	1.2782398192755729e-06	1.341668633024036e-06	2.084964264295606e-06	2.380375300316854e-06	9.530213087374734e-07	-2.242915279258797e-07	2.8946359290497366e-07	-8.310649156772428e-07	-2.272158114463462e-06	-1.5986851465357684e-06	-5.779250623204487e-07	-5.27005902128125e-07	-2.695818918382194e-07	-8.597397698735535e-07	2.416954409572816e-07	-3.1541874627429013e-07	-4.650461473745585e-08	-1.058503362202498e-06	-1.33095865253096e-06	-5.342451150643872e-07	5.609964817430654e-07	4.723209242856436e-07	6.036418067492269e-07	1.5863455619177462e-06	-8.21649108365034e-08	-3.4306810019703977e-07	2.2493753518959994e-07	1.0124257049364016e-06	-4.76014127380111e-07	-2.0702137394019214e-06	-1.517667051706919e-06	-1.6194734494578732e-06	-2.6580790783273284e-06	-1.5551778679547082e-06	-2.6670267430537004e-06	-1.9796055764610506e-06	-3.2264313082177936e-06	-3.99874183291781e-06	-3.115132290252848e-06	-3.4635925122870147e-06	-2.255594805961364e-06	-2.227585081243007e-06	-1.0479804800369832e-06	5.179993850020385e-07	-4.180968985702209e-07	-1.0052633202343332e-06	1.2664803965448057e-08	-3.255270753794367e-07	1.9270491303800227e-06
103	3.086942004357635e-06	1.736418664266118e-06	2.6515413384816612e-06	1.5077542839879816e-06	7.57193070874057e-07	2.7429012458293133e-07	-1.4195488714720325e-07	-2.1613275233435896e-06	-1.6223543334048713e-06	-1.5211866174897701e-06	-2.200405306513441e-07	-2.5516297361832655e-06	-2.2386956000514938e-07	-1.564789578173021e-06	-1.6106622000608828e-06	-2.509442083295569e-06	1.9103567439616814e-07	-5.339707089684257e-07	-2.286166306064354e-06	-1.022098215371064e-06	-7.003707861863409e-07	-4.7223298182794506e-07	5.151312850493863e-07	1.7416268736488359e-06	1.1926824638258692e-06	1.5508742594479288e-06	3.786197917093682e-07	-7.261770889321174e-07	-9.574648995227078e-07	-1.5814630179588443e-06	-1.9398542942250578e-06	-2.0985150559382114e-06	-2.3684041289828193e-06	-2.552380070064782e-06	-1.845323974980851e-06	-2.563617797641908e-06	-3.246433956865974e-06	-2.6018288701854766e-06	-4.121519643902947e-06	-1.8085080467522456e-06	-2.9370625620230966e-06	-2.5325541470104608e-06	-2.018062607372161e-06	-2.5674486599681436e-06	-6.684072340706627e-08	-3.599053994981208e-07	1.0237916213091876e-06	-1.7918276606698071e-07	7.609612050699089e-07
104	2.225657559675019e-06	2.018745040027467e-07	3.2013261922857064e-07	8.022707684767901e-08	5.622182659438416e-07	-9.882134698250653e-08	-9.25702767310585e-07	-1.2631554700936004e-06	-2.30023523887878e-06	-1.9205295157087003e-06	-1.4390225727758344e-06	-2.8657137011774195e-06	-2.5247069912881943e-06	-3.020831695463034e-07	-8.03966822551182e-07	-1.3299093872650412e-07	1.2837013489138311e-06	-6.970545917627376e-07	-7.214030045788315e-07	1.800371819458929e-06	6.599712729721631e-07	-5.249724397292474e-07	-4.850400929707946e-09	1.0269591475791867e-06	5.362678695098943e-07	1.385019195824216e-06	3.2051187019769146e-07	1.2866865610250952e-06	-1.0546136306644316e-06	-2.7364058757471066e-07	-1.0068576166271835e-06	-3.0041505112963837e-06	-3.7544584405013637e-06	-3.6058643626393445e-06	-2.652254845055526e-06	-1.0874807120264328e-06	-1.4375823041078885e-06	-2.7777165988863475e-06	-3.490431152889266e-06	-3.922646611988748e-06	-3.4296128391155656e-06	-2.5313165889664466e-06	-4.197761145932649e-07	-5.756205191861493e-07	-6.91081604111828e-09	-6.861593961922668e-08	2.550657437351409e-09	2.599140493114885e-07	2.0053631881965208e-07
105	2.8010398191263304e-06	-1.0626022468866367e-07	1.8654002100837215e-06	1.741944725433488e-06	7.595275444405239e-07	-1.0463283732839925e-06	-5.745238517954991e-07	-5.954817758415582e-07	-1.3556203142226e-06	-6.873160385053554e-07	-9.73190646435452e-07	-3.7066221477035973e-07	-1.1891259579973925e-06	-1.0942790957221525e-06	3.094253099144416e-07	1.0430041613765493e-07	1.4608956160406382e-07	2.612045247107183e-07	1.0640745509427571e-06	-4.259878182963661e-10	-5.329012721751421e-07	1.9320083008941643e-06	1.4752829603115174e-06	5.725831061385201e-07	1.086101145635983e-07	1.8943200233081691e-06	1.0613792225859282e-06	-3.098687518254281e-07	-3.695019327922355e-07	-1.997630951056617e-08	-2.5208096423386545e-06	-3.963370862137397e-06	-2.004557265416919e-06	-9.470707690300655e-07	-1.8012674874422125e-06	-9.845134643251791e-07	-9.43628558468677e-07	-2.0009417819447132e-06	-1.7027532593153696e-06	-3.5334987041907845e-06	-2.2591780881992192e-06	-1.264592071889871e-06	-2.7328092244353253e-06	-5.794542506642986e-07	1.878419684312665e-06	1.0679305967058963e-06	1.5520063066140272e-06	8.111874845916128e-07	1.12794712081145e-06
106	4.92920024390489e-07	-1.8767978155072457e-07	-2.138394676491651e-07	7.916643038357796e-08	6.395571007429454e-07	-2.676733744693627e-07	2.0004994308105305e-06	-6.2610718132732e-07	-1.328590945863247e-06	-8.599858767404788e-07	-3.3723734901144033e-07	-2.3969371039493803e-06	-2.605776751690334e-06	-1.0337738062784191e-06	-4.4497468729598947e-07	-1.12259494906644e-06	3.26587558418912e-07	1.3257611880869243e-06	1.807717825516442e-06	1.5923375798013434e-06	-4.0275722098673665e-07	-1.0928344034076743e-06	-1.8556753794015413e-06	-2.656520419946797e-07	-1.8917781692792398e-06	1.335742728295028e-07	6.179053027757918e-07	2.614092447811909e-06	5.62574872064628e-07	1.7219947662630173e-06	-6.358168866283134e-07	-1.0520023928792706e-06	-9.069058173162298e-07	-2.688810109984262e-06	-8.115765958145576e-07	-1.3061188617167364e-06	-3.2640386606014858e-06	6.108872929182415e-07	-1.6878124125922398e-06	-1.687723838012983e-06	-1.958246374801841e-06	-3.624719972157095e-06	-1.6952732031381405e-06	-4.679513151156706e-07	-2.4061533184880213e-07	-3.231005205639135e-07	1.2121527405304416e-08	1.7610268603129604e-06	1.8827017262863894e-06
107	2.5965545492839656e-07	8.629749948483104e-07	-6.115903582537893e-07	-5.218371620721886e-07	3.546106796438344e-06	2.718165749949573e-09	1.8467066140610631e-06	-6.357869190414129e-07	-3.1399198780362705e-08	-8.03385975314223e-07	8.780941789871696e-07	-6.016199366652253e-07	-8.980103200360749e-07	-6.631033202883816e-07	-3.205044201212987e-07	7.557890846438537e-07	-3.5054381816650655e-07	5.438180703100974e-07	1.1223201101638795e-07	-2.418932106311033e-07	-1.4180583894423218e-06	-5.450048229795562e-07	-7.172290419947998e-07	-1.7723443155810221e-06	4.383899361664383e-07	1.1101149231016459e-06	8.560381559852218e-07	8.431554294235262e-07	-4.822302499730727e-07	1.8816711276268265e-06	-1.0971798592072537e-06	-2.7554948783868713e-06	-2.0413875296859802e-06	-2.903676641607354e-06	-1.787215915201899e-06	-1.2244498297568901e-06	-7.943552489915665e-07	7.246625223335063e-07	-1.2064509071779018e-06	-2.3998064135438953e-06	-1.1926740515070176e-06	-3.071928587972474e-06	6.694937751389297e-08	1.3816983064756306e-06	3.191950665988984e-07	6.2019844104401e-07	-8.911354278094437e-07	1.8821632885274493e-06	1.5555974248928324e-06
108	6.778824865803813e-07	9.52739993260205e-07	1.8608302072203868e-06	7.555381088879203e-07	2.0980135577515097e-06	5.956852625606007e-07	1.073605708148308e-06	1.6211991906132907e-06	-3.21201931791705e-07	1.4852999861047347e-06	-2.1344054783378306e-07	-9.649130111323162e-07	-6.287319359683045e-07	-1.76035150835523e-06	5.644142533654021e-08	1.6422960143644165e-06	5.496744288023115e-07	6.653274035188672e-07	1.020006852566635e-06	1.813800629836854e-06	-3.5826702571884655e-08	-1.1462188681539302e-06	2.8769600024878317e-07	3.221674123513592e-06	1.0983771523899027e-06	1.6335175355036594e-06	1.295111135707056e-06	8.663710690265587e-07	1.5856172850257198e-06	1.9548530006592636e-07	-1.5721680975965873e-06	1.907358904142371e-06	-1.1412033297023458e-06	-6.453799030732407e-07	-2.226487273135152e-06	2.437534799573153e-06	-1.2721302357251086e-06	-3.5068323805266435e-08	-8.415775652133378e-07	3.8102087608647897e-06	-1.8762556353149093e-06	1.5702278319265822e-08	1.0975519716402091e-06	-1.8239233497664343e-06	2.8925093776583253e-06	8.149928197488648e-07	-8.168518916407692e-07	-2.8959310830209063e-06	2.646952814480622e-07
109	2.9149395391501133e-07	1.3845243615567423e-06	5.154617629713545e-07	1.0096920904494585e-06	2.787528805250498e-06	1.4911730036311632e-06	9.20483730860034e-07	9.650695130364977e-07	2.3572096373156923e-06	4.119201581698797e-07	-5.110739264981163e-07	-1.5049575910443799e-06	-1.7416576198938424e-06	-7.761934806693597e-07	9.100442424846704e-07	-3.8990434194597967e-07	9.77529275454305e-07	1.1353048197323339e-06	1.109655393352988e-06	6.041653505694972e-07	-2.2357149205074418e-07	2.447317232545089e-07	8.24247409542464e-07	1.7830343047138201e-06	3.3645165310028773e-07	8.461371004111749e-07	1.246934756582822e-06	1.0034211296043647e-06	2.1113019367619653e-06	8.643630809629372e-07	-8.944795376480219e-07	-1.2692818736300247e-06	2.186228648245655e-06	-1.8872075119305798e-06	-9.404003669983949e-07	-9.323014366912232e-07	-1.8416193363312997e-06	-1.7641799680536652e-06	-2.254191442141062e-06	-5.687344950661914e-07	-1.0158288088445376e-06	3.0581114330901187e-06	5.645638947830818e-07	-1.2883589100981576e-06	2.178514483178483e-06	-3.570845898966169e-06	1.2723372007491936e-06	2.0376798075713674e-07	1.1177485474526181e-06
110	2.1545636126090823e-07	4.4363908784981714e-07	1.6872069555966702e-06	2.6197258371334607e-06	2.2921167432225824e-06	1.6588358242847463e-06	3.0365196660454185e-07	1.9685990774209305e-06	4.14245809393474e-07	9.838385936240703e-07	-1.1103046544096816e-06	-4.2015920125490455e-07	-2.0903291851252097e-06	-1.1189013570849002e-06	-1.0089096564067976e-06	1.577199157357722e-07	8.725377986260839e-07	1.2744522881217173e-06	5.753301206599196e-07	8.504683712078045e-07	-5.073168666370771e-07	1.6886281897091873e-06	1.6745822123028074e-06	6.737038493924728e-07	2.4750593918677747e-06	1.7832524752897573e-06	1.7873916092304232e-06	3.130536706899987e-06	1.043853841367237e-06	2.4409807775079513e-06	1.2678926225585327e-07	3.3448404553495686e-07	-1.1742453680774132e-07	-1.4942984896768267e-06	-5.72664306129469e-07	-1.6520442465419194e-06	-1.9519780398660007e-06	-1.8138700104283433e-06	-2.2197238379767044e-06	-1.3609372142039154e-06	-1.8857746373432428e-06	2.8729176426069596e-06	-1.240762487605861e-07	1.433736253971225e-06	-1.7094772679484814e-06	3.9300513406837385e-06	4.8165468890723516e-09	7.576763083209315e-07	1.7898400619339453e-06
111	1.2200872093309382e-06	1.058912747969272e-07	1.1797027714560335e-06	1.1019529573094837e-06	2.0556027807454675e-06	1.7542866208293095e-06	3.547141044260223e-07	9.978351600300289e-07	6.52605204986213e-07	1.2811572592904815e-06	-7.868756311924131e-07	-1.0294849391865253e-06	-1.3021593453036063e-06	-1.797167156314089e-07	-7.955332770229315e-07	1.9489119425226295e-06	1.2776076008968784e-06	1.032823447588555e-06	9.528571169893362e-07	1.2448038228736678e-07	1.4574263922207855e-06	1.3110805443307596e-06	5.961210854321816e-07	8.78324484308126e-07	3.557197981791415e-07	2.5952624924249868e-06	1.910236877069169e-06	2.0144117729145047e-06	2.558573912212287e-06	1.5028334159088058e-06	-5.244743591962065e-07	5.604920269455492e-08	2.1746614126879553e-07	-4.086939808307525e-07	-1.2173360961091614e-06	-3.1720725014634843e-06	-1.1265417595166299e-06	-2.233090258180837e-06	-2.1224262711802265e-06	-5.84090673822591e-07	-1.8763677946016712e-06	3.9275744544915794e-07	1.7742213723668147e-06	8.019881473702576e-07	3.7785876031395395e-06	5.477463158158957e-07	-6.589502341300155e-07	4.3582524023988015e-07	2.1690776960605685e-06
112	1.4393678976123255e-06	6.021742340034766e-07	1.0790043615470577e-06	1.0042414934225897e-06	4.059398194897342e-07	1.9003982716638278e-06	1.4229621138744777e-06	1.9107072795574917e-06	-2.4101767697935374e-07	-2.0641894907690034e-07	5.839250172548524e-07	-7.787569535787837e-07	-4.41947676422761e-07	-1.1107550829603187e-06	-5.999013003852972e-07	-3.9571659674912704e-07	6.105726413730861e-07	1.8745305868013014e-06	9.75982421481535e-07	1.3210669172040065e-06	3.027379414813086e-06	1.3359489562365533e-06	1.0750422648561793e-06	2.01491776017183e-06	1.2327557217306858e-06	1.65131023525624e-06	2.6024009511525053e-06	2.0159470986347254e-06	3.98518298801432e-06	8.773773148774312e-07	-2.3353807652127725e-07	1.5379002625508012e-06	3.20825551588373e-07	-1.0341501165471588e-06	1.3840648198764875e-07	-7.823703197711855e-07	-2.499009790138906e-06	2.7623286778627957e-07	-1.1668437257966007e-06	-8.846141379314863e-07	3.2068306107320236e-07	-9.09384397954684e-09	7.959634677362868e-07	1.277938393431393e-06	2.100776305703825e-06	2.9649074537592007e-06	8.948557451706612e-07	7.481716789911582e-07	1.8487673376024731e-06
113	7.306376045393657e-07	1.294371365674909e-06	6.137376745873848e-08	7.124889461264928e-07	5.349896375280492e-07	2.621349498084442e-06	2.2803104515852463e-06	9.863714372711306e-07	2.910442589471081e-06	2.7578322748895566e-06	1.3036348105704506e-07	5.420609347967439e-08	-1.7313744990741352e-07	5.557062464418588e-07	6.927209036179664e-07	1.2758990150394582e-06	-5.483810978216872e-07	1.6150772625275096e-06	2.4026668399077326e-06	1.0861444248116692e-06	2.647953294796958e-06	3.004749216494027e-06	2.0337638011042047e-06	3.414221288731572e-06	3.6047716486235326e-06	1.400592691546926e-06	2.292954971522093e-06	1.406077081042038e-06	3.7542358803146856e-06	2.563618204142656e-06	2.1376312044404196e-06	1.6202922946102256e-06	1.3687525070869984e-06	2.151846679673989e-06	7.572676539688932e-07	-7.838733947120812e-07	-1.9219128836714772e-07	-9.794606551010561e-07	-1.1643263744528019e-07	-6.368285727037836e-07	2.2031951424483552e-07	1.3093841709366256e-06	1.3366596609199066e-06	1.6029936723022062e-06	2.5175991087368386e-06	1.201081847310799e-06	2.693680038222114e-06	2.3212139645027904e-06	2.431878696149425e-06
114	1.1641018465378773e-06	1.5913573614817182e-06	1.801900005845492e-06	1.922494666939551e-06	1.2682584269253104e-06	2.580934829380843e-06	9.233373957761732e-07	2.2367424957944244e-06	1.1405241792818922e-06	1.4367407708656215e-06	1.878245195279038e-06	1.0940871452448858e-06	1.8080310279082747e-07	2.880553424113979e-07	1.577077058225384e-07	-2.55538184826207e-07	3.2113847752434236e-07	2.7450410368161664e-06	3.3910500484598157e-06	2.2147576268450706e-06	1.00602435716396e-06	3.1292368162926903e-06	3.770756363408942e-06	4.278076829849923e-06	2.316896337385978e-06	2.6261282079362713e-06	4.258910197134958e-06	3.325813420198723e-06	2.475287689477175e-06	2.9475548730387095e-06	1.590717775894744e-06	3.549945044733218e-07	1.1122962904636097e-06	9.455671276032878e-07	-1.6217916573883271e-06	-1.1561331905881208e-06	7.004959432172904e-07	-1.045552279190153e-06	6.052604805697232e-07	-5.989479993154698e-07	5.136238807753296e-07	2.1232846801343034e-06	2.9997858855170107e-06	2.1217497017852293e-06	1.5573434183613649e-06	3.1575900513832486e-06	9.959908619221807e-07	6.940703790894299e-07	1.8734494074375504e-06
115	4.394801089113657e-07	-8.505799232952222e-07	1.2863784492086123e-06	1.391302696853603e-06	4.317837346181889e-06	2.890007495500079e-06	8.593138600769604e-07	5.460318182953969e-07	2.0428863408982004e-07	2.304016594013253e-06	1.6041753003220117e-06	-9.920702387733333e-07	9.284551562392858e-07	5.083498840994155e-07	-3.6713608283183947e-07	1.1487863408449829e-07	-4.2663243005111005e-07	2.367176217936258e-06	6.107771841790438e-07	1.4349069476427963e-06	2.052545155093462e-06	2.2441799077823316e-06	2.808268857447476e-06	2.3860175398632328e-06	2.3631571432493302e-06	2.544811829140064e-06	2.73118513472159e-06	4.261088893373386e-06	3.680807596755458e-06	3.5525524288177395e-06	1.6767178787668357e-06	2.401894492576062e-06	1.0319162661255387e-06	2.032796512424295e-06	1.3907207277226618e-06	1.0247312083896e-06	5.760552385109572e-07	2.578116243101163e-06	1.0491958476433574e-06	7.393325057743762e-07	1.4957900227755285e-06	6.746177513068777e-07	1.2048557463991127e-06	1.5542800279671682e-06	1.5403909443573211e-06	1.4878056531114838e-06	2.2494061961895025e-06	4.5481654155716715e-07	9.292823387492747e-07
116	1.3464073163555042e-06	7.609360968186496e-07	1.3383155543959247e-07	7.375826177699366e-07	2.0294384479288684e-06	1.0960819525739304e-07	1.4264225085097289e-06	-5.2312278451423736e-08	1.5492848871641206e-08	-6.730735145260426e-07	7.799289841722709e-07	5.329176599766036e-07	-3.1237934978779174e-07	-1.0458148874150537e-07	1.2290392228624936e-06	6.422443747026091e-07	9.350632175434523e-07	4.855576770732348e-07	1.1724826955521929e-06	4.5560454034408165e-07	1.451672202110086e-07	1.427870397908456e-06	1.9208554134230494e-06	2.24869285275494e-06	2.6575703743293405e-06	2.3174529923685864e-06	1.1074537151838675e-06	2.872178727024853e-06	1.178198416301027e-06	1.5582342089859497e-06	3.604510731373795e-07	4.789179932346376e-07	3.2038489415398856e-07	3.4290834494015667e-07	1.6124116470733194e-06	1.193088700088088e-06	3.205213040169349e-06	9.656624103264672e-07	1.1930955112746582e-07	1.280521618077629e-06	1.2065965563401104e-06	2.207506105107526e-06	2.278034617024819e-06	1.818079004023278e-06	2.1808325246640533e-06	1.8490669311249137e-06	2.3749711055291794e-06	2.79899171274018e-07	8.410789811416567e-07
117	8.17403506847931e-07	7.200911615317722e-08	-1.7615889012714278e-06	-1.2940504151572553e-06	9.50723084385818e-08	5.107244095789583e-07	8.011419015257179e-07	-6.29423809171212e-07	8.637625689245863e-07	1.4387623446839578e-06	2.6590736329195785e-07	7.403700600065997e-07	7.205238961660223e-07	6.862085432463501e-07	-4.653126812671151e-07	2.9397919009593504e-06	4.069859176255337e-07	6.094891773098874e-07	1.0305370513973844e-06	3.846581738829478e-07	-6.952344973152923e-07	7.653117425301833e-07	2.3986975056754763e-06	8.807975120293857e-07	2.754352273732502e-06	2.9177345346300203e-06	2.1303365715536093e-06	1.7582649464707024e-06	2.1152101859797855e-06	-2.7539626729333037e-07	-3.3051551432794564e-07	-9.855065414771615e-08	1.3315081797680158e-06	1.4351719488208022e-06	-1.4730351224008084e-06	2.3676600079239157e-06	1.0689556724291344e-06	2.3615268261769107e-06	3.09157772614706e-06	4.663003005986065e-06	2.6351615674206855e-06	3.7705567857376346e-06	3.0554367199738608e-06	2.1165506790714914e-06	2.4934526887387227e-06	9.814559134205585e-07	3.063464005831245e-06	1.9276952260948495e-06	1.0248246490404673e-06
118	-1.6997619225883182e-07	-1.0619620359600178e-06	-2.0062063700972287e-07	5.577120889692055e-07	8.23524548404657e-07	7.539750779097482e-07	-1.3499746392661712e-06	1.0464032892300413e-06	1.1973314114809551e-06	1.457822806518711e-06	-1.877284170117773e-06	-1.5706050687963844e-08	1.4747431743388434e-06	2.3149305158167965e-07	2.888736101091635e-07	1.3733654963945169e-06	1.3065480238258325e-06	1.4391373848092776e-07	1.521008633700508e-07	5.851584367509567e-07	1.8320205516250945e-08	9.65529296480666e-07	1.6626544891698339e-06	2.110557858606901e-06	1.5460649679750533e-06	3.300891295612773e-06	2.3642764442691376e-06	2.3480426349249677e-06	7.301678380240734e-07	-5.422498973172451e-07	1.2734041305601396e-06	8.928596755949376e-07	1.1372524107224597e-06	4.388050198733581e-07	1.7902133648887506e-06	2.1299020581529138e-06	1.9814434538520704e-06	7.564418050115327e-07	1.936412075791645e-06	1.990024190440933e-06	2.906642997266313e-06	3.7800699015611293e-06	3.786070290374835e-06	2.5497695605680506e-06	4.3469617789599134e-07	1.831875125288535e-06	6.298775804245154e-07	1.359873499287269e-07	2.1587734188174087e-06
119	5.505824335265758e-07	9.281346599256368e-07	-1.6481352637872994e-06	1.0666375459667698e-06	-3.8545228864287854e-08	-5.91105256189392e-07	6.731182972823046e-07	4.302917905431527e-07	1.9055574841058011e-06	1.442087417364198e-06	8.488862106111968e-07	7.089278956411682e-07	1.0054399177016965e-06	3.9015504493331153e-07	6.421201178669305e-07	1.004134256677215e-06	3.6379057363685904e-08	1.6771212447495653e-06	-2.6094132774655024e-06	8.592711182069463e-07	-1.7518862173910567e-06	-1.5638013654429503e-07	1.6430221893180013e-06	1.4057770082984537e-06	1.2575352895796795e-06	1.5216319786191905e-06	-2.6989568304953773e-07	1.2992052944126767e-06	7.620138932983184e-07	-3.9986209757884524e-07	-6.731441811824382e-08	2.1429038860542418e-07	-5.815301140220816e-07	6.317233867168421e-07	1.8223390201146273e-06	1.0451229403625824e-06	1.1715449599461342e-06	1.3077471779623606e-06	2.837191858216635e-06	3.0590059734972666e-06	1.7768024537571204e-06	2.5410145674220315e-06	5.18491770863431e-06	1.6460299903678297e-06	6.25901850666726e-07	2.794950793871823e-06	2.2692493713157314e-06	1.2109696945460126e-06	1.1190114208744786e-06
120	-1.1792342730105168e-06	6.633223065767774e-07	1.134463791643616e-06	-3.3674798531331933e-07	1.5025909491607405e-06	4.1175054214294467e-07	3.8235727995805077e-07	6.986220161813973e-07	3.5382679408756426e-07	8.824084031620172e-07	3.825025350461043e-07	2.19176635230029e-06	8.884120677421979e-07	-1.8519689229496325e-06	4.821391201075816e-07	1.7259197545013213e-07	1.1889760853437558e-06	-2.525275511428519e-07	1.337884645607923e-07	-9.920850633714423e-07	1.3909200423899796e-06	-1.9817075182422325e-07	2.4067249445797094e-06	1.22764252516959e-06	2.7604340712213635e-06	3.019147492415964e-07	1.9762857289963296e-06	1.600903350824263e-06	3.445203979711871e-07	5.55957432185887e-08	-6.173830762413533e-07	4.550581102964885e-07	9.216789583515353e-08	9.932229215173412e-07	-7.962304082714875e-07	1.765495861064867e-06	5.842970292711048e-07	1.9962701909983208e-07	1.2906468095462768e-06	8.322863729917452e-07	2.209941568549474e-06	1.1504964134238428e-06	2.962853919380584e-06	1.6045619630943138e-06	2.0191875613589948e-06	5.700686479232673e-07	9.88060365958524e-07	-7.809295193757547e-07	8.898932360687353e-07
121	-4.604004900363496e-07	-7.616897212928096e-08	9.303818504889907e-07	-1.549287250804551e-07	5.28200422856294e-07	-2.9929670100432996e-07	-1.230458042783649e-07	-6.16734573878907e-07	-1.4374208426881181e-06	3.5592025286716807e-07	9.90844689202208e-07	1.055346281448457e-07	-1.1666074211625773e-06	-1.607289017983642e-06	-5.785203667500034e-07	-5.722564149366825e-07	-1.3779017962903812e-07	-1.5929158566247992e-07	-1.0514430234989413e-06	-1.057479275517301e-06	6.145468925711299e-08	-8.254913058646194e-08	1.650866586633638e-06	1.0782787176602282e-06	1.0239838476128207e-06	3.0138059229496095e-07	8.208524455427386e-07	4.9622200745297795e-08	4.44728522136952e-07	-6.185757134663746e-07	-2.6267537487449266e-07	-1.6971571993504767e-06	-1.3071201742771e-07	-4.2229563138375034e-07	-9.175195703809657e-07	6.400824628961302e-07	-1.2321856981975887e-06	1.0302727095911973e-07	1.3717501308224528e-06	5.27184172430304e-07	2.0633838215561573e-06	1.5950125993469458e-06	1.5782960128286673e-06	2.2488975980465404e-06	8.47629582004991e-07	-1.0381680774350122e-07	-7.015797898310422e-07	9.583505317606805e-07	2.075278080041471e-06
122	1.2178699106903602e-06	-1.4187627569070673e-07	1.0080681773762595e-06	-5.624063714159394e-07	6.90718623805501e-07	8.647763301504367e-07	-8.830202878417379e-07	-1.8756113144698808e-06	5.054048732600204e-07	-8.353138371024684e-07	1.1136083850456374e-07	-9.749230539597936e-07	-5.948275654976354e-07	-1.3010601187096665e-06	-2.5813790303782467e-06	-5.204978992220957e-07	-1.1541785551881804e-06	1.65280656861327e-07	-8.825164535816891e-07	-1.1720356972105698e-06	-3.620405587910281e-07	1.5234790656852036e-06	-1.0345611763072192e-07	2.3406929771949338e-06	9.494832295606686e-07	8.074795344955414e-07	2.138342764136389e-06	-1.4600480381437673e-06	7.763485520791619e-07	-1.7121018435620033e-08	-4.003558811473268e-07	-2.3827275482823072e-06	-7.295375857178615e-07	-1.7366212513669988e-06	-1.2935277904709833e-06	3.8345913540590105e-07	-2.6617105464789076e-07	6.982976558399757e-07	-3.8247313719260397e-07	1.7817362886084466e-06	8.014601464633905e-07	8.004533693860747e-07	9.287558481645509e-07	1.5130623138380016e-06	3.8770574079602126e-07	1.7050241682131296e-06	9.770353933524382e-09	3.496575177018583e-08	-9.016366153883279e-07
123	9.862011446233808e-07	8.740057642783545e-07	5.980612002314031e-07	2.1581909660202802e-07	1.1147541145504508e-06	4.6561336885537965e-07	-6.460399732731891e-07	-1.1421450936515992e-06	-9.847708565183092e-07	-4.842044765800113e-07	-7.905960309097245e-07	-5.540415111272318e-07	-6.872480007375844e-07	-2.0477660935062807e-06	-1.2611960068466175e-06	4.398359399489631e-08	-6.021690283628056e-07	-1.6444599491215407e-06	2.2096263294189583e-07	-1.454165071815065e-06	-9.906482674282631e-08	5.905414050146355e-08	2.0986997615373435e-06	1.424052954880028e-06	1.5505284425887068e-06	2.064924057258059e-06	1.6237303966598962e-06	2.0298553905096665e-06	6.699709981754074e-07	-4.289986089129032e-08	-5.511797535042275e-07	-1.3219188661728845e-06	-1.4561830902793451e-06	-1.1997690739718569e-06	-1.0151078173004882e-06	-1.6887584046773876e-06	-1.2840710174878627e-06	4.6876960198818635e-07	1.9489893514433416e-06	1.1305713381017594e-06	1.8192801516021674e-06	5.678825765990943e-07	1.423980243102569e-07	8.880013855093934e-07	1.1729172723045051e-07	2.398047486363539e-06	-2.1341617768533136e-07	1.6087365801731292e-06	1.5389463105729825e-06
124	1.0760444470362432e-06	1.10453100947761e-06	-6.005599781589248e-08	2.329399401038211e-06	2.556388527098295e-06	-8.245309533570859e-07	-1.6205605424211377e-07	-5.291671052080804e-07	-1.8781672108155798e-06	-8.464125379209704e-07	-5.545046352351062e-07	-1.2487055313948102e-08	-5.156727502193709e-07	-2.6512572953176112e-06	-2.082882898184671e-06	-1.055753364654013e-06	-4.776104581994898e-07	-4.780884663961735e-07	-4.102949730061492e-07	-4.234375460263446e-07	1.4210910352720577e-06	8.20367485826366e-07	1.7813348312819536e-06	3.942271558489909e-06	2.5209003484322056e-06	1.1733096623929064e-06	3.1289917186898375e-06	2.0081946677199e-06	4.429884519571811e-07	-9.04062509870554e-07	-6.888346342323745e-07	-9.220008039770839e-07	-2.6045126017314355e-06	-2.412142168224811e-06	4.991590322446528e-07	-8.097494718274211e-07	-4.898187812676383e-07	1.7709451250638891e-06	-9.068361426544098e-08	5.836510489740937e-07	1.230722806531453e-06	1.4868143982632843e-06	-6.428037661844365e-07	1.5637766729108525e-06	7.349092498259553e-07	-5.676023871535533e-07	2.6368753121144313e-07	-2.1327018443554157e-07	1.4172649889666044e-06
125	1.6995187215981755e-06	5.568328479082012e-07	1.0905490612653322e-06	2.502878788505222e-06	2.4311875484092773e-06	3.070180079476326e-06	5.9137792737960094e-08	-1.067911382449163e-08	-1.5558599930730302e-06	-6.715620809480132e-07	-9.58347686741318e-07	-1.2798271783067737e-06	-1.9725816477482384e-06	-2.5488635315764794e-06	-2.024949111884364e-06	-8.584184374449665e-07	5.134394969199726e-07	2.051951214460308e-07	6.676601370196888e-07	2.637452151292551e-07	7.301309476475648e-07	2.152236105631932e-06	4.242733069977292e-06	1.6233535459573892e-06	2.9579631245922306e-06	2.3998207172747677e-06	2.9361698629050645e-06	1.5826491581227767e-06	6.492098064733193e-07	2.2955167551532736e-07	-1.420875857407222e-06	-1.5840832767460962e-06	-2.3127568216319095e-06	-2.6082497920659653e-06	-1.2508927285673222e-06	-1.2227232475700742e-06	-8.34708086033085e-07	-4.133668545659645e-07	-1.0107843346210342e-06	6.395529689863292e-07	5.863470012880741e-07	8.073677099750285e-09	6.639528371917734e-07	1.0187605403657469e-07	5.010703785517975e-07	5.221239447366676e-07	8.398783057073714e-07	1.5062155694644196e-06	8.35208146076668e-07
126	1.4781892704524794e-06	1.953743715013301e-06	2.5612269933481374e-06	1.3450593479214842e-06	1.2447783109764158e-06	-5.750557467910477e-07	-3.696882012050711e-07	-6.621974131444097e-07	1.5039126246834038e-07	-1.5100489907898184e-06	-8.970882503702181e-07	-2.011333421376822e-06	-2.7354564518599612e-06	-3.3269760209829147e-06	-2.498387750482794e-06	-1.0379420891169923e-06	4.831430721848198e-07	8.210451483163664e-08	-1.4765627310569858e-06	1.5891693301884263e-07	1.0347006325122434e-06	1.2666013069260545e-06	1.670726497125449e-06	2.629772482580293e-06	2.883364669638052e-06	1.2732402392341482e-06	2.334579603159617e-06	2.1106385209349195e-06	8.285322773085544e-07	-6.944832471565651e-07	-3.0831324459828306e-06	-1.214413841196366e-06	-2.045560217554423e-06	-2.4336234955089517e-06	-2.9596293426607987e-06	-2.0021993690230573e-06	1.5192606301757916e-07	-5.109328620264691e-07	6.216632828359189e-07	2.3262112000663146e-07	-8.453948508639127e-08	-1.5760300893782296e-07	-1.6047567286552052e-06	-1.1484995527241708e-06	-7.756938878583265e-07	3.6811547456511797e-07	1.5742997810821383e-07	1.333986307899493e-06	7.018973828772396e-07
127	-3.4118059605062317e-07	1.7320949016047317e-07	2.0132623097829378e-06	9.832054598570122e-07	2.331362792307881e-06	3.5577682519646257e-07	-3.6716855864438575e-07	-1.569038890604914e-06	-4.182647314018884e-06	-3.495197648213719e-06	-1.2516066781631969e-06	-3.1153837744981753e-06	-2.8828662609866968e-06	-2.24104637963075e-06	-6.935194601871294e-07	-1.4468024704310779e-06	-8.858012951386962e-07	-1.479323041282236e-06	-2.633300446743379e-07	7.413556461179953e-09	1.461541410304112e-06	4.2327318974504487e-07	1.6057307468014588e-06	8.832980330178452e-07	1.030692792897262e-06	1.477975968806878e-07	1.950649631209197e-06	2.647222796731449e-06	-3.7920625406897313e-07	-1.4340952827078472e-06	-7.355528814116137e-07	-3.4997344058188186e-06	-3.1566086937405788e-06	-1.6516977464927981e-06	-1.8772292028198295e-06	-1.6397916623638201e-06	-6.958396845781845e-07	1.0186059885952198e-06	-9.56572178848238e-07	-7.468496318193831e-07	5.269604602706867e-07	-2.647088306929575e-07	6.399251978865224e-07	2.2261202953134806e-07	-9.471446069136556e-08	8.945668966717708e-07	5.896670466139991e-07	1.6423893306727644e-06	3.284770966215451e-07
128	4.6379997602429267e-07	1.5504431600224374e-06	8.429143367692356e-07	1.1616710044236699e-06	1.116557236301807e-06	-1.4838637571500137e-07	-1.7103124380080777e-06	-2.5791923418362916e-06	-2.694726922705238e-06	-2.0206809635667185e-06	-1.390388086823789e-06	-2.3598339849082326e-06	-2.2066443556612463e-06	-2.6921135591483665e-06	-2.1753945141230474e-06	-1.2709962207245018e-06	-1.8317198582123922e-06	-9.759485619066053e-07	-1.1140783866109553e-06	-1.7798939562123747e-06	8.873546482548217e-07	2.1648444900975827e-06	5.922511422568662e-07	1.3021601183717352e-06	1.2109381597927241e-06	1.5223163638903839e-06	3.160086074483011e-06	1.156575788070784e-06	1.3854406944000468e-06	1.9021237571155108e-07	-1.2101888121447011e-06	-2.0078790425568677e-06	-2.946326515384058e-06	-2.2404464287804206e-06	-2.2833096491289197e-06	-7.546354305325546e-07	-1.1216885123013763e-06	-3.714032770001351e-07	-2.065711866867888e-06	-5.990965031197376e-07	-4.3063291381452463e-07	-1.156384775376007e-06	-5.191482782705401e-07	1.5077609052940862e-06	1.5266466499776508e-06	9.656865546999813e-07	-3.548532419258921e-07	2.9334077707202404e-08	1.744904537918785e-06
129	-1.1097161307221678e-06	-6.419165356684482e-07	3.8719001610761196e-07	-4.77503239609239e-07	-4.5894377895003104e-07	1.0930379306643962e-06	-1.792678451865662e-06	-2.0539506954517868e-06	-2.261484131170093e-06	-2.1541149917698705e-06	-3.1870765924614557e-06	-1.5362802753926232e-06	-1.2460957431888887e-06	-1.7992705383670434e-06	-1.374561413038376e-06	-2.1391586148838678e-07	1.5400392050280546e-07	-1.0055496795001146e-07	-7.049272840561862e-08	1.017705769676538e-06	4.0163836389025337e-07	1.143148386927479e-06	2.077506580910039e-06	1.108534929085776e-06	1.0390809601990825e-06	2.032679072661781e-06	1.4929044979004122e-06	1.321761147243198e-06	1.6575823267516082e-06	1.2051500174415232e-07	-5.105807780573725e-07	-8.421943253049302e-08	2.276395652884002e-07	-2.44577889758115e-06	-1.2768728174249448e-06	-1.4475459952936278e-06	-2.5970017314253252e-06	-1.9877186036548352e-07	-1.1230425949655545e-06	-6.402523867568404e-07	-1.4096454093853523e-07	3.639412230490119e-07	-1.3098416814287424e-07	1.8258522547734107e-06	-1.262950337836493e-07	7.99554406906477e-08	2.783393036975444e-07	-4.776850759492225e-07	2.857273832063889e-06
130	1.1550497879222296e-06	-1.2499488264276437e-08	-1.4356479727567077e-07	-6.891954653068693e-07	9.316407654390473e-07	-1.0795698369361428e-06	-1.7001115960327793e-07	-1.5645068111529342e-06	-4.999091618975768e-07	-1.2342104973161735e-06	-9.534168485317436e-07	-3.3450125371624913e-07	-2.6598171985111914e-06	-2.1952405052379134e-06	-1.641933787708187e-06	-3.010030795433551e-07	8.923370026918418e-07	-2.7366179793213274e-07	3.9338942285422534e-07	3.089488467181835e-06	1.859561192373764e-06	4.246257415510551e-07	1.1044552434813988e-06	1.2985265439439504e-06	2.523401279249164e-06	7.804786568292495e-07	1.6258144759568883e-06	1.0195363329392537e-06	1.939033206696266e-06	1.6485004369641542e-06	-1.2218763493912527e-06	1.2667542359999512e-06	-4.081552164867844e-07	-5.549384905934499e-07	-5.59725540371045e-07	2.744743393495342e-07	-5.038667694814322e-07	-3.427157130970195e-07	1.556108921842588e-06	1.0439576964558342e-07	2.861756241611062e-07	-2.2257241540473104e-07	1.458862015004163e-06	1.2087502779446363e-06	1.608090108641595e-06	2.246272584351846e-07	1.9810073055659907e-06	2.753169004786869e-06	2.2006040331977376e-06
131	2.6715794374228107e-06	1.6137346395506852e-06	-2.376965284425112e-07	-6.170272543990862e-07	-5.54469156879327e-07	-1.1908246942875902e-06	-7.969662962125663e-07	-1.2735058819831554e-06	-5.648581632860011e-07	-1.1430564731490548e-07	-2.987161299741323e-06	-1.4657276200838662e-06	-2.261111489609178e-06	-1.0522557105617691e-06	-1.6711029859149232e-06	-1.6052693561495588e-06	-7.491272063726465e-07	1.2492515014884799e-06	2.2514087053803363e-06	2.028658238105075e-06	8.287485303741235e-07	1.7748543209726279e-06	9.852146354142262e-07	1.0667916382344524e-06	1.5461640929557457e-06	1.7533746010607777e-06	-6.397810483696342e-07	1.417268072865659e-07	3.605371285506286e-07	-1.7982456517920922e-07	1.4965009280330592e-06	-1.2219800115971619e-07	2.1450696878390852e-07	1.0185715494127915e-07	4.791269279529996e-07	-1.503495723268356e-06	-1.3131502027078654e-06	2.709570078021128e-07	1.9078286574890842e-07	7.227240243275267e-07	2.784752634150913e-07	-2.549700386036887e-06	2.010442749521041e-08	-2.4907445721647363e-07	8.611747951985693e-07	1.0280786184543039e-06	1.465068878363673e-06	1.7740551285778457e-07	5.92764612502489e-07
132	2.4466271447016073e-06	2.3417741558248887e-06	8.024517138994914e-07	8.179727858880032e-07	8.518862952271933e-08	1.408496171800552e-06	4.911722122635981e-07	-7.339489213581858e-07	2.8651509196764184e-07	-3.4419151664957915e-07	-9.063336979828433e-07	-1.1194934259148375e-06	-8.049444801369486e-07	-7.122571243315669e-07	-1.431709964838816e-06	2.428032714394187e-08	3.426850123948221e-07	1.338893959614719e-06	2.295668414340926e-06	2.384333163071598e-06	5.962261738064651e-07	1.3961363625593685e-06	1.356971150417713e-06	6.673890131893159e-07	1.32159826251738e-06	-3.709216380200069e-07	-3.170179436344491e-08	-8.967648083047976e-07	-1.8821360217629737e-06	-7.056236768789778e-07	-6.624915430755838e-07	-9.300359423099475e-07	-6.662284878725054e-07	-1.1004219329383984e-06	-1.1257161351740607e-06	-2.1005493829086184e-06	-9.094225981795502e-08	-1.936823329234119e-06	-1.4214335582782296e-06	1.5536199086657148e-07	-1.0313943616306245e-06	-4.8851939718049176e-08	1.4271532440820236e-07	1.2722450756175965e-06	1.3443141033693665e-06	1.0915249941562046e-06	1.227748626420986e-06	1.5761958262398439e-06	1.2358465973027853e-06
133	2.312775939837957e-06	-1.8759339640264575e-07	2.1091968824806764e-06	8.831912863648387e-07	6.241880080564467e-07	8.326582147981283e-07	3.2561444974492573e-07	-9.99804808987942e-08	-1.2856380978611514e-07	5.145072942021314e-07	4.076764709126412e-07	-9.507343928471613e-07	3.9360833244115384e-07	-1.1432100590209256e-06	-5.203302900802286e-07	-5.421568975014131e-07	6.935488680753023e-07	1.423417067426134e-06	1.5132729734079204e-06	2.124309283272731e-06	2.1057020067229633e-06	2.2915956127804616e-06	2.237829560590602e-06	2.907245404557936e-06	6.354626913654178e-07	2.345164727996222e-06	5.405358340368636e-07	3.315375740895841e-08	1.3538432771840455e-06	5.858122617672593e-07	1.4097038257287198e-06	4.699665917289416e-07	-3.8624921359788817e-07	-1.1014375559414362e-06	-2.6714039615859967e-06	-1.6748913027563473e-06	-2.525472796731191e-06	-6.448108417375749e-07	-1.3558279920289657e-06	-5.19693974125443e-07	-3.72148169984706e-07	3.0771870117967915e-07	-7.825144905834218e-07	5.256892401071362e-07	3.2599433864125453e-07	-1.9664289746792857e-07	3.578929342602776e-07	3.4698018913633265e-07	-1.2077480004615139e-06
134	1.252153193268447e-06	4.2979797656997854e-07	1.5375376877711904e-06	4.0697329367482123e-07	1.421235483506761e-06	2.0788220367726806e-06	1.0813330994858192e-06	1.5892125716743656e-06	-7.057908731926589e-07	-3.8250751251586025e-07	-6.984375754144355e-07	6.896203356867377e-07	-5.566554117504578e-07	6.000254652667354e-07	-3.2266717044427076e-07	6.797792218832805e-07	2.573413089160621e-06	1.9678988829817525e-06	6.57250338751302e-07	8.615823911031012e-07	1.6236919875314552e-06	1.7958117296134432e-06	1.348249946883851e-06	1.5794192973204369e-06	1.105564608297271e-06	1.282524175146881e-06	1.3217789082707133e-06	9.025651625989761e-07	1.228924018754258e-06	4.835304873831999e-07	2.3554408315350142e-07	1.5990541952004093e-06	-4.3798780561578644e-07	1.0150527710264534e-07	-1.7829864570531086e-06	-2.1718254782916872e-06	-2.414204292214115e-06	-2.486874407823665e-06	-2.000823746103755e-06	-8.835080401732467e-07	-2.748580788998336e-07	7.018493757227754e-07	6.250944929631711e-08	1.425132516326152e-06	5.86977704701968e-07	4.2782367151816405e-07	-1.0446791891246828e-06	5.691046657235153e-07	-1.570981666275714e-06
135	1.521208823759433e-06	9.156039738963201e-07	3.451013911659704e-07	9.823595175056625e-07	1.0768912285182933e-06	2.509349073269855e-06	1.5465936498916952e-06	1.994148757689227e-06	4.727611928345853e-07	1.0818351985678724e-06	-3.217077789664967e-07	8.611687442717115e-07	7.481366945014193e-07	1.4342464321713347e-06	1.98661898682085e-06	2.1339003862147643e-06	1.1507700772201348e-06	2.2083601895751085e-06	1.945568352960855e-06	2.504086192491118e-06	1.3721569739202685e-06	1.2952323259318732e-06	9.113054191675683e-07	2.635639761752182e-06	5.948082903211297e-06	1.8767313487667615e-06	1.8992517875526738e-06	1.6571179822634804e-06	6.675846828819874e-07	1.0915547005235145e-06	8.49355719647173e-07	6.843022894316935e-07	-1.506193131344897e-07	-1.5975407238719e-07	-1.3403045581187482e-06	-3.1444803433342435e-06	-2.799402870562142e-06	-5.4550855179235865e-06	-1.9054774707740856e-06	8.379969362994692e-07	-1.287638884659833e-06	3.398838927049704e-07	8.046636796311042e-07	1.1337261522229633e-06	8.169706516918561e-08	2.0169439437235373e-07	4.891732578870883e-07	5.006154495094195e-08	3.2981522744204396e-07
136	2.421876078985738e-06	3.878507206746188e-07	2.384031285943868e-06	1.856373456893888e-06	9.604195883666844e-07	1.5027617559732763e-06	1.959062278555849e-06	2.1850759631476973e-06	1.2917983317866266e-06	1.9784813403793533e-06	1.237001732742387e-07	6.645540433567512e-07	1.289466414587905e-06	9.667210676502764e-07	1.8606501337844343e-06	8.677895855669518e-07	2.724764682798474e-06	1.2114109209079608e-06	1.7040619698388287e-06	3.671706096106621e-06	1.706059842836858e-06	2.8518794901606894e-06	1.953950253597616e-06	2.4746673065090617e-06	2.913855928948664e-06	1.1740373023089442e-06	1.082720011891196e-06	1.3457898839911987e-06	2.9585098016904374e-07	-2.7197530475293763e-07	4.3002163551329115e-07	1.9253970760091262e-07	-2.894568051512719e-07	-1.0653311779270861e-06	-2.147591808088718e-06	-2.725118382757598e-06	-1.5949018035875533e-06	-3.791855220358115e-06	-6.967586128949243e-07	-6.558925302703843e-07	-1.0944195284919832e-06	-1.6766155349521377e-06	-2.479422256876312e-07	-8.1948809718063e-07	8.396947445833928e-07	7.787286646200386e-07	1.1801130180232065e-06	-6.711876099439603e-08	4.343293378084226e-07
137	5.683269853624212e-07	2.027088382516771e-07	-4.077043906006666e-07	1.3829659903040162e-06	8.822137026825462e-07	2.2138895841966468e-06	2.068314851773429e-06	2.0121579384382964e-06	1.796691239759902e-06	3.094163958092771e-07	9.150790867939561e-07	2.334528236419051e-06	1.5888772540059866e-06	1.5461251547476674e-06	6.774787936540793e-07	1.6759797177197283e-06	1.2532471907588748e-06	7.123520474901515e-07	2.510664488711012e-06	1.6469642941223492e-06	9.399041556637565e-07	2.724106498159613e-06	2.5966372512288314e-06	1.5639506134912531e-06	1.374206311602046e-06	2.610174094549329e-06	1.5211058040300214e-06	-1.6479244277708507e-06	2.9936996684534205e-07	-5.692563747554336e-07	-6.365821778962131e-07	1.2951157575063048e-06	-1.513726497910918e-07	-1.9111712693013225e-06	-3.017847651433485e-06	-3.2500719883727102e-06	-2.801198998452116e-06	-1.2722092954564688e-06	-4.173868860645278e-06	-2.1372889768592955e-06	8.117651343426051e-07	-1.2908864665693783e-06	-1.1086444076445323e-06	-5.39124002854617e-07	-3.769478154296571e-07	-7.938236982421001e-07	8.958054413842417e-07	7.189115729191751e-07	7.211552835889701e-07
138	-1.3699738938686848e-07	-1.8725501699130926e-07	2.3632462729270596e-06	1.4422661395413987e-06	1.6929570685181695e-06	2.540322400230264e-06	1.9880844094788817e-06	2.6648688259707317e-07	1.4589249393901561e-06	1.2884500297964292e-06	1.0806708884228083e-06	1.0966320738256799e-06	1.137653060515815e-06	1.0024406203996567e-06	8.240191475033368e-07	1.4222655401334865e-06	2.217620110274095e-06	1.6015899825565846e-06	8.016261089544731e-07	5.762583651862675e-07	1.3235108529581492e-06	1.5976897068135443e-06	3.2071225961448176e-06	1.2644129959494409e-06	2.5466748735869078e-06	1.1006442599833684e-06	9.433424867747599e-07	8.547695491491564e-07	-4.606782796987999e-07	-1.5383409784642591e-06	-3.0156180188398934e-07	-9.55713061520119e-07	3.3869523752206914e-07	6.292660995975453e-08	-2.9213104481788257e-06	-2.5462338464777215e-06	-1.4439287096590729e-06	-1.0837944198686699e-06	-1.0595045402319995e-06	-7.755903529220722e-07	-7.350364112255095e-07	-2.1280750820268057e-06	-1.4634698813910408e-06	-6.204263828846264e-07	-1.1010820767264046e-06	-7.650401026987952e-07	-4.495811263914407e-07	1.1419012826696926e-06	-5.025347137307945e-07
139	5.709668788218464e-07	1.4582023216388241e-06	1.2168945595553629e-06	1.0769720115584611e-07	3.879876705928455e-06	2.9753425520040847e-06	6.398443562077265e-07	2.4002845956485293e-06	1.1783203561786447e-06	4.189903795459687e-07	9.70192052670305e-07	6.044717819763973e-07	1.9011154209817844e-06	1.64715267408365e-06	2.912811479560936e-06	1.7256997686307423e-06	1.9612628549503065e-06	4.290817666837925e-07	4.3555202159155064e-07	7.958230190898057e-07	-1.0427482183694461e-06	1.1066042208615608e-06	2.1090695008841823e-06	1.431735147719014e-06	3.4227720897592837e-06	4.101619791769755e-08	9.62150904824583e-07	1.8638135228824465e-06	3.645213842335028e-07	-7.900346594026727e-07	-6.675857355422115e-07	8.416160721915911e-08	-6.217769806172412e-07	-1.8309698818094628e-06	-1.476058638989087e-06	-2.420147026949107e-06	-2.268680868984319e-06	-2.2098313990732845e-06	-1.5531283446663237e-06	-1.4529315021411816e-06	-2.635836365771456e-06	-1.6626477039924883e-06	-9.879010543541584e-07	-9.008865919857072e-07	-1.7911422162981134e-06	-1.4387301791095523e-06	-4.96795480241743e-07	-1.2176232846662363e-06	-7.387596613086219e-07
140	-5.002713880700828e-07	-7.339084791494874e-07	3.5333866098939237e-07	1.5419554354942893e-06	1.616469097626534e-06	8.736006553233221e-07	4.4726667611574967e-07	-4.1306263468770037e-08	4.963985529272969e-07	4.059479262203509e-07	8.687062776566156e-08	7.35417642172645e-07	-8.46103994243787e-07	1.795692619576355e-07	1.5440843946949241e-06	1.365993883027249e-06	1.147394011929404e-06	2.4961019982520956e-06	2.519748435911041e-07	1.4642721500092243e-06	2.855414445509068e-06	5.401648294203085e-07	1.2499964813500478e-07	9.420957253966075e-07	5.41456981773759e-08	-2.937844304505061e-07	2.5601603106459976e-06	4.023699908045884e-07	-1.7928566717404454e-07	-9.55075348087271e-07	1.53696242726267e-07	1.4330940121659748e-06	-4.538052748076334e-07	-3.8919894296274066e-07	-3.813235677582996e-06	-2.8674066088947676e-06	-2.9654228886971797e-06	-2.14420633879147e-06	-3.037157928174664e-07	-7.595753791020165e-07	-8.558762601963223e-07	-2.2983526426733593e-06	-2.2938217545149184e-06	-2.408768118829744e-06	-1.8409291340416362e-06	1.929456443298031e-06	-4.644796151021097e-07	-1.1045359206771045e-08	6.451971593356397e-07
141	7.156106140650935e-07	-2.0966731073628936e-06	-7.163620483793415e-08	-2.0949238455443597e-07	2.3476740162022246e-06	1.936955773775575e-06	1.2950582114311942e-06	2.5096333227188845e-06	1.3227360454544337e-06	2.8059211481305343e-06	1.5501900841481277e-06	4.852048980844033e-07	4.825461310537636e-07	8.912555328851924e-07	2.252574273805867e-06	3.647046552849454e-07	1.2476099586840859e-06	7.171047656959207e-07	-2.3938175107098954e-08	3.8075562927820355e-06	4.428812150584982e-07	7.040486418625718e-07	1.3672650323205624e-06	6.005192860271859e-07	3.125689674053714e-07	-3.359153991639113e-07	-1.0555891650971169e-06	-1.3684902803642693e-06	-1.312575622504723e-06	-4.310860197840392e-07	-1.1799629556852297e-06	4.548413496630764e-07	-1.1013614174449696e-06	-5.489622368249233e-07	-2.6829363535411264e-06	-3.3159470835517053e-06	-2.574432338236701e-06	-1.9100738001272506e-06	-8.867612176291925e-07	-1.6004170900070858e-06	-8.11160216683483e-07	-1.9877130775915885e-06	-1.0106998773479374e-06	9.77400816176819e-07	-2.284417746929381e-06	-8.967092832985569e-07	-3.2944593584989714e-07	-6.919433795276295e-07	1.4766476584914533e-07
142	3.1657082518235816e-07	5.991473289038987e-07	4.212077418202415e-07	1.774989497191224e-06	1.128707971743798e-06	1.172872030693845e-06	1.6573185805209935e-06	2.0648679331412063e-06	2.1116612023644682e-06	4.604799023629308e-07	2.8638618270685393e-06	1.0454439233624714e-06	1.5840535543476872e-06	6.191355251116925e-08	7.814111303914915e-07	8.092671541150265e-07	1.8812219454392537e-06	2.4065845220711994e-06	7.502850144083727e-07	3.898428978113273e-07	-9.951036133104946e-07	1.1001523228775851e-06	1.2367983196357557e-06	3.9834600966797605e-07	8.901302925709762e-08	-7.946405713106351e-07	1.4509310624890913e-07	3.8020355892025595e-07	-1.437267244701305e-08	1.9034207892030637e-07	-3.5442145602672437e-07	-1.443652065762835e-06	-1.7313999181173822e-06	-1.1313925392912745e-06	-1.512681788930117e-06	-2.5455500806726238e-06	-2.843629272762852e-06	-2.302855112939054e-06	-2.401443122295668e-06	-1.1753498802994082e-06	5.660241672867209e-07	-1.5593502793104492e-06	-5.105540696864261e-07	3.182953620488228e-07	5.881651156838307e-07	-2.2502517752121182e-07	-2.835790570572401e-07	1.1901371578122108e-07	-3.472791387982895e-07
143	1.443620380912315e-06	1.0860315345110907e-06	1.9342472116836817e-06	2.6091616192585077e-07	1.8245255742570898e-06	1.6663110776446762e-06	2.462069989879061e-06	1.375720581722552e-06	7.89849987980199e-07	9.337188905062854e-07	1.155142794938453e-06	2.3150468374390378e-06	6.404236115223043e-07	8.544646686275196e-07	-4.313851614929332e-07	-9.10081868580111e-07	5.319790617907886e-07	1.8858473785905058e-06	1.0806400614935089e-07	-7.737103059503211e-07	8.929420873939838e-07	-9.522453510356043e-07	1.0865329822438806e-06	1.6458949290474109e-06	6.438604524836207e-07	1.542281507964032e-06	-1.2207714492548774e-06	9.102511490311198e-07	-1.4428711675590971e-06	3.4085564962275063e-07	-1.5156384190490206e-06	6.017505708502314e-07	-3.080827232162387e-07	-1.1067565249290459e-07	-2.611029455223365e-06	-9.820006313467098e-07	-2.621485559269643e-06	-3.0447805439234822e-06	-1.4314881573330585e-06	-1.350503336584404e-06	1.1589114042052641e-06	-1.5414821183588124e-06	-2.4067640458634462e-06	-3.75570953438746e-07	-1.4591719269159613e-06	-4.3909268297855036e-07	2.5771650242212906e-07	-1.1469223880767317e-06	9.511597210588468e-07
144	1.4667979705890467e-06	8.070819388001319e-07	2.2770705339741564e-06	2.615576959546432e-07	1.7270512664379215e-06	1.3795129138196992e-06	1.2168784786904273e-07	8.918389303217862e-07	2.5820751591686e-06	4.762665330864698e-07	7.929506715340899e-07	1.6621401901912704e-06	-1.5431512462459907e-07	-9.514019599761991e-07	-4.1213010766169323e-07	-4.8866770577537864e-08	4.7282131392212636e-08	1.520376725324503e-08	-1.0293501589439512e-06	-5.486272163255783e-07	-6.268742057645193e-07	2.0293549758206147e-06	2.0708226141017475e-06	1.0839562388190806e-06	1.3359297489035371e-06	2.5059872224119136e-07	1.2491263676912088e-06	-1.3342281653229282e-06	-6.235495313161279e-07	-4.7093791679465663e-07	-1.3000316711645673e-06	5.344312559349714e-09	-4.1222736703895437e-07	-7.690839219846809e-07	-2.296789594239763e-06	-2.1508676632381473e-06	-2.14484328896434e-06	-2.2377402388024437e-06	-1.1105112631795037e-06	-6.596674733631661e-07	-1.9992441612681998e-07	3.183779541791892e-07	-1.5170823012895132e-06	-2.5906961344254775e-06	4.1795661159279305e-07	6.663784888406774e-07	-8.879305659140748e-07	3.823896443849941e-07	-1.9373248424190397e-07
145	1.2819119488473426e-06	1.3058198325191736e-06	2.200534809659722e-06	1.020364003817058e-06	2.1779313384925097e-06	1.7600793107882874e-06	3.085092646744499e-06	6.07534045995103e-07	1.5374059935928726e-06	1.6641687233459802e-06	7.884305760632278e-07	2.0313249854145445e-06	1.0302243136169158e-06	-5.448612136364769e-07	-7.603284261137894e-07	-1.2378468067371946e-06	-3.380128887013292e-08	-4.1351778001661763e-07	-3.2832609388950386e-07	-1.1009699785229084e-06	5.5234863458667544e-08	1.120625807232369e-06	1.452517716822638e-06	1.9486984209493963e-06	3.5345666219387695e-06	4.9862196877424e-07	2.760636777405034e-07	-4.6892423319797097e-07	-1.7646464316772784e-06	-1.338708525683242e-06	-2.3622201788468837e-07	8.786744995796243e-07	5.650916944400769e-07	-8.618459181404291e-07	-2.5025555365423646e-06	-2.6820395117652042e-06	-1.1615246686273043e-06	-2.6509234209985876e-06	-1.1208435461694254e-06	-1.4572689097574795e-06	-3.4802638296614953e-07	-4.6878079661137035e-07	-1.8994160122153497e-06	-1.535544693949393e-06	-2.3665545527886845e-06	-1.574905310980888e-06	-5.786676726931193e-07	-1.3017479293241662e-06	5.941865905724025e-07
146	2.220377772596217e-06	1.63394806092146e-06	1.1014833597033095e-06	1.4177927237156164e-06	2.642293133135608e-06	2.670244967768567e-06	1.0950831381439413e-06	1.5432681922345605e-06	1.0698567177462059e-07	1.143651097031375e-06	1.6742706588187872e-06	6.350751465098749e-07	5.511654489770991e-07	-8.310780854389188e-07	-3.755481499584396e-07	-7.028835384966418e-07	2.293436220988352e-07	-6.092726653836463e-07	1.0935319665432328e-06	-1.512447751317699e-06	8.086965507010732e-07	-2.3068430780169803e-07	1.371503011032732e-07	7.214618061228669e-07	4.733938323608604e-07	4.596615212205538e-07	-7.349350621267938e-08	-9.158843553407226e-07	-9.624979185075235e-07	-1.8145946830040065e-06	-1.7916069263911622e-06	1.4966157339299694e-07	-1.234277447590994e-06	-2.198906581868939e-06	-1.3595515955785397e-06	-2.8664365264115398e-06	-4.142591574827086e-06	-1.2799659872632314e-06	-1.2639445280539618e-06	-1.7867496863771438e-06	-2.030482085022489e-06	-9.418632603819486e-07	-1.9011171869296767e-06	-1.7373127949546956e-06	-1.307099046657389e-06	-1.4553330021864414e-06	-7.753275618942264e-07	-5.60212921190676e-07	-1.4279270630042188e-06
147	1.7861123179100052e-06	2.5552157238235363e-06	2.3459300673124948e-06	8.756132034417632e-07	2.76425885288033e-06	1.7002243342534545e-06	2.444684223009549e-06	2.287879884055066e-06	-1.9611232346244135e-07	-4.6333718863645466e-07	-7.909173476119907e-08	-3.3696802543885927e-07	5.992692128527442e-08	-1.7541958604005725e-07	-1.1154626580523098e-06	-1.347686172985027e-06	-4.6626315649178305e-07	7.496538511652896e-07	6.691355968911444e-08	2.3667390383545457e-07	-1.194007980938837e-07	5.594261320884979e-07	6.993568062028442e-07	9.055425445602358e-07	-2.1858922219153007e-07	6.466939178209894e-07	1.8467943507856021e-07	-1.0057554710075622e-06	-2.2708494296315414e-06	-2.0572642429781857e-06	-2.2260831640374546e-06	-1.154132342562307e-06	-1.6373460699337711e-06	-5.522273467187431e-07	-2.4334444645405195e-06	-4.0504803055960304e-06	-2.330285354061653e-06	-1.1822673955701062e-06	-1.8854183669471634e-06	-2.51970600931338e-06	-1.213976447101763e-06	-9.246232878601334e-07	-4.681876745356911e-06	-2.4386493743691962e-06	-1.221329774749798e-06	-8.269916430871514e-07	-1.3135903188110635e-06	-4.873308576192237e-07	-5.048516283279499e-07
148	1.5015090380416026e-06	2.956572106819283e-06	2.4458424856938905e-06	1.7712204532378738e-06	2.238757698360694e-06	2.7926620327210223e-06	9.125075304445981e-07	1.1922826619583976e-06	-1.8038908831861474e-07	1.2346044266603554e-07	-4.78445713538576e-07	-5.358154849463046e-07	-7.289997912715082e-07	-6.79736589284283e-07	2.69435758429855e-07	-6.634988978396913e-07	-2.143380385722074e-06	-1.5156702366954477e-06	-6.060879384732809e-07	-4.67370359994999e-07	-6.743557006978823e-07	-8.80488249103474e-07	9.974575349772944e-07	8.264628759761209e-07	3.8831098163234347e-07	-1.8711464523521312e-06	-1.0604245996323707e-06	-1.5272965195061856e-06	-2.360215360900345e-06	-1.7210955102087436e-06	-1.231588082650662e-06	-1.8996987622456556e-06	-1.7428118416215686e-06	-1.9165858976788037e-06	-3.124266002564836e-06	-3.1366215195668632e-06	-1.1226247141835162e-06	-1.2938354073063384e-06	-2.499373286787037e-06	-7.250122234038155e-07	-2.3331301151415335e-06	-2.3926032212042155e-07	-3.8242875508329e-06	-2.209620019259214e-06	-1.2165067161816296e-06	-9.528359972349223e-07	-2.084990505660485e-06	-1.3684291374869629e-06	-9.052506733753229e-07
149	2.122339668211959e-06	3.2953675066800407e-06	1.846543006041861e-06	2.8775855865053324e-06	1.0901194485437579e-06	1.0184140659061291e-06	2.454629478552875e-06	-1.1483215564924677e-07	-2.1270814944078243e-06	-9.033506289339357e-07	-7.110402160453779e-07	7.535676440306109e-07	1.386352305909223e-06	4.79301546434846e-07	5.245312578697467e-08	7.570069820578772e-07	-4.532248987280915e-07	1.1773185358794393e-06	-2.628168895937029e-07	-2.3235122183987424e-07	4.7579292753727096e-07	7.062254182829679e-07	-1.3202009276658574e-06	-6.068913837877862e-07	5.642577772667308e-07	2.3382681598095416e-07	1.0366970615645765e-06	-1.1436841079150724e-06	-3.5511402644290613e-06	-1.1943881113279791e-06	-1.2993353219216833e-06	-2.1262594789802696e-06	-3.701035105982799e-07	-2.632269459611801e-06	-2.84046318046503e-06	-3.4393914399727555e-06	1.5893038369725997e-07	-1.355559970955251e-06	-1.5652358994158167e-06	-2.3373834708109902e-06	-2.137800382919536e-06	-1.5100528387628387e-06	-2.6884492175654543e-06	-2.2443460806478393e-06	-1.533312527655447e-06	-1.2992773985965523e-06	-1.8449201160115627e-06	-1.912340040544929e-06	-1.08631520207319e-06
150	1.4865513908059944e-06	2.6621951693794486e-06	1.7603982235057904e-06	1.304544505273685e-06	1.1535726244846103e-06	2.724129586308381e-06	1.390681449068127e-06	-5.029255912660039e-07	-1.1659080822302128e-06	1.2519868646447876e-07	-6.683498893815895e-08	1.738003575978945e-06	1.966428304536721e-06	1.3182404342792994e-06	1.1443011350602543e-06	3.8184030907695717e-07	-1.0219590186797663e-06	4.795429372103332e-07	-1.2379946034506233e-06	-9.223173574463105e-07	-6.505753656241054e-07	-1.3361903093961718e-06	5.545772013439756e-07	5.242875595829456e-07	-1.3072827186471518e-06	1.354520518866994e-07	-7.097086524877976e-07	-1.97856412983257e-06	8.559925411314552e-08	-2.06922275206902e-06	-1.942676091772436e-06	-1.1997425745692106e-06	-4.8346573190818e-07	-1.921419332011215e-06	-2.2275304287595032e-06	-2.7663000722907156e-06	-2.3105176669802967e-06	-3.399931359650863e-06	-1.7095344890286208e-06	-2.7166949177327655e-06	-1.4747310657865434e-07	-2.735356118734576e-06	-2.3885962410016806e-06	-4.3867171153599824e-06	8.462606508917454e-07	1.0598896212251879e-06	-1.3468720202935894e-06	-2.9535924521360904e-06	-1.6087338527999626e-06
151	2.5212816783823957e-06	2.3130625798941583e-06	2.829733548489991e-06	1.109190155065307e-06	-3.2006315112713617e-07	1.002272630193768e-06	1.0043513763474452e-06	2.71301193630854e-07	-1.991924316396759e-06	2.2208239312433553e-07	-9.264583646651159e-07	3.714644084693016e-07	1.9084632692466713e-06	3.4141301175067655e-07	3.392329658485323e-07	1.478802975346526e-06	1.6066165101841024e-06	5.220535990092336e-07	-5.08374563604893e-07	-4.818060949043968e-07	-1.6491546108822155e-07	-3.9360595611843557e-07	3.99370423582664e-07	-8.335087550318897e-08	-2.5963752342543276e-07	-1.4370682543574329e-06	-1.250227805343998e-06	-5.642718726046913e-07	-1.921150907953578e-06	9.490227755916241e-07	-5.061181036019905e-07	-1.2812630602825604e-06	-1.6140156305244422e-06	-2.874707818370392e-06	-1.777439183203676e-06	-2.8601398790509108e-06	-3.352852271301837e-06	-1.0545506880174397e-06	-2.2805921218727263e-06	-1.7604981020338134e-06	-1.5222205306708735e-06	-1.705528092420647e-06	-2.569913004896608e-06	-1.5754817500563904e-06	-1.8602920924294477e-06	8.02579891650589e-08	9.699981421127742e-07	-2.239543296444022e-06	-2.9182222144218175e-06
152	8.042061113590619e-08	1.03196168272898e-06	-1.345964449532403e-07	1.136715549967721e-06	1.6455660226790707e-07	2.4252785156024183e-06	7.254563824192545e-07	4.733114830771471e-07	-1.0694528839837572e-07	-5.461841775969592e-07	7.604094509463609e-07	2.3183013578374814e-07	-4.049506154800724e-08	-1.0462273487558461e-07	1.7069781468993356e-06	1.6381560666529855e-06	5.478996065088032e-07	2.0930358578341996e-06	8.61359305606979e-07	-1.268833787034922e-06	-2.7048082220729145e-07	-7.135441291696506e-07	-5.180375502694738e-07	6.635487019334782e-07	-5.523157809043464e-07	-7.586821575633919e-07	-7.725511750824136e-07	-7.059976361718776e-07	-1.8914849749023227e-06	-2.163300843454922e-06	-2.1877688357114795e-06	-1.5160747196625773e-07	-1.5914295539810711e-06	-2.482866599298052e-06	-3.166922917405394e-06	-1.3264801438182086e-06	-3.0193819477990685e-06	-1.987111561729948e-06	-4.465438759283316e-07	-2.262299897744383e-06	-6.675871571253474e-07	-9.97046079621844e-07	-1.7979042389588998e-06	-5.238933775704499e-07	1.0191072921811656e-06	9.315600512289448e-07	6.305453965727572e-08	1.2913195436895568e-07	-8.307506445031769e-07
153	-6.364137726990155e-07	-3.6108640843769687e-07	1.4352463339686346e-06	2.47754470940508e-06	8.083725830027534e-07	2.3120225311724467e-06	-2.9663487698086207e-07	-6.502477074585045e-07	-6.4004896505601e-07	-9.351410411807534e-07	-1.992910339477755e-06	3.1450101415718765e-07	-8.03491783681638e-07	-8.309069789554269e-07	1.0786817030398814e-07	1.6048009715683522e-06	1.2843511259529834e-06	1.151018525190073e-06	-6.279105269520447e-07	-5.344794770321336e-07	-6.843918358804966e-08	-7.038036667528125e-07	-6.496968028939937e-07	-5.689969023338756e-07	5.232075705457025e-07	3.380127401446999e-07	1.194290458940547e-06	1.950302922400513e-06	2.0748761383230372e-07	-2.9690460814848996e-07	-2.2339972837873397e-06	-1.0831188970004209e-06	-1.7965266747259573e-06	-2.143374799036538e-06	-2.0610290334625075e-06	-2.4070468524210335e-06	-2.209598042974162e-06	-3.8413289027495816e-07	-6.052600316203704e-08	-1.7120608597747544e-06	-1.4731594961107476e-06	-7.68364672693724e-07	-1.6634094366187463e-08	6.120797871802275e-07	1.0614696193862556e-06	8.985875804020574e-07	1.5901815657881663e-06	-9.028487772711056e-07	-6.27241842820066e-07
154	1.7996335258158493e-07	1.943947789179844e-06	7.615556994225431e-07	1.5036256129136034e-06	1.1244856439491234e-06	1.8793659012589319e-06	3.557762792371059e-07	-1.3783411699913977e-07	-6.395534532219799e-07	-9.573537996988627e-07	-1.2660782829177437e-06	-5.569079999855902e-07	1.960811841945784e-07	5.515480936481745e-07	5.998184142318738e-07	3.5840395284039823e-06	2.583868184350547e-06	-8.390124777582596e-08	-5.044831797616149e-09	-5.911430201371315e-07	-8.327451589048438e-08	1.0899881556526982e-06	-3.526973249374969e-07	1.7803350016658223e-06	-5.734805561550739e-07	7.824527111362016e-07	1.290770698171762e-06	-2.650548885995058e-07	5.423405258949066e-07	-3.156210811729887e-07	-9.234473591607772e-07	-1.6380806693818678e-06	-1.932937157378022e-06	-1.9101424882243e-06	-2.0731378961768443e-06	-1.2430313332790606e-06	-1.7518936080286426e-06	-8.545992779408632e-07	-1.172571208079684e-06	4.7372462353744216e-07	-1.2496244586712627e-06	4.881120944098139e-07	-1.085819031315865e-06	-6.013238317666807e-07	8.747632725432571e-07	1.974250933733161e-06	1.5205960687012883e-06	6.480458640492611e-07	1.6835535344577026e-06
155	1.172900602739464e-06	1.0486121861427179e-07	2.134108495127196e-07	2.1030536828146417e-06	2.017863381123004e-06	9.867855917799146e-07	1.5556989250500135e-06	8.235428846097511e-07	2.3427001362607153e-07	-5.323586204822573e-07	8.136198515428596e-07	4.108507649123685e-07	3.339389272836698e-07	-6.56907936600197e-07	1.1200116138355526e-06	3.4973736769719436e-06	1.1836637008879567e-06	1.943078540276717e-06	-6.617666807494739e-07	-1.5424641093724577e-06	-1.1047374529965087e-06	-2.9127136000925807e-07	5.503563917364715e-07	3.3742560206641014e-07	8.275850808530739e-07	2.7721220602049694e-06	-6.022498441464274e-08	4.256458996157182e-07	-7.84851354891847e-07	-1.4431761271463318e-06	-3.939256860816447e-07	-2.810271126716485e-06	-2.9955377621528534e-06	-3.532556119279602e-06	-3.005128569382161e-07	-3.1932211940889964e-07	-1.2668625608132419e-06	-3.454957100732509e-07	-9.650041574350685e-07	1.3006068402632834e-06	7.170933861201127e-07	-3.8567758557835015e-07	8.625855602186246e-07	1.945405285951104e-06	1.0524769782793775e-06	2.403001847694757e-06	2.8370482005985025e-06	2.2496738521143493e-06	2.9589708472983557e-06
156	-7.008922127123309e-08	5.713592648556777e-07	1.5112127354211882e-06	2.998352668536084e-06	3.840286245216886e-07	1.4144600873860932e-06	6.428878728312403e-07	-6.541286995638678e-07	1.260288540503726e-06	-7.496636593318528e-07	-9.448079773066421e-07	1.110357335380035e-06	1.3901789720564963e-06	1.7083553358222698e-06	1.6358930665026083e-06	1.8861880455962597e-06	1.192685136694119e-06	5.634199721836811e-07	4.4778087273315857e-07	-2.1299197521637342e-06	-6.070964987125518e-07	7.934991563479025e-07	8.976684570524869e-07	1.2427934932203935e-06	1.140072164170893e-06	1.4617477461344244e-06	3.4837808626137504e-07	-1.391669957114748e-06	-1.401333391366055e-06	3.371292773606552e-07	-1.2553369962473572e-06	1.0625935973503086e-06	-1.7087254826644048e-06	-3.1750779416393077e-06	-2.0780145513323154e-06	-1.8930971403100212e-06	-1.209080601705184e-06	-8.293371374752444e-07	-3.400067104754774e-07	3.337645227476588e-07	1.786743174092262e-07	4.956014611308392e-07	-1.3718810140633695e-08	1.2051669034831425e-07	1.6034227116043617e-06	1.7816531853027284e-06	1.2740495306730482e-06	1.5272286261428166e-06	1.3498131618068518e-06
157	6.391264017590032e-07	5.035448451479242e-07	-8.002321049023414e-07	8.873317192415765e-07	6.016626574574252e-07	-2.4740023839796678e-08	1.0516170855286932e-06	2.0031376050143488e-07	4.2809844758365076e-08	1.904773752419985e-07	5.229627812727006e-07	-2.585952887301619e-07	-2.7941631349301046e-07	-6.661910802210645e-07	6.884823525554272e-07	-1.0849666525999104e-06	-9.716965358560549e-07	4.7277534348635983e-07	-4.88320593730661e-07	-1.0720167814272964e-06	-6.339268695836813e-07	-2.1544364566716588e-06	9.056621817075627e-07	1.1866523863994608e-06	1.693741578854876e-06	7.771061056903404e-07	5.97313313973704e-07	-1.3579754232609101e-06	1.9310197665252827e-08	3.0320051670635457e-07	-1.3782612868672596e-06	-1.5801326052339225e-06	-1.9348662077337345e-06	-3.340394401973786e-06	-2.233260979636649e-06	-1.742706640523456e-06	-1.0848747316300535e-06	-6.011770282219342e-07	-2.511186043884259e-07	8.075916685943685e-07	2.0297691870116147e-06	-5.148601019153012e-07	1.1719751933088116e-06	1.055709857323027e-06	2.638433895017341e-06	9.532940499322535e-07	2.079103650766785e-06	1.3727747712488717e-06	7.984164705779405e-07
158	1.7322536021422e-07	7.115683309883563e-07	1.0561883128172253e-06	5.145168661299588e-07	8.652792486622325e-07	-1.6389469757136821e-06	-9.987106742544962e-07	-1.1899320221830245e-06	-1.0966725316559972e-06	-5.05495392585115e-07	-1.1518760501871851e-07	-1.4967458431301006e-06	3.410093944976095e-07	4.164172188427228e-07	-8.8234705076171e-07	9.878233373038618e-07	-1.164428793007467e-06	-7.565802239021344e-08	3.2511702323959173e-07	-1.6057546017274528e-06	-5.450218634130208e-07	-5.351032896856119e-07	8.360867447182464e-08	5.802516689958677e-08	1.3819819300381554e-06	8.130795563204564e-07	1.8178952190290963e-06	1.3196642205550993e-06	-4.203995863155989e-07	8.227896371015591e-07	-1.530784549674946e-07	-1.0260008613449157e-06	-2.1093375088010687e-06	-2.1493113510441496e-06	-1.151179856661775e-06	-8.317307142157211e-07	-1.8681095589819114e-06	-1.3809415438369448e-06	-5.412610026891551e-07	-4.430799084393322e-07	-1.6325146614482025e-07	1.876904188295438e-07	6.884983173989678e-07	1.0012735081336793e-06	-3.779651176036736e-07	1.1402648708803556e-06	5.626235506082123e-07	-3.171265120801705e-07	7.81429720835527e-07
159	1.6014346652245167e-07	-5.117755602626662e-07	7.413714107669754e-07	8.045236380631302e-07	1.3312881668796722e-06	8.984753501073088e-07	4.0602692612427584e-07	-6.631947446580963e-07	-5.325830993705649e-07	-6.502902826496233e-07	-7.757786125762291e-07	-6.050243815179496e-07	-3.5615370995345907e-07	-1.9277983192549856e-06	-2.2977014945982748e-06	-4.399485952684992e-07	2.575694591102426e-07	2.886068969252183e-07	-1.2186329703609098e-06	-8.286240624993918e-07	-8.211534205198035e-07	-6.259480281234268e-07	-3.5990157545825285e-07	1.6513156977281987e-06	1.449098380464517e-07	1.8074741967869212e-07	9.421097963305597e-08	4.13285731428908e-07	1.3508658090437023e-06	9.594329892323566e-07	-1.5551068835995643e-06	-1.2638106440491537e-06	-2.65495831522377e-07	-6.113306843010712e-07	-1.0801065511590505e-06	-1.8579897410584874e-06	-1.5634746732852172e-06	-2.140138948238673e-06	-9.94748639991061e-07	-1.032885697363246e-06	-1.5496327458156828e-06	8.610580349700155e-07	1.1906258048054118e-07	-1.124642597870636e-06	9.9892022825508e-07	1.0305765440592692e-06	1.210457449660093e-06	7.136778666708872e-07	2.48214524707288e-07
160	2.3541693951094154e-07	1.6713167616304308e-07	-5.676616443282119e-07	1.3047953309455776e-06	1.4580380421224018e-06	-2.7637735969580225e-07	-9.443921732927606e-07	-1.1868594091922227e-06	-2.499136563604933e-06	-2.4624981838914345e-07	-5.593980741038719e-07	-2.3269984089333177e-06	-1.4151499569208101e-06	-3.256446022194532e-06	-1.5392770551448237e-06	-4.815257772055623e-06	-4.239189006981468e-07	-8.484215103646759e-08	-8.456315923460742e-07	-1.061935758398897e-06	-9.53635042858484e-07	-4.618397882982883e-08	9.168511210011344e-07	1.0734916152778744e-06	-3.6844946606032896e-08	-5.277722622434613e-07	-2.495892756367303e-07	-2.1809752024703835e-07	-1.465118134281934e-07	-1.4682096724683623e-06	-8.136650805316016e-07	-2.875256268733146e-07	-6.358120948581084e-07	-1.58349426667628e-06	-1.983959487109493e-06	-2.5417826768530344e-06	-1.8834224830740436e-06	-2.2460631713740717e-06	-2.4266200907726364e-06	-1.3287471647965562e-06	7.301971364280437e-07	-1.2304425476064593e-06	-7.035471211620221e-07	7.304943424548184e-08	2.150013672058403e-06	1.7319510640883521e-06	-1.9733186786160377e-07	-9.228696855150557e-07	-4.867948818213543e-07
161	-3.206291810168496e-07	-2.2985135891684856e-06	1.0665217446336427e-07	-4.3323061645870095e-09	-8.880916230810635e-07	-9.224939484076711e-07	-1.228648947490836e-06	-2.0713597545298133e-06	-2.018588680845626e-06	-5.941218101354301e-08	-3.674275439093652e-07	-2.4991166597209588e-06	-1.6642697047859046e-06	-1.1318154782911446e-06	-1.1651228918983572e-06	-2.4170002636950453e-06	-1.1884423204082713e-06	-1.2974811811690825e-06	-1.4812261563889481e-06	-1.6688350416532506e-06	2.2329350431765074e-07	-8.649283966867475e-07	-6.611178726584163e-07	-7.291592836752918e-07	-7.889869297657579e-07	-1.3970303820529036e-06	9.748920173845315e-07	-2.4031691591962463e-06	-4.265255992490334e-07	-1.445809648450579e-06	-1.407487609412895e-06	-1.1292003294101742e-06	7.085856429565523e-07	4.643268443549876e-07	-7.682211927636789e-07	-1.5055247987066844e-06	-1.6688829019092803e-06	-1.225785812155677e-06	-8.983772651992306e-07	-8.251159614846096e-07	-1.194586012748219e-06	-5.66059583148238e-07	-9.229971468007967e-07	-1.7548358027944809e-06	-7.65653592771862e-07	5.597703486875804e-07	-1.7201617550722586e-06	-2.285914307583343e-06	-1.2341613691181517e-06
162	-2.0966519085252017e-06	-2.0688004549721897e-07	-6.92753011472636e-07	9.449548950490487e-08	-1.989482156565479e-07	-1.1717742194108558e-06	-1.959006378006868e-06	-1.610489772867789e-06	-1.410176574926782e-06	-3.2539917967201294e-07	2.2244279241670584e-07	-1.0015288832953743e-06	-9.939713133674411e-07	-2.5777682131099655e-06	-2.363833658403018e-06	-1.1386091948079255e-06	-8.411908714158211e-07	-1.2193865817329415e-06	-2.2869402635497474e-06	7.282834238683416e-07	2.3503156859447203e-07	4.5193845322554053e-07	-4.3246393297885067e-07	7.828510030247161e-07	4.6141500098296726e-07	-5.81518757371446e-08	-1.0904613161915832e-06	-6.583801568282096e-07	-4.601627418472133e-07	-1.5499499633106263e-06	5.366209236153076e-07	6.869223929402721e-07	5.556884816819577e-07	1.2664479399948584e-06	1.3108346637434068e-06	-1.1277620541799645e-06	-1.9832852863886174e-06	6.210625708323856e-08	-1.2414239709231533e-06	-2.0709777375467845e-06	-1.6590928360345777e-07	-1.5203833353500322e-06	-2.2662769881465477e-07	3.6714071599124003e-07	-7.65671590870753e-08	-2.57320765572834e-07	1.0869640205204768e-06	-2.650617658555901e-06	-1.6378334583321343e-07
163	-2.577495650221972e-06	7.254354128140037e-07	-2.5012521113798195e-07	2.261187271016389e-08	7.107944346979122e-07	-6.413693175443743e-07	-2.070283595549174e-07	-2.3706359212901236e-06	-1.2989968335426913e-06	-1.1115161140410441e-06	-8.503642411772766e-07	-9.643553908252676e-07	9.804977869088591e-07	-1.1318708064991075e-06	-8.470631662437169e-07	-1.8019965612046035e-06	-6.548304818694601e-07	-8.307627075280249e-07	-9.337487922115788e-07	-1.151174849651987e-06	-3.7123620350315184e-07	-2.790914478293991e-07	8.476692156560969e-07	9.656439249050846e-07	-6.090001888203814e-07	-1.2654448609973602e-06	-1.8858847035607656e-06	-1.7376078929047448e-06	-4.872484809035582e-07	8.264929139852197e-07	-8.617274358234087e-07	-1.406618340583698e-07	1.7771270994791522e-06	5.436568945998271e-07	-9.692908026442398e-07	4.2598099481508743e-07	-1.8886391916773007e-06	8.393393681090881e-08	-7.493604069173043e-08	-4.2562758873854403e-07	-1.8683325009120493e-07	-3.227703425017845e-07	-1.6536400691480942e-07	-2.1792965596230435e-07	-1.1645135705400258e-06	-1.3750909738957586e-07	-1.331206543030876e-06	-1.8477166654673966e-07	-2.3284161515706574e-08
164	-4.718908280281092e-07	-1.389577353792299e-06	1.3174576773644729e-07	-1.0896892596186134e-06	2.462387082036827e-07	-4.957780092444163e-07	-3.9421086547441256e-07	-2.13637219870366e-06	-1.5212243356195222e-06	-6.609297199133955e-07	7.070934794409626e-07	2.5136092625598726e-06	-2.916675924147445e-07	-4.3035589863213964e-08	-8.254302664843117e-07	-2.923818228421698e-06	2.1107360306747867e-06	2.2283764111599862e-07	-1.118825229546347e-06	-3.8691165809302586e-07	-1.2930495740345066e-06	-2.167881929732844e-07	4.230624180133874e-07	1.0783252192262745e-06	2.254442211468582e-06	1.1249131705393414e-06	8.857214718213359e-07	-7.257302480933954e-07	-4.417822869105748e-07	-3.0553246797252525e-08	-4.386270081125617e-08	6.76469271990649e-07	1.1513369335707585e-06	2.869658228285877e-07	8.225772652273347e-07	-8.128844383099952e-07	-1.6899114400624938e-06	-7.972469535811883e-07	-9.804524382789004e-07	-1.06772197849312e-06	-7.233278090654487e-08	1.2016684605064515e-07	-1.5344322874569628e-06	8.494562518577124e-07	1.0972657495939696e-06	-6.090401848133805e-07	1.2023053282859062e-06	6.305744088363125e-07	-1.657195066507482e-07
165	7.260842851769405e-07	-1.0731909803257261e-06	7.455003850838605e-07	9.053406682482067e-07	-5.080445331769085e-07	-9.609710884533773e-07	-2.6747563317876003e-06	-9.116096884262542e-07	6.333789666118968e-07	-1.0593484089024937e-06	-5.439311478058245e-07	1.251005252568203e-06	3.981645163680261e-07	-9.231274276757073e-08	-3.2384936824791676e-07	5.5808774932305357e-08	-8.965600479605781e-07	4.5545314459887817e-07	-1.2706054507764817e-06	-1.0238239022861029e-06	1.0929246776489858e-06	1.5903804380697727e-06	2.153751817163257e-06	3.513207833624917e-06	2.5559490637584136e-06	4.532610035022315e-08	1.2035200070605032e-06	-9.513047519069453e-07	2.7462639892391442e-08	-2.3861161304381174e-07	-1.561372447761757e-06	5.897265924959147e-07	-8.142230096307814e-07	9.519750932612119e-07	-1.3548255860623462e-07	2.607570640236772e-07	-1.5994602532024758e-06	-5.93571314424458e-07	-1.1536440259558275e-06	-1.0762653398730184e-07	-1.7640446447820665e-06	-1.3108656344279231e-07	4.10297490745481e-07	-3.4827129658731075e-07	8.79318057187727e-07	5.860061674071059e-07	2.5285395851950823e-07	-3.361235556776567e-07	1.2319412795961127e-07
166	1.7085626342903676e-06	-1.0810280897880954e-06	-1.5055912776810155e-07	-1.6032373145861754e-06	1.62746108454812e-08	-1.2525807302222528e-06	-1.85755404226998e-06	-1.7282008890227284e-06	-1.288189040413255e-06	6.247850149604895e-07	-9.350504067874311e-07	-5.733168238251435e-08	1.6346734022372804e-07	-1.5007639068290164e-06	6.927376057216234e-09	-5.061708588029255e-07	8.986990929695473e-08	-1.0892718164920903e-06	-2.578638466994872e-06	-1.2556784999639356e-07	6.793270986688968e-07	2.4290019958289692e-06	1.8973634599226907e-06	8.751573410367297e-07	1.39842114195981e-06	8.213414558161673e-07	-1.3196932170527185e-07	-1.354424236955833e-06	6.043809155563483e-07	-7.88712380729531e-07	-6.9208157930653e-08	-1.313209481752312e-06	4.5109844175867536e-07	-5.625789393682218e-07	-4.834979960686801e-07	-3.0028031957310787e-07	-1.1173553601402572e-06	-9.543782219712071e-07	-1.9704972886646417e-06	-1.3163998737537476e-06	-3.446779394698132e-07	-7.783019534912023e-07	-1.7121851893062018e-06	-5.043848003808603e-07	3.4996305831657957e-06	7.319077175049419e-07	-4.619919896375983e-07	-3.716267391527202e-07	-4.313847730959457e-07
167	-8.584914465697378e-08	-1.1666821597929634e-06	-9.112598330769331e-07	-9.983956424147384e-07	-1.270714135340749e-06	-5.829570998006601e-07	-2.3428360537143754e-06	-1.982770917134573e-06	-7.145317677891564e-07	-1.3987468827559878e-06	-6.578409881003299e-07	4.916292563019587e-07	-8.914327758176684e-07	-4.7142372052000937e-07	1.4697119277882362e-06	4.07626927432143e-08	-5.684420861614707e-07	2.682240503505895e-07	-1.1369449729354525e-06	-8.440115170335077e-07	-4.993966292026065e-07	-1.2099300135445155e-06	1.6926115660963165e-06	9.860520538289475e-07	1.886572455557644e-06	1.344553877492016e-06	9.217673256876414e-07	1.0395592214969019e-06	1.0822880424404906e-06	-3.0534586345899777e-06	-3.3987048974777277e-07	-6.369518274661105e-07	-1.660009094915349e-06	-1.1695197339127099e-06	-2.174031755658917e-06	-2.112771976823738e-06	-2.4707979731043675e-06	-1.8167425606747872e-06	-1.6533838986677823e-06	-8.126010371635133e-07	-2.2189486717809742e-06	1.0766585064432668e-07	6.980989885052579e-07	7.888616102985354e-07	9.00223005539029e-07	1.828564757060636e-06	4.5654504993892446e-07	1.0798454208955483e-06	-1.1058873378807385e-06
168	-9.441945423459506e-07	-1.3251954172538965e-07	-1.1270622106557235e-06	-5.108846253920953e-07	-4.068218933560889e-07	-7.303622018860816e-07	-2.2902320770515668e-07	-6.237068275448977e-07	-1.614573763716192e-06	-2.4342814157853204e-06	-2.062926569833489e-06	-2.853774987393707e-07	1.2695792323318194e-06	4.3039278611172277e-07	1.8517986286958935e-07	7.505305530443907e-07	-1.759564243937306e-07	1.0530012233339495e-07	-2.133251770955144e-06	-6.982993172263946e-08	-2.9416403605460637e-07	2.546957799786939e-06	1.2679904835599844e-06	1.4708974143155917e-06	1.6305356537269003e-06	1.5998461008557712e-06	1.2106118275820363e-06	1.0373591180678928e-06	1.2073611977515508e-06	2.1554728442469018e-06	-1.7519368551417017e-07	2.1298296069416596e-07	-5.117240946404673e-07	-5.989778171068687e-08	-5.226779952863615e-07	-1.8285849837187579e-06	-2.765622984396892e-06	-2.078061894278355e-06	4.2448511130538106e-07	-4.034684094652813e-06	-4.5550430795497393e-07	1.2671289678566538e-06	9.511614898831706e-07	4.870676914141059e-07	2.552202557007097e-06	3.141958079993039e-06	7.188619527648746e-07	-3.510292717148422e-07	-1.684144654220846e-06
169	4.7406622188146554e-07	1.0006467519762716e-07	2.8631644304636314e-07	-8.182525819406793e-07	-4.6414699311979463e-07	-7.757781192127577e-08	-6.905008982849336e-07	-1.6073436062640041e-06	-7.142239860326283e-07	-2.7003730105852215e-07	-9.368024982217429e-07	1.7318987124960103e-06	1.302996141345732e-07	8.31004639007912e-08	-5.003664000373186e-07	-6.359023538982521e-07	-1.822948190749366e-08	-5.656909202723166e-08	9.189499644179376e-07	2.3138135159249496e-06	5.824362434400129e-07	2.5438474820546707e-06	1.5259242647815213e-06	2.4432477287839935e-06	2.12552424150972e-06	1.9434008839889273e-06	9.442162453635901e-07	2.824241341778958e-06	1.5094250898954123e-06	-2.5902968479395683e-07	1.2828201817508552e-07	-1.3367593934295391e-06	5.597696807339563e-07	-3.95531498947492e-08	-1.2477084968918849e-06	-5.701715775871543e-07	-4.127074677442799e-07	-7.61475098217453e-07	9.574700323433337e-08	1.654812457033251e-07	1.1533255250582415e-06	4.1551123409996256e-07	9.73107782381393e-07	1.6472895515294485e-06	1.7096122774052727e-06	1.5944368712182528e-06	2.486417332731563e-06	8.401074456904193e-07	9.604784357265412e-08
170	7.049549865278104e-07	6.899543576109452e-07	5.197622711071174e-07	1.266854843559173e-06	-3.354221787733015e-07	4.066133294376558e-09	-5.477027414710852e-07	-1.289603697644177e-06	-1.7876388381834497e-06	-5.792484774378949e-07	5.611640487490605e-07	1.403160322948468e-06	1.1746547817280502e-06	7.961070147815351e-08	-2.9821402389471005e-07	7.599405437212397e-07	1.1445795199189661e-06	8.099206518787995e-07	1.7487334301096808e-06	1.5277448035781658e-06	3.3477450444008283e-06	2.83892110987166e-06	3.107347926374839e-06	2.30716920396466e-06	2.1990433094683892e-06	2.8796001090464196e-07	1.0454483645302107e-06	3.195485518339013e-07	2.37145525625128e-06	6.070557620441173e-07	-5.467944563862987e-07	6.384167098427725e-07	7.804150498635107e-07	-1.6147166360937443e-07	-4.307403885287366e-07	6.177693648250019e-08	-9.448406150807402e-07	8.406631712699941e-07	-1.8285877503745834e-06	6.131707704440784e-07	1.3535483529155525e-06	1.2208828453058968e-06	-8.083972182552295e-07	8.703817706578704e-07	8.496251004489746e-07	2.5102887286269053e-06	6.759722153151745e-07	2.071570826644436e-06	6.79543921855384e-07
171	4.190255280596022e-07	2.0042682696639807e-06	-1.111101022051145e-08	-1.2497597097558877e-06	1.1889914502953554e-06	1.8022441059476532e-07	-9.641631511794404e-07	-1.0919651469174742e-06	-1.0488062625268808e-06	-1.9709049771801006e-06	3.849050712923768e-07	1.6168519536805575e-06	3.4617871051234294e-07	2.0491361707174527e-07	-2.771558070960318e-07	1.063362025081145e-06	1.6787661352423826e-07	6.328363728470411e-07	6.436801641949262e-07	2.0820925881169995e-06	2.0578207010726217e-06	3.3219740899815376e-06	2.506870872030603e-06	2.8513399472047904e-06	1.3227295291275305e-06	1.5751880847106045e-06	4.041869821080026e-07	2.0901125919311185e-08	6.509413735795501e-07	5.034398536172733e-07	-1.4228581021350901e-06	1.1169825037928229e-06	-2.1332005175506963e-07	5.022589335406346e-07	8.536774053671975e-07	-4.3011691962787406e-07	7.0854639521858e-08	1.8486544134744656e-06	1.025727042039094e-06	1.0241770807161769e-06	1.7655761803262674e-06	9.460985665955878e-07	2.8874502213522514e-06	1.3348764571858549e-06	1.9154429957265765e-06	2.2896154162405125e-06	1.3112638481507702e-06	8.562264519859024e-07	-8.433773382551492e-07
172	6.851611525902154e-07	1.0516536632883512e-06	6.438179606556481e-07	-6.734446099761864e-07	-1.4999952249527404e-07	4.0399525904237444e-07	-1.1949812997064893e-07	-2.32427372714199e-06	-8.221094423385144e-07	-8.061594244321073e-07	-4.840332260945927e-08	-4.903422709768575e-07	6.343743589559459e-07	-8.431866569654305e-07	4.966004094670096e-07	7.70167551765282e-07	1.9928032174972557e-06	8.400713522605692e-07	3.14138349232136e-07	6.696462557055727e-07	1.1690042720877045e-06	1.8239942604225498e-06	8.736943822815141e-07	2.814426782499871e-06	1.0796898682261473e-06	4.954001818183637e-07	-6.052276819425537e-07	-6.842223640010072e-09	1.246612774563745e-06	-1.1635018776400595e-06	3.1237218987051035e-07	-4.1267452859676554e-07	2.52275097855606e-07	-8.327202008516172e-07	1.1663434960816046e-06	1.3543671537256662e-07	5.040460141332301e-07	-3.734005384872455e-07	2.148453099073362e-06	3.354911071047498e-06	2.3306988983666666e-06	1.4684913508987455e-06	1.1999836044780169e-06	1.8974178149277038e-06	3.4418863400774332e-06	2.551760764513365e-06	1.7164559137696904e-06	2.87961150356005e-06	2.121444692940989e-06
173	9.352414720764605e-07	1.0353377197626795e-06	7.923908061215439e-08	8.569584953696544e-07	7.002825354794176e-07	-3.6475540436735185e-08	-5.715247191918494e-07	-1.999834810067953e-06	-9.374512811025079e-07	4.069432644677557e-08	1.9811659686612874e-07	7.688727033754292e-07	-2.561909203059468e-07	1.6427802824601341e-06	9.498938898364852e-07	8.20925106633657e-08	1.200114091531862e-06	1.1136382525440502e-06	-6.644766048432096e-09	2.976494069454429e-07	1.1877633499036419e-06	3.153664958798964e-06	2.4489194781853512e-06	2.2702816538694636e-06	7.875912316982183e-07	1.021606159757535e-06	-2.0184933785515833e-06	1.0064069045352343e-06	8.371444471309171e-07	6.550271804350613e-07	-1.5770615573567456e-06	-1.0258322850361074e-06	-9.346325057453228e-07	-6.570062393163097e-07	4.107364574787953e-07	-2.3636930403135085e-09	1.0189031541206172e-06	7.818456821501342e-07	5.377233045126309e-07	1.6003876948379663e-06	4.198286443414074e-06	3.6862915119480594e-06	2.5352865941422647e-06	4.31716957702031e-06	3.4755331475515032e-06	3.1828065113409166e-06	2.9417069130773834e-06	2.469354277774502e-06	-2.7753658390375877e-07
174	-2.982504319880474e-07	1.417437681662061e-08	5.021213157753704e-07	8.189303031517829e-07	3.9377176854724974e-07	1.269149525496049e-06	-1.014577636234985e-06	-2.3483390028039874e-06	-9.941510184487368e-07	-3.6747664520528093e-06	2.981692533600032e-08	1.2993378816662277e-06	1.4679386798331424e-06	1.0269228431512494e-06	1.4432882059516308e-06	1.352613632967518e-06	7.694154097706515e-07	1.01904571123555e-06	1.7803073173500468e-06	1.6506905257063376e-06	1.40971970015781e-06	2.304398114752283e-06	2.818715957578613e-06	1.6101439294199234e-06	1.708333507169391e-06	1.9598989463953656e-06	8.841171205126136e-07	6.281181135390306e-07	-1.2640990124460155e-06	-8.798693820242241e-07	-8.122585932864204e-07	-1.3953740663495918e-06	-1.2009969011985611e-06	5.339236780087336e-07	3.657260474064183e-07	2.689628260403215e-07	1.645671892907648e-06	1.0456867620583488e-06	7.126683211469435e-07	2.7192307762444503e-06	3.4330168352219046e-06	5.0935633829251465e-06	3.999490141644658e-06	2.2289120484473478e-06	5.296328902905499e-06	5.059704821500012e-06	4.5721361699548425e-06	3.307543787074269e-06	3.2704813372401726e-06
175	1.748773502948695e-06	8.769108330673155e-07	1.3506989777064298e-06	6.633878209232702e-07	7.52418189560328e-07	-1.5064431148533637e-06	-3.370129809553685e-07	-3.25345461373606e-06	-9.487687658693052e-07	-1.0060206630065152e-06	-7.789816005894819e-07	1.7194175945418962e-06	-4.097447934104292e-07	5.527512010754705e-07	5.227603299495915e-07	4.3546635706493057e-07	1.2002109034591097e-06	-7.255394466720372e-08	6.498697542953215e-07	2.6888538426554716e-06	1.4907958778294436e-06	4.04954879738751e-06	1.8047194262754892e-06	3.3445610069225594e-06	2.3557260722572218e-06	1.2324908829768456e-06	3.6606292211356557e-07	4.888683924843771e-07	-2.232037745479868e-06	-1.5320306344020421e-06	-7.569000687898655e-07	-1.1270710132693435e-06	5.511681000595839e-07	-1.839849902660642e-06	-1.2984052659638958e-07	1.532554868326461e-06	2.3856763181884756e-06	-5.385716195381893e-07	2.543379966186631e-06	2.012036918668272e-06	2.939870972153255e-06	3.594219190750403e-06	3.8132166649582345e-06	3.829038277663128e-06	5.24511601315633e-06	5.597527395414883e-06	3.834917498703331e-06	2.8321278048629517e-06	1.3636514029304507e-06
176	1.3137699462835998e-06	-3.3784730296677924e-07	7.431479852395991e-08	1.1863599643107667e-06	2.006477152611395e-07	-3.899953478624327e-07	-9.987730195925844e-07	-1.9291799447016755e-06	-1.0431974222978922e-06	-6.266227043547272e-07	9.191123191138813e-07	1.2162739884370012e-06	7.344773234107128e-07	-1.406251252117906e-07	7.771751631789298e-07	-5.452129780312654e-07	2.756509202270404e-07	8.162282231278441e-07	1.006557111763458e-06	1.592032930073493e-06	2.6566571237430685e-06	2.220221405380861e-06	2.5956999635645377e-06	2.099191888567975e-06	2.0704410930341596e-06	8.401288538275348e-07	2.3667577361790444e-07	6.243779997213072e-07	-3.0083584732455725e-07	-2.084855537832853e-06	-1.7539786262765654e-06	-4.5477980584227504e-07	5.7787771958191136e-08	5.950189191474856e-08	1.7600593565184801e-06	1.4236985166815053e-06	2.7676154519365146e-06	1.8731550256711232e-06	5.33855906470156e-07	2.910607257721217e-06	3.625680678943448e-06	3.038859679823386e-06	4.378817571552025e-06	3.722757611994066e-06	4.287380406139007e-06	5.076285394592305e-06	5.456159598633038e-06	4.479233875537841e-06	2.357966614962195e-06
177	8.167376987204912e-07	2.637229073347231e-06	1.443709401020785e-06	2.2436450035746393e-06	2.4617529984157634e-06	-5.816926597410892e-07	2.8565867591983e-07	-1.313013513356937e-06	-9.913794212555966e-07	-8.1853300329543e-07	3.6319746286023494e-07	1.040576464700476e-06	1.2340230147814072e-07	1.7100490474855302e-07	2.3291622569948207e-07	1.704622317435664e-07	-1.2978792918827912e-07	2.04935086045398e-08	1.6340640915775992e-06	2.159659704751056e-06	3.769514225457321e-06	3.5570665682581444e-06	2.832325327058788e-06	1.585211184621666e-06	1.683920884705916e-06	3.109085694529483e-06	1.7328662684713776e-06	-1.0076641388058661e-06	-1.7925235819019366e-06	-5.201182564397477e-07	-1.207630914211923e-06	-6.4579364432432e-07	-8.524288318058329e-07	1.2203514378530002e-06	-2.3108900913750857e-08	1.8528071201982488e-06	1.6784667193082154e-06	2.5879640362086967e-06	1.7520291698670032e-06	2.295731328096485e-06	3.1163044787921063e-06	3.199644987221207e-06	4.36241574662528e-06	2.9562736353808516e-06	4.494739242736532e-06	6.198650928537147e-06	4.503526691915988e-06	4.661886253006286e-06	2.588812373095986e-06
178	1.2189505084668152e-06	1.7280326426299848e-06	5.895556579939833e-07	1.437003286411081e-06	1.4298141030018445e-06	1.17727772085976e-06	-4.1222072432979307e-07	-2.6162517586428734e-06	-1.267478910338681e-06	-2.3589544742402812e-06	-3.272815357850605e-07	-5.8537029066046053e-08	9.66427515214794e-07	3.011050719751215e-07	7.137163924805797e-07	-2.81583474185847e-07	2.0586481121401007e-07	8.018388770879302e-07	2.5679967327991674e-06	1.4657200149256816e-06	1.4345211711867407e-06	3.4909196976085352e-06	3.2987097255813813e-06	2.0348499496216436e-06	1.2406413647603331e-06	2.260382703677226e-06	7.730949005365723e-07	4.274635454607968e-07	3.6734305366203795e-07	1.0681033135865447e-07	1.4954853190435033e-06	1.0376482514639263e-07	3.1001047395236655e-07	6.103067393432517e-07	5.112847360344841e-07	1.3137253825967402e-06	5.646099376334029e-07	2.0101986122987543e-06	1.1412049045267297e-06	1.7146599790798094e-06	2.959160661358558e-06	2.3950294951588995e-06	2.7979961334339024e-06	3.2489155011371793e-06	2.88233932136022e-06	3.908923903262549e-06	4.88271061972782e-06	4.491790330792438e-06	3.2604165565968097e-06
179	1.5681751852978314e-06	9.088998939772698e-07	3.395102516532316e-07	1.419498776493662e-06	1.6540335957338316e-06	1.789762473209196e-06	-4.296544227186557e-07	-1.6785795268849167e-06	-1.0644751634171457e-06	-1.3946740899801966e-06	1.5560956481011625e-06	1.0246729137765884e-06	-2.4851117545037183e-07	4.1331847085328247e-07	-6.996260021081237e-07	5.238861993364131e-07	4.2243944303195395e-07	1.1592997910073158e-07	-2.813171396295998e-06	1.1123043914692678e-06	2.3126198077058623e-06	3.1221716921017597e-06	3.6397960408567085e-06	4.02066770562371e-06	2.460765649343435e-06	1.7851905733081746e-06	1.953085361052975e-06	2.39713073532822e-07	1.9982122051806996e-06	-3.2776139726033685e-07	6.542748517317587e-07	8.979049558463795e-08	-1.3408912130200812e-06	-6.18144137924689e-07	3.5014093900308583e-06	1.7114918865958655e-06	3.0446859846937863e-06	1.036992743575865e-06	1.2417606415582061e-06	2.1683406608226106e-06	2.774413672035149e-06	2.6493122596694443e-06	2.756087890732422e-06	1.7511550168510652e-06	2.5550126579608227e-06	4.28201861287746e-06	3.5744427202038508e-06	3.1534681987266607e-06	2.972851946613236e-06
180	1.2449101713137352e-06	1.234352764803008e-06	-2.282893172557737e-07	9.458952080813601e-07	1.2963132418322781e-06	1.689014599057941e-06	-3.4739420283253813e-07	-1.0907946693581762e-06	2.124254413789247e-08	-3.421353051288599e-07	9.392306030470784e-08	1.6470921759926756e-06	4.7266832291824053e-07	-4.999248297063697e-07	-4.137288016026644e-07	4.5567426473855996e-07	-5.634494298787052e-07	-3.226432299932278e-07	-6.365608673681965e-07	1.9611595557228227e-06	9.727983608925049e-07	3.4543875502402434e-06	4.2387276371394775e-06	2.5615352458638485e-06	2.7622032506992665e-06	2.3124261489121165e-06	1.3139950344551403e-06	-6.87130887183882e-07	-1.6215148551415429e-07	-1.1355895901198576e-06	5.16282115957947e-07	8.155204783082678e-08	-1.11179727399881e-06	1.845482004731506e-06	5.33686192241315e-07	3.0530170508092244e-06	4.648913230345784e-08	1.4368665901933159e-06	1.0037819663398396e-06	1.5202268521961591e-06	1.5948142618541081e-06	1.3355502547034991e-06	1.566755192471506e-06	2.1166937106566384e-06	3.6716092973847265e-06	2.3529255676520236e-06	3.392161674432218e-06	1.60823983674582e-06	2.1673888962477103e-06
181	1.2009850262055475e-06	4.6747115373115947e-07	4.47608238032601e-07	1.5828811896374852e-06	8.487612907403403e-07	5.986716763598141e-07	8.90070610096587e-07	-8.58839539442556e-07	-7.158451800494486e-07	1.3228127149560681e-06	-1.8789777418322874e-07	1.0980155479431569e-06	2.2569088969739923e-07	-2.855613227493041e-07	-1.1084273067575859e-07	-4.576058516849801e-07	-2.3160134948143514e-06	-5.137712663396655e-07	1.1573788056379539e-07	6.431659504405288e-07	1.8903557727230983e-06	3.41347176864692e-06	2.740860635227318e-06	2.9233529271616845e-06	2.709839484130142e-06	2.7630048201320954e-06	1.6208607240166877e-06	1.2536223329198721e-06	-8.322146794481571e-07	-5.991573624306558e-07	3.549665438930539e-07	1.6167595959299424e-06	1.1282796923555055e-06	5.112921088308914e-07	2.5937268452914083e-06	4.936839095861124e-06	1.5793772503720702e-06	3.329449255336115e-06	1.6109617538134116e-06	1.1078134328979979e-06	2.0488339182519154e-06	2.2884743583100286e-06	7.379461886882763e-07	2.723810705743618e-06	3.3295758030392395e-06	3.816888724079388e-06	1.1557001972337442e-06	4.618058211044271e-08	2.9063647903061226e-06
182	-1.5212818576509282e-06	-1.1412034241359974e-06	-5.741120542087323e-08	3.8792961788940195e-07	1.3356118171210535e-06	2.229166055601802e-06	9.19231689334118e-07	1.6140889015878777e-06	-4.4263087746247993e-07	2.4683316836271475e-07	-3.8881836089791336e-07	5.677356742663514e-07	-7.651249982588697e-07	-1.7611056474731234e-06	-2.663438376945382e-07	-8.578709974195838e-07	1.1710706369255426e-06	-1.8492710717071097e-06	-2.1051671866244597e-06	1.0200284066739333e-07	1.5410733412000992e-06	2.2367538376473683e-06	3.2312377591883165e-06	2.0665708906955097e-06	3.024333275200886e-06	1.4039286807509365e-06	-3.2449312378949235e-08	-5.763565643339865e-07	3.682576017115753e-07	6.862220612549083e-07	3.3501579775472027e-07	4.93694904872258e-07	1.7488233953967006e-06	1.3691638482381614e-06	2.4631802156097984e-06	2.3497668368548696e-06	1.20640647537934e-06	3.2108670049250707e-06	2.1625995519534483e-06	1.6480445766400952e-06	2.0426451497889035e-06	3.132052163910108e-06	1.173020171634816e-06	1.0647024763019598e-07	7.246774165340707e-07	3.854372812441685e-06	2.6714792006977617e-06	2.1448154514495323e-06	1.6672211487059854e-06
183	1.820471498674497e-07	-6.698285936289647e-07	-4.588359102324013e-07	-6.782679134576304e-07	1.821711791510237e-06	7.226260616133691e-07	4.702370147688969e-07	9.057557219182992e-07	-6.389354593676806e-07	-7.958121982425049e-07	1.1597883036048069e-06	-1.2698708611306886e-07	-1.077338467335255e-06	-6.287756266087068e-07	-9.024067650148813e-07	-3.3373576567322053e-07	-4.832932625538257e-07	-8.942504275687065e-08	7.001443875348818e-07	-3.6348021809438967e-07	4.4815001326760814e-07	1.4998902525084631e-06	2.0928234082507013e-06	3.813441124495178e-06	2.7900449480083375e-07	2.0397234287131856e-06	5.68671307505667e-08	-6.356253769643008e-07	-2.3346545081669003e-07	4.2074908136155083e-07	1.6349196497861425e-06	1.196799538220387e-06	1.9372015485848152e-06	1.2548926335774392e-06	1.988514669751947e-06	1.830260535016034e-06	2.043975681985768e-06	2.2891560791337034e-06	2.142683426515078e-06	1.7192311480837797e-06	2.3460267184791574e-06	2.1681783871960508e-06	5.85834169953203e-07	1.2112317807178691e-06	1.5227613701727796e-06	4.353708590242209e-06	2.0129407855667496e-06	1.7453465207233748e-06	2.2851355484114036e-06
184	-1.987332193541338e-06	-4.2637664685107514e-07	-7.291123147305779e-07	4.0803191637184847e-07	-7.936676172148863e-07	3.139298917470336e-07	1.579267150900099e-06	3.8597588598880077e-07	6.952087617211727e-07	-1.2767086110243928e-06	6.775512292864436e-07	-1.6402641979117745e-06	-1.669906261311152e-06	-9.62520058908532e-07	-1.1937597129171045e-06	-9.273727636716287e-07	-7.367461441006036e-07	-9.196366988556066e-07	-1.0045206254502728e-06	-1.3834658408420896e-06	-8.885318703710662e-07	8.051756329540147e-09	-1.285233424455963e-06	8.351203789113002e-07	-5.353724794340853e-08	9.374819654286359e-07	8.414503919318746e-07	9.767179363832821e-07	1.70156914092687e-07	-3.797080486036749e-07	1.3669005356336653e-06	5.289589534919644e-07	2.411280800493798e-06	1.1422922087233206e-06	2.577317229926112e-06	1.1469584879475549e-06	3.1461205108069034e-06	3.61062629731994e-06	2.235830545406131e-06	2.0604591551522285e-06	1.2717323972525765e-06	1.8852281208039233e-06	-2.412128811444235e-07	2.244953652520111e-07	8.403530211373451e-07	8.456430731078137e-07	8.033855460171829e-07	-1.1554473753065609e-07	2.6043654177074693e-06
185	-5.305998223758572e-08	-8.273659466915986e-07	-4.4343362187494644e-07	-3.042685514375315e-07	1.4323886394377301e-06	1.4689335092312444e-06	9.995844466121342e-07	-7.657205805017073e-07	-1.650208986934872e-06	-8.005173470648924e-07	1.0166686948426285e-06	-1.4404421621812787e-06	-1.3416680199589414e-06	8.43696558343252e-09	-1.4966611348890347e-07	-9.086065942287278e-07	-1.485871721513069e-06	-1.931398757392247e-06	-3.2562322902822486e-06	-2.1563748010998027e-06	-4.944471750670927e-07	1.5684445062624068e-06	4.1493365919392137e-07	-2.7420683951920545e-07	6.523579160568096e-07	-3.525898345647684e-08	1.2499612603100898e-06	1.2069799210003436e-06	-3.342944583845665e-07	1.3151167460206863e-06	9.799283131814195e-07	1.7412996583471442e-06	1.0601233617724315e-06	1.0883529936637463e-06	1.8319898998129042e-06	2.144971200101764e-06	1.6700209332621314e-06	2.6247849415248955e-06	7.834453733398485e-07	5.2521413684586e-07	1.738080012102933e-06	-3.056083876754976e-07	-1.0099162648499413e-08	9.115685502946234e-08	-1.9777332464305128e-07	3.0051173680104284e-06	1.5149760136546174e-06	9.380016858631355e-07	1.738602128834428e-06
186	-5.408806168411281e-07	-1.7506970597531877e-06	-1.1819532592457611e-06	-7.379568301957918e-08	-1.180415884401563e-06	-5.846907751078125e-07	-8.358302335719163e-07	-2.8001000391666063e-08	-1.8263544465328675e-06	-2.766563438956777e-07	-3.531069136842644e-07	-3.3921153175325704e-08	-1.3100171186189814e-06	-3.089706439511957e-07	1.6058769213529097e-06	-2.4404182843322936e-08	-1.51615412742191e-06	-2.136193933620788e-06	-1.7448809325547122e-06	-2.233162540127593e-06	9.046005101418174e-08	-4.4286717633011714e-07	8.61379189095996e-08	-1.6966096948010081e-06	-5.262510533527506e-07	2.314351360185363e-06	8.71514393423052e-07	2.653645230279269e-07	-2.2974674718439683e-06	-1.912474517512943e-06	-3.240334426761758e-07	-9.273121716971455e-07	5.162688559836234e-07	-3.240531853694308e-07	6.866299409997833e-07	4.898330890087113e-08	8.493362182521052e-07	3.5098993468631646e-07	5.782722808027625e-07	1.966606033528184e-06	1.6290821920532218e-06	1.0488022449133267e-06	8.759674572496838e-07	2.8117833225002106e-07	-8.561854462378591e-07	4.6164014633448547e-07	6.489095806124454e-07	8.121644487235688e-07	4.908745286039656e-07
187	-1.6691374142178328e-06	-1.212788929198671e-06	-1.1874407928518424e-06	-1.414963202361272e-06	-3.3906272967312826e-07	-1.2756883006392272e-06	7.98247483688922e-07	-2.076299754963542e-06	-2.634423017026261e-07	-3.8764823483182395e-07	9.061992094765515e-07	6.649118180758306e-07	1.1668274155476162e-07	4.1100667090315366e-07	1.1536762710240482e-06	9.851854050899045e-07	1.5483878249383189e-07	-1.2839628500097443e-06	-1.2541681457566833e-06	-7.092794002591573e-07	3.2266494021331146e-08	5.616649419851923e-07	-4.611308067695915e-07	-9.431414305028463e-07	1.1650356178683102e-06	1.4618281858727323e-06	1.529657449487968e-06	-5.928318411564377e-07	-1.6202289959956891e-06	-1.532243177492409e-06	-2.536110213186998e-06	3.369180051309116e-08	2.7347941078894625e-07	-1.7755898230836231e-07	-5.633378569138388e-07	6.702124002034559e-07	-9.475311224757215e-09	-7.013237196079672e-07	1.6409382014522953e-06	9.500176374664558e-07	8.436403922040365e-07	1.1594926844742895e-06	-5.67789383062492e-07	-6.548547414808934e-07	4.2299674907105307e-07	-5.905046585390249e-07	-6.200483361904657e-07	-3.385116401235892e-07	5.294530245506675e-08
188	-1.7046573647821954e-06	-1.5145718587864316e-06	-1.2617055860456806e-06	-1.5741132055301042e-06	-1.4644802784650128e-08	-7.70203637133721e-07	-9.777349087171078e-07	3.5031757239009025e-08	6.817130589484488e-08	-3.094410927513797e-08	3.6955597714466645e-07	4.0974961234403095e-07	-1.6108526993367482e-07	5.782653795801017e-07	3.556094633812748e-07	3.8603869903425483e-07	1.0246739754638269e-07	-9.119445585714664e-07	-6.777001945210109e-07	-2.406878880203421e-06	4.552361298724226e-07	9.961137347154268e-07	-8.339361608763249e-07	-8.200707727561813e-07	1.4035132192320208e-07	1.371140017756734e-06	1.9821675124225667e-06	-2.5705769573663004e-07	-6.265444092946766e-08	-4.080715662243301e-07	-3.759656294288995e-07	-7.54585196885255e-07	-6.777851192162708e-07	-8.203727306818057e-07	-1.3924970744182223e-06	-1.3344138342745512e-07	1.9117802488383754e-06	9.291648770116172e-07	1.0279304868949513e-06	2.804464867076065e-06	1.294247442626957e-06	1.5805173140178564e-06	-8.570565534125279e-07	5.164835823092445e-07	-2.148780252312222e-06	-1.0303381008800035e-06	4.1722957526931225e-07	2.618963306987475e-07	2.8612504275576784e-07
189	-1.396387068158251e-06	-2.2365884754428484e-06	-1.2856609103081289e-06	-5.818774810865214e-07	2.206564911799272e-06	2.411868064415495e-06	7.552902789363535e-07	5.246859384421027e-07	7.524683108370375e-07	2.1819084381705083e-06	1.5294545099272662e-06	6.337859480857013e-07	-3.552413530126434e-07	-1.4617928598718278e-07	3.139201363665875e-07	3.445299963847213e-07	9.6851645826605e-07	-2.496984761115757e-07	-1.3859038247495849e-07	-3.7984159479031626e-07	4.930509581968475e-07	3.300033846764729e-07	3.3398501912924054e-08	-9.03810768587356e-07	-8.960376076608382e-08	4.08065143316569e-07	8.99327119706644e-07	-3.053796969053347e-08	-1.8788864281668462e-06	-1.155878092993605e-06	-9.359730923485613e-08	6.313155196221846e-10	-1.5751519695101708e-06	-1.0920646373327307e-06	-1.07122673344665e-06	-1.3682974781248809e-06	1.546646326375615e-06	8.558673975388981e-07	6.202948402110463e-07	7.175973391494364e-07	-6.595055949577789e-07	7.510328614745621e-07	-1.1194224928420745e-07	1.436568556196069e-06	-1.6227383279495094e-07	-4.6301522157426706e-07	9.88938571780441e-08	-9.134132561380768e-07	-2.3686487624389387e-07
190	1.212464817206026e-06	-2.476858980028803e-07	-1.6829831283934112e-06	7.281792231963108e-07	1.4997197012534867e-06	9.294020249905025e-07	1.416824588489148e-06	1.1797171604258379e-06	1.164208229464081e-06	9.408536502412453e-07	1.5218801299021248e-06	8.689158500522267e-07	9.004900310400293e-07	9.551079541956972e-07	1.2577983033909548e-06	2.2811707507056473e-06	1.0442399063123986e-08	-1.0685781220712063e-06	-9.217629214836352e-09	9.908406858081334e-07	1.8104424636541653e-06	1.2455739867707214e-07	-9.528608904406496e-07	-6.372950129741835e-07	-6.040470923270165e-07	1.7987271584223483e-06	-2.1403914430600634e-07	2.267701810627914e-07	-1.0507204530168292e-06	-4.5173496545234084e-07	3.611227009799146e-07	-4.6130535516031695e-07	-9.194432968450888e-07	-2.2442204772288896e-06	-1.6299294623533129e-06	-7.840122440146433e-07	-1.4158077961968938e-06	1.1351855141918232e-06	-3.697537392435291e-07	-1.1962525593701554e-06	1.766791764772389e-06	8.913515711447425e-07	1.380734903705591e-06	1.9627963340271154e-07	8.882097610605491e-07	5.124602970786315e-07	1.0697895787728797e-06	1.043780898111264e-07	-3.756328277087312e-07
191	-2.3086609385012732e-06	-1.5809280245015273e-06	1.7161196113570363e-07	5.166857579176911e-07	7.160322532384561e-07	1.861878510020218e-06	7.935445937001625e-07	1.6630008014640886e-06	-1.1296527579348336e-06	2.0963836660995355e-06	4.5618142730964225e-07	7.500855113931199e-07	5.190797500871422e-07	3.064628100292003e-08	1.6131869004088958e-06	1.4570504200743677e-06	6.614397894241415e-07	-2.2733525985668817e-07	9.028988755552193e-07	-4.123066673137328e-08	5.925070602566009e-07	1.9202422833377776e-07	-1.6323859896857891e-06	-9.82941718461906e-07	-6.230540732311972e-08	2.4908805255022322e-06	-4.666496865156598e-07	-3.172183528409666e-07	5.171854673914258e-08	-1.8831611684268713e-06	-7.317347186919991e-07	-8.726992451354801e-07	-3.657635633107757e-07	-2.491035725844721e-07	-7.907831975745146e-07	-1.3130256920518602e-06	1.5187158990082173e-07	6.506449866667604e-07	-4.6438044524052136e-07	2.4104351295169337e-06	1.070191992729243e-06	-5.530782190116586e-08	-2.4875630791911645e-06	-8.799250731346624e-07	-2.3997913706132884e-08	7.487131491639824e-07	-1.930935347321837e-06	-9.908033475412158e-07	3.2621730106924047e-07
192	-1.4369567246070843e-06	-2.03014765924289e-06	-1.8838735906290894e-07	5.482848645966026e-07	1.294167627686804e-06	1.1989341038345767e-06	7.529341035856075e-07	-6.876450356985726e-08	7.945792690889495e-07	1.1810992147826363e-06	1.0037589306744988e-06	1.47406947251118e-06	-4.2701167018299494e-07	1.2779398687305306e-06	7.148352539286625e-07	7.154071002727132e-07	2.2168762273557688e-07	3.9821820773419147e-07	-4.204454568056624e-07	2.6834302677245614e-07	5.908667822489e-07	2.790231829406825e-07	1.4776011758155744e-07	6.489712552894115e-07	4.3552853802550313e-07	-1.7570202081563431e-06	1.71237192461206e-07	-1.5211338209469316e-06	-2.7383459685728895e-06	-1.6871970274311224e-06	-1.4430461236215544e-06	-3.847668594477636e-07	-5.211907026738789e-07	-2.408759050651148e-06	-8.477282740259074e-07	-1.5667224850490503e-06	2.2273346168093485e-08	1.2040416959394802e-06	4.806089122739268e-07	2.7401241166672528e-08	9.36405179428194e-07	1.6195711316725479e-06	2.1808368672177883e-07	9.050523492588977e-07	5.310345028351224e-07	3.790763929631051e-07	1.086607256013106e-06	-1.64713751814892e-06	-2.3464737842698326e-06
193	2.3243876401525234e-07	6.35043256253783e-07	-5.437281493382749e-07	1.189277405700954e-06	-2.9337299825391375e-07	-1.4502465739926398e-06	9.424213966073989e-09	-4.291582331452159e-07	-1.1677902482552623e-06	-4.831538571993211e-07	1.1932132082959176e-06	1.342623867040767e-07	4.844139029811141e-07	2.127895748751949e-07	-2.9364180713164905e-07	1.1820326048213293e-06	7.594784411258131e-07	-1.0866389183876671e-06	-1.3444749077457393e-07	-3.56144894257195e-07	3.7967915708270836e-07	3.763785793350408e-07	4.078134739316351e-07	-8.073776984313417e-07	-4.2435771018906625e-07	-3.68261889112458e-07	-1.8513778694158286e-06	-1.6848383887436228e-06	-2.4685883929825555e-06	-2.8713802258945493e-06	-3.824264080500541e-06	-1.7949308031392393e-06	-1.567177635720099e-06	-1.9972996913144082e-06	-2.510170256056474e-06	-1.2221359424446083e-06	-3.083815437774438e-07	7.348728657584817e-07	-5.223483401970587e-09	5.850611885995894e-07	-4.6074830260694376e-07	1.5598173465713384e-06	6.656899137235068e-07	-6.657875027294605e-07	6.469826795927948e-07	5.117434251610686e-07	-2.3374946352290205e-07	-1.93083401268193e-06	-9.925024539168047e-07
194	1.0352243117564358e-06	5.668143348365285e-07	-2.5032006761501526e-08	4.802207815482132e-07	-1.236568863159573e-06	-9.72620964677539e-07	1.2335666898424323e-07	-7.835912694785461e-07	-7.043891443712554e-07	3.595953754849207e-08	5.019421015613818e-08	4.6505591490519966e-07	-5.352741149624096e-07	-2.7119120061231398e-08	-6.075524916500806e-07	2.275135639240242e-07	8.124199040099007e-07	-4.338322573776458e-07	-3.2708479218154823e-07	9.13445075868724e-07	2.0810332259791907e-07	1.6884082247741498e-06	-5.968398006290519e-07	-4.6070968160866116e-07	2.843007321573863e-07	-1.1937279488288292e-06	-9.811436729436172e-07	-2.328955001687397e-06	-3.935346076828975e-06	-3.0155984759950355e-06	-4.693550865410181e-06	-3.1375271835139953e-06	-1.8955439635475473e-06	-2.2498983886345504e-06	-3.3653533099711736e-06	-7.909363216817155e-07	-3.5782397390630924e-07	-1.5750183357969651e-06	5.133171800469263e-07	-4.030380908501207e-08	-3.295327986451049e-07	1.4314305204080388e-06	-2.0191199996835955e-06	-1.3455190156592128e-06	-2.127801489962028e-06	-5.437626273119795e-07	-1.9684107206881304e-07	-8.354554931046727e-08	-3.2191412120080437e-06
195	1.3554890205174973e-06	8.221038702538308e-07	-4.0625112420560447e-07	7.596726630864476e-07	1.1577559252966829e-06	-1.5313597502384945e-07	1.4662053625918556e-06	2.4607052476898704e-07	-7.312207155863408e-07	-1.0462832340665222e-06	2.345796516290072e-07	-5.263718241019243e-07	-2.9320253446321546e-07	-2.1358736954563624e-07	-1.579994170733603e-07	-6.425681202978608e-07	-1.0318139561897301e-06	2.8512787120218377e-07	-5.621541194786907e-07	-1.4790709587987941e-08	4.6910803770722367e-07	7.352189750210918e-08	-6.069809284251775e-07	1.6840833740161526e-06	-1.3553026477003276e-08	-7.363056599272899e-07	-1.0912394920004942e-06	-1.2841768386837222e-06	-3.1692136256322905e-06	-2.398033342065643e-06	-3.4088101002924077e-06	-3.298437634274081e-06	-2.1126223947847875e-06	-5.434777698288074e-06	-2.538027475291456e-06	-1.937113574182073e-06	-1.963223699527869e-06	-3.2383259128804725e-07	-4.08878040834373e-07	8.389210595037693e-07	-1.828908345935247e-06	-6.83376272739738e-07	-5.563366747889956e-07	-2.2745535926621998e-06	1.9712474407978999e-07	-1.4293990145139424e-06	-3.4174026435302993e-07	-5.644093538610258e-07	-2.7557261625488947e-06
196	-5.125792608727703e-07	8.640315647500162e-07	2.258944448564338e-06	1.8054262677033366e-06	7.31646985169913e-08	1.499914378171226e-06	6.580104249584313e-07	-1.7585430065354104e-07	-5.035330243765257e-07	-2.1776478560289056e-07	-4.9202557496991e-07	1.4001590031710801e-06	-1.0320096195394138e-06	-7.068947000299888e-07	-1.228474280061178e-06	5.1555518014653e-07	8.330751489562015e-07	-4.583557173351749e-07	-7.502081498728273e-07	6.140369689643431e-07	-5.104665712346774e-07	6.788061906553579e-07	1.8944190949642147e-07	1.1690394802804471e-07	-1.3417870532426027e-07	2.7090169406560565e-08	-1.0341419392859583e-06	-2.135824577390192e-06	-1.5877749130566492e-06	-3.051282953312563e-06	-3.052131708356113e-06	-1.528036975993222e-06	-1.6342803606181177e-06	-2.1595959134133774e-06	-2.304205351810037e-06	-1.4097936496465574e-06	-6.679965210340383e-07	-6.330614915124497e-07	-2.852371077646918e-07	4.823007070350892e-07	1.3560377570227148e-06	4.7352070827894695e-07	-1.7480224186448905e-06	-1.3774078194280492e-06	-8.216250167156923e-07	1.107647816269832e-06	7.637736198405216e-07	-2.0141572370806166e-07	-4.4977219847562654e-07
197	1.0519778552542205e-06	2.422818926263835e-06	1.6172927701757113e-06	9.661766596977435e-07	1.4868812897495211e-06	1.4899346408956897e-06	9.684919485548074e-07	1.0999470991719645e-07	-1.251859326015442e-06	-1.103875152887022e-07	-4.6990582648835754e-07	5.494787958090806e-07	-8.454046710447086e-07	-6.769925532418372e-07	4.690073479226906e-07	-8.840411810948791e-07	-2.470584486411667e-07	1.181294591316937e-06	4.5325540781924453e-07	2.6090504118042806e-07	7.753020178224566e-07	1.5975696421127388e-06	2.8618081019146223e-06	1.0622872626727002e-06	2.089532678195032e-06	6.947643459860754e-07	2.0170208689953007e-07	-6.084324327689343e-07	-1.6559182711223181e-06	-2.833604876744931e-06	-1.7906904589216013e-06	-1.989660496767341e-06	-2.2428157820428995e-06	-3.342946189256143e-06	-1.7994339499768184e-06	-3.062126847378878e-06	8.80062835455185e-07	-1.1901421471592351e-06	1.5273932315227935e-07	1.7119816745927643e-06	2.341545903498866e-06	1.0565481065057636e-06	1.459836371626473e-06	3.2808228552315e-07	-5.197066496247797e-07	2.0771354716608315e-07	6.247969134388866e-07	1.2535808671051914e-06	3.981592397906961e-07
198	-2.7181367709029016e-07	1.6564877083757148e-06	1.9445506190930695e-06	1.3478402171437452e-06	7.457863532381222e-07	-7.097864546342246e-07	1.950938779936447e-07	-5.445822684196868e-08	-2.927512560362977e-07	-1.53464444846584e-07	-1.2566187502266396e-07	5.569634835898312e-07	1.4346362724501773e-06	9.243143818768027e-08	-1.1000421060706878e-06	9.24511422014488e-07	1.3711080560533998e-06	1.1297375648043758e-06	1.0333298346061767e-06	3.769444371770729e-07	3.61177007477739e-07	2.0227890140702577e-06	4.653642627437705e-07	4.8566739784409e-07	3.0518003438081506e-06	2.846019407806774e-06	1.3388606826059478e-06	-1.4134325688731754e-06	-7.947010922387295e-07	-2.398763757547396e-06	-8.730309710857612e-07	-1.937584743472161e-06	-5.885120708132897e-07	-6.410540545204293e-08	-1.749420773318775e-06	-7.269118131904374e-07	5.575742690243186e-07	-1.4709306685959646e-06	9.354352290252948e-07	1.1414492636377047e-06	1.3663082274170018e-06	1.7126289497885305e-06	6.586344936870471e-07	-8.831024712679261e-07	-7.958685666705028e-07	3.4059095827611166e-07	6.813321119720501e-07	-8.779873585132297e-07	-1.3335541984139824e-06
199	1.0914596601361237e-06	1.189132324148481e-06	1.251468159409189e-06	-1.3884516286194888e-07	-4.930862741867288e-07	1.415242614193221e-06	1.4104423998528722e-06	8.802073665570524e-07	-3.396486729262836e-08	-8.456191839233566e-07	1.0083274345035396e-06	1.749587507734044e-07	4.372092377570102e-07	3.714394480003687e-08	1.131476664944984e-06	-3.5851699755149264e-07	2.7056394857818494e-07	-3.1694178502298863e-07	7.100233419277839e-07	1.2553037837497812e-06	1.033587514772007e-06	2.3499392888625078e-06	2.907424434753573e-06	1.9871407591256223e-06	8.2074537250163e-07	1.7566121909378076e-06	1.2687737644238563e-06	2.7387304827329825e-07	5.2792708831267243e-08	1.4500709308695938e-07	-9.230465301624664e-07	-1.4337299860375772e-06	-1.9388173357697592e-07	-2.9467156232272165e-07	-6.807715204250255e-07	-1.6392788632881538e-06	-1.713236705583292e-06	9.62582937292832e-08	6.877017892342671e-07	8.150007316535836e-07	1.3082301374231052e-06	1.4318168843944688e-06	2.2539272654761077e-06	-7.101525834934425e-08	8.353547430223126e-07	4.410520248796856e-08	5.518008469919561e-07	1.368562882391066e-06	2.2290836957762725e-06
200	8.492848456416739e-07	7.92340895650728e-07	1.2796493904964244e-06	7.602404454219039e-07	6.342806131458232e-07	2.3748481979738235e-07	-3.3917873683856687e-07	1.5990310391936287e-07	8.267644741962793e-07	1.5886295973319418e-07	1.0703244825813003e-06	1.8937014083270674e-06	-1.753493656306412e-07	-1.0629203697110027e-06	-5.413938437802556e-07	-2.035931749988556e-07	7.287548865813006e-07	6.311004508030326e-07	-3.092691933649418e-07	1.3663888873397788e-06	2.147619872497154e-07	1.2526908060642587e-06	2.1903996195206604e-06	2.6694163757849357e-06	1.1249537299328482e-06	9.003488154694037e-07	9.127911671006751e-07	1.2983522301052471e-07	-1.5334647368505138e-06	4.731965981698043e-07	-8.77104543227539e-07	-1.2734425800546036e-06	-7.830050210587592e-07	-1.4113160576924237e-06	-8.490572462010854e-07	4.4392718455558806e-07	-8.514124741187111e-07	4.933652655982965e-07	4.5446255101955666e-07	1.5728754414664947e-06	1.4092262470756994e-06	3.0521529439327686e-06	6.604643600516701e-07	2.3997296352295285e-07	4.572709077188785e-07	5.263948951972831e-08	1.6464881033649683e-06	-2.6355119182810545e-07	2.883899429308204e-07
[truncated: 152 more columns]
