# Supplementary material for: Neural dynamics of phoneme sequences reveal position-invariant code for content and order
Source: Nat Commun. 2022 Nov 3;13:6606. doi: 10.1038/s41467-022-34326-1 (PMC9633780; doi:10.1038/s41467-022-34326-1)
Supplement: Supplementary file 4 — Source Data [file 41467_2022_34326_MOESM4_ESM.zip › source_files-sept/sup_fig13/supp_fig13-s_offset_coefs.csv]

	t0	t1	t2	t3	t4	t5	t6	t7	t8	t9	t10	t11	t12	t13	t14	t15	t16	t17	t18	t19	t20	t21	t22	t23	t24	t25	t26	t27	t28	t29	t30	t31	t32	t33	t34	t35	t36	t37	t38	t39	t40	t41	t42	t43	t44	t45	t46	t47	t48
0	-1.8700141873846381e-07	-5.16933368057075e-07	-3.0049751867307257e-07	7.760355080863071e-07	2.1631074653283523e-06	8.744990716495781e-07	1.6973394694681197e-06	1.179594760893759e-06	1.7061335816350289e-06	1.081296473410773e-06	1.7341372667733294e-06	2.2694849917424006e-06	5.413246471558168e-07	3.9789870653020213e-07	-2.66939464420962e-07	-8.442504221578468e-07	-2.386461861453782e-07	3.2608410041939287e-07	-7.485736809750399e-07	-1.7447019988444008e-06	-1.9026387076478196e-06	-2.3996458395727846e-07	-4.6637580499073214e-07	-7.226355531722443e-07	4.883313746005255e-07	-1.5186774238101543e-06	-1.1988903047414332e-06	-2.8983136985887614e-06	-1.8024224118312567e-06	1.8121591352894516e-06	2.0529961409363668e-07	-7.581635362878962e-07	1.3914135274230473e-07	-6.287920506626417e-07	-1.1630008032083377e-06	-1.8222713232950337e-07	-4.7139580577542317e-07	-1.2751675688000164e-06	-2.252199275122337e-06	-7.780375371371673e-07	-5.95565385094124e-07	-1.859686505457221e-06	-9.043150437765663e-07	-2.190181464199542e-06	-1.135017799131168e-06	-1.4855935703648952e-06	-2.758751474787341e-06	-2.751908029037232e-06	-3.317182154355057e-06
1	-8.462036667089598e-07	-7.431611275928226e-07	-3.57875045535233e-07	1.7777134075444836e-06	9.40927329513031e-07	8.681314241735102e-07	5.142492948785314e-07	1.038661264617702e-06	-1.0242407953247873e-07	1.1206070940888145e-07	1.0496743415359837e-06	4.163182632119363e-07	7.414234278570224e-07	1.0996242545803621e-06	1.681832685864419e-06	-6.829669634689214e-07	-9.453111552131941e-07	-1.130120406322538e-06	-4.618713327288381e-07	-2.2612628344277985e-07	-1.7961272131177013e-06	-9.722027497906478e-07	-1.4966755509327879e-06	-5.882546373727109e-07	-1.2427937699837122e-07	-9.070374595308283e-07	-9.418995672721396e-07	-1.150260861357052e-06	-2.236165305287496e-06	3.877005248266885e-07	-4.0528374558424004e-07	1.071506517838302e-06	2.2494150740700274e-06	-6.010982955608632e-07	-9.025443271698401e-07	-5.577874385815013e-07	-8.269615943666171e-07	-7.329663707403302e-07	-2.583189798133091e-06	2.5820434605262093e-07	8.860994738468944e-08	-1.2787933636841658e-06	-1.9416002448063154e-06	-9.023774791221721e-07	-9.78015503496163e-07	-2.5832620509015493e-06	-2.422927010661088e-06	-2.5765581837680633e-06	-2.022337520439342e-06
2	-1.3871563991453366e-06	3.148248610087667e-07	-1.457193526654233e-06	-7.632644519401784e-07	2.2112295380039547e-06	1.2027057607171348e-06	1.2894213485573293e-07	2.2607451561085004e-07	2.7506102256292193e-07	-6.936076639142052e-07	-6.976462642024456e-07	1.6142765747179014e-06	2.5903594080756403e-07	-1.8412737942784586e-07	-3.584229594733772e-07	4.155181339073094e-07	-1.0798775420965392e-06	-6.976642739104573e-08	3.8903414166029233e-07	-1.4682241068763695e-06	-1.6077108573963525e-06	-1.3248185540202013e-06	-2.161948731005257e-06	-8.564713231974355e-07	4.940930275991875e-07	9.015261130375994e-07	-1.988102799421244e-06	-7.914255418179227e-07	-1.9940487477312463e-06	1.2622029761979107e-06	4.1945246776487617e-07	-1.463220167043974e-07	7.005190743435045e-08	1.0086040744390732e-06	1.7770527369360913e-07	7.303650941636236e-07	-7.757085979159411e-07	-2.102909165061603e-06	-1.6996378408811076e-06	-5.330057757687158e-07	-4.0738195879886535e-07	-8.311858241594343e-07	-4.86880547274198e-07	-1.0637236159472523e-06	4.691042587911382e-08	-2.0460908474038426e-06	-2.1476342555020418e-06	-1.5354340512990769e-06	-2.526434828922496e-06
3	-1.2585079991972105e-06	-1.2703489230773562e-06	-6.888125810445977e-07	-1.0258611202911267e-06	2.912896760485196e-07	9.221773196491322e-07	1.9789337028141332e-06	-7.308420904078722e-07	-1.1765063567263937e-06	4.776322835324719e-07	6.713999427041923e-07	4.637539465652459e-07	-2.2054625999872989e-07	3.2393181553895127e-07	1.128925196967916e-07	6.977398118600401e-07	-2.735973422649056e-06	7.680784077159511e-07	-1.1570525634239966e-08	-2.563240531652284e-07	-7.071332450629587e-07	-2.0748944401332006e-06	-8.167939563919525e-07	-4.952800614615847e-07	5.634765095602125e-07	-1.2575495418914468e-07	-3.6998839246015624e-07	-1.504603071038796e-06	-1.0610655797527746e-06	1.8167956036864972e-07	-1.0304551919916984e-07	-3.8818817342042435e-07	1.942549718643876e-06	-1.2136109478101325e-06	1.5010214967218287e-06	-1.5920400070541349e-07	-2.1864891756209552e-07	-3.6237003079776e-08	-4.2926375212575625e-07	-8.888222819797768e-07	-1.1205541020594734e-06	-2.557951894740083e-06	-8.435883008298555e-07	7.30243158477374e-07	1.7180439960024831e-06	-1.8214709934268792e-06	-5.556688632481157e-07	-3.7863226846963587e-06	-3.89155751228039e-06
4	-8.541769473025734e-07	-2.3135378869839143e-06	-1.0323518599434628e-06	3.442566121043565e-07	2.268036636333172e-06	1.3572567761053824e-06	5.315125553540929e-07	-1.024947371464579e-06	-3.1545378249054943e-07	5.625979093930124e-09	-1.6773564315401798e-07	3.787833094105346e-07	-2.0400846020429665e-07	6.174569787324551e-07	1.596058470702673e-06	3.2181535225191224e-07	2.9874883107485325e-07	-8.686762767982978e-07	-2.284459850357399e-06	-3.5024308202845083e-06	-2.895298185427316e-06	-8.73295925341903e-07	-2.3269205501065215e-07	3.462459336898525e-07	-4.611089537527182e-08	-1.282022113329668e-06	2.793825050986907e-07	-2.0061278840528304e-06	-1.2780554092545734e-06	2.169477048411218e-07	-5.24509321453082e-07	2.039748735475056e-07	1.1247464339144892e-06	-2.3123545623766572e-07	-7.121284003332431e-07	4.407085954022896e-07	1.1156781478830643e-08	-4.787553084109817e-07	-1.0401815251969428e-06	-7.760550565847639e-07	-5.048118703364419e-08	-1.4799205156248314e-06	-1.2426819605383753e-07	6.727212735972935e-07	-6.418557791578699e-07	2.162528100350754e-06	-1.9679385374498636e-06	-2.0957909576734814e-06	-1.6657648298273168e-06
5	-4.2776484893921403e-07	-2.236879703284734e-06	3.980331836821389e-07	1.7954005505100924e-07	8.531820034543896e-07	8.246937715448972e-07	-7.734451544014854e-07	1.1597834618212583e-07	4.891254919993371e-08	2.234446646586852e-07	-9.142557112422541e-08	3.6876418230502604e-07	-1.0701022048837362e-06	-4.783487714096446e-07	-1.0592649813668433e-06	7.145811596589879e-07	-1.0399287878575621e-06	6.23768169495295e-08	-2.0768362690335107e-06	-1.4045542994784847e-06	-9.247686066219321e-07	-8.669534378729783e-07	-1.1979178792807346e-06	-1.471805274568807e-06	1.9826680978650236e-07	-9.946253205343217e-08	-2.824788963785848e-07	2.7628629998403017e-07	4.0733314826012124e-07	5.165320038684857e-07	4.4767751482681324e-07	4.7537395523484947e-07	-1.3736048743894782e-06	1.0160924754961049e-06	2.0099552689329663e-06	6.119371538806939e-08	-1.4120650302241454e-06	-5.303844902067502e-07	-9.391435577321723e-07	6.493864811340544e-07	-9.744361353954878e-07	-3.152422442107652e-06	-2.3912864341154087e-06	-1.6728576971111473e-06	1.2523198592031579e-06	-4.4062927617275996e-07	7.313969126374856e-07	-1.3722378309752424e-06	-1.03836904811677e-07
6	-3.218091085018437e-07	-1.13953323295617e-06	9.646776821285313e-07	1.083676364539465e-06	7.334681901952275e-07	-2.733495794169332e-07	3.8400793103548144e-07	-2.1705477437185727e-07	2.0325756359729842e-07	1.2695901584327821e-06	-1.0084887641217397e-06	-2.683946549049791e-06	-2.1437046971679432e-06	5.310284545347438e-07	-2.1425675669054589e-07	-1.676279479064431e-08	-1.3728616673003475e-06	-1.9694155801377584e-06	-2.104720142436463e-06	-1.946677947455141e-06	4.432394766787011e-08	-1.2975092886500693e-06	-4.610010446334099e-07	3.913000010853967e-07	2.4284271395741703e-07	6.961332868572048e-07	3.2317499270166354e-08	-3.385796328947581e-07	1.427301575134598e-06	8.645537930887238e-07	1.1335232493198344e-07	-1.255625596633289e-06	2.9224439983394184e-07	3.9257872116277936e-07	1.3982124203852244e-06	-1.0377145017904128e-06	7.918933407143746e-07	-2.3866263941333263e-07	-1.4869020756270489e-06	-1.4154253870105825e-06	-1.301812059175602e-06	-2.6575865772851063e-06	-1.3971540763882376e-06	9.222044631310507e-07	1.6918257158820402e-07	6.014091451567929e-07	1.0812271652332164e-06	1.1930353251928965e-06	-1.5577281730588846e-06
7	-6.529771085130046e-07	5.601805330255703e-07	-4.104859936074402e-09	-3.439614683139341e-07	9.578799979878326e-07	-8.608624947376616e-07	-1.051067856408369e-06	-4.680226114698604e-07	-9.313233010375287e-07	-1.8136929346631708e-06	-9.953570122329806e-07	-1.1431566429288245e-06	-1.9027592376261887e-06	-1.7929319356156938e-06	-1.5606214417149584e-06	-1.2124423482404374e-06	-1.1955768838909469e-06	-1.4846887835956753e-06	2.621944739668249e-07	-4.615087619834372e-07	-1.249472232805371e-06	-3.2114464542652234e-06	-1.314130289570333e-06	-1.6178343118142774e-06	3.463353389982346e-07	-9.618477100938224e-07	-1.7556897195597912e-06	3.679908549184442e-07	1.3447112800001662e-08	-6.856605421623441e-07	1.6384608660715846e-06	1.6691175394449367e-06	1.460560659893304e-06	-8.768731179957981e-07	1.2408959623258225e-06	6.63434738506907e-08	2.9074277135291116e-07	-1.3179917742630075e-06	-9.289531576239787e-07	-8.11278505162333e-07	-5.093095600316663e-07	-3.3377084605275644e-07	-1.5302111691161288e-06	8.776717873726345e-07	-9.455458521063944e-07	6.141888018286413e-07	1.313347202795647e-07	-1.588148878953378e-06	-1.0671752278409696e-06
8	2.593481161850775e-07	7.63437905498779e-07	-1.2311618979955694e-07	4.88257470459799e-07	-4.504474009442383e-07	7.465048899460238e-07	-3.294046279767686e-07	-7.400667062705908e-07	-2.2262708110108756e-07	-5.272220574728666e-07	-2.2803084609778235e-06	-4.0726538235817175e-06	-5.086407820500812e-06	-2.443053012741293e-06	-2.2594477716298542e-06	-2.82467102228296e-06	-1.7056630402519017e-06	-2.125146777862152e-06	-1.803118186503962e-06	-8.332410966212697e-07	-1.1370836287104165e-06	-1.6257018090803684e-06	-1.0694540964234318e-06	-1.2344812541377388e-06	-1.545000031848084e-07	-5.203813431011313e-07	-7.689219336175062e-07	8.160494785195076e-08	-6.830338937142914e-07	-2.024328035970344e-06	7.676534983554662e-07	-8.084623474719808e-07	3.552994511805025e-07	6.250029392912869e-07	-4.3501598898016915e-07	-6.310591318920512e-07	6.327943700281105e-07	3.5940751832663015e-07	-1.0617259729673535e-06	-2.1849447617253864e-06	-9.675083330901699e-08	-1.5475157585634923e-06	-2.4866086688774183e-06	1.1525053651219823e-06	1.3947107699343915e-07	-6.76160691915955e-07	-4.303574847613328e-07	-7.619255186979803e-07	-3.448836291557659e-07
9	-8.917454934772819e-07	-5.711245051325864e-07	1.9145202526214374e-06	-2.8233915253055943e-08	-7.816240955172753e-07	-2.0963780230445303e-07	6.121448329520561e-07	-2.7741055995727784e-06	-4.359864022756414e-07	-2.202189497309414e-06	-1.5937308291009826e-06	-1.5688637605542981e-06	-2.8790285260740707e-06	-2.558701556760943e-06	-2.7489013287380573e-06	-1.7778814375189945e-06	-2.557405150069336e-06	-2.3714319541299298e-07	-8.597820713692669e-07	-1.179794033664837e-06	-5.066513120527053e-07	-3.735089355633266e-07	-6.61029912092469e-07	6.808122545019318e-08	-9.802039521281325e-07	-8.769223491812044e-07	-2.4098718631901103e-06	-5.611508589782396e-07	-1.4451571720683505e-06	-8.318870647216254e-07	-6.955143273489388e-07	-9.621523770450723e-07	-8.700913211744797e-07	-5.659534949840537e-07	-4.876828620131061e-07	-6.629807914789861e-08	-1.395668911841707e-06	6.776585763752033e-07	5.902863608275896e-07	8.21709008863572e-07	-4.80656058950155e-07	-1.969269175706093e-06	-2.335907576182049e-06	-4.917114467601116e-07	-4.5737729331407295e-07	-1.4728576387069997e-06	6.47435798356427e-08	-1.505198415534694e-06	-1.6487587600803596e-06
10	1.8972398141181753e-06	-2.897911592147361e-07	9.93453985574017e-07	8.324377871034346e-07	1.9148849735840609e-07	1.3313202742958465e-06	5.597245733201182e-07	2.0494917307713882e-07	-4.881842748436297e-07	-1.5672004720400609e-06	-2.5815834026087644e-06	-1.5954966791205037e-06	-3.927139251950498e-06	-1.597252515274235e-06	-1.6533790014530534e-06	-1.8791497250748891e-06	-7.968982447677218e-07	-1.4168713238746219e-06	-2.785241648159949e-06	3.1131131187090815e-07	-1.2620098906294228e-06	1.9569325073567775e-07	-4.403876089271746e-07	7.964624457452495e-07	-1.5617177038792708e-06	-3.498228630344842e-07	-1.5564351181185814e-06	-1.2838510856618377e-06	-9.1915168084478e-07	-2.1570859796226625e-06	-2.2677740980445056e-06	1.1464668869793211e-07	-2.8453548215608557e-07	1.9653709487151697e-06	-5.97448311569931e-07	-1.060152163061356e-06	-6.41172266128501e-08	-1.0907341751639908e-07	-5.451240297273972e-07	1.3400390118372976e-06	-9.931812535993406e-07	-7.084999510195586e-07	-9.774171527328022e-07	-3.6307546452795543e-07	-4.203408906773246e-06	-1.5845831456391033e-06	-1.168078002216394e-06	-3.19248100736497e-06	-2.249604526986228e-06
11	2.639506912287343e-06	2.3235152710767703e-06	2.4659205420630694e-06	2.7591758874626783e-06	5.805453367818721e-07	-1.2197543558487206e-07	-2.370155488995094e-07	-1.5489139989548504e-06	-7.150950878625367e-07	3.5708760552461793e-07	1.0408908861155553e-07	-3.5170401312748e-07	-1.2458467143127443e-06	-1.2345788248122407e-06	-7.246565044003779e-07	-1.8164545461219655e-07	-1.923824118807284e-07	7.42584683924588e-07	-1.0851313837080196e-06	-1.3084611098976357e-06	-1.03723790880922e-06	6.460622918214488e-07	-9.210056861834332e-08	-1.294049793956437e-06	7.310281745551522e-08	4.1571726628480223e-07	8.13181267332895e-07	-7.589913170106944e-07	-2.5856999352638312e-06	-3.016800438503394e-07	-1.7229120493545178e-06	1.5761763152832512e-06	2.298847962045105e-07	-1.1687969884159593e-06	-1.833321586474429e-08	-1.6342990557659695e-07	-1.4191583322484076e-06	1.0907538635466965e-06	-4.972041361538599e-07	-2.7802589685403976e-07	-1.0489430496309161e-06	3.1113551825336535e-07	-1.2894510796413869e-06	-1.8790542793069611e-06	-2.6166845435629066e-06	-1.7874090614473096e-06	-7.1755229853622e-07	-1.5832561845054428e-06	-2.1631699562477925e-06
12	6.904089249507068e-07	-2.0012172481484893e-07	9.93308764672086e-07	1.3825949242758256e-06	2.1685308759463763e-06	2.897374951730211e-07	-1.5699479179003582e-06	-1.2498420946826741e-06	1.0004493395178874e-07	5.554684368246829e-07	-3.0594862905410774e-07	-9.70247325761628e-07	1.0067396963736263e-07	-3.8353806999193047e-07	-1.5925589469248716e-06	-1.5772053020632578e-06	1.0236325370879121e-07	1.0681956978087215e-07	2.183309439485886e-06	1.094158746901287e-06	-1.5187895587419426e-06	1.563276774945975e-07	1.3288449410478596e-06	5.550240486454631e-07	1.5394719241535699e-06	5.799866742665075e-07	-1.2583051829456818e-06	-5.825292204879674e-07	-2.5089422712190363e-07	-2.7594939056995687e-07	1.3055393872881147e-06	1.4711956832553945e-06	4.052025647563742e-07	2.4071417364075537e-06	-5.158854428621229e-08	5.280365217483359e-07	4.879102260927333e-07	-1.649724978182516e-06	-3.7779870754693534e-07	-9.945677413042821e-07	2.4260558778189e-07	-1.4858377111514625e-06	-3.0323519985210086e-07	-1.0491837645482078e-06	7.763468227502793e-07	7.201105128272726e-07	-1.8002556880272714e-06	-2.4926344691717123e-06	-9.0718982043467e-07
13	9.77992735855044e-07	1.0998827425469147e-06	2.024382050932736e-06	2.6561867258315578e-06	1.0493991815627636e-06	5.639180207773461e-07	-3.401121558442661e-07	1.3394469210261584e-06	7.433147049076447e-07	8.355567371029437e-07	1.3406937970723914e-06	1.1267301735122434e-07	9.838073197791962e-08	-1.8253023389729856e-06	-4.5200395782040883e-07	-3.2751100876098044e-07	-5.477849587672009e-07	-1.5519120250359326e-06	-9.383409612254328e-08	-5.512041922942104e-07	-1.1544327678907243e-06	-4.0536021891841254e-07	1.0351213788558538e-06	1.3619715425345813e-06	7.205115736766581e-07	-2.620165130063552e-07	5.643818844624825e-07	2.3023094170900609e-07	9.783742907774927e-07	8.663956430816791e-07	-1.1059181096167796e-08	1.1927526868630867e-06	9.800430696818958e-07	4.961455239742273e-07	-1.0306533489696201e-06	-6.070909783982978e-08	-6.222249358014317e-07	-1.0576836312667744e-06	-3.955086833272492e-07	-6.382856118944582e-07	3.55084846425185e-07	-1.2585583938991073e-06	-1.267883467471704e-06	-6.233998554880083e-07	-4.978492360369286e-07	2.1578787619482946e-07	-1.6907458464692862e-06	-1.1509764307108598e-06	-1.0857588563892899e-06
14	1.86417170012876e-06	6.322069645116906e-07	-5.364354543332164e-07	3.974906000472806e-07	-5.314709353496984e-07	-5.360067551409562e-07	-5.123079458631906e-07	2.0760338577822455e-06	1.0154103474765473e-06	1.679883671257418e-06	1.219815259158599e-06	1.0720884527036024e-06	-1.4219883217032718e-06	1.3531116313035882e-06	1.1631988090364175e-06	3.2311525204208963e-07	-8.323178923282237e-07	-6.986195179499999e-07	3.145584235379852e-07	-3.0623696625722216e-08	1.315508966900427e-06	1.908534041013078e-06	8.306988179442282e-07	-3.6314118063006435e-08	8.522442052648072e-08	4.2605933665615843e-07	1.177574269425272e-06	1.6610445268592379e-06	6.345303790263527e-07	2.8755718798320295e-07	-1.2042569485158443e-06	6.971443681578913e-07	1.416978085248999e-06	-5.378069268678433e-07	2.0700800266236333e-07	-1.3751920985750739e-06	-5.123237077136641e-07	-2.4470992485121466e-08	2.7673731388121223e-07	-2.538331044639138e-07	6.053254308837063e-07	-2.2576812197884714e-06	-1.4165345773605178e-06	-1.687458752798259e-06	-1.462038464100475e-06	-1.7151449716856245e-06	-6.406035992273794e-08	-2.3573620804495638e-06	-6.416003674531684e-07
15	1.6652783171612335e-06	6.526376404009613e-07	4.2817860078069996e-07	-5.253798099320401e-07	-2.9424037887559587e-07	-6.061593087382611e-07	2.0137339293643363e-07	-5.102013791424295e-07	1.0303386470388608e-06	1.4764729252609443e-06	1.3327353585735397e-06	-6.021932382791508e-07	1.8669954711356945e-06	1.3834754070364891e-06	1.0748469651243583e-06	1.5867957735370384e-06	5.551492960426599e-07	1.396856338630766e-06	-4.43206205797093e-07	-2.5754458604458255e-07	1.1278205030770514e-06	-1.308541628279702e-06	1.3330394867742257e-06	8.16907665256766e-07	1.9284275926911727e-06	1.5555592622804581e-06	2.3288498080426975e-06	1.0811845239592256e-06	1.5176158288026814e-06	1.942066853952492e-06	1.0787417073439872e-06	2.865538477829309e-06	-1.5137536630457243e-06	-5.908047108542714e-07	-8.538919991644238e-07	3.5254771532524306e-07	5.044940667641407e-07	1.4664981723777477e-06	1.1806910795078762e-06	-3.117453035292934e-07	8.613966848850583e-07	-1.9285739788010224e-06	-1.325075779373669e-06	-2.133087454941188e-06	-2.635587295033034e-06	-1.025415623848276e-06	-1.2275984942133032e-06	-6.459034442978037e-07	-6.379586244653066e-07
16	1.6816104895258897e-06	-6.038133854786189e-08	1.1143634348090922e-06	2.2215758140614177e-08	-2.2962498329493487e-07	1.4467964086931518e-06	3.6418772622864483e-07	1.05165592430118e-06	8.875652545085351e-07	-2.5046003415463963e-07	1.3937836839681422e-06	1.722022282419384e-06	-3.8243915061639664e-07	-3.966218979123847e-07	-7.513024636227585e-07	-2.7190005950706796e-07	-1.7134017858810305e-06	-1.65846283273892e-06	-6.928425590475942e-07	-1.8404066626225528e-07	-1.214307866851489e-06	1.5207518114835577e-06	-7.27975735060794e-07	8.682760634548839e-07	2.590559991342719e-06	2.243016732220751e-06	1.904798658673161e-06	1.2415041906747581e-06	8.16927716228281e-07	-9.770604912338095e-07	1.2021824472588343e-06	-1.1704672691761985e-06	-1.1073894848717614e-06	2.588979597994635e-07	-2.3347493511277705e-06	-2.598659810457321e-07	2.5224503603740115e-07	-1.0833418275590968e-07	1.6514298263408852e-06	-9.298439189719768e-08	-1.5654042543785401e-06	-1.8759364326642055e-06	-1.8975930379566743e-06	-2.684340405003969e-06	-4.039064767670339e-06	-1.6609199059887328e-06	-1.8970107773520822e-06	-5.193616241945736e-07	-1.4485969970187156e-06
17	-1.260705865828602e-06	-6.419478362208805e-07	-1.2090377385146058e-07	6.284241050453016e-09	-4.180430715859532e-07	-2.995224573861424e-07	2.449395186946808e-07	-1.104735826062482e-07	-6.901666704154978e-07	-1.1115418859957814e-09	-1.4004134787345643e-06	6.320999843604954e-07	2.3219519595992088e-06	-4.402958810076535e-07	-1.0757974168052205e-06	5.789463125565173e-07	3.078114506056405e-07	-6.703015258837926e-07	-1.3374046879578313e-06	-1.332520788558408e-06	-1.970774639798451e-07	-6.183406654298588e-08	-1.237751469019117e-06	-1.7458638715060431e-06	1.0058630594377919e-06	2.1161651304411114e-07	2.7996604246499268e-06	1.3719814047531625e-06	2.782071833997769e-06	7.720278979117907e-07	4.883609421996734e-07	1.1293532222471493e-07	3.5866630508780064e-07	-3.9075187496871796e-07	-6.189679799071161e-07	-1.9901353539090066e-06	3.131435057607658e-07	1.3767769112732955e-06	-8.160192308914888e-08	7.503555052125173e-07	-2.1648689739630585e-07	-1.8125091388319781e-06	-3.28521711235187e-06	-2.206129251071737e-06	-2.3784057416612176e-06	-1.9121431827512962e-06	-2.112753544983932e-06	-9.854939230403444e-07	-1.0121771508374563e-06
18	6.923017982426081e-07	-2.58218303643085e-07	3.032527368590405e-07	1.4501639052879234e-06	9.524333532364627e-07	-2.409347465297919e-06	-7.987831193531228e-07	-2.0854768107623106e-07	2.0533380234121208e-06	2.471201994448294e-06	-1.151183587763774e-06	-2.1722650945090725e-06	7.609759396307539e-08	-9.335578381774821e-08	-1.8845666272035647e-07	-1.9662797912602955e-06	-1.8574786822941982e-06	-2.015601248078596e-06	-1.2294691190305535e-06	-1.7762753098597513e-06	8.791228618731044e-08	-1.7684446650675264e-07	-5.587636975954132e-07	5.755220069331056e-07	1.0877864592948777e-06	1.43544832554994e-06	-5.903146434832766e-07	-8.605516696237473e-07	-7.563223181947645e-08	5.290521068008324e-07	-5.255404254457114e-07	1.2931472030367532e-06	2.9265132353699877e-07	6.10447561694051e-07	7.318492053692397e-07	2.060185187149736e-07	-1.5450596289282634e-07	-5.260784546053724e-07	1.423491107027296e-06	2.552550875609682e-07	6.230137605051472e-07	-8.729240229832669e-07	-1.0706487911321795e-06	-2.3701864970650058e-06	-2.057047455928718e-06	-1.1724014515635114e-06	2.8561362255299982e-08	-4.793439906493456e-07	-1.227100367538095e-06
19	9.497711210712712e-07	-1.3588077220458534e-06	1.147543451838436e-07	-1.122540846823474e-06	-8.210573639993243e-07	7.058631648031108e-08	1.2358006680516925e-06	1.008487915388959e-06	3.544405474769718e-07	1.3661816450703206e-06	-1.2752819556927116e-06	5.864270491179528e-07	-4.393875195247191e-07	-2.6708688017915556e-06	-6.597253413465546e-07	-8.367406985110667e-07	-2.600813566508328e-06	-1.2561228803707556e-06	-1.7476148138000578e-06	-3.921750854003911e-07	5.842194293267752e-08	6.199406406592334e-07	-4.910227879801234e-07	2.3841435394139033e-06	-2.403359037966844e-07	-1.5025558719635975e-06	-4.792609698588533e-07	6.457054424075883e-07	-4.846903126054433e-07	7.393936223356934e-07	-8.517019843772129e-07	1.0814114895923456e-06	1.6280537326082211e-06	2.4977442508824428e-06	3.569733727743106e-06	1.3021525165580862e-06	1.9331653355816635e-07	3.379840976460155e-06	1.184913907551663e-06	2.787257680141184e-06	1.0826734672365937e-06	-1.1011126357696507e-06	-3.2154492747757513e-06	-2.5294419605067773e-06	-6.926294577105044e-08	-1.4465391877795818e-06	-2.2375792153605807e-06	-1.2231767867677393e-06	-1.2879762183283757e-06
20	1.8208353204020783e-06	-5.221129190229398e-07	-2.958642150166412e-07	-9.900824760804927e-07	1.1457367715978263e-06	1.0123217413281558e-06	5.401323150686641e-07	3.076882852076654e-06	2.068146301561951e-06	2.5427471323488667e-06	-2.5408279315273865e-07	-1.6290693781992014e-07	4.135799841177718e-07	-5.544674142234354e-07	7.393115849054159e-07	8.602873881347326e-07	1.4084491769933312e-06	5.227279691790437e-07	4.306807284001976e-07	3.92119109559783e-07	1.7822113422221927e-06	8.828467115983503e-07	2.6028150409824073e-06	2.1940900868782808e-07	8.378829970211438e-07	6.209080278286574e-07	1.2292319528444507e-06	-2.9897943107305706e-06	-1.4285271169820424e-06	-9.419391279291242e-07	2.4755855914578793e-06	1.2505185771927335e-06	1.870028586473621e-06	1.089222344264528e-06	3.846603734652944e-06	3.2599656746554717e-06	3.2700717314119167e-06	3.837726536664919e-06	3.058569980207596e-06	2.7434529374101333e-06	1.359321461268512e-06	5.002242766013577e-07	4.0960530718358126e-07	-1.6678136317250991e-06	-1.6434417874822678e-06	3.968490238673276e-07	-1.1190514002446414e-06	-1.8003873925780567e-06	-4.431767647783933e-07
21	2.378307126875961e-06	7.463023288579057e-07	1.8595064819710759e-06	2.014348661980088e-06	9.669730189020104e-07	4.271238512401208e-07	1.1413195040820923e-06	2.0580184713464447e-06	1.590330345053464e-06	2.6936000988463008e-06	5.085334822435212e-07	5.0442216281979206e-08	1.0789380494151842e-06	-5.73080389293269e-08	2.1491215440982542e-06	2.438152321871685e-06	1.1692387627291592e-06	-1.467088758459814e-06	1.3756378273637817e-06	-6.432416976336037e-07	1.8966091841808706e-06	1.040272144076759e-08	2.490613991941803e-06	-2.3303262611332537e-07	9.96679739402406e-07	-3.2296906433820858e-06	-2.0877096252328337e-06	-1.6462659102725792e-06	-1.011776075055958e-06	-1.0541369753924231e-06	1.874130519429418e-06	1.573752701725609e-06	4.465372247824223e-07	1.6797735905956845e-06	4.250024123631736e-06	3.292167443984454e-06	4.2676159515497705e-06	3.1170238445413664e-06	3.1990448667944853e-06	1.3559274921871687e-06	1.3788397068463776e-06	7.022913206937327e-07	2.5720091424257505e-06	5.626989124658663e-07	-1.1795396695160412e-06	5.941424072741974e-07	-1.0388754141200293e-06	-1.0752074970898125e-06	-2.6212710186527324e-06
22	-1.4763610286024845e-07	3.9296563499068346e-08	1.952159610486142e-06	2.884009222126353e-08	3.4415658960077353e-06	2.7084932628744657e-06	1.3742756285733486e-06	7.297278020892034e-07	2.766142046554106e-06	1.4883809814415432e-06	1.2507159855685188e-06	1.5718307351767666e-06	1.1644016531440811e-07	2.3492391457431654e-06	8.776386268039931e-07	1.7122982106347538e-06	1.4076942889499715e-06	2.188436387478352e-06	1.120950415240864e-06	-1.5052300707191837e-07	-8.874498598553818e-08	6.922353932282849e-07	7.985806853662793e-07	9.437279232223916e-07	5.647064198112088e-07	-2.995620317576338e-07	-1.79034497620961e-06	-1.963018893721025e-07	1.6652461080759479e-06	-1.0162239342153773e-07	1.1630649442899536e-06	5.355980880427622e-07	4.342146092102423e-06	3.5945051322073317e-06	3.4364455677006755e-06	3.6692448362338073e-06	4.021129498661808e-06	4.246493425257277e-06	3.890920085202311e-06	2.1262775886162282e-06	8.75377964113993e-07	1.1621998102871023e-06	2.460993274076267e-07	2.5724678252272666e-06	-2.569119641597271e-07	5.393872186717707e-07	-8.305005432687418e-07	-2.325020722285689e-06	-2.33016144831291e-06
23	-2.1844719869997318e-07	3.8016208845875944e-07	1.1520057864173022e-06	1.2642171084119832e-06	2.455913907430041e-06	2.1393686132017816e-06	3.710063199535686e-06	2.917713450007799e-06	2.471495892011566e-06	1.5853986137240862e-06	2.2415099834385424e-06	1.2625011394325742e-06	2.547532617657698e-06	1.470066756509661e-06	2.041494039045609e-06	1.7842324276241542e-06	2.263415102393088e-06	1.5855645687905622e-06	4.343135407591726e-07	-6.94547137633339e-07	-4.5066954049391457e-07	1.2051109256530874e-06	-6.746803594272679e-08	1.3998858640641269e-06	3.190113690730974e-07	-5.998004889426633e-07	-4.2262753068583014e-07	-1.607195340271894e-06	-1.85816371531013e-07	-2.1945032964768016e-06	2.2827710187374266e-06	1.4695588570713789e-06	3.832538035741845e-06	1.1690711724307948e-06	3.154616171706565e-06	3.58905499958179e-06	3.935476592738917e-06	2.3654999645882004e-06	2.57582208852738e-06	8.765821071524907e-07	2.3041241458433237e-06	1.5468383419631752e-06	2.665575948668006e-06	1.799184504970266e-06	1.5001466924762204e-06	-8.088750442344937e-07	-1.543567124885338e-06	-1.9259001533075616e-06	-2.244132782166368e-06
24	-4.564699336713436e-07	4.554533470870406e-07	1.815488694431871e-06	2.8295133033088433e-06	4.364630266734587e-07	1.5613957915995173e-06	3.0791560841404025e-06	1.6049701814194105e-06	2.299865432441646e-06	2.902909853147092e-06	1.3702823291158815e-06	3.407892859075757e-06	1.218594303653616e-06	2.3119613613495955e-06	1.6957269320417272e-06	1.1715685464782661e-06	1.3678718270819731e-06	8.734323415116738e-07	5.979269103450362e-07	1.8418631470582294e-06	-1.2495653655974256e-06	-9.025157708022516e-07	-5.218442376765986e-07	2.4625582568717436e-07	-5.144156076406462e-07	-1.4902742184544495e-06	-7.68245546040022e-07	-1.4458903233561974e-06	4.3537910440925366e-07	-3.455392780325335e-08	1.0885383757534271e-06	1.4670151493178363e-06	2.110657322043734e-06	1.943196296141327e-06	3.8069401604184477e-06	3.979155108842506e-06	2.616894715357602e-06	1.6810632070630099e-06	2.4313159944001105e-06	1.9344874251516954e-06	-6.540159212163423e-08	1.4549413859377761e-06	1.5859331177794072e-06	1.191681288976718e-06	5.802371618170568e-07	5.545398431689939e-07	-5.530486578222438e-07	-1.3205020983750678e-06	-3.621271947249561e-06
25	1.8178779669781245e-06	1.666753609503555e-06	-4.450783231119714e-08	1.7866576242403977e-06	2.1450812605089366e-06	1.1369779733451154e-06	1.8293738930516718e-06	2.5569920333871703e-06	1.2019926427471095e-09	3.970138536806823e-07	2.041396867664033e-06	2.502836664413726e-06	-4.3116737682892563e-07	9.589470327982584e-07	3.2476649581367573e-06	1.8094061876389018e-06	1.976547925204333e-06	7.108855279824609e-07	-8.19844312306753e-08	9.893882877330013e-07	-1.2823212794495773e-06	8.512719340189602e-07	8.614451102692324e-07	1.0680444606797053e-06	1.0067700028403287e-06	-3.478528210515211e-07	-7.70557388628912e-07	-1.0770681874449678e-08	8.762415601983168e-07	1.8896125332850028e-06	8.959241249219125e-07	7.498521744975457e-07	2.1595244556518043e-06	2.980999785105365e-06	3.2546188362291545e-06	1.2355496132258458e-06	1.2170577811062645e-06	1.222714677834945e-06	2.362437909695928e-06	1.3795036806628921e-06	1.4435997034831456e-06	2.740786424770162e-07	1.5528667843005487e-06	2.1493230906785865e-06	2.928400869666595e-06	2.090649995842151e-06	1.7463781008368458e-07	-2.8834882655494653e-06	-2.9132319566553085e-06
26	1.2845274256711165e-06	1.4585498297671248e-06	7.61552761014446e-07	2.2895344609037875e-06	-2.6307572461960777e-08	6.702609930782424e-07	1.42166638013334e-07	-3.117953787241943e-07	1.043531961628739e-06	-2.8611034723597104e-07	2.1822130362294162e-06	5.569096181368462e-07	4.93146272256319e-07	2.578104250587943e-06	2.623454488990891e-06	2.616093693594657e-06	1.6063966185781885e-06	3.1569508768648883e-07	1.4844848522963021e-06	2.435268605840349e-06	1.8510334396993487e-06	-3.8607805777190977e-07	7.548941269574262e-07	3.3076574885611316e-07	-1.3832323301975623e-07	1.8295356452781068e-06	2.6014799741532215e-06	-1.1939113925006084e-07	-4.941655298953783e-07	1.5800668448635646e-06	-3.621752063544419e-07	1.1806836024186172e-06	3.514417522736202e-06	6.600445033010249e-07	1.3124917624051281e-06	3.3759505150443914e-06	2.473799785914774e-06	2.7170517972381464e-06	1.1337593592229045e-06	2.800314164356036e-06	1.2403358664877814e-06	3.266871712780088e-06	3.7370934446466505e-06	1.6519706473380766e-06	1.2858522524316533e-06	1.6924962138068326e-06	1.1033353795406107e-06	-6.68241183575525e-07	-2.627657327978444e-06
27	1.8903386239971862e-06	4.2787448852289234e-07	3.3784463046731353e-06	2.8127430917652324e-07	2.946614161417724e-06	1.2029550843189321e-06	1.663609004665789e-06	9.9198770110003e-07	4.5156821137915125e-07	-3.37857013688688e-07	4.362750645200014e-07	1.0618272710145246e-06	9.720177687497729e-08	1.0983814629183443e-06	1.4218204867800763e-06	2.020435994102762e-06	1.5882734381144728e-06	1.9018585410316356e-06	2.1698921262077846e-06	-4.3109265248152094e-07	1.0430655203817528e-06	2.5689920720848997e-06	3.7661924337459535e-07	1.5915499583554168e-06	-1.442652055501203e-07	8.975238898299352e-07	7.81832080947515e-07	1.9327922101218405e-06	9.374397121242341e-07	4.040893140742294e-07	1.6405662423910996e-06	7.79702984819512e-07	1.339084133203682e-06	5.759725177277275e-07	7.874167926140008e-07	2.073574137256433e-06	1.1993814679705203e-06	1.6566455799444125e-06	1.2154600921865062e-06	7.807307908179522e-07	1.3736730579487026e-06	1.5059441128245044e-06	2.7368443335245637e-06	1.1294823917763956e-06	3.55315225712625e-06	2.2823998691468892e-07	1.4481397051409385e-06	-4.1652671635674775e-10	-5.532995948269936e-07
28	2.836306305285571e-06	1.1540013466372679e-06	1.7300115926621952e-06	2.581101188210546e-06	1.1586901635433183e-06	1.395216125691922e-06	1.2729124884651938e-07	4.122256967100494e-07	1.1277094877796557e-06	1.8134462491182647e-07	1.5352045181745398e-06	2.711683966066056e-07	6.64237190368856e-07	5.894481719736589e-07	9.841694801555958e-07	1.002283659872546e-06	-3.977644173183165e-07	2.143125369300725e-06	1.1480056187490127e-06	1.7270359896335425e-06	-3.821605237993053e-08	1.1878559338152506e-07	-1.989229492330136e-07	8.876782863098841e-07	-4.913479336535692e-08	1.662918764518119e-07	-1.4315813302899955e-07	-8.700824905490344e-08	-8.737139574915826e-07	-3.2810847587632744e-07	7.408521520955054e-07	-1.6272807205408594e-06	4.4790401288449756e-07	7.576208425620994e-07	6.483996801039067e-08	6.310105564339942e-08	2.763378221344611e-06	1.4329933348992746e-06	2.8059826661727857e-06	1.848298488985656e-06	7.830279099593202e-07	1.2933148157574993e-06	9.480438217827244e-07	-1.649866010560777e-07	-8.152156874019555e-07	-5.824831219169282e-07	-1.5692988207476997e-07	-2.280851564962656e-08	-1.6583631138497125e-06
29	5.276040979386438e-07	2.6993003788920956e-06	-1.441060174773472e-06	2.6119319477269392e-06	1.5039836017975953e-06	1.2780220456093687e-06	1.5412780032699717e-06	1.139772488822022e-06	-1.2065732690512662e-06	2.1702499143550254e-07	9.275657037239193e-07	9.607962116515685e-07	-3.035659548204401e-07	1.4481254902358477e-06	-2.0487581016112686e-07	1.1789764595877169e-06	-5.929202833481319e-07	-3.5428610045061567e-07	8.450255904177611e-07	3.2739819381088586e-07	9.919810471712975e-07	-1.5815493745565667e-06	2.5789267362474077e-06	2.690131821030569e-06	-8.31075444876898e-07	6.472609412329969e-07	1.7178232378015276e-07	9.775991091754116e-07	-6.181616212980251e-09	2.8999098932834253e-08	-7.070623412723508e-07	-1.7947210972436195e-06	8.487905575107511e-07	3.7152743911360516e-08	-1.105155867340038e-06	-5.511692539265691e-07	5.665897274041857e-07	-1.5288681511693017e-07	1.6811353893075653e-06	9.466195831917649e-07	1.1544629548967612e-06	2.430233306335336e-06	-9.61331326451501e-07	3.5927820885334073e-07	8.05361979643177e-07	6.006599924790572e-07	-7.71440067784248e-07	-1.487463362469278e-07	-4.109230535252412e-06
30	8.868336109068518e-07	-8.104211228510133e-07	2.3495744727651457e-06	7.475052312791856e-07	-1.1442548364731523e-07	-1.3217800592784532e-06	-2.262837738751794e-07	-9.74000489620267e-07	1.958224091246706e-06	-2.3056051133691982e-07	7.220372710471732e-07	4.479191731979836e-07	1.4265707389575061e-06	6.30529610704764e-07	5.270819177343349e-07	-1.68220380814488e-06	-3.79030588666077e-07	-5.912734565377478e-07	-1.5003640305230732e-06	-2.568472907336271e-07	-8.270114314112103e-07	7.114538721095021e-07	-6.795516074677362e-07	4.536039773427298e-07	1.3471577596636632e-06	-2.939019342437761e-07	1.147875649229846e-06	-1.068303960053348e-06	1.1306800334100306e-06	6.575869859912901e-07	8.80203574928973e-07	-1.0576432536852417e-06	-3.3512676488506803e-07	-1.0301552755064804e-06	-1.582379253207466e-08	-2.2250932044020863e-07	-2.3706795688085434e-08	2.8431008702660333e-07	2.0133588720825005e-06	6.086785793215696e-07	1.6902411040129843e-06	2.1402669067301953e-07	-4.831094576187861e-07	-1.58448389643717e-07	1.9013744762418762e-07	-1.3795186504535321e-06	-1.8932739464706785e-06	-2.0867436203183596e-06	-4.213299797060119e-06
31	5.096991727797421e-07	1.6439673848917532e-06	-5.583225893668029e-07	-1.2672770514084734e-06	-3.298613557050452e-07	-9.416806941119642e-07	-8.638498934152254e-07	-1.5832601693743775e-06	-2.0014746618460196e-06	-1.5934930349119214e-06	-7.549240733271089e-07	-2.024619060560106e-06	-2.411107180836343e-08	-2.587195005058343e-07	-7.225028504330122e-07	-1.0247333484808718e-06	-1.029402998194641e-06	-2.9993545591825873e-06	-3.7401958075426406e-06	-3.4497721700456128e-06	-2.0610384536761643e-06	5.106177637991966e-07	1.1352643366646557e-06	1.2578877033464443e-06	9.179095407575736e-07	7.943243069121705e-07	1.388858943939672e-06	-5.16545619269502e-07	1.5061707425736383e-06	-8.960863358543117e-07	-6.584871155669763e-07	-7.175422420451396e-07	6.102340254836395e-08	-1.7219052532783998e-07	9.405129044475759e-07	1.0735004699817364e-07	2.0118560407543438e-06	6.008022176354034e-07	-4.6430381672308e-09	9.995652289724213e-07	2.0311565287674648e-07	-1.5987196698912831e-06	-8.507779687633224e-07	1.194262049137137e-06	-1.800507855208029e-06	-1.5845851296540869e-06	-2.044111664294958e-06	-4.389504290575637e-06	-5.142680971807565e-06
32	-9.550803255904968e-07	-1.5814399139449748e-06	-2.6549063197198776e-06	-8.250013793436288e-07	-1.8396667632018081e-06	-1.4353185575355373e-06	-1.1410592499539993e-06	4.1380528144574554e-07	-1.1139389196452499e-06	-1.4384888236273984e-06	-1.2066189650012675e-06	-8.048646536190576e-07	-8.644402823208382e-07	-5.072670120603462e-07	-1.4972394831307218e-06	-3.640764855124559e-06	-1.0933397671450683e-06	-2.3553643292679657e-06	-3.971693856530558e-06	-3.2561692217192605e-06	-2.2662079437715468e-06	-2.624369279453446e-06	-1.6372783540687053e-07	8.671123354074026e-07	-1.1463417428661945e-06	2.0413110278380672e-06	-1.4151835735189916e-07	1.3672315836952164e-06	2.2498660145927011e-07	8.566041032175401e-07	-1.4955197300478156e-06	1.1184000168273008e-07	1.6540323742215407e-06	1.1210984976508418e-06	2.9265827649093815e-07	5.340702884227477e-07	-5.5441259085796814e-08	1.3302535091904048e-06	6.830053868639766e-07	1.4685481418320422e-06	7.131553483264471e-07	1.6436155972106134e-06	1.076782797078206e-06	-8.463980186854311e-08	-6.483479977914271e-07	-2.6533527536604908e-06	-2.362023748525184e-06	-2.775102971795274e-06	-4.121053808430402e-06
33	-2.323112424716227e-06	2.8787890164598856e-07	-2.725568360085152e-06	-1.183582554655964e-06	-1.660617679436056e-06	-2.8307313677433695e-06	-1.137617572346894e-06	-2.7926402660206302e-06	-2.9956069506993017e-06	-1.8768803037499539e-06	-7.555302912228692e-08	-2.4862777487690614e-06	-1.5848103898726713e-06	-1.2636611394280943e-06	-8.830979769419344e-07	-3.1308454511863726e-06	-3.837671978586055e-07	-3.4562358897063286e-06	-3.97563169868007e-06	-2.8090595501417725e-06	-2.669497730947846e-06	-8.499351935200098e-07	-8.160005823748772e-07	7.154935823473205e-07	8.09645232377436e-07	3.2685454118256096e-07	9.486808149098056e-07	-9.002158967459448e-07	9.686905217512945e-07	-8.920556509788554e-07	9.926024935904985e-07	-1.1247953641893452e-06	-3.2093465499143565e-07	9.1879870977117e-07	9.160776053557418e-08	-1.2185383040777044e-06	1.3751202532808796e-06	-8.278671346047139e-07	-4.837440839000275e-07	2.393316370220584e-06	6.674493077987833e-07	4.9379492594028024e-08	3.4049357585807164e-07	-1.826747167691837e-06	-2.6792834961570866e-07	-1.058910620371055e-06	-3.313503502912067e-06	-3.744796925161939e-06	-2.846472705928724e-06
34	-8.416120821020884e-07	-2.8992617621244867e-06	-8.149235491648506e-07	-9.814254635302667e-07	-2.1042166995282943e-06	-3.328337550769456e-06	-2.415973031794991e-06	-3.21450993578001e-06	-2.2968009972658264e-06	-2.324051148012447e-06	-2.2505654647938716e-06	-1.7582040262946175e-06	-1.8449122716374629e-06	-2.4623121343694536e-06	-1.8633815386057713e-06	-1.8658692626089657e-06	-4.560322986977731e-07	-2.4293130482185206e-06	-2.619907206978213e-06	-3.2386510050608996e-06	-1.0914598235060847e-06	-1.1289267104714226e-06	-3.110905248386968e-07	1.4103321531660874e-07	5.065397362259081e-07	2.271170558512109e-06	1.7836613867753897e-06	2.283602121613538e-06	6.573305287711704e-07	8.815609423076617e-07	1.4673053121674666e-06	4.355454941761564e-07	1.4967463083266803e-08	-1.8512961155643708e-06	4.720483723528509e-07	2.6878274817666008e-06	1.3106914702106816e-06	1.5884729668424057e-06	1.891748310154221e-06	1.402268164699382e-06	1.4572588888294224e-06	2.283996344596043e-07	2.945555216406671e-07	-1.864037255851887e-06	-1.258819301963739e-06	-1.7900640838838419e-06	-2.5141733575786567e-06	-2.9854056416249518e-06	-1.395128444163886e-06
35	-6.369365704559006e-07	-1.797836780049987e-06	-9.119425482588923e-07	1.3882899215584544e-06	-1.4429234342761597e-06	-4.230318237044647e-06	-3.0438465791002443e-06	-1.109833742344584e-06	-3.0316707028252044e-06	-3.331121007898127e-06	-5.940149531200394e-07	-2.739219844401721e-06	-2.6515887748834684e-06	-2.146499614220837e-06	-8.554137610460676e-07	1.3181203340978618e-08	-2.3334283980242597e-06	-1.5934660327053789e-06	-9.845469713402736e-07	-3.223734610587013e-07	-7.42873531837101e-07	-1.6504329863319434e-06	-6.204913263382556e-07	4.6772570322824086e-07	1.747038197385035e-06	1.366308247091116e-06	2.026743494553744e-06	6.396089270933038e-07	2.539743091358276e-06	2.214713768855306e-06	2.4875943198812937e-06	1.6973701935969323e-06	1.6918684828635874e-06	6.423781316121624e-07	1.429623815980497e-06	4.945636339834312e-07	1.25433270716469e-06	-2.577840509777907e-07	1.5379413529853685e-06	3.3922095949034025e-07	1.8566472869007909e-06	8.179060717696248e-07	-9.640818936600293e-07	-1.4671930554355812e-06	-1.8611196198245592e-06	-5.524048154985977e-07	-1.905880252060751e-06	-1.7000306588083988e-06	-5.0885751735818425e-06
36	-1.2507699609200728e-06	-1.448062646875104e-06	4.709131907860942e-07	5.663566559166449e-07	-1.5645098058191943e-06	-3.548809335634591e-07	2.7725485341822273e-07	-2.259595169056242e-06	2.903098688325471e-07	-1.0262463668415966e-06	-5.962134809973147e-07	-1.1781969930475003e-06	-2.643403712828635e-07	-1.3358749746537117e-06	-1.7501079512110966e-06	-1.5344039416809807e-06	-7.30046792187436e-07	-1.350407243036298e-06	-3.091556741657927e-08	-4.630608079426469e-06	-1.7143542780550876e-06	-2.02859907620641e-06	-9.129795674780467e-07	-2.622780276371527e-07	1.7501702746829637e-06	3.43454208139538e-07	6.874685889868265e-07	2.1002248057099626e-06	1.3952074023558292e-06	2.8467544542907497e-06	3.8342359459635744e-06	2.992939061442938e-06	2.3858064605223616e-06	2.728446711492081e-06	2.7711699820341257e-06	3.532225363672187e-06	1.135634213296005e-06	3.411646444766207e-06	2.708555102926548e-06	2.4120514820832127e-06	-2.652148113196872e-07	1.6781731991494013e-06	-4.860538995695897e-07	-2.0257702114302468e-06	-1.2615383376048488e-07	-3.0897151070493207e-06	-9.448664116371654e-07	-1.4935303517929224e-06	-4.42117940615836e-06
37	-1.182364612739621e-06	-7.292918122341043e-07	-8.929460979043314e-07	1.4242763714485027e-06	6.459006102589451e-07	5.906550049422288e-07	5.448885682730238e-07	-1.0863541462671425e-06	2.1213011152766475e-07	-1.5440539492886325e-06	-2.46675098316285e-06	-9.600041310872435e-07	-5.582138258867143e-07	-9.053176804618736e-07	-2.2115321634343045e-06	-3.850818253118302e-07	-7.792992513374774e-07	-1.1284770353801855e-06	-9.227322087907047e-07	-5.208248366176731e-07	-3.202884914139312e-07	-1.5527442690960732e-06	1.198878760744004e-07	1.1366233733948061e-06	2.71564468765496e-06	2.820559588178067e-06	-3.4269842997685107e-08	1.8292347489206702e-06	2.5725877040146575e-06	3.6674096688552997e-06	3.8168979491135176e-06	3.4751409504454166e-06	4.579936562096366e-06	3.741377233334548e-06	2.7175461510860328e-06	1.3385002375330144e-06	3.968415516635431e-06	2.9755746957323614e-06	2.799625389116388e-06	1.45691245094798e-06	2.3027269974890938e-06	-1.8196475315514408e-08	9.628183592230726e-07	-3.028951843699054e-06	-2.5383245818535975e-06	9.513212006113446e-08	-1.7129626976604187e-06	-9.78628242036064e-07	-2.9178428107968364e-06
38	-4.904831366321902e-07	-9.702786997673098e-07	-9.89850653420672e-07	1.058092957337564e-06	-7.362442099568442e-07	1.0467344668270495e-06	6.324383485152269e-07	-2.677650633008279e-07	4.905828055148931e-07	2.584960197811641e-07	-1.1817548652413732e-06	-7.931547853165704e-07	-1.753321631671689e-06	-1.7194774796975593e-06	-2.195408767616793e-07	-2.409836176114859e-07	-9.439555286851319e-07	-1.1055373574585003e-06	-1.1968573201409887e-06	5.427353807375039e-07	-1.5215797944610567e-06	-4.978228727245768e-07	-1.9630410540336693e-06	4.2923355277569436e-07	8.849775809784757e-07	1.3736327311290464e-06	3.0193987772610974e-06	3.2132049309290197e-06	2.0436112896679456e-06	3.3365887966101254e-06	1.8753404664759327e-06	4.0439440207517065e-06	3.260170622551847e-06	3.5638121238913973e-06	3.927055727781946e-06	3.6694772500081006e-06	2.332471669297753e-06	2.9578184132003954e-06	9.907539850869322e-07	1.026637267214248e-06	1.6796737097749005e-06	1.2908129189820098e-06	5.4240919862689286e-08	-1.0217175760352994e-06	-1.0384498764518774e-06	2.1455843661057558e-07	-2.0097666366159788e-06	-2.0676521040937043e-06	-2.9955682428298563e-06
39	7.534990869063067e-07	5.000389298454901e-07	-6.045280951096375e-07	-2.831109397755344e-06	3.309931211623804e-06	-1.3593584299836996e-07	5.47434247854973e-07	3.120310995157536e-08	-5.96448315200582e-07	2.0285044679343984e-06	1.3826152522258014e-06	-1.6751173953985326e-06	2.915805926422809e-07	-2.9500058373848363e-06	-2.3775957883927917e-07	3.6200668948079867e-07	-1.1950169023018403e-06	-3.4624440633399033e-06	-4.989988140524913e-07	-8.855442871644237e-07	-2.7985415181790346e-07	3.8863186176050216e-07	2.299882025160685e-06	1.4013039466188507e-06	1.3584268551820173e-06	3.721623308772914e-06	3.3877640893940834e-06	4.046292694409579e-06	3.843995349464691e-06	2.222264338274619e-06	2.963950303416615e-06	4.519665728666777e-06	1.7428144545495886e-06	3.618230780256025e-06	3.004264051711895e-06	4.049496161057886e-06	2.737827971210924e-06	2.8851917906469354e-06	1.881665628816962e-06	2.186587283998383e-06	4.843205174152051e-07	1.958555417789666e-06	8.25458315808129e-07	-2.4113526045538697e-06	-1.7493461794938753e-06	-1.368873061953093e-07	-2.1424197930120246e-06	-2.1704165428362672e-06	-2.7481985522798373e-06
40	-2.165767523061926e-07	1.1891435636933993e-06	-1.1214461076520746e-06	-1.6929035022677913e-06	2.2578674875908308e-07	5.809120238025793e-07	-2.5793988335075876e-06	5.500705530225714e-07	-1.6733921349820656e-07	1.2603335116363531e-06	9.141828772725852e-07	-1.1556273975195996e-06	-1.4951335685910084e-06	-2.4878696347501736e-06	-7.011703688773671e-07	-7.773607726983779e-07	-1.0490540866584482e-06	-1.1122591322317282e-06	-1.3826956028864774e-06	-8.753031159845016e-07	-1.468622172185272e-07	-6.852189619532755e-07	1.847502190774765e-06	1.4486289437782419e-06	2.1485198668931426e-06	1.2800077175579662e-06	3.1511700622182936e-06	3.4465094431018998e-06	2.1855560028303262e-06	2.6856815755412042e-06	3.299815498385726e-06	3.0669552349968456e-06	3.6454983159763613e-06	2.9159084661573862e-06	2.773999993912962e-06	2.875936042891504e-06	4.845233981879277e-06	4.166861991599969e-06	3.4672323651691135e-06	9.714004005642496e-07	-6.012509543873094e-07	1.974917114140626e-07	-9.184343915979327e-07	-1.0773109693788363e-06	-1.0921984221808243e-06	-2.044770378939285e-06	-5.504419942968781e-07	-3.349608232223219e-06	-1.2311997903783468e-06
41	6.882983662863536e-07	-6.702387598456313e-07	-4.1261145463575447e-07	-8.398211483157055e-07	-1.630068298446063e-06	-6.049982718393978e-07	-6.235844826027534e-07	3.997431089123794e-07	-7.785201996829218e-08	1.0543018010558837e-06	1.3277715060298452e-06	5.077753799396124e-07	-2.2781703870634715e-06	-6.407747105524853e-07	-1.604188156513976e-06	3.220418272252917e-08	1.9425296457008786e-07	-6.975501821446667e-07	-6.572509195653004e-07	-3.1624410264187975e-07	-8.995434683267789e-08	-2.1830701643122622e-07	2.2248588953112437e-06	2.6431715395475286e-06	7.555381603728986e-07	4.24653319403071e-06	2.6532332154859506e-06	1.8744067633251904e-06	1.7863505688048532e-06	1.4380272542076931e-06	2.8278095196979456e-06	4.89442836731054e-06	4.835895168560849e-06	2.239060678645519e-06	2.6659211659501107e-06	4.0311703778674465e-06	2.2241276491817303e-06	4.206191310269403e-06	2.846118454571698e-06	5.475912187649293e-07	9.371603111941878e-07	1.5957230944776185e-06	1.1528100915580516e-06	-1.7833877571616822e-06	-4.903410170447211e-07	-1.1195251734354802e-06	2.850715176543353e-07	-2.7785635073801177e-06	-8.258270439613435e-07
42	-7.467765988589842e-07	-7.029061412891366e-07	4.4888024792780683e-07	-1.8676202353157383e-06	-8.820681654224796e-07	-7.725091482952972e-07	-4.7677175077057197e-07	-5.529889718041599e-07	-2.741719193554153e-07	6.752677048109452e-07	5.894016926194869e-07	1.8752242819519373e-06	1.1716611489439664e-06	8.271837001948339e-07	-1.0692239042387747e-06	7.487461247260288e-07	3.053531114353898e-07	-1.3544761613855202e-06	-9.388101176041206e-07	2.3897921028920286e-07	-3.251420907403314e-07	1.832575125147554e-06	2.3770427504422572e-06	2.0459197974914806e-06	1.819984347596477e-06	2.8227384817140804e-06	-9.508458438734443e-09	1.1838925235472156e-06	9.07985265923744e-07	1.0541806307466405e-06	3.210409623744745e-06	3.4923205962157962e-06	4.89536660583476e-06	2.9721904075573516e-06	3.416570502554683e-06	1.3158986526871626e-06	4.336241886353078e-06	4.109094042500057e-06	4.32340005608486e-06	2.2018575021049417e-06	2.174061825402359e-06	3.8964692042798293e-07	-1.1650248169829222e-07	-1.5808451764641198e-06	-4.5688521586045113e-07	-2.2036192175593146e-06	-2.703085584115557e-06	-2.4342452939349467e-06	-1.2247919288527077e-06
43	-1.936845219718526e-06	-2.365869967208026e-06	-1.5584834328202636e-06	-1.4391494366382123e-06	-5.400818248306126e-07	-5.015072406078763e-07	-7.195916732719504e-08	-8.382346938484195e-07	4.316490960758392e-07	1.2329492115585142e-06	4.0522153838298345e-07	-1.5521075526404357e-06	8.810027197731846e-07	1.3223347431853723e-06	3.907235407553622e-07	-3.3766993605825015e-07	1.932776107695923e-06	7.253632617153835e-07	6.034819723120296e-07	8.449204160392464e-07	6.829625136850539e-07	-3.566512739541038e-07	2.0221680748182663e-06	3.2023772516611344e-06	2.778723739397464e-06	2.3333095105787282e-06	1.3378799137314113e-06	2.4577255686819642e-06	1.2360431309277292e-06	1.6810836257487433e-06	1.4264792879496253e-06	4.022753324458359e-06	3.7634513440107655e-06	2.6645010017308304e-06	2.3209709148379795e-06	5.406268348759362e-06	3.7524622367724334e-06	5.2353059070086245e-06	3.3407269650060054e-06	3.149350922799679e-06	2.5375064498260073e-06	-8.456809123328676e-08	1.086119348737316e-06	1.101483185517945e-06	-1.8663006040715469e-06	-2.3932851944859867e-06	-2.581886225141081e-06	-1.6778638729012222e-06	-2.1825307036395297e-06
44	-1.589016897020228e-07	-2.3400797137844146e-06	-1.4108216233585487e-06	-2.8062928570293485e-07	2.359128663939249e-07	-2.9287472048302824e-07	-9.666869897993532e-07	6.441821628457627e-08	-5.998504091519056e-07	2.1948833071127647e-06	7.252904554503823e-07	2.1662610489449702e-07	-4.441847909119799e-08	1.358324849440846e-07	2.053845470473007e-06	1.6338878963731452e-06	5.857563295145077e-07	1.1944697434428142e-06	1.3045344070335217e-07	1.0076543208989067e-08	1.096953599735039e-06	1.2552644881953902e-06	1.898149280626657e-06	3.3565767950371754e-06	6.095479962512503e-07	1.9104069694684043e-06	1.5634301999648265e-06	7.722294951972429e-07	3.5448253351359027e-06	2.1237501323163188e-06	8.443419780095144e-07	1.3286108205332677e-06	2.050719254925451e-06	3.6260830224647123e-06	4.200933256911433e-06	3.7363936062843682e-06	3.196795119520983e-06	3.944160581544897e-06	4.453794810740306e-06	1.3588290192203623e-06	3.419540291833549e-06	1.6168590413055105e-06	1.0154254273481718e-07	6.211943751548198e-07	-1.0745740183139207e-07	-2.9265703716711303e-06	-1.7518566890735858e-06	-2.753384538697134e-06	-1.927659010252807e-06
45	-7.875393997539222e-07	-1.2939814392260019e-06	1.8018025472327493e-06	8.966586784246755e-07	1.7317438914811987e-06	9.655498328162498e-09	-3.9569539039502425e-08	8.870434645031208e-07	5.02589328790499e-07	9.339027022172915e-07	-8.71031377669195e-07	-7.100146059989934e-07	2.9705214017082294e-07	4.089475299358442e-07	6.318150542373449e-07	1.7047985915243018e-06	8.115651428063995e-08	1.6225913268919617e-07	5.996745227354835e-07	4.7504222852273085e-07	1.079906695220146e-06	5.184553565585035e-07	2.940325107725398e-06	3.6041111862965844e-06	3.072703040463298e-06	2.051768525327922e-06	2.7154535118083376e-06	2.8828839153903168e-06	2.7146068357706057e-06	9.899717649000273e-07	2.3299177674361712e-06	2.6249594149201647e-06	2.6318961397613287e-06	2.8011728243725163e-06	3.6746273326040865e-06	3.434169970567867e-06	3.0490102932799794e-06	3.7928782560873325e-06	2.597685304515382e-06	2.1285442414196035e-06	5.16964829959712e-06	1.639782557941343e-06	4.678646195854612e-06	1.3247691728686856e-06	-1.1940353439867691e-06	-1.0699894138394272e-06	-1.7718134604404294e-06	-2.59272682265873e-06	-2.2583347627852776e-06
46	-4.680300456887542e-07	-2.3269328016808417e-07	2.143351931411841e-07	1.6759119216545215e-06	2.0943417991243623e-06	8.5931048100817e-07	-5.348379082116081e-07	-3.2428882932518075e-07	-1.012834113689679e-07	5.140164496201628e-07	3.4427188116763697e-07	-1.7890503890796214e-06	1.4287865702545365e-06	8.082825765283069e-07	1.0461128558334094e-06	-4.728089347579484e-08	4.458980405363619e-07	-2.06912670386809e-06	-7.306170639561158e-07	-1.1946649562492717e-06	-1.0252484256929734e-07	3.193443645877529e-07	1.7572579163076558e-06	1.1048134440903636e-06	2.6562738183312818e-06	1.8227723385359395e-06	2.3371651031153366e-06	9.141043947465091e-07	3.286932377045094e-06	1.7466660771531252e-06	2.5854283989253493e-06	2.995332134290601e-06	4.060337449157125e-06	4.6361578702082325e-06	3.2370170449986354e-06	1.849574644399429e-06	2.253011191045107e-06	2.1829368076281305e-06	2.630811370419291e-06	3.0985544717907624e-06	4.479017857654531e-06	3.2879605998385525e-06	1.021462237648163e-06	1.859073427277101e-06	6.135088801403734e-07	3.869646860779993e-07	-2.6298512832471765e-06	-2.17304321813297e-06	-3.304752539330689e-06
47	-1.1482722584750566e-06	-1.1778568711950979e-06	9.426678063977459e-07	-1.1785103224963528e-06	1.990535844562988e-06	4.806316347409963e-08	1.1690754936367431e-06	-1.1121315705839368e-06	-1.395593101269063e-07	5.840272732783743e-07	-1.1556942531371385e-06	-3.7258155175976736e-07	-5.020444175364515e-07	1.1573658156564828e-06	6.312236075886287e-07	3.075742004505101e-07	9.830740483660881e-07	3.006371002230987e-07	-3.441984944603582e-07	-1.4556751428515878e-06	-7.536778424028606e-07	7.384251413580573e-07	2.2052766732727864e-06	-2.1090119758961033e-07	1.9503747054358247e-06	9.113838326933697e-07	1.2160357300370574e-06	1.138880556970177e-06	1.2272420515855935e-06	1.7368575796455581e-06	1.6530143419784759e-06	5.157709054691973e-07	3.5824508263287167e-06	3.007415275903904e-06	2.5317300084269015e-06	1.4967704749892585e-06	1.1337941849056882e-06	1.5923195927966092e-06	2.181536745541801e-06	2.6605359791079335e-06	2.652216175730514e-06	3.1071017138757e-06	1.7082014457961325e-06	8.900177099875023e-07	7.145108744485874e-07	-5.6520477703139634e-08	-2.6016603478540572e-06	-1.525921309398099e-06	-3.7704589799827858e-06
48	-8.548798824980765e-07	-1.656468261395555e-06	-1.5225283239976936e-07	-3.5213003081578153e-07	1.5067181846694665e-07	9.659375114415523e-07	1.6002626092557666e-06	-1.8867606233180034e-06	-6.0384431127844e-07	2.003858497774495e-06	5.779350863701135e-07	3.0227682948894554e-06	2.1680640708031623e-07	1.5860101843263616e-06	1.3662076801191316e-06	7.916879513073003e-07	-5.747117021505361e-07	3.4075144534939355e-08	-1.428480926358815e-06	3.655842657371262e-08	-1.1647179986764328e-07	-2.3805196156586916e-07	1.6057367570366913e-06	8.560524070098818e-07	-4.095226083533894e-07	-2.20134814547069e-06	8.302525611661218e-07	2.1127170490138626e-06	4.127134776217382e-07	2.9279977123462367e-07	1.3649839505895848e-06	9.547073027761676e-07	1.7559718703913246e-06	2.0074554984149165e-06	2.24558551646017e-06	2.060174015026257e-06	-2.8900956955970756e-07	1.9585474761474248e-07	2.1398176612311026e-06	2.6468520164191564e-06	1.5906567277555112e-06	2.5076301707324577e-06	2.2405688485039777e-06	1.1549826314205622e-06	8.131654126165515e-07	1.3207222177821533e-08	-2.6711663032983853e-06	-2.2664455917101604e-06	-3.265029131199052e-06
49	1.125102210221073e-07	-1.5056289095267029e-06	-7.351064224858992e-07	-1.4434070844935353e-06	6.990004879622031e-07	-8.092768707136539e-07	-1.3985305369418965e-06	3.3254145266562614e-07	1.1653416280625327e-06	3.8337932595128584e-07	-8.818612857262853e-07	-8.048099410828869e-07	1.656357078312571e-06	3.969820988348107e-07	-4.3846898167154616e-08	3.1838706548799985e-07	-8.201805066877582e-07	1.5975563482385357e-06	-1.761477293993561e-06	-1.9635444518287975e-06	-7.172967168218652e-07	-1.7197330662681487e-06	-7.780788717143618e-07	1.1603223848580073e-06	1.5518729390707703e-06	3.297777922571321e-07	2.4389501840939067e-06	2.3373314139215926e-06	7.101022217870357e-07	7.059401458094246e-07	-4.937642479744601e-07	6.881174303384128e-07	1.6342058192395746e-06	3.0784094700281824e-06	2.307809975219609e-06	1.914938719109367e-06	2.933299763754149e-06	2.8692997747156997e-06	1.8299682841942304e-06	2.356230734075831e-06	6.43288070240703e-07	-4.012867496012544e-07	-2.5292813939740414e-07	9.09854738875657e-07	1.4755411706309993e-06	-2.1698705996329703e-06	2.5678569851375145e-08	-1.6927074300887442e-06	-1.1385447896305279e-06
50	-1.0140926178721438e-06	8.697154384562885e-07	1.4547326251530397e-06	1.4029148615334103e-07	-7.667940699329266e-07	-4.734795954934424e-07	4.7009026257301116e-07	8.230022765487535e-07	-3.5694473712221176e-07	1.0488077834964888e-06	-1.78152365776614e-07	1.1851828876644721e-06	-7.528675922977943e-07	3.8047614622008343e-07	1.8265927332463219e-06	4.842596252314468e-12	3.6468996133151327e-07	-7.718669347960266e-07	-1.789044660508647e-06	-6.825861587205624e-07	-5.577572320815436e-07	-5.391610081479327e-07	2.9558486064120125e-07	3.6946476608400466e-07	2.3771502128630937e-07	1.054783248900849e-06	3.147678544497647e-06	1.5101821535088592e-06	1.112043122394807e-06	-3.248309373135077e-07	1.0422845025199097e-06	3.4980114612014106e-06	3.322178597196867e-06	3.2822220829346652e-06	8.945623129971463e-07	2.699352352119396e-06	3.1205481480285096e-06	1.7281851265675168e-06	2.371669770957882e-06	1.679207116067942e-06	1.828951038553814e-06	1.599312901813778e-06	2.197918391714514e-06	8.498023601753307e-07	2.352209144340904e-06	2.063393994567139e-06	1.3986516412553e-06	-1.6268639308204605e-06	-6.573530617029549e-07
51	5.1256227049001976e-08	-3.204551334290995e-07	8.841533800384688e-07	-1.7312763873313579e-07	-6.7555823214732e-07	8.517128617823447e-07	-1.1324011635369431e-06	1.8366776728734015e-06	5.073026443099732e-07	-4.621167446970793e-07	7.122700071315096e-07	3.267600332281542e-07	6.218116525912987e-08	1.6289110546997287e-06	7.435991056724856e-07	1.035995563783019e-06	4.5386253494125694e-07	3.691436509040534e-07	7.751667600077562e-07	-5.23345629952222e-07	4.5383574020567437e-07	1.0947457378869647e-06	-8.454981999509986e-08	3.3173675835428664e-07	7.26621251874061e-07	1.891089402806593e-06	3.4005116886081683e-06	1.6448478505750848e-06	2.5419831204301108e-06	3.0986804956842626e-06	3.659013967621755e-06	4.044276819081406e-06	4.251250229923862e-06	2.88667960834934e-06	3.0258207540508504e-06	3.044717812417227e-06	2.207253006362046e-06	3.487735278507661e-06	2.468540588649902e-06	1.977577999728083e-06	9.073366468220085e-07	9.741724927555941e-07	2.0042476032501845e-06	8.032064084647563e-07	3.170981350771074e-06	2.0354539842157746e-06	-8.331039278088751e-07	1.0205608717170636e-06	4.279174933881118e-07
52	7.605664661129732e-08	-1.8744012584227293e-07	5.894560407666833e-07	-4.977732127820664e-07	-3.540981644232477e-09	-2.8790404436968137e-07	1.1705744588717582e-06	2.5458890217516397e-07	1.2464634151559172e-06	1.1698565607892149e-06	1.2846141532845952e-06	1.2561432064327042e-06	1.9027494759451602e-06	-2.4484456642257808e-08	1.6584286328531625e-06	1.462306471374955e-06	2.0051551225601017e-08	1.02002899359618e-06	1.0688857507887573e-06	-7.356057012240106e-07	-1.331071120440269e-06	-4.2782638624148735e-07	-2.769484127281395e-07	8.073318024861665e-07	1.6722114906045715e-06	1.6380218026925148e-06	2.116838696267083e-06	3.6379616125724827e-06	3.3593911565161464e-06	3.88986468466604e-06	3.592110767096154e-06	2.238488478915277e-06	3.867679591232624e-06	4.235591940557252e-06	2.2741769120966527e-06	3.3702214804789073e-06	3.728206939857442e-06	2.3413635006469844e-06	2.2984609203589707e-06	3.1761654291379474e-06	2.171270832772938e-06	-4.4462207378697717e-07	2.198488674556268e-06	1.9672318309552444e-06	7.730211204517353e-07	3.237467784872366e-06	1.7076584323320536e-06	3.220305332243498e-06	1.80268575962035e-06
53	-5.31818445463873e-07	-2.0884051268415729e-07	-1.3312784274917914e-06	-3.288001288607108e-08	-1.8866504757917028e-07	-5.373522780975632e-08	5.921964774170098e-07	1.8915964452340724e-06	1.9326101788870877e-06	1.8251227741993845e-06	3.103955144581418e-07	1.3659038744187873e-06	5.235278772182743e-07	3.488215130846669e-07	-2.734176053812774e-07	1.2342762428517306e-06	2.3824377415858175e-07	3.112925195874074e-07	-5.582773075552921e-07	6.048102657877405e-07	1.288923718398958e-06	-1.0167347428147768e-06	-5.837553733764241e-07	2.0990571199815574e-06	5.604530311927751e-07	2.92761007197787e-06	2.790505298791884e-07	1.2394113703561626e-06	8.314257001225076e-07	1.4160909650723784e-06	2.74157460746588e-06	1.6530049965101444e-06	1.6807269443940139e-06	1.5046507837620362e-06	3.7068112927652368e-06	1.5807873235143964e-06	2.91918877685813e-06	2.172322256625475e-06	3.2056315784039422e-06	3.381870720981305e-06	8.634163019476839e-07	1.2819632208383622e-06	2.5417482633846737e-06	-1.2963122869619527e-06	-7.921291701491461e-08	3.7234861335278015e-06	4.191283837800648e-06	3.4924514520223317e-06	1.1051484245388518e-06
54	-1.0045191475597306e-06	-6.348835912551714e-08	-1.0303893107678081e-06	1.0265569123126513e-06	-1.6608305232881125e-07	-9.176399929602341e-07	1.4814724054618567e-06	2.6126678175742933e-07	-3.0560338966817204e-07	1.0442006949363986e-06	9.789271178254657e-07	5.699983874209075e-07	-2.554756814345721e-07	3.485698112281485e-07	1.0928964039212973e-06	-5.026103570631749e-08	5.514347989953282e-07	6.388450310519295e-08	1.8231686822092964e-06	5.781275099360586e-07	2.850524787391853e-07	-1.2445521602174052e-06	-1.6679282862047635e-06	-2.8979442464214553e-07	1.2691657375797383e-06	1.7227819001988988e-06	1.8057157792532932e-06	9.75012140988823e-07	2.3295971798873277e-06	2.6779320518809534e-06	5.06460106152451e-07	3.364168081615705e-06	1.7606004537893288e-06	1.9228554859961713e-06	1.4817189548314993e-06	8.594427030997141e-07	3.1070690581574347e-06	1.6782126291614272e-06	2.164807007155704e-06	8.680833008496967e-07	8.278295972582347e-07	1.2718621751878767e-06	8.138474220969303e-07	2.6622899135287717e-07	1.4853827898665413e-06	1.8962725687884655e-06	3.4316006008484203e-06	1.9741611974694357e-06	2.251959087779176e-06
55	8.962336661105097e-07	-1.0984834731640971e-07	-1.7929204427131787e-06	-2.091660425196496e-06	-9.01279833180126e-07	-2.890298415412197e-07	-1.0748129310924234e-06	-1.1556090345528943e-06	4.122362334723686e-08	1.5728977584148192e-07	3.5804853811212895e-08	1.2505811505320902e-06	5.691032755512361e-07	1.0295516854257316e-07	3.0717126071251123e-07	-1.463598423269324e-06	1.0997772556688893e-07	1.912179850937882e-06	5.994917535067897e-07	-9.187336450471587e-08	9.639473799455058e-07	-2.9989548059157135e-07	5.151734844912971e-07	1.7794593770602734e-06	1.8138290439516988e-06	2.325344152135093e-06	4.4940414923895594e-07	8.131881483465413e-07	2.0960364669423033e-06	5.688382135661123e-07	7.690745253632495e-07	3.59702567689799e-07	1.7011843173563233e-06	1.982097474881222e-06	1.1241215944749248e-06	9.889593989936853e-07	2.028477467172728e-06	1.0117943281091368e-06	1.398260007242983e-06	7.048956175551459e-07	2.634697480993699e-06	2.0296385190295217e-06	1.086593286229971e-06	4.3696501843396114e-07	2.0707489693061266e-06	1.7905603512171504e-06	2.9336793320637637e-06	1.8122944420093971e-06	1.381299397931786e-06
56	-1.6170760928089595e-06	-1.0123883517956395e-06	-1.2596070263846657e-06	-2.3263822643946668e-07	-2.954921241864756e-07	-2.2223273303654724e-06	-5.905838712873325e-07	-2.88114000853602e-07	2.404611473080512e-07	-1.354538884496011e-06	4.086208132624648e-07	-2.3551104072405817e-07	-8.563581278393172e-07	1.2416052752785837e-06	-1.3220124775639179e-08	-3.760813993343377e-07	-1.3586648197557655e-06	6.662243263837528e-07	2.141826816443696e-06	8.385770239430278e-07	6.688337198585753e-07	2.7252723267446146e-06	-3.2170975757703707e-07	2.260363562869007e-06	1.2577203154656082e-06	9.638730278667902e-09	5.704442982882949e-07	1.3284457499288596e-06	6.009761595530675e-07	8.865727819680412e-07	1.1847558337802711e-06	3.7553676284432875e-06	1.4579798914744615e-06	4.024928385557365e-06	7.385972512823037e-07	-9.671565121472675e-07	3.849390999940218e-08	2.241394331332688e-06	1.78501259941259e-06	-4.659802270961347e-07	7.147529841654123e-07	1.0178387894245086e-06	2.148876576582603e-06	1.4572157937245647e-07	-3.668742298972945e-08	-1.3792462390454197e-08	3.0169210682263514e-06	2.8043896331383734e-07	7.206881755521373e-07
57	-5.864027789013141e-07	-1.2301392511029211e-06	-9.681848773438416e-07	-1.2583468911103659e-06	-7.894916799603762e-07	-7.770851404079234e-07	-1.1899040343589553e-06	-3.060630956603834e-07	-1.8169559978623277e-06	-1.1584784860388143e-06	-8.124296592371086e-07	-3.4060733053155e-07	1.5754267397483336e-06	1.019706971628615e-06	1.2671127065625534e-06	1.4029856255715705e-07	1.2333450837832298e-06	1.414696979775247e-06	6.625704995300855e-07	3.5131832997747495e-06	2.984773590360944e-06	3.8649046137348594e-07	4.201151460963232e-06	1.9000411374862336e-06	1.9559083654394245e-06	2.593514508403783e-07	1.0154490225905198e-06	1.2799591561843591e-06	1.4615229063321743e-06	-1.1030897798007788e-07	3.182235535291799e-07	1.0577772701901513e-06	3.053616309783982e-06	3.1601089582813387e-06	1.8319169647711836e-06	2.0794865072674274e-06	2.0551262009966357e-06	1.1783851472702689e-07	1.6911107000458154e-06	1.204469215924798e-06	2.8346509316585894e-06	1.4697656433717059e-06	2.551182160280735e-06	-2.132282507253881e-07	9.217136057111852e-07	6.422604872381873e-07	2.736125782816076e-07	3.5387383550434464e-06	1.4381112625030163e-06
58	-1.0078875305806875e-06	-1.3853664788702409e-06	-1.4354004677271424e-06	-4.832893167967009e-07	-1.393267726648464e-06	-1.9729248379564925e-07	-1.3425969922866996e-06	-1.2331480704587327e-06	-1.6593871152523344e-06	-1.760493855063186e-06	-8.462949250772102e-08	-9.729311808845356e-07	6.395146875265211e-07	1.714209949737906e-07	1.793473444775775e-06	-1.6014534493519427e-06	1.2554330744717e-06	1.001267320146371e-06	1.9845730058361395e-06	1.50052969749407e-06	2.8934082695441127e-06	1.688029757349354e-06	1.5096020953875688e-06	7.214071012794833e-07	2.551504727063362e-06	1.2913589246806893e-06	8.201426782560223e-07	2.576478393323999e-06	1.990052099858148e-06	1.628294960519221e-06	2.1183005743894152e-06	1.8708828887985417e-06	2.0317889627314296e-06	2.8922854917673045e-06	4.2526955727028734e-06	3.060149724404822e-06	2.1873137316218464e-06	2.3929048415113628e-06	3.484137933556922e-07	1.9338719894512362e-06	2.035901500627233e-07	2.0813894899464454e-06	6.995884701195006e-07	8.710091412177013e-07	-1.1268570888364113e-06	2.0468917300815442e-07	-5.769628780890871e-07	6.558180306646716e-07	1.5798468872356383e-06
59	-8.551308870905433e-07	-1.5364791246390024e-06	1.4554316839186933e-06	-8.615701919862789e-07	-1.1940893221039156e-06	-3.096723738315226e-06	-1.6525420313538124e-06	-1.2620178120375087e-06	-3.703692227446602e-06	-1.8294826568784058e-06	-3.496573726840537e-07	8.975117641553792e-07	7.140589436017557e-07	4.818684089841006e-07	-3.662452879294877e-08	5.085526638252579e-07	-1.5105403629756452e-07	-5.333339177091811e-07	2.9245203238399774e-07	2.4569972167151177e-06	7.322291293400294e-07	2.4821700367636653e-06	1.9125356056808487e-07	1.1777310548729195e-06	7.101423125466286e-07	1.4752931025629947e-06	1.2152830068562164e-07	8.524233679974703e-07	8.307301152033555e-07	4.3169303233513177e-07	-1.664254768236451e-07	2.7107233960880943e-06	1.7426795821523197e-06	2.4973029510536883e-06	1.3572700183617244e-06	3.1627896452038614e-06	-7.472169584142592e-07	1.0974195645636332e-06	-6.449626222056147e-07	2.2834043857992024e-06	1.0175207897462893e-06	1.7747059347367965e-06	9.917812643705528e-07	-6.779932453802833e-08	-4.894356037918456e-07	-3.469521950863883e-07	-4.3533798146108076e-07	5.623563266476966e-07	9.03933312876299e-07
60	-3.3873055633496634e-06	-1.18821957312053e-06	-2.9783922863543287e-07	5.772427862887653e-07	-1.4045915169424002e-06	-1.7018572769266737e-06	-1.5424122744501301e-06	1.8845262559634914e-07	-2.438075177658969e-06	-2.693337903934032e-06	1.8275342555299695e-09	-1.754785306478786e-06	-1.731494615078663e-06	-4.785173651921917e-07	-1.8168257948243484e-06	-1.253617829808021e-06	1.4739309900750223e-06	-3.8972732071435667e-07	7.993140212045324e-07	1.107901183411787e-06	4.999603921888008e-07	2.0650404775054994e-06	7.631274101557714e-07	1.2403522812121445e-06	-4.5528131722993694e-07	-2.2084712283896891e-07	7.369438147689731e-07	5.409079251203638e-07	9.435665471084444e-08	1.5159670374396488e-06	1.4879132115483905e-06	1.2736569403808872e-07	2.6210189610748905e-06	3.248176012991812e-06	2.8659169913264506e-06	3.4812876533575364e-07	1.6556619431765674e-06	1.1439351345357163e-06	1.5782883587819117e-07	-7.091692701629061e-07	1.4504646899720064e-06	8.02640749329302e-07	-9.232469615562196e-07	-8.35007710783804e-07	-5.350552205104531e-07	1.255255655600354e-07	4.475165648672063e-07	6.280465200537925e-07	1.6959746469509775e-06
61	1.058639419283428e-06	1.3531173319821672e-07	-4.384863518420836e-07	-1.1221269144481556e-06	-1.3245774495797066e-06	-2.7272411483888943e-07	9.893072765760812e-07	-5.985553823749606e-07	-1.1127119511823044e-06	-1.5978591561768358e-06	-7.177153633371328e-07	-6.855738917449216e-07	-1.0306927108302369e-06	-5.872221259875636e-07	-8.95713093530212e-07	-7.412762969402588e-07	-1.4955017664276063e-06	1.4250035295263733e-06	2.0049066689432334e-08	5.036713991224355e-07	-5.132639161600633e-07	7.820403125669847e-07	1.6079064447334318e-06	2.6711701645771375e-06	2.2941903587320983e-07	-3.378591780882952e-07	7.660384758406761e-07	-2.1392057528702828e-07	2.183295589280229e-06	1.5391633786376942e-06	6.207845191030332e-07	1.2661010172975034e-06	3.278298472427516e-06	1.6395938059235459e-06	7.759756228325016e-08	7.405520674588337e-08	-3.596565975751054e-08	3.7765644403585456e-07	1.1682033543908826e-06	-1.0957061189131396e-07	1.227658120897163e-06	-2.888787389915167e-07	-5.181848378236773e-07	-9.38126697520964e-07	-2.864914784865966e-06	-3.749880014419468e-08	-2.1564961912286035e-06	-1.7812344858008303e-06	5.005771945863568e-07
62	3.118379380472618e-07	3.627297880041927e-07	-3.901093460369523e-07	1.038756650194326e-06	-8.396285700875562e-07	-4.239243112432509e-07	-9.84744157627765e-07	3.930274146917402e-07	7.884581424437624e-07	-1.7796859021275314e-06	-9.215692877317673e-07	-2.572542478598569e-06	2.545863669542135e-07	-1.293307042183853e-06	-4.3032760917414195e-06	-1.5369466307392298e-06	-4.619385553234785e-07	-7.082126006629715e-07	-8.449405515560617e-07	-2.0568831103082104e-06	-6.46480210652702e-07	1.5221693968502846e-07	-1.5129574435562532e-06	-6.893806092919124e-07	1.4998108231808712e-06	8.343281704119659e-07	-2.486644015038537e-06	-8.50990844707757e-08	-2.2859156028093158e-07	-5.938892736955119e-07	1.0802724727891147e-06	2.738534348856735e-06	1.1037099915518096e-06	1.4248350068710775e-06	9.658358209157134e-07	-2.4258854895990065e-07	-1.5893743945754008e-06	-4.906310151300107e-07	1.7161520207606508e-06	-8.460387946805887e-07	-8.793998973509944e-07	1.0418774615847738e-06	-1.984091269264308e-06	-8.144389867788028e-08	-1.6883393296581183e-07	1.5880857042515755e-07	1.8845437170732002e-06	4.478659437880804e-07	7.004595507897298e-07
63	-8.867526491580389e-08	-9.396897251441023e-07	-1.1591156721563171e-06	-1.3649258025285306e-06	-1.2097588762181972e-07	-4.109394087461454e-07	-5.029992441149166e-07	-2.749935980027294e-07	1.1174885575084929e-07	-1.608749360704174e-07	-4.943876046441782e-07	1.662362769451319e-07	-1.6405536418338236e-06	-1.311179308308448e-06	-5.487202963053123e-07	-2.242473576772096e-06	-5.335214007351137e-07	9.565908782242015e-08	-1.1899972611825455e-06	-1.2462453290649198e-06	-1.1385385219095515e-06	5.417727751208589e-07	8.670790176292536e-07	4.1659298351191174e-07	1.7413611402764178e-06	-3.775442956112485e-07	-4.830143970120247e-07	-6.863282430823861e-08	-9.029990860342592e-07	2.3227740633336742e-07	2.2845681483177587e-06	1.1810113215623537e-06	1.471938067146467e-06	2.9610579081500655e-06	2.5805732245160974e-06	1.3738905168803724e-06	1.240455748918081e-06	1.996790704630403e-06	7.967995291019933e-07	-1.1314030049200309e-07	5.029154114458801e-07	-6.702778140731785e-07	3.7459662739089154e-07	4.98566302300171e-07	-4.951613974794995e-07	1.392204150149331e-06	-7.240771435810885e-07	8.959888279831264e-07	5.220503854149258e-07
64	-7.276399391403368e-07	9.39053044579268e-07	-6.091695270699142e-07	3.110464291780247e-07	-3.897512827346133e-07	1.0518936372904149e-07	-5.851053147396357e-07	2.4898211372477225e-07	-1.1259063400478618e-06	2.731459021928825e-06	-3.482782445556622e-07	8.06240551148436e-07	-2.70511215895559e-06	-9.540284811670692e-07	-5.789984557062681e-07	-9.355069708782995e-07	-2.5838781860757635e-06	-1.1889872085108739e-06	-1.529338281901385e-07	-1.064762548629847e-06	-1.3977757899504518e-06	-1.9456873380467128e-07	6.243538464102527e-07	-3.349054695570274e-08	-4.129672546266053e-07	4.432997428282226e-07	1.292329309601742e-06	9.490880004194603e-07	-1.5245786195237253e-07	7.208392761405899e-07	6.567033166677444e-07	1.725414667758178e-06	1.7462847564586938e-06	2.5374743459583914e-06	2.549007028520369e-06	5.045171634334801e-07	1.743537292393826e-06	1.5462443555407037e-06	1.5349081716836392e-07	1.0908975819476262e-06	1.124689332875932e-06	1.1908115206868272e-06	-2.1843539874422828e-06	-3.006394115804289e-07	4.4838557993178543e-07	-3.729287339039679e-08	1.51448526625911e-06	1.3556376714270937e-06	1.5293123377892607e-06
65	2.4406886618303694e-07	9.154941252038915e-07	1.055307138890293e-06	8.392159621507644e-07	-1.477226416599886e-06	5.684930782307932e-07	-1.005529506781582e-07	1.1202318791437182e-06	-5.557688206217327e-07	-7.091484334485514e-07	7.313573723947006e-07	2.584242898697155e-07	2.899389466409049e-07	-9.027427281239214e-07	-8.908183844254553e-07	-6.40951702618276e-07	-1.2378999217598316e-06	-5.895606702605165e-07	-3.2785408593402853e-07	1.5894848807790304e-06	1.023601448478716e-06	-7.600329098564113e-08	3.631193760820542e-06	2.423847630903609e-06	2.0024507673808825e-06	1.60207458189084e-06	1.7297166169751084e-07	5.363259360059646e-07	-2.7185507112347524e-07	1.3633028749129393e-06	3.1695946481382343e-06	1.5593097806615627e-06	1.076121155142447e-06	2.8071206503769465e-06	2.218256888873621e-06	-9.500493353013261e-08	3.7543958899526933e-06	1.6489985160669505e-06	2.5110383949799895e-06	2.220064162937034e-06	1.572043700693249e-06	2.19532272995672e-06	1.1005699765499694e-06	-5.015285034536169e-08	-3.5521316821718297e-10	-1.4564737427430349e-06	1.5729140222836134e-06	1.3782009048049681e-06	1.4843796948988743e-06
66	1.0061881796991518e-06	-1.4244280952533378e-06	1.7018156435659582e-06	-8.139757165937623e-07	-1.522399533494039e-06	8.301038979149152e-07	5.337704002031169e-07	6.302788038391374e-09	-4.1505837010474005e-07	1.1867182680230183e-06	8.718016781983504e-07	-9.512301664944786e-07	-6.759410491871921e-07	1.680589404180124e-06	-7.172122759339966e-07	-1.4598744787062808e-06	-1.6446136934211572e-06	-2.7422211474051386e-07	8.9972141302312e-07	2.289388529661093e-07	1.5937887416124063e-06	1.83037292330366e-06	1.1201734168341415e-06	3.3279658598777655e-06	3.1393755008149148e-06	2.794517146646234e-06	2.3642161061633426e-06	4.540181449695846e-07	1.9210192786062123e-06	7.494524494644607e-07	7.103618269968372e-07	1.2692246383772762e-06	1.3666830155850225e-06	1.7103557873219818e-06	1.7844655502025019e-06	2.1121542959748716e-06	2.617127164704942e-07	1.2172223743988609e-06	1.916730658704766e-06	8.475543417969279e-07	5.834448662036688e-07	1.8133740792874675e-06	1.3676418671367403e-06	1.0365422766583464e-06	2.0716692575964046e-06	6.893237404098132e-07	1.1078608215418521e-06	1.858254827653269e-06	2.6632613332114586e-06
67	-2.836809444693989e-07	1.0036192228443153e-06	-4.4735967918504716e-07	-5.117915754385303e-07	7.27477018950213e-07	8.3157107168348e-09	1.0890004683345777e-06	1.9050198829644968e-07	-3.880390811142739e-07	1.7142754866946574e-07	4.0712216998113085e-07	1.6198317558558146e-06	-5.263208706831747e-07	-1.2526429966660395e-07	1.9810749465212742e-07	2.679035288502704e-07	-6.992892697918199e-07	2.531771027390636e-07	2.311781478863688e-06	2.622578428091369e-06	7.062442991344695e-07	1.9682340268682033e-06	4.287391998793574e-06	4.795694973163381e-06	5.153298507265336e-06	2.911725981676311e-06	2.5221653642450626e-06	3.931586850460766e-06	1.3482431892350524e-06	1.8443417778251074e-06	2.9724956691968142e-06	1.39078613402392e-06	1.6230341874769011e-06	1.6391506639347133e-06	2.3062068245214913e-06	4.6186055652002454e-07	5.277388352924486e-07	2.5777405869838397e-06	1.7761417534756757e-06	1.7654535571834943e-06	-4.322652835881249e-07	1.028987360365695e-06	2.24833967214473e-06	1.7298306901337324e-06	-9.873847943170076e-07	3.607460976573466e-07	5.592952391127797e-07	1.4215357225656508e-06	7.599129425285018e-07
68	1.6627169464774507e-06	-1.1504663428892276e-06	1.0716851667763987e-06	2.0881971329676406e-07	2.75640006007594e-06	1.7159986476232534e-06	-1.8911379323253606e-07	-1.892092873563299e-07	4.4007264428857153e-07	3.9264285337175733e-07	-1.475763569760925e-06	-5.51625321843635e-07	2.561020238730326e-06	1.0746238959721929e-07	2.692367669444181e-07	1.6548915721994466e-06	7.281635826174186e-07	5.024051577328608e-07	2.4170637065628737e-06	1.966260307849433e-06	3.158248345193775e-06	2.5954611666103693e-06	2.869946856053578e-06	3.8049270143624654e-06	2.9733753817798604e-06	1.7757644368182573e-06	1.998800411801439e-06	1.7653894447906389e-06	2.935453096018976e-07	2.9031000786919826e-06	2.5084780577740235e-06	3.155642311611149e-06	1.924346196974862e-06	-8.434264914693557e-07	1.8033596635151143e-06	-7.949383258024106e-07	2.2232305305232298e-06	1.2610611956559277e-06	1.6017390477490136e-06	2.8804166204746717e-07	2.2655993319701214e-06	8.196830841187499e-07	1.4765187972095992e-06	8.17529215793894e-07	1.9287212679248258e-07	3.099331508613677e-06	1.7587797217767677e-07	9.95082848396223e-07	-8.861932241339939e-08
69	-1.4380449686238704e-06	-3.7849301792304127e-07	-9.308909982891222e-08	-2.172418353571716e-07	-7.416403720922564e-08	-1.99129565788713e-06	-7.337132639041535e-07	4.4442046690625606e-07	1.9602944720963551e-07	-2.997319010059122e-07	6.032280178941775e-07	4.246104680655971e-08	-4.136951588185223e-07	8.070233700451891e-07	1.029152533429974e-06	9.90736057820238e-07	5.003212554957323e-07	1.0723732574233237e-06	1.907211258195301e-06	2.1605397935799128e-06	1.1624155202322019e-06	1.834947652304343e-06	2.7966697793883633e-06	2.9802032695164527e-06	2.1918318056295505e-06	2.244003825832183e-06	8.500412365509103e-07	1.6439405387184611e-06	2.628797792250109e-06	1.256514105708744e-06	4.6418371376815225e-07	1.4507348463621347e-06	2.161745121019403e-06	3.316578960122386e-06	2.2542499840537e-06	2.4181562482727036e-06	1.641766114284667e-06	4.186554332856736e-07	2.2754023541183704e-06	2.960673291568312e-06	3.222244662364811e-06	4.046623785449271e-06	2.0549968097103002e-06	6.385699456069469e-07	1.659881743720546e-06	8.408047497209313e-07	7.768020100555079e-07	5.948831368896271e-07	-7.596708887237845e-07
70	-1.2166376570904583e-06	-3.1048695804601416e-07	-2.4747354756065343e-06	-6.693275286828141e-07	-2.2135118781327527e-07	8.803545255182147e-07	5.9267681705347065e-08	-3.0688967864435594e-08	2.3495151238266842e-07	7.085160259069576e-07	-4.762504100255983e-07	6.629373060687285e-08	1.525866130226545e-06	8.19916995200898e-07	1.0816354374959268e-06	5.134136419314359e-07	8.895100782291787e-07	7.370560605883201e-07	1.290741851065798e-06	1.1629516430897308e-06	3.1454505907544855e-07	1.8557071674535706e-06	1.8388833225197535e-06	3.21907286097377e-06	2.8731858422753212e-06	2.0639881032639763e-06	1.0122278068678135e-06	1.5710904697909159e-06	1.5968617470546262e-06	8.627207829667843e-07	1.7000277535457152e-06	1.9501554110650243e-06	2.7095790531206666e-06	1.9341841539379247e-06	2.0012721835831824e-06	1.8712609595667238e-06	1.6369584874764213e-06	8.648860740399675e-07	7.970853168443528e-07	4.929199479259592e-07	2.437372537450271e-06	2.603162767299796e-06	1.1157081283504461e-06	1.2008344424045207e-06	1.2834572762283568e-06	1.965296389382897e-06	-4.3060327938448524e-07	-1.3831194920034836e-06	-2.5696922226446676e-06
71	2.0427051118720156e-08	-7.657441415369052e-07	-2.0974151121917438e-07	3.2550923143462274e-07	-5.645326817926675e-07	1.2313079274870595e-07	1.515446242482911e-06	1.517106703458544e-06	6.327087973448775e-07	2.852874967638499e-06	-7.290825581889837e-09	5.647271959386077e-07	1.9954955989958546e-06	8.887483389027822e-10	1.2459348204131739e-06	-8.779148564065625e-07	-9.956649944981535e-07	3.6093187070304206e-07	2.014902361548015e-06	2.481230225560253e-06	6.154058243444471e-07	1.5983921803862735e-06	1.7089229946163366e-07	1.9217137657120964e-06	2.4782695619233117e-06	1.8033897611238877e-06	1.1201692125976173e-06	2.422244973304216e-06	1.333226950822393e-06	1.340956380230731e-06	9.733367671651095e-07	2.150237886266179e-06	3.963712419886266e-06	3.391141019304234e-06	2.674135518264385e-06	2.2034966778232507e-06	1.2836199325423622e-06	2.2339014624540655e-06	1.8019986989201186e-06	9.105082673222613e-08	1.9429842344236656e-06	2.015191753125715e-06	9.012688673755125e-07	3.6522127712552203e-07	1.2584919224064882e-07	-7.99739881377247e-07	-3.2184262504301844e-07	-2.3132077724822853e-06	-2.8722334573365346e-06
72	5.033345070312852e-07	1.3033844719155917e-07	6.508632948506265e-07	-1.6615695184477264e-07	2.044094079655868e-06	2.1778552553423452e-06	-8.661485154340311e-07	1.9637869631384827e-06	1.4565301457619558e-06	-3.1746236014877707e-07	4.6347632195396526e-07	2.3706993636986844e-06	1.7215096971971491e-06	3.6667315581226897e-07	5.474897776366733e-07	7.172740744291735e-08	-4.962208483137439e-07	1.3768494451855118e-07	2.044432943307804e-06	1.2066691987273714e-06	-1.1725062304806609e-06	1.144198674809989e-06	1.0672021804152177e-06	2.521107262906562e-07	5.298129050169102e-07	-6.554465251000335e-07	1.1318659089264799e-07	9.206754357618896e-09	2.861189188106602e-07	1.0204662726789035e-06	1.692410306929554e-06	1.7482536363529131e-06	2.8018177953548165e-06	1.5363542973165624e-06	1.351433796545719e-06	4.528607482446611e-07	9.84987878006123e-07	4.2748676467966563e-07	2.863777650669335e-06	-1.2107593617587683e-07	1.4676693053304298e-06	1.1021566744413893e-06	6.605197066803916e-07	-8.060577688053357e-07	6.312154062985506e-07	-3.5531840886082798e-06	-4.452421445116339e-09	-3.029470793444946e-06	-2.8834574524230797e-06
73	1.4348204155676487e-06	-2.8371367689825974e-07	1.598268557590108e-06	5.323854773788818e-07	1.058177460851143e-06	-1.1029485900520213e-06	-2.3142999400816596e-07	1.9789318381973514e-06	1.5673763706384397e-06	2.479695984887946e-06	1.416482353511972e-06	2.0911738917579223e-07	-2.7356774611815057e-07	5.40773742117343e-08	2.1575057642618736e-06	-5.274675951122653e-07	7.765151146014303e-07	-5.719191618895324e-07	2.2028612957444942e-07	-2.2693010869533263e-07	-4.1067709939757893e-07	6.969216599662753e-07	2.5989317400861873e-08	7.465984838016839e-07	3.559778887582165e-06	1.7390213706411968e-06	2.0472392818387855e-06	1.6496953660856227e-06	8.971403728662374e-07	1.6182925981308072e-06	3.661527261060872e-07	1.1162104160511118e-06	1.8168969544926014e-06	6.054274342422603e-07	2.1359956542530245e-06	2.598727534739212e-06	1.8609907995741704e-06	1.8672000656639663e-06	1.313161259800616e-06	5.460623382314237e-07	2.285676165563695e-06	3.7026525390387884e-07	2.208093951417478e-06	1.0408352862231446e-06	1.2361738184207442e-06	1.9308288021573738e-07	-3.046355366801713e-07	-9.399674863138512e-07	-2.3654149189098387e-06
74	2.269743247734467e-06	1.4481499452424322e-07	-7.383961616642967e-08	6.162938017462864e-08	6.318146605067008e-07	-5.61158921094245e-07	-1.7538633815452037e-07	1.488244425765633e-06	3.193190685023124e-06	1.0955577436609805e-06	8.733965009553007e-07	1.7556826588651951e-07	1.284728117422717e-06	1.783338156985593e-06	-2.0163256225445803e-07	1.619060928219898e-06	2.5960307145483884e-07	-4.290992638337478e-07	8.198771789696208e-07	-4.33431831920592e-07	1.1969772664874288e-06	-1.6467400761368222e-06	-2.1699554584859603e-08	3.3609477659304774e-06	2.540941420526452e-06	3.1335576312312e-06	2.8765641572187437e-06	1.394951037993215e-06	3.059749966831689e-06	1.047061491577681e-06	6.10213004975163e-07	1.1632417005099393e-06	1.4739559224261545e-06	1.6996726879373537e-06	1.764415430996502e-06	9.825379725340992e-07	1.0819604323674917e-07	3.244296992987127e-06	1.3826238883439207e-06	3.034261349426586e-06	2.6224090539794384e-06	1.2447782107487924e-06	2.8391926765463487e-07	-6.520499690253429e-07	5.464961891407033e-07	1.6229720577441228e-06	-1.1531730316591497e-06	1.257586203514397e-07	-8.793999952296704e-07
75	1.056700191589808e-07	-2.896381290076449e-07	-8.424822650026568e-07	7.99977939423806e-07	2.24777992152066e-07	1.3025838747242079e-06	-6.018814215888041e-07	-5.300873710872953e-07	8.517521313235064e-07	-2.2846491795936944e-07	2.822556319139857e-06	4.796178960379659e-07	1.2982923772614737e-06	7.918373243202553e-07	3.6018304351715016e-07	1.088872688868991e-07	-6.6494545769692e-07	-5.767242964638082e-07	-1.3510444070304008e-06	1.5255543213329808e-06	1.5023543688358041e-06	1.3198923452756117e-06	1.30916325019103e-06	3.6812209794020284e-07	1.2465060895469813e-06	1.5813926792254745e-06	9.175680476455807e-07	7.210374512576397e-07	1.9047939132164017e-06	3.964728492977899e-06	3.1431343699215596e-06	3.5982770265087075e-06	-7.015144420785514e-07	4.450961356970031e-07	1.7051014623808307e-06	1.7553356507539179e-06	9.485168801702363e-07	1.436348325074118e-06	1.8301254532178365e-06	2.7430924257386474e-06	2.4760215233289384e-06	3.7254741073896796e-06	6.092450494305216e-07	2.0950781590582595e-06	-2.159771960353972e-07	2.9125772587360163e-08	9.984488794606705e-07	1.3751056550397058e-06	-7.829403928621493e-07
76	3.3389216893774775e-07	-1.2632931798942251e-06	6.394979466829349e-07	8.301332682935398e-07	4.004871879864151e-07	1.2349716572359722e-06	2.486201909507417e-06	2.484528834728825e-06	4.925594012020975e-07	2.554315589341115e-07	6.340974983055816e-07	-6.40861016784146e-07	1.0780290534179201e-07	1.615377386574997e-06	-1.9693795912730618e-08	1.1552440241726963e-06	5.690239670917878e-07	-1.5330832697383662e-06	1.3100946955876123e-06	-2.758149820865657e-07	1.7057214370084273e-06	1.2776210356600132e-06	3.5100219471726583e-07	1.2210642969708454e-06	1.1173925214844164e-06	7.586186226428403e-07	1.5550220648496177e-07	3.866455683934871e-06	-1.6055074149776487e-07	2.0624929594333003e-06	-6.041988800100025e-08	3.5605040120013224e-06	7.33528641782141e-07	2.1393763885658245e-06	-5.058405085197377e-07	1.070035600360725e-06	7.139421681943046e-07	1.731422087057927e-06	1.0031855530287741e-06	3.8708929488552855e-06	2.726576952329674e-06	5.165076841686218e-06	2.5952557804415164e-06	1.3644390472123498e-06	2.4347367012341074e-06	2.3784068342376783e-06	1.8940330436000567e-06	-6.921987803990876e-07	5.766660635304247e-07
77	-4.596485452433029e-07	7.281239724514965e-07	2.207177175679403e-07	1.9734939326797383e-06	9.62435112709325e-07	2.338361873180382e-06	7.417729618884715e-07	1.55452868304372e-07	1.7979777132476116e-06	-3.42209731693012e-07	4.091230111804913e-07	5.58336212344569e-07	9.169069025334374e-07	-1.2167037215680605e-06	1.5513223744245098e-06	2.641020530309855e-07	-3.339008984784855e-07	1.6183323874545578e-06	-8.83674938545486e-07	3.871908354197458e-08	1.0243160768479102e-06	1.8748823053354751e-06	2.1233224965409533e-06	6.460166864644266e-07	3.1101221108482256e-06	1.2619153064321733e-06	1.3898647588847104e-07	2.0338458434231716e-06	1.940132401931937e-06	1.6303092342107519e-06	5.239591313002322e-07	1.051818912533498e-06	2.56715060243129e-06	1.5271815366324506e-06	9.493921025058095e-07	7.007946468289043e-07	-5.518447698735224e-07	2.20547592201116e-06	2.5620398531449848e-06	-4.43080021584633e-07	2.4785389779068266e-06	1.8022540819849029e-06	4.3689554381636175e-06	2.8330166103991415e-06	1.5209196392099766e-06	2.8942656551255354e-06	2.7194895845567263e-06	2.3874676906609473e-06	7.748551112299564e-07
78	2.502034205339e-07	7.488116791092248e-07	2.388813971128698e-06	1.6763683634204134e-06	1.1673121538669488e-06	2.532017941875263e-06	1.7852494983902883e-06	4.029845559222391e-07	2.1888342923400736e-06	3.380270968714384e-07	1.090482625713006e-06	1.8330275176259339e-06	1.6632725135835403e-07	-2.4921244924183186e-07	-1.6410814008881781e-06	-4.453784050861065e-07	1.1013248967771219e-06	2.8529640878533135e-07	1.3202811456738632e-06	-1.515635923304625e-07	-4.796837051850143e-07	2.150421870828573e-06	6.85720083644867e-07	1.9380656297523815e-06	1.4006458318125959e-06	2.8819085786591906e-06	1.224813075176233e-06	2.4166046851537575e-06	1.3771903649912053e-06	7.315630073629147e-07	7.926346348784106e-07	1.59633702068319e-06	6.309997883348348e-07	3.941175788530242e-07	-7.76250286531888e-07	3.556511931787987e-07	-1.6183700843626403e-07	-9.585834009231255e-07	-9.497969585527413e-08	7.67270336657313e-08	1.7901875085916345e-06	3.0680269571709016e-06	3.563414112385052e-06	2.3739214238853452e-06	2.583968269117438e-06	2.098755797726026e-06	1.5469754026721464e-06	3.1308512297963134e-06	1.2207918807342075e-06
79	1.3373283540234002e-06	1.8456914578357248e-06	1.0116458020188163e-06	1.656404396492243e-06	2.8838028828528613e-06	1.7615267225591592e-06	3.2113879093932797e-07	1.6376908012600279e-06	3.149719462798076e-07	7.523069766981054e-07	2.231303155862386e-06	-9.092975977135543e-07	-2.70451673619151e-06	-2.0831549475979574e-06	-2.761210060800059e-07	-2.0317040964836414e-06	1.309468400724708e-06	4.5979968513392877e-07	2.0756677281153447e-07	9.757048032666474e-07	1.2783902591431249e-06	-1.1935796423666628e-07	2.673122326713572e-07	2.2478691989349312e-06	2.1525075061543e-06	2.3417230261050578e-06	1.232557109976353e-06	3.2078615913356533e-06	4.989031085412414e-07	2.1608314437553314e-06	7.754700249308357e-07	1.196275560675645e-06	-8.898638225156762e-07	-4.336987384073216e-07	-3.8771544560047307e-07	-2.9549823604484362e-06	5.174574232896026e-07	-3.748929808393087e-07	3.4795201427424427e-07	8.465683962339406e-07	2.378348691394403e-06	2.8327198718973346e-06	1.477006343899267e-06	1.8922260395675601e-06	1.3794031874820188e-06	3.2871229816251845e-06	3.513740580486022e-06	1.6646235635525591e-06	3.0438182636633816e-06
80	2.27443924327538e-06	2.195104585041671e-06	7.452729616649084e-07	2.1673497739320814e-06	5.178381401793977e-07	-3.8006741191858846e-07	2.2149784013169347e-07	-6.968607245050336e-07	-6.143352836345532e-07	-1.8048451402890884e-06	1.574297483068991e-07	-1.6204235727559673e-06	-9.380121176163812e-07	-3.6266416690214176e-08	-8.036663715191722e-07	-9.709329017626663e-07	-1.3391349747705669e-06	-1.019357007742179e-06	-1.381440986573957e-07	-1.0338458278692217e-06	-2.3609815583207978e-07	1.2495380962459383e-06	2.425162267142115e-06	1.834950841760844e-06	5.042421751077096e-07	8.510874524311409e-07	2.1020115258570162e-06	5.468366125172466e-07	1.3105453479673847e-06	2.0236599823013278e-07	-1.2401053071534484e-06	-5.322337495224627e-07	-2.534075594351039e-06	-1.6543939694647194e-06	-2.4882223862947584e-06	-1.206799588255229e-06	-1.4447742481511142e-06	4.1500764035670624e-07	-5.32873438702316e-07	1.6150239542976497e-07	1.7663893388896821e-06	2.6016977429263433e-06	1.386760438210032e-06	9.205094522771399e-07	-1.8995085326556368e-07	1.3079061877600921e-06	1.0242689096723973e-06	1.1846555823033476e-06	2.6283654167608164e-06
81	1.6369390991274007e-06	1.1406393258386947e-06	2.3757477265122335e-06	1.4695438762952697e-06	6.581884161600656e-08	-1.3584402833166553e-06	-5.233575659495119e-07	-5.436011950375252e-07	-8.901896062017078e-07	-2.2935445786944996e-07	9.547521747774622e-07	-2.7652428951882603e-06	-1.061240125995712e-06	-1.0840091179352136e-06	-2.8917664367984757e-06	-1.8357459757200389e-06	1.8072727098406798e-07	-9.443389075776171e-07	-1.5521967886381317e-06	-1.8282038448703866e-06	-2.5770783914566547e-07	1.452652621836094e-06	1.5980204016527172e-07	1.9559105823010608e-06	8.155025145888018e-07	1.8373462458746531e-06	2.029269854359324e-06	1.3967638776319447e-06	-6.509445038207583e-07	-1.6263783111792783e-06	-1.4114228230523778e-06	-5.926630954155973e-07	3.350801858323662e-07	-1.3928861739969982e-06	-9.813388723018044e-07	-1.5898630567949108e-06	-3.4997796440464854e-07	-2.0070753354333486e-06	-1.2670088983444733e-06	2.1089319858428855e-07	2.0604035354587263e-07	1.142264696695063e-06	1.378446265476526e-06	-5.805575427268017e-07	1.0302350965375402e-07	2.6461625175206454e-06	3.3471974560707226e-06	3.5019831897397312e-06	2.9129002368899814e-06
82	1.3268409213829368e-07	1.7976281412945903e-06	2.2497137051025874e-06	4.1269944392696054e-07	-8.575809637914415e-07	-9.051164142284299e-07	-1.6143857507985546e-06	-1.6165511623483982e-06	-1.6202427219612596e-06	-1.5689029949500978e-06	-3.621505487591169e-06	-2.9626335303152282e-08	-2.3335646660117474e-07	-1.7316052086992793e-07	4.255578145602039e-07	1.0275862902310614e-06	-1.4011701001065588e-06	1.1869249271803042e-06	-1.3111944510839718e-06	-2.5653047352372486e-06	-3.043928832234228e-08	3.257187016676006e-08	1.322426860406531e-07	5.307981112012268e-07	-4.769185635466657e-07	5.867489439187235e-08	1.2869777404694693e-06	-1.6298454362909299e-06	-2.2974145449532717e-06	-1.4728051980881932e-06	-2.314485131507568e-06	-1.1397125501878008e-06	-1.984254712610478e-06	5.315908445175108e-07	-2.970054569159179e-06	-3.1474934174662473e-06	-2.2191691796579735e-06	-3.413474234201825e-06	-2.6310239679191397e-06	-9.231250849146053e-07	8.71180871368446e-08	2.055675995852503e-06	9.800810876381154e-08	-2.968217962582682e-07	-1.6248007700709286e-06	9.580276835935119e-07	2.6063731961025726e-06	3.2362689359930317e-06	2.306813379412854e-06
83	-2.1138640991820138e-07	7.142974701557673e-07	1.424287965412606e-06	1.9571892745511355e-06	-4.39651935587696e-07	-1.234649284690596e-06	-2.7701979036321283e-06	-1.5806829668753355e-06	-3.090862898901053e-06	-2.2219041496836e-06	-7.61041531003076e-07	-1.4177437704882302e-06	-6.385675832706468e-07	-1.3139589006194572e-06	5.253904782576503e-07	-1.0290456455054818e-07	-2.522931806940412e-07	-3.833430030546493e-07	-1.5916322844081809e-06	-1.2119338175773588e-06	-1.6809577366372774e-06	-2.464003461249085e-06	-1.1793917500764706e-06	2.7272169771535206e-10	-1.225801662144789e-06	2.076694575339228e-07	-4.7630403550858857e-07	-2.495883070813012e-06	-3.5757965802950457e-06	-3.084283197059289e-06	-1.3839418245268597e-06	-3.063053351174917e-06	-1.8064859740017128e-06	-2.449714402007432e-06	-1.0898326576938544e-06	-2.5423259996795497e-06	-2.005452036700009e-06	-2.5042600471366407e-06	-1.592117109585908e-06	-1.3797158171399e-06	-6.077626938841439e-07	-1.153764171778756e-06	-9.00852044566916e-08	-1.1307067675350702e-06	-1.5707286245198965e-06	1.1712969074786888e-06	2.0603193539023567e-06	1.8044252647725455e-06	1.14559464282662e-06
84	-3.7025195826060332e-06	1.2406201679166692e-07	1.5941733517633884e-06	-5.800552760409128e-08	-1.1945959757709726e-06	-1.204504941906326e-06	-2.0610849915042166e-06	-3.4632464777468574e-06	-2.411402782794194e-06	-1.396878448110839e-06	-2.7043734776015274e-06	-1.9373148044712578e-06	-1.6620376904758424e-06	-3.3287470363466993e-07	4.437744520155141e-07	-1.4633775599774615e-06	-2.480499232714315e-07	-1.202772470087438e-06	-1.654007159790531e-06	-1.2811994194620088e-06	-1.7004131662520128e-06	-2.175638956154924e-06	-5.675847404381678e-07	-2.201706222562775e-06	-1.9634428910587497e-06	-1.2213524353745432e-06	-1.0480930423861705e-06	-3.542746691993062e-06	-2.1127846498166812e-06	-2.0626334966848557e-06	-2.3738724097759157e-06	-3.1720305370672523e-06	-2.442676066458717e-06	3.8357124979572913e-07	-2.9476538058232823e-06	-1.8546776535204255e-06	-8.952392872712146e-07	-1.4647729661674763e-06	-2.4921592302533515e-06	7.78295085145529e-07	-4.512610234057607e-07	-2.2930996437958385e-06	-1.7234736661864125e-06	-7.927437262003919e-07	-1.8891488237911305e-06	6.457854406458752e-07	9.970315415123182e-07	6.241387763339322e-07	2.4165477557851836e-06
85	-1.0142494296724715e-06	-1.5251650641732563e-06	-1.6841948307447595e-07	-7.304241386763606e-07	-1.3231869104832556e-06	8.217977623549041e-07	-1.7442387121096812e-06	-2.957072924799073e-06	-2.867710039862499e-06	-1.3520227275894154e-06	-2.02603462271615e-06	-2.3864881308406983e-06	-7.991598846701039e-07	-1.3498102550367087e-06	-2.1128665587685809e-07	-5.198098813940122e-07	-1.2294913498536668e-06	-2.80137748108325e-07	-2.945366826848765e-06	-3.7022901383720763e-06	-2.309696260210094e-06	-3.161482993163561e-06	-1.527711722504242e-06	-1.480897326306449e-06	1.8071790621054316e-07	-3.841807476768456e-06	-2.336809969935828e-06	-2.2178478722331244e-06	-2.4600846326650802e-06	-3.788886206643647e-06	-4.213962518035701e-06	-2.888957819621312e-06	-2.2327661121096682e-06	-2.1968346203007027e-06	-1.3514193675836982e-06	-5.847647754691023e-07	-2.0269341334135334e-06	-2.353397805129102e-06	-2.6366413037315573e-06	3.952954481646834e-08	-5.400108123565055e-07	-1.3019635484422682e-06	-3.818213887162336e-06	-1.1519542730021963e-06	-2.128588421848374e-06	-9.38489596248968e-08	-7.590849118363581e-07	-2.745106589021439e-07	-2.8188598904200124e-07
86	-2.8450965626341234e-07	1.2154544233932054e-06	5.721877023481536e-08	1.335947206508968e-06	1.5772797966357938e-06	-2.165709959153717e-06	-1.2905571420053354e-06	-3.7244120338632517e-06	5.448713720684574e-08	2.122187593766574e-07	-2.1625083324431588e-07	-1.1085242290604635e-06	6.193885295194137e-07	-3.851186114865715e-07	-2.021382763757319e-07	1.1722526609936243e-06	-1.005926997818298e-06	1.3043575386438523e-06	-1.3133613784038684e-07	-1.084580969652129e-06	-2.0143354690579825e-06	-1.8755341268097377e-06	-3.014824196364064e-06	-4.6713776523927503e-07	-1.3946448444267363e-07	2.9941486797322273e-07	-2.9641946896089934e-06	-3.663331932284338e-06	-1.1371255337235257e-06	-1.6179168900493823e-06	-3.012725244510578e-06	-2.31605994058472e-06	-1.4441413114546302e-06	-1.584621339636431e-06	-8.090483440048555e-07	-2.2412413951018288e-06	-2.7785399087238766e-06	-2.0205530166790295e-06	1.4102174354335529e-06	-1.2866136584820542e-07	-1.236857360805456e-06	-9.626255065371801e-07	1.4367043671556967e-06	6.153420885817684e-07	-4.708891264251654e-07	1.4954755013238763e-08	-9.061237921542906e-07	1.7306565235640705e-06	-6.601382490833299e-07
87	-1.012629890183475e-06	2.6453658110607997e-07	-2.1238004441270763e-08	6.61287815432154e-07	-1.6310540268450319e-06	-3.576813083045659e-06	-2.404521513636599e-06	-1.7690838818740264e-06	-9.044450786396519e-07	-1.62698835507263e-07	1.064977664735075e-08	-1.1205996331137846e-06	1.7635770973577488e-07	6.16925146985195e-07	-1.388771104854904e-06	-5.490742626046854e-07	9.961541299779698e-08	2.1296822667571297e-07	-2.657401074641763e-06	-9.786159091116316e-07	-1.6749050734216847e-06	-2.3729842055176885e-06	1.0774700728233704e-06	7.768456651523002e-07	-1.1161906931596637e-07	-2.124334588248088e-06	-1.9399767826711664e-06	-2.40902013560852e-06	-1.0795408649431646e-06	-8.706513731053414e-07	-1.0813770740713888e-06	-2.073459513540566e-06	-1.7533780890787595e-06	-3.2602219688232704e-07	-1.1273531243956243e-06	-2.0981819714726736e-06	-1.0462294505262795e-06	3.692883240426158e-07	-1.0850688744458343e-06	3.560608913020902e-07	-6.67426993731015e-07	-3.557741092893447e-07	1.555000284733603e-07	1.6968857372419512e-06	9.029094692863809e-07	6.248475844655518e-07	8.927298949630865e-07	2.4184535648505114e-07	1.193206340237559e-06
88	2.6972976382276165e-07	1.8013959609917696e-07	1.0197083182897198e-06	-1.7521309162238624e-06	-1.9693761885912347e-06	-1.4288327226541365e-06	-1.4270950670270227e-06	3.512151638968643e-07	1.0743183584045168e-08	1.3768799025458332e-07	-1.2134803965270692e-06	-3.9719318038965535e-07	-4.222461447229902e-07	2.3803562888069856e-07	-6.05968745588384e-07	-1.3565153749227832e-06	8.145471043303723e-08	-1.3230347413650477e-06	-7.105132283241672e-07	-1.2332567147156374e-06	-2.283807977399122e-06	3.662747482739741e-07	-5.661769024669394e-07	-2.035367291828855e-06	-1.5930097923127e-06	-2.5721779184772936e-06	-2.8277389430038493e-06	-1.1556321667484834e-06	-9.61160627137597e-07	-1.8156765976748203e-06	-1.9485064283267075e-06	-2.3862924184014286e-06	-2.4334893106450783e-06	-1.4614616935541401e-07	-6.959079801550294e-07	-1.0466440403679701e-06	-1.617356257124232e-06	-3.3479542346755695e-06	-2.1898741446646204e-06	1.863556206662482e-06	4.461108009234219e-07	-3.9116590929756697e-07	3.778841010756936e-09	7.376894043067106e-07	-1.5615148590078157e-07	2.747790969293597e-07	4.155106831341644e-07	3.725292724393429e-07	9.956970195055886e-07
89	-4.3299100133517104e-07	3.2168042354990745e-07	-3.0200072003377946e-07	2.009225922086285e-07	1.1157115833790546e-06	-9.528055681650588e-07	-1.8942868758431012e-06	-1.0567801326253366e-06	5.80960649462778e-07	-5.447533345590104e-07	1.332291303110129e-06	1.3047170467455605e-06	-2.142643624306852e-07	-1.2172611602192944e-06	1.492835699683933e-06	-9.60393329819099e-07	-2.2474198289129603e-06	-3.3632348080694844e-07	-2.4666373245968314e-06	-2.3451798658208725e-06	-2.080139813136947e-06	-2.5117237995014258e-06	3.7513424074427814e-07	-5.225921592340566e-07	-9.639182057021779e-07	-1.932605330210515e-06	-2.9180401191726526e-06	-1.786959669336281e-06	-8.012923126341851e-07	-1.7507501933532291e-06	-2.9746078633649074e-06	-1.6196351567643144e-06	-2.3149273231412184e-06	-2.4797269590732216e-07	-9.8093050695458e-07	-2.1842689403947347e-06	-1.5798870367372436e-06	-8.974901626571849e-07	-7.788693698585628e-07	-1.3993475167376366e-06	-1.2817989221177823e-06	1.0306511558453555e-06	2.2988434879332488e-07	-9.502937171246361e-07	4.844945249054716e-07	-1.9954687986859814e-06	-3.0400857017767573e-07	1.0440591654608148e-06	7.422645664385217e-07
90	6.833486427448109e-07	1.7268341993132082e-07	-9.95448475633895e-07	-1.8652336814647145e-06	-5.740775586457538e-07	-1.7869063691102527e-06	-7.611500736566872e-07	-1.0673482119142143e-06	2.9337831076206752e-06	1.1613952559297178e-06	1.6894157269598975e-06	1.9248881234108734e-06	4.0524625567992703e-07	1.1894879816164978e-06	1.1805539092375722e-06	2.653054078775308e-06	2.911534665815056e-07	1.0575348776784398e-06	-4.514211636831905e-08	-9.166922266490439e-07	2.6055892057287384e-07	-1.0841062250455553e-06	-9.887482578601893e-07	-2.071702895052582e-06	-7.788688391954134e-07	-1.4992486353078881e-06	-1.7659237591703659e-06	-8.694037896197901e-07	-1.6422482545254392e-06	-1.2995202571344708e-06	-2.710659497056609e-06	4.0006385904763657e-07	-1.4775812003995372e-06	-1.9194277280788685e-06	-1.0299420691792706e-06	-1.3224975860169315e-06	-3.238142362096655e-06	-3.2626855581406496e-07	-1.260805411759783e-06	-1.9049668709978165e-06	-4.98575293444024e-07	-1.3665659620944888e-06	9.836776742412895e-07	-1.291656640757487e-06	-1.2368009436987095e-06	-1.4383653631864993e-07	1.4899755757084356e-07	-2.787585172701562e-07	9.086376106692794e-07
91	3.106182066593692e-07	1.1954497168256847e-06	1.1605067978975033e-07	-1.0090128151625374e-06	-1.9199777354262313e-06	-1.628738400706866e-06	2.311720432583016e-07	6.777922487991663e-07	9.139546386087225e-08	1.596583015715908e-06	2.4858335096576214e-06	3.483350662719357e-06	2.1801668543773423e-06	1.7281757025669327e-06	1.069579817619081e-06	8.333450164762909e-07	1.8158644732483257e-06	-4.38375471021464e-07	4.912652088093732e-08	-1.3646645358911371e-06	-9.75693094641115e-07	-1.9536280974521686e-07	-2.060294504634238e-06	-4.771125335832961e-07	-1.7736524393367356e-06	-1.5361685377012335e-06	-3.1056148190028092e-06	-2.3464550441206877e-06	-2.5898345463362813e-06	-2.476287078828746e-06	-2.543443238368145e-06	-3.4629385420788848e-06	-2.1607789941909123e-06	-3.2366244389261263e-06	-1.2999624815623962e-06	-1.8114987239107149e-06	-1.6437009896288232e-06	-1.9655468399162917e-06	-2.498061619019152e-07	-3.0470056648382724e-07	-1.0650060622593424e-06	5.236000883934768e-07	1.6492458467095973e-06	3.868341553313034e-07	1.2746440841642578e-07	-1.4386249907921076e-06	-1.0530609081178303e-07	-1.1686538146224704e-06	2.6321614229032573e-06
92	3.9257502698700143e-07	3.910063108730663e-08	-4.124651122250965e-07	-1.1011108529453035e-06	-1.3947841120487846e-06	-1.8016027352189933e-06	6.533188467814765e-07	7.838840445148958e-07	1.92112282791105e-06	1.7040711349581444e-06	1.1468337986079657e-06	2.7481152796858816e-06	4.1854302481538765e-06	3.6003881094992283e-06	3.146382358542671e-06	3.4546817430881697e-07	4.757455088676981e-07	3.722624282963604e-07	5.105857582918044e-07	5.06308211572427e-07	-1.001769442563981e-06	-2.892957799414004e-06	-1.862342151635037e-06	-1.211056759187944e-06	-5.73257151642701e-07	-1.0243732922197434e-06	-1.368356593853842e-06	-2.2264868851134604e-06	-3.2800581898202997e-06	-2.5700111443235316e-06	-3.5082811071100416e-06	-1.5324352708315697e-06	-3.2194813754440923e-06	-1.0625148472786164e-06	-3.1512619092665613e-06	-3.2309220150739157e-06	-1.2356019616909674e-06	-1.681927123048176e-06	-2.181159072567385e-06	-1.995195354089781e-06	-3.027186465284716e-07	-1.8449212124271216e-06	-2.465371595201397e-06	1.0874588547916745e-06	1.146350618578789e-06	3.0034312055947086e-07	-1.004942007151529e-06	-7.360329658647956e-07	2.065717677106596e-06
93	-6.951626748837451e-07	8.586040758380413e-08	9.119126722466691e-07	6.58691320310751e-07	3.885858941276907e-07	4.358092300898037e-07	1.8677397615307973e-07	5.923431420634669e-07	2.650619509160007e-06	3.1345392755657507e-06	2.724823031347132e-06	1.8887232646734648e-06	3.4733831285889275e-06	4.121817321630843e-06	3.126896143464404e-06	2.02618850606797e-06	1.2906945128323865e-06	-1.088324029137619e-06	-1.5505044385031808e-06	-1.9926107810875767e-06	-7.421284327325758e-07	-2.538474521034696e-06	-2.3452802305270915e-06	-5.21983059995133e-07	-1.444408945140731e-06	-1.4158789579843822e-06	-4.626815191253592e-06	-2.455801638195075e-06	-2.066930695410562e-06	-4.33838771253078e-06	-2.2167303330221797e-06	-2.4421094644640876e-06	-1.785841148800934e-06	-2.8376912616006297e-06	-2.1051858918757033e-06	-1.3010324700527392e-06	-2.1314770221307854e-06	-8.00951813732969e-07	7.764734040640067e-07	-1.6083131662921284e-06	5.219585494953413e-07	-7.887481642030767e-07	1.2728462979848835e-07	-1.4934168441336543e-07	-8.158094992891275e-08	9.553478621563383e-07	1.050439997490774e-06	-5.118720743975811e-07	3.515577528988932e-06
94	1.608705926412081e-06	1.637891816437065e-08	1.4488547710027276e-06	1.4909299221884443e-07	2.6658481327435094e-07	-6.250602120430194e-07	7.278482663817642e-07	9.553627970922587e-07	2.4323746564232257e-06	2.998825782535433e-06	3.5223754531376066e-06	2.7286007748587437e-06	3.033258316446883e-06	1.2741550965191306e-06	3.828305600206148e-06	2.754275376131343e-06	6.106017145688705e-07	-4.281881378592591e-07	1.9777693867020254e-07	1.0816933747288185e-06	-2.0141919428010957e-06	-1.295711683766618e-06	-3.0854959832298478e-06	-2.301566611618535e-06	-2.1995942795666652e-06	-2.0987300112473442e-06	-1.6152571587764089e-06	-1.6179998394889554e-06	-3.027334294802823e-06	-1.989252880762266e-06	-2.9859637723288882e-06	-3.0152752568921046e-06	-1.2661535823361685e-06	-2.4343696792489372e-06	-1.7808834046152978e-06	-2.3625001540517547e-06	-1.810253985988463e-06	-2.0704891260189473e-06	-2.3362766353809777e-06	-6.996918032265998e-07	-2.219017366274423e-06	-2.8713394700141113e-07	-5.674099948934112e-07	9.946524867946181e-07	2.1370790168322735e-07	-1.4170182830887151e-06	3.4865702288211398e-06	-3.2371229240740405e-08	1.4919735864511318e-06
95	1.2668084247060673e-06	1.4797041600820657e-06	2.0343806392938946e-08	7.782296220255017e-07	2.406536518210103e-06	9.55124490294882e-07	1.674495366875694e-06	3.282847968966284e-06	2.072164399583541e-06	2.0738164656915345e-06	1.803000408108984e-06	3.989322642782445e-06	4.264181675655181e-06	2.7899605965244906e-06	2.3481582470060665e-06	4.461816459337498e-06	1.2720076950460616e-06	1.0189483702673895e-06	1.075707781703764e-06	-8.758301070586929e-07	2.9890624254731054e-07	-7.043634330154456e-08	-3.197674006227109e-06	-3.2535178637575007e-06	-1.207403388894287e-06	-1.1189320856912573e-06	-2.411262639181775e-06	-2.150661386188106e-06	-3.405169058981139e-06	-3.642145128983478e-06	-2.4558794493595485e-06	-2.1364721480749603e-06	-3.1213124773444573e-06	-2.617842620514437e-06	-1.7578932532639212e-06	-1.9915775698851066e-06	1.3566705302120468e-07	-2.1781419076495252e-06	-1.412093475245575e-06	-7.194447933161673e-07	-1.3982142764879648e-06	-1.7333152802288358e-06	-1.7653638688854142e-06	6.061652126266672e-07	-4.3944616786931145e-07	-2.652142009060911e-07	5.409767787784319e-08	1.0751593125481914e-06	-5.520005539187108e-07
96	1.2717745065036461e-06	1.5407011690550705e-06	4.564455988436842e-07	-2.1333524949925565e-07	-5.924238618381105e-07	1.0316021649076682e-06	8.256923055463126e-07	4.064455367393928e-06	4.6170133075827274e-06	2.754243759602171e-06	1.9558570582321472e-06	4.226863686170562e-07	3.06431423244608e-06	2.0066442386549506e-06	2.2393488227233214e-06	3.336558159257019e-06	2.323946507880402e-06	5.174350893001134e-07	2.2279458736517077e-06	-4.411709674967139e-07	-1.1754651188931703e-06	-1.1233123166319188e-07	-8.788557780399655e-07	-2.03722832963602e-06	-3.138560259613708e-06	-2.0494323396998367e-06	-4.147457470504841e-06	-3.3969681941466484e-06	-3.129561482867289e-06	-2.969855713446139e-06	-3.2654030697415593e-06	-5.467625066143996e-07	-2.655288136746297e-06	-2.825146279266977e-06	-8.288540320586535e-07	-2.4852802317797473e-06	-1.5887276519612396e-06	-1.2393977108331798e-06	-3.8232715845355154e-07	-1.032059007854008e-06	-1.093886676344837e-06	9.194819709594982e-08	-1.0676564684241526e-06	-1.8422803030846905e-06	-1.6467299090467596e-06	4.799503545121242e-07	-7.472257981059137e-08	5.948425376697597e-07	1.9168945544221165e-06
97	-3.250054558254221e-07	8.7854457894248e-08	1.2935158240814134e-06	3.8291121838176887e-07	-9.553158845415442e-07	-9.008401018272771e-07	6.309622810799811e-07	2.438510463490225e-06	2.5033017797046006e-06	8.8804863873079e-07	1.8233980441852595e-06	2.597735568963626e-06	1.6770770776472922e-06	2.82680550299006e-06	7.939080726721025e-07	9.552704045564272e-07	7.147201315177361e-07	-3.909595867977312e-09	2.068730017517475e-06	3.6727454861689337e-07	3.624299509058997e-07	-1.993824720405007e-06	-6.531753193854041e-07	-1.8698097668407568e-06	-1.5317220338812201e-06	-1.068830758207454e-06	-2.1798642999040957e-06	-2.660329542494039e-06	-1.7020424192192682e-06	-3.855263114402926e-06	-4.050573266015906e-06	-1.296263842886043e-06	-4.038374630952693e-06	-2.6674208576129404e-06	-3.3451878182267213e-06	-2.6911431334906185e-06	-2.105797340934929e-06	-1.8148382095164e-06	-2.3384066362589668e-07	-6.387610876169114e-08	-1.7135970454854701e-06	-7.457477769526142e-07	-3.6896467292846034e-07	-2.170228415493712e-06	-1.887775468096684e-06	-2.464072730265613e-07	1.8514040545191997e-06	9.856968962183913e-07	-1.4712197209629235e-06
98	1.3706380769384654e-06	-3.094307107694217e-07	-8.696856576912695e-07	-6.49463680784666e-07	-9.860181520216897e-07	-2.1096902811835013e-06	1.1134635928887318e-06	7.864378049618829e-07	1.3848562712096798e-06	2.3455622178719235e-06	1.5118972986083596e-06	-2.304624867730103e-07	2.0440783024929193e-06	2.285926254037297e-06	2.5928541062288344e-06	1.6613551961295539e-06	9.313994521887688e-07	2.602690732888756e-06	4.6711753539724804e-07	-7.198089032688865e-07	-7.138203838366338e-07	-2.5224052983062593e-06	-2.681028382077097e-06	-1.5637528035097624e-06	-1.7924027453244775e-06	-2.6292669047525043e-06	-1.480627883011443e-06	-2.1179093970721233e-06	-3.171664945544187e-06	-9.3199316394387e-07	-3.436390403775083e-06	-4.177558764570835e-06	-2.3154949013394825e-06	-3.261386257045057e-06	-3.861850557090359e-06	-4.517042873047429e-06	-3.228688807701698e-06	-2.101134841941311e-06	-3.4074889582642285e-06	-1.6757002890621144e-06	-9.75443855379871e-07	-7.006577108762609e-07	-6.281332600666394e-07	-6.506063752945123e-09	-5.94326686466972e-07	-3.8294011496665396e-07	2.7650403453848663e-06	1.986222677874288e-06	-7.343458287837544e-07
99	-1.1276097920846491e-07	4.4105304545297853e-07	1.3885971267568342e-06	-6.675810364312404e-07	7.487666249835539e-07	-1.2410625172890917e-06	-1.5124645387061445e-06	1.235296280044364e-06	2.058017752000276e-06	1.3097081201963106e-06	2.1909614911446047e-06	2.724304063554273e-06	2.69312842776538e-06	1.5204750753593652e-06	4.219352979429958e-06	2.4563730827217977e-06	3.654801721067422e-06	1.5912774638263044e-06	-1.9681345565564129e-07	1.4480212765266186e-06	9.436063302663182e-07	-1.3456713404895335e-06	-2.8973185071642e-06	-2.8092985877513762e-06	-3.251917039879498e-06	-1.7721148410675804e-06	-8.971783005499395e-07	-3.0937444957511203e-06	-3.5259873705046774e-06	-1.9169098533270317e-06	-1.7129383103443189e-06	-1.1972081653162658e-06	-2.391081050843336e-06	-2.8077078329232564e-06	-3.793699609898035e-06	-3.5485922882675834e-06	-3.598603826905644e-06	-2.783074747880073e-06	-2.334405057583228e-06	-2.4667829435200243e-06	4.422256445625013e-07	-7.100846417026486e-07	-5.443903785528046e-07	-3.7115117614731916e-07	2.6944277208002143e-07	-2.1741994666583897e-06	6.651722172919815e-07	7.896318930530416e-07	-4.757513341903727e-08
100	1.0136834756905748e-06	1.327511055008861e-07	-4.825109536510943e-07	9.911405158402761e-08	-9.541868627536184e-07	9.420422138765183e-07	4.99963957369232e-07	-7.040707142989838e-07	2.7543238340425527e-06	-5.8833759719504575e-08	8.178136429410315e-08	2.0929423148689235e-06	2.113769027886711e-06	1.494942632248742e-06	2.9263804904723376e-06	2.2227213095132707e-06	2.846919460642534e-06	9.511183475781391e-07	-5.660381679607941e-08	7.937874073951215e-07	-5.823178288543765e-07	-1.551597456961785e-06	-2.0602538735208095e-06	-5.62182137752808e-06	-4.211052410970839e-06	-3.3782191103571415e-06	-3.021161012270573e-06	-2.613715135417236e-06	-2.7938289793221995e-06	-3.0251782104640205e-06	-1.972831492638673e-06	-3.7627577501331155e-06	-3.8012455111682514e-06	-4.451173028290752e-06	-3.837122260618928e-06	-3.3483753454012647e-06	-4.318539692669246e-06	-3.101112992537778e-06	-2.079865391491929e-06	-1.823169034631388e-06	-1.3658579522425712e-06	-1.0427421979724968e-06	-1.3444296985546322e-06	-8.753346348968587e-07	-5.064042816648384e-07	-6.946077111713659e-07	2.0711149083272904e-06	2.2225879266909787e-07	1.8749697333713319e-06
101	-3.379049538348882e-07	4.3048495170822086e-08	-4.556940953489131e-07	1.1922363862504334e-06	-5.712010676911492e-07	-9.87017239913181e-07	4.665984397983939e-07	7.35414337054404e-07	1.3398959052336739e-06	-3.7851498599289763e-07	1.0603482421356073e-06	1.6818769161567221e-06	5.622254217776463e-07	7.773412840788193e-07	8.459328042265947e-07	2.8872832093614843e-06	1.3638034622020051e-06	3.5715982658542614e-07	-4.742883665245307e-08	-2.6766264702646483e-06	-2.1775390566740884e-06	-1.8184591890510976e-06	-1.3801685900213684e-06	-2.172167022566329e-06	-3.0145025432372473e-06	-2.9324443767350392e-06	-3.0535836689401523e-06	-2.4631781461405724e-06	-2.534905322834777e-06	-2.7381046233854746e-06	-3.4414038844096246e-06	-2.0566734067848523e-06	-4.450331479273269e-06	-4.926219344597216e-07	-5.257989789051619e-06	-2.9063662026848243e-06	-4.0998005199256105e-06	-3.6315829425815223e-06	-3.0390166941707443e-06	-2.0940997297336662e-06	-1.788826795880642e-06	-7.562306309803696e-07	-3.038695261574507e-06	2.1605712870020701e-07	1.5909855785580097e-06	8.068844994348813e-07	2.373627263124355e-06	1.5108605183138943e-06	1.4621749758583357e-06
102	1.5132946465892353e-06	2.170404311243067e-06	-5.574127847503712e-07	3.984913577258738e-07	-2.0908816479015287e-06	-9.98607802897455e-08	-9.085081121354402e-07	-3.392827566954558e-08	1.8738717567223334e-06	1.2833803451055936e-07	5.376963382331197e-07	-4.525750854843387e-07	8.000970637097814e-07	1.3873341299752143e-06	9.58672035148836e-07	3.3677218358722814e-07	-4.187452043495855e-07	1.4034494555616058e-07	2.5275214180695624e-07	-2.3179172419488646e-06	-2.8837670042611623e-06	-1.66311382350594e-06	-2.449291695156928e-06	-2.069790271399313e-06	-6.958446511631944e-07	-2.7548180238253067e-06	-1.8303659375758842e-06	-2.9296715182538506e-07	-3.70258007653365e-06	-1.4685051875352694e-06	-4.243888517898622e-06	-4.643327776329355e-06	-3.970369553260769e-06	-1.865593540918534e-06	-3.956662531946859e-06	-5.1265895838845e-06	-3.7281028263550248e-06	-2.0872939671154804e-06	-1.4972393580838299e-06	-1.990106111816901e-06	-1.6004339437779616e-06	-1.8121587211968442e-06	-2.4194256447744417e-06	-9.465418572936772e-07	-1.791133162480288e-06	-6.897307814490414e-07	1.368430089074492e-06	3.404244212198337e-06	2.8246495037103266e-06
103	-7.841913569894172e-07	1.8000009593656003e-06	2.327662154601307e-06	2.0140647862791557e-06	2.0454972234682626e-06	-9.110212739585542e-07	9.680897558231618e-07	-1.34903556733087e-07	1.3633502771257839e-06	-1.2175523298905482e-06	3.7766001879564697e-07	6.381837536609138e-07	-2.131956936948046e-08	1.9849882176109172e-09	1.1276969990403093e-06	8.671586618109745e-07	-7.859248898157268e-07	1.0398743243532477e-07	-1.3352032163184198e-06	-3.1805778124748315e-06	-2.0217311568640727e-06	-6.624540704596895e-07	-5.347680192539974e-07	-1.746652484181612e-06	1.5387422234991996e-08	-1.1483431623873905e-06	-8.247040674658458e-07	-2.1656297822711377e-06	-2.2153975047466035e-06	-2.223705803678785e-06	-3.333931242253811e-06	-8.974190446037666e-07	-3.960913607075222e-06	-3.5876541870739497e-06	-2.6910099956501085e-06	-3.310800125607854e-06	-2.231799665370085e-06	-2.7734786405438775e-06	-2.807442122794388e-06	-3.694918799348558e-06	-3.2427320496751196e-06	-2.2282986761863424e-06	-3.848325412902665e-06	-7.84790529490787e-07	3.528906501579424e-07	-1.1150660774485878e-07	1.510852682078551e-06	4.0045135471939185e-06	4.54911840723187e-06
104	1.913529406999678e-06	1.5498069190377867e-06	2.34715071288429e-06	4.0163175630984904e-07	4.082936135265737e-07	1.6000581059914302e-06	2.921526304024287e-06	1.0416253616582711e-06	6.533802263055844e-07	-8.235926290389066e-08	8.008286026768393e-07	3.446687708757493e-07	1.9551756514928853e-06	1.5170393022303763e-06	1.3692893163905366e-06	4.2971931324184607e-07	1.6965592250016358e-06	-1.4760652368497135e-07	-1.5657595407325972e-07	-2.16361907969531e-06	-1.8692281334282507e-07	-1.99229606247327e-06	-2.333467019176812e-06	-1.5972522383440865e-06	-4.2611940975847733e-07	-3.6845521822623283e-07	-4.854623756347412e-07	-1.7370667635861382e-07	-3.562240023499259e-06	-2.529229403620848e-06	-2.059333867059258e-06	-7.471845832967953e-08	-3.206952193321839e-06	-2.372222379981615e-06	-3.3042653209651333e-06	-1.998904158221719e-06	-6.662193241022707e-07	-1.1207956454610046e-06	-2.206733920766354e-06	-2.281002152100597e-06	-2.0429485642862014e-06	3.5823215482245605e-07	-2.7520258002383933e-06	-2.6575481691573077e-07	-1.5649513838238623e-06	4.1307606422878143e-07	2.4181961325116133e-06	2.8702285272068547e-06	2.5021992089571447e-06
105	3.619192533576942e-06	2.790363951234574e-06	1.8505809897568888e-06	8.248627557440371e-07	2.7628269621149214e-06	2.0534415451765237e-06	2.3285974828757097e-06	3.5588735349835394e-06	1.7560461912895586e-06	8.252703461650887e-07	8.759252632357153e-07	9.504725164431621e-07	-8.262997361510107e-07	1.7182206384567399e-06	-1.6560189279422408e-07	1.2233013967293678e-06	5.337926193642863e-07	9.148571146401095e-07	1.7986023457933213e-07	-1.4083426440531164e-06	5.580133584190957e-07	-9.69601965777934e-07	-5.045087772569228e-07	1.0453363238614167e-06	-7.632331832714383e-07	-5.520672349802689e-07	4.86075433751287e-07	-7.632752779066703e-07	2.3401721613473887e-07	-6.495355790493543e-07	-4.233163982292006e-07	-3.910692673349347e-07	-3.191114746687299e-06	-1.883081052827019e-06	-3.0588856521661316e-06	-2.286234665655976e-06	-3.072650360269427e-06	-3.869794329598366e-06	-2.6500809888704347e-06	-1.5688429145349777e-06	-1.1385031339816697e-06	7.076816620339516e-07	8.293363932121312e-07	-5.068049504086352e-07	-3.5058464762614314e-07	1.2066905740301708e-06	2.788184004112787e-06	4.0776325342742974e-06	4.00667787686902e-06
106	2.648496832876382e-06	2.5276580493072482e-06	3.6643450603293596e-06	1.188128726122738e-06	1.115508522021465e-06	1.9851542732857962e-06	3.2780877714940326e-06	3.089332621095637e-06	3.045636534353594e-06	3.0454308536463e-07	6.576983486629248e-07	-6.249054787387986e-07	4.2897545762652566e-07	1.5154722534482369e-06	8.480645434429628e-07	-2.1309466088808797e-07	2.113294657271056e-06	-1.5015900688626572e-06	-4.897765495144723e-08	-1.4535216698084915e-06	3.615817261956534e-07	1.5522823834439672e-07	-1.1978702772706186e-06	-1.8396549195547127e-07	-7.721102159608715e-08	-1.245146023230415e-06	-1.2881561088669076e-07	-8.500149158059736e-07	-3.670326648023917e-07	1.0275346145194817e-07	-1.4095257186558025e-06	-1.758387038809158e-06	-2.5464683582161894e-06	-2.4693124053291784e-06	-3.7165182141870428e-06	-1.3513877294842879e-06	-1.5136948555279953e-06	-2.5403092965283867e-06	-1.9821363353661455e-06	-5.010318327897425e-09	-9.700136622411448e-09	-2.8506162969240477e-07	-1.056764918708144e-06	-3.9923603205886765e-07	1.4862701910491377e-06	1.1915567803032463e-06	1.7887345121640057e-06	4.499695687318717e-06	3.5463751881025577e-06
107	3.424196383740165e-06	2.6796653961926265e-06	3.388019390573339e-06	2.9139787492457893e-06	2.3724837421254746e-06	1.8804290629205376e-06	3.570259989180607e-06	2.9750664712721497e-06	1.545740387580968e-06	8.060251385949998e-07	1.094048801038787e-06	-6.628181295049091e-07	1.6275194889167065e-07	1.7937274422552496e-07	1.8529343878962883e-06	1.000238341536856e-06	-3.423428570825147e-07	-1.38961146886887e-06	2.9825378642612117e-09	-1.4836940762533022e-06	-1.2984859185532981e-06	1.1795359596526596e-06	-2.3342268938887206e-06	7.764843825202028e-08	-1.0945272469033331e-07	-2.1450464123806884e-06	-1.0821776617190644e-06	-1.6106404266769724e-06	-1.9740977538964815e-07	-5.994691845608541e-07	-1.7906492376811742e-06	-1.2157582820449806e-06	-1.6342536638307635e-06	-2.9523830844766813e-06	-3.0475350587606364e-06	-3.49650122800956e-06	-2.4610535989363243e-06	-1.1989270377719314e-06	-7.741080708555538e-07	-1.3354216414167156e-06	-2.227030166257199e-07	1.1540104357726162e-07	-1.389852834191105e-06	6.065807880308555e-07	-4.0167653826664906e-07	7.216495107109099e-07	2.19956614529706e-06	1.476271736733999e-06	3.8870555467217906e-06
108	3.300328957828345e-06	1.3756110912271174e-06	3.4677851353968434e-06	2.722684063775342e-06	2.458135946930093e-06	1.6002554746231848e-06	2.2836785553180377e-06	2.4196389934068655e-06	2.498725789223969e-06	1.3020016942617721e-06	7.275732411234129e-07	-6.35932060645299e-07	9.142022174671523e-07	4.4966982170456366e-07	1.118284966611795e-06	7.1138914767592e-07	7.287001170002676e-07	-1.1836118173455718e-06	-1.550702745705164e-06	-1.8569655631285412e-06	-9.663274360841457e-07	-1.3144913697600088e-06	-2.7422752136024676e-06	-1.370640034412603e-06	-2.936506075430656e-07	4.7131190271403376e-07	-9.204357077603798e-07	-2.219467342255331e-06	-1.1858978825125246e-07	-3.827311936434336e-06	-2.3240762987890647e-06	-1.5801792063808824e-06	-4.128496264890207e-06	-2.7016180868027978e-06	-2.4443672430581587e-06	-3.332935682053464e-06	-6.540735605185556e-07	-2.808017209321534e-06	-1.3267593888523064e-07	-3.377139691594359e-06	-8.831627770815158e-07	-1.0950784465672584e-07	-2.8358453808772683e-07	1.5380725184363564e-07	2.856482837443979e-07	-2.957145830968249e-07	2.4127500176923114e-07	3.4287530499156675e-06	2.65591194599936e-06
109	1.5084952869392974e-06	1.7609439045110401e-06	3.4531702116472097e-06	2.8147219832444987e-06	1.3861862868414618e-06	6.254408229489682e-07	1.640280084771989e-06	2.177462458539452e-06	2.9160385031131184e-06	2.248338523557592e-06	-5.765618438956186e-07	8.348032595807175e-07	6.975125234627615e-07	-1.3427421700363776e-07	1.2898819012459415e-06	4.505320371274413e-07	-2.641803474528248e-07	1.394271810647203e-07	-3.9298267916293784e-07	-2.025355646675454e-06	-3.8407388199910815e-07	-2.764887710176798e-07	-2.0630268337416894e-06	-2.522622123688518e-06	-3.702293969604216e-06	-3.4435984150592684e-06	-2.4059385672307554e-06	-1.7330588657709153e-06	-1.3543936954502562e-06	-3.148885691146947e-06	-2.631682778538405e-06	-2.12144697933702e-06	-1.2907348337700387e-06	-2.015700561177557e-06	-2.687867940541611e-06	-1.94605961474982e-06	-2.2246259492109572e-06	-9.509850721669354e-07	-5.049189833451415e-07	-4.2191905642246994e-07	-2.1168148876099104e-06	-1.9997994953303224e-06	3.516433417805693e-07	-1.7766248768803812e-06	-1.9634235263856318e-06	-4.249159341369211e-07	1.7082459808168895e-06	1.7468208790653765e-06	1.6255112091237503e-06
110	5.482645082166345e-07	1.5043345954776865e-06	8.418773708346931e-07	1.0100559878393489e-06	1.214535697859929e-06	1.398544417882896e-06	1.5661912403332265e-06	1.0517036287775513e-06	6.581194174220933e-07	-7.454787339882973e-08	2.695190155280988e-07	9.811328047508427e-08	5.772990327511991e-07	2.909176525586735e-07	7.856238066349688e-07	3.015816855023087e-07	2.4738597010255064e-07	-1.5077975463920943e-06	-1.103850619611456e-06	-2.8408861346393815e-07	-1.9076908991270504e-06	-4.348391041970532e-07	2.9830055723810115e-07	-1.5806386111523786e-06	-2.3689353614269535e-06	-2.7706364804368407e-06	-3.0683311620975046e-06	-8.270011360460278e-07	-1.4295375506789737e-06	-2.5603293355437533e-06	-1.7240976357058077e-06	-2.811555679679329e-07	-2.0707378242433093e-06	-3.8017270299124045e-06	-2.079388697316603e-06	-2.3786499864230072e-06	-5.719228549786887e-07	-2.112337113208867e-06	-1.982040433051008e-06	-3.0818151677380824e-06	-2.5650033139601e-06	-4.6932196952216703e-07	8.229142541938516e-07	-7.352732449846553e-07	-4.378046797529861e-07	-1.171164439014001e-06	1.6592499676944667e-07	-3.5438812811096796e-07	8.274466219492184e-07
111	2.5649090676897065e-06	1.945299363535775e-06	5.219579234166207e-07	7.00133595204247e-07	-6.545557148904145e-07	-8.788749644095395e-08	-1.3898025598240275e-07	2.38751543143551e-07	2.1588578689609905e-06	1.6379022213642565e-06	2.86041142558482e-07	1.7213925364125992e-07	-4.010964692669541e-07	-5.050112074245498e-07	-3.806621428361698e-06	-1.9790730113621198e-07	-2.738138352563301e-06	2.2132146780007495e-07	-2.4733138593167366e-06	-2.2020691008467676e-06	-2.1039085597959824e-06	-7.950264436784513e-07	-3.6044082884195686e-06	-2.3892536774619706e-06	-2.1173138098573973e-06	-3.360718327052146e-06	-3.2745375478374624e-06	-3.727384700712635e-06	-2.153045795583523e-06	-2.3081247089820786e-06	3.881262980885611e-07	-1.123887952488779e-06	-1.9253821444037673e-06	-2.830503899592688e-06	-2.4194714100403253e-06	-1.4578190418012065e-06	-2.649448713636323e-06	-4.798984117301205e-07	-2.5666866824718457e-06	-2.6401782731908145e-06	-9.142597283411169e-07	-1.0918873798209288e-06	-3.575308696285447e-06	-1.118386191940413e-06	-1.4105837264588415e-06	-1.993275922709212e-06	-1.7809798392703219e-06	1.781670627268545e-06	-1.7364985031482868e-07
112	1.1221344978795887e-07	2.002500037205049e-06	3.4618935045429337e-06	2.0663735653026533e-06	2.635257355277564e-06	-4.444739473238227e-07	1.0651028238387072e-06	1.9751189378380005e-06	1.7515192895635762e-06	1.423253799920487e-06	2.79228797927406e-06	3.501656686579936e-07	-6.266720027513387e-07	-3.3912321540713653e-06	6.988036948070889e-07	1.1633126636331268e-07	-1.3577162801787073e-06	2.621662043537168e-07	-1.103648518210151e-06	-2.374682523649011e-06	-1.3312787739281167e-06	-1.9755623613927356e-06	-3.777769124153998e-06	-1.0626271263070426e-06	-2.3759507956289548e-07	-1.5002725281060794e-06	-9.57428799815869e-07	1.785267396667635e-07	-2.217878089043534e-06	-1.4391849689847823e-06	-3.4011059757049886e-06	-1.6760340993088187e-06	-3.0219429734010148e-06	-1.8068302594798105e-06	-1.2351396669270266e-07	-6.643183863302365e-07	-2.4027870464040206e-06	-6.44991717238284e-07	-1.1774287718073916e-06	-2.189517243650756e-06	-2.6611025329042603e-06	6.742553144279039e-07	-1.412518919758873e-06	-1.2778383670231306e-06	-4.891557180092497e-07	-2.9100732355670126e-06	-1.8445020950454704e-06	-1.368768293871591e-06	-2.1170703480258807e-06
113	8.927990185650193e-08	7.927202541680719e-07	9.446810247208201e-07	2.1549865210926513e-06	1.246449262838697e-06	1.1790793621844933e-06	3.5672408311400293e-07	1.7492432373104242e-06	-5.242063249975232e-07	1.7838915222854973e-06	5.642040019749926e-07	7.41616408536913e-07	7.966976579441618e-07	-7.285852517518144e-07	-8.418672753295388e-07	2.3243220665961156e-07	-6.106998719989837e-07	-8.553170144682811e-07	-4.01153497925742e-06	-1.9898859963044196e-06	-7.874527014374497e-07	-1.8120674498595792e-06	-7.81913473856775e-07	-1.9768288927249997e-06	-4.326009514280969e-07	-9.43218174786992e-07	7.545113253349731e-07	-1.0293875684084696e-06	-8.590059950068498e-07	-2.1341359178192746e-06	-9.663912292907386e-07	-2.157469493656221e-07	-1.1771135921375991e-06	-2.132455981343735e-06	-8.727301255922321e-07	-1.034772135983177e-06	-1.2371219333567013e-06	-3.8368671588719826e-07	-1.357762521666258e-06	-1.204120560130614e-06	1.173286519747439e-06	7.285913584830361e-07	-8.945288649625142e-07	3.4636986331321697e-09	-2.3397012784696217e-06	-1.5046028664016941e-06	-1.942507249509815e-06	-8.419654921569528e-07	4.289319047073257e-08
114	3.6936560695987546e-06	2.6616904893789807e-06	1.1553904509864577e-07	1.5073648643678922e-06	1.7004268516635859e-06	-4.882838583223053e-07	1.3201236981519692e-06	6.320064100613498e-07	1.9149350865594344e-06	4.85181691793083e-07	2.3122126839004075e-06	4.914176545770804e-07	1.4013056207192342e-06	1.32741031390495e-06	7.042249810235119e-07	1.6881839962202215e-06	1.3721026522457897e-06	8.195164434384819e-07	-8.81776945682172e-07	-6.803437156461165e-07	-1.791150638917338e-06	-2.9572173855841695e-06	-2.8659056111324443e-06	-5.448159805700576e-07	-1.0129807982085542e-06	-1.7408722267050887e-07	9.77272667691753e-07	-8.566964107320735e-07	-1.6433512152097745e-06	3.9337012458015204e-07	1.0494899844823723e-06	-6.575482868514594e-07	3.81203436089555e-08	-7.802569586878807e-08	-1.2482573440934369e-06	-8.14817619069233e-07	2.7339434228927114e-07	1.3014870824248672e-06	-4.199135005588243e-07	1.0500618002593346e-06	-4.640837686803683e-07	1.6267421830585856e-07	1.2826029929433148e-06	8.701163439680706e-07	-8.614210633667894e-07	-3.719846554057088e-07	-4.0488645016317746e-07	-8.799767638639727e-07	2.7402319244048e-07
115	3.015429085641189e-06	1.1497109974501692e-06	4.158549778644095e-09	1.4529653733857934e-06	-5.039412304862699e-08	8.932266247151278e-07	5.787046455154108e-07	1.828642406797474e-06	1.3532012722700614e-06	1.4952025886661522e-06	1.3235282296224088e-06	1.7508720113759956e-06	2.0271353544505387e-06	-1.0119842632679165e-06	-7.377257835790373e-07	1.3974670331618963e-06	1.4208789909467993e-06	2.1207697513646906e-06	-3.376506003922851e-07	-2.0729862587723486e-06	-3.473057021015112e-07	-8.952397390786914e-07	-1.0711573165369786e-06	-1.345339343224636e-06	-2.111468038596679e-08	-1.4780128295180838e-06	-1.5847670221992044e-06	-7.359304470473442e-07	-1.1751245959792012e-06	-1.2821254144758367e-06	-8.505232992827991e-07	5.654543348292602e-07	4.384475911889478e-07	-1.9509050456815212e-06	1.160411705971439e-06	2.0099794820737435e-07	7.568216023586947e-07	1.7761063917109762e-06	-2.528563944713117e-07	1.210987113274525e-06	1.1966550776393442e-06	4.911471576645435e-07	-2.402917531200998e-07	5.146677202533385e-07	3.205616698698748e-07	-1.6010968628546974e-06	-1.8048378499711733e-06	2.969464050831633e-07	1.275999215811371e-06
116	2.1144202703937086e-06	-6.871633001387422e-07	1.8969714250418112e-06	5.323391389024483e-07	2.6608033611586485e-07	1.131308980509184e-06	9.53875509882037e-07	-8.919206673077264e-07	3.7103496574977066e-07	1.99306709110802e-06	2.216560588624102e-06	1.2325387283719327e-06	1.9474247597178964e-07	2.5754667978335364e-07	1.3779568908537576e-06	5.115602630839182e-07	5.378578241274295e-07	-9.385156831644901e-07	2.184071317166789e-07	-2.079011146415074e-06	-1.2166640943255363e-06	-1.0859490632666316e-06	7.824696361742892e-07	-3.7302636086011117e-07	4.78866502386914e-07	-1.2089959445600394e-06	-1.1320945262161225e-06	-1.8648938374710949e-06	-1.5156096093591476e-06	1.1357087540449882e-06	-2.010931489273593e-06	-7.538346526411234e-07	3.537480343217588e-07	-1.5472597712761834e-06	-1.639438545504167e-06	7.9687896927551e-08	5.933218407779034e-07	-7.141320518165469e-07	7.494862216466803e-07	-4.956944255392965e-07	-4.484479592240792e-07	-1.302605435000617e-07	1.814561029570354e-07	-9.613909978336781e-08	-1.851522057767407e-06	-2.0502117346428136e-06	1.1526055751473045e-06	-6.463523635156679e-07	5.257340369978111e-07
117	1.4560682458987225e-06	3.5613709934823527e-06	1.119758143397805e-06	2.3527175984642507e-06	1.4550667266391559e-06	9.69938781871941e-07	-5.410731726128496e-07	3.8333280575830555e-07	1.2758502772250226e-06	1.8716582649950852e-06	5.662375427838336e-07	1.9668245115499218e-06	1.3761920520927751e-06	3.615286365570167e-07	1.1332291496684282e-06	2.415697862704076e-06	-1.8653676662961134e-07	1.0624791450482987e-06	-1.3185882716752096e-06	-1.8535808250188432e-06	-4.253853245211505e-07	-8.760180341492603e-07	9.455707917286709e-07	-6.667558871540887e-08	-2.2273506695800187e-06	-1.9533031429788395e-06	-8.037043233239155e-07	-9.488350500510281e-07	-6.973523941908742e-07	3.698470432497975e-07	-5.308060711537896e-07	2.860582686710559e-07	1.3282866814421475e-06	-1.5402562839089843e-06	-2.4261820956019674e-06	-7.140533498124232e-07	-1.6529947387066373e-06	-1.3009576245156196e-06	-1.1300407684655275e-06	-2.8582266176809966e-07	-5.622189644106342e-07	-1.6821880763607023e-06	6.041013190915929e-07	-1.2963445932395721e-06	-1.594594247978032e-06	-2.5436652416349913e-07	-5.863755217615011e-07	1.1524460478329722e-06	-4.1671098612160916e-07
118	1.2590308264706286e-06	7.209040817949732e-07	-1.2658236204038091e-08	3.829615364711838e-07	1.793415143081477e-06	4.3206419558920617e-07	1.1390584857952412e-07	5.430612914916173e-07	2.484813167372474e-08	1.3902690166887914e-06	2.3099687664102866e-06	1.5219062635323572e-06	3.1097984545335833e-06	2.8250561479396697e-06	1.8259206611222996e-07	7.391690883902632e-07	7.702749315523472e-07	9.372952358665722e-07	2.1846449577404868e-07	-1.3209268853159868e-06	-2.6743638628120528e-06	-5.332512079621275e-07	-1.270080492731482e-06	-3.5330725425381514e-07	-2.5654163680381268e-06	-2.2737286754949403e-06	-1.2782450149975553e-06	-1.2841354807999706e-06	-1.5785039721058904e-06	-2.688921824090261e-06	-1.3427153126347406e-06	-1.6441611113628049e-06	-1.302381952861618e-06	2.020307641890531e-07	-2.0002973081486807e-06	-2.039726269891424e-06	-2.3208605503772773e-06	-1.4237077758620296e-06	-8.244161534128562e-07	-2.434431530927522e-06	-2.6246644543473903e-06	-1.8180376686458775e-06	-1.8721744651941307e-06	-2.622154483796718e-06	1.0444509146945947e-06	-1.779827370230796e-06	3.020890561303088e-07	-8.679499930145254e-07	-3.1244487574352495e-07
119	-1.9258394934699298e-07	-9.21846898944071e-08	2.6827395767797003e-06	2.0876338342642928e-06	8.317733583680515e-07	-4.728762359167115e-08	-3.552864106062722e-07	1.5951415097319405e-06	1.4645712792403886e-06	1.5280651154941222e-06	1.9541927712210726e-06	3.505366564262033e-06	1.9563665098616654e-06	4.041274919027201e-06	1.489826365030815e-06	1.8323862871357675e-06	1.0358854030892328e-06	7.465179743686825e-07	-1.8666982373912535e-06	-1.2106781817564896e-06	-1.5894398901839303e-06	-1.979625159021874e-06	-1.4064669721721178e-06	-7.537522019295978e-07	-1.9873443685235015e-06	-2.4288335983119636e-06	-9.557501028029066e-07	-1.1405891772476501e-06	-1.5898544108146568e-06	-1.5009986916045184e-06	4.6268759408608727e-07	-1.3264468080951803e-06	-5.103491262136436e-07	-1.2012738045659117e-06	-6.940308040976131e-07	-1.127770916739472e-06	1.890799333652176e-07	-9.096546341966121e-09	-9.925591821309689e-07	-1.2676708267245643e-06	-1.9883580081155777e-06	-2.2772064174291833e-07	-1.85213668805068e-06	-1.949513426090599e-06	-1.4259257183547508e-06	-6.213908270627955e-07	-9.885652341213883e-07	-2.1096460442222553e-06	-1.3091683471180266e-06
120	1.877711856899322e-06	1.8745231087581328e-06	1.8128725698555803e-06	1.14029196673962e-06	-2.0803507800026376e-07	3.936408838118757e-07	-3.5364369975626755e-07	7.192657493931527e-07	-1.8660536778702728e-06	1.7139490620141458e-06	3.658582035387623e-06	3.2111964796384904e-06	2.1819924242848225e-06	2.9855771006689504e-06	2.003995198033368e-06	2.536327425720186e-06	9.2075480091615e-07	2.9659205516321884e-08	2.1279218913805405e-07	-1.1301016020263233e-06	-7.907590353618441e-07	-1.2152819446282293e-06	-1.9828985299374725e-06	-2.4861048021845906e-06	-2.879514620522428e-06	-7.548759470420329e-07	-2.0254976268819574e-06	-1.7528448536559871e-06	-1.6245804272227573e-06	-1.1668964629119884e-06	-1.2362306136667586e-06	1.0743556411034884e-07	-9.622011789837438e-07	-4.3010818464418413e-07	-6.325425618642434e-07	-7.224068111099901e-07	-2.9252837729472604e-07	-1.5464415542682362e-06	-1.4768099103287163e-06	-2.315798984334352e-06	4.2374760167979826e-07	-1.7886885091061996e-06	-1.0077165987868838e-06	-1.4175952401772053e-07	-1.7792172346667978e-06	-9.509478126537803e-07	6.422772543818839e-07	-2.243866609964454e-06	-1.4647161591668678e-06
121	1.4509494258409163e-06	2.1671289456561852e-06	2.5982319882021986e-06	-8.989965474270151e-08	-2.4831463772745725e-06	-1.1119032146224575e-06	-1.0551868702207043e-06	-1.1255917805119756e-06	-3.9354962517403276e-07	1.2451601077918655e-06	9.405757476668392e-07	2.7250652598865244e-06	2.335436073048441e-06	4.183518739140071e-06	2.5510722859328443e-06	3.000681943196952e-06	3.887956737079427e-07	5.559980498722037e-07	-1.2882878488083045e-06	-1.565064859260932e-06	-2.4247208958200117e-06	-2.674710881587344e-07	-4.754485294045435e-07	-9.206519379809025e-07	-2.4845338485529796e-06	-4.5812301628579893e-07	-1.9110498922609447e-06	1.4412977498985796e-07	-2.468885001290764e-06	-1.501668680788193e-06	7.2795527637495e-08	1.2127463874785348e-07	7.56385017223764e-07	-1.2545524356774404e-06	-1.7926175934604378e-06	-1.7471379181086983e-06	-1.8081188422931204e-07	-1.2780886576986069e-06	-9.620143314984978e-07	-1.5564199868965013e-06	-2.1399867911826443e-06	-3.249697865375858e-07	-1.1174226021833955e-06	-1.479073824832035e-06	-8.846887007859206e-07	5.276510331399988e-08	1.0724362654358816e-07	-1.3813887826329708e-06	1.0150504466380481e-07
122	7.86868491223367e-07	5.68212919331453e-07	3.919685976548866e-07	-5.616955170079361e-07	-1.8702742225448114e-06	-3.257743296193789e-06	-5.965685890193243e-07	5.560875132456294e-07	7.470775151879262e-07	-7.618661422125806e-07	1.3280433913050324e-06	1.1005279641797951e-06	2.4656345561431026e-06	3.0701255373478284e-06	1.9772739725941645e-06	1.838035502387314e-06	2.7431256055504703e-06	1.5922599078929935e-06	-3.0594441532588145e-07	-2.722922164523599e-07	-1.3709348139056284e-06	-1.0340107171414327e-06	-2.6321796683621294e-06	-1.8877476462595914e-06	-1.8954374208184035e-06	-2.487647231523387e-07	-4.1930397826835844e-07	-1.918631835572878e-06	-2.329196908063665e-06	-1.4358895923259927e-06	-7.575192418315828e-07	-1.832820361147889e-06	-1.1538015965740822e-06	-3.1230852941639377e-06	-1.663373850251394e-06	-8.473640315528586e-07	-1.939671036399738e-06	-1.7882387759829487e-06	-4.784914188020723e-07	-7.848694443132752e-07	-1.3427523594072195e-06	-1.5032410947481694e-06	-5.239249606238894e-07	-7.349004495046535e-07	-3.7982654879847684e-07	-2.5653402565499206e-06	-2.7623735247444807e-06	-1.6778207269037368e-06	-2.5790201821084045e-06
123	2.648900355281436e-07	-1.0570546203098927e-06	-9.060747653461503e-07	-7.163823087297435e-07	-1.2490661763915174e-06	-7.549341740111883e-07	-1.6672264464234395e-06	-2.1094094067357016e-06	1.96113879086571e-06	-3.873609146496816e-08	1.125295356176801e-06	3.2757314652300716e-08	9.4451508219909e-07	1.0820278090375229e-06	2.2763641197855827e-06	3.0313727510652985e-06	2.247724592777041e-06	2.4269693122382838e-06	4.7812534041397005e-08	-2.439431483623513e-06	-9.240959498144605e-07	-2.6212700914521536e-06	-8.073924014305025e-07	-1.404646477704354e-06	-1.3345151005413786e-06	-2.618415416987597e-06	-7.425492198310019e-08	-6.917743666342339e-07	-1.0918201029581225e-06	-5.042991891453581e-07	-1.3875990958367979e-06	-7.76588725665586e-07	-9.555088764862117e-07	-6.832302797117773e-07	-7.241443507928457e-07	-3.617915825876569e-06	-1.2192511827227936e-06	-8.073569316480506e-07	-1.8852144586352107e-06	-2.0572012817020428e-06	-9.239883835644153e-07	-8.829648237429676e-07	-2.2624722681014728e-07	-1.18281220640895e-06	-1.9165359721117027e-06	-1.8371276139933207e-06	-2.4456035704797264e-06	-6.019135136532328e-07	-1.1216972551545463e-06
124	3.852427286156643e-07	2.493074934981717e-06	-1.1298758055152533e-06	-1.4472518415198752e-06	7.525761730760115e-08	-3.114043762585909e-06	5.612594568739807e-07	-2.7257432150598295e-08	3.1667388191967967e-07	-1.0993708883209392e-06	5.683663252445034e-07	-7.117563824030758e-07	2.773383186048489e-06	1.0201743937153961e-06	3.1067917567143696e-06	2.3713292137974265e-06	3.770439715660942e-06	1.3000072009833067e-06	2.8173038989842715e-07	7.655080208142077e-07	-1.8991560950291056e-09	-2.408024303482208e-06	-2.4030803018988196e-06	-4.907284478607854e-07	-2.627752290117057e-06	-1.4567474863219319e-06	-1.472006769438641e-06	-1.7774619657888934e-06	-2.1255489376155327e-06	-1.7405997224165125e-06	-1.3781643844515426e-06	-1.2172697844344848e-06	-2.152666548459546e-06	-2.397546058660537e-06	-1.7952036717342688e-06	-2.649881286792158e-06	-1.791217018847097e-06	-2.5528209721181846e-06	-2.666546917704594e-06	-1.8729283676224646e-06	-2.435480098884327e-06	-4.290048836378279e-07	-6.814533551153407e-07	-7.146090623898238e-07	-6.458284976005189e-07	-1.648594074969557e-06	-1.5743983698510782e-06	-1.3281916269548994e-06	-1.7723126999230471e-06
125	-2.8055790186316276e-07	2.3482264360266324e-06	4.3532357077313424e-07	3.6992984594187226e-07	1.1835278123510226e-06	-5.86685931289184e-07	-2.1037023760757836e-06	-3.9305473982115146e-07	7.676435931519072e-07	4.3435495426922105e-07	-5.10852304685282e-08	-9.943317519734804e-07	-2.589897348252337e-07	1.0946462197882736e-06	1.7321223961534623e-06	2.5357526093805464e-06	-8.308500043226024e-07	9.785103314155316e-08	8.947039868272894e-07	-2.1226794629414355e-06	-8.248534246544963e-07	-3.7804810130239567e-06	-1.6104752448181754e-06	-2.0436273243760087e-06	-1.0748854172429867e-06	-7.265867040143757e-07	-5.749292955097758e-07	-1.4338379936047644e-07	-7.528417026325977e-07	-1.226949331661918e-06	-3.8432298110129636e-07	-1.6342224239871456e-06	-1.7318940954931243e-06	-1.9777342717273714e-06	-1.609864886058014e-06	-2.136560226850109e-06	-1.5632111951787076e-06	-3.1207495041736956e-06	-1.7887818363055408e-06	-2.3188590339453674e-06	-7.894184564945918e-07	6.259906833770601e-07	-2.454273417393881e-06	-3.3618746933608136e-07	-1.9366078518711603e-06	-2.9440611360934876e-07	-4.6063176162662327e-07	-4.31164978979128e-07	-2.5313564867897396e-06
126	3.609951365681283e-07	3.2434969763124467e-06	1.9076979326767277e-06	6.947924331116496e-08	2.1697160586392496e-06	1.1634721604190384e-06	-5.39963454956014e-07	-1.0562708528851178e-06	-1.077149354390305e-06	-8.628152178235122e-07	5.650584618238444e-07	-8.131125547941882e-07	-2.226992235527302e-07	7.741717266821388e-07	4.320510478701114e-08	7.418773595180974e-07	8.14443780396413e-07	-8.156161733845859e-07	7.399683351535331e-07	-7.048136115431295e-07	-6.047379439909644e-07	-8.022731712122379e-07	-1.4406102286352223e-07	-1.6417565110090948e-06	-5.926668756665423e-08	1.162617311503713e-06	7.948008488427264e-08	-1.036164424265204e-06	-1.7571811113404512e-06	-1.4789998932742732e-06	-8.158968851534422e-07	-1.25845152828797e-07	-1.2994627964013561e-06	-3.335115281828016e-06	-1.9274714712045256e-06	-2.3805916907545995e-06	-3.4267278360782408e-06	-2.4098614426895993e-06	-2.8371743327645423e-06	-3.155627922331204e-06	-1.2790205391789495e-06	-2.1135808853600025e-06	-1.9750483170817103e-06	-2.866967008409601e-06	-8.194636288634937e-07	-2.746129899710658e-06	-3.045104966385439e-06	-2.0010391550508095e-06	-6.596785009122631e-07
127	1.7709600010524702e-06	6.149236707551977e-07	1.965119694765755e-06	-9.824731346226627e-07	-1.47722963813491e-06	-2.9151568370209424e-07	-5.251234157793986e-07	-1.3861288511188265e-06	-4.5086584136569447e-07	-8.087748196782344e-07	-2.335665400555092e-06	-2.7496521602235136e-06	4.1785553243754445e-07	1.1294884458886003e-06	7.412186889423481e-07	4.981818094007152e-07	-1.3742383262548259e-06	1.1849620714611538e-06	-1.7075644010091707e-06	-1.4665179738036241e-06	-1.5219056637196202e-06	-2.598134894296803e-06	-8.084236346389459e-07	3.426203245853733e-07	-4.150669776806209e-06	-9.939488253321323e-07	-8.443518114286217e-07	-4.112752973943975e-07	-1.0405141520415469e-06	-1.7444182788901713e-06	-3.7174536968850894e-08	-1.354791373622103e-06	-2.2279309496705242e-06	-1.1903916330358855e-06	-2.0828658726026477e-06	-3.8145686821576065e-06	-3.6346335093873585e-06	-4.0330767033079256e-06	-3.4394594533661017e-06	-1.9455507649842444e-06	-1.998060052671901e-06	-2.02491028241044e-06	-2.2521713181316333e-06	-1.3540211548115558e-06	-2.816032341122523e-06	-2.1385734288617602e-06	-3.2857715912968223e-06	-1.5593055471985743e-06	-3.7121466383005055e-07
128	2.079942091413347e-06	2.437756790334571e-07	2.0815174756511667e-07	-1.6564215219782e-06	-2.0754561628748625e-06	-2.183460639084463e-06	-2.99672873480805e-07	-8.69405638741043e-08	-8.992178021261729e-07	-1.8432016401144689e-06	6.728602820482275e-07	-7.623634053527855e-07	9.699502179422653e-07	1.038138092999135e-06	4.1216375294689587e-07	6.111403659082405e-07	1.0998118999289329e-06	-1.4518987182300089e-06	-1.3750082372090821e-06	-3.5892032331327983e-06	-3.2740182852369635e-06	-1.2180934260449244e-06	-2.1789123725074354e-06	6.116863475719641e-07	-9.502031981274544e-07	1.1618940448670976e-07	-2.1281140544248505e-06	-1.2121297470079437e-06	-2.6068674975107153e-06	-2.068828040409756e-06	-2.5500304142474443e-06	-3.8071039509665655e-06	-2.856737837367456e-06	-1.0518195088617987e-06	-2.7004712256126267e-06	-3.655984908893458e-06	-2.550101784963335e-06	-2.968194483587125e-06	-2.6123800052055774e-06	-3.989060377720429e-06	-3.1742887010113725e-06	-1.0104411548142982e-07	-2.3945901908241555e-07	-1.532565312015358e-06	-1.7013097400774227e-06	-2.2955474549632974e-06	-1.329864776014625e-06	-2.495281534898328e-06	-1.3814651949202191e-06
129	-6.660396369818502e-07	7.384717653913622e-07	2.3550335854615058e-07	-1.098627087114141e-06	3.671003346645369e-07	-6.305096222461981e-07	-7.461351864508286e-07	-1.0779788810156862e-06	-2.3422225049964492e-06	-9.449987775782709e-07	-4.410482547868304e-07	-1.695159842954797e-07	1.00684788393346e-06	1.981539460878304e-06	7.34823625094512e-07	4.129598378624833e-07	-7.398895436045615e-07	8.03678815302821e-07	-8.633541008517056e-07	-5.232463741697781e-07	-2.189163260874944e-06	-2.093552812926884e-06	-1.7781083287947235e-06	-1.6126947492121648e-06	-1.8162025794706672e-06	-1.363736116972686e-06	-2.371498145449572e-06	-1.4757651586834325e-06	-2.4635043778956195e-06	-1.4748432278946727e-06	-9.03469775791796e-07	-1.998813521201368e-06	-1.930580076951694e-06	-3.2822885404171525e-06	-3.2925641109257368e-06	-3.132115396348323e-06	-1.2167987375503242e-06	-2.2429513886925483e-06	-2.865331034708019e-06	-3.644149234434533e-08	-2.1162235964197965e-06	-3.2604095944748106e-07	-2.0339847924230267e-06	-1.6673144611357404e-06	-2.6934292409886595e-06	-1.711677628862833e-06	-2.1063301236223165e-06	-2.4569854576678965e-06	-7.238091056147669e-07
130	1.5314185580029513e-06	6.068605985066959e-07	2.1421151435760847e-06	-1.0733879706980074e-06	-6.787602820376291e-08	-5.510753805888966e-07	-9.923900332997999e-07	-5.439583961584784e-07	-1.4135127133006052e-06	2.329830691206275e-07	-2.3827265539119103e-06	-8.208293484825935e-07	1.6476237681919467e-06	8.542379109937307e-07	7.10916322872536e-07	4.1770137903155215e-07	-7.598163749172784e-07	8.510798936853293e-07	-3.3718466056791846e-07	1.1160264781473093e-06	-3.1527932986042316e-07	4.901470805880772e-07	4.694656926153524e-08	-4.848303773121411e-07	-5.996613093608089e-07	4.907656301038945e-07	-1.2356604505597128e-06	-1.2652453053323424e-06	-1.5144369381744395e-06	-1.6999226420454766e-06	-1.5521794360586186e-06	-2.474508597680986e-06	-1.2640200715759665e-06	-1.9437559668125685e-06	-3.8268585582263225e-06	-1.5737033178130743e-06	-4.30599015689968e-07	-2.049675572078169e-06	-3.5746874232335496e-07	9.734199879346082e-07	-1.600846955049391e-07	-5.816413556121647e-07	-4.247810837170661e-07	-1.2322213227270328e-06	-1.8562096526542205e-06	-2.067310523627239e-06	-1.5018583627208967e-06	-4.65060249522466e-08	-1.4537712814796185e-06
131	8.998775826158286e-07	2.315459425997495e-06	1.2062259727755042e-06	6.653990619680694e-07	-1.6263335385443761e-06	-1.3460262783323903e-06	3.7900005988755616e-07	-5.553459797401752e-08	5.908600132811552e-08	2.6961211980967774e-07	-6.189980388830793e-07	3.44201848513512e-07	5.419809315550823e-07	1.2642837388540095e-06	-8.129082360219777e-08	4.374031049979595e-07	-3.3681844883763607e-07	6.363112546065886e-07	6.671317053803527e-07	-1.4982290437877556e-06	-1.3345019445092578e-06	6.898280703336497e-07	4.4970014788512964e-07	-9.053166238967085e-07	-9.635274065687147e-07	-2.186444823281092e-06	-1.0753456405354032e-06	7.334748094645782e-08	1.1276892243917916e-07	-3.0582040591074354e-07	-1.5357950906508923e-06	-1.652349591560959e-07	-3.2268796321899414e-06	-3.5272229636799894e-06	-1.752534620570125e-06	-8.697894372904871e-07	-6.890986910314579e-07	-2.40060139388865e-07	-3.404729852568842e-07	8.735922853367311e-07	-9.202413465372517e-07	1.0848345083765671e-06	-1.6940270970642815e-06	-3.1632522685223474e-06	-1.7818343425542216e-06	-9.847336394326687e-07	-3.16478284348212e-06	-1.1696651232548477e-06	-1.5508110049823851e-06
132	1.7783160523826513e-06	2.8959664114838787e-06	3.7683305856811516e-06	6.716945438653469e-07	2.9848711546483827e-07	-1.9044078453221454e-06	-3.3705076904087654e-07	-1.0167773940493595e-06	6.938348529137461e-07	7.755451760637916e-07	5.709889831107975e-07	2.0382219805262865e-06	2.252246898316308e-07	-4.1762858289173093e-07	2.7099679189422887e-07	1.1298860625382732e-06	1.2451862991883985e-06	-9.626395822140701e-07	-7.049894424341375e-07	-1.763456012752826e-06	-2.192312105744531e-06	-6.218439406426659e-07	-9.100880958491324e-09	-1.8645826129102148e-06	-3.261799086446792e-06	-1.538155749660491e-06	-4.0703331440611605e-07	-6.693320703376045e-07	-5.025693910534912e-07	3.5739157902050694e-07	1.2978543682036175e-07	-2.8327644837762365e-06	-3.170436900483929e-06	-1.9367605699501116e-06	-1.405152406649363e-06	-2.66350527025939e-06	-1.6448961581639032e-06	1.1711194868749773e-06	3.34500963993763e-07	5.575346654887488e-07	3.4096036172190595e-07	-2.538683521865155e-07	-1.7743234851934042e-06	-1.5616158619045455e-06	-2.6393288658800904e-06	-3.342247413480105e-06	-2.8699957247288594e-06	-2.385306178991621e-06	5.988382414121636e-07
133	2.5683931051159572e-06	1.6974381928505654e-06	9.186960012375335e-07	1.2519378489523752e-06	9.449593835179224e-07	1.2125561943644795e-06	3.9874309022302835e-07	1.1342971761158305e-06	7.244442789467421e-07	2.0176515458016943e-06	1.1608721007321333e-06	6.828820521749345e-07	1.217360633242018e-07	-3.370644630298032e-07	9.846773709550516e-07	-3.8135634368587237e-07	4.320470688774615e-07	1.1465412439817658e-06	-8.6268859117725e-07	-4.5539235840770876e-07	-2.244051988893435e-06	1.956317293590551e-07	-1.8827024678344976e-06	-9.048817116679109e-07	-1.1579491854803244e-06	-1.164899720886524e-06	-1.4422283528594325e-06	-2.0690763413371562e-06	5.79000098932589e-07	-2.412886720696854e-06	-1.1875577689754304e-06	-2.3070118228655732e-06	-2.132026322862641e-06	-2.5976528473167957e-06	-2.511297621581118e-06	-9.1967615745366e-08	-6.745355256439343e-07	1.2634021532040294e-06	1.663314254865618e-06	1.034766500446617e-06	7.123650143301827e-09	-1.3408300568488235e-06	-1.7975234926359996e-06	-3.0071767996954547e-06	-3.857636049221606e-06	-2.6664076276617274e-06	-1.0241506811241962e-06	-2.240830172163513e-06	5.096439024455377e-07
134	1.3986457773592525e-06	1.1976426731100676e-06	8.487023922024914e-07	2.2373356649778258e-06	1.4424616304410315e-06	1.217649450990748e-06	-7.301195093752544e-07	6.939042379156985e-07	1.2204432281815885e-06	1.4343648950883445e-06	1.0345546309634718e-06	-9.95628584880743e-08	-6.306461811722375e-08	7.820037816622282e-07	6.939871497475783e-07	-6.012152807558088e-07	6.930294165750879e-07	2.5558311140393156e-07	1.0095173024874623e-06	-2.5651233014550773e-06	-5.987202798336097e-07	-1.1776909172928194e-06	-2.9544439126541797e-06	-1.858501640183747e-07	-8.905952987889212e-07	-7.674231959898258e-07	-9.047370927404809e-07	-1.5454437557452046e-06	-1.6540692312629796e-06	-1.7059827622531042e-07	-1.074836939993827e-06	-2.291698774047153e-06	-1.3127570309678102e-06	-1.2145727934331607e-06	1.0600708676552991e-06	1.9737795552028258e-07	1.360178009056875e-06	1.7098540815286503e-06	-3.574631908949338e-07	5.746187018819556e-07	1.1139688904364209e-06	-5.178944107012721e-07	5.720209716743905e-07	-3.1954212165076855e-06	-3.023139908596322e-06	-3.958810952875947e-06	-2.261078027078178e-06	-1.0664060097053639e-06	-2.260114868356275e-06
135	3.1770692433549576e-06	2.369435494622305e-06	1.4207625998468468e-06	2.9476070439521245e-06	1.0389241333430783e-06	1.0165497672103112e-06	1.03505435867357e-06	3.41133845719461e-06	1.5954112285283909e-06	2.329395964792102e-06	4.042587274449575e-06	1.10809923453233e-06	3.0984809838418267e-07	3.81185564749957e-08	-1.4473333410805048e-06	-5.535605978526797e-07	1.0124270566493627e-06	1.3819637255013875e-06	1.0392350844766468e-06	3.6307348785881596e-08	2.7302341044323363e-07	-1.3435311766562455e-07	-8.710362894615828e-07	1.012290762414197e-06	8.414327458513165e-07	-3.975419166593007e-07	9.9589695091875e-09	-1.3860836955313006e-06	-3.724428146601637e-08	5.645994976079258e-07	-1.920364442046077e-06	-2.2391006311789007e-06	5.620040420196046e-07	-9.239235515696556e-07	-3.5328621880453937e-07	1.234834151793458e-06	1.621876740090246e-06	1.3258305247784104e-06	1.9063008719829383e-06	2.979286856937551e-08	8.095806643235828e-08	3.5715089419485104e-07	-7.866414054819387e-07	-2.090060875131854e-06	-1.6890029324332215e-06	-2.637838405918401e-06	-1.1603972205241053e-06	-2.1116809343605325e-06	-1.1586724371463013e-06
136	2.534038556719294e-06	2.3934982002288796e-06	3.1673103830330887e-06	2.908139328001638e-06	1.4393943055650753e-06	8.368925761299642e-07	1.396605891699228e-06	7.614600975785759e-07	4.328643097991905e-06	1.901463798498135e-06	2.3508435751689384e-06	3.232875633776885e-06	-4.6565951678998787e-07	2.263168648357958e-06	1.3932725974921106e-06	2.0454932816263926e-07	1.965794707140691e-06	2.3210848808849782e-06	1.9599647244475115e-06	1.275496646428156e-06	4.3007652263910196e-07	-2.0970779724060343e-07	1.156773595886113e-06	1.8553481386883049e-06	-1.1528884330845185e-06	1.427634183515903e-06	-1.2245662794275698e-06	-2.5173548262486487e-06	-2.1517582050300402e-06	-3.2099525414753776e-06	-2.014939103894485e-06	-1.2559654831715148e-06	-1.8620457452146711e-06	-1.0455142079036063e-07	-1.4983482129725782e-06	4.640352865029543e-07	1.660746169343208e-06	2.5182052145799587e-06	2.670536336262431e-06	2.0364609021808955e-06	-2.4416499144227194e-07	3.741529540018742e-07	-7.494703148546663e-07	-3.200478219075823e-07	-2.52855441437042e-06	-2.7983206061955913e-06	-1.4618876384700385e-06	-2.4858099721281986e-06	-2.0520018011328116e-08
137	1.3262179136682776e-06	3.212704299551132e-06	2.9258775902776706e-06	1.8140099416034856e-06	2.7107884081926325e-06	8.690222008284969e-07	2.308997130019041e-06	8.122678929361477e-07	2.081671724438409e-06	2.000493000925773e-06	2.071918255390083e-06	2.42210755663601e-06	2.949435396628502e-06	1.8503638218800635e-06	7.845048564885353e-07	1.0692267433396337e-07	2.5862237899152463e-06	1.765902819636439e-06	1.6310457375386574e-06	-8.658985515593766e-07	2.339863690958989e-06	-1.251525124102355e-07	1.0653178151846402e-06	4.7508862135411713e-07	1.6082241661024895e-07	-6.263183146391634e-07	-2.3298421191980673e-06	-1.7929273565731185e-06	-5.148197097945725e-07	-7.97116709335338e-08	-1.4272750805577952e-06	-7.536424492577707e-07	-1.3909337309606729e-06	1.9562484910391028e-07	-1.5102635254861813e-06	-1.585687713299854e-06	-2.3627376633553326e-06	-1.6149871423490065e-06	2.3675087959344805e-07	-1.3789044332319184e-06	-5.44693813273169e-07	1.6666107897112058e-06	-1.041114248749747e-06	-1.0011431150041874e-06	-2.7265689112081586e-06	-2.0232136464176594e-06	-1.6657191218706412e-06	-2.285529672452175e-07	-1.9409413273998872e-06
138	2.8210533073107545e-06	3.5932617007787156e-07	2.495522903127551e-06	1.526545556861331e-06	2.569096957825798e-06	-8.149881839742812e-07	2.640380270060529e-06	1.3718972948468212e-07	2.16149328949064e-06	2.905354517139239e-06	4.010655700960183e-06	2.972441660092144e-07	9.632562404113815e-07	-1.1852286118176272e-07	8.188232964816026e-07	9.874889305178905e-07	1.7493177999242339e-06	1.510932597897078e-06	2.549778432645445e-06	3.1837379038966824e-07	-1.7502850315492367e-06	8.113722998140964e-07	1.7259119249260622e-07	-2.1397602541292334e-06	-6.301255224998737e-07	-2.324184958155834e-06	-3.6923280901148963e-07	-2.8322032792619935e-06	-1.6931144456259441e-06	-4.6147577632166405e-07	-2.94229201397702e-08	-9.804561749448712e-08	-1.2317577203650943e-07	-2.407238219433017e-06	-1.993349778435509e-06	-2.824067738746869e-06	2.5856835254635867e-07	-5.09362313810553e-07	-1.6891315653442315e-06	-1.1250241942786244e-06	-2.7796401324301257e-07	-3.1552022034533413e-07	3.7548391179739313e-07	-1.7524617318282785e-07	-9.356240561862941e-07	-1.9078997361958064e-06	-1.1145420595358551e-06	-1.0957886464165558e-06	3.2708508975807097e-09
139	1.9307936934177017e-06	1.0527579867007315e-06	1.0926234005619141e-06	7.856460185792233e-07	2.482889585965433e-06	2.0010867540337147e-06	9.659186692952136e-07	7.507036918526779e-07	1.1574978259852143e-06	2.41504606993733e-06	3.7104428710451217e-06	1.743912580861988e-06	2.943089251369465e-06	2.128808036982993e-06	1.7611211688848404e-06	5.329492431435186e-07	2.0054335358961406e-06	3.3630960732237498e-06	2.3895491829198956e-06	2.4794008521964215e-06	4.771334620358417e-08	-9.482882712898637e-07	-1.05175494258322e-06	-1.5899192099507885e-07	9.136478424298308e-07	-2.9617554468284575e-07	1.3065685714245913e-06	-8.37113342226614e-07	-1.4512379156453216e-06	-5.945642232119543e-07	1.410171758339147e-06	-1.1487400689119252e-07	2.788502258508539e-07	-1.518177269171449e-07	-7.693195973059274e-07	-1.2768902814576422e-06	-1.0143039922289601e-07	-1.5557441569230259e-06	-2.657874292567401e-06	8.539465160690618e-07	-1.6965822059080408e-06	1.580079727060797e-07	-1.887245899688766e-06	-2.059307645128607e-06	-6.031526334505137e-07	-2.378459882574592e-06	-8.712648224344457e-07	-6.967825363149815e-07	-2.1473675121814623e-06
140	1.9144828850065612e-06	7.07896444649744e-07	-1.2668969640841482e-06	1.5475652451891546e-06	2.0646827336234597e-06	1.7493010881759794e-06	1.5994577919256965e-06	5.149004512972359e-07	3.2133567887018066e-06	2.8427992774735655e-06	3.1643038349721648e-06	1.2372545570533478e-06	2.5154347081834345e-06	1.3597717772359595e-06	-1.8873607606971832e-07	2.666264520805646e-06	2.6302558097476816e-06	-4.567069456949802e-07	1.9908350478629765e-06	1.1710865290793094e-06	2.006590391280494e-07	1.0127183009669162e-06	-6.603088591616284e-07	-1.2283726049115357e-06	2.2261292742650216e-06	-4.17808548670689e-08	-2.226325645955244e-07	2.9760248918891285e-07	1.3685863375331372e-07	6.720991268638018e-07	1.1021572882162177e-06	8.169497261228192e-07	2.422063457889438e-07	3.727690411523673e-07	-1.0668100863697524e-06	-4.7088611731073557e-07	-5.669536368342961e-07	-9.152628049312572e-07	-1.358433395767352e-07	6.72534314922828e-07	-1.5551211793785039e-06	-3.0532816092147056e-06	2.3094052962776472e-07	-1.9384057493435637e-06	8.939134356671607e-07	-1.6181153480821565e-06	6.760531385355585e-07	-6.493277099991335e-07	9.917736516759321e-08
141	2.7136043480544073e-06	1.6943352223752145e-06	3.5519641186845707e-07	-1.800912486462382e-07	1.4221691181282572e-06	1.6674743988085169e-06	1.7876872347635849e-06	2.4244569545856197e-06	2.69049676132157e-06	3.996472537947693e-06	1.0256521397341572e-06	1.3925434806508423e-06	2.116557949306021e-06	8.058096133341513e-07	6.095267274384237e-07	1.7078585899888212e-06	1.452448789359201e-06	2.8667120854288347e-06	-6.902974059328601e-07	9.305079248782752e-07	2.2055601126228503e-06	2.3350397017971945e-07	1.4185833786897825e-06	-6.366524660584038e-07	1.4653760160717312e-06	1.5855665028920645e-06	2.3727541548828572e-06	-2.5580335098812717e-07	1.668605538364188e-06	9.240294550882369e-07	-1.552237466440385e-06	1.443809332471634e-06	3.2025101675614483e-07	-6.453421490491148e-07	6.861701518912188e-07	1.3764879263024089e-06	1.4533528869677573e-06	9.726527094021133e-07	-4.1644572540211296e-07	-1.051306334804107e-06	3.1096121653352217e-07	-8.239844621939707e-07	1.638981644198627e-07	1.6505960815435885e-06	-7.022604982646527e-07	3.634949678656676e-07	-3.482679061935567e-07	-1.0558257639805195e-06	-1.8605467126565122e-06
142	2.714378177632696e-06	1.5986531001540212e-06	3.363748353834812e-07	5.475090214645845e-07	1.847110563554287e-06	6.269627513139814e-07	1.0012895458960191e-06	1.7985810354772736e-06	6.496625576693603e-06	3.0673678458302873e-06	3.862779098382304e-06	2.0896442836552055e-06	1.5802148578386341e-06	2.3369427201590795e-06	5.138716853371482e-07	1.1944366268291591e-06	1.5014124062767943e-06	1.993125498951978e-06	1.0277013454723528e-06	1.0573706941325001e-06	-6.295344838821646e-08	-5.68559300637042e-07	1.0684208852315732e-06	1.289232723811718e-06	1.1616432506847546e-06	1.0574821542869361e-06	6.094509981826728e-07	2.91398904487019e-07	1.4583239694090092e-06	1.2137425707322585e-06	1.973519162402608e-06	1.7196080427548861e-06	1.020386748052783e-06	2.557829157734164e-06	6.109898588067375e-07	2.324356580491041e-06	9.955228589930989e-07	2.066230579578463e-06	-4.5990038770400514e-07	-1.1664545834725062e-06	-1.212903464603587e-06	-8.531464558087889e-07	-6.167531866138223e-08	1.642991469906408e-07	2.117230522791571e-07	-3.9403593813766274e-07	7.493650361826531e-07	4.757579736780223e-08	7.925246644413261e-07
143	9.603197499623837e-07	1.2396571097960567e-06	1.2504004817362648e-06	2.2340722058895686e-06	-1.1693255960240444e-07	-8.681356639306455e-07	1.0309629285652138e-06	2.519012333549668e-06	5.182968569141515e-06	3.1346879965511926e-06	2.8286351585542774e-06	2.0703450027514308e-06	2.1462834081186376e-06	7.648853885330026e-07	5.406664520378974e-07	1.1703447313851594e-06	1.106322307901187e-06	2.907070077005711e-07	4.516777585476644e-07	1.7115058038214441e-06	4.405033098827278e-07	-4.5830331382122684e-07	1.9519777999515366e-06	-3.8702166628819856e-07	-9.571187897989327e-07	-1.0342121185125865e-06	5.679575908038569e-07	-2.4460392539866284e-07	1.8939410696816682e-06	7.181506423306524e-07	2.825190749637925e-06	7.197164912579447e-07	1.7744652287551027e-06	1.0745991021646757e-06	2.36481035957955e-06	1.4060041363354085e-06	1.945799809060337e-06	2.269436761333393e-06	8.215178626900262e-07	2.0428254010745167e-06	-1.1345601402387635e-07	1.2977120163848175e-07	7.205043084899514e-07	1.5451812723446167e-06	7.861995203412145e-07	7.78809877807499e-07	-8.064138121163755e-07	3.8494022607583034e-07	-1.0852392066864195e-06
144	1.8620253032565683e-06	2.461220863831571e-06	1.5530102196227485e-06	1.0492330624040156e-06	1.1057098750246461e-06	2.583398639172634e-06	4.874314277606882e-07	3.1964207514654658e-06	2.0024145377262793e-06	4.461295277146465e-06	3.492111313596133e-06	1.8179150510443204e-06	2.6615124082172415e-06	1.7144315633680941e-06	-1.431567921716902e-07	5.024972778131098e-07	5.277037870989324e-07	-1.160940689499775e-06	-2.0877385765735477e-06	-1.581076937238602e-06	-1.1660686453713543e-06	-8.620328159355441e-07	2.1811020795159935e-07	-8.277529412554038e-07	3.055606788623641e-07	-4.586524403496105e-07	-5.666416940427966e-07	-8.175402095230918e-07	-8.290972807080981e-08	7.917131605192181e-07	4.7204750376355863e-07	7.003182183926918e-07	3.0388705024620084e-06	4.4419654400744746e-07	6.671855164010557e-08	1.5143372373775142e-06	6.970015906975642e-07	1.375842317393472e-06	8.47191107687418e-07	7.256602534350394e-07	-8.204613191261805e-07	-1.2017490521329343e-06	1.7372283060858374e-07	-1.9926849114071514e-07	9.494512496009602e-07	-1.068381956568332e-06	-9.449122281625308e-07	-2.467506431483324e-06	-3.1758884337620025e-06
145	2.6503950192540653e-06	2.1124721707377383e-06	1.6316331912408926e-06	9.227769760257069e-07	1.5969605060960872e-06	1.3544699837548814e-06	7.24612765820747e-08	2.8661812660484653e-06	3.007086970798424e-06	2.6973134804250036e-06	3.533819660085571e-06	4.503359813897886e-06	2.4251504378664323e-06	-6.277516902336856e-07	-1.7684499648328688e-08	1.6709839721582017e-06	6.568609226063005e-07	-1.489686705719457e-06	-1.8236914630730814e-07	2.2322847116747451e-07	-4.628774059173993e-07	-1.637599826696196e-06	-8.664154284606895e-07	-1.5690584208950575e-06	5.527813062733281e-07	1.409590215600229e-06	-1.7595432040652303e-06	-1.1718643615371357e-06	-1.8821506756691891e-06	-4.415760240184989e-07	8.492780749150102e-08	-1.1230745190937105e-06	-1.1464029206820136e-08	4.360281856965134e-07	-3.0040340528129507e-07	-5.317129734640141e-08	3.969559950198675e-07	-1.0889398921643514e-08	-9.785764589207532e-07	-3.62518850128071e-07	4.128842101576059e-08	-6.660381368022924e-08	-4.401067102379195e-07	-1.8040465312786629e-07	-3.909085153824742e-06	-4.893298464956469e-07	-1.7562664899656854e-06	-3.2391932385231022e-06	-2.5086403764904176e-06
146	3.5011789501151818e-06	2.356697447296835e-06	3.501134004969706e-06	2.8844232034935105e-06	8.089582290279591e-07	4.122694409332542e-07	5.729134076580352e-07	3.439366499848552e-06	1.7662273988572454e-06	5.355182404674247e-06	2.877988585266155e-06	4.077527029051959e-06	3.962667722542784e-06	2.7903925996416495e-07	1.465399328664564e-06	-2.2344384525275597e-07	1.105364979272424e-06	-4.84921036581705e-07	-2.1530319919222576e-06	3.649962580001078e-07	-2.022628094598398e-06	6.171618764242214e-07	-1.067365108417757e-06	-3.385138499868407e-07	-8.758361025319525e-07	-3.786614488045457e-07	-1.0512256174825486e-06	-1.4159384234208257e-06	-1.3937841490272864e-06	-9.729206472261102e-08	-1.090838632726191e-06	6.227858928244833e-07	-1.3934484991599771e-06	-1.6733424853181614e-06	-6.090674074707262e-07	2.828854316806554e-07	-7.050486272083961e-07	-4.974352878463248e-07	4.866452138883284e-08	4.713032965565275e-08	-6.522374128133954e-07	-1.15692167665473e-06	-1.4997180739183915e-06	-1.96370296224301e-06	-3.4284315078438702e-06	-1.6678915722926118e-06	-3.858571014453962e-06	-3.548916790248723e-06	-3.872109766074262e-06
147	7.123622871114694e-07	3.78129657583923e-06	2.8638587363481496e-06	9.508330132872207e-07	1.407481870317634e-06	-1.3257824347352571e-07	1.189984762024147e-06	2.76155713743393e-06	2.965292826183489e-06	2.8342666777886866e-06	4.308584240544223e-06	2.7883143440430526e-06	4.4288660138402265e-06	3.320479377818327e-06	1.0807257590486807e-06	1.3536958184372617e-07	-1.7009445592719321e-06	-8.359044369433267e-08	-3.2227770759360026e-07	-1.7241648714655516e-06	-7.40640986655948e-07	5.54203688096079e-08	-2.652006331933817e-06	-9.824634964855621e-07	-1.1697692427956492e-06	-6.471920524086167e-07	-2.0721199237079827e-06	-3.7796071339631446e-07	7.892303325257461e-07	-9.728672990165609e-07	-9.662801904203177e-08	-1.273114577338507e-06	-2.239165770137015e-06	-1.0163758099394937e-06	4.0761026572043063e-07	-6.913054734180976e-07	9.105639850593573e-07	8.347258743840224e-07	9.182601437701234e-07	-2.0777494942888393e-06	-5.659924197773207e-07	-2.375649627616085e-07	-2.8695062030947207e-06	-1.6308878677558908e-06	-3.4615193057479206e-06	-4.052485697551194e-06	-3.7068798467190433e-06	-4.20955780668183e-06	-1.6456855753204189e-06
148	1.0604747667529977e-06	1.587797691887321e-06	2.6501667086405894e-06	-8.42162894642164e-07	5.934606901243487e-07	-2.0416729147475664e-06	6.341346754492071e-07	3.779438073399451e-06	2.981934685975888e-06	2.5723273747680763e-06	1.6117823075899742e-06	4.296449823130118e-06	3.878055404525094e-06	4.556453296052826e-06	2.5873635422505474e-06	3.1392135226848114e-06	-6.241435070785607e-07	-6.120650458727253e-07	-1.425469018298261e-06	-2.0767647079987494e-06	-2.1041865191285407e-06	-2.5168285005495307e-06	-2.0674529709865863e-06	-1.1992031068314485e-06	-1.021060058928982e-06	-7.281861604096709e-07	1.0589004535270775e-06	-9.376315604244685e-07	-5.683699301421159e-07	-8.506955333739032e-07	-3.7876632764672454e-07	-1.2727111054564024e-06	-1.3297604002277075e-06	-2.923789716138928e-06	-9.549156479010996e-07	6.078296636426973e-07	-8.713621809563526e-08	9.121838848470324e-07	9.786357706161942e-07	-7.698876395029083e-07	-1.9635226570682265e-07	2.5832735528373677e-07	-2.060001011886309e-06	-3.134466564388128e-07	-2.224023336145981e-06	-2.491301489807923e-06	-3.5180395341782264e-06	-2.875934555041267e-06	-4.792571539659198e-06
149	1.4814641976835973e-06	2.8475404829243335e-06	2.3224263268646063e-06	2.654784034933291e-06	1.316285564091772e-06	4.3453475470920327e-07	-1.6175674262438084e-07	2.3196972530252654e-06	2.3817356168596377e-06	2.451143635363357e-06	1.4966563048441989e-06	3.0323250428303995e-06	3.7071993766280166e-06	3.611324319687378e-06	1.351441066091142e-06	2.836311119333752e-07	8.63256946680521e-07	-2.0619437319870352e-06	-1.2196479271361631e-06	-2.2332916787604263e-06	-1.6395642981066466e-06	-2.260746851386071e-06	-2.4235880761239014e-06	-1.5507010129488718e-06	1.1413958056234811e-07	-1.3524656288493096e-06	-1.5092370184181856e-06	-1.6367042753694125e-07	-3.4481402546890147e-07	-1.4010302272082823e-06	-1.3204778535120576e-06	-1.6594015012511336e-06	-1.998789583178996e-07	-1.910358664421457e-06	-2.844379547019478e-07	4.638222759670272e-07	1.3829549781836752e-06	2.456864257126166e-07	1.3794131225239526e-06	-1.300379339904941e-06	-1.5316158628335056e-07	-1.5898107214975387e-07	-6.615507532231786e-07	-3.857463892245748e-06	-1.509691404091658e-06	-1.5339444719969115e-06	-2.694474275934259e-06	-3.6256681394531648e-06	-4.660876206208165e-06
150	4.415747544988944e-07	2.448509719471744e-06	2.8674019905943563e-06	1.5720880319975982e-06	1.0176419619855593e-06	6.445045700049056e-07	1.0457437067523844e-06	2.5835612394420155e-06	1.6896463212649903e-06	1.6093840097016509e-06	4.138631904630209e-06	3.492468858288135e-06	4.891865021016064e-06	3.0264303988575543e-06	3.124280740192894e-06	9.196708411389207e-07	-2.1584630477575015e-07	-1.2469148337515734e-07	-1.1757739456810643e-06	-3.124226231765552e-06	-1.1144224103215441e-06	-3.465515308536538e-06	-3.0037689474894614e-06	-1.6224851391213575e-06	-4.358868728636695e-06	-1.4733585860561954e-06	-1.5481871769396263e-06	-6.433690526635961e-08	-1.0626524814616388e-06	6.88130230244406e-07	-1.105810151528036e-06	-1.5514784052908283e-06	1.213407087436292e-07	6.281768093681417e-07	1.1221195157356316e-06	-1.1136002275036705e-06	3.510969345040348e-07	-2.8681676409886323e-07	-1.3600951747395845e-06	1.1281111741285912e-06	-4.0617006986648186e-07	-7.124791275189319e-07	3.3051621765277505e-08	-3.624056647722372e-06	-6.496344591990864e-07	-1.8116117578770265e-06	-1.3490374416762911e-06	-4.045048958406123e-06	-5.4131328521415765e-06
151	1.6587847600114945e-06	-5.745803638085868e-07	1.1390658462272964e-06	-1.2040466456578333e-07	3.198325093385273e-07	-1.2716432575221233e-06	7.960025870279708e-07	2.8663566424918198e-06	3.3307445573944902e-06	3.834648166804092e-07	1.9261855010838373e-06	2.4134712052028685e-06	2.8960086253606206e-06	2.360102622587561e-06	2.0336271430971295e-06	5.572450545855745e-08	5.78382359130801e-07	3.528989723391054e-07	-1.854892480757012e-06	-1.4896571025540209e-06	-3.829680195809744e-06	-1.6799539638496924e-06	-2.2109221367949804e-06	-2.048601848946211e-06	-3.4160702527590295e-06	-2.4280701518691485e-06	1.6575857875422737e-06	1.478967167845333e-06	1.7138298019319042e-06	-5.222691415045992e-07	-1.6377105407464856e-06	-1.3047940708961421e-07	-1.6095026755821908e-06	-1.095543855831283e-06	6.672150454783929e-08	1.4969268332109e-06	-9.195266957791187e-07	1.262642009117612e-06	-1.0609228658835425e-06	9.623709821826274e-07	-4.220673741299061e-07	-5.9507395338777896e-08	-5.89207553117427e-07	-1.3227968270960666e-06	-2.594086047395172e-06	-3.4570458887809916e-06	-2.8160157252660433e-06	-2.894324756849162e-06	-4.165666342560589e-06
152	1.216201989717884e-07	6.863393651693833e-07	1.4540091902022764e-06	3.619804146677906e-07	9.348204182164823e-07	1.2028612317708566e-06	8.629554923443831e-07	5.590173073559596e-07	1.931772973730239e-06	1.6770833334971143e-06	2.2051490855525547e-06	3.2796415909362228e-06	3.2390675532295014e-06	3.2948222301438763e-06	2.505119295858803e-06	2.3990462583028656e-06	1.6385182529945274e-06	-1.4452962513869676e-06	-1.698083600705636e-06	-3.6060360391811103e-06	-2.7009863167776884e-06	-3.191547305030365e-07	-1.378919978740181e-06	-2.1815725395494284e-06	-2.990919979532549e-06	-9.74921371226579e-07	1.070703079555208e-07	1.9625347813736372e-07	8.423051238391203e-07	1.558869312766692e-06	-2.062216988780825e-07	8.113168167012169e-07	1.9326833852200345e-07	1.62168773424935e-06	-7.760280328767734e-07	-4.75229476447341e-07	-2.879246291751961e-06	-3.534574331421127e-07	5.330570344075176e-07	1.963607417080754e-07	5.593545369900559e-07	6.906606908255885e-07	-1.7764722835137028e-06	-6.207116213774659e-07	-2.940626462718113e-06	-2.0861339056588225e-06	-1.6135955542027353e-06	-4.056177743682149e-06	-4.682640521646683e-06
153	5.579300047859789e-07	8.109409980213836e-07	6.78149416789544e-07	5.12766252866397e-07	2.2547793857960548e-06	1.257922963579571e-06	7.141495965694691e-07	9.12076896656152e-07	1.0044902888420407e-06	1.6662626636133954e-06	3.934668353419183e-06	4.309023045532948e-06	4.98456119994228e-06	1.5989753433518743e-06	2.951231926729254e-06	2.1234908951712177e-06	4.604881133377514e-07	4.654787406683172e-07	-1.7074611445580693e-07	-2.8299524279214417e-06	-2.8389458859381245e-06	-1.1581563509648517e-06	-5.809197411934742e-07	-1.7511825324759828e-06	3.8799375825440777e-07	-1.3733908223871502e-06	1.984514466920628e-06	1.0661408744877884e-06	8.328243841736746e-07	1.336254151550798e-06	1.1520391772704566e-06	1.8757594380612557e-06	6.080796412335702e-07	-5.188811467500092e-07	-6.706449652451996e-07	1.2305061179067295e-06	1.3702935479654683e-06	-1.7351064910026927e-07	1.3256961433427108e-06	1.1327983389714262e-06	-1.8466675414188607e-06	1.1412346937862708e-06	-8.732363655857427e-07	-1.3478901285647765e-07	-2.7372744645150347e-06	-1.9876888341216322e-06	-8.567580636609525e-07	-5.249016022330553e-06	-2.9236268975427244e-06
154	1.319215696966197e-06	2.870509279370185e-06	-2.340635963957119e-06	5.704789472739281e-07	9.034957531653683e-07	3.237292090019608e-06	3.899482574693651e-06	2.00448485627813e-06	1.5105602751863131e-06	2.944235946078161e-06	4.918528247421013e-06	4.994656171908192e-06	2.953179213436027e-06	3.6584163590177993e-06	1.9874856899327943e-06	1.0093682915960851e-06	1.6989456108721934e-06	7.671115051481796e-07	-7.795135878801119e-07	-3.143368871716442e-07	-7.270455598570411e-08	1.5207068501090193e-07	1.1539605519724625e-06	-2.014096054513673e-06	1.1863835932247795e-06	2.0546379740309215e-06	2.1459691401963996e-06	1.7552666634836736e-06	2.211960581698798e-06	1.004596742881311e-06	9.599976565552382e-07	6.556735316823599e-07	8.918972634754274e-07	8.463020240874035e-07	-9.364372073981988e-07	-7.87026802310679e-07	-1.0533885498952935e-06	8.359022643734781e-07	-1.0853443915454723e-06	-5.993408652364113e-07	2.3062453383196753e-07	-3.4586557040514246e-08	9.208080163765964e-07	-2.557628868561976e-07	-6.372860696451427e-07	-3.567817746097064e-07	-8.743922695979271e-07	-2.3060854292321173e-06	-2.652364018314626e-06
155	3.6011376191106796e-06	9.705747768842474e-07	1.1744453570544684e-07	1.9256410908782046e-06	2.4260683930418934e-06	2.359246110843952e-06	1.2186534311121855e-06	1.6696741208940289e-06	2.059506289119697e-06	2.5901185000284965e-06	3.4824223126363885e-06	1.4724692464472757e-06	9.878787610389388e-07	2.7183847531390165e-06	1.4714609161378543e-06	2.4248508853784068e-06	4.659916017585958e-07	7.428227833367584e-07	3.673982629586978e-08	-2.8785585439015305e-06	-1.639084064610117e-06	-9.861199310109385e-07	4.302186427924611e-07	-1.0667410533576633e-06	2.7305136165079255e-07	2.0644266880445322e-06	2.320117346764211e-06	1.8146589046127612e-06	1.0715830905529023e-06	2.444649256237429e-06	1.4775059833344834e-06	-1.1613488588360272e-06	1.6947417203169265e-06	2.4389268356402613e-06	1.4368370152939474e-06	2.3381148393820915e-08	-7.289071471393818e-07	-5.940548242681276e-07	6.022175238745682e-08	-8.197250478961704e-07	-6.194265615770578e-07	-4.167582064615713e-07	-1.5771641799665934e-06	-3.615364435083716e-07	6.915718611624519e-07	-2.336910580122051e-06	-2.0747929529432143e-06	-1.981128503707798e-06	-1.255497338633459e-06
156	1.8247303521554473e-06	1.8283094679974167e-06	1.8610574730664617e-06	2.4430452104922727e-06	3.414710127493296e-08	1.1129783140025573e-06	2.2067007222642568e-06	3.2055262077385386e-06	1.2241209209939634e-06	2.624347902544374e-06	3.97263841548833e-06	3.7673228813711815e-06	3.209375964018024e-06	2.416341080491428e-06	9.936595823900142e-07	2.375976020820651e-06	1.8570957604355766e-06	6.455742832073458e-07	1.3676156100222218e-06	1.219718799017207e-06	3.8046450535371746e-07	-1.2295270174927831e-06	4.780247957290019e-07	7.479509483650394e-08	-1.421596394259251e-06	5.697751578467055e-07	3.936156280044569e-06	7.324808390402954e-07	1.6975821826711768e-06	2.5729616426558578e-06	1.402834817328221e-06	1.8533468522049354e-06	1.9601627320196937e-06	2.4338036813395713e-06	-5.910837968658748e-07	1.3427164021199349e-06	-1.271295856353743e-06	-8.156352529283025e-07	-2.419900591416845e-07	-1.2049772555060313e-06	-1.0600156653327944e-06	-6.272737936102142e-07	6.661179216889763e-07	-1.8717784040192882e-06	-1.173293292377287e-06	-1.3130340244034407e-06	-8.989628421455237e-07	-8.683722776521498e-07	-4.007737774375137e-06
157	1.1016010693212772e-06	1.6241095012765504e-06	-1.097545506379318e-07	1.5885240693312944e-06	2.2189233841192413e-07	6.973477246724948e-08	7.441297245669766e-08	2.2664978872880817e-06	1.8770946080206883e-06	2.2458081905546054e-06	3.58553742207531e-06	1.758113480380311e-06	2.354644139429178e-06	2.2151230449809293e-06	1.4270090242124903e-06	2.02035674027851e-06	2.192824064143762e-06	1.3197233900519362e-06	-3.5313951222321724e-07	5.715679661561278e-07	1.539335089058369e-06	-3.3870329290568797e-08	1.3491444364294492e-07	1.6219448414682479e-06	2.376006313969841e-06	2.585340656328386e-06	-5.450175643476529e-07	-5.245662512546512e-07	4.7934259629816236e-08	9.864185103123976e-07	1.8384440980279567e-06	7.065823761898933e-07	7.467062212019535e-09	-3.3784562558541463e-07	1.4907377411395192e-06	8.909283184463754e-07	-1.077047039836081e-08	-1.416213394739338e-07	-1.2902968053688063e-06	-3.5321694715844758e-06	4.353640360219662e-07	-6.655157513859964e-07	-5.317721074807955e-07	1.443819620686697e-06	-9.756064009909866e-07	-3.5277359494765307e-07	-1.2967675434125429e-06	-6.956776579881118e-07	-1.7323763550619221e-06
158	2.0073302000867179e-07	3.2051772150778125e-06	-9.852881185716327e-08	-2.059428550671896e-08	1.2062552435156764e-06	1.0102772315606341e-06	1.057627720853365e-06	7.118466369690786e-07	4.275960589559648e-06	3.0953765226274043e-06	2.119150848371875e-06	3.2402320815900145e-06	3.3562155478704084e-06	3.7055712539743415e-06	-1.8783710586658999e-07	-4.996637444718984e-07	1.7165431966020736e-06	1.0455800439288438e-06	1.4210909149279037e-06	2.8212434493510055e-06	2.531182741623762e-06	1.2625530559084465e-06	1.8800474046455084e-06	1.8085772613907978e-08	1.367573801981268e-06	1.946195458456286e-06	2.514442380411429e-06	2.197355540679718e-06	1.0200394793843689e-06	1.8644052130474468e-06	2.2677091786468087e-06	2.489457536747798e-06	1.2855667878672903e-06	1.921032345532856e-06	1.306246175238949e-06	1.2640480235824854e-06	1.666280393520593e-06	-1.3297831151960026e-06	-1.8958221450868273e-06	-2.6037528757003248e-08	-6.051279637008765e-07	-1.2028238345613995e-06	1.327200798118353e-06	1.2898862590852276e-09	-5.007928533334083e-07	-4.148076914856668e-07	9.104256968126529e-07	-3.924563121202257e-07	-5.275620164906006e-07
159	9.684138032104442e-07	5.723726705669378e-07	1.3133661466790454e-06	1.4841257700640886e-06	1.8714419153276388e-06	1.685526008550995e-07	3.5060304126102993e-07	1.726021972234852e-06	3.177523443959485e-06	2.475962880899227e-06	2.4135195252179774e-06	2.642125865616204e-06	7.04812588415284e-07	-1.8009848311810043e-06	1.1307069848777503e-06	4.6482078834040004e-07	1.977259035289762e-06	2.7139234865277166e-06	1.3815464395357725e-06	1.234098518799253e-06	1.6405222927130105e-06	2.4515686175311938e-06	-7.35756843281449e-07	1.8757573018987844e-06	4.8398240528403e-07	5.234770399516729e-07	7.063284400095204e-07	1.3158946518263248e-06	-4.961488145787483e-07	6.510583881677168e-07	1.8947801757921633e-07	9.44665418628339e-07	1.564163611556411e-06	1.2572440861625321e-06	3.277592965743066e-06	2.6233234171721765e-06	1.2784966882947283e-06	2.6681252639221e-06	1.3131025893713826e-06	2.1783076905886105e-06	9.819882398886526e-07	9.439926829369129e-07	1.0129153221718691e-08	1.3640278299474572e-06	1.1306751486647878e-06	2.201175767089789e-06	2.0757412822011752e-07	6.651376688195543e-07	9.216152356715957e-08
160	1.7635048738046058e-06	1.4387839670089754e-06	1.876509587409916e-06	3.0802015450373497e-06	4.806373440384414e-07	1.7270023502155978e-06	2.680924116744707e-06	1.9218001091006714e-06	-8.774461937279741e-07	2.9561318463638244e-06	9.343487499419397e-07	2.912041134510815e-06	2.918765681716665e-06	2.8283015610681194e-06	2.0171642455721836e-06	1.8008227146569185e-06	2.260497352023393e-06	2.907835478045507e-06	1.7676912465475927e-06	2.7943292947851964e-06	2.3351109654721678e-07	3.024943914993367e-06	1.8045369402790057e-06	1.3073792766955851e-06	1.940039115750892e-07	2.480490916156016e-07	-6.259599455380436e-07	7.062417628331778e-07	1.9761961376607442e-06	1.1017161217390662e-06	4.610259433440531e-07	3.7220885681131292e-06	3.8431408864731e-06	2.5004491303686524e-06	4.186094332445791e-06	3.6670955469732364e-06	1.5292132667300534e-06	2.9846149659941687e-06	1.777587862832612e-06	2.940088778603228e-06	1.787996767522258e-06	1.3930168485364134e-06	2.11315830677455e-06	3.1563090460850046e-06	1.782617099635461e-06	1.2589946013921675e-06	-2.9641428682026504e-07	4.812058061970446e-07	4.2692712479439326e-07
161	2.1723286400230173e-06	2.388868143490621e-06	2.985608523390296e-06	2.207219757018341e-06	3.0110867424032832e-06	1.5338349614664718e-06	3.102632651496525e-06	2.4898086117627056e-06	3.1223774593607603e-06	1.7377645981247404e-06	3.736561227042615e-06	2.8553252016773217e-06	3.1028278378573386e-06	2.514526349679407e-06	2.53680252770229e-06	1.3256841438398694e-06	3.271561976791457e-06	2.290531508004786e-06	3.469225208378972e-06	2.1418024176652437e-06	2.682062471817109e-06	1.8475117455389353e-06	-9.013421143542605e-08	-1.5571906730887946e-07	-1.6203730016578345e-07	-1.3502334737561265e-07	-5.964716162738617e-07	1.9017426679728625e-06	2.6009195755312874e-06	1.5509488539590021e-06	4.0303931419777615e-06	1.7544419241220237e-06	3.986492301879855e-06	2.0958246329671336e-06	2.9987956650057067e-06	3.276255059869212e-06	3.1149347689747976e-06	2.6326110401910197e-06	2.3045880842156113e-06	2.9297090827057813e-07	3.4231025528153216e-06	3.0741431444724925e-06	1.5085606404313744e-06	1.6024893438003673e-06	8.593060323485929e-07	6.036610874109494e-07	8.164192565782958e-07	6.886549956764602e-07	1.3884912476592276e-06
162	1.945079438930711e-06	1.4289576475134847e-06	2.4719789869658666e-06	2.76624458843168e-06	1.7289071342866232e-06	1.5401101380462751e-06	2.2811286210802267e-06	2.9317227020282716e-06	3.142423627541504e-06	3.4824058606378175e-06	2.90297521986108e-06	3.6755767555743223e-06	3.310042661352169e-06	4.063973233796923e-06	1.2093724804005942e-06	3.1880243748677576e-06	2.848424069638569e-06	1.8160919654387244e-06	4.5928590971247077e-07	8.065476309613481e-07	1.0140969740194925e-06	2.170250245789561e-06	-7.402487643056602e-07	5.5948642898187e-07	6.38242263272994e-07	5.112858645031307e-07	1.0135256210326066e-07	-7.039591040494336e-07	9.004385211488106e-07	8.716442372656321e-07	2.6534285121860347e-06	2.0281733472695165e-06	3.0094113810396797e-06	3.1094048165024175e-06	2.362623696230289e-06	2.4626978843080105e-06	3.4873836693486466e-06	2.9425422436877713e-07	2.651307602090297e-06	2.5406490608673056e-07	1.2151874573952933e-06	2.8228521047409315e-06	1.2152328169403604e-07	9.101646573832352e-07	2.1016778124149484e-07	-3.3936731068603584e-07	-1.1424723548768764e-06	5.118142884912743e-07	7.024101439500979e-07
163	2.2182901999563643e-06	-3.641060271881912e-07	1.1997488785593899e-06	1.737264542633276e-06	1.551644487593687e-06	1.3526317637506803e-06	3.966019044170033e-06	4.603241681076866e-06	4.260521735862132e-06	5.21251702030186e-06	4.318311649571001e-06	5.0743388564860506e-06	3.073498608019584e-06	1.3058003201637786e-06	9.800845678527663e-07	1.962997872616292e-08	2.0560111930303968e-06	1.061053892068198e-06	1.9356558482948093e-06	1.697257791646832e-06	4.23010608784882e-08	1.239190804113127e-06	1.1145934924503625e-06	9.5559436851097e-07	4.0834865257970396e-07	-5.186041107728684e-07	2.2700056169822533e-07	5.8381745812986836e-08	7.344695007667214e-07	1.4500565004126638e-07	2.312089532716321e-06	8.412640965816163e-07	2.401644582941051e-06	2.2318406670325902e-06	3.117724371601044e-06	1.8474230193632506e-06	1.7021133046692345e-06	3.836542756640345e-06	3.0073919312611456e-06	1.5463211815650836e-06	-2.1332235258125965e-07	2.111296239878613e-06	1.9778397271491428e-06	4.735595204180705e-07	2.6002075598650397e-07	-1.8563866163508902e-06	-1.757317300423738e-06	1.9425655094579233e-06	-6.01435915002317e-07
164	1.3117251742595874e-06	-9.954168607531242e-08	8.840877805613698e-07	-2.77738689456403e-07	1.3122051649159831e-06	2.569929901622192e-07	2.0436418690039005e-06	3.949674442919437e-06	3.451792876120525e-06	3.7954455289683214e-06	3.180575166887824e-06	3.623750961680112e-06	3.1141114830591396e-06	1.5379742961363628e-06	5.557522893831698e-07	1.5499719303800967e-06	9.153720988029562e-07	2.5180097443961656e-07	2.0701663364736832e-06	2.213912436422133e-06	4.732831857926728e-07	6.642072313645212e-08	1.3461563163737438e-06	1.9668872773466555e-06	3.449471002096353e-07	4.6028253344490603e-07	-8.965360246570617e-07	-3.717756217551696e-07	1.603971482014814e-06	2.1250789400388488e-06	1.974233340931666e-06	3.160881075868941e-06	3.0284078766385268e-06	1.6598975069208396e-06	2.092479956508679e-06	3.055744979702621e-06	7.177545708621638e-07	7.556378803697909e-07	2.776746092314978e-06	1.775757219767524e-06	2.9142457576058702e-06	1.1641567607529025e-06	9.57796773468033e-08	-6.672028879112719e-07	-1.5764132208665466e-06	1.7672869870710882e-06	1.388176718816271e-07	-2.0739337172481827e-06	-8.679432073507122e-07
165	2.574276174534362e-06	8.884943545731571e-07	6.6501840253022e-07	2.834643441701954e-06	1.7388511610652511e-06	1.6899015514217243e-06	1.9327078202109816e-06	1.4370931103220616e-06	3.160758273212846e-06	4.5626632601077516e-06	4.719060284864587e-06	2.1100960783006356e-06	6.498449100876962e-07	1.0651537304619898e-06	1.755743146890204e-06	1.7948006668295426e-06	2.9723177937837367e-06	1.5001421078153863e-06	2.8061221645925356e-06	2.438739379808647e-06	-5.3360248381603486e-08	3.271549527303064e-07	1.4029136259418334e-06	5.192972741191389e-07	1.5617613421991262e-06	1.4614742413452658e-06	1.426131575037151e-08	2.3356670777682075e-06	2.2078458638546163e-06	1.924932928113176e-06	2.357706252323381e-06	4.362792305222767e-06	3.965669890034723e-06	2.411914935242552e-07	3.361700645071238e-06	5.5170781680663435e-06	3.249469919139693e-06	3.793447906876925e-06	5.189062828991219e-06	2.791867382960433e-06	1.1063816154810885e-06	2.463429795899202e-06	3.5647478831979233e-06	2.2706440685416573e-06	2.17302208054736e-06	-3.264413478908223e-07	-3.309755836446981e-07	2.113233315075812e-08	-9.220667698055698e-07
166	3.100666497235603e-06	2.4290281887271318e-06	1.6915815257504005e-06	5.116552938289297e-07	7.646955681318746e-08	1.3535987262152773e-06	1.956799805890907e-06	2.75152687459373e-06	3.0656552103563087e-06	1.907088413952948e-06	2.198515382871642e-06	2.59045969632407e-06	7.452055556317449e-07	1.8742992165934204e-06	2.62513526778228e-06	1.1442775669048757e-06	5.500199867412676e-07	2.5933519217147374e-06	1.9402812274294653e-06	1.863690864646988e-06	2.1888369235174426e-06	-2.613583532589215e-07	-3.956870473912233e-07	1.513230012632373e-06	2.344920686804752e-06	1.0460376402852902e-06	3.489859592553698e-06	3.922481289206785e-06	3.395686300427311e-06	1.8916578328637015e-06	2.9927674134572214e-06	2.4073875332528504e-06	1.819471850834831e-06	3.4873656656292677e-06	1.6280990146321866e-06	2.55999208546984e-06	2.0311364813383346e-06	4.498089719979324e-06	3.333315883953884e-06	4.197073884011267e-06	2.207888171175197e-06	2.2598361415877914e-06	2.8636343021181943e-06	1.4783380493634025e-06	3.740708783727486e-06	1.0243663989967947e-06	5.802860585284471e-07	-1.4638771568752544e-06	-8.938083692064358e-07
167	2.1801848367678827e-06	1.1849521278071114e-06	7.167232171098684e-07	2.857872748950046e-06	1.4368677021788994e-06	1.2241148261364397e-06	3.0594237404104608e-06	2.5808444182165528e-06	2.1260626527859414e-06	1.9321173735530088e-07	1.463617508258299e-06	1.4350980650397882e-06	2.2600635996425583e-06	2.7049665126311137e-06	1.7066403027925255e-06	2.2863656792033374e-06	2.8294873174590967e-06	1.6028163697548424e-06	1.9781946880145014e-06	1.3253721655889494e-06	4.3105876930545896e-07	2.6398570525225376e-06	-1.4082288924271885e-06	-3.059364399690407e-08	1.1455719797531506e-06	-7.25558466249095e-07	1.8536015817915693e-06	1.1429809743375127e-06	4.189354815969822e-06	3.0783071123780437e-06	2.101951253481145e-06	4.189755944672025e-06	3.0949146528587106e-06	2.7416727406894384e-06	3.2823211840515645e-06	3.094321869100214e-06	4.585289489730822e-06	3.5810491137068764e-06	5.725651671796903e-06	3.707255885184907e-06	3.984761870157187e-06	3.691412541810929e-06	9.948120974720865e-07	3.074931326920095e-06	2.0846039328269043e-06	2.009884427769626e-06	-8.105118661828041e-08	1.2946329931572885e-06	-3.161454632317338e-08
168	8.49381725489642e-07	2.494592553362545e-07	2.532633016034342e-07	1.970926991993808e-06	3.204033800743743e-06	2.04235347961385e-06	1.6163671779024195e-06	1.6374059029507684e-06	2.1992857727971557e-06	1.2216897867881348e-06	1.6377729782828502e-06	2.4708353700759288e-06	9.336531609450426e-07	2.8959060550974754e-06	1.8904187112772607e-06	6.753108659429941e-07	6.560479353894657e-07	3.368412304947834e-06	1.5163055409363297e-06	4.933418800246159e-07	-1.2562178462589791e-06	-1.627980668110233e-06	-7.622321037303072e-07	-5.250594594129664e-07	2.9733302781134517e-07	1.2276990925669992e-06	1.1120731927362206e-06	5.853405237533317e-07	3.559346694332214e-06	1.304484102183019e-06	3.4947388567764464e-06	3.439236822616976e-06	3.7164921917375197e-06	4.4512339333380475e-06	4.1955144271207494e-06	3.2832242149713233e-06	3.3424512320276026e-06	1.8045290511064082e-06	5.097712549677974e-06	4.018622552782103e-06	3.84236899421576e-06	2.652844096603417e-06	2.7982602253095295e-06	2.458098056563701e-06	1.0007900901466837e-06	8.939745710833085e-07	-7.799790944804892e-07	2.2341818591482982e-08	-1.284995379319021e-06
169	-1.523708764298202e-08	1.0576947657752122e-06	2.734930087190352e-06	7.593228245233882e-07	2.2052487204518648e-06	2.5930083960433727e-06	2.530673293486584e-06	3.553600507834238e-06	3.5667115866537163e-06	2.972867744840361e-06	3.2194795563669294e-06	1.2524026749802543e-06	2.503894414075907e-06	2.584597916797657e-06	1.4295167679968688e-06	4.6053893218276085e-06	4.7959146413678556e-06	2.611075354341945e-06	2.1164601108931263e-06	2.4825640195609608e-08	-1.560525209083999e-06	-1.2058244268032513e-06	7.822651587885525e-07	6.419412272926367e-07	-2.2941425661032442e-06	9.392940981173101e-07	1.0763676230375707e-06	2.3565632626995964e-07	1.2857683155434898e-06	3.7520615497328247e-06	2.5934779748727643e-06	3.121525011814287e-06	2.6855999538596185e-06	4.2799399126328296e-06	5.4454858241448494e-06	3.7683653114046614e-06	4.811553076351595e-06	3.902092977456294e-06	4.051480649204022e-06	3.7704833210023553e-06	3.140711889475072e-06	1.4623307109514056e-06	3.1051665213213117e-08	1.901005322059575e-06	3.2419812607804734e-06	9.836271791379787e-07	-9.942488190682574e-08	-8.62238936750257e-07	-2.234357131583606e-06
170	8.655089880203097e-07	1.5739258199504667e-06	-1.306666988589674e-07	2.859416220912573e-06	2.1294110416011922e-06	3.3932319154861438e-06	3.772975186583825e-06	2.3790307386037095e-06	2.3945750199856694e-06	1.979769460536889e-06	4.326425466526408e-06	1.0235126702765986e-06	2.0590763198150097e-06	2.240998012173913e-06	2.4769736368091264e-06	7.424687227960224e-06	2.566568926296611e-06	2.3262020912389763e-06	1.8914897192378076e-06	1.8775920031165698e-07	1.5542981013553228e-06	-2.659861399849235e-06	-1.5745003353374217e-06	-1.0135196115943548e-06	-1.839653271778574e-06	-1.8919531653748812e-07	1.188771483664358e-06	2.068079386745571e-07	2.878999496572952e-06	3.135624641893631e-06	2.942286219632009e-06	2.5877499046780486e-06	3.864808084484245e-06	2.2173407996715877e-06	5.797777937073098e-06	4.3963627172268466e-06	3.218322043173219e-06	3.5523429063517273e-06	4.540284648262512e-06	2.570778963247722e-06	2.369564978669512e-06	-4.5091907639096426e-07	1.180351795292147e-06	2.7074568301775748e-06	1.0982481206318216e-06	2.8593471093392207e-07	1.413134705762911e-07	4.0532259193023314e-07	1.774449238079489e-07
171	-4.282960813234046e-06	1.964556343086476e-06	2.835961661681707e-06	2.2685473413471874e-06	9.532347078903851e-07	2.0995599596111477e-06	4.550517985440986e-06	5.6517886260464156e-06	2.3742473415971067e-06	2.0103701642233554e-06	8.170719214069579e-07	1.7744379421056224e-06	2.8341684329323907e-06	1.6508678505533791e-06	2.0590488793536973e-06	2.9507290403480305e-06	2.5765526476480224e-06	8.372181389106269e-07	3.74379073236152e-08	2.8974025944743005e-07	-3.4630525227508185e-07	-1.0306553509651919e-06	-9.357449742367663e-07	6.240650564822986e-07	-2.0705007878960915e-07	-2.3108331690117337e-07	-8.355482890262376e-07	1.1857428927601328e-06	2.5407576198352854e-06	4.634375729183761e-06	3.947638898500853e-06	3.320948724167796e-06	4.353591467633685e-06	3.2076273124039635e-06	4.696501272932173e-06	3.2742780682174365e-06	4.539873959696221e-06	3.5650956659244215e-06	3.848749619331877e-06	2.995897728995134e-06	2.728393416568397e-06	9.701491597523691e-07	1.9176359081598646e-06	1.0824090937576143e-06	2.4714386608683153e-06	4.288371449224881e-07	-3.5020325092205644e-08	2.2268305440942657e-06	4.6067369563755007e-07
172	-1.2901769642438776e-07	2.2293646865759127e-06	-3.791028386140691e-07	4.3207313505673476e-07	2.814725603085942e-06	9.259143123884078e-07	3.3531570210664537e-06	3.5962737680986682e-06	4.1021778514360395e-06	4.517484034818039e-06	4.319180834879298e-06	3.413185689681081e-06	1.1555549532568818e-06	4.074408084580692e-06	2.4188333781730283e-06	1.9697242207452375e-06	7.553950119131037e-07	1.1599177899175196e-06	2.0568182651942124e-06	-5.860304120250768e-07	-2.6124594757838316e-07	-5.272598360207839e-07	-1.2787508095883896e-06	4.064806348121576e-07	-6.17755672943129e-07	2.333050341122709e-06	2.127725036573727e-06	3.2929122271546346e-06	4.035702735866413e-06	4.140691628107335e-06	3.783884059070137e-06	5.101831068592939e-06	3.073895237808359e-06	4.841151441688823e-06	4.7246330436931535e-06	3.381910080434827e-06	4.4393097854065e-06	3.4662207569267814e-06	2.782915981287285e-06	9.534574185720838e-07	7.095827681905929e-07	1.0828687159504935e-06	2.21522648538811e-07	-2.3173480255675724e-07	-3.9379369003750956e-07	1.6874799021059125e-07	-4.138305227582003e-07	-7.26783404212867e-07	4.3535710153143054e-09
173	-7.885467795511518e-08	7.506656171232734e-07	1.48971366364473e-06	3.06756510870233e-06	1.3109389961542246e-06	1.7096971067114594e-06	2.2767548536739638e-06	3.7996976517226655e-06	3.5847885442893536e-06	2.565239434659685e-06	1.233823599289166e-06	1.496890638030246e-06	1.6345938372321332e-06	2.067947941259965e-06	3.014118209263656e-06	1.8857079465797727e-06	1.3328610530964053e-06	9.401584451840732e-07	1.399077052140269e-06	-2.3327211854457369e-07	-1.0694917193386779e-07	-2.8604053310557425e-06	-2.2017681053283575e-06	-2.2879859312216e-06	3.1170692651352313e-06	2.1811901844169443e-06	3.132523417027148e-06	2.851692618407464e-06	3.787820954372185e-06	3.182686802666017e-06	4.43938031387761e-06	5.013803556414848e-06	6.209535907115317e-06	5.720698503717398e-06	5.158271518167409e-06	5.329315041759221e-06	3.2131746659273405e-06	3.275654999785171e-06	4.976394045422391e-06	2.80961941981834e-06	2.3363731441293815e-06	9.634290293698768e-07	9.553806531828581e-08	1.9182631627336363e-06	4.4408937394427133e-07	5.557864389981415e-07	3.4846924324294525e-07	7.945175240026687e-07	-2.0753130957980822e-08
174	1.0302201009306626e-06	1.4554839437522296e-08	1.6404971584545698e-06	1.7891410355236674e-06	1.6268478469281092e-06	5.091215574326425e-07	2.5329516603919155e-06	3.446401652505871e-06	4.2652297515332465e-06	3.872658361052541e-06	3.114539669299732e-06	2.7502371675247934e-06	2.917191004048406e-06	3.4838174419635305e-06	3.4458214191222853e-06	1.4509684864264313e-06	1.8776513140124277e-06	1.3591745047453025e-06	8.522404907963579e-07	1.5276175359102125e-06	2.1771071276532593e-06	-5.633242704565666e-07	-1.3209807207094107e-06	2.2618578939722866e-07	6.027785640012925e-07	1.2122618061106595e-06	1.3307602715291144e-06	4.245224371181361e-06	2.069705736374848e-06	2.556776181802717e-06	3.9203173832288e-06	5.735324702410538e-06	4.787745175548147e-06	5.452638187826463e-06	4.6284042200620385e-06	5.382455114450507e-06	3.959670380209941e-06	5.308161653937563e-06	2.3210020970948852e-06	1.0754973484453003e-06	1.7725940334172576e-06	1.4452449648742432e-06	2.9266453756270954e-06	3.9843913321378973e-07	-4.802277612556363e-09	-1.392629684867587e-06	-4.95221787122191e-07	5.183632864859105e-07	-8.048935737723534e-07
175	1.429175283687357e-06	2.113846313311143e-06	-1.4305557186596274e-07	1.7268383789754944e-06	2.0194880861746845e-06	3.1451724023724387e-06	2.3068029278743042e-06	3.226746942522149e-06	4.281892780862069e-06	1.4628401863634316e-06	1.0954842921081495e-06	8.482507860298404e-07	1.1565787008943373e-06	1.8860201968864748e-06	1.879139641221846e-06	3.398611302457092e-06	7.305743177221149e-07	3.277660622354103e-07	1.9859946652463178e-06	2.0160089873408862e-06	2.8822073796476084e-07	-1.3511777693323264e-06	-5.066912502924099e-07	1.7614619801560565e-07	2.5546920588459624e-07	1.6705655443414848e-06	2.0830029336267846e-06	4.1097916986192e-06	4.764697294198291e-06	4.1689582224433765e-06	4.172137240851625e-06	4.140918712050532e-06	4.493489149606961e-06	4.934627753071786e-06	5.596897971820183e-06	3.8837709401963406e-06	6.060323150124413e-06	5.1015836108476666e-06	3.9373250970157864e-06	1.4471853364556985e-06	9.32137689901127e-07	4.30357660886664e-07	-4.037539625368666e-07	-6.748275192934346e-07	-1.9394028919358357e-07	2.63386067132013e-07	-1.8364077657836378e-06	-1.5148572828047503e-06	-6.873574477400759e-07
176	1.0791049843733044e-06	7.48389321205278e-07	9.975609392919802e-07	2.7272301432596165e-06	2.3884063787930455e-06	2.9840869464040726e-07	5.350500800175344e-07	3.8876227305861755e-06	1.715249575259735e-06	1.0373280008703295e-06	6.026439157242182e-07	7.087579036485521e-07	9.445718142801162e-07	7.538362618607165e-07	1.628679651052287e-06	2.2392675648625743e-06	1.8146290540416515e-07	1.4230382573029224e-06	2.5744608280276314e-06	1.621985971039178e-06	-2.4996073550096754e-07	-7.318851868941948e-08	4.713098964409622e-07	3.585276965609631e-07	-1.284948466035995e-06	2.6519280829978325e-07	5.678265198576079e-07	2.4718890914591257e-06	4.0076785176662715e-06	3.2098093770426348e-06	3.752543225826377e-06	1.85615501119585e-06	2.856312438785765e-06	4.867488368791445e-06	6.100688968746719e-06	5.193695169727904e-06	5.530973766541138e-06	4.50307988931175e-06	4.9169263219048095e-06	2.095430971737299e-06	-1.0414670968461499e-07	1.1232199198033113e-06	-6.439161034927559e-07	-1.668453041975708e-06	2.643260628236926e-07	-7.086923787752854e-08	-3.1946796367350195e-07	-5.648991416027958e-08	-3.867547267632976e-07
177	4.224954778306911e-07	8.197561318037754e-08	2.943442841678788e-06	1.376470317403474e-06	-4.791627787001075e-07	3.415508302991822e-08	1.369520576558312e-06	2.61079455725117e-06	3.588823696355862e-06	1.2786812182604393e-06	1.4000251342395238e-06	1.419452260166581e-06	3.477738293111864e-07	2.2429591287917312e-07	-2.8846195259409154e-06	1.2210723268025498e-06	1.1305927881753662e-06	2.0695722498540105e-06	2.438502435610127e-06	3.4540293111153862e-06	2.536674976184848e-06	-1.4714030070504665e-07	1.8311582495495865e-06	9.164646832842321e-07	-9.675382256808647e-07	7.735922133123528e-08	7.608921248010559e-07	2.906775963631301e-06	1.794086882163994e-06	3.1744652270069914e-06	2.4647193631330603e-06	4.579649015052762e-06	4.891367592443385e-06	4.118050164089446e-06	4.388735105412867e-06	3.6273246848288376e-06	3.068574023724301e-06	5.658823371725736e-06	3.22883549440453e-06	2.6723142701882727e-06	7.109307265163621e-07	5.046092370257921e-07	1.3695573978767313e-06	-3.8613978832854096e-07	-5.322389244642149e-07	-2.454071231542182e-06	1.558372707828659e-06	-1.5399783590026697e-07	-2.2061183446405327e-07
178	7.99279072160471e-07	-6.151545646143298e-07	-1.6691106036916617e-07	2.799429612513558e-07	1.6302028969352845e-07	9.383660175590779e-07	2.077508398607436e-06	2.6808442494459316e-06	3.712189409770546e-06	1.3989986044113642e-06	3.0795177527814154e-06	-8.125731113302453e-07	3.5743060580390697e-07	-7.825738980096857e-07	-1.0894112957330336e-06	-7.584375721667188e-07	1.9081437728766236e-06	1.7074269246671723e-06	1.2830334968129202e-06	1.5554615164327327e-06	6.63591481924775e-07	3.13538191461045e-06	3.258399793952039e-07	-1.8390449746293986e-06	1.3922812130581074e-06	-3.8842848756242406e-07	2.027543245695689e-06	3.4882221466762537e-06	3.0887550032103487e-06	2.758194729179443e-06	3.8047156158405453e-06	2.4012067642904005e-06	4.890113371650071e-06	4.29372277309148e-06	4.717489585589293e-06	4.397544163716869e-06	3.159538901560767e-06	2.630021032418715e-06	3.6904131337775508e-06	2.1944243823889345e-06	-4.7362283589540286e-07	-1.0386558618829154e-06	-2.0054878648456016e-06	-9.115185443671329e-07	-8.421170882983996e-07	-4.97864933731031e-07	-2.426119156431586e-07	1.4741763967623084e-06	-8.650203693859484e-07
179	6.857611868802506e-07	-5.159345147867427e-07	-1.166632463762773e-07	2.1568556373141696e-06	1.6749681013687288e-06	1.8013750746970825e-06	2.928860628849748e-06	3.962410656450729e-06	3.6088553756595535e-06	2.71432748095525e-06	3.4633754906835463e-06	7.863753250334383e-07	-6.248288703503047e-07	3.7318280950072526e-07	-3.862419902075825e-07	1.0425533172877652e-07	-1.8977522661185631e-06	2.6677329545700327e-07	1.4625980209769225e-06	1.033795711158378e-06	9.433855407930815e-07	9.571783600070306e-07	7.023304041498067e-07	1.3617719870189805e-06	2.886631690539533e-06	-1.301552661412406e-07	1.1686949310729203e-06	1.8743538056521258e-06	2.525673251689718e-06	2.843626174421002e-06	4.442113605259336e-06	5.960136192982324e-06	5.044368307231214e-06	4.755668249157177e-06	3.532953281593536e-06	3.297866627692918e-06	3.533325572566243e-06	3.406881777710947e-06	1.6611491711371283e-06	2.2070004177841915e-07	1.0315288097504106e-06	-1.9485753310503e-06	-1.8061447597509673e-06	-6.226719324253869e-07	-8.836246243858958e-07	-2.0924548334708e-06	8.740184066922649e-07	7.49166097652449e-07	1.227156233298964e-06
180	2.1449157938246573e-06	1.1334510915017181e-06	-1.2739557122523238e-06	2.3761465230370843e-06	2.1230226000746495e-06	1.5879768477491946e-06	9.684385327255167e-07	4.2735658650631745e-06	2.959918673833465e-06	4.8732514326818586e-06	1.3034727173965293e-06	2.9849534997581163e-06	2.7376738233644915e-06	7.729397640113457e-07	-2.2019549641241237e-07	6.245498201026207e-07	9.482665830740644e-09	1.828481159685645e-06	1.8867480927993173e-06	3.377850421912599e-06	2.0780623658396915e-06	1.1984764352745215e-06	1.592287494599409e-06	1.9505374560270078e-06	1.1852548545100322e-06	1.923386059700859e-06	3.4102019214368327e-06	2.9254061148686144e-06	1.5442481358667762e-06	5.391820680034484e-06	4.11635109511365e-06	5.006237310030146e-06	4.969020252658644e-06	4.322746764031999e-06	3.5195922785571976e-06	4.186533303192298e-06	3.2871650543504926e-06	2.2417628251727833e-06	4.17920759529666e-07	3.6384664192336204e-06	1.2296797011845655e-06	3.4704629881435154e-08	1.1716255680166816e-06	-4.4594563487874553e-07	-1.479875352243788e-06	-2.1394883745464963e-06	-9.900245982605528e-07	5.922900996684571e-07	-2.1683510724586247e-07
181	1.1313430418372154e-07	2.184209481109687e-06	-1.0448061979735363e-07	1.2957825320117393e-06	3.810035109721279e-07	1.2168071648521188e-06	-2.9076623315144546e-07	1.1114376864733133e-06	2.197570980287501e-06	1.4811054496710261e-06	1.648881552374968e-06	2.6584812543322483e-06	4.052233739394849e-06	1.8126695606393523e-06	1.5182360839199608e-06	2.6465928449356204e-06	1.3838514005013837e-06	1.0431614531858977e-06	2.407973328056048e-06	1.1019666984253777e-06	2.4786368672918616e-06	3.0886320550967776e-06	3.533468139351421e-06	1.1250718839977915e-06	1.9730778946125732e-06	6.388951661471722e-07	3.1635010589383928e-06	3.49615607135081e-06	3.93824710683559e-06	4.070013986038496e-06	3.803511947502307e-06	5.717746017655611e-06	4.783078311052062e-06	2.9591735777692717e-06	3.2283980822647866e-06	2.4851815897477285e-06	5.181186487834485e-07	1.174977201140794e-06	2.3160243552605485e-06	2.0740377516361258e-06	1.8685745078508716e-06	1.0742339234510416e-06	4.451279619415748e-07	-2.5372000942410945e-07	-8.541625885573678e-07	-3.816078996014892e-06	7.045252576763651e-07	-9.801996062349407e-07	-3.0402910812929126e-07
182	1.0413871748907008e-06	-1.0973191120712975e-06	8.357578333693263e-07	5.239771326529374e-07	4.6664551110042204e-07	9.238092398490197e-07	1.855519117741576e-06	6.502730734201225e-07	7.227475337290011e-07	1.8233046830616112e-06	2.4108290312815197e-06	2.3612959976053375e-06	3.0799066170777302e-06	2.0311154886691016e-06	2.297615806551608e-06	2.381659050744227e-06	1.4662015976053802e-06	1.4350891126096252e-06	1.8398739316045979e-06	1.5857831902025289e-06	2.1438291740643252e-06	2.178246737706461e-06	2.3122245937152073e-06	2.849914839681697e-06	2.051318569142019e-06	2.430103437809029e-06	1.5875016555231562e-06	3.779277916195047e-06	4.561880469365533e-06	4.201381224604603e-06	4.338946288159607e-06	4.336386748769036e-06	4.576177449603725e-06	4.966467859506038e-06	2.5703073250833256e-06	7.738442737347493e-08	3.783954802785259e-06	2.5426672668730113e-06	2.905198056030812e-06	1.5548827087592158e-06	1.6694882461958944e-06	3.383661885605901e-06	5.41567123447538e-08	-3.208831546299612e-07	2.6366120304100485e-07	-8.856544284037013e-07	-4.769040777332907e-07	8.049862932947366e-08	-9.083199259230907e-07
183	-1.5805633676940817e-07	-8.173488038065132e-08	-1.6593121050533268e-06	7.584245440296467e-07	-1.3482796409352073e-06	6.582321895080373e-07	2.4992517498428127e-06	8.960634021181944e-07	1.735832107839271e-06	1.7972293851446083e-06	2.0448943083749288e-06	3.5472302072701384e-06	4.4226155993903265e-06	5.104573285478e-06	3.0638353723045844e-06	2.426357524708586e-06	2.8667791017127224e-06	2.008880929897903e-06	7.714180314548968e-07	2.1645726956594496e-06	4.732022973680666e-07	2.234694593961426e-06	1.8139347206403853e-06	2.022061847198985e-06	3.024498825317913e-06	2.50717347632472e-06	2.8157606982111926e-06	3.952515978892325e-06	1.9812212369787874e-06	3.7205913186443605e-06	3.015518491464519e-06	3.554322185058193e-06	5.563090763448265e-06	4.534829930652593e-06	3.19727039701547e-06	2.061259848875922e-06	2.0399356404094196e-06	1.3937107988968373e-06	3.118887382056405e-06	-1.9302864228381236e-07	1.5851123986397514e-06	2.986463650422543e-06	9.87593471784185e-07	1.0912234652852416e-06	6.809572639535339e-07	1.4827481462637707e-06	-7.71910874425719e-07	-6.296145162327514e-07	-1.088493617784155e-06
184	-4.2516480121046755e-07	-1.4969359215722273e-06	-9.623656714555601e-07	2.6012780411731424e-07	-1.7976562789631647e-07	5.153432100948282e-07	-2.445930738273132e-07	1.1290386577140728e-06	4.2600644703056033e-07	2.607810831103986e-06	1.794812470084363e-06	3.52661691632534e-06	5.141025861652135e-06	4.025428572766191e-06	2.5179295392999943e-06	2.1301598438592036e-06	6.160073778771795e-07	3.2681485624334177e-06	7.759477435182884e-07	2.442379886698951e-07	-4.711845918751667e-07	1.4282948090671895e-06	-1.0706554271886714e-07	1.6591644425874268e-06	2.4676343870315806e-06	3.5495871765589366e-06	2.2857768504096513e-06	2.7067532114090727e-06	2.94297782218828e-06	1.9193938454888725e-06	2.305980808259838e-06	2.992957627997904e-06	4.355606972876809e-06	2.9449946413190952e-06	2.1286821112852435e-06	3.374322703717225e-06	3.7163310373204086e-06	2.406050333586327e-06	2.479040180900325e-06	2.4421229752490903e-06	3.440969529510215e-06	2.525212949047626e-06	1.5218029383059306e-06	3.739841224278058e-06	2.2274202212749415e-07	1.0508287647362271e-07	9.033737780977362e-07	-3.240555994172028e-07	-1.0508864476914983e-06
185	5.266786600704471e-07	-1.5551779467635168e-07	-3.0012469967278733e-07	1.1770417901628566e-06	-8.858794759194763e-07	3.6273793099235906e-07	1.117353124690032e-06	3.918548257389674e-07	2.2836485736402226e-06	2.0064404087756632e-06	1.6226656940546883e-06	3.222739121074459e-06	2.828732840853589e-06	3.172803334705297e-06	3.0123669061197562e-06	-7.105568680426405e-08	2.4014275219197628e-06	5.51702043562e-07	9.8051160863594e-07	2.3075984615536927e-06	1.925663199084315e-06	-1.144642975220952e-06	-2.3626702962114723e-08	1.9120562818432535e-06	2.110966505395306e-06	2.2639158457386956e-06	2.887088780599063e-06	2.8499700734931455e-06	3.855905707672624e-06	2.9209638593819076e-06	4.255817266310106e-06	4.591915815992906e-06	4.259942166156236e-06	2.835562105201556e-06	4.3232760401859365e-06	2.906221938583714e-06	2.493334256766869e-06	2.279552307120055e-06	3.652147958128534e-06	3.3038815496087907e-06	3.1125024802038664e-06	2.620346126741245e-06	3.0970248405558455e-06	2.078073463243899e-06	2.0086303635456953e-06	1.0262946315542818e-06	-1.0548087364066935e-06	-2.8717179691124388e-06	-2.518243034098653e-06
186	-2.444879295585689e-07	-9.290634329441127e-07	1.727307224146924e-06	1.3989368849442345e-06	6.333401857601859e-07	5.362468188684187e-07	1.1978865341040648e-06	4.5111604642850516e-07	1.7666311188599885e-06	2.1537671763737414e-06	4.096946586376019e-06	3.988090780245976e-06	4.135534248884205e-06	3.427168304588586e-06	1.7428134662253048e-06	1.9445639982719662e-06	2.4911761576408293e-06	1.0671521003672275e-07	6.438383812362253e-07	-9.85757972933921e-07	1.684331186339377e-06	-9.064062100063222e-07	1.3779093841464996e-06	1.5310789229044756e-06	2.1989283235241666e-06	1.462486835244798e-06	1.6641370433896893e-06	2.5347954719711157e-06	2.503833709406752e-06	5.374778675683677e-07	3.107604442125089e-06	4.352002154910654e-06	3.939155827275121e-06	4.294257863105607e-06	2.788093462979829e-06	2.4717409223739184e-06	3.868204076590553e-06	2.3371486458104515e-06	2.7998648242765117e-06	2.6925088283967234e-06	2.064965878786934e-06	3.4633889809890245e-06	1.9602074304619683e-06	3.53655394869773e-06	1.2858328839235022e-06	6.934409235678857e-07	-2.989738192036333e-06	-2.0561901958315954e-06	-2.63900675161331e-06
187	1.6069873276629552e-06	6.84618653984092e-07	1.823871572196018e-06	2.465761312219232e-06	1.98245719858544e-06	3.924554916386102e-06	2.504423965419045e-06	2.4272778135580786e-06	1.251542414521791e-06	7.114427960456047e-07	3.177305261042146e-06	3.918797101601809e-06	4.365158088824769e-06	1.8357533849535708e-06	7.45957587249973e-07	1.5216148234962228e-07	3.420435585544447e-06	7.986824459153009e-07	2.1254994102546902e-07	2.9960932567987136e-06	1.040019189194662e-06	2.666539516450516e-06	4.898101881172611e-07	1.8733055057264975e-06	-5.84852637555523e-07	7.848077316150567e-07	2.570798568037179e-06	2.804243665908505e-06	1.2986121271133845e-06	1.4105499745884102e-06	1.8410808453218491e-06	2.9938207354002455e-06	4.049471448598418e-06	4.483864947009729e-06	2.9601849904421665e-06	1.4467434210736293e-06	3.502753122872373e-06	2.0852657577693155e-06	3.3549577353373e-06	2.4242812393330386e-06	1.946417734004563e-06	2.199784707464542e-06	1.5076215516153994e-06	1.4729150795505338e-06	-1.5539194054882825e-08	8.841575332443678e-07	-3.778652619459915e-07	-2.362852972626167e-06	-1.7556544557408367e-06
188	-6.434684048248341e-07	2.6446417324214e-06	-6.12564156703111e-07	6.092365020537139e-07	1.3344743829657697e-06	1.984540066083289e-06	3.080407646083176e-06	2.6029002401831265e-06	1.4926328997763183e-06	3.959040739245745e-06	2.004622457676624e-06	1.9089601079560915e-06	3.326865954344209e-06	2.696169840310035e-06	1.9164854807768406e-06	3.36817545817819e-06	1.9919295806096677e-06	2.281586429627938e-06	3.1080355291103595e-07	1.2531691994592893e-06	1.7019783984765451e-06	1.7021921209258324e-06	8.847015308177648e-07	1.8136306040534134e-06	3.830403476886769e-07	1.9612643308079337e-06	2.8561069748931566e-06	2.7752557704260324e-06	3.3614920472587774e-06	7.067817801116242e-07	1.666513177718662e-06	-1.1575988806456177e-06	2.6264521017270016e-06	4.11788122965509e-06	3.68662150082213e-06	3.6258724286851343e-06	3.6886176786857508e-06	2.8673523779949454e-06	2.6374524195113623e-06	2.1755398082569285e-06	2.039301050213704e-06	3.299872527115955e-06	2.8027010851470266e-06	2.1296077317820622e-06	1.1520243429543628e-06	9.068573455849357e-07	-1.134788244453266e-06	-2.111935908324315e-06	-1.3982002344513045e-06
189	3.3233912197276515e-07	6.132117520991232e-07	2.0368772648057334e-06	1.9132558061723318e-06	2.6117184348525015e-06	3.7908989076873613e-06	2.021891045175735e-06	2.8749719131252665e-06	2.7812064280059586e-06	3.1576485076038146e-06	2.825278898942406e-06	2.715109106476933e-06	4.1696519793659534e-06	3.5868070440842466e-06	2.9062021087865644e-06	4.439554924029978e-06	4.1810896503818035e-06	1.1997406572127727e-06	2.9937821606277485e-06	1.938381264697628e-06	2.670859149357365e-06	1.3368244090483385e-06	1.7642248296166588e-06	3.112882886247366e-06	6.416729063088357e-07	3.681227494108175e-06	3.280112416212284e-06	5.6031217037299055e-06	3.2412356081494467e-06	2.3832411820835657e-06	2.7958976508880797e-06	2.6739536844804026e-06	2.1205107073668155e-06	3.688807135449404e-06	3.4289167549587645e-06	3.097996144010911e-06	3.5931031791870606e-06	2.58357439681831e-06	3.964587533829248e-06	2.462967560935458e-06	5.963979589675743e-06	2.569111805107578e-06	1.2925541508762745e-06	1.8783582251393262e-06	1.3379382863695396e-06	1.3432467168101065e-06	9.517596549671603e-07	-9.463716178121544e-07	-7.567952550995546e-07
190	1.579933945922497e-06	1.295746521753686e-06	1.7201508878048988e-07	3.719329244668144e-06	3.2690504989950617e-06	2.486251720212015e-06	4.016523458166187e-06	2.885045584446441e-06	3.334068410129903e-06	4.034984187764686e-06	3.911045029014184e-06	5.230601376101441e-06	4.136288545267631e-06	5.45993280115041e-06	3.711618184692345e-06	3.92870590793327e-06	4.732297009280998e-06	9.744287268752563e-07	1.1721038566061484e-06	3.2867114176850396e-06	4.352736927161451e-06	3.081316580637464e-06	1.8325354418898095e-06	1.5730847752433394e-06	1.591986596381892e-06	1.8883958165949793e-06	4.4638182393263645e-06	3.5645707195379255e-06	3.0564621845247356e-06	2.6376059746527865e-06	4.434016356955253e-06	3.066841410592934e-06	3.6035586573772223e-06	3.6296762260877637e-06	5.745385155044472e-06	5.922688425349478e-06	5.245216155890836e-06	4.1279601459495e-06	2.0358490350919066e-06	3.927586472357391e-06	3.342620451169287e-06	5.169864277747008e-06	1.0160753053868823e-06	3.1207117008763474e-07	2.760277939837582e-06	3.0108527515415917e-06	1.5236421647606796e-06	-3.6478293135810357e-07	-1.8351321350870231e-06
191	1.8953089055375774e-06	3.461987114502969e-07	1.5805241364545203e-06	1.0135398988318052e-06	3.923744255380917e-06	3.356085804239134e-06	4.232443901576333e-06	-4.654908810355634e-07	2.6836319992370622e-06	2.594562263666864e-06	3.1243393837195716e-06	5.1509011805946355e-06	3.421155773616777e-06	3.525181935623012e-06	2.9597319367682043e-06	5.79853283370517e-06	3.038351518167197e-06	1.8889695038386645e-06	2.8958885892022262e-06	3.312231859155609e-06	8.744267715771793e-07	2.2956372073982157e-06	8.198668030923009e-07	1.8003309896265249e-06	7.604212916400203e-07	2.530962359234714e-06	3.3592121392805136e-06	3.8427468757286935e-06	3.1999808543713626e-06	5.193544755825685e-06	3.5647582599864813e-06	5.804196381906445e-06	3.780442967361643e-06	4.4110269619675645e-06	4.401926137629716e-06	4.141142286767422e-06	3.851983401395344e-06	3.7738100488057018e-06	3.904266908133252e-06	4.059656440499398e-06	4.230299730922793e-06	2.0164767922177186e-06	6.06865381405217e-06	3.2374122050840848e-06	1.4462209536814788e-06	3.3803648967719456e-06	-4.0737596007498386e-08	4.959306787748864e-08	1.381138210623176e-08
192	4.194055167884235e-07	1.5845610757800851e-06	2.3337723517466335e-06	1.5085901456121594e-06	4.201830598042869e-06	3.604857355568626e-06	3.281396375937358e-06	1.437661167358567e-06	5.276806346055393e-06	3.557860182229497e-06	3.3020763721225766e-06	3.3904810114449225e-06	2.639490371928148e-06	3.952241612043629e-06	5.6052218194132095e-06	4.631418478019993e-06	1.5774611547031947e-06	3.2182848600912973e-06	2.5576948308094727e-06	2.072334609025095e-06	2.446828578409593e-07	1.43662124955627e-06	3.7157058453467487e-07	-3.871145971403337e-07	1.3146061542152207e-06	2.3626753655552027e-06	1.2670840191066244e-06	4.295623861289319e-06	2.6878902462250394e-06	4.491305700685611e-06	3.4420942500289314e-06	3.3856931214015584e-06	5.293172742921724e-06	3.386458568554296e-06	3.548978403771523e-06	3.057330109056657e-06	4.336844777021576e-06	4.298309317296009e-06	4.296671851220469e-06	4.054084569570777e-06	4.903881684520727e-06	1.2831624810128247e-06	2.721644554000185e-06	1.1075637523337035e-06	1.6153554132554806e-06	6.552675348106537e-07	1.6206591391438979e-06	-1.5397994094686842e-06	-1.1451281917358712e-06
193	7.994314350597856e-07	5.030256576716845e-07	2.0184272786546316e-06	9.22308603932243e-07	2.799214155986992e-06	5.080125698456041e-06	4.978647052268665e-06	1.237707018826114e-06	4.765898796560101e-06	3.6612852206030995e-06	2.6553448928533065e-06	3.5693528129818637e-06	3.721796926548783e-06	1.221141159358961e-06	4.211207003340214e-06	3.960550140640313e-06	2.1699904483316948e-06	1.7749039050568999e-06	1.6960333568043444e-06	-2.904417893421126e-07	4.7484972836731527e-07	-2.059551386358095e-06	-2.228851746083366e-06	-1.2336623866026223e-06	1.1103793564194597e-06	-4.2770609974013225e-07	1.8787494727973458e-06	2.0141633422809527e-06	3.424040056130631e-06	3.972708061400086e-06	2.8298339622996732e-06	4.722561448559743e-06	3.1504504342519573e-06	4.017391845724795e-06	5.284083171918074e-06	3.0332995184786964e-06	3.5576737197048245e-06	2.480236656148816e-06	2.871322947059343e-06	3.8466878944003335e-06	3.628438560825606e-06	3.2084936250138205e-06	2.1366723122287656e-06	2.207839118858922e-06	2.2120454770935915e-06	-5.101307287444167e-07	1.0184233142512104e-06	-4.5975598886709946e-07	1.4859885757648396e-07
194	3.6917569563980356e-07	1.2818479092935882e-07	2.1573888276728988e-06	3.1299240172391865e-06	3.478664806104428e-06	3.9612056158384966e-06	3.6720644812232865e-06	3.5254989276144606e-06	4.334890515797743e-06	4.90076870921904e-06	1.461355800377398e-06	1.6250632311703178e-06	1.9639966509683836e-06	2.4416207802224317e-06	1.9641231548487832e-06	1.9047177222651127e-06	1.2884916927784192e-06	4.0007816663784777e-07	1.291156982370273e-07	5.915076854793719e-07	-4.754702000555556e-07	-1.929049844100184e-06	-2.103456805467919e-06	-8.98331609170893e-07	1.8018569082430672e-07	2.846581345357884e-07	1.361661226493677e-06	2.6576792430621305e-06	2.3828640612658566e-06	4.036688076168523e-06	2.648142522866462e-06	3.848681997522859e-06	3.52195131578093e-06	4.787072516659185e-06	4.380173886495582e-06	4.243399241823267e-06	1.5660954495447439e-06	4.257423743493081e-06	3.7456644487688503e-06	3.298888913161158e-06	1.9516690554753477e-06	3.3548540419912643e-06	1.2074805256006834e-06	1.312649377975061e-06	-1.231126012226446e-06	8.78221588627277e-07	-1.045274122383945e-07	-1.0024538113406656e-06	-1.8177684854244134e-06
195	-1.1880956603321907e-06	4.092123352258745e-07	7.732224458600117e-07	2.795187469542274e-06	3.328928762168937e-06	3.463765100029977e-06	3.264474562465924e-06	3.3504930281757793e-06	3.641365780885201e-06	3.543383168352892e-06	2.4487238339700318e-06	2.9250344156141497e-06	2.578863103001239e-06	2.3311617826559295e-06	1.4112747463685968e-06	3.6358198295834314e-06	1.2614970220825e-06	1.2351055281076017e-06	-7.654585755948723e-08	9.084368028985114e-07	4.802188586993377e-07	-3.817119778317734e-09	-2.0477855218187107e-06	-1.319909504884966e-06	-9.217247725423865e-07	3.982682320787599e-07	3.208304187485754e-06	2.3839361111352017e-06	2.0337283754775896e-06	3.3001010622743694e-06	2.970749194523022e-06	2.8758395372410353e-06	3.7725164925111844e-06	4.098970947734223e-06	2.766749721642166e-06	4.8261145006608305e-06	3.593840352278928e-06	3.799884808452238e-06	3.9159227563057145e-06	4.907344109367114e-06	3.1757826428299814e-06	3.4893442117396425e-06	2.7176830547879337e-06	-1.0282778759164837e-07	-3.301270827100797e-07	7.534804606975178e-08	-3.604989320923882e-07	1.5846226609918223e-06	-1.7593390573117415e-06
196	1.7079423061144949e-06	3.6374242620823327e-07	1.8017430745547719e-06	8.548946475945312e-07	1.6134000176854267e-06	1.6786612247074344e-06	3.330727488260721e-06	3.001404171816496e-06	2.0828377843548895e-06	3.7330616511781537e-06	2.2900534801172917e-06	1.3676721421310872e-06	1.4508388170546773e-06	1.2327585456070748e-06	1.1996475325604613e-06	2.4154812166781588e-06	1.5256868512103904e-06	2.7902802155220392e-06	3.394495934277234e-06	1.1220430341660907e-07	-4.0548241851240404e-07	-4.750342651819034e-07	-2.2326603251830428e-06	-6.765676088268527e-07	-6.372123443430221e-07	-1.6168474095564158e-06	3.564917113687701e-06	1.941484235769418e-06	2.236710504565978e-06	2.478953707843817e-06	5.941306007846039e-06	4.275982853015143e-06	6.073942279593122e-06	3.962197464856422e-06	4.988777051363904e-06	4.935101623195491e-06	5.129698038067035e-06	3.635333968459821e-06	4.007961152029634e-06	2.9769211866255535e-06	3.2288454194486204e-06	1.7626394802590802e-06	9.666023385221467e-07	2.7689458226910563e-06	-1.5394833052972767e-06	1.4388315719703377e-07	5.831914459909388e-07	-2.1076855090746046e-06	-6.881255215871418e-07
197	4.1151015313053575e-07	1.0937675388924763e-06	1.7150346102075267e-06	1.816424247859823e-06	1.6057533708487897e-06	9.699376584010068e-07	2.4719487198666763e-06	3.4342027308387414e-06	2.717456476780307e-06	4.0018075007776746e-06	2.2984709846311347e-06	1.3497062345582582e-06	2.888230200124672e-06	1.7855074814008361e-06	4.080173967949397e-06	2.006266452941806e-06	2.8061860506195067e-06	9.762962456093734e-07	2.2362529800135803e-06	1.7504859370239508e-06	-1.0634724994665815e-06	-1.3170772454876695e-06	1.7296208396493505e-06	6.141806994143474e-08	2.2010176873257867e-06	2.17785686891088e-06	2.70405740721519e-06	2.708522830957888e-06	4.127969473773496e-06	4.222927282468406e-06	3.321883401539074e-06	5.323306388539549e-06	5.498331640302282e-06	5.667413371816177e-06	2.9605522080231277e-06	3.3463825796759906e-06	4.182564230614644e-06	3.265238477538787e-06	2.826773325711943e-06	2.0052215153911777e-06	7.723253556036941e-07	1.3689570182088733e-06	2.4715715383938335e-06	-4.965634309038239e-07	1.737773511078277e-06	-6.345693120705693e-07	3.1204134278249516e-07	-8.594481864065249e-07	5.43849655644194e-07
198	1.7677419153443834e-06	1.0756698010881382e-06	1.7815915580157695e-06	2.784455666581935e-06	2.7529040101100002e-06	3.5852849922307906e-06	9.756923705467446e-08	2.638099121055963e-06	3.076301704246119e-06	2.3159751904559294e-06	3.553298611582631e-06	2.069565534110362e-06	3.152466789957229e-06	2.143119688745796e-06	1.070054175855681e-06	3.092401573752346e-06	1.8469152823808807e-06	2.8718192786286086e-06	6.140144133276895e-07	1.9748981030044913e-06	-2.781949014709173e-06	4.8812133305309935e-08	6.038671971571548e-07	3.266768664534506e-07	-1.6160404775918656e-07	-2.850400965042555e-07	1.243638566874736e-06	3.2013756914643862e-06	3.5142840289665002e-06	3.105055296425808e-06	2.808591641939376e-06	4.258265135518862e-06	4.543220474380946e-06	4.705720079439863e-06	3.283104358293705e-06	4.283964017679925e-06	4.656799643589878e-06	5.715292570986763e-06	3.922419521978703e-06	1.2059037177306693e-06	2.36638110742114e-06	1.3538629604603605e-06	2.5293287262350515e-06	2.8710099673964233e-07	-9.55891176042069e-08	-9.189739719351771e-07	1.6608502853339402e-06	-2.834110401215492e-07	-9.511385395895655e-07
199	2.356485543649527e-06	1.6846414865954873e-06	2.0877258258816274e-06	2.675262597560372e-06	2.9723961495099185e-06	1.7609098620051956e-06	2.239985133577558e-06	2.3960782169815803e-06	2.65874835354003e-06	3.556000990569413e-06	3.1758706501271036e-06	1.917908299858224e-06	2.3944303782481686e-06	2.618895158394476e-06	1.394116965505761e-06	1.4755502536666604e-06	1.7595032645093804e-06	2.8154271944399044e-06	2.273631811017954e-06	1.3243093435832257e-06	1.1436445852901418e-06	-8.033766818203855e-07	-7.26282368544659e-07	-4.651158792117863e-07	-6.337147501303645e-07	-5.688831730375002e-07	2.3322853319719e-06	1.9988148786250224e-06	2.039537791410347e-06	4.10603883943688e-06	2.860015212670843e-06	4.938606645365372e-06	3.898188087879324e-06	3.4812245475703857e-06	3.896036276183408e-06	4.32532723643212e-06	4.195174850353591e-06	3.304004810713021e-06	3.124748024260046e-06	4.460316721042647e-06	1.4274626962423646e-06	1.74325365904313e-06	2.966851384919209e-07	1.4522110522716864e-06	1.2825540164993825e-06	8.708712495452541e-07	-1.3647533521471949e-06	1.5721002905322558e-06	-8.644485823554208e-07
200	1.1584842822707608e-06	1.6248134942564332e-06	1.9340638593815457e-06	5.897789562624181e-07	2.3854995809458165e-06	3.4621244472953855e-06	6.329234790066009e-07	1.899776600844945e-06	2.4050980282313176e-06	2.7145916463136857e-06	2.2584745949244657e-06	2.7545031847039303e-06	2.2508829416052162e-06	4.257873360561545e-06	2.793857902485034e-06	3.5427756661506027e-06	1.0444316191015355e-06	2.5499764910181296e-06	1.8415851859355301e-06	1.0422289700193445e-06	9.717026752313844e-07	-1.4365532268069853e-08	-1.1964625474993783e-06	-1.4603798679449567e-06	5.891758600559128e-07	-2.1980896947122995e-07	1.226392506829355e-06	1.7556023624108077e-06	2.896391003974554e-06	1.473701171234547e-06	2.6057110352577587e-06	3.447638730966796e-06	2.4039495854051216e-06	3.7364704380928927e-06	2.9138162419410044e-06	3.293464777973889e-06	4.931304577514212e-06	3.974918920077443e-06	2.617042123503655e-06	2.0672989653115176e-06	1.4240829827301e-06	7.58613923317048e-07	1.9492561333370767e-08	3.4667676478079046e-07	-8.734082627856887e-07	6.89623238787222e-07	-6.3138809398342e-07	5.952887827820454e-08	-9.049416120976207e-07
[truncated: 152 more columns]
