# Supplementary material for: Neural dynamics of phoneme sequences reveal position-invariant code for content and order
Source: Nat Commun. 2022 Nov 3;13:6606. doi: 10.1038/s41467-022-34326-1 (PMC9633780; doi:10.1038/s41467-022-34326-1)
Supplement: Supplementary file 4 — Source Data [file 41467_2022_34326_MOESM4_ESM.zip › source_files-sept/sup_fig14/supp_fig14-Consonant Phoneme_coefs.csv]

	timecourse
0	-0.00028526649471484586
1	-0.00015595189569448417
2	0.00016489362395521914
3	0.00017320587051047854
4	0.00018765295191328557
5	2.876104931700792e-05
6	-7.275635920409593e-06
7	-7.03257226741551e-05
8	4.829413610812775e-05
9	-8.398788280022441e-05
10	8.394791261722985e-05
11	9.960893158138815e-05
12	-4.0972558767189866e-05
13	0.00019021837679505244
14	-4.790075414553012e-05
15	1.229867081643278e-05
16	-0.00012901820916644377
17	-1.2928600016986775e-05
18	1.3832545072876238e-06
19	-0.00026020063059166865
20	-0.000514788295947315
21	-0.0009170556110608423
22	-0.0005620592884521629
23	-0.0003754794571528227
24	-0.00024114171653977549
25	-0.00022079347215717767
26	-0.00023304581237674473
27	-0.0003096890352989757
28	-0.0006873249002055347
29	-0.00019746605472122742
30	0.00048024020271275516
31	0.0006304143739239401
32	0.0009607914806328793
33	0.0002686938450937647
34	0.0002326701970207937
35	-7.571777538920195e-05
36	-0.00037843438586047614
37	0.0004826457980615684
38	-6.329754025433923e-05
39	0.00045645934986873423
40	0.00018181693047307458
41	-0.00027395242706590786
42	-0.0002825795282320354
43	-0.00017750189133364474
44	-0.0001680853541763845
45	-0.0004048629157413714
46	-0.00041047255957834075
47	-0.00031761924639479963
48	-0.0010471361132422627
49	-0.0011309113590920307
50	-0.0010910313940261788
51	-0.001329048718384784
52	-0.0016991666108765022
53	-0.0009407260006810286
54	-0.0016984511405611577
55	-0.00261098530058797
56	-0.0015888113661827127
57	-0.001788331160688328
58	-0.001558654169405175
59	-0.0002729686346284318
60	-0.00039848144507843874
61	7.264666658123422e-05
62	0.00023935892243204552
63	2.86568338977132e-06
64	0.0007842405528928073
65	0.0004889917734189468
66	0.00018205761477677832
67	6.096719205841614e-05
68	-7.917403709135212e-05
69	0.000718101768877042
70	0.0015031613057418865
71	0.0016468147187718588
72	0.0007547303194446766
73	1.0778276122482e-06
74	0.0013485781390719256
75	0.0014735336124307489
76	0.0012193573957870287
77	0.0005104114168095881
78	0.0006142773065640514
79	-0.00019710194180186922
80	0.0010233148923427633
81	0.0016411399228001802
82	0.0013191118104389546
83	0.0016061004220015089
84	0.0014930563124315808
85	0.0023970928267203124
86	0.0029496631153535756
87	0.0022829820538401726
88	0.001999660000320278
89	0.0019211761547688337
90	0.002370427479499458
91	0.0017397739979833063
92	0.0021800671169538875
93	0.0014195540799024045
94	0.0008923013847594439
95	0.0001781255641043766
96	0.0010423700835746291
97	0.0012852745089280246
98	0.0017569208054159457
99	0.00140041373122331
100	0.0006178051048336051
101	-0.0005222411849489298
102	-0.0007502287246843684
103	-0.00042961295525573086
104	0.0012132442320459803
105	0.0015719527294224848
106	0.00035490154981753614
107	-0.00029263778255464033
108	0.0008717759172419842
109	0.0007608902724051748
110	0.00042248122793088786
111	0.0008631323621079462
112	-0.00020082859824532102
113	-0.00019526899892334895
114	0.001194203523822062
115	0.002390822895993492
116	0.002392551024246359
117	0.0034346005690068454
118	0.003392520014206277
119	0.0025462444216405346
120	0.00047723664734211884
121	-0.00035289744458611057
122	-0.000864767765490614
123	-0.0014082622230122985
124	-0.0006197266326352085
125	-1.158623036112737e-06
126	-0.00021108972931736434
127	0.0001068487545822941
128	0.0004083373681402335
129	0.0007072874641563861
130	0.0003985091479692123
131	2.0324395149985816e-05
132	0.0003241514634901707
133	-1.1466227003158799e-05
134	0.00013591066642267935
135	0.0004105481993779878
136	0.0008747088831140056
137	0.0006366458179826925
138	0.0007758342955228317
139	0.000510261454476333
140	0.0005405443459328846
141	0.0003232276598995438
142	0.0008483976100417221
143	0.0008601460928666464
144	0.0008731705097836271
145	0.001153129187395877
146	0.00138083001845264
147	0.0009882265659432198
148	0.0007744357420838297
149	0.000518484710714528
150	0.00019619854117602312
151	0.00024399923521124973
152	0.0004077638464442435
153	0.000780847674161913
154	0.0006235517460234256
155	0.00048641860188847153
156	0.0004421322509779122
157	0.0006616000102457047
158	0.0008019484056502971
159	0.0007851951751564248
160	0.000550945741963144
161	0.0005736379307821502
162	-6.091045896961748e-06
163	-0.00012168700094676165
164	4.4062900858203666e-05
165	0.000365915564734049
166	0.0006141032980055004
167	0.0004046424936887418
168	0.0001740587850003225
169	0.0005658364929542725
170	0.0006103795077093943
171	0.0007605191493724698
172	0.0004334245415486275
173	0.00043496504308378073
174	0.0006880400517445209
175	0.00035535835566858894
176	-1.2569663499336237e-05
177	7.572230200944964e-05
178	8.643560202500943e-06
179	0.000282247881137495
180	0.0002555347824024501
181	0.00030229228386006936
182	0.0005228626430356337
183	0.0002796048089981442
184	0.000506112848633339
185	0.0006683111993920955
186	0.0007259678148861235
187	0.0006419684814109325
188	0.00023331001377880484
189	0.000280728210293617
190	0.0005232421081127579
191	0.0006209647738833857
192	0.000936192296602341
193	0.0007773694532633107
194	0.0006060315159705433
195	0.0005167716667433449
196	7.823591537922713e-05
197	0.00024126414168536075
198	0.00022754054855159524
199	0.0007265691702736127
200	0.0008903013444980048
