# Supplementary material for: Neural dynamics of phoneme sequences reveal position-invariant code for content and order
Source: Nat Commun. 2022 Nov 3;13:6606. doi: 10.1038/s41467-022-34326-1 (PMC9633780; doi:10.1038/s41467-022-34326-1)
Supplement: Supplementary file 4 — Source Data [file 41467_2022_34326_MOESM4_ESM.zip › source_files-sept/sup_fig14/supp_fig14-Boundary and Statistics_coefs.csv]

	timecourse
0	2.1946334507184515e-28
1	1.5068623488201367e-28
2	1.6914407603547703e-28
3	1.4615287196579086e-28
4	-1.8999442266553115e-27
5	1.9454637795908282e-28
6	6.361142109220278e-28
7	1.1981402224153016e-28
8	1.2932081838016718e-28
9	1.3470226919737702e-28
10	8.16486154601362e-29
11	1.4855758309377115e-28
12	-3.0329774906943153e-28
13	1.9911612368793733e-28
14	1.3030285308352205e-28
15	2.256464361868809e-28
16	1.0116433279811327e-28
17	1.2019733132157912e-28
18	3.103928718037164e-29
19	4.198831341749289e-28
20	2.494138732190869e-28
21	1.927824513327012e-28
22	1.637595764553663e-28
23	1.5646607570847243e-28
24	1.3585301395751382e-28
25	1.89666516370571e-28
26	1.7958881250311466e-28
27	1.108650468232383e-28
28	1.0510410095597828e-28
29	1.5881956653807649e-28
30	2.4931096750057948e-28
31	1.275099685882218e-28
32	2.4656733430198522e-28
33	1.701558821713515e-28
34	2.368634073392218e-28
35	1.234680074101679e-28
36	6.7284408941054945e-28
37	7.779132366751587e-29
38	1.6927564822794263e-28
39	1.2810077059100955e-28
40	1.3697586663618345e-28
41	3.091985309189737e-29
42	1.7153692308087005e-27
43	2.6912656820327414e-28
44	3.1486718136535328e-28
45	1.193361399130243e-28
46	1.36437192119573e-28
47	1.9782576142566147e-28
48	-7.871518352698864e-28
49	1.4726207748137257e-28
50	-1.8883838429735728e-28
51	3.246057751801551e-26
52	-1.3083874670715687e-28
53	1.2961776105069872e-28
54	9.306719889412918e-29
55	-8.030394000930663e-29
56	5.482816736194788e-29
57	6.94701698464368e-29
58	1.7746638506131892e-28
59	3.9033616349748734e-28
60	2.4828012491087123e-29
61	4.9880495275308703e-29
62	2.4282612899176903e-28
63	1.9287412916514181e-28
64	-2.949894246617721e-28
65	9.580042596949572e-29
66	3.696615789438838e-29
67	4.556081475146201e-28
68	1.361610668042641e-30
69	-3.955596715647709e-28
70	-1.9870352316602184e-29
71	1.2873480292425443e-28
72	8.407865105436797e-29
73	1.2776287149370672e-26
74	1.51620069009144e-28
75	2.2392077016432393e-28
76	1.2973755064254617e-29
77	-6.48249824571844e-29
78	7.339263021232295e-29
79	2.19661326202497e-28
80	1.51900343518039e-28
81	-7.656206809502827e-28
82	1.1939518262241956e-28
83	3.7960088063537477e-29
84	2.946301459996052e-28
85	3.372246722342472e-28
86	7.038181347674882e-29
87	-4.6422898329871575e-28
88	-2.021382952586605e-28
89	3.6581851974387113e-28
90	4.591058031887384e-28
91	2.092148721456632e-28
92	-2.23763384018893e-28
93	-2.316167341514514e-28
94	-6.2974647053540645e-28
95	1.5145926053936438e-27
96	7.313005457265297e-28
97	5.962974009281304e-29
98	2.4556005817679e-28
99	-1.2401702027024643e-28
100	9.519230027213624e-29
101	-1.0332931429751896e-27
102	-1.0909236905571917e-29
103	2.2186227174907475e-29
104	2.013699400676825e-28
105	8.760973884668242e-29
106	5.886153547422335e-29
107	1.0957797182249252e-28
108	2.422363052087759e-27
109	1.3949018646701529e-28
110	8.757435117665763e-29
111	1.4163362429504406e-28
112	1.761093624264857e-28
113	3.0340835870630338e-28
114	2.6272790204252373e-28
115	2.3349914267553643e-28
116	-7.087339806941953e-28
117	7.885872550375934e-29
118	-9.232722959000269e-29
119	-1.6915175390364442e-27
120	-1.1067362598040286e-28
121	-6.151359763329469e-28
122	2.1949597695991573e-28
123	2.4457982672215904e-28
124	-1.5364137881460332e-27
125	3.6723448372665524e-28
126	1.1191473496138908e-27
127	6.041918511494782e-29
128	1.9975918358570805e-28
129	4.333474678206037e-28
130	2.555763231544842e-28
131	1.3545397717333603e-28
132	3.234310515059659e-28
133	3.467135564716668e-30
134	2.2835247005682177e-28
135	1.7289785264569397e-28
136	2.2893574981096546e-28
137	1.318829259506867e-28
138	1.4931373623788608e-28
139	6.810239503320968e-29
140	1.7116848624010228e-28
141	1.1474870826904164e-28
142	1.7824349262242081e-28
143	1.6809112045418867e-28
144	1.8817784647885496e-28
145	2.350168734423585e-28
146	8.924410479998882e-29
147	1.152425597687961e-28
148	2.819112410025256e-28
149	4.614004988329718e-28
150	-8.878102415646973e-28
151	1.690602374237322e-28
152	2.286925828732523e-28
153	1.9158789021389522e-28
154	2.325723913026668e-28
155	1.0465628619185488e-28
156	1.6930446497265466e-28
157	1.6830590175013835e-28
158	1.3073228907869368e-28
159	9.458036425356124e-29
160	1.7172555046500128e-28
161	1.7852452395104428e-28
162	2.1322940762880822e-28
163	1.3032892276567046e-28
164	1.5391928397865175e-28
165	1.8085926468514446e-28
166	1.6099020617093061e-28
167	2.1316373488105177e-28
168	-2.9631341907039225e-27
169	1.5761330638141347e-28
170	1.5371837383672238e-28
171	1.2300283263031004e-28
172	9.713394453038152e-28
173	1.5795802722511564e-28
174	1.8911083914865664e-28
175	1.3002695457255608e-28
176	1.7653455602104453e-28
177	2.825702041151397e-27
178	6.528473113978726e-29
179	-1.7984062111668612e-28
180	5.643002191247185e-28
181	1.3120507354136135e-28
182	1.0254207246501343e-28
183	1.4676704228611558e-28
184	1.7406608846598008e-28
185	1.9432121774137786e-28
186	1.6961996058094284e-28
187	-2.2691740394633795e-29
188	1.0742710541628759e-28
189	1.6179719175476013e-28
190	2.8334689483633073e-28
191	1.4827226915485117e-28
192	3.1562343784088344e-29
193	1.9507857633513103e-28
194	1.2219839497100108e-28
195	8.499071759115371e-29
196	4.802021123855308e-28
197	1.953887477779312e-28
198	1.8907304320262516e-28
199	2.2552515891118703e-28
200	1.6004142968039602e-28
