# Supplementary material for: Neural dynamics of phoneme sequences reveal position-invariant code for content and order
Source: Nat Commun. 2022 Nov 3;13:6606. doi: 10.1038/s41467-022-34326-1 (PMC9633780; doi:10.1038/s41467-022-34326-1)
Supplement: Supplementary file 4 — Source Data [file 41467_2022_34326_MOESM4_ESM.zip › source_files-sept/sup_fig14/supp_fig14-Acoustic_coefs.csv]

	timecourse
0	-0.0006524468602937442
1	-0.0009341709061719648
2	-0.0003080837281556998
3	0.00016190478754600198
4	0.0003332126960619659
5	-6.154509842822811e-05
6	7.441311291009616e-05
7	-1.2404247785720475e-05
8	0.0007186880264368331
9	0.0006804322178804614
10	0.0006009688026430622
11	0.0010162430762600994
12	0.0002738068948421404
13	0.0002485038991254789
14	0.0006825991839305829
15	-0.00041210161675334176
16	-0.0003593583164045674
17	-0.0007720478124713166
18	-0.000477736053931633
19	-0.00030592757235549297
20	0.00014370842845143664
21	0.00026497793335427517
22	0.0008149174109969536
23	0.0007540209615587898
24	2.3664971441680633e-05
25	-4.875447485416188e-05
26	0.00037764989764240905
27	0.0005684088830604948
28	0.000890161847429188
29	0.0007314789261993423
30	6.0795769706915165e-05
31	0.0008170414343408377
32	0.0010314538205812777
33	0.000550984459081492
34	-3.987752210775244e-05
35	0.00015588340449475247
36	0.0006806685038136949
37	0.0006595488042950809
38	0.0009362595174020826
39	0.0008188275926897504
40	0.0007023902433973463
41	0.0009750322588058446
42	0.001745831387272254
43	0.001478302402160779
44	0.0013806331275464712
45	0.0010274634755329556
46	0.0013219051667924904
47	0.001991302176772796
48	0.0024612754607220423
49	0.0016427481891711725
50	0.002238262991934596
51	0.0015558760907216514
52	0.002784639474474077
53	0.002025195136828826
54	0.0020353319187874715
55	0.0029013397105299176
56	0.004060346734831636
57	0.0037134615608532475
58	0.0023052909980338823
59	0.001774726735276613
60	0.0014633318247384533
61	0.0011153117111845404
62	0.002161651904404793
63	0.001805071244209404
64	0.001380883264892229
65	0.0020157456862728807
66	0.0036806908252191932
67	0.003378853062415884
68	0.001977724237074419
69	0.002230438032569349
70	0.0018553360147424394
71	0.0020388571141863716
72	0.0031684004848950725
73	0.0031985466788972453
74	0.004307965877610738
75	0.004511585758964832
76	0.00314071257881958
77	0.003959945882646676
78	0.004161108787708119
79	0.0047128384309200865
80	0.005641874115272996
81	0.0048113654417882585
82	0.007322910133384529
83	0.00839983641138685
84	0.011358965067217137
85	0.010825990333607722
86	0.007564899422578984
87	0.004098747584199727
88	0.004334030117639663
89	0.004491803961548075
90	0.0056278731513387074
91	0.006559412566295523
92	0.007139017534953674
93	0.008143807015518137
94	0.007325536472742818
95	0.005764309501848348
96	0.004375929775841687
97	0.0056662209071142566
98	0.007033573933157795
99	0.006381805347424895
100	0.006780657079744828
101	0.008681823873963159
102	0.009711558923834077
103	0.008623519856297291
104	0.0089923112718596
105	0.008881345952109564
106	0.008836422839427132
107	0.00784756731466293
108	0.008015035923759633
109	0.008094456538393687
110	0.007372857537126791
111	0.007017649408466041
112	0.005635881630713461
113	0.006489283046340322
114	0.007423944968055447
115	0.008482845635067755
116	0.007574788649993875
117	0.0056330212180020125
118	0.005293440088948496
119	0.005054183054022955
120	0.006791835140045313
121	0.007827166061793647
122	0.006897506277805488
123	0.005882272960101317
124	0.006889819689475465
125	0.005043643842801442
126	0.003381697166530148
127	0.0026833351469237707
128	0.0023430617665001255
129	0.0018719468550090677
130	0.0005863776480935375
131	-0.0004088078868522483
132	-0.0009366747245794416
133	-0.0005880932786225742
134	-0.0003433891404253154
135	0.0004087907013207799
136	0.000695542984096006
137	0.0010192018380587226
138	0.001185584479797633
139	0.0010556025989979147
140	0.0007713232350931476
141	0.0007625351558597508
142	0.0009768306118320557
143	0.0008875583759074307
144	0.0011262319453746116
145	0.001099442147896554
146	0.0010180897758820568
147	0.0002743791162011064
148	0.0002908322712196925
149	6.513077866770718e-05
150	-3.5730140045601945e-05
151	-7.290296901515253e-05
152	-0.0002595041336714552
153	-0.00020475933765696608
154	0.0003247815000238263
155	0.0001890699161882
156	-0.00019552754611555667
157	-1.709626364412766e-05
158	-1.4452741184554788e-05
159	0.00035672821530573955
160	0.0004561237798493313
161	-0.00037671920905460346
162	-0.00016455644919067592
163	-0.0006913027597709523
164	-0.00016913347279479737
165	0.0001987141941752731
166	-0.00023822477414783003
167	0.00023195765891881933
168	-0.0001854878262021729
169	-3.2560720378702274e-05
170	-3.7587261390900845e-05
171	0.00010981620307451683
172	-0.0003515126287308183
173	-0.00025682601044446467
174	-8.296324202244931e-05
175	-8.115601652071056e-05
176	-0.0005773513759206015
177	-0.0002290788235761029
178	-0.0006796208469124275
179	-0.0008812118410499533
180	-0.00047228444386945736
181	-7.525044490811687e-05
182	-0.00013419797354109557
183	-0.00041796037724050553
184	-0.0005809592625716806
185	1.7407101796093356e-05
186	-9.962108484682622e-05
187	-0.00036279940260750703
188	-0.0004920798093594729
189	-0.00015682800537438228
190	-6.278344060591922e-05
191	-0.0003278312373139315
192	-1.9221967038442417e-05
193	0.00021134889864659972
194	-0.00021072003690124873
195	7.482914862714076e-05
196	0.00016457919014751295
197	-0.00014969102212275542
198	-0.00024384850203798655
199	-0.0005817289202360197
200	-0.000300560854304319
