# Supplementary material for: Neural dynamics of phoneme sequences reveal position-invariant code for content and order
Source: Nat Commun. 2022 Nov 3;13:6606. doi: 10.1038/s41467-022-34326-1 (PMC9633780; doi:10.1038/s41467-022-34326-1)
Supplement: Supplementary file 4 — Source Data [file 41467_2022_34326_MOESM4_ESM.zip › source_files-sept/sup_fig14/supp_fig14-Phonetic Features_coefs.csv]

	timecourse
0	-0.0003462497182104888
1	-0.0005238073244597445
2	-0.00033366553056883477
3	0.00029502828863994975
4	3.782870469692945e-05
5	-0.00021008033227912595
6	0.00012341147733926883
7	0.00030530034236533166
8	0.0003814530772677727
9	0.0002707810152089415
10	-0.00016821949243473074
11	-0.000770603527328371
12	-0.0010030466484216218
13	-0.00037090754656692645
14	-0.0004586785374051164
15	-0.0003863445131092448
16	1.054789525585379e-05
17	0.00012896916017228347
18	0.0003530450642341047
19	-5.30636529919846e-05
20	0.00021604015608403505
21	0.00016229785177270006
22	0.00011645455211730478
23	-0.0006013826223504671
24	-0.0006075764861605106
25	-0.0007383395087430546
26	-0.0005760787141800142
27	-8.555315954583546e-05
28	-3.684458817603377e-05
29	-0.00025678583525979074
30	-0.00014631727226071037
31	-0.00040433917365579946
32	-0.00040296190439546896
33	-0.00022811263931776175
34	-0.0001412979519071479
35	0.0003543258098089166
36	-0.0002557943897697778
37	-0.00038131821231185436
38	-0.0005354945357797919
39	-0.0006842132903266233
40	-0.0010189480982813
41	-0.0009742777101640475
42	-0.0008387806349311638
43	-0.0005676558819713174
44	-0.0005104271832366096
45	-0.00026888433712872375
46	-0.0006081780414123117
47	-0.0004214474551008857
48	0.00022488303777903207
49	-0.0006467126294370325
50	-1.6259085633242923e-05
51	-0.00038816986514746935
52	-0.0012254577187834435
53	-0.0013484594272924128
54	-0.001267039913482347
55	-0.0015096558543294069
56	-0.0014838672614624069
57	-0.0021921405498567213
58	-0.0030439841286908484
59	-0.003147319600546865
60	-0.0018707162082456767
61	-0.0007422226829368976
62	-9.01952956112391e-05
63	-0.00028017076362804767
64	-2.6150715021992202e-05
65	-0.00016004091038200716
66	-0.00015946643513127805
67	-0.0006704721136755567
68	-0.0013383076593211274
69	-0.00135590774594038
70	-0.0009416488350395766
71	-0.00044116614502658037
72	0.0019162647859109708
73	0.002689829786636306
74	0.0036000343408611572
75	0.0051932063163165395
76	0.005952947521809988
77	0.007539058062727731
78	0.00895952719932436
79	0.010561941266533323
80	0.011015275046433235
81	0.011035371931736484
82	0.012406917300742388
83	0.014593373936417568
84	0.014629028307915527
85	0.01656005823275822
86	0.014522580225161875
87	0.012414874305659922
88	0.011016187420047265
89	0.009133058586473867
90	0.007945836510043054
91	0.006522289624844775
92	0.004141310495214059
93	0.002941366997610751
94	0.0009360980640401035
95	0.0009847700225556325
96	0.001380962116877435
97	0.001985342778756017
98	0.002667260237248282
99	0.002820003930242527
100	0.0027895435778266245
101	0.0020022169519135643
102	0.0017620906500591057
103	0.002244576691953758
104	0.002019414755052955
105	0.00309175614079218
106	0.0030640511028310335
107	0.003926753097072334
108	0.0045941786346904556
109	0.005298529581427316
110	0.00571761885800248
111	0.007136342313528875
112	0.00883853842908001
113	0.008239275062556898
114	0.010174064080045307
115	0.010774654091814594
116	0.010922217710589528
117	0.012010829562991914
118	0.011022912280733772
119	0.009260780767336269
120	0.0074774464476879705
121	0.007129154706383926
122	0.006440397765624577
123	0.005337573148375975
124	0.003907371656611196
125	0.0020751573737845296
126	0.0011902816439697342
127	0.0010547059044764776
128	0.0013044131563320445
129	0.0005980926846807842
130	0.00023134234963370442
131	0.0005049709876769917
132	0.0002648555578458955
133	-0.00017548191770265249
134	-0.0002380616718211017
135	-0.00033598800464600814
136	-0.00033530534530731046
137	-0.0006138291571304688
138	-0.0011495088378585382
139	-0.0011990129329108935
140	-0.000974335347898661
141	-0.00041991863368923306
142	-0.0005381322383969293
143	-0.0002991980702759579
144	-0.0010523755457484238
145	-0.000825299195627109
146	-0.0012838380739304126
147	-0.0010388666057053301
148	-0.0010358418574681304
149	-0.0008391430774379361
150	-0.0009736764880665036
151	-0.001166642766158461
152	-0.0006546731874188907
153	-0.0007242076442692345
154	-0.0009910685778744346
155	-0.0010532923081643223
156	-0.0012297205530693693
157	-0.0008710783476279756
158	-0.0007934450037823796
159	-0.00042218721702516095
160	-0.0007436028487701333
161	-0.00044907249982480547
162	-0.0005459136219782325
163	-0.00046786827968344716
164	-0.0009598385637614147
165	-0.0006693862968741257
166	-0.0007616868497770065
167	-0.0003127192829809445
168	-0.00010306149289072931
169	-0.00014138867257810323
170	-0.00018356335460043428
171	-0.000538208418410104
172	-0.0008041695469713079
173	-0.0005476552395039063
174	-0.00043568749809947175
175	4.3063838974869264e-05
176	-0.0003218533068627121
177	-0.0002276792949246801
178	-0.0004610565348889435
179	-0.0005239507796850117
180	-0.0005985277268546034
181	-0.0006768428294364004
182	-0.0006103391432317124
183	-0.0005284830584761752
184	-0.0002557431132937648
185	-0.00034598440081509804
186	-0.00044501014789246674
187	-0.00045656954112233074
188	-0.0007871328994665651
189	-0.0009422355285824864
190	-0.0011786076209518773
191	-0.0005942757708544721
192	-0.0006274282277510376
193	-0.0003795663639819
194	-0.0005033571687609697
195	-0.00035366530906378647
196	-0.0005298677549480709
197	-0.0004906278416911458
198	-0.000310009417468243
199	-0.0005975523034306297
200	-0.0008479962562203023
